# Supplementary material for: RNA polymerase II promotes the organization of chromatin following DNA replication
Source: EMBO Rep. 2024 Feb 12;25(3):1387–414. doi: 10.1038/s44319-024-00085-x (PMC10933433; doi:10.1038/s44319-024-00085-x)
Supplement: Supplementary file 1 — Dataset EV1 [file 44319_2024_85_MOESM1_ESM.csv]

Dataset EV1. Proteins identified in the iPOND-TMT time course experiments in TIG-3 cells (n = 4 biological replicates). Dataset EV1 contains the intensity values for each individual replicate as well as the log2 fold change of batch-corrected abundance with respect to the protein mean that was used to generate the heatmaps.
id	proteins	gene_symbols	DMSO_nas_1	DMSO_nas_2	DMSO_nas_3	DMSO_nas_4	DMSO_1h_1	DMSO_1h_2	DMSO_1h_3	DMSO_1h_4	DMSO_2h_1	DMSO_2h_2	DMSO_2h_3	DMSO_2h_4	DRB_nas_1	DRB_nas_2	DRB_nas_3	DRB_nas_4	DRB_1h_1	DRB_1h_2	DRB_1h_3	DRB_1h_4	DRB_2h_1	DRB_2h_2	DRB_2h_3	DRB_2h_4	TPL_nas_1	TPL_nas_2	TPL_nas_3	TPL_nas_4	TPL_1h_1	TPL_1h_2	TPL_1h_3	TPL_1h_4	TPL_2h_1	TPL_2h_2	TPL_2h_3	TPL_2h_4	DMSO_nas	DMSO_1h	DMSO_2h	DRB_nas	DRB_1h	DRB_2h	TPL_nas	TPL_1h	TPL_2h
1	A0A023T6R1;Q96A72;F5H6N1;F5H6P7	FLJ10292;MAGOHB	0.5664461761801468	0.068225371	-0.040881989	-0.09872294	0.23058422838887616	-0.039834857	0.26550712519419917	0.27649571712236587	0.035418918323357695	0.49457704338625885	-0.639641096	-1.24E-04	0.043382906949603096	0.5044068685918098	0.6168818512908041	0.27116672214119275	0.2579551506926142	0.5120587240296859	-0.469957828	-0.116047691	0.4032391425894354	-0.395961489	-0.392313709	-0.240012829	-1.085352585	-0.026950566	0.325586127	-0.205061901	-0.249290656	-1.1714312	-0.487242015	0.4169857202855876	-0.115014036	-0.411764505	0.7383827015912197	0.15830555202759433	0.12376665450718262	0.1831880533253622	-0.027442322	0.35895958724335614	0.046002089	-0.156262221	-0.247944731	-0.372744537	0.092477428
2	Q9Y5S9;A0A023T787;A0A0J9YW13	RBM8A;RBM8	-0.117584626	-0.432813544	-0.327800563	-0.649385816	0.11788317928554855	-0.094809408	-0.294394773	0.5529025235541776	0.2873529716736133	0.13185161110516713	0.081755973	0.42052636318364517	0.11541268093112331	0.20792131755840812	-0.009519521	0.051869089	0.1609901084506138	0.42828845767888357	0.11837411233023738	0.21758334588629671	-0.136120017	-0.192559916	-0.025050878	0.07189832	-0.3524171	-0.141805828	-0.317785679	-0.21569858	0.023129667048121385	-0.36254681	0.1442461870314809	0.30711123743625596	-0.064361048	-0.01579846	0.22767718270813828	0.08367824	-0.381896137	0.07039538	0.23037172963978156	0.091420892	0.23130900608650862	-0.070458123	-0.256926797	0.027985070500718974	0.057798978
3	A0A024QYT5;P05121;B7ZAB0;B7Z4X6	SERPINE1	0.8387216788407706	0.3086260154944258	-0.438672819	0.4189950972253677	NA	-0.459021839	0.5143382213476787	0.39688907038746446	NA	-0.291845303	0.7678831089273483	0.025200593097655318	-0.432834598	-1.160234664	-0.249037082	-0.704039083	-0.32860436	-0.51322508	0.2842469900027113	-0.178612097	-0.475492216	0.8134018366560539	-0.016027543	-0.383201562	0.15169671730418513	-0.541754539	-0.041266081	0.9934274754534851	NA	1.4218520327084117	-0.32914978	0.14246896742910564	0.4042542114479061	0.019571043454292524	-0.439894599	-0.518659816	0.2616525387069981	0.13047019660646214	0.14681451200851833	-0.656801311	-0.204313591	-0.035594825	0.12026093895384088	0.39145878580004073	-0.153947244
4	B4DVQ5;A1KYQ7;A0A024QYU9;Q99613;B5ME19;B4DRU0;B4DVU3;B4DDN4;B4E2Z6;A0A024QYX7;B3KNZ4	EIF3C;EIF3CL	-0.173084114	0.007147136	-0.432367742	0.19957629769132368	-0.142803555	-0.074828437	-0.012458763	-0.377307958	0.23582182686275777	-0.402348847	0.49736371309471683	0.560892128	-0.410063164	-0.466112065	0.23326766598257917	-0.1769601	-0.581172194	-0.611567481	0.1375039887383156	-0.00679655	-0.111503955	0.8873929583311181	-0.38073683	-0.263112483	0.2871851583456666	0.048355403	0.7850450908739742	-0.001619852	0.043387814	0.23251804221762798	0.007381019	-0.300630541	0.1838977920315222	0.1545024824864535	-0.201897397	0.6261335128733742	-0.099682106	-0.151849678	0.22293220521121107	-0.204966916	-0.265508059	0.033009923	0.27974144999442135	-0.004335917	0.190659098
5	A0A024QYX3;P98179	RBM3	-9.74E-04	-0.587600863	0.2516053605789606	-0.021261466	0.40959972602944134	0.31544848187166286	0.31733945685404397	0.095638771	0.21660960818283972	0.5985319692520988	-0.268917814	0.3010144247547595	0.009136225	0.1312288862816685	0.2917555192612778	-0.083758704	0.8374641099458091	0.5953111256894339	0.00107923	0.080092364	0.6065167705268432	0.15359923654912458	0.12332295856522847	-0.109302014	-2.235125578	-0.054312371	-0.14269024	-0.653078123	-0.207015706	-0.776595382	-1.180751094	0.30226235316844974	0.33344589906965744	-0.01077837	0.3169815314495456	0.04417743	-0.08955767	0.28450660884977375	0.2118095469636375	0.087090482	0.37848670734686407	0.19353423779481493	-0.771301578	-0.465524957	0.17095662272147344
6	B4DQ24;B4DIW7;B4E2A4;A0A024QYY9;Q5M775;B4DW07;J3KSG2	SPECC1	NA	NA	-1.179390874	0.6194736302565704	NA	NA	NA	0.9436835841967804	NA	NA	NA	NA	NA	NA	0.051357995646917134	0.30833013934651843	NA	NA	NA	-2.019327339	NA	NA	NA	-1.73180493	NA	NA	0.6319047339293868	1.2073855519834151	NA	NA	NA	0.3728802506605481	NA	NA	0.41755152113489047	0.3779557364822981	-0.127798095	1.0958441113876578	NA	0.3320045946875951	-1.867166812	-1.579644403	1.071805670147277	0.5250407778514253	0.5499141559994716
7	D6RB59;Q69YP2;A0A024QYZ6;O60645	EXOC3;DKFZp762K123	0.5553558791982834	-0.464989075	0.055078386	0.5294562484908768	-0.063196883	-0.470123319	0.12692832864825349	0.2930043587038745	-0.338285881	NA	-1.78417331	0.3911703090239804	-0.382513589	0.12152769177871654	0.021271606659231918	0.23249986425734712	0.2958931584474979	-0.238273636	-0.302800885	-0.575488447	-0.033927338	NA	0.19640385601193683	NA	-0.335689417	0.066899007	0.68111588	0.3978471003741104	-0.207438531	NA	-0.055834597	-0.222187229	0.3175323693764067	0.44343087667340403	0.7495072161358743	NA	0.17075174120677286	-0.026320497	-0.575069913	2.227751902583991e-4	-0.203141071	0.083264641	0.2045695243261262	-0.159793737	0.5055165357482386
8	A0A024QZ03;O60826;B7ZAR0;B4DPB6;B4DLA4	CCDC22	NA	0.9276163197860836	0.6192425064760235	0.1269044875313395	NA	-0.613097848	-0.928235632	0.030083949020411897	NA	-0.404011684	-0.661215146	0.9704932089877434	NA	-0.399424014	-0.047569298	0.27035736	NA	0.8098562104579944	-0.80172281	-0.856923998	NA	-0.126770156	0.43297786547445755	0.9043981159208068	NA	1.357435783115011	0.689296485	0.6121528014248009	NA	-0.01562573	0.22945120247483977	-0.063375656	NA	-1.865107279	0.14209472252935304	-1.339281768	0.5579211045978145	-0.503749844	-0.031577873	-0.058878651	-0.282930199	0.40353527518364074	0.8862950233190252	0.050149939	-1.020764775
9	B3KN29;A0A024QZ22;O60831;A6NM71	PRAF2	0.048009077	-0.218870093	-0.3292099	-1.037042796	0.37599278865490343	0.41464666940352674	0.8187027091512697	0.23913291960584626	0.2455253558005042	1.0054583083328386	0.4434894800316385	NA	-0.633576022	-0.23291904	-0.181589814	-0.541673694	0.17776591024147834	0.6031237897358598	-1.096526027	0.3735025811520907	0.31064880585694266	-0.465540866	NA	0.7576642229125432	-0.635926251	0.040090645	-0.478152163	NA	-0.178639864	-1.194462236	-0.083338755	0.2270809836754584	0.030330076101135948	0.23593428131207875	0.6258118018052302	0.3345571157866341	-0.395604887	0.4507923130161529	0.5534979227005927	-0.408766101	0.003140105	0.18959759571226198	-0.369322382	-0.318666427	0.2953318600635361
10	A0A087X1I3;D6RFM5;A0A024QZ30;B4DYN5;P31040;A0A494C1T6;Q0QF12	SDHA	0.4324034087812538	NA	NA	-0.246963494	0.339566236	NA	NA	-0.389091381	0.12049106530466476	NA	NA	-0.007866047	0.2671956143142376	NA	NA	-0.14549105	-0.145123042	NA	NA	-0.047616332	-1.654870082	NA	NA	0.12398730353572693	1.0638161176959207	NA	NA	-0.167512122	-0.1109914	NA	NA	-0.437165873	0.03231199	NA	NA	0.9729190893092513	0.092719957	-0.024762573	0.056312509	0.060852282	-0.096369687	-0.765441389	0.44815199772355574	-0.274078637	0.5026155394643737
11	A0A024QZ42;Q53FC3;O75340;H0Y9X3;A0A087WZ38	PDCD6	0.35348783977344733	0.067887625	-0.723167656	NA	0.2382941885484231	0.028508967310166406	0.15899349593957762	NA	0.13363312324064602	0.4518959110119344	-0.234951798	NA	-0.432783112	0.25104300662900964	0.21238361000421355	NA	0.00719335	0.36730245900257597	-1.105339602	NA	0.3846930358273645	-0.886543886	NA	NA	-0.306568626	0.46564834547515527	0.6375735264707094	NA	-0.112666932	-1.236466471	0.34453157827323144	NA	0.14583023206221105	0.4571606668354663	0.3324271204923646	NA	-0.091303863	0.15122575152827702	0.126152613	0.019508035866327513	-0.234321063	-0.241631891	0.27484461623463324	-0.32557374	0.3210995407255696
12	J3KMZ7;B4DQZ5;A0A024QZ48;Q9H0H0	INTS2	0.4018186386367785	-0.470320674	0.8234921679509203	0.5063436217568176	0.2036846173519351	-0.217211534	0.20709904302665189	-0.056181264	3.9734018618399306e-5	0.23112270597228476	-0.249856699	-0.226452944	0.5296885341579505	0.5086166376397591	0.6280520616727152	0.36827726600748634	0.3937538112336823	0.5062587702344625	-2.130467278	-0.043221035	0.14395388778487647	NA	NA	-0.224537076	-0.361953093	0.2636726711998192	0.37374295693984855	-0.086925309	0.14206371240913565	NA	-1.377718919	-0.03981305	-0.054350982	-1.329374011	0.7852042768827173	-0.148501247	0.32938175165607636	0.048396029	-0.047238488	0.5227069380147787	-0.30437062	-0.026243281	0.061182619690137496	-0.411107772	-0.172707178
13	Q6FG43;J3QLD9;A0A024QZ62;E7EMK3;Q14254;Q9BTI6	FLOT2;hCG_1998851	NA	-0.598066544	-1.140117861	-0.370317421	-0.266664119	0.20615317139030384	0.035872974	-0.159057139	0.47446491373201605	-0.287251579	-1.085966392	0.3087832622662875	-0.773773775	-0.717948818	0.9151731374502243	-0.251192514	-1.256906376	-0.399370589	0.4854128782032025	-0.147439358	NA	0.4888754300811864	NA	0.29318856800621923	0.7871576743957412	-0.451152731	1.1270206559750782	0.16238940076889555	NA	1.5682666363083664	-0.196313151	-0.311566976	-0.23108845	0.5165750982838797	0.70382775	0.5710322420588146	-0.71485317	-0.057943007	-0.159511677	-0.218954721	-0.34159509	0.37901277053855587	0.39433452163769905	0.3414429413671849	0.3780674314972586
14	A0A0D9SFK2;A0A024QZ63;Q92614;B4E0T8;B4DYM1;B4DZ32	MYO18A;hCG_27198	-0.199413918	0.5262406955827189	0.4789316973025213	0.10252884634588164	-0.177886321	-0.380016156	-0.681091481	0.085531938	-0.263891575	0.039736034629176006	-0.353737448	-0.068388133	-0.15057662	0.038938999	-0.087002523	0.2983817963881573	0.42118015891034183	0.9345206657046742	-0.223160563	-0.338785158	0.3162640957354059	-1.409114026	-0.995892506	-0.880018776	0.21147468923380164	1.0544136637404924	1.2091944530045176	0.4563235612224404	-0.134774489	NA	-0.450917013	0.5250831948787047	0.35396745900800763	-0.373155424	0.5148506392792587	-0.399740457	0.22763301823020404	-0.287804317	-0.161009092	0.025496601200227266	0.19899996374718268	-0.741629115	0.73341278	-0.019641581	0.024541742177428216
15	C9JY26;A0A024QZ68;Q9BZG1;C9JBG0;Q6NXT3;B4DNC0;Q96PJ7;E7ES60	RAB34	-0.232173134	-0.349894083	-0.23092667	-0.101034958	-0.108934954	0.26735621246105823	0.5204799324666297	0.2736336638929629	0.5918248705796246	0.1936662720320477	-0.175165403	-0.079236599	-0.911374982	-0.254856709	0.15223305101913992	-0.023632951	-0.025075871	0.23794534544536936	-0.173743555	0.1745736260839502	0.7479017863064974	0.10295076036768197	-0.487364584	0.1902280897793751	-0.568750418	0.14094584231739987	0.1793700482060992	0.2811551229878232	-0.269716283	-0.308440798	0.24274835202236028	0.031347977	0.16969093089865614	-0.248457803	0.094209283	-0.043481412	-0.228507211	0.23813371378939915	0.13277228504933244	-0.259407898	0.053424886	0.13842901307871736	0.008180149	-0.076015188	-0.00700975
16	Q59H82;A0A024QZ73;A0A024QZ72;B4DU02;B4DEP3;Q13029	PRDM2	-0.011124104	-0.35118072	-0.433768885	NA	-0.079679816	NA	0.7105572895905168	NA	0.046922649403133745	0.40634388198413823	1.2833835046289792	NA	0.4373810318783268	-0.465107537	0.8890441309618228	NA	0.047910560015142635	-0.364089082	-0.043378567	NA	-0.156271853	NA	-1.019775987	NA	-0.259440036	0.13908762101719754	-0.045216502	NA	0.065836835	NA	-1.349746567	NA	-0.15019714	0.1627627876253932	0.5397465042643055	NA	-0.231486049	0.34931059044388124	0.6127551990291186	0.3209777289672128	-0.085980509	-0.554152066	-0.021317785	-0.608083013	0.2179759042529458
17	Q9UHV7;A0A024QZ75	MED13;THRAP1	0.3680482719257195	-0.831485797	NA	0.25035848807975514	0.6729751609196616	NA	NA	0.1547926547428607	0.5141618965559815	-0.896920579	NA	NA	0.702666371	0.11259328298697861	NA	-0.259809401	0.4798671838703749	0.7616258220815605	NA	-0.45096206	-0.162754665	NA	NA	NA	-1.765573559	0.472161875	NA	NA	-0.279006419	NA	NA	NA	0.1572614725696987	NA	NA	NA	-0.034241142	0.45066911148856753	-0.154594138	0.2219352882037515	0.3002955190908125	-0.125969461	-0.609920638	-0.242221215	0.19404667622700505
18	A0A024QZ77;Q96C19;H0Y4Y4	EFHD2	-0.055087766	-0.068612484	-0.069877658	0.1585800042687398	0.098610973	0.5163855876705536	0.23962681347124978	0.1864279628036293	-0.424475876	0.21326810781367261	0.050431286	-0.146053721	0.006340749	0.047231010710266565	0.32752426576032256	0.04678256	0.09427867	0.040896330090631955	-0.134944008	0.25628405784214986	-0.135783099	-0.5023362	-0.635685698	-0.432678489	0.084831086	0.10661564824525416	0.32254563763640126	0.014174937607423114	0.29842102834728645	-0.3403898	-0.457907677	0.13525951960376606	0.003019877	0.10664240926100052	0.18216392753760938	-0.132509972	-0.008749476	0.26026283413116325	-0.076707551	0.10696964646753855	0.064128762	-0.426620872	0.13204182747501275	-0.091154232	0.039829060374218336
19	Q53FE5;A0A024QZ81;Q9NVZ3;B4DUR7;F6SKB8;D6RB24	NECAP2	0.12986888776074207	0.3514612965873689	0.1171376782728866	0.4537884921198124	-0.252775418	-0.098552636	-0.334061681	0.026585326630070287	0.2624209035564282	NA	-0.640289606	0.010769290678431338	-0.041624764	-0.616432177	0.44514223285025056	0.37613665756058173	0.080916992	-0.114171045	-1.381562119	0.16014831567053184	-0.276072943	NA	0.24582641422411747	0.037326426123085905	-0.013455637	0.866920165	0.7701667976874584	0.034344479	-0.028086591	NA	NA	0.092662411	-0.14800908	NA	0.21306935679840552	-0.729598426	0.27075696093493395	-0.15700823	-0.114673598	0.04849836	-0.305974092	0.010052838032733196	0.42218682340056146	0.039980782	-0.213819844
20	Q6PIW8;A0A0A0MS45;J3KNI1;A0A024QZ89;Q9H9E3;Q8N8L9;A2VCL3	COG4	0.10617967836126448	0.10674824615491374	0.5505255486254282	-0.093843475	-0.822363808	-0.495797422	-0.29236093	0.28930469143730203	0.11272383372782713	0.010346229240051201	-0.814834529	-0.017336364	-0.108496422	-0.169364161	0.167162097	-0.059373007	-0.037227837	0.1714709076076502	0.11606401374781611	0.31503952730756646	-0.048503033	0.3714330535121892	-1.393925723	0.5588377299235011	1.052423021173049	0.9018776986327834	0.8411588276761922	0.8267780827042454	-0.525057772	-0.131180391	0.050669621	-0.318119758	-0.280566336	-0.523444685	0.30682460640360565	-0.72377176	0.1674024995830744	-0.330304367	-0.177275208	-0.042517873	0.1413366528981578	-0.128039493	0.9055594075465638	-0.230922075	-0.305239544
21	B4DL04;A0A024QZA8;P29317;Q96HF4	EPHA2	-0.070351596	0.1892063187840046	0.2503497401021665	0.094870395	-0.01307556	-0.414553641	-0.121706972	-0.053239783	0.08838012	-0.004320817	-0.184185643	0.26979107130356655	0.24990527296315254	-0.761695487	-0.558605051	0.20324131790677125	0.14079511048591184	-0.22959797	0.43119815951295515	-0.356477502	-0.506805441	0.6285071088316851	0.44416408003107516	-0.540257588	0.7097082463950435	0.6186782908601575	0.41451161326781477	0.1253469759855205	-0.021936331	-0.309754379	-0.671864119	-0.140302249	0.23681303306138626	-0.553077151	0.098994573	0.31734585343500965	0.11601871441686527	-0.150643989	0.042416183	-0.216788487	-0.00352055	0.00640204	0.4670612816271348	-0.28596427	0.025019077
22	A0A024QZB5;Q9BWN1;Q96D88;A0A024QZF0	MGC3121;PRR14	-0.269962123	-0.718501528	0.020026812420903945	NA	0.777334997	0.7049059202471152	0.6976044196991754	NA	1.0721549438480595	0.7433627337439486	0.5020243388009914	NA	-0.843933067	-0.337781401	-0.42322819	NA	0.7962135048504435	0.6641727009297703	-1.264277406	NA	1.0104727104676259	-0.25926572	-0.194420918	NA	-2.45714977	-0.462226471	-0.671028237	NA	0.6687456686770838	-0.729585818	-0.64470663	NA	0.9010666860591762	0.28409080444653345	0.43389103831453996	NA	-0.32281228	0.7266151123377035	0.7725140054643331	-0.534980886	0.0653696	0.18559535761823975	-1.196801493	-0.23518226	0.5396828429400832
23	A0A024QZC1;O95400;Q5QTR6	CD2BP2	0.34210762015666313	0.10591804843990121	0.3323317209420265	-0.039369302	-0.252844883	-0.300377304	-0.289349029	-0.027022614	-0.441543619	0.079944323	-0.168263289	-0.411823908	0.1165192006407894	0.8829974009665379	0.14570499112360014	0.4212381050340738	0.007457246	0.7240849571214945	-0.641906201	0.20238387603258165	0.2046956865518404	-0.460582041	-0.175428396	0.083478573	-0.408006301	0.43501363073726085	0.23513081379349013	0.069319472	-0.071733207	-0.901463865	0.021466166	0.1769713969469774	-0.29148979	-0.156131124	0.18798026702282505	0.26259137847833625	0.1852470218371332	-0.217398458	-0.235421623	0.3916149244412518	0.07300497	-0.086959044	0.082864404	-0.193689877	7.376827673525623e-4
24	Q0QEW2;G3V203;H0YHA7;A0A024QZD1;J3QQ67;Q07020;F8VYV2;B4DDY5;A0A075B7A0;F8VUA6	RPL18	0.053194423420992065	-0.923140385	-1.51058986	-0.728530715	0.17103593915193022	0.7185685013553894	0.2575965038891846	-0.177842339	0.42778697400262117	0.581098208	0.5834296662765743	1.0563794336160504	-0.503296331	-1.197693967	-0.499040622	-0.859725382	-0.145257815	-0.316523369	0.7442243509809183	-0.244590848	-0.074220323	0.7202488703506523	1.1072495741453108	0.22390492452057056	-1.021216304	-1.020763494	-0.80572078	-0.521533211	0.097779428	0.9348989655204545	0.6854800633271204	0.066348724	0.005240058	0.7275685031487639	0.1441298294980564	1.2435228023229574	-0.777266634	0.2423396513926851	0.662173571	-0.764939075	0.00946308	0.4942957615583438	-0.842308447	0.4461267953335996	0.5301152983367488
25	A8KAQ5;A0A024QZD5;P08621	SNRP70;SNRNP70	0.5297049592805543	-0.4906473	0.24655776612310099	-0.420218747	0.037699694	-0.188478546	-0.060975465	0.23758457409129452	0.11745808371846338	0.4104591607464578	-0.427888759	-0.037566675	-0.160186746	0.17190812062571023	0.12623423809264248	0.381106162	0.1820591529823741	0.6888592209127898	0.022704056906430396	0.5182906742034339	0.8649753614215433	-0.176595755	-0.721454788	-0.730033663	-1.387398161	-0.037276275	-0.001873662	0.15278226532039724	-0.134761111	-0.633030604	-0.306559099	0.40189138018446546	0.06445419	0.2434633498537109	0.7760848700385263	-0.259331923	-0.03365083	0.006457564	0.015615452614803491	0.12976544365268627	0.3529782762512556	-0.190777211	-0.318441458	-0.168114859	0.20616762169182398
26	B2RDP4;A8K1I4;A0A024QZD9;Q96K58	ZNF668	-0.282007036	NA	-0.031554441	0.12594847951258273	0.21354573160049664	NA	-0.011540326	0.4820789170558493	-0.232515521	NA	0.12255536157884184	0.5423137706102633	0.3182283759146187	NA	0.001214785	-0.257883693	0.068635302	NA	0.6601330436733447	0.243746253	-0.09238801	NA	0.43756175426016264	-1.989750367	-0.367063601	NA	-0.396097846	0.2040534973807424	0.2637267409214306	NA	-0.163909459	0.14309088803226308	0.096440944	NA	-0.061808006	-0.036755537	-0.062537666	0.22802810763972883	0.1441178703352807	0.020519822693850352	0.3241715327746212	-0.548192208	-0.186369317	0.08096939	-7.08E-04
27	A0A024QZF1;P37198;M0QXN5	hCG_19665;NUP62	-0.122188359	-0.195896913	0.4376686451952028	-0.392201227	0.3293997461410517	0.4141957527866515	0.755900069	0.32393276696828727	0.8549484224251218	0.7638493417612345	0.23325486771551157	-0.651964683	-0.653785861	0.078159268	0.2702457386042378	-0.48649816	0.27253544954995096	0.9544018748243865	-0.434982808	0.5878920804838124	0.7080464190955214	-0.918600561	-1.279209948	0.8225845647630209	-1.172487891	-0.067041706	-0.181097777	-1.132234481	0.23084463508793873	-1.430564707	-1.263170112	0.39736125880645273	0.3285890207043435	0.092383186	0.9022964785083633	0.623435607	-0.068154464	0.4558570838030499	0.30002198723541507	-0.197969753	0.34496164929833417	-0.166794881	-0.638215464	-0.516382231	0.48667607294452575
28	A0A024QZH6;Q9H7N4	SR-A1;SCAF1	0.3131417957346273	-0.128659582	0.10263804032183502	0.18760849915539074	0.052679678966321586	-0.241758838	0.017424251263963547	0.600291591	-0.228888196	0.9810055129162617	-0.020772496	-0.296101019	0.2647474913311987	0.6580812143733579	0.020471633808338198	0.7286843259032717	0.37682967003973533	0.7527715647671451	0.22670478050705445	0.3013099425166106	0.4821429143369228	-0.384721509	0.046387796	-0.40982378	-0.98750424	0.6381907352678212	-0.28088452	0.042301254	-0.264733218	NA	-0.629966035	0.32334223448250166	-0.331738218	-1.783006278	0.28854674025267146	-1.416743737	0.12397253096762459	0.11244951355866703	0.11410129308482811	0.4232865091170361	0.4196943322206301	-0.061213302	-0.14168385	-0.185161997	-0.80544503
29	M0R073;M0QYA8;A0A024QZI4;Q8IV63;M0QX88;M0R200;M0QYG0;B4E0U5	VRK3	NA	NA	0.31059431947414073	0.2568475984365535	NA	NA	0.40223987569259484	0.16587429720257232	NA	NA	-0.087867983	-1.341383316	NA	NA	0.04851914	0.25092192327525636	NA	NA	-0.325325224	0.28842786239286083	NA	NA	-0.12275158	-0.073928148	NA	NA	-0.090736084	-0.094356055	NA	NA	0.420299602	0.55823677	NA	NA	0.20042961072228438	-0.766042608	0.28372095895535154	0.28405708644758654	-0.71462565	0.14972053156694415	-0.018448681	-0.098339864	-0.09254607	0.4892681857084769	-0.282806499
30	B4DG62;A8K7J7;A0A024QZK7;Q59FD4;B3KXY9;P19367;B3KRA9	HK1	-0.062309208	0.26600497792381966	-0.271286872	-0.019954375	-0.117585176	-0.315931713	-0.045253197	-0.797731243	-0.1150834	-0.362719001	0.15719993298067444	0.3942457831447204	0.061558131	-0.332855173	-0.303130371	-0.170996231	-0.114060782	-0.422913271	0.6210987688311569	-0.194001558	-0.100191655	0.3763915712761224	0.2584915667801365	-0.063923926	0.24588936686137125	0.4623194784911961	0.11915849975701626	0.40921941948920404	-0.186033339	0.2126501835275346	0.4672459755741864	-0.319692585	0.22599007456842474	-0.108765608	-0.337574251	0.48452920537320415	-0.021886369	-0.319125332	0.018410828904983034	-0.186355911	-0.02746921	0.11769188919770757	0.3091466911496984	0.043542558794689386	0.066044855
31	A0A024QZK8;P31942;Q53F48;A0A024QZP1;B4DHY1	HNRPH3;HNRNPH3	-0.028871743	-0.090379338	0.046335152	-0.086699198	0.28009925057152046	0.2727146561544774	0.4475352940230901	0.3299149341858909	-0.013491788	0.4685203631416709	-0.033857593	0.010149214000985122	-0.208255044	0.029502283159032045	0.20573212172689506	0.371932665	0.23153124310059922	0.2809326856346528	-0.988331965	0.096521865	-0.033833498	-0.214474808	-0.275673893	-0.513764683	-0.600690182	-0.077166631	0.066386098	-0.371817135	0.007311235	-0.463083101	-0.708341289	0.2601117433662177	0.19082555097928786	-0.06410562	0.7251648803915378	0.4516162732364495	-0.039903782	0.332566034	0.10783004923780064	0.099728007	-0.094836543	-0.25943672	-0.245821963	-0.226000353	0.32587527106141845
32	A0A024QZM6;P53992;B4DSN3;G5EA31	SEC24C	-0.024825016	0.14596932197740767	0.44812446514443904	0.22977643715820562	-0.115349264	-0.589532479	0.1631505728401971	0.31762526798971313	-0.218518604	-0.219062721	-0.396482896	-0.212144045	-0.474232046	-0.501806585	0.17421653886020103	-0.075207406	0.09350692	-0.284824931	-1.405685284	0.030608055822765656	-0.202960631	-0.099755117	-0.966088192	-0.336753637	0.5528620266955434	0.6709208270949266	0.8560544124641996	0.7700726489287003	0.052083993	0.11515127991218967	0.4831621877026324	0.20924598027340147	0.1693491985255935	0.4607665538790584	0.46237192546827455	-0.281789761	0.1997613020962796	-0.056026476	-0.261552066	-0.219257375	-0.39159881	-0.401389394	0.712477479	0.2149108603323987	0.20267447933011212
33	Q8WXX5;A0A024QZN2	DNAJC9;hCG_2024613	-0.212745248	0.060696156612424064	-0.221103445	0.24023889719263752	-0.109831005	0.162170426	-0.201687027	-0.296053879	0.4503140906353388	0.083327286	0.506315061	0.561490494	0.1216288839001334	0.079894976	-0.228134134	0.086951735	-0.20267908	-0.094919522	0.375433247	0.085408227	-0.35779352	0.380107046	0.32307017646295105	0.2906162514055819	-0.014416829	-0.426337453	-0.796625064	-0.141740026	-0.077745222	-0.273303224	0.12352011427561901	-0.077178813	-0.154634475	0.079600695	0.048584230377389064	-0.172440028	-0.03322841	-0.111350371	0.4003617329590183	0.015085365082559513	0.040810718	0.15899998854511233	-0.344779843	-0.076176786	-0.049722394
34	A0A384NYN5;A0A024QZN4;V9HWK2;P18206;B3KXA2;B4E3Q9	VCL;HEL114	0.3654259638029072	0.367844626	0.18132941299315872	-0.190493111	-0.362399292	-0.404476143	-0.22600274	-0.099989259	-0.303642687	-0.346363394	-0.381196008	0.088959565	-0.442867385	-0.407521517	-0.393404129	-0.226437838	-0.313066579	-0.246477309	-0.121804855	-0.179193357	-0.00925766	0.1829258702462204	-0.293713305	0.29357964920891483	0.6699338262208158	0.6177188271319268	0.648107319	0.4950996384810416	0.053164379	0.086056969	0.5394969225011762	-0.027818859	-0.024597434	0.078925833	0.21167963240073998	0.12047442706799653	0.18102672306964668	-0.273216859	-0.235560631	-0.367557717	-0.215135525	0.043383639	0.6077149026914356	0.16272485286031801	0.096620615
35	A0A024QZN5;A0A024QZJ1;B4DP12;O95229	ZWINT	0.9098734709378611	-0.331587618	0.5163910711479405	NA	0.15852904733093892	-0.949455411	-0.532848357	NA	-0.640064004	0.33708093740337336	-0.003788855	NA	-0.088488796	0.24625760003684827	0.2809175707989559	NA	0.17068399865167513	0.41893728040334116	-0.153683583	NA	0.7979819628385313	NA	NA	NA	-0.218213972	-0.423443201	0.30257104877953317	NA	0.34300739903477034	NA	-1.403436726	NA	-0.073207043	0.018867915843196553	0.31711826275614313	NA	0.32542011315746744	-0.480730435	-0.141729502	0.10675659675491429	0.10584037030585702	0.7585097679392528	-0.152500903	-0.569686858	0.04812085
36	A0A024QZN6;Q9ULJ6;F6WR09;D4YW76	RAI17;ZMIZ1;TRAFIP10	0.13330557608666954	-0.217077824	0.45976456827870194	0.5723682166565099	0.077114869	0.26097079518850574	-0.074050033	0.6051695445069731	-0.59026247	0.33892827790124264	-0.580676724	-0.983082132	-0.328658227	0.8614360728330012	0.44148941	1.0941218991111448	0.17527105758352937	0.8742920264800121	0.084825047	0.6902381111796817	0.304724793	-1.152472276	-1.079911662	-0.33482314	-1.055085317	0.3824973751022185	0.24021164020327263	0.46727113867948006	0.1983765906293969	-1.906173972	-0.937760091	0.6329819506026392	0.2234049007106422	0.096888021	0.33166686564712583	-0.307284878	0.23709013420562622	0.21730129374235715	-0.453773262	0.5170972887515476	0.45615656052486053	-0.565620571	0.008723709	-0.503143881	0.086168727
37	A8K9U4;A0A024QZN8;Q5GLZ8	HERC4	0.1754016806701196	0.19467019572485042	0.4399254055817329	-0.406634319	-0.609939794	-0.505541403	0.41550672787479337	-0.426249551	0.24825533048020348	-0.012250927	-1.57147147	-0.452416452	-0.066614795	0.080364754	0.7295899053730396	0.13861660723658908	-0.34936587	0.14382924040465894	NA	0.34060909372627884	0.315174922	-0.030427671	NA	0.6847261397275886	0.5225275511923396	-0.14127195	0.31558393748212826	0.4925372137685132	-0.171162249	-0.019254805	-0.515480943	-0.012387473	-0.429708695	0.35186536078826164	0.13099430132420334	NA	0.090121326	-0.29227542	-0.457690294	0.2097697028906853	0.03430474	0.3124383817466395	0.28662477309276135	-0.190290783	0.006997574
38	A0A024QZT0;A0A024QZN9;P45880;B4DKM5;A0A0A0MR02;Q5JSD2;Q5JSD1	VDAC2	-0.534426388	0.2028460642233655	-0.263990105	-0.432756777	-0.317049261	0.00284023	0.16669587935420452	-0.751326209	0.19596311978240247	-0.390015691	0.3906392678793551	0.7805743440388166	-0.010001073	-0.678486439	-0.375869591	-0.630057614	-0.056655927	-0.43688491	0.7644024282812929	-0.153270054	0.11709927196422472	0.8044232819889637	0.7452857697060284	0.705136152	0.6670952358577629	-0.388856873	-0.276353275	-0.505583411	-0.274815747	0.48091673306727517	0.2667042620014928	-0.55757544	0.15366710054377392	0.25751476069372103	-0.365543095	0.6977139795214162	-0.257081801	-0.22470984	0.24429026022623074	-0.423603679	0.029397884060049194	0.5929861190086172	-0.125924581	-0.021192548	0.18583818645855746
39	A0A024QZP6;Q9P0M6;Q9HA11;Q5SQT3	H2AFY2	-0.620359304	-0.760726382	-1.126140271	-0.149974939	0.30383582035628337	0.45709706539398476	0.002198477	0.054175359	0.8061065634388239	-0.045281246	0.7882014191494748	1.2997316751185817	-0.801606663	-0.838732747	-1.22069894	-0.8753444	0.147188053	-0.050755631	0.9323803967343635	0.48989053652565234	0.39178436360343466	0.794517517	1.333307417129106	0.8716224878208502	-1.349573786	-1.367706644	-1.633000825	-1.029062245	0.26652237467621537	0.9659376258657113	0.5520305316300846	-0.079850227	0.4365417655092064	0.49303692030643875	0.062358292528311925	0.5003495867633161	-0.664300224	0.20432668050623065	0.7121896029235274	-0.934095687	0.3796758389429009	0.8478079464711386	-1.344835875	0.4261600763446219	0.3730716412768205
40	A0A024QZP7;Q5H9N4;P06493;A0A087WZZ9;I6L9I5;E5RIU6;A0A024QZJ8	CDC2;DKFZp686L20222;CDK1	0.24475587396001827	0.3009865874025894	0.13206206919163133	0.28778254643019263	-0.124507721	0.490898307	0.6744367969226753	-0.116130054	-0.105988231	0.2996689897299577	0.5333953479334912	-0.167564059	0.16371432515339038	0.15115922325870193	0.6969825877903075	0.24591464687488374	-0.184033703	0.1444345153485103	-0.792760333	-0.122047046	0.24902834816343714	-0.325619131	-0.840862043	-0.265646815	-0.195278979	-0.113701136	0.5901965408373728	0.001443945	-0.06664576	-0.755128956	-1.375003497	0.17062884680581633	0.038280361	-0.322527972	0.3647090131029493	0.092966563	0.2413967692461079	0.23117433233905407	0.1398780120263882	0.31444269576932166	-0.238601642	-0.29577491	0.070665093	-0.506537342	0.043356991
41	A0A024QZQ1;Q96EB6;A8K128;B0QZ35;E9PC49;B3KNK3;I1Y8W7	SIRT1	-0.18820993	0.6440428074115184	1.0880735498249314	0.098705829	-0.116314443	0.205606654	0.40669286220169293	-0.096765609	0.2754563296894562	-0.079925176	-0.042636053	0.2435259200159075	0.17451943939757128	0.001962834	0.998591956	0.001772701	-0.370460503	0.094195173	-1.52364821	0.071707106	-0.602772293	0.3089679866528807	-1.54065392	0.5289113789036176	0.182495326	0.24922579055664135	0.028928429	-0.043035487	-9.07E-04	-0.565791093	-0.555924053	-0.178350124	0.10945426402953579	-0.178629304	0.6038362157062174	-0.232648941	0.4106530640845042	0.099804866	0.099105255	0.2942117326996072	-0.432051609	-0.326386712	0.10440351479497005	-0.325243171	0.075503059
42	A0A024QZR3;B3KPC1;Q9BRX2	hCG_2002731;PELO	0.08646532	0.35109076703856895	-0.666821446	0.4445406491649211	0.007399771	0.21845415827108405	-0.314175069	0.3193608194679279	-0.002700853	0.2806540428651696	0.45241279619208485	-0.25590645	-0.153565452	0.38627781760155266	-0.66429049	-0.03782728	-0.286820826	0.12557112271206713	0.8418012016050181	-0.195397237	-0.025097537	-0.066117464	0.7196542062248539	0.1288089847729273	0.38124931397899464	0.37056640535801627	-0.479824969	0.18924010540455014	0.003294767	-1.542491589	0.8037380885830229	-0.181222287	0.024298185901687537	-0.668451536	-0.171259651	-0.422908388	0.053818823	0.05775992	0.1186148841068984	-0.117351351	0.12128856526084818	0.18931204766565143	0.11530771394276765	-0.229170255	-0.309580347
43	Q8NDP0;A0A024QZR5;Q9Y2T2;B4DRN6	DKFZp586G1518;AP3M1	0.047219990325173974	0.093662611	-0.321249795	-0.107706681	-0.434058384	-0.111757601	-0.006806725	-0.155241217	-0.058708417	-0.454900613	0.4651196474393399	-0.194393888	-0.602165377	-0.341585977	-0.112829192	-0.045036641	-0.187484054	-0.368446286	-0.142392251	-0.116473508	0.10908949166590425	-0.097456933	-0.649715742	0.37732778226329367	0.39625323666296036	0.16482500499702718	0.39728014410427015	0.37873438334643067	0.088153601	0.42768946453861073	0.2116948438925057	0.224775159	0.063660982	0.2596964437109037	0.40429671414288965	0.39892978233363796	-0.072018469	-0.176965982	-0.060720818	-0.275404297	-0.203699025	-0.06518885	0.3342731922776721	0.23807826721350786	0.2816459805755538
44	B3KPN7;A0A024QZT2;Q96KP1	EXOC2	0.7588537066774537	1.2020703923499876	0.7387712189104155	-0.090262755	0.1899743622910354	NA	-0.130473433	0.11874553257108883	-0.077577475	-0.163949094	-0.176650583	0.17246727044951884	-0.405287619	NA	0.4170801881789417	-0.021926535	-0.286823195	-0.910152853	-2.359906041	-0.181165682	0.17613431352602618	NA	-0.446354017	0.11678702201868262	0.20741084802835202	-0.605403548	1.0778317863098914	0.592777438	-0.384005746	NA	0.16414362969592497	-0.126210093	0.033909476	-0.290986311	0.5021293175744478	0.18804847718566903	0.655426589	0.062483935	-0.058359022	-3.10E-04	-0.931443495	-0.048075779	0.32122257937565235	-0.112288955	0.1113436881239489
45	Q92766;A0A024QZU8;C9JU34	RREB1	0.28519055858252346	0.34940644231753387	0.605645475	-0.626581192	0.18071562087752419	-0.140065877	0.065128198	-0.342530346	-0.131656568	0.2941660555628662	-0.080855306	0.5614391124727276	-0.028120503	0.7522895432006783	0.6630388585054527	-0.873379632	0.23774527745453283	-0.464264558	-0.964049227	0.908648924	-0.380640224	-0.96228273	-1.146181775	0.6210051511055708	0.15364153310143155	-0.290842892	0.078803517	-0.076269464	0.20936159086886869	NA	0.3964274640542975	-0.239213406	0.001179086	0.29457143232425276	0.2593962175404112	-0.170866357	0.1500211019849377	-0.06258232	0.157379104	0.1250628476406723	-0.073874115	-0.470419113	-0.037061046	0.11879766391399402	0.092675876
46	A0A024QZV0;Q86UY0;Q6EHZ3;Q658S9;Q8NBS9	hCG_1811539;TXNDC5;STRF8;DKFZp666I134	-0.489353936	0.1733172118621187	-0.002096959	NA	-0.009255429	-0.201377003	0.47084483601098964	NA	0.027202163	0.22181201491631589	0.11315438141036252	NA	-0.218635431	-0.378736162	0.12461072999772238	NA	0.2861194067140502	-0.243530744	-0.534567053	NA	0.080033089	0.5493549009617134	-0.265281853	NA	-0.599413546	-0.261892234	0.078061391	NA	0.027468815344830852	0.32738526669993767	0.087055176	NA	0.4212603256567418	0.14529359900487424	0.071167043	NA	-0.106044561	0.086737468	0.12072285326313156	-0.157586955	-0.163992797	0.12136871252454398	-0.261081463	0.14730308612861623	0.21257365590115715
47	Q9UMY1;A0A024QZW2;H7C2B1	NOL7	-0.599622409	-1.269561554	-0.368978472	-0.073084088	0.044051343	0.2326268671526161	0.081086602	0.7601642810542315	-0.07009045	-0.068295926	-0.070829201	-0.319928046	0.11314660185718653	0.3046999512454046	0.20306443623754566	0.1583177701594379	0.19983977066419017	0.5574787810631052	-0.082744177	0.46024393696193255	-0.002452377	-0.495620464	-0.584029978	-0.287963228	-0.908994714	0.057810848412844285	-0.041056211	0.24852635588291122	0.33488770491411163	-0.156056868	0.095077793	0.6332687071677319	0.1624036417845824	0.5038853201726432	0.5042634984467238	-0.255536049	-0.577811631	0.2794822733890472	-0.132285906	0.1948071898748922	0.2837045780246863	-0.342516511	-0.16092843	0.22679433426187234	0.2287541028381471
48	A0A024QZW3;Q96S59;O60738;A0A024R014	RANBP9	0.5058432758181379	0.475287363	0.5738087633024211	0.5950844373930422	0.053942938	-0.35494872	0.21787172824824613	-0.005689192	-0.562941041	0.11367958702652473	-0.015763464	-0.832403784	0.46239446615723034	0.7445035298890905	0.17565915573780566	0.8169843114118814	0.32616274160070674	0.357814823	-1.102397725	-0.071595962	0.14858195311002786	-0.545664344	-0.119040386	0.033913270527957985	-0.443265985	0.5069035018030552	0.1717354731870192	-0.098098935	-0.315061128	-0.313577392	-0.208839855	0.1648590244692084	-0.710051722	-0.743477875	0.092169659	-0.094382492	0.5375059600016734	-0.022205812	-0.324357176	0.5498853657990005	-0.122504031	-0.120552377	0.034318514	-0.168154838	-0.363935608
49	A0A024QZW7;P49790	NUP153	-0.488181594	-0.405126553	0.012615958742097855	-0.572819544	0.6446480595470314	0.7893156255431166	0.6957401089343214	0.2957454865040195	0.7460997335259326	0.8120628604106869	0.8815233792892084	-0.18562906	-0.794118533	-0.303089165	-0.557694013	-0.71232518	0.34770323167235817	0.7171049698754833	-0.157700955	0.45504576	0.3310922822499741	-0.667593139	-0.942228539	0.4726399060499696	-1.359958184	-0.452505385	-0.809286894	-0.831057747	0.3547731991714931	-0.696073086	0.15441735488142871	0.3837860414998189	0.4522687253327203	0.4419941928479244	0.564729858	0.3820808358448858	-0.363377933	0.6063623201321222	0.563514228	-0.591806723	0.34053825175871194	-0.201522372	-0.863202053	0.049225877	0.4602684029900359
50	A0A024QZX3;A0A024QZX5;A0A087X1N8;P35237;A0A2R8Y6A7;A0A2R8YD12;Q8IXH2	SERPINB6	0.40765038062174086	-0.119360752	0.050155957	-0.410283283	0.017251821360239686	0.36336177303502215	0.35653098441799497	0.23731737109183962	NA	-0.963826485	0.012416869914494196	0.46225951527913633	-0.172195413	-0.796988657	-0.086739494	0.23738000684342148	-0.331287311	-0.484530958	-1.529346931	0.022573623	0.5710940115902586	0.7851817304488111	0.2560433266010963	-1.501641731	NA	-0.646164842	-0.096964062	-0.307536764	0.10394972388825016	0.9120995473816355	1.1215310574975788	1.0067991609266544	-0.312791087	0.8523677353262953	0.23247151726081566	-0.248778343	-0.003701871	0.2578730408782751	-0.14879248	-0.190378336	-0.566390341	0.041926888	-0.335964336	0.8003524258255293	0.14507500891009448
51	B2R7M3;A0A024QZY1;Q13155;A8MU58	JTV1;AIMP2	NA	0.13032662155967678	-0.629610655	-0.014548105	-0.477336614	0.31882019450516863	0.49677808442906635	-0.270157658	NA	-0.490348848	0.5127428914457699	0.5886877777131506	NA	-0.472163602	0.03438771	-0.187794942	-0.778705908	-0.414957509	-0.512208662	-0.358684395	NA	0.5588663868148968	0.17498892333704288	-0.478504465	0.5190251228303531	0.6580528227274272	0.6948329967134321	0.47813389038019954	-0.292599002	-0.372176432	0.8408841140245429	0.034210301	0.002267394	-0.006025257	-0.580622047	0.2934388708322454	-0.168749877	0.019553504595624008	0.2062214430763057	-0.205996109	-0.513611616	0.087644451	0.5900387110140536	0.055107248231726844	-0.070207757
52	A0A024QZY5;Q13523;B4DZQ5;H0YDJ3	PRPF4B	0.4830696023201037	0.092818691	0.9862915186087381	-0.039454284	0.35585516658505445	-0.443128454	0.4582096282310515	0.5799492718063749	-0.244078915	0.41497078130085824	-0.396918473	-0.428480851	0.19265494509020534	0.5439354827504163	0.9088914551691152	0.7909964994161883	0.46330109664584024	0.9153986181940779	-0.582068316	0.2661402994745214	0.22540054101260262	-0.57577646	-2.712530176	-0.239626931	-0.841857301	0.5824995866033507	0.8551736915426414	-0.170520292	0.010061111885419213	-1.397486325	-1.468727749	0.24288636289806775	-0.265181653	-0.513447059	0.892274856	0.058504031192344895	0.38068138198971885	0.23772140309269268	-0.163626864	0.6091195956064813	0.2656929246248417	-0.825633256	0.10632392117252532	-0.65331665	0.043037543778115125
53	E2QRF9;Q53GD9;A0A024QZY7;O75496;H7C608	GMNN	-0.116115647	0.5109841326158835	0.31791509734958845	NA	0.32632535027105314	-0.197722425	0.3834354084011551	NA	0.12516699850473834	0.28190869085030423	NA	NA	0.6280596631511843	0.4215443788590658	-0.125839471	NA	0.10021520686881459	-1.113064048	0.19824533302783648	NA	-0.099268018	NA	NA	NA	0.5458296122000407	0.27387712951941534	-1.323100005	NA	0.039647657688490406	NA	NA	NA	-0.25187523	-0.876443178	-0.049726637	NA	0.23447241209298653	0.16755732869662754	0.20041572896898766	0.30479940789906795	-0.274656618	-0.102390134	-0.17091987	0.036525542	-0.395803798
54	A0A024R029;Q9ULW3	ABT1	-0.279834895	NA	0.1465317443948781	-0.278868218	-0.229366579	NA	0.3012807987566661	0.40222660896712364	-0.154093557	NA	0.40613119619273236	-0.208065977	-0.166678561	NA	0.15078130863648115	0.2936290271635953	0.059310293	NA	NA	0.4343002705627624	-0.004835436	NA	-0.135905219	-0.430421523	-0.155262043	NA	0.024158133073618863	0.16291245169898125	0.14153954085010928	NA	0.3631606703247236	-0.061133305	-0.158127526	NA	-0.51012553	-0.113243673	-0.146531393	0.1489060064057665	0.005516284	0.083436322	0.23766434562489938	-0.199528329	0.001461911	0.13871469891766566	-0.269639846
55	B2RAW0;A0A024R036;P98082;B4DNN1	DAB2	0.11495139246345996	0.27306622031126343	0.3047896273871772	0.033484869	-0.497501796	0.13127611565116107	-0.49482213	0.017246650183461144	-0.138067545	-0.848927017	NA	0.26613574531065287	-0.028086151	-0.653598452	0.062014862	-0.281064478	0.17490664022200256	-0.731632933	-0.446094236	-0.241741434	-0.434640227	1.4513086291244495	NA	0.13575365744561851	0.7927936273912419	-0.340325273	0.4833419316966589	0.39762430003598387	-0.110538174	1.045087925419523	NA	0.029654012199303408	-0.37195669	0.036276174134710626	-0.317334595	0.18661875163940522	0.16864925867686026	-0.223874059	-0.253210041	-0.238107323	-0.324064259	0.37121691782330324	0.3204348778396457	0.3084774860971599	-0.129522858
56	A0A024R046;O00479	HMGN4	-0.659359498	-1.122743215	-0.82330765	-1.022037739	0.15060144643178558	1.0171407090301816	0.41013640244741734	-0.430885907	0.9076752509003204	0.064209141	1.0567262983831227	1.3556648635960935	-0.613632592	-0.755652864	-1.10676442	-1.083011791	0.17713750140503876	0.10904854582276068	0.8137493637049802	-0.115048133	0.42005224100423055	1.2948735892996999	1.2139320112604728	0.12477284086014626	-1.269220491	-1.386310378	-1.984385445	-1.520685872	0.4365631279992676	1.3037554100509283	0.5221399709834189	-3.51E-04	0.40520754127552244	1.1077286820332362	0.30190657448640756	0.7003754731893782	-0.906862026	0.2867481627037443	0.8460688884402756	-0.889765417	0.24622181944326194	0.7634076706061351	-1.540150547	0.5655268801165362	0.6288045677461339
57	B4DHK6;A0A024R069;A0A0A0MTL5;Q13309	SKP2	0.25269392268101876	0.37628153227395483	NA	0.5072869145722176	-0.246256533	-0.838423344	NA	0.035513794	-0.055123999	0.04866065	NA	-0.234371662	0.2857930788653815	0.7481390677434443	NA	0.9322846795532873	-0.30223565	0.5690766785458116	NA	-0.882401956	0.083477852	-0.337233092	NA	-0.444966882	-0.323035732	0.46553205927614016	NA	0.3031268666372369	0.005612798	0.2820153347737877	NA	-0.445696173	-0.340995792	-0.033908779	NA	-0.410845636	0.3787541231757314	-0.349722028	-0.080278337	0.6554056087207034	-0.205186976	-0.232907374	0.14854106457190713	-0.052689347	-0.261916736
58	B4DLT2;A0A024R071;O75694;E9PF10	NUP155	-0.214297703	-0.073633834	0.11742913622251984	-0.575286828	0.42504637156927755	0.5726458204444548	0.6090318910257972	0.226162535	0.6769130562554957	0.6975772114471437	0.4751969020338542	-0.114853013	-0.662851135	-0.251658078	-0.298428158	-0.599684161	0.548093805	0.7178201956771586	-0.458847441	0.5646244098568872	0.8229726276880978	-0.619623802	-0.557428958	0.738571739	-1.836156269	-0.368098945	-0.471167287	-1.055870305	0.35850786058612943	-1.318883644	-0.220497973	0.15414166749550814	0.45482019318611605	0.3727646977530519	0.6443507988208681	0.5205966148179711	-0.186447307	0.4582216544493161	0.43370853923552954	-0.453155383	0.34292274219572544	0.096122902	-0.932823201	-0.256683022	0.4981330761445018
59	Q5TA45;A0A024R0F2;A0A024R073;Q96HV7;A0A087WYI0;C9IYS7;C9J979;J3QRY6	CPSF3L	0.056961252645368846	-0.068435646	0.7503472101957982	0.6155055043851912	-0.023598557	-0.033123622	0.5683636272175407	0.7196488801250377	0.17781810663448283	-0.123247104	-0.915562986	-1.554100183	0.6093703904331599	-0.062735108	0.8975832786108886	0.6612692469418374	0.1292652554903179	-0.180357497	-0.888448025	0.26429281349286554	-0.116154807	0.13592906408579974	-1.519300974	-0.955297379	0.3918752706465914	0.057181475558424226	0.5081268460790854	0.6543010129307427	-0.019128634	-0.090527387	-1.275667924	0.3703798045814403	-0.064970404	-0.382001351	0.5285756154002551	0.17586293345487586	0.33859458019970134	0.3078225820867012	-0.603773042	0.5263719520758133	-0.168811863	-0.613706024	0.4028711513037117	-0.253736035	0.064366698
60	Q2NKW8;A0A024R0A8;V5YQL4;O43865	AHCYL1;FGFR2-AHCYL1	0.007429421	-0.240651988	0.4358932560174506	-0.311189449	-0.178788955	-1.166616886	-0.097244995	0.14931141424654726	0.072440705	0.19349462832667993	-1.361670373	0.12067452281756752	0.044325492	0.5306437200995686	-0.330551018	-0.114382876	-0.052228547	0.26356693971866235	0.25786408957249224	-0.013345956	-0.002307198	-0.263956802	NA	-0.14316281	-0.045300784	0.6702536805736355	1.040989014880966	0.11101488379404388	0.14954264248358715	-0.228333151	-0.138829152	0.043220181	0.039819777611934185	0.030322009	0.040358050344081735	0.4873965107888945	-0.023338701	-0.319543866	-0.23997414	0.036299819	0.11775512049069906	-0.132684614	0.4480301877697992	-0.039808881	0.15326507586971241
61	Q2TB59;A0A024R0C3;Q13423;D6RAI5;D6RHU2;E9PCX7	NNT	0.4798220201042096	-0.374942952	-0.540077963	NA	0.14862216907042639	NA	-0.671093991	NA	NA	0.21714689929563702	0.17915913093732175	NA	0.47768586519498607	0.19500063806676682	0.29871188512997676	NA	-0.827809014	0.011533717	NA	NA	-0.176181025	-0.82801831	0.6893572181553023	NA	NA	0.5939917896765174	-0.311030495	NA	-0.682012225	NA	NA	NA	0.5180526472026439	0.034624227	0.5674577688529825	NA	-0.082334286	-0.198503898	0.2608850279474214	0.38653147562818574	-0.345405636	-0.04221536	0.20421266026738732	-0.619280212	0.43611022711416664
62	A0A024R0C7;Q9P2B4	CTTNBP2NL	0.6638755379732963	NA	0.6194043916899881	0.20918034500932262	-0.610317806	NA	-0.276093015	0.45735657305380917	0.14965076500964128	NA	0.36006575505932664	0.6335497880781316	-0.649987067	NA	-0.108978347	0.25324145881192145	-0.481277304	NA	-1.456152319	-0.33403297	0.2896396662396386	NA	-0.90655163	0.43074292633729383	0.4680963728639239	NA	0.8637067297156251	0.6919820974607322	-0.175665833	NA	-0.085119916	0.3292045617744332	-0.119985994	NA	0.2786376235256238	-1.49417239	0.4974867582242033	-0.143018083	0.38108876938236746	-0.168574652	-0.757154198	-0.062056346	0.6745950666800947	0.022806270758073725	-0.445173587
63	Q9GZV0;A0A024R0K2;A0A024R0E2;O75534;Q96L66;E9PLT0;Q9UG93	CSDE1;UNR;DKFZp586J0620	-0.186407425	0.005330718	0.2490688936187528	-0.302544715	0.024181000902752416	-0.414452642	-0.303664317	0.32654306065363237	-0.019284609	-0.128736435	-0.187626316	-0.315876176	0.009258455	-0.318813113	0.13304368518040705	0.078598889	-0.288363632	-0.00540202	-0.523659787	-0.348218948	-0.40400059	-0.417412262	-0.42896339	0.1743462385770611	0.5619658792985338	0.3681658465216663	0.6277429362742067	0.39011012454458865	0.061666664	1.1003282174225673	0.2679748370245138	0.007567454	0.2157592108135282	-0.463897262	0.1976957217540087	0.25797580712110724	-0.058638132	-0.091848224	-0.162880884	-0.024478021	-0.291411097	-0.269007501	0.4869961966597474	0.35938429315012593	0.051883369
64	A0A024R0E5;A8K0T9;P52907	CAPZA1	-0.031872511	0.26934688612931035	0.604734978	-0.005802236	-0.306473034	-0.138490802	0.097206362	-0.089387993	0.13025681817106624	0.1148786148084681	-0.532108302	0.09474262	-0.018841393	-0.464323689	0.5137264596309662	-0.110506257	-0.055863078	-0.458306939	-0.967927318	-0.411826319	0.024332982687006184	0.2588283998192783	0.16580400089418645	-0.10407254	0.601075658	0.41967954611732633	0.852111274	0.2332785065976721	-0.126478186	-0.027711064	-0.567980841	0.017650784367302923	-0.026162837	0.066072316	0.12116771045632731	-0.140758579	0.20910177907692482	-0.109286367	-0.048057562	-0.01998622	-0.473480914	0.086223211	0.5265362460989371	-0.176129827	0.005079653
65	A0A024R0F6;Q9UPN9;H0Y612	TRIM33	0.41071207029005924	0.635485934	0.744080533	0.9202782460490507	-0.056461357	-0.232652658	-0.070915081	0.19127566770963583	-0.140603741	0.2765036810901662	0.11896439611586217	0.16577009407025442	0.41945841620871194	0.5379317387826085	0.40451495688103634	0.7952248085133243	-0.065389624	0.38614737102600843	-0.433786443	0.2497567886257929	-0.077800517	-0.731678336	-0.314330193	-0.99878131	0.21004884138816973	0.2919218260884479	0.068872414	0.4744257124385492	-0.164334426	-0.985335948	-0.705552082	0.052105812	-0.377057005	-0.382657069	0.12164111811589319	-1.737784636	0.6776391958322144	-0.042188357	0.10515860763010852	0.5392824800964188	0.034182023	-0.530647589	0.26131719845102197	-0.450779161	-0.593964398
66	A0A024R0G0;Q96S66;A0A024R095	CLCC1	-0.191502613	0.7523789386329065	-0.154047257	NA	0.18621773291880325	-0.217152101	-0.094385729	NA	-0.845527913	0.12429789161422128	-0.24260886	NA	0.2326562356214975	0.7956362341391222	0.08458194	NA	0.8848672392921667	0.40148331798476766	-1.095783669	NA	0.8287172761581226	-0.27861749	0.4625292494420082	NA	-0.996105261	0.1704472238096809	0.099228969	NA	-0.485816918	-0.882982749	NA	NA	0.26242758689584567	-0.561903382	0.760964106	NA	0.16095783171256137	-0.016425224	-0.295931485	0.3963062786809139	0.088870438	0.36289115373631087	-0.216794881	-0.659051691	0.17917757896208236
67	A0A024R0H6;Q8N7H5;B4DGJ5	PAF1	-0.016971458	-0.020276679	-0.03282448	0.2347589976490364	0.17593938680675875	-8.99E-04	-0.276998463	0.6341566022931033	-0.138442841	-0.222308887	0.25169318335131574	-0.571501315	0.8118587529097664	-0.084250547	-5.94E-04	0.5621427481592516	0.2777628664491243	-0.626167485	0.3817251019604241	0.23151688665379952	-0.210020811	-0.225182365	0.2929279913029832	-0.823769147	0.454484572	-0.517488154	-0.279566012	0.3680033700869646	0.068276316	1.1275251153857846	-0.37091803	-0.048829383	-0.081543373	0.13921798863608079	-0.355897039	-1.107540353	0.041171595	0.13304961108722904	-0.170139965	0.3222892446874216	0.066209342	-0.241511083	0.006358444	0.1940135045547685	-0.351440694
68	A0A024R0H7;Q9BQA1;H0Y711	WDR77	0.6244361616727137	0.3156808496424253	0.6923968554882093	0.15939247095944667	0.023100460788999324	-0.261737263	0.28347101281575604	-0.420719131	0.5312937749169788	-0.054789811	0.089605305	0.13093608507622698	0.41082910984148674	-0.034719351	0.8546195505077532	0.5156002175808363	-0.328606127	-0.062730072	-0.615153937	-0.290389552	0.591349615	0.31362839719134894	NA	0.011359860852696647	-0.522519967	0.6415222636499991	0.5942167107551769	0.064660343	-0.922490956	-0.61838775	-2.431536192	0.33425052786003473	0.14862048345726747	-0.422386011	0.6210545223993703	-0.965858458	0.439491975	-0.10245584	0.1657767286654051	0.42809777179663094	-0.332704532	0.29696134759267045	0.18598522786446053	-0.918025703	-0.163126976
69	E9PQH6;Q5JR08;A0A024R0I3;P08134;Q5JR07;Q5JR05;Q5JR06;E9PN11;U3KQA9;U3KQV3;E9PLA2	RHOC;hCG_2043376	-0.722740207	0.15617246280962022	0.15950224620724643	-0.030659215	0.31870044917863405	-0.818211017	0.4751572382348062	-0.005353846	0.8647810328569034	0.6169077403660219	0.47854682158256456	0.30058494930126145	-0.277369542	0.133868705	0.12605545252779346	-0.206480323	-0.069575097	0.7412135167585496	-0.460793769	-0.242175631	-0.768978173	-1.301767182	-0.507756965	-0.184534714	0.4455604303118089	0.11864269090904969	0.030541058	0.054333363	0.22631975346441796	-0.154007816	-0.374359292	0.34122525751957583	0.33682437730650033	-0.008020421	0.25595019575356553	-0.048104531	-0.109431178	-0.007426794	0.5652051360266893	-0.055981427	-0.007832745	-0.690759259	0.16226938572646094	0.009794476	0.13416240527939963
70	Q0VAB1;A0A024R0M6;Q3ZCQ8	TIMM50	0.21898834516420806	NA	-0.323128209	-0.056563553	-0.065409197	NA	0.1437282158124122	-0.75476543	1.246310371873404	NA	0.8434443085328498	1.171802592513817	-0.910283671	NA	0.10699716957910779	-0.661960626	-0.31108314	NA	0.6224171185653018	-0.150605139	0.7221084940310398	NA	-0.120723062	0.11663415619746649	-0.349542898	NA	0.608274673	-0.237419621	-0.00635044	NA	-2.023871482	-0.418834025	-0.292084999	NA	-0.03736683	0.9192868744863357	-0.053567806	-0.225482137	1.0871857576400246	-0.488415709	0.05357628	0.23933986285060266	0.007104051	-0.816351982	0.196611682
71	A0A024R0Q4;Q8IV08;B4DEL6	PLD3	0.18635203394531052	-1.404163789	-0.202608905	-0.573637596	-0.585450183	-0.890221755	-0.165469199	-0.389056248	-0.110445146	-0.302345978	0.39449256015996287	0.6336144799822193	0.015117996709545658	-0.11151221	-0.241839434	-0.760384457	0.15413738051409948	0.25729626914187664	NA	0.3938001271502285	0.14845519584370123	1.0297802364444202	0.446912493	0.33213234951926873	0.4372836425999646	-0.140332389	0.41203042521983707	-0.87277242	-0.082521929	0.9267850797552478	-0.014559069	0.2247385727206541	0.006149354	0.4690217385024329	0.13545605143378583	0.24376471924845297	-0.505970432	-0.515005215	0.14637311070780787	-0.282110394	0.2609553906316419	0.4818642005170832	-0.048403554	0.25615479529535323	0.20614209761488875
72	K7ES46;A0A024R0Q6;P07992;K7EP14	ERCC1	-0.283960749	0.8428718741443633	1.3306020283102356	NA	-1.556680051	NA	-0.312833451	NA	0.7257922272428242	-0.669240476	-0.984647362	NA	0.5235772457947993	0.6003986791659421	1.4179668440756288	NA	-0.305579738	-0.682677583	NA	NA	-0.703928896	NA	-0.929780151	NA	0.6919648227448661	0.13603872196458883	0.5150060318912615	NA	-0.057690675	NA	NA	NA	-0.060427165	NA	-0.236772179	NA	0.7227903457801669	-0.841804123	-0.216412576	0.940266884	-0.401176033	-0.723901896	0.5406224868639387	0.035261953454848755	-0.055647044
73	Q9BPW0;H0YDU8;Q53FR0;A0A024R0Q7;P53041;B4DLP6;B4DDZ8;B2R6R6;A8MU39	PPP5C	0.6962790283680479	0.23707821515372673	0.20833649877491717	NA	-1.276095658	0.5645519755203776	-0.165863118	NA	-0.1023643	-0.232045466	0.11240236526248121	NA	0.066954587	-0.043111751	0.381953645	NA	0.43039173483654775	-0.505642764	-1.892807923	NA	0.30213486082632385	0.8504123893227438	0.3348661283489016	NA	-0.59900814	-0.2875532	0.3371671978695677	NA	0.097122195	0.28001311332790846	0.7140873086984517	NA	-0.145778603	-0.346338208	-0.017142112	NA	0.38056458076556493	-0.292468934	-0.074002467	0.13526549387482023	-0.656019651	0.49580445949932406	-0.183131381	0.3637408722792553	-0.169752974
74	A0A2X0SFA4;A0A024R0R1;M0QZR4;Q92888;Q8NF33	ARHGEF1;FLJ00369	0.7045420350607142	NA	0.20321270914414008	0.052898349	-0.048863693	NA	-0.341323761	0.5229514494814024	-0.59909253	NA	0.24934664011458071	0.4437309707522404	0.835088063	NA	0.055962063	-0.385455753	-0.083249227	NA	-0.084809746	-0.310472812	-0.710159924	NA	-0.577506402	0.19595122025373476	0.7500406159651146	NA	0.5828184548784702	0.3304999448467264	-0.173629655	NA	-1.057943056	-0.610678812	-0.552381857	NA	0.45840970252231356	0.15011500791246102	0.3202176978772027	0.044254665	0.03132836	0.1685314579762518	-0.159510595	-0.363905036	0.5544530052301028	-0.614083841	0.018714284573470585
75	A0A024R0R4;Q9UBE0;M0QZS6;B3KNJ4;M0QX65	SAE1	-0.097607103	0.49045266960155964	0.23205717221319286	0.30444622530185156	-0.080641564	0.032357294377785534	0.071605116	-0.131317848	0.3018904869252652	0.5728098073758126	0.5216682129420518	-0.282934421	0.287234692	0.44495116442164573	0.2800219967493047	0.45606933379927656	0.2508174473356299	0.1416907583302441	-0.822136394	-0.010672466	-0.075377103	-0.675867736	-0.751118348	0.25815264499360313	-0.609881942	0.17287956206628022	0.11561873390746776	0.1554024604561928	-0.040206917	-0.350643868	-0.683193934	-0.068430274	-0.00634472	0.075072687	0.4286202011651811	-0.907444029	0.23233724114143042	-0.02699925	0.2783585216598039	0.367069297	-0.110075164	-0.311052636	-0.041495296	-0.285618748	-0.102523965
76	B7Z6F7;A0A024R0R6;Q92797;A0A087WUE9;Q4LE61	SYMPK;SYMPK variant protein	0.5045377129064553	0.37323902463171366	0.3523199167921412	0.11085094602697822	0.11274545165622933	0.14899724442225043	0.071104495	0.2905783999235641	-0.031008612	0.5073334379048139	-0.19279521	-0.597127041	0.037555992	0.5942775416050935	0.27844887055404294	0.740540652	0.059660001	0.5903732054602636	-0.345578632	0.12812569757734987	0.5925059960249102	-0.580731347	-0.550181005	-0.268565471	-0.556708322	0.5336342675946352	0.19671543190816224	-0.07728695	-0.205298858	-1.632587179	-0.26847376	-0.044521215	-0.253135967	-0.705411204	0.2446138066699191	-0.158747318	0.33523690008932283	0.15585639780942706	-0.078399356	0.41270576393754277	0.10814506816942115	-0.201742957	0.024088606808814503	-0.537720253	-0.218170171
77	A0A024R0R9;P54920;M0R0Y2;M0R2M1	NAPA	0.028000814	0.15021055224106758	0.3867319693366189	-0.05083128	-0.139726995	0.18493402515269874	0.041309013	-0.157960938	0.3226959154354059	0.17966907202290527	0.49790876781705673	-0.958595815	-0.063803137	0.1703440996781214	0.18714765749762333	0.055816968838257305	0.14596505831552897	0.040307164136668176	-0.331719625	0.070083522	0.048734342	-0.25209051	-0.536853613	0.12788783298207362	-0.037248005	0.15494441520033525	0.16290978635304357	-0.046821491	0.1368993997376181	-0.842185738	-0.181338298	-0.091600894	0.053009497670286274	0.14992130218986127	0.014335147822918453	0.3810100166384703	0.1285280139988809	-0.017861224	0.010419485033343546	0.087376397	-0.01884097	-0.153080487	0.058446176	-0.244556383	0.14956899108038332
78	A0A024R0S6;Q9NZN4;B4DLA1;Q8NCJ3;B3KUH4	EHD2	0.08784723	-0.001737668	-0.097036763	-0.229335813	-0.340139484	-0.068003785	0.10805041850296734	-0.270982123	-0.01354043	-0.214210991	0.2791229208039659	0.5889753906407305	-0.028949093	-0.447378789	0.10903823080812233	-0.218709323	-0.296217157	-0.109056915	-0.543850897	-0.394688874	-0.093630569	0.4870806415500258	-0.050738351	0.310936496	0.24535981382367256	0.21184488733829163	0.3472282023859042	-0.140471706	-0.010094978	-0.125120592	0.27923515340276034	-0.088892585	0.21060017434818576	-0.039126015	-0.029389278	0.5859826223890139	-0.060065754	-0.142768743	0.16008672257766746	-0.146499744	-0.335953461	0.1634120541697689	0.16599029930049833	0.013781749540239634	0.18201687602717265
79	A0A024R0S8;Q59HH7;F5H8D7;P18887;B2RCY5;B4DTD3;B4DEB2;M0QYS5	XRCC1	0.8828837812521364	1.5797993387413265	1.6197269956373546	1.1262914199568255	-0.34739914	-0.674312331	0.099971168	-0.097305938	-0.146708998	-0.310206211	-0.866279873	-0.490310918	0.8005956838028923	1.1928650917765935	0.9992036883956298	0.6767575229540052	-0.427375114	0.15110227426880557	-0.998704143	-0.422619635	-1.090297042	-1.040405651	-0.681769511	-0.716122078	0.7134241541160885	0.7495363871958565	0.7934657634525824	0.5652718087796693	-0.423835352	-1.247018868	-0.300284078	-0.035816716	-0.746686957	-0.214675053	-0.069728817	-0.603032656	1.3021753838969115	-0.25476156	-0.4533765	0.9173554967322809	-0.424399155	-0.88214857	0.7054245283860484	-0.501738753	-0.408530871
80	A0A0S2Z4N8;A0A024R0V4;P50552;A0A0S2Z4I9;A0A0S2Z4I7	VASP	-0.155717274	0.11273235438290845	0.4368322107642613	-0.003384307	-0.281570402	-0.326968079	-0.235276473	0.2846166802118696	-0.001895454	-0.335577262	-0.53649984	-0.112662692	-0.150353197	-0.370227395	-0.13267511	0.007886327	-0.197017816	-0.108490532	-0.168189277	-0.144796697	-0.275559791	0.13263939465282573	-1.185001215	-0.273344461	0.632892463	0.9369122209993738	1.0029214340891033	0.7907561353210666	0.2912792391888557	-0.185002317	0.1388250636163013	0.17311709059523123	0.047831994	-0.292026307	0.34210574122044984	0.14088754738848644	0.097615746	-0.139799568	-0.246658812	-0.161342343	-0.15462358	-0.400316518	0.8408705633538291	0.104554769	0.059699744
81	A0A024R3Q3;A0A024R0Y6;P84077;P61204;F5H423;B4DEB9;F5H0C7;B4DJC8;B4DN70;B4E190	ARF1;ARF3	0.086538578	0.095240754	0.18332574	-0.419769564	-0.02329014	-0.146535224	0.20605518126030606	0.3381306903997839	0.7296876750006785	-0.001607422	0.26604330659872344	0.1370329844036882	-0.147733723	-0.193630253	0.4360724279573432	-0.476953471	-0.210430874	-0.213530582	0.20910782356040042	0.26747764809946434	0.087638763	0.11487706829322175	-0.539154278	0.1631837119998025	0.4440480118320087	-0.121072961	0.4504306166959193	0.42891679832154783	-0.052892849	0.006068637	-1.3599963	0.026887572213794907	0.023260001902116145	-0.300309595	0.10247606498463238	-0.595592821	-0.013666123	0.093590127	0.2827891359329511	-0.095561255	0.013156004088655221	-0.043363684	0.3005806164984197	-0.344983235	-0.192541587
82	B3KY11;A0A024R0Z3;Q9BUQ8;A8KA56	DDX23	0.4442724112009768	0.067021981	0.8251371593574842	0.12798538272579477	0.10220791634674012	-0.032876217	0.21692312812925524	0.439383915	-0.119538498	0.5272271015603975	-0.531360003	-0.793582064	0.12886698284655893	0.7033093776734051	0.8498894831829911	0.3790255864779106	0.24237577088776915	0.7649999406616742	-0.485637168	0.077835067	0.38481241751532647	-0.872068957	-1.622476059	-0.162497958	-0.871423126	0.53367211	0.5143932516647225	0.17105079635380094	-0.137435699	-1.319983739	-1.040727548	-0.006881752	-0.206637477	0.051843257259584295	0.9070257893916176	-0.256132559	0.36610423351947763	0.18140968566134408	-0.229313366	0.5152728575452165	0.14989340265508672	-0.568057639	0.086923258	-0.626257184	0.12402475249785488
83	A0A024R102;Q96GM5;A0A024R137;F8VUB0;B4DF50;F8VZ70	SMARCD1	0.2354064598989997	0.031209500353840503	0.4393130609230782	-0.476504506	0.43625026392352584	-0.137697417	-0.006464096	-0.140226306	0.34535879991408336	0.3231891111752924	0.6418056565912101	0.6888231936661166	0.4056199165751528	0.30775202427125464	0.26595092547934257	-0.569649397	0.17491275	0.23994946135681752	0.42100998586307287	0.26617708802623696	0.059355934	-0.522388718	-0.604406887	1.376988439826456	-0.903613806	-0.007442499	-0.128757403	-0.497030867	0.006214007	-0.31965925	-1.296761258	-0.43508375	-0.072512198	-0.134418559	0.026036901521949863	-0.438706565	0.057356129	0.037965611	0.4997941903366749	0.10241836731341104	0.2755123212177476	0.077387192	-0.384211143	-0.511322563	-0.154900105
84	A0A024R106;Q8TBF4;Q05DR1;G3V1V1	ZCRB1	0.3774134437232915	NA	0.5243147538538842	0.1679108378497824	0.23454494669487447	NA	-0.853786649	0.7012663832565786	-0.662969083	NA	0.14106491282759132	-1.033369987	-0.006529852	NA	0.5723938194637199	0.48316356503075986	0.7053808980570981	NA	NA	0.075181833	0.61181332	NA	NA	-1.009666091	-2.465936867	NA	-0.664876658	0.3211655134294918	0.28669210020632285	NA	NA	0.929316583	-0.124987229	NA	0.6904995060461762	NA	0.316467995	-0.01273679	-0.558503069	0.309597494	0.3502030150388191	-0.239004736	-0.976627688	0.5679259911855971	0.24267778811866494
85	H0YHF8;H0YIC9;F8VYY9;A0A024R125;P54619;F8VZX1	PRKAG1	0.2630307268256944	NA	-0.031169499	-0.832174912	-0.295436174	NA	-0.327010206	-0.829585076	0.083955705	NA	NA	1.293242618821385	0.026150647764681817	NA	-0.107293335	-0.730971441	0.016072665	NA	NA	0.1604432019748172	-0.107857196	NA	-0.045387326	0.8994895435623285	-0.018180854	NA	0.1929539479228304	-0.638386698	-0.003701989	NA	NA	-0.002923018	0.14509628998191895	NA	0.6548361255312857	0.23480625151641857	-0.228754361	-0.512660285	0.6599493621210747	-0.299354509	0.059608133960152035	0.2200985407983699	-0.183187668	-0.031962303	0.31626308931820113
86	Q9H0H5;A0A2X0U4T9;A0A024R136;B2RE34;F8VRD2	RACGAP1	-0.045034451	0.3311687801240381	0.10407251580590196	0.13172877107984376	0.030595549	0.18053998168697336	0.18466004289010424	-0.006978862	0.16311479023491599	0.5820022301661406	0.3399666610683084	-0.153457346	0.10822153922925347	0.3514053497973389	-0.108679233	0.29887810759765665	-0.187095011	0.1690555120485971	-0.147123929	-0.502273179	-0.178973265	-0.358843821	-0.116309619	0.22592573784157535	-0.313298271	0.10949151420671477	-0.49074551	0.49006169845513875	-0.175738232	-0.483514371	-0.074208168	-0.043445967	-0.113863438	0.087636613	0.2096947136664073	-0.598637434	0.13048390395297851	0.097204178	0.23290658376050904	0.16245644080372937	-0.166859152	-0.107050242	-0.051122642	-0.194226684	-0.103792386
87	A0A024R152	hCG_28765	-0.760655319	0.4112532728150661	0.5897776574249864	0.008848863	-0.184325099	-0.358239382	-0.324523727	0.506185819	-0.421975125	0.34425943099585254	-0.490023275	-0.017473177	-0.204004512	0.5933527041203566	0.20545226303936157	-0.101635793	0.48269072959888604	0.25841997982503195	-0.769778057	-0.174509844	-0.549593327	0.2100757285824424	-1.115381044	-0.313348432	0.29489084783035724	0.7456827893992284	0.7631427928091132	0.4355172317379077	0.29430423492462965	-1.335201018	0.3966724619975599	0.4642989808546415	0.36971919158725053	0.1452875079004073	0.16210460960898548	-0.561269965	0.062306118577605235	-0.090225597	-0.146303037	0.1232911655119197	-0.050794298	-0.442061769	0.5598084154441524	-0.044981335	0.028960335963036994
88	O95347;A0A024R158;B7ZLZ7;A8K984;B3KMB1;Q05BV1;Q2KQ72;B3KM27	SMC2;SMC2L1	0.194900686	0.5093182194677548	0.5431642501862998	0.3068273191041589	-0.026859445	-0.096702866	-0.145395798	-0.057508893	-0.1129078	0.13421903486461748	-0.109952602	0.029940115	0.2992115369421256	0.34511925986938297	0.1542194605823565	0.28102474669004135	-0.141758735	0.14171958695020642	-0.225596456	0.077590271	-0.19129081	-0.615541902	-0.143306248	-0.174748871	0.18640015687326955	0.21351999626810692	-0.01269275	0.069952561	0.061649571	-0.685486718	-0.280200112	-0.15449875	-0.187194506	-0.240416065	0.19452802510100453	-0.14124547	0.38855261869999713	-0.08161675	-0.014675313	0.26989375102097807	-0.037011333	-0.281221958	0.11429499107082218	-0.264634002	-0.093582004
89	O95758;A0A024R163	PTBP3;ROD1	0.8422996838041045	-0.634666209	0.3539863844594166	NA	-0.324425317	NA	2.923405551156222e-4	NA	0.91814983	-0.636786819	-0.707084633	NA	0.3592945981459814	-1.104275699	0.032962708776272456	NA	-0.49424961	-0.515593272	-0.128573217	NA	0.074505829	3.5578263199952445	2.5968130415599724	NA	-2.158565737	NA	-0.28100779	NA	0.4908659281900414	-1.143009159	-1.646960737	NA	0.1925397492672741	0.5916318961076172	-0.235970111	NA	0.23838636981186281	-0.110886738	-0.090727457	-0.186159714	-0.328292283	2.1275614801224183	-1.168607014	-0.715188239	0.23391359483892793
90	A0A024R169;Q9NXF1;B4DQR0	TEX10	-0.018430432	-0.471759993	-0.2461663	-0.206545683	-0.392401473	-0.149451981	-0.183562848	0.5825538562072333	-0.574971563	0.48223468518047324	-0.744905465	-1.024465812	0.10887637486085713	0.7670059148130404	0.6957062134028686	0.48857992232198055	0.3800535488208858	1.1548836717667825	0.099613705	0.503257786	0.5708341370747101	-0.858307408	-0.447640313	0.13595100332243776	-0.715929449	0.996118632	0.4168309721613828	0.2894418527650958	-0.064696516	-1.068866616	-1.347763576	0.4616790731951193	-0.029232867	0.2254116500287947	0.7227910686495552	-0.536725771	-0.235725602	-0.035715612	-0.465527039	0.515042106	0.5344521779356755	-0.149790645	0.24661550205351632	-0.504911909	0.09556102
91	F2Z3J9;A0A024R172;Q14914	PTGR1;LTB4DH	-0.008339415	0.19110579956068374	-0.110653244	-0.374319163	0.20408944111155194	-1.402830336	-0.419478713	0.1452679270528774	-0.331524938	0.5922035337570469	-0.198144476	0.6074838458202824	0.050607464	0.045902659336866214	-0.30682352	-0.447954048	0.09198556	1.0888137119644656e-4	NA	-0.284336794	0.4522464393646557	NA	0.6523394043261733	-0.474780069	-0.585541971	0.206151719	0.5814815305579942	0.043702934	0.4016391848960206	NA	-0.462770091	0.2087005246300906	0.3283057714757048	0.035257692	0.2936330265971022	0.2752834391620256	-0.080969404	-0.373655819	0.16208659289783392	-0.16998476	-0.069498683	0.20451735962106993	0.056030655	0.043771974	0.22770208368093173
92	A0A024R179;Q09161	NCBP1	0.19846314248438163	0.10712131399694662	-0.004054273	0.28468260350651087	0.20715640058847587	-0.086488215	-0.299511627	0.31083786868786706	-0.140796468	0.092988533	-0.165372124	-0.039948497	0.16407080021703602	0.22426561724476313	-0.160619569	0.3498724790684623	0.053874046	-0.004732717	0.18513685480195424	-0.048447809	0.023696937232117167	-0.809580735	0.04880125	-0.082963206	-0.304076762	0.009169567	-0.243383274	0.062465265	-0.190558213	-0.089026312	0.1223777255708723	0.055368516	-0.111884524	-0.001968982	0.13921644815495107	0.14384793697737774	0.14655319684898208	0.032998607	-0.063282139	0.14439733186468315	0.046457594	-0.205011438	-0.118956301	-0.025459571	0.04230272
93	A0A024R1A3;P22314	UBE1;UBA1	0.22846145197248227	0.17130510051698578	0.007017246	0.061039905	-0.068120288	0.24182098570358962	-0.008523669	-0.318654872	0.4580996262313009	0.024470023686204632	0.2500701244391882	0.16809649278200217	-0.01436444	-0.070158191	-0.161221922	-0.064547181	-0.246295594	-0.272218925	-0.301909218	-0.153137688	-0.104771559	-0.150536238	0.23576353752720283	-0.014080996	-0.084862819	-0.126308387	-0.195839252	-0.070357574	-0.103879236	0.2200205703604074	0.32898855433001556	-0.097957317	-0.050223611	0.004814027	0.11785220684606586	0.16014912426604655	0.11695592585348659	-0.038369461	0.2251840667846747	-0.077572933	-0.243390356	-0.008406314	-0.119342008	0.086793143	0.058147937
94	A8K4W8;A0A024R1A4;P68036	UBE2L3	-0.482052978	-0.059134852	0.2976898854941513	-0.221825414	0.2616920829827389	0.080426344	0.32190751129737205	-0.063559162	0.8129417095939916	0.17676632732357012	0.2214256766813958	0.1665945855515845	-0.264775941	-0.16356237	0.062987097	-0.480446695	-0.052870909	-0.291078092	0.3068959525035905	0.13875627061689386	-1.013110241	-0.357471704	-0.893223408	0.1346606625116371	0.5346643966241774	-0.396117633	0.055048748	-0.406003273	0.48158327787761657	0.078029522	-0.152756096	0.23502205646258856	0.6220089681122083	0.24666371392616204	-0.195742327	0.25796630746121235	-0.11633084	0.15011669401626157	0.3444320747876362	-0.211449477	0.025425805	-0.532286173	-0.05310194	0.16046969007181297	0.23272416562407913
95	A0A024R1C1;Q13356;A8K0I0;B4DRD4	PPIL2	0.1228944955984279	0.47078462752467476	0.27430037018094716	0.37966778772464455	0.20396854493344146	0.026471598	-0.163976885	0.3491613635463313	-0.189241626	0.23561288942264308	0.13640021285694914	-1.267634185	0.6112738014354486	0.74746722	0.028210224	0.6432265923219824	0.29205647883553226	0.7013459787266463	-0.235452394	0.3822469082151402	-0.080325672	-1.237775876	-0.078758254	-0.135760493	-0.08327785	0.6324487118223628	-0.169837772	0.16255011742165598	0.16797026291283337	-1.957996739	-0.467934884	-0.174108932	0.069137506	-0.248675114	0.044160613	-0.190599629	0.31191182025717434	0.1039061552558241	-0.271215677	0.5075444595686026	0.2850492430391672	-0.383155074	0.13547080177657053	-0.608017573	-0.081494156
96	A0A024R1D6;Q13769;F8WCP5	hCG_2011153;THOC5	-0.061075078	0.348432216	0.41715046609660517	-0.062203522	-0.096732744	0.1998789331222874	-0.301867888	0.27561462020115646	0.099699111	0.7009160503555099	-0.504893517	-0.540715288	0.2281586312943172	1.0182415900051591	0.2895322023881115	0.7837387325477101	0.10075338821486317	2.030796637342516	-0.377709244	0.20334001361605716	-0.02803683	-2.751008161	-0.748796933	-0.611695153	0.044335027	1.072425625975043	0.19856857734696068	0.10350021079297389	-0.055218317	-1.430634443	-0.009028325	0.064609116	-0.242435615	-0.149941364	0.30145543167339883	-0.50915416	0.16057602049001338	0.01922323	-0.061248411	0.5799177890588237	0.4892951987197465	-1.034884269	0.3547073601685847	-0.357567992	-0.150018927
97	A0A024R1D9;A0A024R1I0;A0A024R1F6;A0A024R1J9;A0A024R1J8;P35240	NF2	NA	NA	0.19392096327648314	0.009574105	NA	NA	NA	0.5075770465547355	NA	NA	NA	-0.146390686	NA	NA	-0.768761559	0.16226345403278455	0.7707142106892922	NA	1.1460656984480235	-0.470667297	NA	NA	NA	-0.081095461	NA	NA	-0.094830235	0.6600569107070474	-0.472723438	NA	NA	0.16047944119425764	-0.934505179	NA	NA	-0.641677976	0.11296679197563031	0.5187963042203029	-0.135171428	-0.292029795	0.49325679511286324	-0.069876204	0.29383259574582515	-0.144902741	-0.77687232
98	A0A087WWW8;A0A024R1E5;Q9Y6J0;Q8WTX5	CABIN1	0.46776743637398277	0.669952483	1.028870238582416	0.20091424883941436	-0.162834069	0.19055641825460698	0.44532182950028143	0.22926536839256023	-0.527464106	-0.054229724	-0.35147381	0.2782569100536253	0.9473328178630532	0.7741961391668692	1.3120838152560366	0.9786217557123169	-0.233608738	-0.021880509	-0.491867083	-0.34003014	-0.649587142	NA	-1.002959396	-1.366997251	0.9157989193364501	-0.223413555	0.4986728709330703	0.48430718928191957	0.5990096226692229	NA	-0.456075551	0.056987024	-0.554514149	-1.342577147	-0.531272459	-1.767130255	0.6179837191489236	0.2016850043453484	-0.137620065	1.0291662495443277	-0.245739	-0.980406979	0.4449489736339174	0.092747982	-1.022765885
99	Q9HD72;A8K6Y8;A0A024R1H7;A0A024R1F8;Q59HH1;A0A024R1M5;Q9HBE1	ZNF278;PATZ1	0.6058155354016369	0.36785872487381477	0.092018005	NA	0.1373098018785452	0.10237950558086785	0.046927401622410395	NA	-1.156373982	0.009443162	-0.139119409	NA	0.4940201462060781	0.556612172	0.36450568940541883	NA	0.065190944	0.3325035557221915	0.023821470179461457	NA	0.24931630004804842	-0.405757388	-0.279647438	NA	-0.711320922	0.23713287347412407	0.077690982	NA	-0.013836694	0.072036113	-0.386966177	NA	-0.00417491	-0.623774064	-0.113611398	NA	0.3552307552453629	0.095538903	-0.42868341	0.47171266918215066	0.14050532344436498	-0.145362842	-0.132165689	-0.10958892	-0.247186791
100	Q8N523;A0A024R1I7;Q9UBB9;B4DPE5	TFIP11	0.073019059	0.16865030551337987	0.46614456505667357	0.4834477131566013	-0.007528957	0.23977271227364272	0.051319543	0.043062234	-0.082136839	0.5273770085293252	-0.638563545	NA	0.22024786858600306	0.6171535072536465	0.5538255788445133	-0.621526602	0.3774134925824288	0.5843422170321307	-0.89122009	-1.026991219	-0.154181829	-0.135304036	-0.568133988	0.046196470653624304	-0.165572608	0.631272708	0.45854977402124836	0.5414244203571578	-0.125344841	-1.77166109	-0.204083293	0.3297735359742213	-0.320985501	-0.001006279	0.3012480030654324	NA	0.2997975140330646	0.083638486	-0.062459022	0.19440719146084365	-0.237131797	-0.200873742	0.36840067683985583	-0.440846819	-0.004932489
101	A0A024R1K7;Q04917;B2R6N6;Q9H4N8;A2IDB2	YWHAH	-0.090266428	-0.160161244	-0.196274095	-0.209278542	-0.329219352	-0.443874236	-0.136430895	-0.085984767	-0.125801431	-0.38869307	0.5539018437623389	0.20744449750481822	0.15085276641425713	0.30727640274002216	0.070855458	0.054981120581389036	0.015468875744964925	-0.081060612	0.18312166950489878	-0.32227063	-0.107163652	-0.264180578	-0.612804781	0.37761227905677774	0.3962024242463185	0.36499621777979213	0.24460946790995902	0.26443900293463374	0.18430783897199662	0.36720674750389737	-0.31661296	0.1413748223955835	0.1290232193607875	-0.055807686	0.051222122	-0.139011814	-0.163995078	-0.248877313	0.061712959873731085	0.14599143683126903	-0.051185174	-0.151634183	0.31756177821767584	0.094069112	-0.00364354
102	A0A024R1K8;Q15459;B4E091	SF3A1	-0.094118969	0.3512037569700886	0.4993974971734522	-0.062173012	0.2322586462164816	-0.120705471	-0.098222724	0.42404040063318366	0.18355789549268026	0.44806337333585877	-0.165997248	-0.50163103	0.2822636350827964	0.5770378017523099	0.4041267789404815	0.3542246848645861	0.11016052980205727	0.2480280132151844	-0.240125918	0.1966920360664599	-0.346090596	-0.643906442	-0.51795095	0.20189742134265917	0.12981007897812172	0.39892203657489744	0.2853325482352237	-0.094466634	-0.023824471	-1.099334737	-0.878316241	0.27908002305905283	-0.120694383	-0.417997288	0.2438198488460159	-0.424360892	0.173577318	0.10934271272485073	-0.009001752	0.40441322516004713	0.078688665	-0.326512642	0.17989950755671102	-0.430598856	-0.179808179
103	A0A024R1N1;P35579;Q86XU5	MYH9	-0.090165975	0.36474511225008466	0.6094761442198044	0.26439376286358934	-0.392698308	-0.792170509	-0.418656154	-0.002784173	-0.432223575	-0.49001765	-0.262501795	-0.401029786	-0.373790422	-0.565963855	-0.574283849	-0.093834084	0.065622172	0.050608447297737176	-0.128727347	-0.362970936	-0.297874817	-0.16880579	-0.402892953	0.17913991879407656	0.9043014306033114	1.0707304694590554	0.8197847208189123	0.8671957329910325	0.23357901670496883	0.1852247942438238	0.001625343	0.12559849229296147	0.19805106590211866	-0.190452134	0.49023970073234197	0.011527789194430663	0.2871122609689811	-0.401577286	-0.396443202	-0.401968052	-0.093866916	-0.17260841	0.9155030884680772	0.13650691145202395	0.12734160544698356
104	A0A024R1N4;P12956;B1AHC9;B2RDN9;B4DE32;B4E356	XRCC6	0.11306481611754826	0.43480711688473245	0.087945889	0.2641107166006522	-0.097778374	0.001720601	-0.070170722	-0.099863608	0.19923012974011586	0.026786726	0.2359098299849527	-0.053164144	0.1983529106440657	0.33117210715317147	0.10584566736194931	0.2525008127485086	-0.331130312	-0.052253911	0.1563069727465761	-0.014886812	-0.042025001	-0.43161404	-0.189568815	0.19913157318757774	0.3513922041460042	-0.121905436	-0.272575584	-0.195826343	0.020356249277292706	-0.515904492	-0.390030204	-0.012892884	-0.204266937	-0.05248042	0.11490004922001339	0.054803669	0.22498213454459934	-0.066523026	0.102190635	0.22196787447692523	-0.060491016	-0.116019071	-0.05972879	-0.224617833	-0.02176091
105	A0A024R1P7;B4E2A6;Q9UH99;B4DIU6;A8K129;Q6NT72	UNC84B;SUN2	-0.429317328	-0.830373233	-0.253999242	-0.883642537	0.5610049236292445	0.7401767482396197	0.6434765766947164	0.42443852885791983	1.023002195443515	0.6719340826949564	0.8695417011555204	0.34755416958222174	-1.03893429	-0.427438828	-0.654234905	-0.617028378	0.3289397218266381	0.48698284063998004	0.35242774152037865	0.619662635	0.7683297755666098	-0.210080314	-0.699512096	0.8757943532441959	-1.881627767	-0.651626116	-1.074764815	-1.452582713	0.17592330996423625	-0.522542466	0.054173542	0.5360778297055521	0.4709109900290166	0.5023033067794256	0.47961451211742384	0.6954355446358347	-0.599333085	0.5922741943553737	0.7280080372190534	-0.6844091	0.4470032347809805	0.18363292972189443	-1.265150353	0.060908054	0.5370660883904251
106	B1AHQ6;A0A024R1Q3;Q9NSP4;B1AHQ7	CENPM;C22orf18	0.027036496691149988	0.17428273017886314	0.2156446191027588	-0.259720503	-0.048894178	-0.07473385	-0.072858303	-0.201089261	0.7201954627230681	0.12819948836368922	0.3551491947962011	0.30594303323266175	-0.236036916	0.069684386	0.2131744107998936	-0.726582505	-0.007823436	-0.03750331	-0.420500358	-0.226106137	-0.165582501	-0.210378648	-0.149293048	0.17133307197629224	0.14215813126686452	0.20034796387701498	-0.011827695	0.3624420798925448	-0.222583594	-0.297943934	-0.073212456	-0.143129944	-0.291064659	0.3449080900518996	0.31715454030427137	0.12921153924147608	0.039310836	-0.099393898	0.37737179477890503	-0.169940156	-0.17298331	-0.088480281	0.17328011990544046	-0.184217482	0.12505237765976612
107	Q9BTQ7;A0A024R1Q8;P62829;C9JD32;B9ZVP7;J3KT29	RPL23	-0.954793873	-0.124722399	-0.437287412	-0.421432699	0.053818603	0.086653596	0.30767890406039305	-0.463018196	0.3289170422457328	0.025812233810590956	0.089291096	0.33299777437364403	0.17605176068988412	-0.305968965	0.11407555830815252	-0.504466569	0.1296401882432432	-0.053776847	0.46903929179476955	0.10378106667225767	-0.16753288	0.5386805238390018	-0.146750236	0.39773623295844496	-0.333392463	-0.159223811	0.1586234411494741	-0.232021233	-0.030031181	0.6105673295436832	-0.483609141	-0.023853173	0.30532085762079525	0.011118917	0.021764952707505118	0.5803117079103436	-0.484559096	-0.003716773	0.19425453651965602	-0.130077054	0.16217092498294267	0.15553341023879486	-0.141503517	0.018268458	0.2296291088258926
108	A0A024R1S5;O00178;B2RDW9	GTPBP1	-0.020633741	-0.693460622	-0.188069118	0.045480102	0.16460968050122451	0.27398512456400315	-0.260492533	0.3080964986517169	-0.03797041	0.043192503091126384	0.3510261673054864	0.21045399796199438	0.19039012115555612	0.15275203973783139	0.7646104195425247	-0.314966435	0.041178193	0.022252302552051295	-1.9185034	0.2630110073965331	0.067221866	-0.770948733	-0.524903469	0.6735364229242989	-0.832828067	0.2312003179483655	1.0134206457578543	0.014200061948718909	-0.108105169	0.40155684986032264	NA	0.099308081	0.2920374482394432	0.010703356888308037	0.6001163794476359	-0.563457892	-0.217807509	0.11791302814420065	0.1380389001658062	0.1945598719870521	-0.401652139	-0.142410143	0.10286157522577294	0.12728325635426851	0.081213159
109	Q969G3;A0A024R1S7;B4DGM3;A0A2R8Y855;A0A2R8Y765;A0A2R8YES3;A0A2R8Y4T4;A0A2R8Y7I9;A0A2U3TZQ7;A0A2R8Y7U4;J3QKS7;J3QR61;K7EMQ8;H7C048	SMARCE1	0.1663153945212948	0.33860237546154753	0.28886121020095795	0.004024195	0.16568323712683672	0.29204466466915585	0.095671444	0.16225723646980844	0.36279086332576926	0.4470710329549841	0.4954874699101772	0.14332547660084052	-0.020861551	0.42883207556583147	-0.102534954	-0.196555272	-0.166572585	0.22670147714133365	0.8887541105226715	0.4238514330965794	-0.21495596	-0.604252907	-0.130143725	0.7247666598732843	-0.142389928	-0.002173002	-0.138781832	-0.565093723	-0.012097099	-1.211826301	-1.499837536	-0.178043659	-0.208524808	-0.125462408	0.078655958	-0.213589063	0.19945079377711722	0.17891414559327892	0.3621687106979413	0.027220074	0.3431836089266404	-0.056146483	-0.212109621	-0.725451149	-0.11723008
110	A0A024R1S8;Q14847;C9J9W2;A8K1D2	LASP1	-0.19866302	-0.189185232	0.3765594643598428	0.10942948099703674	-0.049403983	-0.169535326	0.048828658	0.26146990822469274	-0.396914234	-0.119995279	0.4379240624301522	-0.015298861	0.2322461886010478	0.045062235	-0.301323633	0.085442476	0.22408140365244839	-0.136585912	-2.160699693	0.090038668	-0.578862547	-0.506068635	-0.22715104	-0.516332168	0.5216891473520925	0.7914776317341097	0.48071826811376367	0.5854453493912624	-0.393454276	-0.07248853	0.6329880689820884	0.45062721342231027	-0.044462258	0.6305690751227911	0.19164883042943337	-0.119821502	0.024535173340665423	0.022839814348708975	-0.023571078	0.015356817	-0.495791383	-0.457103598	0.5948325991478071	0.15441811904373948	0.1644835363487126
111	B4DFN6;B4DI06;A0A024R1T5;P09543	CNP	NA	NA	-0.548658182	NA	-0.458298398	NA	0.7656348003821608	NA	NA	NA	0.2126766975454026	NA	-0.713105224	NA	0.15875160790415727	NA	-0.040860386	NA	NA	NA	0.7113090208035756	NA	-0.941916377	NA	-0.430764133	NA	-0.065448367	NA	0.618941783	NA	0.3618622579090521	NA	0.489304618	NA	-0.119429719	NA	-0.527722523	0.17460386053023025	0.2336123570148504	-0.256241148	-0.019924726	-0.094368018	-0.22717059	0.5113376799417203	0.20587310886850058
112	A0A024R1Y2;A0A024R1T9;Q4LE36;P53396;Q8N9C4	ACLY;ACLY variant protein	0.3324634859770027	0.30599587583020404	0.2335480559369173	0.19682383849758667	-0.264097368	-0.170796341	-0.087632936	-0.089782356	0.08827441	0.056317332	-0.111691869	-0.055290684	0.024067994524016968	0.18733141911217904	-0.081460575	0.14584544457426815	-0.352910413	-0.067606445	-0.404642341	-0.223854676	0.022191177456813472	-0.300963669	0.076882139	-0.031897468	0.32342638360416626	0.3551450218169745	0.31754155654337907	-0.070784941	-0.122022619	-0.208235552	-0.107023813	-0.099043478	-0.044425509	-0.245797684	0.18410386520548325	0.29000273631971046	0.26720781406043065	-0.15307725	-0.005597703	0.068946071	-0.262253469	-0.058446955	0.2313320051385044	-0.134081365	0.045970852
113	A0A024R1U0;P46060;B4DY16;B4E0U0	RANGAP1	-0.090798251	-0.172045712	0.7114764789147476	-0.22857284	0.346528586	0.36594547595992316	0.8690413119149544	0.41174539812812994	0.3710656798298993	0.6888798434088719	-0.377081781	-0.798562179	-0.848982623	0.23645699598071612	0.4737484746718661	-0.328802641	0.3849547355141213	0.9291590204237133	-0.930666373	0.5324832000058739	0.6630005556772436	-1.272109171	-2.073863855	0.44306708327283695	-0.826842379	0.42209630474571574	0.5104992899914694	-0.401044682	0.23787585590540217	-1.289258586	-1.018485602	0.3778020188590648	0.17165060261292553	0.024605359616760948	1.1331821209307178	0.35185228336411334	0.055014919	0.4983151930259846	-0.028924609	-0.116894948	0.22898264566207865	-0.559976347	-0.073822867	-0.423016578	0.4203225916311287
114	K7EQS1;A0A158RUX1;A0A024R1W9;A0A024R1U1;Q9P2W1;K7ELD8;K7EK12	PSMC3IP	1.0907035008959627	-1.440560814	0.9293273428288211	-0.022782856	-1.140857829	0.6586901802368613	-1.069489161	0.018166365	-0.564131286	0.6471051794132475	-0.203458652	0.7037247653674065	0.8102716485346675	0.881518328	0.5406715100030679	-0.0294325	-0.6687328	0.36966492960305264	NA	0.026253469605297498	-0.197606677	-0.8748556	0.7321557709175206	0.19151857770020841	0.2472981951690818	-1.200642063	-1.199197887	0.2876989419751166	-0.703827527	NA	NA	0.20562100158705957	0.8578891748789518	0.060041581	-0.231497069	0.2887522592689827	0.15553692271928693	-0.367007482	0.1621751310936117	0.567122376	-0.074573004	-0.020831853	-0.449845574	-0.232738133	0.2601616160200428
115	A0A024R1U2;Q7RTV0	PHF5A	-0.024074464	-0.74117558	0.4904655129034605	-0.112439624	0.081436372	-1.123029142	-0.031171375	0.7097351473277131	-0.223726249	0.10070245145632108	-0.262570029	-0.598979355	0.41196899342432436	0.10617643768407026	0.39046381232830313	0.42133299056665025	0.082552512	0.079162994	-1.196780835	0.29816735	-0.159522777	0.6730449832427785	-0.130556523	-0.215929794	-0.20270277	-0.013347705	0.193635747	0.21489861680851535	0.18239457163102993	0.3197661263167075	-0.284360532	0.47285588539377055	-0.273294414	0.2639550097393122	0.3217873101884481	-0.220841655	-0.096806039	-0.09075725	-0.246143295	0.332485559	-0.184224495	0.041758972303363215	0.048120972	0.172664013	0.022901563
116	A0A024R1U4;P51148;K7ENY4;K7ERI8;K7ERQ8;F8VVK3	RAB5C	-0.097386023	-0.089925367	-0.042882931	-0.599498806	0.04049447	0.4351699472142737	0.603463388	0.23187285072662736	0.2911182957082673	0.4780204355271785	-0.014892318	0.3045774941188871	-0.68777336	-0.555942657	-0.202081231	-0.834637169	-0.023193228	0.152860095	-0.047698385	0.1890353638131576	0.3377222753685764	0.19273745225898464	-0.593286119	0.4013509764176397	-0.080902063	-0.040058073	0.10623399551163429	-0.10360566	-0.138494845	-1.082216952	0.36457367981877703	0.18321848675229999	0.031574428407238106	0.5212922601862261	0.1072168122634448	0.2619424800638872	-0.207423282	0.32775016398845774	0.2647059768439888	-0.570108604	0.067750961	0.084631146	-0.02958295	-0.168229907	0.23050649523019978
117	E4W6B6;B2R4D8;A0A024R1V4;P61353;K7ELC7	RPL27	-0.622004161	-0.428049369	-1.47570548	-1.087361103	-0.045436219	-0.176986645	0.245317543	0.6694487	0.17258480167435086	-0.086310417	0.10917349970324992	-0.062503205	-0.205535679	-0.354843075	0.087244893	-0.519144427	1.3658227435770816e-4	0.056809218	-0.178391543	0.9033819267152917	-0.13269891	0.8136262993126198	0.18350690920131832	-0.012967119	-0.741362684	-0.400360866	0.46669964999516134	0.16369992461525118	-0.045970986	0.452301883	0.5659680909900381	0.9437678230959211	0.4203709181326175	0.2402241679183434	-0.155472233	0.23684128912644406	-0.903280028	0.17308584477765776	0.03323617	-0.248069572	0.19548404612679707	0.21286679484997995	-0.127830994	0.4790167026575195	0.1854910355448829
118	Q6ZME7;Q658U4;A0A024R1W3;Q96AY3;B4DJJ5	DKFZp666D193;FKBP10	-1.157839026	0.27139628155317147	0.076858934	-0.423883306	-0.239961356	-0.379650513	0.4259593866466179	-0.021786835	0.18357465852383237	-0.216096109	-0.115366513	0.409245667	0.071822833	-0.419324754	0.4643153613993093	-0.451687748	0.6582359848278844	-0.323350083	0.16936312214937058	0.091508838	-0.499361951	0.7965839101100917	-0.970787236	0.073170533	0.6043304179183319	0.2040930200906209	0.8442506248968253	0.00483749	-0.150791662	0.20037989368596557	-0.63873301	0.07848095	0.5017454740934678	-0.193706007	-0.376760141	0.4489328679983258	-0.308366779	-0.053859829	0.065339426	-0.083718577	0.14893946556052398	-0.150098686	0.4143778882452464	-0.127665957	0.095053049
119	A0A0S2Z487;A0A024R1X8;P14923	JUP	-0.087465237	0.5267175092100252	-0.680799994	-0.221620842	0.28456612869853487	-1.548618109	0.28906252771341173	-1.478538897	0.3322627443849897	-0.692079959	0.44837513244647714	0.3655217002507755	-0.501930635	-0.692152473	-1.317301312	-1.075124372	-0.724002888	-0.784870929	0.28778881638512915	0.16530318496684174	0.24093605115407082	0.7468418329516248	1.5718864775819696	1.2996021679501404	1.5629297770096349	0.3239969732141983	-0.488731644	-0.974347685	-0.377459869	1.550735479822613	1.520270481056902	-0.179542015	-0.583768258	0.9103379448153164	-0.441664419	0.42288460715335036	-0.115792141	-0.613382087	0.11351990449093914	-0.896627198	-0.263945454	0.9648166324094499	0.10596185511804093	0.6285010194290876	0.076947469
120	P38398;A0A386IPW2;A0A386INP3;A0A386IPK6;G8I0D8;A0A024R1Y0;A0A386IN41;A0A386INQ5;Q3LRH8;A0A386IN52;A0A386IQ66;A0A386IN60;A0A024R1Y1;A0A024R1W0;Q5XLT4;Q5YLB2;A0A386IPB0;A0A386IPL0;A0A024R1V8;A0A386INJ5;A0A386IPW4;A0A386IPY7;A0A386INP8;A0A386IQ64;A0A4P8DLA0;A0A386IN53;Q7Z606	BRCA1	-0.049598628	0.47367370596492053	1.262406711913543	1.0431670052559443	0.2735487932417883	0.8749694108413407	1.2713427296677309	0.40486094163130826	0.044923544301408734	0.077842155	0.20373296035408447	-0.082558977	-0.126962468	-0.276747847	0.089169755	0.22587092449514853	0.065595032	0.10119085298749966	-1.653964612	0.2080316205670872	-0.283273684	-1.596328584	-1.722062453	-0.423180737	-0.308810813	-0.276844394	0.7822235093121188	-0.098219167	0.22461968176054056	0.5506013506086159	0.6431634146140913	0.10605609850089458	-0.07499317	-1.296919511	-0.934688922	0.278163768	0.6824121988934293	0.7061804688455421	0.060984920781870296	-0.022167409	-0.319786777	-1.006211364	0.024587284	0.38111013637103486	-0.507109459
121	A0A024R1Z6;Q99536;K7ENX2;K7EM19;B3KUF8	VAT1	0.8320915293023495	NA	0.29855944106600435	NA	0.44312217693426476	NA	0.001206439	NA	-0.152283864	NA	0.232536756	NA	-0.789011513	-0.712219937	-0.26697731	NA	0.4271460640702415	-0.188372166	NA	NA	0.014055080788115149	NA	-0.603162637	NA	-0.669160729	NA	0.2032644511775682	NA	-0.056779609	1.1568353743988522	-0.181144236	NA	-0.090095548	NA	0.10039023567425714	NA	0.5495977586991478	0.20643658134922815	0.024398719	-0.605130647	0.10365922249075736	-0.310281504	-0.248675865	0.2905761168027615	-0.010580383
122	Q53GN6;A0A024R201;Q9Y6E3;Q9UNM6;B4DJ66;J3KNQ3;B2RBM7;A0A087WUL9;E9PL38;Q9UNM7;H0YD73	PSMD13	0.25707934503023494	-0.127860911	0.2358072612547819	-0.345048175	-0.134189103	0.14309223169540664	0.1576344963289145	-0.225224054	0.10699554117131978	-0.17842944	0.055995112	-0.164547908	0.13614979815866668	-0.105595996	0.6737567912268204	-0.467774189	-0.107891484	-0.11043887	-0.343777284	0.7289645041251507	0.028503249130399956	0.13672801767854345	-1.032017946	1.0234617457868822	0.089607469	0.14513212291820915	0.6990634974386389	-0.374816219	-0.188478294	-0.134115049	-0.648924925	-0.069716135	-0.104418557	0.24103407446571617	0.19100393595619664	-0.186744654	0.00499438	-0.014671607	-0.044996674	0.059134101	0.041714216	0.039168767	0.13974671741062078	-0.260308601	0.0352187
123	V9HWJ8;A0A024R203;P61289;K9J957;Q6FHK7;B3KQ25;K7ESG5;A0A087WTV2;J7FRP4;K7ENH2	HEL-S-283;PSME3	0.4570535100225852	0.2564009029132415	0.3879057514618262	0.24763838920008405	-0.080246947	0.1683785552510315	0.15937674645857705	0.21752325910053152	0.14026759293549218	0.17184700960268795	-0.202042239	0.28548399919206197	0.15387948508505675	0.6064980870933587	0.4100683673077442	0.22694100296335665	-0.267697617	7.172651784990169e-4	-0.454150138	-0.010167202	0.045884267	-0.596943215	-0.19055023	-0.393847362	0.010737254079898811	0.18106998025875157	0.044311648955797825	-0.322025956	-0.165740554	-1.061857253	-0.275621757	0.025858003701889017	-0.274206198	-0.130241898	0.127024921	0.10047256631695045	0.3372496383994313	0.1162579034317426	0.098889091	0.3493467356123761	-0.182824423	-0.283864135	-0.021476768	-0.36934039	-0.044237652
124	A0A024R216;Q9Y3E1;H3BPM9	HDGFRP3	-0.625282601	-0.539992282	-1.031401042	-0.36459772	0.5942404298781203	0.8337864424719499	0.24263823684648694	-0.675278126	1.0401076001206566	0.277836374	1.0269029395221645	1.0449512029487709	-0.522847588	-0.447083371	-1.285484379	-0.640955611	0.19652092057090537	0.18360335146152315	1.4306125897063966	0.14914099212308074	-9.19E-04	1.3058945664496078	1.2064755899247768	0.3301181162991491	-0.242757446	-1.929277996	-1.725251552	-1.263802499	0.4111080781958367	0.636009411	0.052917529	-0.559963877	0.778544467	0.6769956153132446	-0.296087552	-0.267421357	-0.640318412	0.2488467456848077	0.8474495290460102	-0.724092737	0.489969463	0.7103922056431633	-1.290272373	0.13501778522472221	0.22300779331152884
125	A0A024R222;B4DHQ3;Q9Y617;A0A024R280	PSAT1	0.22103122828166402	0.4113977211012631	0.15834477939919026	-0.025350864	-0.019073344	0.2387909864380842	0.023768993	0.11238492071551294	-0.00318037	-7.22E-04	0.3287999122893097	-0.63631532	-0.033254839	0.001867274	-0.091932893	0.20798164483257384	-0.08227633	-0.266636248	0.099396672	-0.471051716	-0.050825959	0.011870081189955722	-0.782096687	0.3571282613019616	0.2778920024147801	0.3831764480969021	0.33872091450872255	0.070694176	-0.172065158	-0.483192333	-0.214382236	0.13288696435963618	0.031061756	-0.435306294	0.13433993989579246	0.22612831250213772	0.19135571627395973	0.088967889	-0.077854544	0.021165297	-0.180141905	-0.115981076	0.2676208853667164	-0.184188191	-0.010944071
126	A0A024R233;B7Z954;A0A3B3IRI3;A0A3B3ITE1;A0A1B0GTW1;A0A2R8YDH4;Q9UDY2;B7Z2R3;A0A024R225;A0A3B3ISZ5;A0A3B3IT83;A0A3B3IRV6;A0A3B3ISF1;A0A3B3IU51;A0A3B3IS03	TJP2	-0.141200824	0.3048491022426152	0.2775866423119202	0.18942391724800528	-0.196567245	-0.055359724	-0.151699977	0.3209252702129616	-0.02750378	-0.101808885	-0.612618474	-0.216027254	0.035910405	-0.064919934	0.10608018223838907	0.12149521539352444	-0.014851652	-0.195964803	-0.596343649	0.45344505480502484	-0.411426523	-0.247391226	-0.528620541	-0.563083248	0.3115671750356068	0.8550367197788357	0.7639478456752788	0.3599741896047241	-0.075923264	-0.356719813	0.037745236	0.16389566789960472	-0.003207787	0.11934418651365501	0.412026206	-0.272014414	0.15766470935775104	-0.020675419	-0.239489598	0.049641467	-0.088428762	-0.437630384	0.5726314825236121	-0.057750543	0.064037048
127	A0A024R241;D9IVD5;Q16649	NFIL3	0.8423081073701452	0.9417261312432041	NA	0.1625633364071101	0.37741732992716015	0.7605178865046728	NA	0.012703076680095259	-1.550025514	0.7042704070410428	NA	0.30147150884351737	0.9666670282973038	0.377388898	NA	0.1501797875309005	0.20245327221840423	0.15893271516891877	NA	-0.080181286	-0.111189598	0.3314269749282012	NA	-0.267110818	0.6561864443416162	0.2864563299837621	NA	-0.16274607	-0.179164782	-2.068245066	NA	-0.459694691	-0.64678651	-0.901294055	NA	-0.806230845	0.6488658583401522	0.383546098	-0.181427866	0.4980785713702811	0.093734901	-0.01562448	0.25996556826074346	-0.902368179	-0.78477047
128	A0A024R248;Q96LW7	C9orf89	NA	NA	0.641036424	NA	NA	NA	0.04249822	NA	NA	NA	-0.039997202	NA	NA	NA	0.9785194784413317	-0.680972147	NA	-0.795229018	0.7050841619886332	NA	NA	NA	-0.42134222	NA	NA	0.6207864742687385	0.13057210736331046	NA	NA	NA	-0.282036873	NA	NA	-0.215576626	-0.683342781	NA	0.6443609598204861	0.045822756	-0.036672665	0.1520982018586106	-0.041747892	-0.418017683	0.3790038269303971	-0.278712336	-0.446135168
129	Q76FK4;A0A024R250;F5H101;F8WE42;B4DM91;A6H8Z4;Q6AI50;F5GWN9;A0A0A0MSJ1	NOL8;DKFZp686P12242	-0.029964311	-0.822379386	-0.457300314	-0.259538297	0.26422601476425683	0.4364588956607408	0.19265310095105456	1.319341537843071	-0.773429506	0.099150076	-0.254172325	-0.967514655	0.20645874268409456	0.06844019	-0.086230884	0.7692204419713468	0.7266826131912876	0.3335292945321498	0.7004590249623142	1.2002659296167606	0.227456577	-1.232851794	-0.757859968	-0.341693239	-1.933050978	-0.340159374	-0.124761403	0.44991518070815895	0.510556575	-0.345646581	-0.286733375	1.2288445789971527	0.12652263522702353	0.2959829706993949	0.6525094586894242	-0.79538745	-0.392295577	0.5531698873047793	-0.473991603	0.23947212266210235	0.7402342155756273	-0.526237106	-0.487014143	0.2767552997873379	0.069906904
130	A0A024R258;B3KNI8;B3KNI2;Q9UMX0	UBQLN1	0.9945301715190714	0.5302367727776562	0.8884996041356854	0.47944166875503547	0.28129931891234133	-0.240844228	0.3250382097484272	0.8120831286902136	0.6178317989153141	0.1421159878140397	-0.126070519	-1.682621138	-1.219120878	0.5433474556540112	0.7832755958700718	0.1363328658667344	0.6745893496618702	0.053237266366172126	-0.863691049	0.8794695236826208	1.0903089907912418	-0.127415539	-1.266931038	-0.11323143	-1.774301743	-0.239796024	0.6667293935640785	0.16284808169025114	-1.188884623	-1.076783314	-1.077084093	0.19760616917382104	0.5491055565800359	0.1042858674496107	-0.047767917	0.13233075642131453	0.7231770542968629	0.29439410728646787	-0.262185967	0.06095876	0.18590127264917192	-0.104317254	-0.296130073	-0.786286465	0.18448856584370532
131	A0A024R259;O43310	KIAA0427;CTIF	0.32778893058543646	NA	0.2740501429263071	NA	0.21812170162743888	NA	0.24727811014966847	NA	-0.189605832	NA	0.17621346753030995	NA	0.1174959643374958	NA	-0.828286127	NA	0.3730154383741149	NA	NA	NA	-0.053868483	NA	-0.318132389	NA	-0.908223647	NA	0.14924966178313226	NA	0.072478398	NA	NA	NA	0.30928610652830585	NA	0.033138556	NA	0.2761698791909526	0.2079502483236345	-0.03144584	-0.380144739	0.34826578080919574	-0.210750094	-0.40423665	0.047728740229484166	0.146462674
132	A0A087WXM6;J3QQT2;J3KRX5;A0A024R261;A0A0A6YYL6;P18621;J3QLC8;A0A0A0MRF8;J3KRB3;A0A087WWH0;J3QS96	RPL17;hCG_24487;RPL17-C18orf32	-0.348848459	-0.47818844	-0.853721939	-0.309123401	0.4171493122919503	0.38080564079774654	0.20063941940776567	0.4464001571186299	-0.104826011	-0.080699167	0.44263040757685596	0.596163602	-0.151973968	-0.501390051	0.18997172967605586	-0.227375361	0.18416322121542125	0.063023496	0.3319677802505072	0.20079583242035623	-0.419098223	0.3068087364639588	0.3852030961293834	0.38439133270595094	-0.609987011	-0.464720227	-0.008699641	-0.693146576	0.5133528595099452	0.37640154440616896	-0.117570149	-0.160662578	0.6296340943102631	-0.033513392	-0.08292821	-0.403029455	-0.49747056	0.3612486324040224	0.21331720774223276	-0.172691913	0.19498758239664365	0.1643262354572532	-0.444138364	0.15288041919630505	0.027540759381501217
133	A0A024R277;O15269;Q6NUL7	SPTLC1	-0.571074243	-0.250626956	-0.670138963	-0.152764001	0.2487473552520648	0.4827904178608326	0.5610981504138689	0.49599670985979594	-0.126488551	0.21157319	NA	-0.207255826	-0.229721552	-0.513136138	-0.224369857	-0.530009092	0.41660037387438925	0.3237365476457446	NA	0.27998544185509705	-0.388797255	-1.33556528	NA	0.17152546690766504	-0.007665357	0.1968913401195839	-0.116629931	-0.269005182	0.4535372721371272	0.29768753	NA	0.23751937919776048	0.24322582148339164	0.3058130879735351	0.41662846314049046	0.2498916354704168	-0.414244173	0.4440650260348287	-0.043816861	-0.377402292	0.3370143221465975	-0.520705488	-0.052195415	0.32648826138176373	0.30079661970514665
134	B3KXW2;A0A024R283;Q9HCE3	ZNF532	0.3136604208935117	NA	0.6418131456323588	0.47231100758128514	-0.037444093	NA	-1.012160721	0.5257471603739484	-0.06417834	-0.00310284	0.34439534401583555	-0.055870055	0.046300183	-0.125385188	0.8230989774376686	0.38040327467352264	-0.086671046	-0.446006787	-0.539360896	0.25225071369325963	0.041579491	0.541683756	NA	-0.659044097	0.2381949916278151	-0.933163505	0.7344753223404974	0.023530510434502695	-0.382110946	0.5927531882230924	0.090717338	0.008247651	-0.051943509	NA	-0.78161178	-0.893108672	0.4842478014651414	-0.166299608	0.063630637	0.289423922	-0.196627394	-0.016940673	0.024078940028291536	0.085721418	-0.567235043
135	A0A024R297;Q9Y657	SPIN;SPIN1	-0.103486977	0.010984569687280362	-0.219032183	-0.67978844	0.37221465833920586	0.4350611101366239	-0.126569454	-0.357593248	-0.074352981	0.4415449989766254	0.1470434163637445	0.8637902339453312	0.15061032841207447	0.13630490220489871	-0.350661661	-0.422908648	0.13665114566432907	0.34831637565448226	0.4613537182511191	0.14441330579750564	-0.016599911	0.6489908345750419	0.7207521082225079	-0.704553167	-0.472449975	-0.220578972	-0.669751153	-0.543168397	-0.045248982	0.020939091	0.06627921	-0.013983074	-0.134878568	0.16801585021792784	-0.15019581	0.032535742	-0.247830758	0.080778266	0.3445064171397039	-0.121663769	0.27268363634185905	0.1621474662672269	-0.476487124	0.006996561	-0.021130696
136	Q53FS4;B2R774;A0A024R2A7;P49257	LMAN1	0.080780342	-0.196474034	0.15119914310397523	-0.461175862	0.006658008	0.2088895383610962	0.4411398134578525	0.094803911	0.33510438222281813	0.13454753390598015	0.16190286014321764	-0.176918423	-0.508411257	-0.141106409	0.001464618	-0.36181436	0.03709385	-0.111554161	-0.320766947	0.14564914995146644	0.2660161358682105	0.18560351826538984	-0.102919188	0.5979362209164343	-0.38831614	0.32722045096278823	0.29668614310842834	-0.256257009	-0.202321578	-0.20034707	-0.323397348	0.32128975431054524	0.20277728393089323	-0.143109139	0.053679249982523755	-0.155552983	-0.106417603	0.18787281777025996	0.11365908843345252	-0.252466852	-0.062394527	0.23665917171818823	-0.005166639	-0.10119406	-0.010551397
137	A0A024R2B1;P50452;H7BXK7;A0A1B0GU38;B2R9H3;C9JVA8	SERPINB8	-0.029897954	0.089827265	0.2642968279409458	-0.21136105	0.17852626714637937	-0.266002202	0.34212379199989024	-0.211307895	0.3173605110526004	0.305277328	0.8763629612644651	0.6138450936300357	-0.465052459	0.017782934	0.2911916293793979	-0.546627544	0.015213206550172251	0.4431376667910249	-1.390980574	0.18681353523674793	0.42303679791584264	0.8603258881792362	-1.533028864	0.4870581026240878	-0.418325199	0.21270595545932766	0.26604425878916954	-0.395725136	0.014660560024380013	-1.323474013	1.3046757235043336	-0.40399835	-0.108021211	-0.42802711	0.11227883431965595	0.1092844208594492	0.028216272441106582	0.010834990578004236	0.5282114734121653	-0.17567636	-0.186454041	0.059347981	-0.08382503	-0.10203402	-0.078621266
138	A0A024R2F9;Q9BTV4;A0A0S2Z5N2;Q8TEP9	TMEM43;FLJ00144	-0.310665957	-1.17296084	-0.401435596	-0.939836223	0.3113238091592252	0.016958596	0.49318232928645145	-0.029086315	0.4577583654440195	0.5358906239466985	0.4136444388278385	0.5218389479241834	-0.7115543	0.009434884	-0.116444812	-0.871619231	0.20788539555583962	0.3518831328767712	0.2065702551155408	0.46904743579530256	0.34980244111612324	0.6050655875939296	0.24565703699659672	0.4163867817138434	-0.948826898	0.055552486	-0.273561605	-0.923245244	0.24584048617047677	-0.456035996	-0.317915873	0.16097746116710837	0.523781409	0.11541728388952861	0.044503425845822925	0.7147862755914528	-0.706224654	0.19809460489003833	0.482283094	-0.422545865	0.30884655483586354	0.4042279618551232	-0.522520315	-0.091783481	0.3496220987052113
139	A0A024R2G2;Q9BXW9	FANCD2	0.7324643399580436	1.1024843400562971	0.5137537989683331	0.9785696636856805	0.39425028611672264	0.6322896071004547	0.4742760222442362	-0.342734598	-0.654890053	-0.482252286	-0.540085268	-0.795628002	0.3335244215341991	0.2650375806230851	0.10050582997304276	0.32831373404978226	-0.250603958	-0.106801496	0.7708093031593842	-0.039708372	-0.48983039	-0.962228927	-1.039080586	-0.580710439	0.4050289157637138	-0.322073431	-0.563955438	0.22955282346859796	0.6203541419328257	0.8572983186519504	0.7509829866251162	-0.160327839	-0.550338127	-0.71979818	-0.433944246	-0.454504477	0.8318180356670893	0.28952032946650563	-0.618213902	0.2568453915450288	0.093423869	-0.767962586	-0.062861783	0.5170769019948451	-0.539646258
140	D3YTB1;A0A024R2G7;F8W727;P62910	RPL32	-0.299963108	-0.238967457	-0.828768619	-0.445634809	0.19611882549569598	0.024040737	0.14316504893917226	-0.432520006	0.4060627119962633	-0.410601883	0.703223927	1.086490774028196	-0.5800212	-0.993859493	-0.389285758	-0.853373496	0.088537749	-0.160928682	0.26574578822108424	-0.121251684	-0.479252366	0.5528980435168998	0.841395408	0.24209362736081974	-0.270809991	-0.649014603	-0.231994543	-0.501441085	-0.074352638	1.4260340688971043	0.5993889220975832	-0.208874222	0.20229264571939262	0.61913659926440745	-0.401643463	1.1759342308019405	-0.453333498	-0.017298849	0.44629388231593947	-0.704134987	0.018025792672176685	0.28928367817858447	-0.413315056	0.43554903275761614	0.39893000328060235
141	A0A024R2I7;Q53H10;Q9NS91;F8WE49	RAD18	0.14345910076372723	0.6557569685303714	0.5772220452470695	0.9229855364312523	0.19857933373783038	0.49488792018465927	0.27890230675038236	-0.244956893	-0.341984893	-0.112358417	0.086936488	-0.067362997	0.42690080381955325	0.3224020608540551	-0.014656643	0.2692962717231795	-0.37807772	-0.058277523	-0.012488121	-0.317867331	-0.591549158	-0.441193298	0.17244852934312982	-0.392871707	0.3459025325547764	-0.068538415	-0.405502061	0.24345839381168163	-0.01012806	0.31949774401600234	-0.179332304	-0.588344079	-0.447216985	-0.041155293	-0.403754367	-0.341019771	0.5748559127431043	0.18185316686190492	-0.108692455	0.25098562333009494	-0.191677674	-0.313291408	0.028830113	-0.114576675	-0.308286604
142	P20339;A0A024R2K1;A0A0A1HAN9	RAB5A	0.00736321	-0.723301134	-0.245215741	-0.521014046	0.3987430082147326	-0.391156585	0.5684410934637897	0.030513195212506103	0.10325393475748036	0.12404256894556774	0.22422557477967264	-0.054400986	-0.646695244	0.008624935	-0.265217632	-0.830203373	-0.120787793	0.3592557806756657	0.28200666823655396	0.015628766	0.47881239018908667	0.17315877611863995	-0.492653946	0.5969380611081225	-0.23494618	0.2729269122444879	0.19542708072723253	-0.065513063	0.072451407	0.18806446707164606	0.11417710588370007	0.22277942775170814	0.10561310394715819	NA	-0.150079294	0.19873755069782914	-0.371970366	0.15020673935642148	0.097851835	-0.434801267	0.13259741696075092	0.1876353818072959	0.040545248820441554	0.1479396635000111	0.049995348280110166
143	A0A024R2K4;Q9Y608;A0A1S5UZ17;C9JSU1	LRRFIP2	-0.157476311	0.8644608194695934	0.7578033169872137	0.4904676512882423	-0.318660682	-1.092032367	0.14208291440912527	0.8207019748531309	-0.463646589	-0.978920864	-0.189138068	-1.392933187	-0.012281328	-0.351501233	0.1860682134566998	0.4134547857856314	0.31470410482226485	1.2766394151117553	-1.901648454	0.31032243979160506	0.35396135055292205	-1.08156044	-0.951980879	0.32074935151584455	0.5213159524055772	1.6436788054443354	1.044669139663646	1.016474114825465	0.14111079913861743	NA	-0.134101384	0.6929308246639506	-0.212861231	-1.198716963	0.8287530123157699	-1.702889006	0.48233294099912816	-0.118457968	-0.762640605	0.052454181	-0.006476552	-0.346188582	1.0500535749347775	0.2268324852492824	-0.577909475
144	A0A024R2L1;Q8TAF3	WDR48	0.3574142661960823	2.125722263577818	1.1195716560660234	NA	-0.490579912	-0.806833917	-0.66314666	NA	0.23953267011342963	-0.524440496	-0.514510606	NA	0.9455218101089327	1.533002323523834	0.7165412420055253	NA	-0.879334355	-0.412939361	0.10547063466388024	NA	-0.703172037	-1.598356752	0.11341258208533699	NA	1.0903942329361591	0.8410619687434199	0.049748963	NA	-0.173606925	-0.539181208	0.064002042	NA	-0.943809669	-0.494214358	-0.557270396	NA	1.2009027286133078	-0.653520163	-0.266472811	1.0650217918794296	-0.395601027	-0.729372069	0.6604017215063048	-0.216262031	-0.665098141
145	O95747;A0A024R2M7	OXSR1	0.39744204233195324	0.12873711107167438	0.3194023654869562	0.15817629723305263	-0.187978194	-0.186459841	-0.006609459	-0.115727944	-0.059107822	0.36900430809221624	0.2013843724120334	-0.129027716	-0.185424071	0.16015908462825157	0.3298771	-0.216401371	-0.047481754	-0.030189197	0.043260536542115716	-0.237000838	0.4383070379204735	0.45491865892830596	-1.52025466	0.6716299062488406	-0.061418368	0.088939727	0.2801691150786533	-0.053942382	-0.01093161	-0.460785067	-0.057441437	-0.133214108	-0.347411005	-0.250129727	0.2869973623673634	-0.031468453	0.2509394540309069	-0.12419386	0.095563286	0.022052686	-0.067852813	0.011150236	0.063437023	-0.165593055	-0.085502956
146	A0A024R2M8;X5DRB1;D9I4E1;A8K146;Q01831;D2CPI9;D2CPJ0	XPC	-0.580772113	0.060671018	-0.350149815	NA	-0.072743136	0.3751545237133859	-0.362100539	NA	0.1763721243235355	0.063964809	0.602304859	NA	-0.074300723	0.035941407	-0.275341657	NA	-0.096894804	0.38650102333536945	0.6432289841421055	NA	-0.159954837	0.7427656460751896	0.7197245069780029	NA	-0.783078579	-0.712767776	-0.972108526	NA	-0.058636217	0.4219415088288782	-0.040526308	NA	-0.015090776	0.4124779536507184	-0.08658256	NA	-0.290083637	-0.019896384	0.280880598	-0.104566991	0.3109450676760145	0.4341784388409792	-0.822651627	0.10759299465955537	0.10360153918799445
147	A0A024R2N6;P30414;Q59EC3;Q6M1B8;A0A087WYW3	NKTR;DKFZp686J06106	-0.073765835	NA	0.7161551145794212	NA	-0.083544417	NA	-0.261545107	NA	-0.338690573	NA	0.090379666	NA	0.2496292399077662	NA	-0.068719336	NA	0.2477184329584046	NA	-0.65977113	NA	-0.327806521	NA	0.4116680267856834	NA	-0.167024536	NA	0.2300516326941983	NA	0.085892965	NA	NA	NA	0.067129022	NA	-0.117756645	NA	0.3164228084684093	-0.177316594	-0.128927285	0.085683121	-0.21079818	0.037158921429750635	0.026741717	0.081121134	-0.030085643
148	C9J9K3;A0A024R2P0;A0A0C4DG17;P08865;Q96RS2;F8WD59;A0A024R7P5	RPSA;LOC388524	-0.09991118	0.012329887383200816	-0.123300051	0.16295334958013838	-0.204717021	-0.293599874	0.4382814692703052	-0.361006512	0.10972403212123387	-0.114955185	-0.572833116	0.47714845425086183	-0.313360861	-0.581576984	0.5779196891705906	-0.01897083	-0.335791304	-0.253562661	-0.880502818	-0.441100135	-0.298536931	0.7998589246421745	0.24421126008603325	0.1452741534468824	0.6552006918839169	-0.305157023	0.7518962751273506	0.053831749	0.141356217	0.6817813723787124	-0.110057365	-0.024496843	0.053421515	-0.040281995	-0.055157229	0.12368687666776464	-0.011981998	-0.105260484	-0.025228954	-0.083997247	-0.477739229	0.22270185184750016	0.2889429231808084	0.1721458451401118	0.020417292053944686
149	B2RDZ9;A0A024R2P7;Q15024;B4DIU0	EXOSC7	-0.528647123	-0.772602856	0.032510008330668805	0.20585970404253767	-0.133986465	-0.544316563	-0.173569797	0.3674434156356949	0.36901289616508887	0.8267195348108614	0.089262254	-1.024953371	0.02464603	-0.240264716	0.32546828117581694	0.5089851786621383	0.062284749	0.014371650031654923	0.10970135405393769	0.37862562632686214	-0.446491582	-0.146709876	-0.836373431	0.022572042728003706	0.6064977375029612	-0.645395308	0.20886110173713165	0.3982721582571121	0.6884977463312306	-0.224664952	-0.554497386	0.3412670882692752	0.5198676	0.26971178112668825	0.4620807131898874	-0.560045226	-0.265720067	-0.121107352	0.065010328	0.1547086932961623	0.14124584475810265	-0.351750711	0.14205892241333748	0.062650624	0.17290371728059126
150	P35222;B4DL06;A0A024R2Q3;B5BU28;A0A2R8Y7Z0;A0A2R8YCH5;B4DGU4;A0A2R8Y5Z1;A0A2R8Y750;A0A2R8Y5C3;A0A2R8Y543;B4DSW9;A0A2R8Y804;A0A2R8Y5A3	CTNNB1	-0.168284016	0.097127561	0.057700760030649674	-0.148953629	-0.422088094	-0.504912027	-0.20619866	0.520587949	-0.324100034	-0.065114033	-0.288880617	0.2018592661106838	-0.159829985	-0.184991827	-0.219021983	-0.461949036	0.1375813798312682	0.11522902265464266	0.055975932	0.007117302	-0.069678815	-0.083126043	-0.249812218	-0.213420121	0.16195841677263373	0.6573345107281257	0.4655974123253946	0.4894447404060996	0.05469302	0.28183959644882184	0.46500292388866915	0.056751464	0.15648462953389358	-0.229213937	-0.105257746	0.12254693343232843	-0.040602331	-0.153152708	-0.119058855	-0.256448208	0.078975909	-0.154009299	0.44358377005806043	0.21457175105589765	-0.01386003
151	E7EQV9;A0A024R2Q4;P61313;A0A2R8YEM3;E7ENU7;B4DLP4	RPL15	0.074930119	-0.553980984	-0.84738273	-0.271151584	0.523648223	0.303839768	0.12078696282877108	0.45234786525179765	-0.642889274	0.3156238417353308	0.6214660051761356	0.6979736207065749	0.065159858	-0.630984271	-0.234749852	-0.68838331	0.3138844497133786	0.031170124491541926	0.6140097767107598	-0.170447306	0.3559709154953307	0.6119887524521748	0.57458777	0.3915571270364822	-1.862634436	-0.55304612	-0.564503922	-0.518675273	-0.543364305	0.4507735073050461	0.27332418544530956	0.12320088137173621	0.6359149092221376	0.25569428985963366	-0.04758898	0.3219293938726783	-0.399396295	0.35015570470220114	0.248043548	-0.372239394	0.19715426122337884	0.4835261413399417	-0.874714938	0.075983567	0.29148740328843914
152	A0A024R2X6;Q08AK7;A0A024R2T0;Q13107;Q53H56;Q53FJ3;H7C189	USP4	-0.163720008	-1.018020247	0.16847545034541794	-0.328724043	-0.426663396	-0.466377979	0.4192571605510099	-0.001728421	0.5493815620390932	0.11389576217275892	0.13073972957940802	-0.332917175	0.34461604217852704	0.47817990510595354	0.16801246471318648	0.47930029472929986	0.3879889465640928	0.30948439770365416	NA	0.22218285423455275	-0.266175547	0.11640357510993338	NA	0.4074014842346064	1.1663703619356764	-0.115647778	0.4379316235532726	0.184610424	0.093385517	0.1331163711923941	-1.821902878	0.027838876982036825	-0.309921103	-0.534475929	0.1525733480440868	-0.70487165	-0.346398005	-0.129778952	0.10437417605673385	0.3566263830600295	0.295651273	0.074975711	0.407415364	-0.402791322	-0.360074627
153	H7BXY3;A0A024R2T6;Q7L2E3	DHX30	-0.001433296	0.15439338238827258	0.062409689633252524	0.029285646859004623	-0.995012999	-0.398019043	-0.145472364	0.5163033964480537	0.2426679903535563	-0.759618242	-0.295004769	-0.750460718	-0.188015721	-0.195013919	-0.217437542	0.36419703763631633	-0.312850044	-0.376876155	-0.547231883	-0.771108271	-0.010336782	0.459158404	0.14481019229422726	-0.112538858	0.417958054	0.5369751197632366	0.7270437577598015	0.304488886	-2.83E-04	0.36792161061468637	0.3971886288512457	0.7650534570068128	0.28568628802904206	0.24132558894994394	0.4937558721143223	-0.433909224	0.061163855595352104	-0.255550253	-0.390603935	-0.059067536	-0.502016588	0.12027323924830871	0.4966164544779255	0.382470131	0.14671463117632555
154	A0A0U1RQJ8;A0A024R307;A0A024R2U4;Q8WXE1;A0A0U1RQW3	TREX1;ATRIP	-0.243377514	1.276719498401183	0.7864560131607109	NA	-0.477571199	-0.052029837	-0.404162721	NA	-0.191510517	0.17887864386974617	NA	NA	0.7586748916771889	1.194185806369201	0.6775049966697182	NA	0.19879556730455197	0.519632611	NA	NA	-0.735921419	-3.504176283	NA	NA	0.387746384	0.8902299297031544	0.36526710087236314	NA	-0.159930295	NA	NA	NA	-0.223938012	-0.921568282	-0.319905363	NA	0.6838960468088475	-0.233957871	0.070980778	0.9540852792976899	0.4365108033499605	-2.042752137	0.6250445192734712	-0.082633581	-0.411173838
155	A0A024R2U6;P52756;Q59HE6	RBM5	0.24941337301602914	0.252047735	0.46341818553305547	0.19507373522028557	-0.132201153	-0.146370331	-0.015676732	0.3463605822293179	-0.658174176	0.4504980379184694	-1.137802873	-0.154917408	0.15267328501498661	0.8779009936307599	0.5592367660426288	0.5628324933667653	0.4191148995030169	0.7850706789931152	-0.667462649	0.25466448511064316	0.30462339491489293	-1.360146227	-0.629934647	-0.226473237	-0.156149836	0.7900262664735563	0.5006369982342008	0.1695310070167958	-0.014132838	-1.019258297	-0.147600664	0.2700665512944238	-0.459253535	-0.773273344	0.3922450744876661	-0.296606596	0.28998825714844056	0.013028091546766681	-0.375099105	0.5381608845137852	0.1978468536258425	-0.477982679	0.32601110904750447	-0.227731312	-0.2842221
156	A0A0S2Z472;A8KAH7;A0A024R2W3;P13861;H7C330	PRKAR2A	-0.188396289	-0.139809583	0.5515113141160005	-0.528339304	-0.376025203	-0.350146454	0.018188420123674606	0.13499599486466043	-0.11037122	-0.279420921	0.17132696297288935	1.5735281185035763	-0.364866207	-0.377773219	-0.281490693	-0.88535993	0.19773124208793777	-0.559646664	-0.928501173	0.72080347	-0.121971844	0.4521229259661353	-0.448963922	0.20258307162203879	0.37729854903253857	0.5334062676590263	0.7714528979327402	0.14597622498170043	-0.229564124	0.631948591	-0.402932857	-0.198474873	0.12575865284592863	-0.060644995	0.2491594264396005	-0.025092657	-0.076258466	-0.143246811	0.33876573519865794	-0.477372512	-0.142403281	0.020942558013488936	0.45703348490150286	-0.049755816	0.072295107
157	A0A024R2Z6;Q9BVP2	GNL3	-0.724534373	-0.832232209	-0.672123684	-0.448997036	-0.358960747	-0.015116915	0.042686651752126645	0.28839201141161025	-0.419291436	-0.216413262	-0.289130441	-0.59629224	0.1830113054340572	0.06744881	0.1823018179685794	0.023994872524881587	0.5542126320899415	0.4932081313048788	0.39782364611108567	0.5786056467110311	0.4668611671826337	0.19540572870182396	0.13757753847605256	-0.124689661	-0.719280945	-0.270284071	-0.105977587	0.092194075	0.29838228373138587	0.089813473	-0.360347085	0.7046188396530392	0.19628728473304843	0.395423526	0.6787604596068609	0.08666179	-0.669471826	-0.01074975	-0.380281844	0.11418920138949801	0.5059625140542335	0.16878869329424226	-0.250837132	0.18311687792036083	0.3392832650343994
158	F8W6N3;A0A024R305;Q92560	BAP1	0.058076196	1.1477036896020174	0.3271450716545494	0.37163122056935033	0.15355576549160108	NA	0.15604038519701663	0.47986415969906854	0.13336314621676618	-2.014865187	0.063953767	-1.57133323	0.43354106649217616	0.3745800595105646	0.5251548345215258	0.16088003500950235	-0.093775012	0.28163441130899197	-0.45854032	0.006170503	-0.067143572	-0.30830117	0.066020715	-0.069674066	-0.262050724	-0.084615349	0.26463448251833566	0.3529226994440648	-0.023576323	0.3009505372184624	-0.043733405	0.29096016701304717	-0.721450126	NA	0.18115664055947614	-0.410881071	0.4776363987109264	0.26465079092869637	-0.845723022	0.3750363530162422	-0.06463025	-0.093277169	0.069220131	0.13264759827037764	-0.315560831
159	A0A024R325;Q96I99;Q3ZCW5;E9PDQ8	SUCLG2	0.5804877903637857	NA	NA	NA	0.299185434	NA	NA	NA	-0.483280647	NA	NA	NA	0.7390743283809736	NA	NA	NA	-0.045859793	NA	NA	NA	0.9222925066708632	NA	NA	NA	0.2403883498847066	NA	NA	NA	-1.157730789	NA	NA	NA	-1.09455718	NA	NA	NA	0.5804877903637857	0.299185434	-0.483280647	0.7390743283809736	-0.045859793	0.9222925066708632	0.2403883498847066	-1.157730789	-1.09455718
160	A0A024R326;Q6IPI1;A0A3B3ITT5;P47914	RPL29	-0.436920543	-0.854900156	-1.330265272	-0.316853701	0.23903272678953275	0.37132915658424676	0.074101441	-0.235883493	0.24937909660038038	-0.155036831	0.6452926510648973	0.8603652225919677	-0.803133578	-0.854794742	-0.637340674	-0.948398807	-0.224181085	-0.173083052	0.494553461	0.021363015	-0.312827896	0.6389708395662624	0.5593790595879298	0.1952822687083902	0.3900122720763352	-0.776182182	-0.668620046	-0.654919779	0.27225173350220466	1.490668320748179	0.7530383759575732	0.002500711	0.14226660772733274	0.9743591141682575	0.17106551644419793	0.8381302454305474	-0.734734918	0.11214495789036973	0.40000003474711765	-0.81091695	0.029663084638969734	0.27020106797924326	-0.427427434	0.629614785	0.5314553709425831
161	A0A024R332;Q6I9Y2;H7C5E3	NIF3L1BP1;THOC7	0.38761377073957304	-0.327099628	0.9613898501671999	NA	-0.232431542	-0.559478366	0.32782650201466557	NA	-0.432850402	-0.037513557	-0.703384729	NA	0.4582300763164378	-0.261515817	0.6530501607474936	NA	0.2787401159632352	0.40185590601227317	-2.314273239	NA	0.085658917	0.5888341425787008	NA	NA	0.076826731	0.015982577	0.5173119534675408	NA	0.050600685	0.3922347870419707	-0.378100753	NA	-0.592597105	-0.066009458	0.7090984202447104	NA	0.32814405216656145	-0.167185081	-0.403740175	0.2707641945672109	-0.557049684	0.3247559177408392	0.19088314139418142	0.009087627	0.004340007
162	A0A024R333;Q6UXN9	TMEM113;WDR82	-0.016527602	0.17504997264061584	0.2983990738274382	-0.100570307	0.2553977507686777	-0.110965767	0.062634665	0.3614571423346833	0.018772585728372315	0.32177846704321017	0.035923314	-0.789123266	0.032464177	0.074353929	0.14507688788365178	0.2878395958680008	0.059958563	-0.052431193	-0.507415405	-0.024569035	-0.308887314	-0.618908436	-0.292888269	0.1470146615535018	0.17251745046273198	0.27322965670324734	0.21734561386380596	0.6652428652916367	0.36914275593964513	-0.40544329	-0.571250202	0.1125001441482923	0.11034601469482193	-0.29601736	0.1412747131916022	-0.242722554	0.089087784	0.14213094791384107	-0.103162225	0.13493364751429018	-0.131114268	-0.268417339	0.3320838965803562	-0.123762648	-0.071779797
163	A0A024R370;P82094;B4DQY7;A0A2R8Y7M0;F8WF45	TMF1	NA	-0.317216112	0.10613976985500821	0.47460932276064083	NA	NA	-0.022748711	0.004519064	NA	0.004430403	NA	0.249112066	NA	0.4120348067539223	0.037228539042286124	0.27378260222759215	-0.750093261	-1.202988814	-2.07305891	-0.552656587	NA	NA	NA	-0.126914359	NA	1.1710400760256872	0.9385331563367607	1.1622572572215786	NA	NA	0.512240803	-0.520471439	NA	-0.132186417	0.2127223066222604	0.13968443744488154	0.050643890945482384	-0.046315259	0.089570799	0.2038148801744318	-1.181899829	-0.164114795	1.0534097273611749	-0.041315754	0.03620634
164	B4DZZ0;B3KQB4;A0A024R371;O75915;F8WF90;C9JQU6;F8WF33;B4DWQ6	ARL6IP5	0.27586953149097243	-1.004819886	-0.264406822	-0.398757878	0.30765652309407276	0.2913284243845458	0.5264781085115957	0.7321482304074038	0.529987446	0.009779623	1.0092609027811132	-0.251746053	-0.770489096	0.41736548095726717	-0.043398205	-0.298181278	0.393625793	0.11363210792126108	-0.744025571	0.24970057727758815	0.5689297184388403	NA	NA	1.005943388	-1.512178446	-0.138112227	-0.532794855	-0.706124793	0.18327805791304075	NA	-0.489604395	0.6442823073545215	-0.161796763	NA	0.7197625367478544	-0.662592489	-0.393935695	0.41849589035046064	0.2784135483160113	-0.219582706	-0.042673704	0.7415296221365948	-0.768209511	0.066745059	-0.080782503
165	A0A024R377;Q6IQ32	KIAA0863;ADNP2	-0.120438736	1.1672345314864734	0.46594846132995643	NA	0.23365495622238183	0.4339603241327961	-0.244239978	NA	0.045745066	0.17194802272827467	0.058247522	NA	0.5168452955159955	0.7118426805718107	0.22697257812502245	NA	0.10047932194300153	0.3779203678012368	-0.653358534	NA	-0.272749826	-0.082471637	-0.375878002	NA	-0.675217809	-0.1065156	-0.039558864	NA	-0.201439784	-1.230931409	0.19161510117930772	NA	-0.177630429	-0.653656564	0.13167294331846677	NA	0.5042480854634238	0.14112510070337503	0.091980204	0.48522018473760653	-0.058319615	-0.243699822	-0.273764091	-0.413585364	-0.233204683
166	A0A024R388;Q9NXG2;Q6MZT3;O60362;B4DFY9	THUMPD1;DKFZp686C1054;44M2.1	-0.100809097	0.21008469161884272	0.2733072606506943	0.10699358850083913	-0.069396471	0.013436509766028153	0.2451139960975471	0.21743894781356518	0.093627383	0.096295356	-0.006552723	0.22469412652874274	0.13373213810561482	0.21526498748357958	0.2897257606720765	0.2988442817183114	-0.01279449	0.27438103596983565	-0.276471907	-0.01660602	-0.055803779	-0.290744959	-0.476606947	-0.030990942	0.056927501	-0.073635402	-0.268172965	0.14638259361712014	-0.138599651	-0.460579832	-0.367798411	0.068076537	-0.058478415	-0.125329453	0.200940167	-0.335895398	0.12239411091363321	0.10164824570824006	0.10201603570227626	0.23439179199489632	-0.007872845	-0.213536657	-0.034624568	-0.224725339	-0.079690775
167	A0A024R3C3;A0A024R394;Q9UHD1;E9PPQ5	CHORDC1	-0.031383135	NA	0.27824171994557484	NA	0.4950570063775517	NA	-0.679126111	NA	-0.877053138	NA	0.1995126084079477	NA	0.30614436552285207	NA	-0.157716485	NA	0.1406798561837288	NA	0.036882237	NA	-0.150685528	NA	-0.057284831	NA	-0.086532732	NA	-0.001957227	NA	0.38799364000157405	NA	0.5051853359241412	NA	-0.139543366	NA	-0.168414217	NA	0.12342929230640466	-0.092034552	-0.338770265	0.074213941	0.088781046	-0.103985179	-0.044244979	0.44658948796285614	-0.153978791
168	A0A024R395;P49959;F8W7U8;Q05D78	MRE11A	1.5140785235648182	1.7026072787137274	1.7991878175747955	1.9991571717981365	-0.134677317	-0.262926454	-0.011774805	0.099087377	-1.696280857	-0.204263599	-1.290298541	-1.297377635	1.1991239357602113	0.9327240948039229	1.1554122598700567	1.3777877150403648	-0.020804108	-0.010629314	-1.519483277	-0.184047889	-0.247072736	-0.942937539	-1.519936468	0.17300086648125465	1.0575406129061982	0.67948531	0.7029017826908032	1.1867651093098193	-0.543995081	-1.128021343	-0.440795841	0.2603247413118947	-0.44195813	-1.17456896	-0.031025774	-2.73630893	1.7537576979128702	-0.0775728	-1.122055158	1.1662620013686382	-0.433741147	-0.634236469	0.9066732038236359	-0.463121881	-1.095965449
169	E9PM04;A0A024R3A2;Q9BTE7;B4DP84;H0YCN4	DCUN1D5	0.5083942635595492	NA	-0.175224176	NA	0.056309312	NA	0.095287341	NA	0.013307783429374765	NA	0.1476307869252584	NA	0.4794939681083965	NA	0.054533081	NA	0.1479241641204294	NA	-0.427515104	NA	0.20466038152138294	NA	1.1307519892343325	NA	-1.162075283	NA	-0.687407378	NA	-0.625696178	NA	0.37240030070939373	NA	0.038578003	NA	-0.171353256	NA	0.16658504392388526	0.075798327	0.080469285	0.2670135243169479	-0.13979547	0.6677061853778592	-0.92474133	-0.126647939	-0.066387626
170	A0A024R3C7;Q13315;B4DSP3	ATM	0.37658624483349173	0.6467792733490951	0.5207977551867078	0.45984826017046143	-0.169837169	0.15449425827724747	-0.044999163	-0.066471173	-0.034495462	0.29990824677222183	-0.132231246	0.24015461775809008	0.1596052497798766	0.33585199503611635	0.26232896237785985	0.3342065922984032	-0.067115404	0.5235592701558474	-0.551853905	-0.088564756	0.11597529817453815	-1.138690923	-0.28432106	-0.075193045	0.052416352852727714	0.24390883939775806	-0.012394579	0.088119265	-0.243566249	-1.061165364	-0.114272875	-0.115590188	-0.336562857	-0.08873194	0.13692569077310227	-0.325408814	0.501002883	-0.031703312	0.093334039	0.2729981998730633	-0.045993699	-0.345557432	0.09301247	-0.383648669	-0.15344448
171	B4DLQ2;H0YDD4;E9PEJ4;B4DJX1;Q86YI5;A0A024R3D8;P10515;Q01991;B4DS43	DLAT	0.14355691177548008	0.10778693140299192	0.8453493559022776	-0.780314573	-0.616400037	-0.145203001	0.4691301896010977	-0.454338803	0.1870492596368047	-0.054756751	-0.801119973	NA	0.14083963494110133	0.29020124004633674	0.5107903848782218	0.5421835538202405	-0.312713698	-1.366136379	-1.571116936	0.364833427	-0.722428664	0.12542905594010498	-1.49961258	NA	1.0540169077646555	1.2138572009941173	1.4621924739483818	NA	0.059328034	-0.714535042	0.5553514085325022	NA	0.2854200912705105	0.21151969536286017	0.4698406794329248	NA	0.062135843676828936	-0.203661726	-0.239901301	0.35404489048427645	-0.738242209	-0.715829542	1.2263967146318522	-0.050244013	0.3053013424182314
172	A0A024R3F4;A0A024R3H6;Q86UU1;Q5W9G0;Q96D60;B0YJ65;Q6ZUD6	PHLDB1;KIAA0638	0.16134779586507672	0.8509030492355257	0.067050008816287407	0.3148705871428863	-0.271650763	-1.655245626	-0.416271006	0.4624269259277825	-0.256904775	-0.869198608	0.091843174	-0.410753361	-0.178212726	0.5032641948170031	-0.344627342	0.2847655329054388	-0.095609807	1.2525665981032565	-0.095272507	0.3441110991029689	-0.203930846	NA	-0.259950588	-0.974194361	0.3137167933610902	0.8937082545822035	0.8595050190215932	0.9929259435724719	0.37503214597998874	NA	0.1253068044917193	0.1984411603981338	-0.148387302	-1.255024259	0.016738551840508476	-0.673289762	0.3553881906756795	-0.463339787	-0.354408062	0.073142745	0.3582941762495773	-0.472513268	0.7718093330450767	0.23977203403401684	-0.508145362
173	A0A024R3J7;P46977	hCG_2032701;STT3A	-0.214451743	-0.216886292	-0.580653471	-0.489211815	-0.090932611	0.058216671514852436	0.2588600454809887	-0.324816542	0.3702199901128421	-4.14E-04	0.47941129490825646	0.9644246842783338	-0.521793404	-1.024736911	-0.498436531	-0.559791533	-0.169487104	-0.121167028	0.4970351284157993	0.10919825768848282	0.3637050662076999	0.7014889928460819	0.56273081	0.7824126710861707	-0.344078262	-0.508847906	-0.592718009	-0.85925619	0.066209173	0.5178232014385111	0.4679020963103025	0.052832569445761465	0.2564721867431436	0.1744063605176651	-0.133758115	0.5680879453543622	-0.37530083	-0.024668109	0.45341057260813733	-0.651189595	0.078894814	0.6025843850018596	-0.576225092	0.2761917600000339	0.21630209450778048
174	A0A024R3K9;A0A024R3N2;Q6P4R8;E9PQ59;B4DSL1	NFRKB	0.30613317077315305	0.5413132459918383	0.8882700687840983	0.8404473760236312	-0.304740841	-1.031110481	0.078597465	0.47392922859416525	0.12735482915840965	0.033338515000867104	-1.98170817	-0.118178682	0.42049604639910115	0.43080394686454054	0.3433312470110947	0.6036119093666008	0.051734657726493986	0.2067614262035961	NA	-0.19363089	-0.12426008	-0.772380725	-0.476292911	-0.820154351	0.1047955491188713	0.2601022988204072	0.27402720344033726	0.23271772067723195	-0.187416477	NA	NA	-0.150073708	-0.107997385	NA	0.4295246811314046	-0.379345885	0.6533504464245307	-0.186521676	-0.475488896	0.4588702684416862	0.030931212	-0.538962536	0.22722017404556238	-0.159435612	-0.009963382
175	A0A024R3M1;Q9P016	THYN1	-0.737679934	-0.785829023	-0.973421648	-0.465943546	0.754807609	0.40635131023049265	0.025382275564112548	-0.226943703	0.40069305432857416	-0.045469808	0.5512106457064574	0.7357249580164767	-0.124328586	-0.786340482	-1.083067248	-0.549803825	0.3769936741924459	-0.271997792	0.834991146	0.062436673	0.1672113387423287	0.9994966034499531	0.9910707485439426	0.26979479589552263	-0.640729356	-1.275692313	-1.693287561	-0.86592128	0.671566793	0.9639442815135494	0.37667010103067267	0.18085508271481499	0.7847150667455647	0.5497568688534209	-0.094748899	0.5175319774989398	-0.740718538	0.23989937301799036	0.4105397123933062	-0.635885035	0.2506059251326645	0.6068933716579374	-1.118907628	0.5482590646194963	0.43931375346389634
176	A0A024R3P9;Q9H3P7	ACBD3	-0.066955251	0.5970888427140085	0.9446735299006087	-0.016716476	0.2937729547952905	-0.13385574	0.08578518	0.030164417054650804	0.9692115308044654	0.470508634	0.10941246305081151	-0.447082877	0.041741306	-0.007722476	0.6346281851304213	-0.270154222	0.2043787316185379	0.40692922777933566	-0.844171557	0.043083103	-0.881402268	-0.06141006	-2.8496503	0.030620887750960876	-0.653154204	0.7509564678060718	1.2145364711499438	0.5164544616829574	0.8430473071844777	-1.521383886	-0.932910184	0.096708346	0.1455740153384334	-0.904680202	0.8180449852808409	0.34392865511063897	0.36452266131580957	0.068966703	0.27551243759489163	0.099623198	-0.047445124	-0.940460435	0.4571982992790132	-0.378634604	0.10071686332998392
177	Q9NVF7;A0A024R3Q6	FBXO28	-0.339430153	-0.780890246	NA	-0.410428567	0.3342755893916342	0.3987722152676123	NA	0.010892473572757253	0.8164126576934295	0.6091881368284284	NA	1.028137961470364	-0.071978184	-0.028629694	NA	-0.193116334	0.098322688	0.6351601556615358	NA	-0.003817652	-0.018549538	0.106702051	NA	0.32458392909737277	-0.285013107	-0.534129087	NA	-0.500629069	-1.006201106	-0.631163768	NA	-0.281473179	-0.033251616	0.4717606865137931	NA	0.28449275690491416	-0.510249656	0.24798009274400126	0.817912919	-0.097908071	0.24322173052943633	0.13757881399767943	-0.439923754	-0.639612685	0.24100060912256224
178	A0A024R3R1;Q4LE39;X6RCR8	ARID4B	0.24358157164210997	NA	0.6616920284689419	NA	0.19568711770704453	NA	NA	NA	0.5524701770872464	NA	NA	NA	0.45797881185538886	NA	-0.349596127	NA	-0.158773807	NA	NA	NA	-0.295106945	NA	NA	NA	-0.188683212	NA	0.2742922927679623	NA	-0.198946542	NA	-0.432204828	NA	-0.369759382	NA	-0.392631156	NA	0.43628810327328527	0.17933842092480234	0.5361214803050043	0.037842646	-0.175122504	-0.311455642	0.026455843	-0.331924382	-0.397543965
179	A0A024R3R5;Q14739;A0A494C1L1;C9JXK0	LBR	-0.941434855	-1.450870554	-0.92976094	-1.320279492	0.8122047791350915	0.6277568619717858	0.548954321	0.5505642987607633	0.8597218376133207	0.8630897297447705	0.8879531692270762	0.7839783626423237	-0.840806277	-0.447272385	-0.629699821	-0.699136631	1.047365974786147	0.8523220508883634	0.6149885973889673	1.0229840851803813	1.1554205374387765	0.715309779	0.9667693298723066	1.2194381431651033	-2.767500094	-1.356626166	-1.68751436	-2.159073707	0.2040414486349086	-0.231796664	-0.428437076	0.12833903792622187	0.6090319022661477	0.674667491	0.3086865634134254	0.43662071854186024	-1.16058646	0.6348700652116245	0.848685775	-0.654228778	0.8844151770609647	1.0142344473571385	-1.992678582	-0.081963313	0.5072516688613693
180	A0A024R3S1;Q9H425;E5RI90	C1orf198	NA	NA	0.2657131938615464	-0.571761336	NA	NA	-0.374070705	0.4584120462631205	NA	NA	NA	NA	NA	NA	-0.010313976	0.013098758	NA	NA	NA	NA	NA	NA	NA	NA	NA	-0.209635552	-0.036419368	0.4076671199498807	NA	NA	NA	0.3223697069694726	NA	NA	-0.018885212	-0.246174676	-0.175398986	0.019795756142270523	NA	-0.020982524	NA	NA	0.031495818672053325	0.29999479248505573	-0.154904858
181	A0A024R3T8;P09874;B2R5W3;B4E0E1	PARP1	-0.32755264	0.12080504308517864	-0.148888547	-0.208375639	0.2068690708897155	0.1718972357575776	-5.31E-04	-0.230262283	-0.005041603	-0.144494705	0.15755352979477757	0.44297430777174784	0.318042659	-0.01521539	-0.281326376	-0.200233495	0.073550409	-0.057647877	0.5580812911648562	0.068573851	-0.475827512	0.1211791858602378	0.7872996259880999	0.239746557	0.28568554176495325	-0.463474379	-0.731139689	-0.478574926	0.20946793091885568	-0.031812055	-0.282505053	-0.247651678	0.09408002	0.25853044572472683	0.069802578	0.14641582353904903	-0.141002946	0.036993191	0.1127478823916324	-0.04468315	0.16063941858959138	0.16809946422885733	-0.346875863	-0.088125214	0.1422072167466797
182	C9JR56;B3KPQ9;A0A024R3U6;Q59FT3;Q9UPW6;A0A024R2H1;Q01826	SATB2;SATB1	-0.358769249	NA	0.010901007066554747	0.6556322955228514	0.2997972047998894	NA	-0.554217926	0.6160185423434615	1.1855947398386826	NA	0.8818679107322435	0.8587925621422442	1.0461528106826063	NA	-0.570222423	0.9308058743236901	0.4299318951403362	NA	NA	0.1932801934439128	-1.452685452	NA	NA	-1.599938512	-0.170787155	NA	0.001123204	0.10565339061577571	-1.055539571	NA	NA	0.10895248080724877	-0.338682032	NA	NA	-1.223661791	0.1940388100933779	0.21198339941810435	1.066869196618804	0.5603628797441074	0.4030568366732042	-1.43486119	0.070113939	-0.381842753	-0.689721119
183	A0A024R3V0;Q9NUQ6;B8ZZZ7	DNAPTP6;SPATS2L	-1.176651737	-1.175576775	-0.739736539	-0.358042547	-0.094186178	-0.11455128	-0.178067236	0.4924268518711935	0.066348208	-0.404156477	-0.452714476	-0.327694641	-0.001452316	0.043898335	-0.078193648	-0.001466666	0.36978482755451364	0.4676553290420977	0.27577194060417265	0.3363358966157071	-0.141183451	0.362310544	0.7397038071680161	-0.488466863	-0.28837748	-0.101348476	-0.045380687	0.095125983	0.439250571	0.099534279	0.1075520137129937	0.6036277159526037	0.5363196819330835	0.4125635195891601	0.3632204833275795	0.35581748444073846	-0.862501899	0.026405539549859823	-0.279554347	-0.009303574	0.36238699845412425	0.11809100921615336	-0.084995165	0.31249114477329015	0.41698029232263967
184	B8ZZ77;A0A024R3V4;A0A0S2Z5A8;B4DN80;Q9H2H8;C9K058;H7BZ14	PPIL3	-0.037947195	-0.024070879	-0.515207997	0.017976643	0.3987104504653828	-0.217061785	0.010837921377789281	-0.006633836	0.39021162401209286	0.39616198228825844	0.46484141481559765	-0.3106857	0.084603644	0.6337376809487295	0.5244360342268483	0.5690740650476285	0.28164277249491815	0.6790776968524358	NA	-0.068740718	-0.56163453	-0.612138029	NA	0.036772184	-0.220625902	0.28322996785629556	-0.016958451	-0.043837573	0.17441617946780172	-0.969891451	NA	-0.372669231	-0.097737498	-0.214289158	-0.319645886	-0.335954444	-0.126727494	0.059548050002044495	0.24821719257013283	0.4660477182732782	0.31041144610490157	-0.365915263	0.013536872920631654	-0.376296638	-0.228821884
185	A0A024R3W2;Q15388	TOMM20	0.14322529133347722	-0.094768816	0.076072403	-0.417046912	-0.473672959	NA	-0.094435188	-0.210625502	0.14914829367574592	NA	0.5885107188231742	0.4122065158487223	-0.238704778	-0.802045707	0.22346154762914178	-0.201845565	0.4246486291776052	-0.051916583	0.6322347205964406	0.13222128512385906	0.23432293610342744	NA	-0.598049695	-0.12477947	-0.214322331	0.25739269532920883	0.6173375844748683	0.2920746471248178	-0.24957903	NA	-0.677646153	-0.068912751	0.13894270839715198	NA	-0.092022125	0.2885735891521675	-0.065925637	-0.252374012	0.3904923808509723	-0.247579754	0.29150088442796435	-0.155631538	0.24532452035889274	-0.324842107	0.11903526234786013
186	A0A024R3W7;P24534	EEF1B2	-0.23356733	-0.323495289	-0.374086986	-0.143981273	-0.146385869	0.021719538967511935	0.19718160872782123	-0.305885955	0.17210134199566668	-0.557038268	0.2621451917148333	0.5132132535732024	-0.532379882	-0.606116685	0.09094726	-0.421856417	-0.205049397	-0.145071052	0.2667164058958406	0.033547047	-0.50074664	0.8537195048465581	0.20960789405929883	0.41624652334508744	0.7519323698392439	-0.129826714	0.5855896086630603	0.040612348129978416	0.13084929966620987	0.21379288367662333	-0.393433847	-0.074739551	0.1626457511208695	0.3065826537134512	-0.271195591	0.1357062620399707	-0.26878272	-0.058342669	0.09760538	-0.367351431	-0.012464249	0.2447068204666734	0.31207690322310877	-0.030882804	0.083434769
187	P10809;A0A024R3X4;B3GQS7;B7Z597;B7Z5E7;B7Z4F6	HSPD1	0.4729883692252824	-0.091133644	0.20178375575737478	-0.171647853	-0.681714838	-0.126024007	-0.248824621	-0.861196101	-0.60339179	-0.305758092	-0.143782204	0.4283927966122558	-0.00214558	-0.56184575	-0.334322719	-0.557780962	-0.726856111	-1.275171143	0.1737120800253928	-0.442568289	-0.503251678	0.046871827	0.19131274874801565	0.5436255531120552	0.9980597890180164	0.14518377054886059	0.24750352905386475	-0.122216489	0.2565875878217679	1.6029082615982775	0.7754734338377312	-0.240941046	0.2640446940516006	0.7205380461704379	-0.155414579	1.0870012555246293	0.10299765678997157	-0.479439892	-0.156134822	-0.364023753	-0.567720866	0.069639613	0.31713264983330575	0.5985070593977955	0.47904235408458107
188	A0A024R3Z6;Q53FN7;Q7L1Q6;C9IZ80;D3DN77;B3KU41;C9JFN4	BZW1;hCG_2022736	0.034174458	0.12621264767957613	0.12827121566804867	-0.240942522	-0.077948955	0.023959041012698145	0.077798591	0.022151849	0.086485057	-0.255978652	-0.235412128	0.004622644	-0.111644783	-0.079868598	-0.072458661	-0.296664716	-0.203331872	-0.150612363	0.378929781	0.047685075879443636	-5.65E-06	0.13013661714876795	-0.60695371	0.554676149	0.20262438523744772	-0.102906319	0.1531337353320663	-0.094874849	-0.002644988	0.18342334436422858	0.4707429748281408	-0.167296259	-0.058150984	-0.146933638	-0.083986003	0.3635880893345638	0.011928949748875844	0.011490131372548965	-0.10007077	-0.140159189	0.018167655	0.019463350416288647	0.039494238	0.12105626809180031	0.018629366039137132
189	A0A024R411;Q13416;B4DYU9	ORC2L;ORC2	0.015405348993016838	0.8615110848943993	-0.21381363	0.12931162292618173	0.091410179	-0.225259712	-0.076338378	-0.107139846	-0.077061621	0.087973545	0.051612443	0.3464062469886023	0.13413828773928504	0.6833467127795354	0.3284859999412134	-0.054734823	0.028481887265140983	0.48010108949623687	0.1650003453639939	0.18326405486224254	-0.096848612	0.2558980081161068	-0.013858165	-7.51E-04	0.1241486787979094	-0.028508664	-0.358403689	-0.171234595	0.12562838102179383	-2.009337148	-0.067746788	-0.069611816	-0.07785747	-0.488399771	-0.079611359	0.12439286913931462	0.19810360666690954	-0.079331939	0.10223265356306972	0.272809044	0.21421184424690504	0.036110133	-0.108499567	-0.505266843	-0.130368933
190	B4DHC5;A0A024R458;A0A0S2Z444;A0A0S2Z3Y3;A0A0S2Z3Z1;A0A0S2Z462;P52594;B8ZZY2;C9J2I0	HRB;AGFG1	-0.023620182	0.32984526309499695	-0.267947316	NA	-0.031449543	0.21872969621160826	-0.034354295	NA	-0.202575544	-0.41571754	0.953695852	NA	-0.308680718	0.13628108973380304	-0.079612114	NA	-0.117451959	0.05983456	-1.321032018	NA	0.10390647393541996	0.1637401842326365	0.8678773071254948	NA	0.49115952146072916	0.3808832655698045	0.6008076785843328	NA	-0.010336386	-1.113104267	-0.585720978	NA	-0.14220317	0.27286936284735785	0.074175777	NA	0.012759254990635105	0.050975285946718026	0.11180092254770367	-0.084003914	-0.459549806	0.3785079884311838	0.4909501552049545	-0.569720544	0.068280657
191	A0A024R462;P02751;B7ZLE5;A0A384MR03	FN1	0.160410763	0.5428863266118066	-0.262459057	0.9109760582809275	-0.579566739	-0.510152532	-0.785784108	-0.238519708	-0.75226031	-0.845421436	-0.332360375	-1.007665489	-0.374252227	-0.654572586	-0.467087844	-0.093809087	-0.316691313	-0.273804814	1.2804286556763964	-0.948612605	-0.265382303	0.6406030880787671	-0.27347514	0.15068401621281013	0.9484123910642693	0.5476329887270757	0.21463726014268938	1.9850942469333126	0.16778306958428235	0.562541044	0.2252214401707312	0.7853006816282131	0.21202049192135325	-0.053339126	0.5823639775707343	-0.881779704	0.33795352264017736	-0.528505772	-0.734426902	-0.397430436	-0.064670019	0.063107415	0.9239442217168368	0.43521155894465063	-0.03518359
192	Q9H9Q2;A0A024R471;Q53GQ2;J3KQ41;J3KQ34;A0A087X1P5	COPS7B	0.3155913118774776	0.4128303058257692	0.46851443137096815	0.7457169116093572	-0.198784107	-0.84982767	0.3431084128161982	0.5140246338910515	-0.045920604	-0.261168904	0.13138703071076174	-1.618453048	0.49517585016483956	0.9710550339898696	0.4243773886046718	0.7282662721044789	-0.112369439	0.2151086970732775	-0.362358575	-0.381788697	-0.302994826	NA	-2.086352666	-0.012683771	0.33874025186611684	-0.274461322	0.685533539	0.40206154220548734	-0.178455794	NA	-0.577065757	0.11197078482082863	-0.469899608	-0.177419964	0.5646241285071981	0.041918225023240586	0.5138630737758144	-0.019669849	-0.420339048	0.6829184698208878	-0.13215217	-0.772477254	0.3161683363364705	-0.186317088	0.018005528927296104
193	Q53S54;A0A024R475;Q13618;B7Z600	CUL3	0.37490522301384804	0.5949867137772504	0.5228175832459456	0.22221010129982555	0.092252753	-0.053481655	-0.131211734	0.013170994447771985	-0.369077524	0.23121619390319292	-0.323586193	-0.273187869	0.32879751987495415	0.40513495809197664	0.5915911331985755	0.34151263419625116	-0.009032291	0.2633072897654008	-0.220532663	-0.128485299	0.22445767811392278	-0.762139601	-0.842793867	-0.003818587	-0.362284905	0.3222823796191377	0.3472699328545111	0.040833225	-0.002806689	-1.028890586	-0.571733562	-0.103820321	0.001997227	-0.065139661	0.5060560099386892	-0.172776544	0.4287299053342174	-0.01981741	-0.183658848	0.41675906134044083	-0.023685741	-0.346073594	0.087025158	-0.426812789	0.067534258
194	A0A024R496;Q9Y376;A0A087X0K1;Q7Z4X0	CAB39	0.46863692493837306	0.1555205128753319	0.09954203	-0.729880058	-0.133612383	-0.119134294	0.33851311723720257	0.4384994445422902	0.45701612725187013	-0.02382753	0.7748171706441115	0.6715929128259807	-0.076982643	0.19198499307344458	0.47678313331745115	-0.561984939	0.053871430730928885	0.16751123065605147	0.5080850454297511	NA	0.059580276674195916	-0.394945605	-2.322051924	NA	-0.808400222	0.088487395	0.048313969	0.24690583027871946	0.06773313	0.064034601	-0.367454127	NA	-0.273072942	-0.022082794	0.4560001850289382	NA	0.016999218095197232	0.14961083694822033	0.4884440357459931	0.025994501896932632	0.26170026794790935	-0.867261385	-0.087628891	-0.060017766	0.072159182
195	B3KN05;B2RBE0;A0A024R497;O95573;B3KMA6	ACSL3	-0.557112308	-0.486212635	0.026561177984187334	-0.556093429	0.3492686128527684	0.19806796859168904	0.580388426	0.087937174	0.46917957701482094	0.3128168978093615	0.2202896112490021	0.18439352800629538	-0.726874946	-0.267143589	0.28723499493603655	-0.628869193	0.308266145	0.365942459	0.19926071165058962	0.3815596958957111	0.40887070730878794	-0.15030929	-1.29824864	0.3733568143239932	-0.690236048	-0.431621507	-0.058153319	-0.468865276	0.18807134489156166	0.020790469	-0.331110682	0.29920926261356073	0.261565526	0.1811059872840394	0.4192580839535729	0.5274556863221892	-0.393214299	0.30391554529031134	0.296669904	-0.333913183	0.3137572529956094	-0.166582602	-0.412219037	0.044240098611518584	0.3473463209303569
196	P19338;A0A024R4A0;B3KTP9;Q9BQ02;B3KM80;Q6ZS99;H7BY16	NCL	-0.968525063	-1.043337642	-0.821947322	-0.40665627	0.2607683722720469	0.3575008244032644	-0.109852018	0.4278813121487614	-0.094084386	-0.284369074	0.13382203469787118	-0.404532123	-0.19415487	-0.20518169	-0.503008836	-0.389043861	0.2536725269456274	0.28696358572139535	0.8103788436181403	0.6096068386939449	-0.183972701	0.24113192384536108	0.7618386710072377	0.3637410248298625	-0.285793676	-0.844792022	-0.813973861	-0.162812198	0.49063553291716067	0.1087885240304989	0.5920168677665087	0.47093283448732653	0.3544805213190652	0.5306745897738238	0.3534743448196746	0.30772844075182004	-0.810116574	0.23407462268927418	-0.162290887	-0.322847314	0.49015544874477696	0.29568472972695087	-0.52684294	0.4155934398003737	0.3865894741660952
197	A0A024R4A5;I1E4Y6;Q6Y7W6	TNRC15;GIGYF2	NA	1.078069322	0.4218647444010483	0.3162002462862258	NA	NA	-0.770793454	0.001478685	NA	-1.326542458	0.029317963101081635	-0.854021013	NA	-1.371675299	0.22137855090958966	0.4440947719783224	NA	0.6692454493152051	-0.128235084	0.12304894657610169	NA	NA	0.37360204539849207	-0.017833591	NA	1.2223918834429315	0.7994277541277602	0.3391137769418285	NA	NA	-0.768943252	0.07220363	NA	-0.088102132	-0.293149149	-0.492142338	0.6259389549950866	-0.364096534	-0.696520985	-0.214839808	0.24191395452177902	0.19844507791786456	0.8075386555205295	-0.327808961	-0.270570356
198	E9PHH9;Q53F76;A0A024R4C1;Q9BUI4;Q9BT08	POLR3C	0.5864949528573208	-0.328622183	0.19249485178703885	-0.57701676	0.14792476428441198	0.036631408603461875	0.41579446171852713	-0.11222746	0.371507265	0.4360366436873154	0.080821241	-0.549872163	0.7364775762894704	0.49986723201270933	0.47880049849796885	0.3435570020785449	0.5011132466094663	0.5426969755002826	-0.125036203	-0.383490431	0.38478408045166473	-1.380083427	-0.788508621	0.03438825	-0.373410968	-0.103790559	0.13741488457916057	0.17102584305426857	-0.342619661	0.37394213414901317	-0.983358155	-0.153372635	-0.01921403	-1.022804614	0.49077259171739274	0.28088196533602294	-0.031662285	0.12203079374223884	0.084623247	0.5146755772196742	0.133820897	-0.437354929	-0.0421902	-0.276352079	-0.067591022
199	E9PGT6;B2R8N1;A0A024R4D1;Q99627;H7C3S9	COPS8	0.3322588389580371	-0.280240077	0.039581032	-0.307257504	-0.371573011	0.1340259827707483	0.083581453	-0.161071535	-0.044634001	0.064959475	0.15825145389786288	0.2533139903901553	0.1967401374605457	0.028959623	0.3005202717355506	0.1560484819672578	-0.070411801	-0.214675692	0.27860206953756567	-0.228632973	-0.090823106	0.762109474	-0.238602815	0.31911638457735014	-0.032488825	-0.112152547	0.4017863376455274	0.040940879244342636	-0.045373793	-0.269249642	-0.684567654	-0.40198186	-0.170987337	0.085820674	-0.354560646	0.44266826	-0.053914427	-0.078759278	0.10797272953721201	0.17056712860040205	-0.058779599	0.18794998423379072	0.074521461	-0.350293237	7.352379066256061e-4
200	A0A024R4D4;Q8WVJ9;H7BY00;Q15672	TWIST2;TWIST1	-0.315154396	-1.32363546	NA	NA	-0.394121087	0.20151467571446374	NA	NA	0.098292038	-0.843683961	NA	NA	0.3595749806511408	1.0240444033589118	-0.061593553	NA	0.24114838685890103	0.19624447188207428	NA	NA	0.4663104880516686	-0.656961391	NA	NA	0.42828765710254796	-0.143266002	-0.169405716	NA	-0.027807473	NA	NA	NA	0.2984657505863071	0.6217461876299888	NA	NA	-0.791227073	-0.06813535	-0.344528106	0.468843132	0.24686428475028557	-0.067157596	0.066706502	3.603819435516921e-4	0.4882738244879473
201	Q53GL1;A0A024R4E1;Q9HAN9	NMNAT1	NA	0.7111990971828764	0.8459197201684534	NA	NA	-0.348913399	0.5768695616866537	NA	NA	0.3226894750225085	0.9481771285459416	NA	NA	-0.073367606	0.6666313543471115	NA	NA	0.021191079588203668	-1.447377505	NA	NA	0.2263197270739763	-2.368181558	NA	NA	-0.240057006	0.48447501	NA	NA	-0.534914905	-0.016681921	NA	NA	-0.147221326	0.37324307236785886	NA	0.7785594086756649	0.1139780812851256	0.6354333017842235	0.29663187428582594	-0.713093213	-1.070930915	0.1222090021119312	-0.275798413	0.11301087321670551
202	Q13148;A0A024R4E2;A0A0A0N0L3;A0A087WYY0;A0A087X260;G3V162;B1AKP7;K7EN94;A0A0A0N0M3;A0A087WX29;A0A0A0N0N3;K7EJM5;A0A087WV68;A0A087WXQ5	TARDBP;TDP43	-0.024571827	0.051577533983189226	0.2290006931074023	-0.218420781	0.2916891042470307	0.21319212761177764	-0.026698327	0.15254155242634018	0.066751365	0.6026082164658765	-0.065929299	-0.284914429	0.06484444	0.3291491244631461	0.08181284	0.19113858668946773	0.13801177912947996	0.39299764029689827	-0.369048085	0.27533063033557326	-0.118868337	-0.274712735	-0.131462416	0.4497546498435941	-0.270868657	0.43449793273937676	-0.082131626	-0.105249945	0.12014191854557855	-2.51372433	-0.156483468	-0.042192809	0.009807182	0.30394635648039625	0.2925623913798658	-0.006078994	0.009396405	0.15768111444379532	0.079628963	0.16673624778345875	0.10932299107431394	-0.01882221	-0.005938074	-0.648064672	0.1500592339456025
203	A0A024R4E5;B2R5V9;H0Y394;B4DKR8;Q6ZS03;Q96CF6	HDLBP	-0.219881187	0.1366900540942954	-0.254881927	-0.129909668	-0.329860495	-0.533013114	-0.216481181	-0.371803086	0.2991223206735147	-0.461378595	0.21760962896564587	0.2978069803979221	-0.411076947	-0.581473535	-0.327398191	-0.210085999	-0.314654545	-0.367304673	0.26865237481688303	-0.295546908	-0.262325901	0.4055032185264059	0.41103581482238394	0.22037741363760174	0.8581623404427775	0.3488594090970876	0.12037092218596193	0.2310134475050767	0.089961153	0.7862136904545157	0.34082985145039946	-0.185067442	0.046383578	-0.098415592	-0.10801497	0.5999817574916055	-0.116995682	-0.362789469	0.088290084	-0.382508668	-0.177213438	0.19364763644204425	0.38960152980772667	0.2579843133006799	0.10998369360827555
204	P06733;A0A024R4F1;A0A2R8Y6G6;E2DRY6	ENO1	0.058132354	-0.05105198	-0.194856698	-0.628917622	0.011785904243070857	0.3083403816035331	0.16196625847802737	-0.142167398	0.41706341205543523	0.023038421610244712	0.3504147716645929	0.6586041014517564	-0.233790622	-0.382935394	-0.389085146	-0.879398339	-0.404128263	-0.272044796	0.1829126822753446	0.10842676823722312	-0.057003396	0.3326415896029743	0.1951560923839535	0.9187916653302906	0.2228353385002227	-0.427917831	-0.284710984	-0.596161695	-0.117371587	0.2617921609913078	0.402234544	-0.122089008	-0.119010104	0.17804197264573154	-0.028453201	0.5389156475458924	-0.204173487	0.084981286	0.36228017669550583	-0.471302375	-0.096208402	0.3473964877616248	-0.271488793	0.10614152744326115	0.14237357883206145
205	A0A024R4F4;M0R2B7;P28340;Q308M6;M0QZR8;Q59FA0	POLD1	1.4386832020136735	1.8874590780011316	1.6712891368515335	1.3886318518044998	-0.377996589	-0.346712229	-0.430192606	-0.253840913	-0.492674359	-0.645661481	-0.595061937	-0.489058587	1.4568255703629671	1.331992148965444	1.2639634568393228	0.8435260182951003	-0.487863918	-0.308941501	-1.106365878	-0.006673056	-0.520150981	-0.896823645	-1.15242638	-0.883914167	1.2857724631053171	0.776855166	0.8088612541139472	0.8802143263125235	-0.418827265	-0.829193312	-1.017756231	-0.352037187	-1.061962742	-0.876241253	-0.378457283	-1.105240175	1.5965158171677096	-0.352185584	-0.555614091	1.2240767986157093	-0.477461088	-0.863328793	0.9379258023858962	-0.654453498	-0.855475363
206	A0A024R4G1;Q8N1G4	LRRC47	0.057919827	-0.390408518	-0.052889813	NA	-0.033523064	-0.131148192	-0.313247884	NA	0.17279692358533102	0.094963987	0.22348125634616836	NA	-0.184474044	0.25414587835511504	0.083252115	NA	-0.292097715	0.20870060933946172	0.034804121	NA	0.19219007253400847	0.3276209427922312	-1.481945018	NA	-0.267850819	0.42273916474758927	0.96692165	NA	-0.06179361	0.619149343	-0.102088511	NA	-0.013287294	-0.300887926	-0.033043483	NA	-0.128459501	-0.15930638	0.16374738908483427	0.050974649626706565	-0.016197662	-0.320711334	0.3739366652242277	0.1517557406041936	-0.115739568
207	B2R5M9;A0A024R4H0;Q02809;B4DGN8;Q5JXB8;Q5JXB7;B4DHT1	PLOD1	-0.325475956	0.012751092	-0.775722388	-0.119421337	-0.233143306	-0.096423712	0.13904770518187742	-0.499708432	-0.156471931	-0.260903108	0.047289832	0.7127777162274139	-0.192058448	-0.650970226	0.17574692717141158	-0.490514926	0.2941120200840134	-0.265224887	0.42789259633707855	0.063064583	0.068615702	0.9781636042729029	0.35345313015043955	0.092849217	-0.346506741	-0.240570235	0.30876501403601275	-0.355012388	-0.018615649	0.2973296730068393	0.21058036212598452	-0.262317461	0.41084627648584704	0.3359735886436318	-0.270875857	0.6306779500083967	-0.301967147	-0.172556936	0.085673127	-0.289449168	0.12996107810632923	0.3732704133590439	-0.158331088	0.056744231207404155	0.2766554894348758
208	Q0QF37;Q75MT9;Q6FHZ0;A0A024R4K3;P40926;G3XAL0;B3KTM1	MDH2	-0.012059475	0.082258753	0.045083229	-0.394265641	-0.427165706	-0.15322905	-0.138835241	-0.780185987	-0.304843568	-0.328714832	0.30868583597957794	0.541148778	0.081560345	-0.588358597	-0.224338962	-0.802299017	-0.212811765	-0.670363746	0.7437639738541584	-0.168266309	-0.553216914	0.28751142361457166	0.11225762522386966	0.4858920274966857	1.010069961007818	0.10060360586522668	-0.01154568	-0.405844997	-0.185740299	1.0712088934734834	0.32708046552091136	-0.01458517	0.41137513371144097	0.4713352689963949	-0.410675284	0.7075109197455594	-0.069745783	-0.374853996	0.054069053607457784	-0.383359058	-0.076919462	0.08311104	0.17332072246861124	0.29949097245095074	0.29488650961167173
209	A0A024R4M0;P46781;A5D904;B5MCT8;C9JM19;B7Z732	RPS9	0.076120201	-0.715227507	-1.205679742	-0.815921641	0.031641501	0.39015391632630936	0.3859646501713366	-0.456258869	0.5143945260765999	0.4089071697368731	0.864627515	0.9830804533955505	-0.53550806	-0.692981709	-0.171093362	-0.868295713	0.026934423825563308	0.022043156689217497	0.7567495662718733	0.085580106	0.43307416916634056	0.8601594547142764	0.49151901238003354	0.6413138911021808	-1.081772622	-1.036122762	-0.530365961	-0.591964879	-0.256165553	0.6608443281218266	0.22272481965839275	-0.247286594	0.23008382890004445	0.4255435814919916	-0.175975835	0.8691605371906403	-0.665177172	0.0878753	0.6927524161690636	-0.566969711	0.22282681330272075	0.6065166318407093	-0.810056556	0.09502925	0.3372030281998156
210	A0A024R4N9;Q9BSV6;B0V3J0;A9C4B9;A0A0G2JNK5;B4DT51;E7EQB3	TSEN34	0.062939987	0.31285105088335596	0.6785304936819836	0.4321215633897811	-0.537611095	0.4914006647046672	0.21074791691800338	0.1337139858180249	-0.201036885	0.12115742715666636	0.739393171	-0.215444305	0.3171864038425419	0.8397054032414824	0.9377652741062691	0.6499752426093632	0.1830532334234126	0.8076481633920948	-0.559901083	0.18864029408209743	0.3553479275897454	-1.614857431	-2.494198127	-0.634508543	-0.077492671	0.5898644322093853	0.4507401507142709	0.317761763	-0.489384639	-1.571004755	-1.767255722	0.092823021	-0.235052513	0.4387466185614636	0.9821014471042606	0.063532133	0.3716107737239057	0.074562868	0.11101735191964052	0.6861580809499142	0.15486015199380473	-1.097054043	0.3202184187292594	-0.933705524	0.31233192146579725
211	M0R0F0;A0A024R4Q8;P46782;M0R0R2;Q53G25;M0QZN2	RPS5	-0.468652502	-0.39324555	-0.782607197	-0.362615651	0.10193227339885635	0.024050728445857966	-0.06577338	-0.094972436	0.036644728048136954	-0.107521969	0.082584306	0.6747684622789525	-0.140394014	-0.535071074	-0.125252574	-0.307196346	0.07712609	-0.298534092	0.5863470985726955	0.13203537766694723	0.12634531525381779	0.6491070071911241	0.8348885561276366	0.27815564487604344	-0.462297955	-0.667305492	-0.211891777	-0.327909883	0.10019822279609439	0.6320682075678324	0.27023435662852857	0.1313886569175915	0.2385863600003015	0.5359658724253867	-0.376597639	0.21541226781873365	-0.501780225	-0.008690703	0.1716188816165301	-0.276978502	0.1242436185880621	0.472124131	-0.417351277	0.2834723609775117	0.15334171528771876
212	A0A0G2JNN3;A0A024R4R9;C9JMY0;A0A087WUE4;Q96PV6	LENG8	0.094475303	-0.503285933	0.8860525118270802	0.12419634468082176	-0.104851696	0.7898149028526801	0.1558588120957201	0.7794612912479354	0.071725106	0.49260339789254354	-0.992067755	-1.435659001	0.07576021	0.9991766710711966	0.692798128	1.083962038461343	0.3895858401840542	0.6575036606864436	-0.629853674	0.057572386	0.5863187507185466	-0.637254884	NA	-2.226091496	-0.713863898	0.7502506915899609	-0.177048108	0.5929495598475033	-0.057652904	-0.397035265	-1.069325504	0.5564436766161615	-0.168630975	-1.279054197	0.6072253712748702	-0.052059364	0.1714431456634872	0.4261544166193676	-0.444765974	0.7340078508846722	0.13978564253048456	-0.737925621	0.13415565051156794	-0.22080891	-0.202046202
213	A0A024R4T4;P61081	UBE2M	0.13337194682175646	0.2117093118729073	0.2019516103126831	0.15381530279356562	-0.020094497	-0.006215714	-0.173565701	0.05776362	0.03359253	0.055831467525480176	0.47915108232816855	-0.403193419	0.10133688529638811	0.042424413758933126	0.061889144003381316	0.086018534	0.016935039	-0.116718727	-0.483781138	-0.035803902	0.043968318270880574	-0.373818062	0.001445689	0.2546666916314597	-0.149794366	-0.094819203	-0.295014194	0.072353187	0.13583143936191253	-0.068604141	-0.054992401	0.087198313	-0.059550286	-0.150512861	0.25608320589004396	-8.59E-04	0.17521204295022813	-0.035528073	0.041345415	0.072917244	-0.154842182	-0.018434341	-0.116818644	0.024858302925148727	0.011290234506637686
214	B7Z6L2;A0A024R4U0;Q9NP61;H0Y6A0	ARFGAP3	0.10043323767735805	0.3197249170235572	0.8153862754439851	0.1663221203080616	0.32173686865860296	0.3132205193943202	0.4002474323983761	-0.182620305	0.32264370123107067	-0.371616505	0.7071487516425891	0.15763186020400297	-0.557337298	-0.014611818	0.11883366755003862	0.13711107838845382	0.3745959209033492	0.24067298753858993	-0.589597671	0.029459274273929102	-0.037213798	-0.259308544	-3.133061497	-0.450027937	-0.138611746	0.8229005777845975	1.163730387743846	0.7175028950463728	-0.34536687	-0.094561919	-0.584591857	0.029521218	0.2274393876353261	-1.182522912	0.4433057054017798	0.011481894573523551	0.35046663761324126	0.21314612881892328	0.20395195208773642	-0.079001093	0.013782627824344326	-0.969902944	0.6413805286280297	-0.248749857	-0.125073981
215	A0A024R4V5;B4E3L9;A0A024R4W4;Q86X06;O95696;B7Z926;Q9Y4Q3;Q59G93;J3KQ61;B4DZ41;B4DZC2	BRD1;DKFZp434B094	-0.231231245	-0.871983891	-0.485973715	-0.085582429	0.43452793482791274	0.5129473135557217	0.2973189817879113	0.36183021706736457	0.4779856771661471	0.3749391890771572	0.5224750790179049	1.3923076373185892	-0.250153428	-0.554994026	-0.677173398	-0.323212162	-0.108710837	0.029025878092426804	-0.2942461	0.35521195008933887	-0.024790614	0.4483784493239373	0.3480958287500767	0.1366018916060021	-0.896111156	-0.885226715	-0.542027795	-0.59909671	0.16550942136494667	0.5759811359408153	0.020100491120553128	0.086789225	0.3089275314621805	0.20668737485483463	-0.180786542	-0.044340445	-0.41869282	0.4016561118097276	0.691926896	-0.451383254	-0.004679777	0.22707138888696807	-0.730615594	0.21209506827207344	0.07262198
216	A0A024R4X0;P00387;B1AHF3;Q6ZVI6	CYB5R3	-0.233646573	-0.638711883	-0.1853099	-0.585571541	0.31176041433753554	0.5644843485682397	0.3870586042618795	-0.266612678	0.638077177	0.8780090732510244	-0.150747952	0.4422580942586379	-0.585088642	-0.14078593	0.11007228309301346	-0.930141441	-0.018347291	0.5585202479367994	0.29178496480052607	0.05462169	0.3980258897019498	0.12874143225159948	-0.079342828	1.0328595248504657	-0.668163135	-0.100505025	-0.041376516	-0.998516068	0.068433593	-0.395973115	-0.615054158	-0.051738684	0.11912534655997836	-0.230433942	0.30072894067946093	0.6315056767963168	-0.410809974	0.2491726722157652	0.4518990980849033	-0.386485932	0.22164490309342239	0.3700710047384001	-0.452140186	-0.248583091	0.20523150553223876
217	A0A024R4X1;Q6FIA3;A0A0U1RR22;Q9UNF0;B0QYG7;B0QYG8	PACSIN2	-0.443161384	-0.435952567	0.1800663198906906	NA	-0.201995481	0.13170123569351166	-0.159880639	NA	-0.281346428	-0.395791079	0.087087938	NA	0.004342291	-0.21716573	0.1195532770960838	NA	0.24161016586216494	-0.0221536	-1.315252673	NA	-0.327458121	-0.299158611	0.14260626952630348	NA	0.5365139730014991	0.7388632038002917	0.8407737513941448	NA	0.1495176429979236	0.8945389362554264	0.21141406438146956	NA	0.035594696	-0.312130672	0.097263221	NA	-0.233015877	-0.076724961	-0.19668319	-0.031090054	-0.365265369	-0.161336821	0.7053836427319776	0.41849021454493984	-0.059757585
218	A0A024R4X7;Q9UKX7	hCG_1989366;NUP50	-0.514294139	-0.438281002	-0.075456471	-0.561525919	0.8325194743794536	0.7786157171028993	0.5500275397439663	0.16535903599211768	0.827894883	0.6455474831396742	0.5716832644088963	0.005758082	-0.47756111	-0.25006153	-0.681058653	-0.781946034	0.5405149197553872	0.32252335847158636	-0.332768026	0.41864796679153643	-0.022590206	-0.527306479	0.016693927	0.49607043290944597	-1.190874169	-0.599569953	-0.803107971	-1.075777648	0.6084738412629349	-0.614983097	-0.035478055	0.2034535823569416	0.7261890678141826	0.40641329819957206	0.36042753779208725	0.5058270473723966	-0.397389383	0.5816304418046093	0.5127209282130337	-0.547656832	0.2372295548486065	-0.009283081	-0.917332435	0.040366568	0.49971423779455965
219	A0A0A6YYC7;A0A024R4Z4;A0A024R4Z1;Q96JP5	ZFP91-CNTF;hCG_2042749;ZFP91	0.16838826295264897	-0.134018654	-0.189189668	0.6893052921633075	-0.009543623	-0.352718189	1.041905812117496	-1.236496568	0.26874028234755454	-0.107569262	NA	NA	-0.928028752	0.3215708405687745	-0.519882831	0.4249701241998226	0.092532142	0.120521746	NA	NA	-0.048171354	0.7520461312393223	0.5056107498731469	NA	0.32990185053537074	-0.503599407	-1.509334979	-1.092354209	0.9267121741963981	0.5391255925600065	0.6005234673199864	NA	-0.363283854	-0.198111669	0.4104485494601868	NA	0.094291915	-0.178542536	0.041256116611087655	-0.214672048	0.06719755	0.3638324486737625	-0.73317608	0.6494576843750642	-0.089645051
220	A0A024R4Z3;Q96PZ2	FAM111A	1.5077565185312118	2.3577157901409738	1.6439774939993312	2.0680334390439055	0.2422275565989066	-0.087223949	-0.320146526	-0.397663592	-1.402486068	-1.653001573	-0.977743535	-2.04855943	2.209642679596077	1.6103416665686174	1.4210561895382834	1.1839334981559602	-0.447221815	-0.385415815	0.2525010280844589	-0.950354062	-1.85825465	-1.416803585	-0.442190205	-2.51205259	2.382351296639265	0.9984475263758439	0.7503879725051373	1.6309787471133603	0.49839042933285177	-0.002189773	0.42628893060960127	-0.360574502	-1.618960475	-1.360218713	-2.00820366	-0.934766245	1.894370810428857	-0.140701628	-1.520447652	1.6062435084647337	-0.382622666	-1.557325258	1.440541385658403	0.14047877132020198	-1.480537273
221	A0A024R4Z6;Q08945	SSRP1	0.7459217654024903	1.4459677435837828	1.4039215154475055	1.237269855899721	-0.376110677	-0.233551978	0.020275571886483077	-0.572453058	-0.935620496	-0.411554996	-0.512385327	-0.155017679	1.0039757882522788	0.6939188834337405	0.9884488722226651	0.541579678	-0.527516621	-0.354795227	-0.449880658	-0.570365704	-0.623269335	-0.653162918	-0.698214601	-0.740004763	1.660920270236472	0.2950662507008889	0.6618944422474158	0.22677921387006067	0.13164803872956593	-0.884542389	-0.288221647	-0.596761766	-0.262647247	-0.542144163	-0.339904561	-0.32946208	1.2082702200833755	-0.290460035	-0.503644624	0.8069808055948346	-0.475639552	-0.678662904	0.7111650442637093	-0.409469441	-0.368539513
222	A0A024R534;O94776	MTA2	0.4060900583988812	0.3787482898889252	0.25286111964535235	0.20749963698603713	0.15319935997294926	0.2561335402220956	0.1427813851949373	-0.143754341	-0.11349459	0.20736340702924175	0.11422512849527312	-0.064452675	0.3341436146683518	0.5075920711816766	0.036922807613594406	0.095707348	-0.152925093	0.10063122228850693	0.061620104757189424	0.2086380879733244	-0.185127924	-0.679023186	0.123806318	-0.254614132	0.20898676798785235	0.00755322	-0.434734236	-0.157783006	0.20425797868462825	-0.740444958	-0.344629795	-0.32489088	-0.122961609	-0.055395106	-0.094344596	-0.14018534	0.3112997762297975	0.10208998606431204	0.035910317714442495	0.24359146046110705	0.054491080418943724	-0.248739731	-0.093994314	-0.301426913	-0.103221663
223	E9PJ81;A0A024R598;A0A024R539;Q04323;A0A087WTZ5;E9PRQ7;B4E0P8	UBXN1;LOC51035	0.18743381394162434	0.4214063016147169	0.3184290580678622	0.16899086173870223	0.026640482061145145	-0.296854813	0.086993645	-0.256355504	-0.114236966	0.1346979429562187	0.089116773	NA	0.23569772354635768	0.48950231638598846	0.2949664313963357	0.4192752605375093	0.031522955	0.5808070295535188	-1.378097152	NA	0.4397845374345151	-0.882896932	0.066361844	-0.031589609	-0.48898051	0.8570006153457513	0.37341388648942975	0.6675309182341541	0.27765330093952023	-1.382350511	-0.271745539	-0.82116647	-0.181401308	-0.462942065	0.40139168062534525	NA	0.28239038948383516	-0.101568667	0.044851297399870114	0.36818581360965724	-0.246930342	-0.093759659	0.36056660820167225	-0.541076924	-0.072658517
224	A0A024R542;Q9C0C2;B3KXS7	TNKS1BP1	0.6614967904980539	0.086378469	0.5271676250605652	0.10665931431856089	0.490769401	0.11739660969649675	-0.059156078	-0.069439424	0.5516278013110812	0.21580692059044704	-0.355288726	-0.290734648	0.24155181213129262	-0.637190865	0.14320780668046265	-0.102447949	-0.146787444	0.060252852	NA	-0.001556134	-0.629121693	-0.662812228	-0.776131885	0.2784294331163264	-0.106487395	0.8401864953453407	0.8247161744071076	0.5908707153860868	-0.2744878	-0.588536354	-0.898341466	-0.097887667	-0.923618524	0.3358340480524832	0.3389440677527813	0.2087299445724011	0.3462412045585998	0.12070828199128698	0.031168491642156588	-0.087904144	-0.028547921	-0.446593438	0.5381371523261922	-0.463997667	-0.009211961
225	F5GX77;A0A024R565;Q9UI30;F5GYQ2	TRMT112;HSPC152	-0.106428917	-0.884373804	NA	NA	-0.383525599	-0.820827988	NA	NA	0.5272922057542819	0.4335795564097654	NA	NA	0.054525764197797255	0.6119976875456815	NA	NA	-0.050999993	1.056813267040761	NA	NA	0.3165668487429809	-0.488521627	NA	NA	-0.153828856	0.32126222782190345	NA	NA	-0.251407682	-0.816732472	NA	NA	-0.074300432	0.7089098123000247	NA	NA	-0.49540136	-0.602176793	0.4804358810820237	0.3332617258717379	0.5029066369142509	-0.085977389	0.083716686	-0.534070077	0.31730468998201317
226	A0A024R566;A0A024R5D9;A0A024R588;B4DJU4;A0A024R572;Q15637;B4DSE4	SF1	-0.05229677	0.08356089	0.8638280264782385	-0.023699891	0.19823259891368492	-0.22436786	0.090705003	0.5808977132343632	0.049795429	0.2859861026640362	-0.472669665	-0.442430427	-0.05851616	0.7988762300235374	0.9813062617252313	0.5594078905806943	0.2495806698717461	1.1350937099394407	-0.669066846	0.5838322361731776	0.23333295037731955	-0.530675412	-2.278571722	-0.500496611	-0.270267732	0.6472627831914499	0.409047634	0.3319498688783888	-0.155067648	-2.18961615	-0.798254906	0.44590609567024275	-0.117289265	-0.44179381	0.5753236580687271	0.12115512267018472	0.21784806387724698	0.16136686387170282	-0.14482964	0.5702685556311241	0.3248599424748905	-0.769102699	0.27949813872527257	-0.674258152	0.034348926338467034
227	B2R5U3;A0A024R571;Q9H4M9;B4DZH9;C9JC03;B4DTR4;B4DMV9;B4DR44;C9J2Z4	EHD1	0.4479452954367354	0.19863102168473692	0.14061026534610413	-0.090376377	-0.285246479	-0.390048526	0.14155200939121473	0.11197164623998185	-0.387252899	-0.211245486	-0.127953273	0.32948120501613876	-0.010070296	-0.525356229	0.40671705867782704	-0.165591442	-0.255609526	-0.400954444	0.16972040332417165	-0.534291931	-0.075021611	0.7705868472539505	-0.246044741	0.19713739303166133	0.3348162379461776	0.21943610981884376	0.6615850836807812	0.4067944549547169	-0.177889513	0.5449323035062199	-1.049906355	0.10569062758497014	0.079192089	-0.445264572	0.049479867	0.061843779	0.1742025514605596	-0.105442837	-0.099242613	-0.073575227	-0.255283874	0.1616644720312467	0.4056579716001306	-0.144293234	-0.063687209
228	A0A024R5A3;A0A024R580;B2RDI5;P07384;B4DWH5	CAPN1	0.049640184	0.25494140743302124	0.099394873	-0.526823935	-0.037532852	-0.083965872	0.045548864	-0.204498498	0.047442474	-0.164246277	0.10122235640183848	0.31602181326356094	-0.350925874	-0.259103144	-0.236850859	-1.120255061	-0.180224707	-0.377448396	-0.536376382	0.086875928	-0.198945483	0.2053659918943314	0.3755930063148256	0.4668130125544732	0.4713357458264032	0.24914644317669646	0.37740316868992135	-0.37684962	0.1645942542061913	0.2914850488166396	0.42266131275748375	0.024726114508085692	0.072652344	0.36137430708308815	-0.147762687	0.3175709973385749	-0.030711868	-0.070112089	0.075110092	-0.491783735	-0.251793389	0.21220663183014818	0.1802589344388048	0.2258666825721001	0.15095874031180756
229	A0A024R582;J3KMZ8;Q92785	DPF2	0.31876324	0.1864983510832769	0.2056128605599165	0.22321815780418516	0.14788654384616629	0.17951643704616194	-0.136246969	0.8686689629609009	0.07967572	0.7204869238357826	0.20733696670100354	-1.135788775	0.7791412547874774	0.6427087402852417	0.097942555	0.5553118150883153	0.1400376414079717	0.6705490125259443	-0.3932091	0.4394317358088315	-0.407010793	-0.954317608	-0.03968888	-0.320836722	-0.81577164	0.49757373175742275	-0.055824406	0.4541637039063503	0.026089340499831276	-1.982136704	-0.43578912	0.39657150212799935	-0.020466859	-0.3126824	-0.007774685	-0.819640537	0.23352315228260861	0.26495624366511183	-0.032072291	0.5187760913342401	0.21420232246965595	-0.430463501	0.020035347416713756	-0.498816245	-0.29014112
230	A8K0D4;A0A024R5A7;Q9Y6J9;E9PP94;B4DVM4	TAF6L	-0.232016905	0.4958321275827565	1.1811150077554307	0.8162007630206546	0.075927729	-0.238573004	-0.031100916	0.18989637451091912	0.37719086318659956	0.03740836	-0.126616322	-1.759912171	-0.04127428	0.7186377386673602	0.2376914642351646	0.7957623489353204	-0.505086412	0.5519999127397915	-0.556474694	0.447196819	-0.497028365	-0.710963935	0.2636697905362919	0.040523619	0.3366943622916636	0.4026679433081674	0.39041167758607304	0.3166709584368388	0.18079157871553292	-0.46969036	-2.147511027	0.17967583767169135	0.012930484517575431	-1.01925281	0.34416163510103936	-0.057556194	0.5652827483465671	-9.62E-04	-0.367982317	0.42770431805410575	-0.015591094	-0.225949723	0.36161123540568496	-0.564183493	-0.179929221
231	A0A024R5C5;P11498;A0A494C016	PC	0.043302184022596585	0.25402673520253766	0.04777593	0.16144477298666698	-0.899658111	-0.071778314	-0.470724753	-1.844801292	0.31803667114856515	-0.598933761	0.6331210883539732	1.0720927434757122	0.11271995903629466	-0.371353333	-0.88650115	-0.6551053	-1.326812756	-1.442729094	0.8520483795925429	-0.418776154	-1.136671537	0.25996538962461924	0.7973587756842223	0.7824254752528816	1.7603581680873632	-0.115833528	-0.769773682	-0.272191386	-0.024482931	1.3483597740249236	1.3450556620329919	-0.540894744	0.585718209	0.709862738	-0.561602555	1.3249517249800502	0.12663740546112676	-0.821740618	0.35607918547600226	-0.450059956	-0.584067406	0.17576952588843117	0.1506398931296528	0.5320094403494022	0.5147325294130495
232	A0A024R5E3;A0A024R5D2;E7EN32;A0A024R570;O00255;E7ENS2;E7EPR4;E7ET29	MEN1	-0.201379081	-0.64664388	-0.062089321	-0.162007655	0.5907365343703597	0.4709009193659788	-1.220954284	-0.259677487	0.4049106504680374	0.691040354	0.7615084894514772	0.7425343291425324	0.076303367	-0.354292321	0.22573978903966688	-0.335067044	0.4183521114949108	0.099403436	NA	0.2044383887087083	-0.335676379	0.5521868336196837	NA	0.5846701567135987	-1.394838372	-0.10377061	-0.258473138	-0.244438406	0.36632453040942303	-0.006079098	NA	-0.698522155	0.019740618369749895	0.058110679	0.015503358237781093	0.001504685	-0.279003112	-0.115721707	0.6390253277287612	-0.10780218	0.22975818412733284	0.25608707565162997	-0.511353259	-0.123732036	0.012741706979547927
233	A0A024R5D6;B5MBX0;Q96FF9	CDCA5	-0.6961032	-0.057472125	-0.33405917	-0.145979826	0.1216869955838864	0.6873410123427561	0.28428369136147547	-0.309853589	0.2733339753259353	0.45812036436299836	0.57091578	-0.461500411	-0.486926961	-0.136206126	-0.228221824	0.055899571	-0.162646428	0.10275703650431436	0.49700025913018026	0.21724942619247675	-0.541344268	-0.45466099	0.7534459129062576	0.012515184653955685	-0.628841102	-0.582855003	-0.980078286	-0.409405493	0.023458782445617703	0.8644512940240874	0.6007247469596154	-0.173922052	-0.094962706	0.47914077012916767	-0.10401225	0.9867270092369712	-0.30840358	0.19586452749486383	0.21021742706147947	-0.198863835	0.16359007340606993	-0.05751104	-0.650294971	0.3286781927737931	0.31672320567248063
234	A0A024R5E5;Q13488;E9PM12;Q64F87;E9PNA6	TCIRG1	0.3944699570137851	0.5026484361321449	-0.502383617	NA	-0.142676907	0.5576427125914425	0.042649207925943663	NA	0.030572577063671506	-2.045480805	-1.261276248	NA	0.5604143150996886	-0.102643091	0.2905681351176558	NA	0.072610432	0.17239242547269412	-0.185662789	NA	-0.098689624	-0.554290727	0.8013994290344182	NA	0.31903134196392907	-0.220009873	-0.155596633	NA	0.097411914	1.362331645661694	0.8960705223696975	NA	-0.113030337	-0.620565122	-0.097907279	NA	0.13157825871103568	0.15253833780086246	-1.092061492	0.24944645311141472	0.019780022701906947	0.049473026	-0.018858388	0.7852713606492083	-0.277167579
235	Q9UBM7;A0A024R5F7;A0A1Y1B909;A8K0D2;X5DNI9;X5DRD7;B4E1K5;E9PM00	DHCR7	-0.427438565	-0.952397053	-0.568028651	NA	-0.213023455	-0.662011851	0.49621530633540734	NA	0.9448120621677616	-0.072762666	0.43652328170201365	NA	-0.019436105	-0.502604124	-0.495384765	NA	0.8861994589211886	0.28160480463983684	0.672099217	NA	0.3357827591270826	0.5535557339026977	0.6085846725894704	NA	-0.435803236	-0.901202866	-0.860133004	NA	-0.955548135	0.22917286673595366	0.17561835838802606	NA	0.4397899063995992	0.7386115038612857	0.2672045447892253	NA	-0.64928809	-0.126273333	0.4361908927739826	-0.339141665	0.6133011602928702	0.4993077218730826	-0.732379702	-0.183585637	0.48186865168336906
236	O75531;A0A024R5H0;B2R4V4	BANF1	-0.771364692	-0.370640176	-0.567987951	0.1864648385445522	0.6321623635274125	0.3786226319384788	-0.024023925	-0.636060826	0.5892618875021397	0.49291447280534073	0.6143501739022563	1.0461834809399864	-0.510537288	-0.305944414	-0.582099948	-0.243621287	0.1644717311098763	0.1549145843753875	0.7955647907807105	-0.280603813	-0.383141463	0.078591487	0.5824316098701827	-0.199399351	-0.389891095	-0.80290357	-0.622981261	-0.873902558	0.49068809048772555	0.5966709233868851	-0.100573225	0.3719386676269555	0.357667965	0.20636298990615867	-0.105653232	0.032067385	-0.380881995	0.087675061	0.6856775037874308	-0.410550734	0.20858682329619818	0.019620570646795312	-0.672419621	0.33968111420397273	0.12261127709344878
237	A0A024R5H6;Q6VY07	PACS1	NA	NA	-0.383389033	0.13360021547111928	NA	NA	0.4587063801120725	-0.169786685	NA	NA	NA	-1.861776401	NA	NA	0.34117275569767835	0.5489038926731223	NA	NA	0.5483354291138787	0.1388369634999453	NA	NA	0.5501119774826868	0.031673755	NA	NA	-0.608956662	0.7308387142108421	NA	NA	-0.611456794	-0.006408238	NA	NA	0.5310275223287955	-0.371433793	-0.021462387	0.2478918700637261	-1.758344379	0.5484703464550538	0.44701821857656393	0.3943248885925492	0.16437304819264054	-0.205500494	0.18322888715012478
238	Q6FGX3;Q53ET8;A0A024R5J5;A0A024R5H8;P20340;B7Z5Z9;Q6AZ91;Q9NRW1;C9JU14;J3KR73	RAB6A;RAB6B	0.15130123700236361	-0.272622097	-0.093299678	-0.123433615	0.10773069752820642	0.44401189809458863	1.0158795681738966	0.041933817	0.36504921028418647	0.41496885085637386	0.8733810554629602	0.4434883369012314	-0.88351301	-0.608099141	0.18434210679595078	-0.71803262	-0.38833112	-0.058764073	-0.08845992	-0.180785317	0.3984881806879881	0.27294597776703206	-1.432729674	-0.013054112	-0.377384982	-0.332895756	0.19467420581011963	0.4522236845214727	0.011845059656565961	-0.351922973	-0.196403115	-0.011343175	0.27007197206908046	0.5725517964259421	-0.223960304	0.14014702679644722	-0.084513538	0.4023889951695174	0.5242218633761895	-0.506325666	-0.179085108	-0.193587407	-0.015845712	-0.136956051	0.1897026227939419
239	A0A024R5K1;Q9BR76;A0A087WW53;F5H390;Q59F81;B4DIU2	CORO1B	-0.061688982	0.056917036	0.2363253222978997	0.025348805615415783	-0.323704992	0.09632433	-0.360857145	0.25688755788026923	-0.305398273	0.300256796	0.12776861938001682	0.12002607345904395	-0.110677696	0.01608333	-0.102309128	0.033207583	-0.022126769	0.14190106964894436	-0.201811904	-0.26637292	-0.153067382	-0.843196274	-0.543126255	-0.107837947	0.20029843384477533	0.6696536191215218	0.5903392767256692	0.6265495737071584	0.16709327939700877	0.2682085242002437	0.3481202559450646	0.17781378481290538	0.2204619171069963	-0.784816866	-0.044476658	-0.448115997	0.064225545	-0.082837562	0.060663304063245625	-0.040923978	-0.087102631	-0.411806965	0.5217102258497804	0.24030896108880637	-0.264236901
240	P50454;A0A024R5K8;A8K259;B4DN87;E9PPV6;E9PR70;E9PK86;E9PMI5;E9PNX1	SERPINH1	-0.239895862	-0.13381355	-0.298123728	-0.264507491	-0.012782897	-0.036942389	0.20856227142109526	-0.279273572	0.310277873	-0.087958943	0.4380658638666367	0.30879571557431995	-0.489149948	-0.646573676	-0.091967849	-0.560554885	-0.22866539	-0.335177816	-0.061300223	0.11778896541697663	-0.251057836	0.5734442623589431	0.11456756693360089	0.4355966549122024	0.1784451042272783	-0.254510478	0.2864583481616522	-0.154397687	-0.038489495	0.5353216549261092	0.23108690038662666	-0.206316046	0.10139565316102375	0.27002200614726735	-0.285340076	0.8469709950935119	-0.234085158	-0.030109147	0.242295127	-0.447061589	-0.126838616	0.21813766205032772	0.013998821930433801	0.1304007535290434	0.2332621446311314
241	B5BU72;A0A024R5L7;A8K5U9;A0A024R5P1;Q13492	PICALM	0.31947024342940583	0.3904121475589915	0.296217418	0.13057616175426157	-0.499117538	-0.606135554	-0.176708323	-0.189045673	-0.336484885	-0.187951251	-0.12404975	-0.170608434	-0.29211833	-0.272767002	-0.042175238	-0.07084448	-0.165564606	-0.186170675	0.019695111	-0.306214221	-0.036699759	0.13951181864585413	-0.386353206	0.071657567	0.76300306	0.8412469638296394	0.8046341858393634	0.5744749717744635	0.10490783804714394	-0.210071687	-0.074848827	-0.083393657	-3.64E-05	-0.290053109	0.040141299	0.2114638091382937	0.28416899262149625	-0.367751772	-0.20477358	-0.169476263	-0.159563598	-0.052970895	0.7458397954070866	-0.065851583	-0.009621097
242	B4DYZ7;A0A024R5M8;Q15054;B7ZAQ5;Q05BV7;Q569I8	POLD3	0.8063705320981785	2.065309972572566	1.9211144213154652	2.052467188	-0.574390075	-0.384310042	-0.387819996	0.020561995	-1.240850411	-0.539224925	-0.686545657	-1.931857378	1.5664867539624048	1.8243911025322392	1.5465149120043586	1.2757676163781435	-0.563888396	-0.180131776	-1.393549199	-0.423013213	-1.213085791	-0.90645356	-0.817830441	-0.910008289	2.0664391329988563	1.1066236253955575	0.9977326663044024	1.4539084276766003	-0.366866664	-1.30766252	-1.097155596	-0.093513084	-0.864768367	-0.961028219	-0.463748975	-1.395985772	1.7113155285393125	-0.331489529	-1.099619593	1.553290096219288	-0.640145646	-0.96184452	1.4061759630938557	-0.716299466	-0.921382833
243	B4E1L0;A0A024R5Q7;P30520	ADSS	0.2616364992059659	0.008515903	0.10836138941388213	0.12071141465134656	-0.121359054	0.1343871726703811	0.17775002468136544	-0.14371092	0.057800519	-0.084479459	0.15634358271904655	-0.405262491	-0.130524376	0.059409035515590826	0.071040234	0.099871443	-0.175653051	0.009893021	-0.573368543	-0.049847773	-0.03626873	-0.200689485	-0.582694924	0.22366683058939418	0.2585819999252415	0.42174554417239535	0.33438692639096046	0.42333214579265416	0.13788315462023706	-0.334475264	0.019973233	-0.243962175	-0.429286736	0.037510186	0.30833431407089334	0.080448408	0.12480630151474599	0.011766805717520907	-0.068899462	0.024949084176582134	-0.197244086	-0.148996577	0.3595116540703128	-0.105145263	-7.48E-04
244	A0A024R5Q8;Q05D32;H0YMH7	CTDSPL2	-0.375743958	-0.483501409	-1.051676279	-0.44178634	0.6254032172953359	0.6256980013038805	-0.043767347	-0.043063357	0.9696763594650123	0.7158433780416793	0.7714515618653796	1.0227332360546015	-0.430382887	-0.182586659	-0.711944778	-0.871883821	0.2720544748371225	0.13276266796950784	0.550263668	0.214824038	0.8423691992486692	0.8433674190102702	0.58090346	0.8061079874159632	-1.418691185	-1.740152655	-1.164152689	-1.45489222	0.4356101081565223	0.17683765057504308	0.2314738880277579	-0.233633361	0.48347464991960093	0.22061796167381298	-0.508046276	0.6344322968425224	-0.588176997	0.29106762862201147	0.869926134	-0.549199536	0.2924762120361211	0.7681870164558979	-1.444472187	0.152572071	0.20761965804012353
245	A0A024R5S9;H0Y8X6;P46934	NEDD4	0.5131705440579503	0.2804052961663492	0.10111422874893274	-0.500222232	0.024348509881615743	NA	-0.396375295	0.7831778208160265	-0.200613701	NA	0.22532786108617356	0.26906237155053636	-0.455269921	NA	0.8022632314055624	0.2932136925245252	0.099623075	NA	NA	-1.246627711	-1.079752899	NA	1.3966443222269447	1.1121806067321287	0.8552935676198341	-0.007431927	0.7625954041325624	-0.332708624	0.5902459669060861	NA	-1.314941685	-0.114997029	-0.112280683	NA	-2.117149995	-0.230294798	0.1353412696796369	0.17377465579340767	0.13464982108396256	0.25012664489174197	-0.536778008	0.513081654	0.3561614156602639	-0.243173272	-0.783184182
246	B4DGI9;B4DZH5;A0A024R5T1;A0A024R5Z0;Q99081;B4DZ50;B4DZP2;H0YNP8;F5GY10;B4DH96	TCF12	0.034065440743684526	0.48558286288542246	0.3507545742714122	NA	0.089077214	0.4374557290200687	0.23298004580080936	NA	0.49927496064734705	-0.03772543	-0.032072333	NA	0.20461425772417224	0.5435901479509346	0.18795867597282417	NA	-0.01756229	0.5007258605951141	-0.291956395	NA	-0.111888259	-1.759693176	-0.02736125	NA	-0.672910451	0.1251640327087138	0.18885285505984148	NA	0.3157878010615375	-0.283483574	-1.016515226	NA	-0.290002479	0.009142042	0.3361443625409755	NA	0.2901342926335074	0.2531709962681059	0.14315906592278094	0.31205436054931035	0.063735725	-0.632980895	-0.119631188	-0.328070333	0.018427975329766446
247	A8K124;B4DHL1;A0A024R5W1;Q6N043;Q9H740;H0YLA6;H0YL38	SUHW4;ZNF280D	-0.160941664	0.12824717396598614	0.304409825	0.2478083189018993	0.30353393205414836	-0.709094073	0.17882838659300518	0.3681808756318106	-0.137538483	-0.031660822	0.8543796606210041	NA	0.7446400948269711	0.30381237191610727	0.24151133236247083	0.18599401117290237	0.26382720448274566	0.10286861730331535	-0.529287514	-0.538323544	-0.357898188	-0.326775074	-0.211526384	NA	0.3956154261389089	0.3568953162049327	-0.120192202	-0.931869741	0.4254482062649641	-0.63202052	-0.818642801	0.2806103090912931	-0.20215358	-0.53196819	0.5532817167288636	NA	0.13350924075045664	0.038990607663043894	0.23202177937769822	0.37261777982678457	-0.171600482	-0.295104888	-0.071259473	-0.182522874	-0.056651691
248	Q9H072;A0A024R5X7;O76031	DKFZp586J151;CLPX	0.31443595372713695	-0.005540884	1.1416675712063165	0.6286161443802246	-1.014341895	-0.886693925	-0.136357196	-1.475669648	-0.712049513	0.012944249844337372	-0.690574937	1.226647103701683	0.4229815088399191	0.26311850254909624	0.14949653674976546	-0.314845286	-1.252000053	-1.259107617	-1.003102042	-0.232480606	-1.226688194	-1.095033461	-0.844826752	-0.13885363	1.6337274622786708	1.0292308796318812	0.9651118247839472	0.36576605082237584	0.5459024199331599	1.269841359401132	0.8319436149416558	0.2663602453386799	0.4063522483291853	0.5143564846885319	-0.18458333	0.4842488092571743	0.5197946962076889	-0.878265666	-0.040758274	0.1301878156040856	-0.93667258	-0.826350509	0.9984590543792166	0.7285119099036547	0.30509355298492524
249	Q59F45;A0A024R5Z3;P84022	SMAD3	0.26566990428076026	0.8081804966278536	0.087970423	0.23681828482686657	0.547370299	0.7200690069476668	0.2343706067176521	0.3402730474550656	-0.677462475	0.3185307632716135	0.13278784957412756	-1.013253364	0.2339078285180169	0.28465063420848274	0.038409419	0.1461078018182965	0.3676624174997059	0.3568242211129535	-0.459320904	0.21492853942634563	0.6870054782870544	-0.574505279	-1.370618686	-0.329510875	0.1762074544739821	0.39213661645152315	0.3550964957163441	-0.013417341	-0.365484197	-2.393262255	-0.045588157	0.042890476	0.43653342685493285	-0.351576104	0.2973462835345769	-0.127748137	0.34965977723634084	0.46052074014228006	-0.309849307	0.17576892100039737	0.12002356839827442	-0.39690734	0.22750580632734238	-0.690361033	0.063638867
250	P07355;A0A024R5Z7;V9HW65;H0YN42;H0YMU9;H0YMD0;A6NMY6;H0YKS4;B4DNH8;H0YM50;H0YNP5;H0YMM1	ANXA2;HEL-S-270;ANXA2P2	-0.176534178	0.146208345	-0.098818332	-0.426218057	-0.183611173	-0.213013169	-0.111596085	-0.210341013	0.3033439633514645	-0.370071502	0.046425045400361055	0.462564566	-0.352757794	-0.602800783	-0.270891521	-0.529512751	-0.310783837	-0.543794891	0.20462309126371162	-0.146182114	-0.367733151	0.5992286839533446	0.2958716882469085	0.34529444922263963	0.7254332733670926	0.022298311765537364	0.2650102893469494	-0.050134738	0.16709187055401334	0.7465521433799763	0.4589907507278417	-0.096132595	-0.035578988	0.36644414649432955	-0.186986001	0.12811205333482095	-0.138840556	-0.17964036	0.11056551809718752	-0.438990712	-0.199034437	0.21816541752491206	0.24065178413438898	0.3191255423547451	0.067997803
251	H3BMH2;H3BSC1;A0A024R5Z8;P62491;Q15907;B4DMN1	RAB11A;RAB11B	-0.02691572	-0.932061896	-0.515706491	-0.728051205	0.22136505709506224	0.3623711260868438	0.5893041273892232	0.22964454458886424	0.3567769713850941	0.8903758572872198	0.7232511093178025	0.038613226	-0.585708962	-0.225283315	-0.323543769	-0.977817314	0.007942167	0.21469966460851808	-0.096115162	0.15066548533716148	0.6843622968910152	0.46225924157298637	0.1232168613865171	0.6338866574320254	-1.022714699	-0.020212554	-0.217107503	-0.281810463	-0.215853616	-1.005688993	0.15968887821790942	0.093878176	0.1914442622986986	0.4809608659763154	0.082333334	0.47755175284476936	-0.550683828	0.3506712137899998	0.5022542910049561	-0.52808834	0.069298039	0.475931264	-0.385461305	-0.241993889	0.3080725536571823
252	A0A024R611;Q59G88;P31146	CORO1A	0.6970689157462595	NA	NA	0.5155298082817039	0.28258392141039335	NA	NA	-0.663503537	-0.692704053	NA	NA	-0.243504031	-0.574113691	NA	NA	-0.082180235	0.2710035833907408	NA	NA	0.5186456579986959	0.14405844841632326	NA	NA	0.5735062071001115	0.4498270842864311	NA	NA	-0.271664853	-0.291834329	NA	NA	-0.282243931	-0.24550845	NA	NA	-0.104966516	0.6062993620139832	-0.190459808	-0.468104042	-0.328146963	0.3948246206947198	0.35878232775821883	0.089081116	-0.28703913	-0.175237483
253	Q5U086;A0A024R625;P60510;H3BTA2;I3L4X0;H3BV22	PPP4C	0.4900258902437086	0.4275744407483418	0.7919800688245234	-0.182338684	0.086683501	-0.278701726	0.35207003350673494	0.11615744640329372	-0.258744279	0.4043230113587892	-0.541887455	-0.297817485	0.4323870272733832	0.795690173	0.9185023223124655	-0.085161631	0.1807834081520711	-0.207301659	-1.32475373	-0.499526115	0.17711581740312426	-1.684303372	-0.95127509	0.7559917313441081	-0.232057007	0.6663953766306852	0.3339389464539549	-0.258088921	0.048007673644585816	0.045009131	-0.639963001	0.30839382270286936	0.008028157	-0.345511698	0.501440521	-0.053066645	0.38181042899893064	0.069052314	-0.173531552	0.5153544729571923	-0.462699524	-0.425617728	0.12754709869311462	-0.059638094	0.027722584
254	A0A024R632;Q14807;B7Z9T5;H3BRB3	KIF22	-0.234063317	-0.545326844	-0.635007578	-0.492494042	0.40281887287184315	0.34248403690414536	-0.0055181	-0.463196999	0.7813693605345277	0.24810795858112297	0.7131962878035982	0.7393884798994713	-0.069885525	-0.532316205	-0.896468933	-0.638944375	0.19975250859717114	-3.47E-04	0.18599454150515318	-0.125488084	0.34451500737462115	0.3667200601854209	0.679880345	0.7444580628288395	-0.317621509	-1.007484226	-1.123956259	-0.70421014	0.4983725776399303	0.33547399152539753	0.13884074946186226	-0.446030675	0.5609203935831897	0.5800908203091768	-0.028765523	0.40474108903773276	-0.476722945	0.069146953	0.6205155217046815	-0.534403759	0.064978039	0.5338933687896802	-0.788318033	0.13166416081708326	0.37924669500583696
255	V9GYY3;A0A384N5Y3;A0A024R652;F5H2F4;P11586;B7Z809;V9GZ78;A0A494C1T2	MTHFD1	0.24233509186955687	0.29622695984805053	0.333225008	0.22515476815997015	-0.110549201	0.098184776	0.2285457522785885	0.098468324	-0.05626311	0.032679417081516546	-0.147904737	-0.511929441	-0.214694971	-0.28292253	0.18779650829760644	-0.053784963	-0.152245461	-0.272371581	-0.582233617	-0.12125082	0.1726809254002525	-0.113360977	-0.554608782	-0.162218433	-0.201173379	0.18280310011262946	0.4781504310121626	0.42968220366151766	0.073218713	-0.012991984	-0.18714801	0.2339172621366038	0.078997497	-0.004718865	0.091581346	0.258722778	0.2742354569196594	0.078662413	-0.170854468	-0.090901489	-0.28202537	-0.164376817	0.22236558905552434	0.026748995147188072	0.10614568920120608
256	A0A024R663;Q86UP2;G3V4Y7	KTN1	0.022399121756682454	0.27995625726722784	0.1411335677092571	-0.126946535	-0.134692007	-0.314155645	-0.001031058	0.003025359	-0.140037493	-0.5249882	-0.249115475	0.36845146051506955	-0.268598069	-0.501946456	-0.208458096	-0.308791473	-0.355885645	-0.367381413	0.061728295	-0.03503878	-0.24475822	0.5437026101373511	0.087118989	0.021604839358269706	0.7801332473452446	0.16571054144358144	0.3781866778532134	0.095140917	0.067520835	0.2103441455625189	0.060025351	-0.259079848	0.10018995407661237	0.2768038376843782	0.11965895346317396	0.2580694518248027	0.079135603	-0.111713338	-0.136422427	-0.321948523	-0.174144386	0.10191705466160167	0.3547928457881299	0.019702621041622546	0.18868054926224032
257	A0A024R669;A0A024R688;P51948;H0YJ92	MNAT1	0.19170777319772242	0.8403925528431399	0.3973987775403207	0.15742391231633332	0.050251531	-0.035204201	-0.272848473	0.2854852255353083	-0.812382093	0.5671164915560624	-0.333865735	-0.049847556	-0.155433305	0.9556335193966116	0.3008258969776912	0.4782174661291852	0.088137834	0.7865057366343657	-0.72955073	0.079769211	0.011884387361277013	-1.512552258	-0.058412573	0.13041119841092932	-0.206074526	0.5338058367872612	0.30418234583422604	-0.007496737	0.053726932	-0.491023274	-0.070738588	-0.077259681	0.084978214	-1.323127246	-0.085369676	-0.076668188	0.3967307539743798	0.006921021	-0.157244723	0.39481089449066586	0.056215512675081285	-0.357167311	0.15610422985926817	-0.146323653	-0.350046724
258	A0A024R687;Q96AC1;H0YJ34;A8K6S3;A0A0U1RRM8	PLEKHC1;FERMT2	0.17979771178850323	0.059635971	-0.086651204	0.003775195	-0.173983702	-0.222559774	-0.254921478	0.23957824430267224	-0.197543948	-0.411443414	0.034515543156919536	0.040479498	-0.325656798	-0.502073682	-0.403701357	-0.050536717	-0.12384627	-0.343695862	0.4006737607666556	-0.36139863	-0.259737147	0.38927700353469086	0.16932085649672426	0.014999689648623193	0.34974916169500536	0.5276440041071715	0.272260216	0.3796553746244317	0.097406614	0.30850662676155344	0.017814309790858823	0.060674600467266145	0.065235127	-0.095693797	0.048226165	0.15421810709141517	0.039139418475555326	-0.102971678	-0.13349808	-0.320492139	-0.10706675	0.078465101	0.38232718902033286	0.12110053763974427	0.042996401
259	A0A0A0MSU2;A0PJD3;A0A024R689;A0A1C7CYX1;Q6PJG2	ELMSAN1;C14orf43	0.022551230979455557	0.5002495517153476	-0.092728051	0.17893255225387075	-0.070218065	1.2875947243092014	0.059805392	0.028632354371009503	0.3252799121450783	0.6293079281865098	-0.245983985	0.268617357	0.35020451935972147	0.30010958096027507	-0.232318622	0.2487805679412845	-0.227673012	0.5948719721284514	0.1645295324226841	0.18612124421849716	-0.615761327	-1.352166679	0.6078778954107262	-0.803207929	0.40146123361142694	0.37842542745306873	-0.455649624	-0.1198865	0.001522662	-0.231678859	0.2158759614225639	0.12338471136013411	-0.679882804	-0.91364724	-0.544043317	-0.289290295	0.15225132089623167	0.32645360144182234	0.24430530317561605	0.16669401145930637	0.17946243423891572	-0.54081451	0.051087634	0.027276118941244612	-0.606715914
260	Q86TY5;Q6FGL0;A0A024R693;Q59FR8;P17931;Q6NVH9;G3V3R6	LGALS3;hCG_22119	-0.091907501	-0.155214112	0.2520522563477253	-0.179867915	0.39922854202147634	0.060972684	0.13951611993966978	-0.084240806	0.026335814054845946	0.1541896206082651	0.3109948572950402	0.011880937	-0.175311007	-0.019874853	0.078144332	-0.111702547	0.042734431	0.10561696887772681	-1.253749452	-0.291363383	0.001071005	-0.036580476	0.15726258212312982	0.3025551981884506	-0.59167229	-0.109371815	0.35163610406963475	-0.259684394	0.15486683320135203	0.42392257057731175	-0.37628465	0.16158055874313457	0.18812003737645197	-0.21653573	0.3208809495992956	0.3097985313852936	-0.043734318	0.12886913488739027	0.12585030730577615	-0.057186019	-0.349190359	0.1060770773267521	-0.152273099	0.091021328	0.15056594711905993
261	A0A024R694;P12814;Q86TX4	ACTN1	-0.057966514	0.3096823214538593	0.4089703889988868	0.19590650723081415	-0.26517461	-0.56848895	-0.325423201	0.056577202	-0.565512249	-0.385972276	0.10678635648416292	-0.266914205	-0.218298861	-0.420268701	-0.217811383	-0.084406241	0.1582024096786109	-0.177655128	-0.008388617	-0.356731467	-0.231271365	0.10027714938246902	-0.629409124	-0.01308071	0.7684275020237581	0.8874729693950042	0.7435789012640749	0.6909847051355826	0.14888079952157873	0.035127072	-0.301421956	0.047286018269121106	0.17434843479668075	-0.041489719	0.2861393283870671	0.017037212	0.21414817602850564	-0.27562739	-0.277903093	-0.235196297	-0.0961432	-0.193371013	0.7726160194546065	-0.017532016	0.10900881403541361
262	A0A384MDT7;A0A024R6B5;P54652;B3KUS2	HSPA2	-0.554154513	-0.019409499	NA	-0.292830547	0.063250818	0.7243105077297296	NA	-0.311064288	0.6796502000684871	0.04048537	NA	-0.202885828	-0.1723521	0.41856382519611524	NA	-0.648044909	-0.100756941	0.2816009186627055	NA	-0.726070234	0.23547220515728132	0.7118110042448688	NA	0.786687347	-0.396739391	-0.474863534	NA	0.5780414246719352	-0.434616918	-0.550692453	NA	-0.669814252	0.010261164330663613	0.3443219389794927	NA	0.6798386822350098	-0.288798186	0.15883234581968453	0.17241658084624176	-0.133944394	-0.181742086	0.577990185	-0.097853833	-0.551707874	0.34480726184838767
263	A0A024R6C9;P36957;Q6IBS5;Q86TQ8;Q86TW7;Q86SW4	DLST	-0.053309256	0.21777850040804278	0.20070051219908971	-0.270285798	-1.521420078	0.12015121746992789	-0.106771192	-0.521883625	NA	-0.070999877	0.25098686321953323	0.5124994105313511	0.5706538893116213	-0.013402505	0.28502768106197585	-0.714446513	-0.099474782	-1.013431892	0.8856345543831698	-0.169786816	-0.35076995	0.6413791361715797	0.082885787	0.3923169670417079	0.2455697323288042	0.2908225361506883	0.37450882206115266	-0.169091505	-0.133097966	0.053222028	-0.577768201	0.23834950219297954	0.045533658428180995	0.3996846332068459	-0.594663109	0.5728976332453946	0.017309078633320558	-0.513892831	0.22441688785398925	0.025546227	-0.105676645	0.18504107404808243	0.17904048527169175	-0.11123557	0.099451293
264	A0A024R6D1;Q8TD19	NEK9	-0.298247378	0.8606174701760566	0.3768066730759782	-0.183122323	0.18508064835087204	-1.77175449	0.6809417592939682	-0.42796289	-0.155101433	-0.308264379	-0.764154907	0.3029960104783398	0.39695355559321754	-0.177623637	0.098740996	0.086383081	-0.03192431	-0.055258054	-1.192456729	NA	-0.87159967	NA	-0.72300586	NA	0.4395335701633159	0.9090192763843921	1.0345027719236042	0.9184653754106088	0.4356427236877491	NA	-0.622590105	-0.861717414	0.5871831232693738	0.275097375	0.856819167	NA	0.23894898842549125	-0.283488365	-0.181195799	0.1510488769784759	-0.376610986	-0.747367387	0.875315626	-0.299619554	0.6229685995945378
265	P84090;A0A024R6D4	ERH	0.5127175196656989	0.13407288891334432	0.435950086	0.029538717	0.16070982601759945	0.017574312324157383	-0.314579111	0.4663936452646129	0.025948916	0.33635613915973933	0.1055014199736264	-0.236763831	0.2893752677451971	0.12224773910326411	0.4215383506661186	0.39661699336854006	0.35367533855975875	0.37917539786667714	-2.435761188	0.3250292982667442	0.2643023992804878	-0.528708125	0.006967921	-0.283573703	-1.286558006	0.4233408892222768	0.3847888591899141	-0.322482393	0.036143637	-1.144255818	0.45021148171108866	0.131088723	0.031258214	-0.031254417	0.4968212186899537	-0.153408608	0.2780698026975246	0.082524668	0.057760661	0.307444588	-0.344470288	-0.135252877	-0.200227663	-0.131702994	0.085854102
266	A0A024R6D8;Q13243;Q59EK7;B4DJK0;B4DUA4	SFRS5;SRSF5	0.057056028122148626	-0.647567026	-0.047969679	-0.363474548	0.3007221223813646	-0.076351577	-0.275139701	0.2809372562797176	0.5049897695783118	0.39133383277101436	-0.505563593	-0.980850863	-0.115755036	0.18777261263253087	0.016468591802378037	0.7837109471415421	0.5151586114613228	1.0113424667078261	-0.083391781	0.36468847127896986	0.5829043576593332	-0.46119688	-0.12161482	0.053390771	-1.241745447	-0.215625478	-0.400496824	0.034627681	0.17729913832204414	-0.790654128	-0.261717556	0.4140902057359689	0.19541927626986433	0.15722704571332455	0.70696361	-0.146987859	-0.250488806	0.057542025	-0.147522713	0.21804927885270933	0.45194944213883986	0.013370856973166865	-0.455810017	-0.115245585	0.2281555182921988
267	B3KN45;A0A024R6H0;Q9P2I0;B3KMI0	CPSF2	0.008160481	0.5476881892037204	0.4845975345932912	0.6857716233741021	0.16776540315177438	0.004649942	-0.807572834	0.9959956776621582	0.1582097670589097	0.4351870649560895	-0.559900126	-2.623835839	0.19650473914943375	0.7412992502819578	0.7421572822422094	1.0271649029490588	0.100690155	0.5805442812528293	NA	0.25042496821492893	-0.186404981	-1.26957739	NA	-0.653476477	-0.204509075	0.47286720223007583	0.5328835640216312	0.227512417	-0.100210193	-1.704278141	-0.762225285	0.4970735791941948	-0.241195516	-0.256793934	0.2945824459739239	0.21824931853221585	0.442460008	0.10111509748758143	-0.636679233	0.6876870940545792	0.32145868514809495	-0.692247399	0.268094077	-0.50650446	0.014616129239238447
268	H0YJV2;A0A024R6H1;O15270	SPTLC2	-0.280976652	NA	-0.812581775	NA	0.681159273	NA	NA	NA	0.5055081626496277	NA	0.1407085484303971	NA	-0.613918893	NA	0.4280880410430877	NA	0.2627479191891048	NA	NA	NA	0.39914281607725477	NA	NA	NA	-1.449734436	NA	-0.226401514	NA	0.3160402803997275	NA	NA	NA	-0.047463756	NA	0.6976819853863868	NA	-0.638950897	0.5889875905560293	0.23093667282106514	-0.185087108	0.17057623647015605	0.30697113335830606	-0.930239658	0.22386859768077877	0.2329374317340392
269	G3V5E1;A0A024R6K1;O75909;G3V2Q3	CCNK	0.15096801286078032	-0.14209447	0.9335537477541377	0.20427900861556703	-0.116527772	-0.292645239	0.6781152571571316	0.8275146803853937	-0.458953923	0.4144200273953523	-0.675740906	-0.279313435	0.3795243520944338	0.521422787	0.9668281917043675	0.770683746	0.23181519664175576	0.3045095882451539	-0.219708996	0.049793663	0.088220828	-0.589266107	-2.300158987	-0.845712134	-0.090119021	0.5210313581565428	0.5617016465811436	0.44306420879867975	0.03738	NA	-2.271003377	0.32413670753748025	-0.141827938	-0.743690335	1.0833158709835418	-0.325516241	0.30435700689374645	0.2917946639677027	-0.232216627	0.6772952012691504	0.10928279515785705	-0.894048668	0.37659998028131514	-0.618815124	-0.014249229
270	P23381;A0A024R6K8	WARS	-0.024581563	-0.08391109	0.39808179264782434	-0.467494736	0.056134420002163815	-0.273313437	0.1083591883461914	0.040012565	0.22459792994453426	0.2514591499640755	0.520585624	0.3678657421589965	0.10634971632760495	0.056604551	0.3969541048843647	-0.364566518	-0.254659248	-0.205620457	-0.618879031	-0.249846116	-0.012068099	0.6601665377476885	-0.718881204	-0.066055886	0.091782216	0.20382674068483944	0.29645685527925625	-0.192955158	0.021666628400099197	-0.124963214	-0.564244587	-0.028493421	-0.037876557	0.0713046	0.4455058993386701	-0.02930394	-0.044476399	-0.017201816	0.34112711153824155	0.048835463	-0.332251213	-0.034209663	0.099777664	-0.174008648	0.11240750045617236
271	G3V2F4;Q32Q25;E7EPD8;B2RDI0;A0A024R6L5;Q9NUW8	TDP1	0.8914929876526249	0.923102746	0.9846834999617515	0.7055432759117948	-0.201648877	-0.395779483	0.036635454	0.022700686	-0.431230077	-0.380845614	0.41156665087647437	-0.154827901	0.6159744370946324	0.44746199564401556	0.7515049121108932	0.3975208903425542	0.02200414	-0.336843965	-0.937188686	-0.447665366	-0.319155145	-0.173625179	-1.119907646	0.18596638945343152	0.6209259137879991	0.12918770154935252	0.45131542232620436	0.2526455456077599	-0.084319195	-0.169643385	-1.181647455	-0.435449132	-0.574251743	-0.334737504	-0.221902345	0.05043605	0.8762056274242266	-0.134523055	-0.138834235	0.5531155587980231	-0.424923469	-0.356680395	0.3635186458178297	-0.467764792	-0.270113886
272	A0A024R6M2;Q6IN85;G3V5Z3;H0YIY8	KIAA2010;SMEK1	0.5185661648366031	0.45451011630437604	0.7879327394044394	0.39112109019603303	-0.079690549	0.3526686550586909	0.16205091829887697	0.091999074	-0.167327756	0.3886113015241162	-0.267499174	-0.264983052	0.42470356090105427	0.7669108061118024	0.7822685294785096	0.4773526107177028	0.044992643	0.3177332963844525	-0.402476953	-0.048414296	0.11400757980723714	-1.081012656	-1.587903153	0.030333737	-0.181794854	0.750008165	0.450930174	-0.066845294	-0.126583713	-1.763848462	-0.898349149	-0.046502448	-0.224517512	-0.159902772	0.4037502608342553	-0.342799629	0.5380325276853621	0.13175702465741482	-0.07779967	0.6128088768022673	-0.022041327	-0.631143623	0.23807454793457775	-0.708820943	-0.080867413
273	P51003;A0A024R6M3;B4DYF4;G3XAH6;B4DHB8;A0A024R6J7;G3V2A0	PAPOLA	0.5404049780544726	0.5549963766058337	0.2798133589212918	-0.585535995	6.082940167146651e-4	0.4450220289216795	-0.112430954	-0.222788848	0.1029222262126676	0.7764652244112777	-0.260565519	NA	0.10860850121594536	0.8623870977231661	0.21339620086061306	0.5318365095360709	-0.009637566	0.9201020679879018	-0.828472049	0.008105162	-0.038339326	0.074940257	0.4035303477878045	-0.273705603	-0.544082636	1.0009563991407768	-0.289704696	0.091392013	-0.318704285	-3.399674427	-0.151381315	0.12537787371054418	-0.139612734	0.22215977185012056	0.11917091916929425	-0.207559657	0.19168984702770095	0.021872797776312142	0.20054414439019635	0.4233272446370838	0.016794571	0.035876586	0.058910437	-0.941825371	-0.007190258
274	A0A024R6M6;A8K5J7;Q9UL15	BAG5	0.33343329329306426	0.071606386	0.060693562	0.29914238178257035	0.17318622800065045	NA	0.19248627682422928	0.44042768382376346	0.2982926592345765	-0.289280196	-1.128962862	NA	0.05268872	-0.461273715	0.6510929410281839	0.10310351915355717	0.2769844592705782	-0.456103191	0.7349356374062622	0.4021835951917934	-0.254059535	NA	-0.888058425	-0.522949881	0.2760316146724597	-0.077784344	0.066526244	0.296472566	0.17345729075892807	NA	NA	0.15295390133398873	-0.29062932	NA	0.023741988255513706	-0.710339478	0.20952363980007066	0.28700479700090475	-0.355012066	0.1047076003388218	0.2578048593190607	-0.536717879	0.15861625424733208	0.18151033016448306	-0.307437536
275	A0A024R6N2;Q9Y5S2	CDC42BPB	0.20799615045733977	0.37592038957202895	0.306147496	-0.223863573	-0.495381563	-0.682749634	0.26369391162411326	-0.277068457	-0.306668809	-0.173141261	0.075566073	0.5581919811068009	-0.613046892	0.035914466	0.17900001356334522	-0.358165079	0.1806316133119962	-0.088648714	-0.763571891	0.11389119706707682	0.41652931044911484	-0.039754825	-0.923177639	0.41244980157895716	0.24037088640676219	0.9339353617216589	0.547632642	0.4052589063802258	-0.005620264	0.15159711789357547	-0.174156407	-0.154795573	0.045934567126978576	-0.930123104	0.620779081	0.13849271837405358	0.16655011586221538	-0.297876436	0.038486996	-0.189074373	-0.139424449	-0.033488338	0.531799449	-0.045743782	-0.031229185
276	Q6IBU0;A0A024R6Q1;P55010;Q05DF3;H0YN40	EIF5	0.29102868095401085	-0.373865611	0.5503414941210095	0.12062666258870416	-0.1326937	-0.542276535	0.29789971506361584	0.45733641450105217	0.26652243667817765	0.11880633999134636	0.5244433952082483	0.033618019	0.12080241894433541	-0.196616035	0.3797551823833468	0.081634323	-0.066085718	-0.324238646	-0.402632907	-0.207278307	-0.058109895	0.1777217109179347	-1.303718809	-1.250183184	-0.152002675	0.4719678608820478	0.5251081586291051	0.4675775783393289	0.20102491112024073	0.1658582545436133	-0.092568912	0.34533900320639993	-0.318809333	0.097353083	-0.282892058	0.00920668	0.14703280668795818	0.020066473686358288	0.23584754771958277	0.096393972	-0.250058894	-0.608572544	0.3281627307980906	0.15491331426269148	-0.123785407
277	A0A024R6Q2;Q96FX7;Q96B39;H0Y2Q1	C14orf172;TRMT61A	0.26551943545097645	-0.057038359	0.4134414787167519	NA	0.22540539350410566	-0.043563311	-0.194653778	-0.401024443	-0.090345107	0.4093583346694253	0.1673306982560662	NA	0.4939791041141449	0.7996707278467301	0.21674076530563532	-0.756234954	0.25329223487208863	0.089889439	NA	0.11655549437923052	-0.336621334	0.16300344925959057	NA	0.027658364875227787	-0.261354428	0.18835884343392423	-0.699386467	0.3432318708608558	0.090407235	-1.380016426	NA	-0.004280401	0.023950075909048702	-0.063273937	NA	NA	0.2072132317666886	-0.103553321	0.16202035538292053	0.1884446242867067	0.15315143611862742	-0.04874746	-0.107381832	-0.431390817	-0.019756217
278	Q9NPI1;A0A024R6Q8	BRD7	0.11314902565388404	-1.046768845	0.38898110400703595	-0.065044401	0.3211981649723812	0.18539296741170522	0.5157552913451494	0.6729803442120417	0.26506500651563975	0.5843083025780015	0.40127179157256293	-0.083383866	-0.141870127	-0.062409833	0.10023228403366335	-0.047708465	-0.002869073	0.9381578110788202	-0.482662459	-0.001769776	0.41885480436195416	NA	0.18147065928368214	-0.635602873	-1.439206156	-0.751902886	-0.286463347	-0.035307539	0.11779326426361478	NA	-0.801693217	-0.003840467	0.10218289981000978	-0.03787922	0.6656139765588476	-0.046025146	-0.14572617	0.4305263015214551	0.29850991824735473	-0.031244426	0.11940873519229218	-0.005064527	-0.621525373	-0.222552197	0.1776677371370961
279	B2RDX0;A8K7Z9;A0A024R6R1;Q8NEM2	SHCBP1	0.35176281856686387	0.604901552	0.6534564293894556	0.6197152176788583	0.15118416916553779	-0.017064543	0.1533609727707041	0.22202342785880894	0.38189392143384954	0.5439844904685324	0.071622873	0.075460947	0.1680574177309421	0.4516557291159713	0.19072472179543387	0.4496572469945571	-0.152222998	0.47195490005297663	-0.715821508	-0.067651956	-0.025928711	-1.396387593	-0.689014893	-0.917066757	0.038906899	0.30016635671989184	-0.060803162	0.1714922863152719	-0.092479012	-1.620414305	-0.808095338	-0.195920443	0.003506571	-0.077677679	0.765381912	-0.004321964	0.5574590043553749	0.1273760068121513	0.2682405579794802	0.31502377890922684	-0.11593539	-0.757099488	0.11244059490589398	-0.679227274	0.17172221004157417
280	H3BT22;B3KMP9;A0A024R6R3;Q9Y5N6	ORC6;ORC6L	0.3264808473084821	NA	0.23487311142455924	0.4951027637339872	0.37519840416859396	NA	0.41690210180336296	-0.07764755	-0.289521875	NA	1.131551283826123	NA	0.088033441	NA	0.6290422764567555	-0.202574298	0.16832122606937777	NA	NA	-0.292670589	0.18273620784269576	NA	NA	-1.234739899	-0.32823446	NA	-0.723659267	-0.339307709	0.022995547995720195	NA	-0.540677745	0.4576738480960853	-0.051714013	NA	-0.968785951	0.520622297	0.3583434194388122	0.2443421639925006	0.4272058830728323	0.1776916516097756	-0.055983503	-0.519810667	-0.457542634	-0.013811604	-0.16043471
281	A0A024R6S1;O60884	DNAJA2	-0.769097717	0.006554546	0.3586038952692739	0.2133881622791032	0.10354937505145734	0.15141030412446177	0.065192333	0.3370336756073339	-0.080728704	-0.014458457	0.37122037636944843	-0.070465459	0.5278328489990772	-0.019297511	0.2921886041477906	0.054014072273299595	0.13277523397419774	0.3044165379606322	-0.434581108	0.21797008900625534	-1.050084493	0.007491798	-0.840655806	-0.114215842	0.8955756807175317	0.064080261	0.33240887405698455	0.2588476430062052	0.2914346153850947	-0.344231298	-0.942863734	0.1791953913745477	0.001694524	0.036537764	0.25948756474037804	-0.78222404	-0.047637778	0.16429642186912172	0.051391939	0.2136845036130669	0.055145188	-0.499366085	0.3877281146733938	-0.204116256	-0.121126047
282	Q9GZU8;A0A024R6T8;H3BTP8;H3BMX9;H3BUL4;H3BP64;H3BSY6;H3BTI2;H3BQQ6;H3BSF0;Q6P4H7;H3BN22;Q2VIL1	FAM192A;NIP30	0.2571613299720828	0.1725667373675219	0.4787947205195234	0.6161806036976858	0.13713485501422815	-0.088193161	-0.393961937	0.3648050851680201	0.011782055	-0.273259775	-0.169259711	0.2759797582066643	0.30514548186441304	0.3507151858611997	-0.262671816	0.701444148	-0.039454162	0.1335508400281548	-0.587407761	0.039263606751906564	-0.90389741	-0.60298024	0.2644836658068747	-1.456363786	0.1705032341028136	0.15308983154851083	-0.459121231	0.46049730111277387	0.13164088717619968	0.4393431454371426	0.39022755321189995	0.8090103171409033	0.15871922587314916	-0.705193334	-0.002571272	-0.877703973	0.381175848	0.00494621	-0.038689418	0.2736582501373728	-0.113511869	-0.674689443	0.081242284	0.44255547574153564	-0.356687338
283	A0A024R6W0;P00505;B3KUZ8;A8K482	GOT2	-0.276526845	0.2476914477239794	0.17806194301097497	-0.114879549	0.039365959	-0.256110222	0.042661619	-0.98655608	-0.687091418	-0.097987333	0.4442483507583612	0.46439913419816403	0.6576079630665776	0.11901345078554554	-0.140260666	-0.699569962	-0.11159119	-0.516776277	0.8340078686031838	-0.355853371	-1.522546141	0.35310286434767973	-1.767176185	0.40385811802949645	0.9162583494217529	0.45214919094311096	0.16442826531481666	-0.215397805	-0.14515897	0.3809502907518596	1.3000798797972168	0.064210238	0.6300377522787197	-0.231355351	-0.436717651	0.8694223295792884	0.008586749	-0.290159681	0.030892184	-0.015802304	-0.037553242	-0.633190336	0.32935950025991245	0.40002035978967865	0.2078467698579614
284	B2R6U8;A0A024R6W2;O43809	NUDT21	0.13884828272938146	-0.221483498	0.064202219	-0.429148364	0.013892673	-0.177291887	0.3872241490165354	0.020735672	-0.060829341	0.4205693349848334	-0.050473392	-0.582101445	-0.131087277	0.16850127755319402	0.5273415563096299	0.4138163876813449	0.2101501572594318	0.5100641592156604	-0.270502128	0.6862832220595853	0.5504214400556237	-0.27360124	-0.907693341	-0.268766788	-0.68517155	0.19639611899819712	0.3889475156900268	-0.020675031	0.072670039	-0.682187459	-1.401230114	0.6462376211236751	0.12544799577727833	-0.185102372	0.7261321735120757	0.079463232	-0.11189534	0.061140152	-0.068208711	0.24464298625913147	0.2839988526627523	-0.224909982	-0.030125737	-0.341127478	0.18648525752836487
285	Q13951;A0A024R6X2;J3KS23	CBFB	0.004512363	0.089001625	0.3288206859630679	0.38281610260825844	-0.119643683	0.5312564979226915	0.041393988	-0.021298833	0.053361465	0.7756123842422128	0.5156862732601104	-0.303539206	0.19833817747386565	1.1590761430071999	0.308596915	0.2580810641831396	-0.070173892	0.30857013961700974	-0.418684797	-0.161773045	-0.006325328	0.004579728	-0.277793259	0.054773322	0.5497788859617366	0.1444946625333033	-0.046342161	0.43832028785701194	-0.516370027	-2.075131113	-1.126875781	0.34427341720303994	-0.409270316	-0.993605759	0.23815431059369774	-0.182671238	0.2012876941269739	0.10792699241693943	0.26028022893224384	0.481023075	-0.085515399	-0.056191384	0.2715629188958452	-0.843525876	-0.33684825
286	A0A024R6Z0;O43237;J3KRI4	DYNC1LI2	9.168734248023322e-4	NA	0.1370574764502268	-0.646712416	-0.497479624	NA	-0.31895002	0.41131509838766006	0.20937008207369634	NA	-0.617818084	0.069557188	-0.166867403	NA	-0.106389317	0.008271045	-0.070767605	NA	-0.52182018	-0.236675191	-0.742802136	NA	-0.1432483	0.001870103	0.5489604884946072	NA	0.4944403049666984	0.4311728787542231	0.4568700742376078	NA	0.5717341009655835	0.15240428680032808	0.4551660301314058	NA	0.16512025355066176	-0.044696007	-0.169579355	-0.135038182	-0.112963605	-0.088328558	-0.276420992	-0.294726778	0.49152455740517625	0.3936694873345055	0.19186342545304813
287	H3BQV3;A0A024R6Z6;B4DYU2;Q96MW5	COG8;hCG_2027080	0.12737357646030573	NA	0.6386694891821296	0.294734348	-0.598580904	NA	-0.817692638	-0.278952727	-0.681046612	NA	-0.225164168	-0.647520385	0.24567794626569692	NA	0.14061672144873563	-0.854946168	0.23187866223175957	NA	0.2685341175561427	0.29271964149193397	-0.384362625	NA	-0.169616236	0.4198657278789312	-0.115806222	0.33699149937929096	0.7321961838952741	1.0126783695214672	0.3430898030997887	NA	NA	-0.416644636	0.12984733295891016	NA	-0.405926944	0.3813868468020005	0.373158856	-0.545509039	-0.498344004	-0.136650782	0.2839438579920696	-0.025137994	0.5110813420172193	-0.017211032	0.054668796
288	A0A024R705;Q9UN37;I3L4J1;Q9NXK5;Q9UF30	VPS4A;DKFZp434E0418	0.1260779985623484	0.7406760642571752	0.3971537960625257	-0.325782753	-0.134032653	-0.324491054	-0.135755148	-0.200637916	-0.036951199	-0.404175778	-0.140808245	0.6832864362258814	0.204401488	0.16099033560113998	0.3627871707933547	0.36095718481528866	0.06600731	0.3884026497798021	0.2800796609652199	0.08004924	0.2323634990021947	-0.39297784	NA	-0.386703453	0.28702334329059903	0.019779792116384653	0.47360417410884365	0.6642330022456815	0.16226451145529322	-0.371492845	-1.409140892	-0.647612802	-0.517367426	-0.103601608	0.031474666	-0.190080714	0.239599034	-0.193661435	0.030405561	0.27735180223340994	0.2087024724172392	-0.177371507	0.36622783528804626	-0.56142775	-0.189826013
289	B4DFL1;E9PEX6;B4DMK9;A0A024R713;P09622	DLD	0.2872911478123509	NA	0.2458978891841261	-0.151641052	-0.323732689	NA	-9.05E-04	-0.670365093	-0.212064776	NA	0.647568353	0.536972713	0.6112743450066653	NA	0.26143640152223535	-0.512825421	0.1373697202870616	NA	-0.487448022	-0.275501923	-0.223809923	NA	0.6315826639750488	0.32730579681851285	1.0069096069793277	-0.237108684	0.17337900015762223	-0.180624485	0.12561537155521252	NA	-0.049230128	-0.037851666	-0.887162746	-0.35467355	-0.758807185	0.3711491604488202	0.11915544985435926	-0.339694748	0.316131552	0.1119345631754057	-0.216553953	0.2369989674933596	0.18261164746595376	0.004817314	-0.415400792
290	A0A024R718;P43490;A0A0C4DFS8	PBEF1;NAMPT	0.13851206990968543	0.44683734065221675	-0.156023476	0.44761057958286654	0.2765413308673931	0.5915181804497402	0.25981407659447703	0.063369106	0.3448031084029378	0.43091729873530965	0.031707651860268436	-0.195736889	0.2282237912571829	0.18595038038018621	0.04709918	-0.170394304	0.00819625	0.26309900272623465	0.008342154	-0.272899973	-0.326261674	-0.451304399	-0.46984987	-0.242939417	-0.091753529	0.4133716693402821	0.4046353858839033	-0.278089262	-0.080203523	-1.517318796	-0.324551893	-0.174436354	0.33218747957890105	-0.072077253	0.059027225	-0.157922649	0.21923412853294635	0.2978106734386309	0.15292279255719296	0.072719762	0.001684358	-0.37258884	0.1120410662137207	-0.524127641	0.040303701
291	A0A024R732;Q13425	SNTB2	0.12261796550270902	0.036977191	0.6013041333501892	-0.105558894	-0.264746285	-0.364284824	0.20999516305948987	0.088512599	-0.372173576	-0.137424827	-1.134228311	-0.812909581	-0.17911994	-0.200212414	0.8631087966616453	0.19202023857595765	0.10686664343504404	-0.123645964	-0.50730753	-0.495018741	0.003606732	-0.016479307	-1.130645054	0.5294286090367636	0.3437597511144209	0.7822371638326983	1.2430569255044188	0.7475854023602077	-0.175942301	0.2913884114614493	-1.037910961	0.14073133829655085	0.22474719141788835	-0.189800683	0.570251557	0.14921338195409115	0.16383509892379255	-0.082630837	-0.614184074	0.1689491702651294	-0.254776398	-0.153522255	0.7791598107029364	-0.195433378	0.18860286186839234
292	Q5MJ32;Q5MJ34;B7Z7M5;A0A024R739;Q9NUX5;Q5MJ35	POT1	-0.013544685	NA	-0.191086619	NA	-0.124319795	NA	-0.372591651	NA	0.2873245668565744	NA	0.5253656283624717	NA	-0.023731036	NA	-0.964115913	NA	0.061944082	NA	0.4171167262426239	NA	-0.132514176	NA	1.1936626986941319	NA	0.018176844299459795	NA	0.275261365	NA	-0.17475234	NA	-0.403141992	NA	-0.066831323	NA	-0.312222382	NA	-0.102315652	-0.248455723	0.40634509760952303	-0.493923474	0.23953040397377373	0.530574261	0.1467191047666134	-0.288947166	-0.189526853
293	A0A024R753;Q9NW13	RBM28	-0.74378042	-1.04336748	-0.215641105	-0.375706951	-0.002858394	0.15591589282730028	-0.311854212	0.8481207525795107	-0.451909603	-0.108849278	-0.503519158	-0.862927292	0.26151651176139756	0.45390938927360913	0.2627081652933729	0.38268436466046735	0.4648639250683547	0.34502953532995234	0.098266967	0.186016756	-0.048329818	-0.03543982	0.090221591	-0.133328368	-0.210071063	0.15637997190783132	0.00632447	-0.019891694	0.39670237915929024	-0.837570205	-0.114646072	0.7613316233420738	0.3802877336884463	0.3226987105867553	0.5618463492001484	-0.115134154	-0.594623989	0.1723310098513317	-0.481801333	0.34020460774721323	0.27354429575660627	-0.031719104	-0.016814579	0.051454431	0.28742465995959166
294	A0A024R784;O15164;B4DYZ9;Q6ZSA6	TRIM24	0.8064191752041541	0.950761267	0.5417460869083459	0.8602641101782585	0.12476278497554726	0.26005928288535735	0.14513481700059164	-0.040407678	-0.335827379	0.47546712230741267	-0.811781186	-0.197495603	0.6067273556889491	0.7241883188919428	0.2369180997864973	0.44768080148513173	-0.058657002	0.5197673817827845	NA	-0.01755281	0.4126590974795079	-1.437632237	0.041280522	-0.469486669	-0.367515968	0.5265353455852189	0.027137752	0.1465550426996031	-0.420974568	-2.130495674	NA	-0.116059737	-0.492918143	-0.045181549	-0.722112413	-0.189965748	0.8103899970262505	0.14297963877344444	-0.196816924	0.5244709810820055	0.16844486036731998	-0.342702484	0.10377038006174627	-0.868584322	-0.341952126
295	B2R6H7;A0A024R794;Q9Y5L0;C9J7E5;E9PFH4;B3KMX1;B3KM69	TNPO3	0.005060698	-0.218732449	0.8081813250672744	-0.166537983	0.078902884	0.127319607	0.8072969283626305	-0.082863803	0.2656698121221853	0.2798297440090882	0.47879066180829216	0.27149817075356664	-0.067962088	0.3213940608438008	0.8726921882324342	0.10109705358067654	0.13729121655116203	0.7036185403377214	-2.838103809	0.083470803	0.41792434037705617	-0.581969566	-2.748860029	-0.111466644	-0.469350045	0.3203887813682419	0.6020240937444032	-0.308464683	0.18637000130137824	-1.116697138	0.37079502881730236	-0.153803045	0.12634132817796995	-0.119184223	1.1625672429521445	0.4554709946980701	0.1069928977344335	0.23266390408597218	0.32394709717328385	0.3068053036048497	-0.478430812	-0.756092975	0.036149537	-0.178333788	0.4062988357795353
296	A0A024R7A8;P15121;Q59EL5;E9PCX2;E9PEF9	AKR1B1	0.20099722885756463	0.015604998188857152	0.25690109453851445	0.17413903755811017	0.02886763	-0.153057271	0.038008956	0.016814348160408787	0.23850472664682335	0.19852958623833378	0.8492033799391078	-0.848619074	0.2065573386422357	0.14107796974777626	-0.378938298	0.002277599	-4.36E-04	-2.97E-04	1.2448908668975287	0.2109827467914399	-0.342010805	-0.483218031	-0.607713487	0.08001843	-0.244195334	-0.004006957	0.18976072608695643	-0.243580676	0.26803282021738156	-0.369994949	-1.695398042	0.10206880945534179	0.086655141	0.2142245362715072	0.3650606196013312	0.24228744314120182	0.16191058978576087	-0.017341584	0.10940465480131117	-0.007256348	0.3637851262195913	-0.338230973	-0.07550556	-0.42382284	0.22705693492548773
297	A0A024R7B7;Q16543;Q6FG59;K7EQA9;K7EKQ2	CDC37	-0.286395069	0.37793461590063565	0.43831496875831544	0.08881583	-0.044286235	-0.07925423	0.285539345	0.21206278024107258	0.3531478790687958	0.090599282	-0.696906751	-0.08424385	-0.059573333	0.39552460736228634	0.24619610452382257	0.20767287036884807	-0.239226453	0.5202300755044005	-0.762071762	-0.101552049	-0.508523562	-0.720014871	-0.515954388	-0.460476717	0.7449994797244636	0.4438514340627674	0.33974342288189513	0.45399850966009064	0.22643890758867943	-0.690960986	-0.111509511	0.1591296337183368	-0.126215111	-0.24375098	0.4511067490274463	-0.30439064	0.15466758652734594	0.093515415	-0.08435086	0.19745506223199602	-0.145655047	-0.551242384	0.49564821158230415	-0.104225489	-0.055812495
298	A0A024R7C4;A0A494C108;B4DUT2;Q8N9T8;B7ZLF4;B4DUY9;F8WFC1	FLJ12949;KRI1	-0.340083862	-0.18546208	-0.825102165	-0.54694747	-0.404833009	0.3157810186657153	-0.099019425	-0.505801937	-0.187901106	-0.344937875	0.044729332	0.8924264018636641	-0.076127379	-0.438154202	-0.11862774	-0.744652332	0.039173504	-0.413238801	0.5107725414976008	0.059867758	0.19353859180598745	0.3189506460477939	0.1571288135659098	0.7600533134089709	-0.176065565	-0.594588134	-0.168677433	-0.313858328	0.4767239454916628	0.796034253	0.25250435780944086	-0.224891142	0.1286656001944032	0.3676932157767893	0.7895748793491177	0.6053518131575529	-0.474398894	-0.173468338	0.1010791882299412	-0.344390413	0.049143751	0.3574178412071655	-0.313297365	0.325092853	0.47282137711946504
299	Q12906;F4ZW66;A0A024R7C7;F4ZW65;F4ZW64;A8K590;B4DFG4	ILF3	-0.359726876	-0.515023094	-0.328083562	-0.495187794	0.042493428	-0.030246613	-0.161824577	0.15003482126799922	0.043013038	0.13261266420022477	-0.293494019	-0.120115283	0.067047338	-0.062568041	-0.174953071	0.22426904571989156	0.2389176603333352	0.3636387333395338	0.4021247332824451	0.3514260240674227	0.41877135482750816	-0.085046576	0.4498483655045794	0.41948643684675296	-0.875692547	-0.241748633	-0.339811613	-0.191063213	0.26017779962998333	-0.346301498	-0.406621476	0.33798521080796307	0.23842186537326124	0.3767858506571595	0.7544652206290388	-0.244011104	-0.424505331	1.1426488262395896e-4	-0.0594959	0.013448818	0.3390267877556849	0.3007648951699224	-0.412079001	-0.038689991	0.28141545822259095
300	A0A024R7E0;Q96RE7	BTBD14B;NACC1	0.5084579263827346	1.7423378588885223	1.0931095178748929	0.9840507510656956	-0.011768358	0.11628968762725138	0.015147223033475031	-0.015310995	-0.096733577	0.061176953827385236	0.060171965	-2.550978935	0.6653113751021502	1.280665021287049	0.9034621667205124	0.6716871543696473	-0.010249037	0.8028394534538493	-0.951220449	-0.059053535	-0.146397835	-2.400531248	-1.472367915	-0.043931565	0.6993292886581643	1.0247911326606913	0.27982474031259064	0.6062412519956569	0.092817936	-1.006513306	-0.994379985	0.11590358695679755	-0.47261213	-0.967901051	0.13304402443067923	-0.656709095	1.0819890135529606	0.026089389415714825	-0.631590898	0.8802814293698382	-0.054420892	-1.015807141	0.6525466034067751	-0.448042942	-0.491044563
301	A0A024R7E3;P26358;Q59FP7	DNMT1	1.0760188026533652	2.0605326638915673	1.2386694315649796	1.5272318025462215	-0.336378299	0.11398004696775811	-0.313815642	-0.562091433	-0.903593407	-0.972240878	-0.99949442	-0.033316113	1.292807452648324	1.3899853757668612	0.8227024763852104	0.6971167929106067	-0.697305295	-0.452017492	0.40049589890353493	-0.386106686	-0.940212419	-0.751745205	-0.583110998	-0.616082397	1.5017786432285483	0.2589890684710943	-0.021057001	0.6678221926167401	-0.401660703	0.048027163	-0.079986004	-0.651498782	-1.158157929	-0.828191487	-0.904027789	-0.504067434	1.4756131751640318	-0.274576332	-0.727161204	1.0506530244277499	-0.283733393	-0.722787755	0.6018832257517132	-0.271279581	-0.84861116
302	B4DRY5;A0A024R7F7;Q4LE60;O14787;A0A075B780;Q05D48;B3KPC8	TNPO2;TNPO2 variant protein	0.036644378	0.041194661	0.095854918	-1.168070875	0.7988115467760515	0.14739089337315286	-0.693350299	1.0146408796544433	1.1153933227899466	-0.382522267	-0.840516486	-1.809140049	-1.187083096	0.48892735758593164	0.5599680397726989	0.7415116089387565	0.39333833379270083	0.975042855	NA	1.1143299393685593	-0.541956136	NA	NA	0.5105567575210306	-1.231975523	0.4024512512150209	0.19319573186566216	-0.150867922	-0.105430156	NA	NA	0.7206957940977576	-0.04377643	-2.036613737	0.2694973958466036	0.5718573109149226	-0.287800803	0.2776666820201052	-0.518402943	0.1116244044806597	0.7883638028853214	-0.054906263	-0.236005689	0.2684262459956989	-0.348965438
303	A5PKY0;A0A024R7G6;M0R165;A8K5P4;Q9UBC2;M0R2S2;B4DQX5;B4DME4	EPS15L1	-0.315788303	-0.65775132	0.3003397065796109	0.27478468390799227	-0.441780248	-0.710169494	-0.716499725	0.3667458428645249	0.08520693	-0.143688941	0.3300240600833436	-0.865622393	-0.153207259	0.023037781	0.22488277982618599	0.2696357811793384	-0.13665193	-0.075580606	0.15797384499992237	0.091603079	-0.22159429	0.085115997	0.1039551600850692	-0.835359304	0.7630197619663764	0.833358661	0.8736670942080207	0.7037970733644774	0.18082159425715888	0.008844875	-0.944247986	0.088879103	-0.014558177	0.32427614401071936	-0.113755128	0.2562851490502264	-0.099603808	-0.375425906	-0.148520086	0.091087271	0.009336097	-0.216970609	0.7934606476471155	-0.166425603	0.11306199685464015
304	A8K2I7;A0A024R7I0;O14908;K7EM11;A0A024R7I1	GIPC1	0.3070134893731279	-0.923728622	0.13035755122640338	-0.208615605	-0.387825063	-0.254366215	-0.127059853	0.058313126	0.1648785754756454	0.041995246	-0.195809621	0.4092573235074054	-0.534941812	0.2352440633627887	0.1886592676167599	0.1099423043403014	0.039080977	0.3799347101489693	-0.163855169	-0.27269273	0.11999822442068449	0.2309354100837582	0.11773535325561613	0.1566497580379014	0.12109096300192272	0.46994154309525304	0.34919828960350213	0.14260118384103476	0.021830681521547938	-1.04256446	0.19195686497564118	-0.092444772	0.047515782	0.7644626398783861	-0.15573289	-0.438956516	-0.173743297	-0.177734501	0.10508038090904266	-2.74E-04	-0.004383053	0.15632968644948933	0.2707079948854274	-0.230305421	0.054322254061942174
305	A0A024R7I3;P61006	RAB8A	0.1271463136329976	-0.170014569	-0.310512133	-0.084628511	0.26483436374065805	0.053427207398175136	0.4352163842310179	-0.305042538	0.044446314837324884	0.5056927372955154	0.41807164477351366	1.1026582071849365	-0.468157327	-0.571322792	-0.237345412	-0.216661196	0.3816208266265492	0.029619843703665886	-0.404296149	0.099024656	0.3352513663807633	0.090784594	-0.001108786	0.506338851	-1.660099276	-0.239052412	-0.042821933	-0.07176418	0.10704051351943529	0.086455615	-0.157495739	-0.182689348	0.35216725131575527	0.22402609391546102	0.12164590948595594	-0.162456392	-0.109502225	0.11210885428688176	0.5177172260228226	-0.373371682	0.026492294	0.23281650638179133	-0.50343445	-0.03667224	0.13384571560759484
306	A0A024R7I5;Q9NXH9;B4DHS5;A8K8L2;K7EQQ8;A0A024R7G3	TRMT1	0.4575207091392255	0.566709209	0.49052606393227954	0.46484180755363436	-0.142123849	-0.187869583	0.12028689120093632	0.14038265435502498	-0.665116854	-0.073366341	-0.156468021	-0.38458243	0.5465732983616244	0.4733793173090703	0.4845671709705691	0.7324933662353373	-0.196097512	0.30198796806700534	-1.109031034	0.003833683	-0.140122334	-0.847557202	-0.256884559	-0.033214671	-0.025577499	0.23344788280657436	0.1722286204709023	0.3835567792830214	0.1803983367188767	-0.630536816	-0.571731487	0.20920137366111982	-0.410412024	-0.193394156	0.42030478803659665	-0.358153547	0.4948994473076487	-0.017330972	-0.319883412	0.5592532882191481	-0.249826724	-0.319444692	0.19091394584804233	-0.203167148	-0.135413735
307	A8K8B9;A0A024R7J0;P17612	PRKACA	0.4077867030181282	NA	-0.115068585	-0.027286975	0.3368935298213208	NA	0.9883859479284381	-0.002123282	-0.903293372	NA	NA	-0.105837862	-0.344881575	NA	0.4264785243688058	-0.112669225	-0.142498151	NA	NA	-0.382004186	0.16509236613937672	NA	-0.58888371	0.006219151	-0.281524542	NA	0.1846556750290573	0.15212605214731806	-0.14149811	NA	-0.146302879	0.24956261000349908	0.45479910716140287	NA	-0.354005362	0.27587815033501006	0.11687766919870977	0.46945268701211157	-0.476164995	0.018043196438194558	-0.233850547	-0.110790109	0.046819683	0.015654495191554537	0.15395792005775014
308	A0A024R7J7;Q9BW61	DDA1	0.8318182462767727	NA	0.052838519	0.195571245	-0.348284685	0.5731091716489168	0.41508594820606515	-0.13473239	0.2016077012823823	0.15296206463002485	-0.359199753	0.038993312	-0.847801504	-0.454937148	-0.428025958	0.21665093233082397	0.14834216159382446	0.7722209906251707	0.5907072909007274	-0.369802411	0.874092516	NA	-0.503542012	-0.151954135	-0.562150409	-0.023566318	0.092778229	-0.077828373	-0.500395595	NA	-0.359499518	0.027492430856052498	-0.080256497	-0.245491783	0.001375065	0.2618226636133054	0.3557572839632981	0.12197579185986328	0.004272112	-0.382847139	0.2810482887211929	0.068546737	-0.147010437	-0.28178628	-0.019956357
309	A8K5G0;A0A024R7K0;M0R2Z9;Q8IX01;M0R3F6	SFRS14;SUGP2	0.11564035990160883	0.076342025	0.22583928489700342	-0.002280535	0.14589767088485633	0.27742001945270367	-0.063868188	0.5437973104955496	-0.23655941	0.6530457491221395	0.19113970065885225	-0.8604052	0.26717793940257756	0.7962899070478662	0.04289242	0.5076483329372986	0.15178935552813483	0.694306909	-0.180656283	0.059608242959236786	0.098580858	-1.117099188	-0.409223228	-0.446021877	-0.589018736	0.5764227862407015	-0.048247052	-0.125130534	0.07897276	-1.340518414	0.015399332603678675	0.34782903072916943	-0.162886721	-0.094206462	-0.020749954	-0.169168213	0.1038852837050357	0.22581170324890204	-0.06319479	0.40350214972212306	0.18126205611388865	-0.468440859	-0.046493384	-0.224579323	-0.111752838
310	A0A024R7K7;A0A024R7M6;Q86YP4;B4DKZ7	GATAD2A	0.6505634384906445	0.5355512671053784	0.4214221463595301	0.4604637294349997	0.19328479278010471	0.24032207292691699	0.041677222	0.013723383896434727	0.031048751722484558	0.071398041	0.19678663732279592	-0.024937882	0.3425911861397696	0.49660320343750897	0.11096866306252964	0.3191906355042075	-0.040547185	-0.165282238	-0.323651132	-0.274634271	-0.181343602	-0.317111277	-0.128910291	-0.291732549	0.018043517829317773	0.13355766764217278	-0.244005445	0.1317045953869522	0.029969117311824618	-0.585669092	-0.149857351	-0.220667342	-0.499617118	-0.151710473	-0.256780137	-0.582412685	0.5170001453476389	0.1222518678924257	0.068573887	0.31733842203600393	-0.201028706	-0.22977443	0.009825084	-0.231556167	-0.372630103
311	K7EJL1;B4DDG7;B3KNH5;A0A024R7K8;Q9BXS5;Q59EK3;E7ENJ6;B4DN99	AP1M1	0.20486467396360347	-0.233423366	0.13962459678856373	-0.31913945	-0.548655825	-0.736198212	-0.419277134	0.16418593	-0.243417925	-0.019857284	0.17800037663808377	NA	-0.263068389	-0.344248626	-0.163660533	0.41284288504767713	-0.015191802	-0.598862407	-0.35007216	-0.27594519	-0.010590824	0.6878344465753252	0.6479953216204376	-1.183590221	0.7161072809956217	0.28746363455995766	0.3161371823392012	1.4024277049705378	0.14244659803481824	0.5274823720335606	0.28345784143182123	-0.048063038	-0.425023953	0.3784701047879278	-0.433158509	0.1421038996309385	-0.051228805	-0.384196728	-0.027635362	-0.088744084	-0.309228308	0.036201763	0.681323532	0.22712052513618125	-0.083612533
312	M0R0I0;A0A024R7L2;Q9NWV8;M0R3F4;M0R2A4;M0R2K3;M0R193;M0R2I2;J3KQS6;M0QXG9	BABAM1;HSPC142	-0.534922685	-1.010322034	0.518165613	0.29476633364011817	0.5146496471403593	1.1708800333929956	0.7197701919035876	0.098278925	0.26673733700844765	0.8547553057236257	-1.544873017	0.1175202558922858	0.041210508	0.4554526645400163	0.051586823	0.16350776895038227	0.1886399944626166	0.7383242674867581	-0.179721346	0.2813478634598533	-0.436837449	-1.950453181	NA	0.5777018688424204	-0.396510472	0.463602766	0.17016433713468174	-0.025751079	-0.303229792	-0.701441231	-0.652274455	0.161132708	0.26539359113495203	0.2635251754960148	0.3432116902683979	-0.983988928	-0.166322742	0.642650151	-0.059709578	0.19469489261660167	0.273903146	-0.586440802	0.069631839	-0.357197741	-0.011209166
313	A0A024R7L5;A0A024R7L8;Q92900	UPF1	-0.250333077	0.098199901	-0.277324456	0.001152523	-0.530467792	-0.613643557	-0.196002505	-0.490854902	0.011800015	-0.404255617	-0.157430309	0.7042190809260213	-0.323075347	0.1649601663751829	0.074545169	-0.361222659	-0.014366667	0.052409066184617756	0.021397203	-0.208005819	-0.052042439	0.41029382601826975	-0.390964717	-0.05247085	0.4908369752097767	0.8938115400315318	0.7386023045630346	0.34069972352669015	0.1573044194751847	-0.684806491	0.13189033009047105	-0.079817217	0.17050061413931816	-0.018471682	0.1934501254614845	0.4494831223315372	-0.107076277	-0.457742189	0.038583292407838636	-0.111198168	-0.037141554	-0.021296045	0.6159876358327576	-0.11885724	0.19874054488736004
314	A8K0C2;A0A024R7L6;Q96EY5;E9PQA6	LOC93343;MVB12A	NA	0.28638547628803845	-0.138083518	-0.371677366	NA	-0.084271048	-0.576646971	0.8057166686276612	NA	0.037428215	-0.045353868	-1.830543242	NA	-0.00628305	-0.331896479	0.7280469942444001	NA	-0.080670249	NA	0.4931433528344416	NA	-0.197467845	NA	-1.751538573	NA	0.8269973510989497	1.1579772603627043	0.849922014	NA	-1.061693767	NA	1.4826150411247634	NA	0.066588945	-0.258695341	NA	-0.050241461	0.072483225	-0.588605957	0.1541728297078423	0.23045356009021825	-0.950286201	0.9691825498277502	0.23467764533082225	-0.07183619
315	B2R8A2;A0A024R7M0;Q9BVK6	TMED9	-0.129831359	-7.87E-04	NA	NA	0.092529247	-0.295168213	NA	-0.662950511	0.058321513	-0.048594484	NA	NA	-0.489867	-0.419525373	NA	-0.511445218	-0.0295523	0.13574879166027978	NA	NA	0.072991579	0.8103930793532031	NA	NA	0.23974843070628246	0.095776692	NA	0.8429871233156938	0.012140397364789193	0.4257025796655479	NA	-0.612727907	0.2301479597533793	0.1839618235960147	NA	NA	-0.089064656	-0.312285377	-0.018892036	-0.497368081	0.029342695	0.41793677814461855	0.3690818642917861	-0.082050528	0.1832993406834862
316	Q96CT7;A0A024R7M8;M0R2F5	CCDC124;LOC115098	0.4993132542543947	NA	0.056314811530290186	-1.05447306	0.7113340929073043	NA	0.4362744756565579	0.434695946	-0.263004107	NA	-0.373680612	-0.020720468	-0.173139911	NA	0.1858522973137205	-0.114672187	-0.227663931	NA	NA	0.3169748443902234	-0.109351162	NA	NA	0.2163814564302096	-0.157007496	NA	-0.328945743	-0.3983982	-0.171607519	NA	NA	0.13728175291352784	-0.372386142	NA	-0.421226843	1.1918544495161594	-0.169281951	0.5244345523050489	-0.222135348	-0.036986886	0.041655170674998646	0.050514861	-0.297784099	-0.020163169	0.12974686898628263
317	A0A024R7P3;A0A024R7N2;Q9HD20	ATP13A1	0.4176870287547709	-0.183128102	-0.642353486	-0.438058061	0.2863313352071894	0.61880262	0.7306616572859785	0.19067671475020945	-0.95283843	0.6399603691021324	-0.296078101	-0.017327698	-1.008974669	-1.014216616	-0.106221923	-0.82901873	0.5879230570705304	0.1507893274379124	0.40109093814494284	0.5871239205851242	0.5607716521792573	-1.001553675	NA	0.45765819782833733	-0.664589244	-0.039724129	0.09841508	-0.506591124	0.42479489125641307	NA	-0.473263286	0.17170719796826944	0.6429802950585641	0.7379237208670001	0.3724147153960504	0.096224554	-0.212760516	0.4553207209116593	-0.157868326	-0.740905345	0.4304344499002109	0.004328031	-0.279419715	0.03978224	0.46108846047115304
318	B2R8G6;A0A024R7P2;B7Z6M0;Q14318;U3KQ64	FKBP8	-0.408334457	0.13413452764182152	-0.100928284	-0.190446968	-0.028062492	-0.187721362	0.2999105491111457	0.3649050421234805	0.7697099358336108	-0.068988929	0.026669948	0.013362419494719663	-0.562052639	-0.308186235	-0.218214328	-0.284972605	-0.132433868	-0.043025783	0.2927329770844264	0.2528310059676277	-0.219234821	-0.098519899	-0.345517456	-0.272841434	0.3961753527222533	0.241898313	0.081526878	0.19371499994993188	0.29941679599579407	-0.293074954	0.1977406957129954	-0.300861502	0.31221887507955803	0.4323274268140987	0.05704212	-0.302899843	-0.141393795	0.11225793421581778	0.18518834359551087	-0.343356452	0.092526083	-0.234028403	0.22832888587181369	-0.024194741	0.12467214467337524
319	A0A024R7R0;Q96RL1;A0A024R7S2	RAP80;UIMC1	-0.930745549	-0.071668108	-0.213216138	NA	0.6318584920379677	0.49622294225465263	0.23390729647586256	-0.001715627	-0.079334962	0.37664217673899897	0.5432642132446256	-0.355609929	0.11581688660330913	0.056714489	-0.313047744	-0.378595415	0.1521538543508719	0.2906102064769903	0.6139774397903589	-0.108232365	-0.707964207	0.14243436253390088	0.048297894	NA	0.25624557386584973	-0.378126614	-1.072889472	NA	0.3566014487212995	0.004994503	-0.060264309	0.38134479475873384	0.33155443586191186	-0.263433475	-0.097797097	NA	-0.377827446	0.3674507609377466	0.14862285995937663	-0.102395461	0.2645097691204404	-0.145028165	-0.370874352	0.198051595	0.017490439877642445
320	A0A024R7S3;P09497	CLTB	-0.032188833	0.012422738	-0.050922459	NA	-0.122236277	-1.172400182	-0.166585619	NA	-0.151509021	-0.33193175	-0.051775897	NA	-0.130585603	-0.421014052	-0.018064029	NA	0.072283776	-0.387376705	-0.219819112	NA	-0.325114153	0.47680425322337006	-0.00239713	NA	0.5239304114867903	0.37263123526393127	0.931079005	NA	0.3525990737772767	0.6099753137125461	0.002983028	NA	-0.082992109	0.44371230230996156	-0.131508203	NA	-0.023562852	-0.487074026	-0.178405556	-0.189887895	-0.178304014	0.049764323	0.6092135504809979	0.3218524717073594	0.076403997
321	A0A024R7T3;P52597;B4DKS8	HNRPF;HNRNPF	-0.225114148	-0.204801298	0.14086674683009845	-0.476989224	0.3504080745579789	-0.103751449	0.059865452	-0.013037725	-0.095388006	0.4814304824371636	-0.86497367	-0.553876846	0.035090790730557285	0.22761500057612524	-0.032248283	0.4005997427271463	0.6680829268324597	0.7166360430756697	0.2519218157010782	0.31533703139109454	0.059562223	-0.424713448	0.3853973223971909	0.054661758	-0.403760826	0.27082963562673384	0.004876829	-0.010503582	0.040165721488926796	-1.156834942	-0.983236139	0.1786435727103247	0.30602350145701973	-0.033061006	0.596935215	0.037340707	-0.191509481	0.073371088	-0.25820201	0.1577643126818543	0.48799445425007554	0.018726963837627984	-0.034639486	-0.480315447	0.22680960421203009
322	A0A024R7T4;P17026	ZNF22	-0.532638879	-0.533562682	-0.722221756	-0.708469547	0.4175859066490119	0.3893652179334095	0.20944293561336352	-0.319641785	0.067343275	-0.086297475	0.6317047741335272	1.1284843842072931	-5.91E-04	-0.49456004	-0.908220263	-0.560817001	0.12485832880704474	0.11783755442350023	0.8790144662276673	0.14262098326094483	0.045964757	0.9855630930306307	1.410659375318961	0.5511544220598655	-0.118590817	-1.163220471	-2.084049936	-0.321059832	0.21268836261928775	1.0811568570633008	0.7354506209789987	-0.605150128	-0.052222681	0.1622792521051577	-0.646599241	0.5647392375594278	-0.624223216	0.17418806886952984	0.43530873978361767	-0.491047144	0.31608283317979297	0.7483354119085633	-0.921730264	0.3560364280872659	0.007049142
323	B3KMX0;A0A024R7U6;P33991;A0A3B3IT92;A0A3B3IU45;B4DLA6;A0A3B3IS57;E5RG31;A0A3B3ITP6	MCM4	0.43884644239683906	0.791220558	0.9149725391334333	0.4475948935998611	0.073413747	-0.117397878	0.20700507759002587	-0.01923529	-0.223022883	-0.030845658	-0.322453525	-0.107414767	0.302651101	0.47948359125795426	0.5709763168376062	0.3831412531404929	-0.280230608	0.058088739	-0.981517405	0.004382625	-0.184073281	-0.622127503	-0.627215408	-0.224761185	0.24245881802968802	0.19950050938458788	0.099356351	0.023663025616432527	-0.098876123	-0.462404232	-0.351772317	-0.227125786	-0.290089289	-0.414140615	0.30542769111392576	0.042520474472276346	0.6481586083690548	0.035946413888397394	-0.170934208	0.43406306567205283	-0.299819162	-0.414544344	0.14124467589099138	-0.285044614	-0.089070435
324	A0A024R7V6;P61019;A0A0A1HAW1;A0A3B3ITL1;Q5HYI5;Q8WUD1;E9PKL7	RAB2;RAB2A;DKFZp313C1541;RAB2B	-0.201453862	-0.404377745	-0.300536928	-0.378856205	0.23478636472624007	0.29541850181150464	0.240875668	0.13942907187711825	0.3720276578840613	0.4377030842673349	0.40582601339434854	0.2506652418191758	-0.912458462	-0.17779768	-0.0364904	-0.507493635	0.063648337	0.3592234640665125	-0.636603028	0.075533064	0.2898885916908935	-0.184334169	0.47597825007687894	0.22720681844297308	-0.498483399	-0.093921956	-0.278662408	-0.083017978	0.009539341	-0.467989336	0.1176429193849628	0.093209126	0.25093764081276637	0.3571353168924442	0.21164894335429382	0.25415377595704747	-0.321306185	0.22762740153142222	0.3665554993412309	-0.408560044	-0.034549541	0.20218487272738214	-0.238521435	-0.061899488	0.26846891925413724
325	Q8NA80;A0A024R7W5;A0A087X0Q1;B4DPX9;A0A087WY31;Q7Z739;Q658Z6;Q8N3V9;Q96MZ5	YTHDF3;DKFZp451J085;DKFZp451A052	0.19352447357108046	0.42042917942861274	-0.393581047	0.090692345	-0.315933368	-2.071059611	0.27793959309209026	0.16927615999674314	-0.123824651	0.20448841484498292	0.007260382	-0.020243023	-0.343362204	0.39542305970155295	0.3616507766881437	-0.189628429	-0.028763751	-0.096494058	-0.284371192	0.11030952070018255	0.049298478	0.048920477134907304	-0.215683883	-1.212309654	0.6930775811540794	0.4860646130956104	0.9324153811953314	0.715165482	-0.111459281	NA	-0.728713604	0.3566682937640925	-0.26333941	0.42520271971517265	0.010726996	0.45023323862092796	0.082243132	-0.480467412	0.021397175000328672	0.060497695192867226	-0.070352975	-0.327966751	0.7111576586152428	-0.156691303	0.1601827805024644
326	A0A024R7W9;Q92905;Q59GH5	COPS5	0.2643911498765831	-0.735478063	0.22585532624860558	-0.248077828	0.029642554347050324	0.14953895764805025	-0.008952975	0.085687229	0.20181903810700708	0.076968865	-0.377445489	-0.746049335	0.33526454	0.5469760003897151	0.2280440968219256	0.29710325062942683	-0.26244565	0.18968893310525836	0.041735582	0.13623424097527873	0.11741983817789586	-0.196695665	-0.157123174	0.2780572295923138	-1.229416999	0.4875956302627759	0.25433061238283305	0.2631579789036669	-0.020577456	-0.563886885	0.034847463	0.13410008381375546	-0.155276194	0.5007952943145818	-0.233316504	0.055488323	-0.123327354	0.063978942	-0.21117673	0.35184697202358156	0.026303276411353296	0.010414557078438455	-0.056083194	-0.103879198	0.04192273
327	E5RHG8;A0A024R7Y5;Q15369;R4GMY8	TCEB1	0.20281643009519884	0.098695101	0.15003328785321215	0.034588262	-0.077407859	-0.0892224	-0.001011523	0.11139101184609713	-0.095940655	0.076856115	0.050432986	NA	0.3738670871506651	0.31214732275786844	0.2949854104910873	0.4878114855736139	-0.078041333	0.064822111	-0.226247221	-0.576973401	-0.193035434	0.014117067791100217	-0.199596112	-0.447282691	0.37044550948873095	0.2524023883575998	0.20011500706743726	0.11842245632155075	-0.041064151	-0.042452347	0.13758971693926805	0.20332171244286257	0.12464271011672196	-0.595819675	0.074505328	-1.089913706	0.12124300683231902	-0.014352956	0.010159219	0.36691256310730636	-0.204400224	-0.206739556	0.23505607692282737	0.064058469	-0.371936599
328	A0A024R7Z5;O00560;B4DQ93	SDCBP	-0.254545698	-0.28580754	0.21376982142985726	0.39845128671128055	-0.577665517	-0.349343442	-0.877067957	0.34498347185341105	0.23522272849754922	-0.318558298	NA	-0.441348669	0.016230088	-0.185831439	0.3244731564150998	0.1389710461208976	0.3657748969241389	-0.089149881	NA	-0.477313112	0.03476403	0.39220473341693646	NA	0.4040840570954404	1.0886361308498826	0.24955002909666033	0.3097365290624447	0.7256112828144329	-0.431280346	-0.01169911	-0.622497537	0.1372426066706425	-0.457622657	0.30019578293411464	0.574212436	-0.874382909	0.016988444403978904	-0.365751884	-0.175873269	0.07248219	-0.067874555	0.2760390838490344	0.5924049699345619	-0.23303712	-0.11537786
329	B4DV79;A4D210;A0A024R821;P55884;B4DXN6;Q96G38;Q86UM1;C9JZG1	EIF3B;EIF3S9	0.13418235059554467	0.16674781147121967	-0.323701805	-0.14872094	-0.368494564	-0.222710914	0.024086963	-0.355383326	-0.502259427	-0.392044253	0.20013091458375593	0.5225610169460212	-0.115675834	-0.617714158	-0.068568931	-0.376444004	-0.217878795	-0.586447368	0.21110662326180768	0.26370397578267135	-0.575444632	0.594386093	0.11347349821263342	0.23955360733699227	0.6413090648094013	0.23636880265638893	0.5222178759339996	0.1461745291090849	-0.024477867	0.6556196123900194	0.03244198	-0.155120073	0.2589713359702256	0.011772145937087539	-0.251030486	0.3273091751133773	-0.042873146	-0.23062546	-0.042902937	-0.294600732	-0.082378891	0.092992142	0.3865175681272194	0.12711591333064837	0.086755543
330	A0A024R829;Q9NRF9	POLE3	0.7547989746105347	0.41301024887540555	0.5002629881703128	0.5087968799135877	0.368386971	0.11456179278425983	0.3333054399379726	0.13109178440808106	-0.346162572	-0.206216745	0.02839636	-0.357185012	0.7417608738825521	0.311697333	0.40648253409965995	0.12011257858468743	-0.217965913	-0.206073277	-0.483509051	-0.425384826	-0.392891264	0.004028088	-0.460261517	0.034760440624066594	0.1147878388389126	-0.291466173	-0.516654064	-0.166573134	-0.162410141	-0.318909201	0.080251936	-0.029345215	-0.028995621	-0.382661211	-0.325143269	0.3513151441438634	0.5442172728924609	0.2368364971321426	-0.220291992	0.39501332978003184	-0.333233267	-0.203591063	-0.214976383	-0.107603155	-0.096371239
331	Q13049;A0A024R843	TRIM32	0.076461329	0.2898521249566285	0.8508297468731761	0.6326906119137662	-0.047829532	NA	0.011316706	0.19200139188487686	-0.125418567	NA	-2.516561647	-1.544375636	-0.136319429	NA	0.6997689732282283	0.5738829271293021	0.44177401036795666	-0.090889875	-0.35161717	0.073354881	0.18161950579401231	NA	-0.977714471	-0.610694705	-0.160377968	NA	1.1539182775309549	0.8890482643354344	0.1524577832498095	NA	0.12754054501855167	0.25438548884504625	-0.191740551	NA	0.6280287837417583	-0.475391798	0.480258969	0.069630037	-1.377651435	0.39691133898481185	0.035955977	-0.451129375	0.6453300400476392	0.19592845439829873	0.004765993
332	P61106;A0A024R845;X6RFL8	RAB14	-0.095075421	-0.823767216	-0.293323252	0.052988426	0.35186866679918927	0.33075301538887125	0.3648272749947334	-0.05994065	0.36418636329431275	0.1637635406288839	0.46621296169938764	1.0303196070527776	-0.879630956	-0.604280444	-0.04916964	-0.635937261	-0.041344347	0.11638397121137463	-0.350670161	-0.784852866	0.4334531217215104	0.6316647180527436	0.5758952191237352	0.067285707	-0.376247542	-0.117588234	-0.170884787	-0.009085944	-0.029078995	0.14630969759880802	-0.199400003	-0.390151548	0.041065456	0.036322864	0.16245428578935467	0.5746743733391406	-0.289794366	0.24687707668287037	0.506120618	-0.542254575	-0.265120851	0.42707469155238603	-0.168451627	-0.118080212	0.20362924475309613
333	A0A024R857;B4DH63;Q96ME1;B3KTC9;H0Y6I6	FBXL18	0.4610632068910174	0.3393181786845355	NA	0.7395633102838118	-0.131539143	-0.441418973	NA	0.2669807190944648	-0.809451814	0.16402529823140388	NA	-0.576815901	0.5103571957717843	0.4700278583721355	-1.243127993	0.6032028409234333	-0.013221162	-0.200393796	NA	0.091186417	0.6126205762487197	-0.171968676	NA	-0.602621545	0.11928892605498631	-0.090339574	NA	0.17289513951005742	0.097359968	-1.058597019	0.9467172142568461	0.042611522	-0.213746498	-0.075481024	-0.048187603	0.039692351	0.5139707209621194	-0.101336643	-0.406758317	0.085770798	-0.040153691	-0.053334059	0.06793732	0.007678744	-0.073774871
334	A0A024R861;O00743;B7Z3E2	PPP6C	0.21821693971111877	0.3504205518294508	-0.208058185	NA	-0.077421389	-0.224413126	-0.255042352	NA	-0.127608135	-0.614831171	-0.317549228	NA	-0.316320027	0.43668283065449787	-0.015872204	NA	0.031416887501629985	-0.353814252	-0.179408864	NA	0.5761371647668164	NA	0.7582828656255266	NA	-0.402120358	0.8923096889691017	0.11399949515708067	NA	-0.228444743	NA	0.034373964633418075	NA	-0.126879841	-0.291051036	0.32699452324374495	NA	0.099075523	-0.206743201	-0.37444709	0.013712621042017089	-0.188386322	0.646092436	0.18027869664447815	-0.118152968	-0.051429697
335	B4DYI0;A0A024R869;Q92805;Q59HA1	GOLGA1	0.39793131751373506	-0.061995863	0.23518186249210934	0.9455366168062125	-0.897413044	-0.690315416	NA	0.7166120144689386	0.095839561	0.2139666897027111	NA	-0.398718038	0.1601401330203123	0.003956896	-0.229549951	0.6075935903366511	-0.443756013	-0.971526651	NA	0.9109209610169305	0.5421421442793009	-0.740820193	NA	-1.751904915	0.083292325	-0.361638862	NA	-0.421303329	-0.321848816	1.1498615056003885	NA	-0.26662627	-0.306283815	0.9503382795182777	NA	0.8503872799949562	0.39822639646730074	-0.271309236	-0.010574349	0.15459807984825388	-0.149057655	-0.631131408	-0.214153709	0.20619171950770637	0.517210161
336	A0A024R872;Q96TA1	C9orf88;FAM129B	0.15476799800147323	0.2398435167987515	-0.325242263	0.14991711587579934	-0.216737263	0.11421257414607001	-0.120812175	0.07961327	0.13871259550590026	-0.190048683	-0.26610927	-0.013486742	-0.176240714	0.3233891087911664	-0.014108171	-0.432203014	-0.20008037	-0.281114338	0.42458192160791564	-0.082410386	-0.053454091	-0.421442494	-0.340163465	0.24690065653410415	0.15216943592591947	0.31944256161704443	0.37200960523185467	0.26725856224056677	-0.111394114	-0.403283741	0.32401355527702236	0.03928946	0.01876279	0.099913886	4.043643427357103e-4	0.1831283176566329	0.054821592	-0.035930899	-0.082733025	-0.074790697	-0.034755793	-0.142039848	0.27772004125384636	-0.03784371	0.075552339
337	B5BU53;B2R9L6;A0A024R880;P50750	CDK9	0.7089920572678176	0.1427632206887555	NA	0.7338649578977245	0.24372797478185432	-0.962700051	NA	0.5359742579079189	0.2933682584210522	0.6147372463665699	NA	-2.044227307	0.37907378824431437	0.15175140016815705	0.5502167217970205	0.621315097	0.505947425	0.7132754173511573	NA	0.4740366466949554	0.5041686453691101	-1.103660099	NA	-1.214417902	-0.213103839	0.8212102709200838	-0.619060301	0.097165674	-0.142962652	-1.61517116	NA	0.037546123683932904	-0.564354058	0.7311898852081117	-0.233219853	-0.147447845	0.5431209762113838	-0.046418375	-0.36412637	0.4401701493826695	0.5790007271560434	-0.590055554	0.036133849	-0.558948332	-0.03887707
338	B4E2V5;B4DZK8;A0A024R882;P27105	STOM	0.2219955095321225	-0.015448581	-0.681508507	NA	-0.491987097	-0.313552627	0.1982868993850327	NA	-0.02758793	-0.30435632	0.035582214	NA	-0.406306353	-0.761539283	0.1040551671611263	NA	-0.146229191	-0.081324714	0.5075554365813102	NA	0.062106858	0.7545514395506286	0.7736617450781275	NA	0.11902434115711241	-0.053181184	0.32004436208601705	NA	-0.031014451	0.5519969742938149	0.17763001173238593	NA	-0.033984864	0.09215765	-0.570627507	NA	-0.158320526	-0.202417608	-0.098787345	-0.354596823	0.093333844	0.5301066808542209	0.12862917295516393	0.23287084505987973	-0.17081824
339	H0Y5D5;A0A024R885;B7Z3U7;F5H2X7;Q9ULV3;Q9BTG3;Q5SYW2;B4E0A3;Q96KB7;A0A494C0L7	CIZ1	0.070979006	-0.286742457	0.12881997259440323	-0.247781893	0.072625223	0.23508892609614587	-0.158221458	0.21958324224701806	0.20334531812879433	0.45824293740544314	0.027819076511233165	0.1568009379290315	-0.15409913	0.2407589605555461	0.057640172	0.14825650208509888	-0.04139424	0.23529161158371809	-0.277331133	0.076523279	0.16523497264362313	-0.412041259	0.12652394539279913	0.062864538	-0.082775164	-0.004530705	-0.342464581	-0.636241622	0.003965451	-0.575790895	-0.115813403	0.12137635853020416	-0.280979963	0.183004402	0.38760393380540603	0.2338591388378296	-0.083681343	0.092268983	0.2115520674936248	0.073139126	-0.001727621	-0.014354451	-0.266503018	-0.141565622	0.1308718779650361
340	A8K1C7;A0A024R892;Q8IWT6;Q96SW8	LRRC8A	NA	0.10566867985926942	0.076504694	-0.04252114	NA	NA	0.27515195665015313	0.38464675291226036	NA	NA	-1.408928838	0.094541658	NA	NA	-0.302842697	-0.305198559	NA	-1.304279008	NA	0.27514395290204957	NA	NA	1.1058817833270649	-0.442446858	NA	0.35432140706111886	0.49762392908466874	0.21719459697482976	NA	NA	NA	0.2649238713108436	NA	-0.272253758	0.35687722840293556	0.069990349	0.057081010724148847	0.3404296209216735	-0.646663324	-0.293490362	-0.504037262	0.34224772868089864	0.3669102438473397	0.27545413745131186	0.062068206
341	A0A0C4DFV9;B2RCX0;A0A024R895;Q5VXV3;Q01105;A0A087X027	SET;SETSIP	-0.206467051	0.073836416	0.083246342	-0.168653734	0.5681876307832282	0.11679805746525208	0.1308285653200414	-0.47086482	1.034017754938558	0.2124883208469516	0.19939993028102188	0.080152708	0.13126602275454727	0.062041725	-0.328695012	-0.287411086	-0.228993829	-0.043971047	0.047250481	-0.304542694	-0.326764585	-0.221265345	0.065774124	0.35782500995444244	0.19353756200304428	-0.327296231	-0.497185647	-0.733944959	0.8030133229538156	-0.057872334	-0.037278652	-0.181571476	0.4024601992997164	0.075938201	-0.06958752	-0.145696351	-0.054509507	0.086237358	0.38151467849446946	-0.105699588	-0.132564272	-0.031107699	-0.341222319	0.13157271531417486	0.065778633
342	A0A024R896;B7ZC38;Q9NR46;F8WFB9;B7ZC39	SH3GLB2	0.3718375552576479	NA	0.845584402	NA	-0.348492081	NA	0.20059644249524816	NA	-0.885902404	NA	NA	NA	0.651067505	NA	0.3657392337848464	NA	-0.183515809	NA	-0.884361426	NA	0.950468082	NA	NA	NA	-0.489169971	NA	0.6776728336740773	NA	-0.130694263	NA	-1.6098983	NA	0.14218356277361432	NA	0.32688463612408725	NA	0.6051239967001765	-0.077534801	-0.889489386	0.5048163874739302	-0.5375256	0.9468811	0.090664449	-0.873883264	0.2309471173429678
343	Q96I24;A0A024R8A7	FUBP3;hCG_31253	0.48626772656778805	0.35057883491905906	0.8233810276993473	0.3025119435097251	0.3785377329322188	0.6400288245691197	0.5977622112533345	0.693013316	0.25008321108368076	0.7917797609938635	0.1442587343306102	-0.53466324	-0.331491231	-0.15377189	-0.022809129	-0.309202543	0.091081721	0.35510057366792835	-1.492467588	-0.128985123	-0.007704695	-0.731302851	-0.547624512	0.21597595549662757	-0.407858183	0.4256666604865448	0.4425700911068588	0.2935116062377756	-0.078248861	-1.241535481	-0.421095415	6.738171617632923e-4	-0.376357582	-0.554127444	0.14162086334679214	-0.085158844	0.4906848831739806	0.5773355211825575	0.16286461664420387	-0.204318698	-0.293817604	-0.267664026	0.18847254365309563	-0.435051485	-0.218505752
344	P35658;A0A024R8B6;A0A494C1F2;A0A0A0MSW3;Q7Z3C4	NUP214;DKFZp686J0330	-0.254721524	-0.185736621	0.5428128636170456	-0.332193062	0.6304471431654853	0.5307133583499832	1.0114223584243738	0.592918897	0.4829956089544527	0.8472811183957002	-0.052227608	-0.841056883	-0.800460789	0.21785268602659386	0.2266806076150008	-0.274607279	0.5093698666659772	0.9321051326921738	-0.864826618	0.5927832692177833	0.459765164	-1.385803078	-2.302386618	0.39062524936101933	-1.216435104	0.16143236870547029	0.26090603548365343	-0.658254916	0.3304383221406866	-1.170209725	-0.473226637	0.4995495377040958	0.26585203234502414	0.060656555	0.9848579682390083	0.2806803186631875	-0.057459586	0.6913754392017676	0.10924805887066938	-0.157633693	0.29235791273616335	-0.709449821	-0.363087904	-0.203362125	0.39801171857776235
345	B4DPP5;A0A024R8B7;A0A494C0K7;Q6P2C8;A0A494C0P0;U4Q365	CRSP8;MED27	0.32591236561481257	0.6652693312725262	1.0206038210749178	NA	-0.215723544	0.24682383297930985	0.075666857	NA	0.14087538396285204	0.5745565933455022	-1.369550192	NA	0.25540728966887283	0.9583606339934088	1.1172229489836853	NA	0.23026130594443275	0.5300112896374589	-0.24752862	NA	0.06816168	-0.884889833	-1.194970224	NA	-0.118211745	1.040179534051392	0.74990002	NA	0.26823503953823524	-2.040994983	-1.874868142	NA	-0.201350954	-1.000334516	0.8809748228707651	NA	0.6705951726540845	0.035589049	-0.218039405	0.7769969575486547	0.17091465842695203	-0.670566125	0.5572892698326747	-1.215876028	-0.106903549
346	B4DZG2;A0A024R8C1;Q15361;A0A087WY09	TTF1	0.019112586	0.10413785991909527	-0.291368015	0.34930954976317313	-0.252484683	0.33164423101949997	-0.03873769	0.7042429911579549	0.018902462	-0.964900553	0.16568723427588722	-0.766532259	-0.322773011	0.1344277878832362	-0.125388446	-0.213269136	-0.318627223	0.539790747	0.192908049	0.7076129773098937	0.10371813171499768	0.3923051810093001	0.7149989964917647	0.13773356761923755	-0.265819164	-2.06186682	-0.330108517	0.4103169574544691	0.012027526772960569	NA	-0.793163574	0.8287856471505959	-0.193512879	0.3437855924753025	0.7267316998802711	3.7219611196982836e-4	0.044856795	0.18572501228323945	-0.387151979	-0.132191901	0.2799799375370782	0.33674776921207744	-0.562310586	0.015441999886047766	0.2189029522657881
347	A0A024R8D7;P31025	LCN1	0.048342546	NA	NA	-0.714804136	-0.812354649	NA	-0.0533704	-0.56563022	0.9581064432632054	NA	NA	0.9086484738736349	-0.593967468	NA	-0.132516496	-1.036630551	-1.026658711	NA	NA	0.1544624721221432	0.35467778291844665	NA	NA	0.79505106	-0.334822475	NA	NA	-0.149817182	1.421988116999117	NA	NA	0.32994200236612353	0.170810556	NA	NA	0.2785428326024613	-0.392387642	-0.536275271	0.8742206107243261	-0.646861686	-0.495254967	0.5157075735997213	-0.301476676	0.8168082118385293	0.16551984654366966
348	A0A024R8E4;Q9BV86	C9orf32;NTMT1	-0.850275993	NA	-0.01725453	0.5667260281661567	0.3910693777248391	NA	0.42427623643881573	0.22484207593986275	-0.07550177	NA	-0.932432054	0.17736185485017794	0.2382877911398048	NA	-0.629690814	0.3575177023454421	-0.359565132	NA	NA	-0.470515665	NA	NA	1.047768799604524	-0.037027581	NA	NA	0.4885019992138143	-0.102330052	-0.184303937	NA	0.037509517342676255	-0.419024712	0.4878893249647507	NA	-0.821422399	0.45759393114305386	-0.110765061	0.3362323343104836	-0.287354219	-0.021792003	-0.425537294	0.4948737136057242	0.1825890776752856	-0.199103273	0.030856723385666623
349	B2ZZ86;A0A024R8E5;P20908;Q96HC0;Q59EE7	COL5A1	-0.119867833	NA	-0.209972592	NA	0.10247141060994555	NA	-0.140018667	NA	0.088270685	NA	-0.050664607	NA	-0.075571442	NA	-0.504359234	NA	-0.033165314	NA	0.23053050480213974	NA	-0.620990222	NA	0.9650705746371412	NA	0.011140011	NA	-0.038666357	NA	0.12001114190932126	NA	0.5205481713299788	NA	-0.094168428	NA	-0.150597804	NA	-0.164920212	-0.018773628	0.018803039051079367	-0.289965338	0.098682595	0.17204017654528955	-0.013763173	0.320279657	-0.122383116
350	A0A024R8H6;Q15059;B4DS09;A0A140F1N4	BRD3	0.22997480156725136	0.6996695814727537	0.7535916411001304	0.34852114176793164	0.2673248620209809	0.13617784492261364	0.021388414	0.016796527247397514	0.2517626041988997	-0.01259356	0.2950613843332877	0.38679140379913984	0.6453468136170816	0.6162622730537981	0.6460189745002313	0.30298542979902865	-0.081984244	0.42883666531515025	-1.464679823	-0.143892911	-0.55049452	0.09829459	-0.146590289	-0.285225575	0.5922226664043982	-0.018591617	0.13948462	-0.314160251	-0.282221413	-0.771278737	-0.047790888	-0.736960514	-0.65459604	-0.586244613	-0.112046485	-0.667160758	0.507939291	0.11042191213900157	0.2302554581482879	0.5526533727425349	-0.315430078	-0.221003949	0.099738855	-0.459562888	-0.505011974
351	A0A024R8I0;Q96BF6	BTBD14A;NACC2	0.5883707741570873	1.543274969985639	0.48682678111569627	0.7273102311903198	-0.298609333	-0.326667357	-0.654064086	0.603417157	-1.114470559	-0.059531778	-0.163754256	0.2325986077669193	0.4475877658814268	1.2003463454439403	0.056926796	1.265951205513098	-0.072556486	0.5007208165733831	NA	-0.223754786	-0.165792406	-2.078993947	NA	-1.242281687	-0.219342098	0.9857649655551712	0.40001522050641897	0.9378881147845952	-0.013784162	-2.149612941	0.5112229278917199	0.010270045997371215	-0.360875021	-0.824772599	0.256655579	-0.786284802	0.8668406751729403	-0.138585919	-0.24589451	0.7730980142481273	0.098531501	-1.131961027	0.5564765367241712	-0.380081046	-0.398424225
352	J3QQS1;A0A024R8L0;J3QLS3;Q9Y2R9;J3KSI8;J3QKW2	MRPS7	NA	-0.234423217	0.17064161507454748	0.5084236390596185	NA	-0.337567686	0.8105512072144818	-0.439115793	NA	-0.632552496	-0.416416692	-0.34641083	NA	NA	0.6481321987255847	0.110541828	NA	NA	-1.399462086	0.2946631005858467	NA	NA	0.2803761610047098	0.03337123	NA	1.0265348521728355	0.42934316770254705	-0.454417646	NA	NA	-0.428449728	-0.413496741	NA	0.066392129	-0.117669656	0.8410114429375045	0.1644051981897874	0.027480428611005144	-0.448935487	0.39552819927239447	-0.536208307	0.17306488127215092	0.3500113104672543	-0.404782048	0.279435824
353	A5YM55;A0A024R8M9;B7Z8Y7;O94762;Q9BW80;Q8WYH5	RECQL5;PP1045	0.8770799681468147	2.528818855565335	1.0328363851124873	NA	-0.518187853	0.7319032747320612	-0.405802966	NA	-1.00460033	0.6654030311680627	0.037951896331431395	NA	1.4002480438465001	2.3298209093583404	0.9803091778432905	NA	-0.244709708	1.0798303762659833	-1.203654417	NA	-0.589467672	-9.062462955	-0.545494542	NA	1.5136425296944345	1.854333563989355	0.42700069901289767	NA	0.040547412391648205	-0.220322583	-0.159200297	NA	-0.992213137	0.16377030173921775	-0.717379963	NA	1.4795784029415464	-0.064029182	-0.100415134	1.5701260436827114	-0.122844583	-3.399141723	1.264992264232228	-0.112991823	-0.515274266
354	B5BUF9;B5BU32;A0A384MDV9;A0A024R8N6;P04183;K7ERV3;K7ES52;K7ERJ1	TK1	-0.038923278	0.22690103628978645	0.3031491111498837	-0.154326625	0.011961772	-0.150972864	-0.030753489	0.4059400081628453	-0.746091507	0.15257417589419642	-0.066980554	-0.797768632	0.40795733153263847	0.1793706070310126	0.6539393499432263	0.1758336863472053	0.2552020367611613	0.33003006529713524	-1.271408451	-0.070968594	-0.114381322	-0.3147358	-0.116909891	0.2465383626420719	-0.249490114	0.1701851211620548	0.28648449734394993	-0.139815807	0.3273831091247306	-0.306737733	-1.122284913	0.6584123503217472	0.21716717281094947	-0.185944779	0.5102533099139771	0.3592112486926455	0.084200061	0.059043856718369286	-0.364566629	0.3542752437135199	-0.189286236	-0.074872163	0.016840924	-0.110806796	0.22517173807386393
355	A0A024R8P8;P63173;J3KT73;J3QL01	RPL38	-0.301358208	-0.156501733	-0.403377582	-0.32236439	0.028745477265180206	-0.06595336	0.18979344111256674	-0.214326482	0.557600971	-0.079504648	-0.037979358	1.0031356060956627	-0.494017703	-0.126400894	0.6389313184820989	-0.223601471	0.12076248285427771	-0.132376844	0.6378737246531633	-0.00327986	0.12458737039505438	0.6825286536028329	0.2255434864944658	0.5556166032158925	0.086069353	-0.473547758	0.25828854620242986	-0.308478629	-0.080859387	-0.003364921	-1.009405786	-0.302110458	-0.044208701	-0.352886977	-0.333490595	0.35991871040093143	-0.295900478	-0.015435231	0.3608131427099684	-0.051272187	0.1557448759369182	0.3970690284270614	-0.109417122	-0.348935138	-0.09266689
356	A0A024R8R0;J3QQJ0;Q9UHR5	SAP30BP	0.3683170997026647	0.094317327	-0.153007458	0.344149725	0.013074841318101223	0.22434941471196174	-0.185010592	0.35165363076402945	0.087774747	-0.092718603	-0.155841544	-0.08263299	0.33889957115772196	0.42116518559149907	0.37832823957701883	0.7885358245255533	-0.234554212	0.5790099011102501	-0.708066039	0.25870122300803583	-0.007519537	-0.585726538	-0.863889539	-0.143403281	-0.300871241	0.3284663860440722	-0.014411715	-0.037752648	-0.573855413	-0.630937099	0.9188756121383594	0.34357042166608914	-0.496298813	-0.158129005	0.12805285832987306	-0.542615742	0.1634441735599471	0.10101682377263121	-0.060854597	0.4817322052129483	-0.026227282	-0.400134724	-0.006142305	0.014413380433885169	-0.267247676
357	A0A024R8R4;Q8TAT6;B4DG89	NPLOC4	0.14057357181377253	0.3844732608950115	0.3535927528808654	0.2673883864029268	-0.052033076	0.004094932	-0.002209629	-0.032829254	0.005938313	0.063859976	-0.128965773	-1.15144326	0.4754672731494647	0.41616257131538914	0.17860727755447436	0.5618730832487258	0.038686867858400996	0.2995651052133994	-0.761954906	-0.216545443	-0.014170305	-0.93859328	-0.356730841	-0.453672394	-0.027406341	0.3808616589032794	0.16856922792835777	0.37171163111353095	-0.031808226	-0.344593999	-0.217866712	0.25641446448887634	-0.020598926	0.010020021581182143	0.4035735514678808	-0.030011564	0.2865069929981433	-0.020744257	-0.302652686	0.40802755131701274	-0.160062094	-0.440791705	0.22343404434160125	-0.084463618	0.090745771
358	A0A024R8S3;P61956;Q6EEV6	SUMO2;SUMO4	0.00200343	1.1819440290445893	0.6997026922559773	0.7191169096342029	-0.050095917	0.13437889229308728	-0.109965535	-0.370022974	-0.301914759	-0.020208306	-0.162478544	1.3118558269329972e-4	0.7322670710632985	0.6784908796144162	-0.042251948	0.5447883406671146	-0.502117824	-0.159614118	0.2118488475217234	-0.500726509	-1.135958554	-0.60035918	0.17370923788843062	-0.0366841	0.9520819244072811	0.4336927931715652	-0.248857779	0.25207929543277496	0.3177551690922419	-0.477720195	-0.354456931	-0.391924623	-0.247802057	-0.795271194	-0.37384763	-0.151712022	0.6506917651912336	-0.098926383	-0.121117606	0.4783235859425499	-0.237652401	-0.399823149	0.34724905855646815	-0.226586645	-0.392158226
359	P07237;A0A024R8S5;B4DNL5;H7BZ94;B4DUA5;B4DLN6	P4HB	-0.032692892	0.035285554	-0.22348969	-0.381454416	-0.379991537	-0.153699736	0.24583072999933386	-0.2319428	0.24546607551966054	-0.154750186	0.4114493595921121	0.2126284612130168	-0.265782352	-0.552451226	0.019479782826974355	-0.713366444	-0.258176229	-0.407771408	0.14713851771150052	-0.019636015	-2.90E-05	0.8163469973453542	-0.12796229	0.7032331466944374	0.4501416723257173	-0.154669047	0.3537541923351874	-0.497418271	-0.075793577	0.5006193055645013	0.069776512	-0.120710078	0.10428222369271133	-0.034077013	-0.151721146	0.6221527909806713	-0.150587861	-0.129950836	0.17869842758939183	-0.37803006	-0.134611284	0.3478972217922323	0.037952136748147444	0.093473041	0.13515921393925331
360	Q53G91;A0A024R8U1;O15427;J3QQS9;J3QQV2;J3QSC3	SLC16A3	-0.531854902	0.14399183722106731	0.017765721940380452	-0.093008702	-0.301235045	-0.002859676	0.19080657630273648	-0.02524288	-0.866272502	-0.079846009	0.334576266	0.12865780714252895	0.14597283393242194	-1.401299021	-0.176339505	0.011459331331258706	-0.30408646	0.2361151805450076	0.097012578	-0.127147998	0.9203740268829126	0.714355687	0.36150296060138404	0.16836422374713117	NA	0.1469843024961432	-0.539008407	-0.280406441	0.022534725767091295	NA	0.7661655206742142	0.21756456244391187	0.3222392606204857	NA	-0.322343059	0.10450720607687879	-0.119834268	-0.038690512	-0.124778866	-0.359109347	-0.028584431	0.5370914682600512	-0.228201271	0.3313638467410183	0.03074338
361	J3KP15;Q53FN0;A0A024R8U5;Q01130;J3QL05;Q8NAK9;B3KUY1;B3KX15;Q6NXQ0;Q8N220;B3KVY2;B3KUF7	SRSF2;SFRS2	0.5977121596671586	-0.37927229	-0.270728587	-0.154741861	0.040492825046975246	0.10919153364608393	-0.204335982	0.171455172	-0.435651345	0.42589189822150997	0.14831704153611977	-0.788139956	-0.269451337	0.310869748	-0.169267068	0.6342388365752419	0.5383101934561739	0.7831427306734057	0.3322971	0.32060557179929006	0.877676744	-0.562074546	0.2891815507910038	-0.434227156	-1.761066336	0.2098176847263444	-0.373494772	0.15367978218675246	-0.066512375	-1.017374014	-0.299608361	0.46489082649266916	-0.077962668	0.1471279823738444	0.5720643353051542	0.13694493647592298	-0.051757645	0.029200887	-0.16239559	0.12659754467822926	0.4935888990062501	0.042639148383237374	-0.44276591	-0.229650981	0.19454364664475426
362	P32322;A0A024R8U9;A0A1B2JLU7;E7D7X9;E7D7Y0;J3QL24;E2QRB3;J3KQ22;J3QKT4;B7Z8T1;J3QL32;Q2TU78;J3QL23;Q8TBX0;J3QLK9;J3QR88	PYCR1;PIG45	0.12958176058753887	0.024099281278101115	0.30815619776254927	0.5695101429790216	-0.17668808	-0.316930297	0.1398475681368808	-0.590461505	-0.13748359	-0.623447496	0.5256414767925941	0.030612776430065637	-0.154734173	-0.290358891	-0.425150936	-0.090961114	-0.347677247	-0.88204095	0.19650064550467516	-0.712518347	-0.234183357	-0.113755598	-0.560155266	-0.610900694	0.7490739683054056	0.46012485658052726	0.33576366657839846	0.33707361459888463	-0.084361634	0.7826699530218539	0.27011953771232483	-0.259256897	0.35352245828817486	0.873832718	-0.256723656	0.7816591064644921	0.25783684565180126	-0.236058079	-0.051169208	-0.240301278	-0.436433975	-0.379748729	0.47050902651580473	0.17729273973612547	0.4380726566617204
363	A0A024R8V6;Q9P275;A0A075B784;Q9H9C5;E9PEW0	USP36;DUB1	-0.182468245	NA	-0.239370911	0.5196389819700246	-0.152534864	NA	-0.248443598	0.9992523768029157	0.076967078	NA	NA	-0.980757476	-0.111735006	NA	-0.066718122	0.8329584073905394	0.1168438087494495	NA	-0.376559588	0.3332177388548463	0.12036926480889616	NA	0.6229032216994455	-2.564662577	-0.156195714	NA	-0.171453184	0.3679268516003218	0.28215239161477246	NA	0.15997686339904166	0.9831624961909599	-0.047924209	NA	0.23883052725460846	-0.355376516	0.049336801	0.2161614975943294	-0.43515834	0.23490528565656474	0.041237512	-0.590393171	0.030162843761336624	0.49183410961326757	-0.03808654
364	P38919;A0A024R8W0;I3L3H2	EIF4A3;DDX48	0.1362353691345787	-0.187105991	0.14999452665149768	-0.314657939	0.10632344487164452	-0.146731362	-0.167808614	0.061716226	-0.563768454	0.020212928254392557	-0.743073492	-0.505088938	0.12509708026944594	0.21347238651736042	0.4005404274113295	0.2874708506259901	0.1138801250778584	0.3831011789584246	-0.154563971	0.22549396869760915	0.2737415304313113	-0.105070063	-0.359827485	0.2670363853933821	-0.794119881	0.14931446592514216	0.067167944	0.036453086	-0.030692341	-0.496708351	0.26975536572319153	0.29601318350751604	0.11781417751866907	0.046881029	0.5143334395314866	0.3071677600503232	-0.053883508	-0.036625076	-0.447929489	0.2566451862060322	0.141977825	0.018970092113878106	-0.135296096	0.009591964	0.2465491016303476
365	B4E0G1;A0A024R8X3;H7BYT1;P48730;B4DIJ9;Q59FJ7;H0Y645;B0QY35;B0QY34;J3QQI9;B0QY36;H0Y2N6	CSNK1D;CSNK1E	0.099321903	NA	NA	-0.034137197	-0.001880011	NA	NA	0.25144430941740764	-0.085462174	NA	NA	-0.543595406	0.2506342462232944	NA	NA	0.050326676	0.32280735159184504	NA	NA	0.44302554827142265	0.32385899577478416	NA	NA	0.12419775161661606	-0.47306645	NA	NA	0.13291142716882665	-0.233463575	NA	NA	-0.314984554	-0.108656329	NA	NA	-0.203282512	0.032592353	0.12478214915627837	-0.31452879	0.15048046104190052	0.3829164499316353	0.2240283736957001	-0.170077511	-0.274224065	-0.155969421
366	Q53GB9;A0A024R8Z1;Q5VV89;O14880	MGST3	-0.38956618	3.14367721908238e-4	-0.539407398	-0.186290972	-0.533693993	0.298381037	0.087853778	-0.631649784	0.3511436070539529	0.23599986356479868	-0.078696792	0.36194061512109965	0.059101448	-0.420919747	0.044740145	-0.520697192	0.3227615744754929	0.24331280418925813	0.4396901640742819	-0.090996283	0.5802992154942329	0.23317481915693813	0.6472242728808967	0.5864335065838889	-0.164032121	-0.201460719	-0.072496854	-0.058505268	-0.306398883	-0.30028289	-0.114312997	-0.352386122	0.27739213954729797	-0.388264942	-0.042649113	0.6229448933532884	-0.278737546	-0.19477724	0.2175968233567389	-0.209443836	0.228692065	0.5117829535289906	-0.124123741	-0.268345223	0.11735574441902949
367	Q6NVY0;A0A024R904;Q9HB71;B4DFD3	CACYBP	-0.201197426	0.3238350002685569	0.35321929296528176	0.4855741452813337	0.48507396768986416	-0.360120048	-0.003243663	-0.110500952	-0.433111153	0.19156716693814288	-0.00976463	0.1834058373713741	0.37465189341288513	0.12330492379803458	0.250117881	0.8206546813616462	0.5124684436179326	-0.156972949	-0.052658023	-0.223228348	-0.637358963	-0.718720311	-0.394071901	-0.238976862	-0.075264804	0.19326370233978188	0.29956640023088954	-0.935300264	0.5639515959451847	NA	-0.373131861	0.2325230283634094	-0.138282425	-0.021785083	0.12136330616377256	-0.430851601	0.23643791263369685	-0.001117514	-0.020895535	0.38826250453796984	0.015982441	-0.50120185	-0.133353582	0.13719441391352152	-0.121308791
368	Q6MZT2;A0A024R906;Q16832	DKFZp686D1354;DDR2	-0.091457185	-0.250386013	0.026982738215770147	NA	0.003511128	NA	-1.362662137	NA	0.042351999	NA	NA	NA	-0.10166776	NA	0.45282359403204964	NA	-0.050666798	-0.68915824	NA	NA	0.2236904181411155	NA	NA	NA	0.5504545050631685	0.6694934591049904	0.9385571049631554	NA	-0.036833933	NA	NA	NA	0.3149733028311836	NA	-0.640006183	NA	-0.083545725	-0.658167742	0.063759761	0.19698567898384517	-0.348504757	0.24509818028296818	0.7409094518522893	-0.015426171	-0.141108678
369	A0A2R8Y653;A0A024R912;Q9BZX2;B4DGD3	UCK2	0.11071491752941838	0.9666798369001094	0.17056851781958732	0.4227632700011362	0.094444128	-0.636309596	-0.329208445	0.30809101670072653	0.4762993914995157	0.4294123344330539	-0.12671946	-0.037771981	0.26225540508805106	0.6644645259456935	0.3306120752104918	0.48097299813757033	0.10342845954722973	0.8433028414470514	0.29070209871771485	-0.325132579	0.056256862	-1.53862516	NA	-0.098213913	-0.466299491	0.32454428738516233	-0.385447543	-0.013812928	-0.129032968	-1.49645879	NA	-0.198403006	-0.179045342	-0.019597159	0.062987386	-0.418421992	0.44920457051534923	-0.109222789	0.21682800614365852	0.4660991860482396	0.25959814011990345	-0.495337802	-0.103730984	-0.576441986	-0.106996342
370	A0A024R932;Q8N0S6	C1orf155;CENPL	0.70303724	0.11017727314942805	0.42912796436067774	0.004396487	0.007131569	-0.085641396	-0.014058461	-0.222806635	0.44003229919675696	0.056606851	-0.013341036	0.054417285602242856	0.001233023	0.3096446788919706	0.040024381	-0.136771381	0.2011663834714801	0.23271943844019302	-0.405362506	0.5173489081572321	0.512007832	-0.099515173	-0.166081844	0.40644650024031626	-1.33242882	-0.12621983	-0.411258189	0.019986043945400087	0.074594319	-0.552425295	0.075030958	-0.113226514	-0.066361488	-0.261248365	0.12644657124953532	-0.314829074	0.31168474120402434	-0.078843731	0.13442884972568134	0.053532675	0.13646805589319863	0.163214329	-0.462480199	-0.129006633	-0.128998089
371	A0A024R952;Q13835	PKP1	NA	NA	-0.421699214	-0.255743547	NA	NA	0.4700712176367112	-0.73042247	NA	NA	1.206800534649062	0.4043184674194616	NA	NA	-1.271487984	-0.905586185	NA	NA	0.875315693	-0.002028819	NA	NA	1.973113798480611	0.8110240537761477	NA	NA	-0.584298771	-0.612021557	NA	NA	1.0372505942072554	-0.136971471	NA	NA	-2.025412588	0.1677782467835962	-0.338721381	-0.130175626	0.8055595010342618	-1.088537085	0.4366434373906556	1.392068926128381	-0.598160164	0.4501395617610249	-0.928817171
372	A0A024R964;Q8TDX7;B2R8K8	NEK7	0.005365261	0.9519947917289413	0.2963975776817335	-0.067432697	-0.034578743	-0.457382312	0.053568672	0.015906476	0.20085502783159787	0.3806550001612175	-0.44169623	-0.081810775	-0.076478666	0.6714123917055635	0.245588951	-0.130339005	0.032568861	0.030268514	-0.422441584	-0.057137282	-0.073423032	-2.597402779	-0.436655997	0.014920429374145514	0.002552386	0.28568954187394846	0.26541661511455494	0.4845242346235768	0.038229348	NA	-0.207912496	0.34115084746639845	0.098348865	-0.115981277	0.5235597315269394	0.2616993509761648	0.29499356943375676	-0.107209141	0.012913091975733627	0.17595825420561215	-0.105773036	-0.774728009	0.25795803049331045	0.055568236	0.1903190037870126
373	P23634;A0A024R968;Q68DH9;A7E2D8;A8K8U3;P20020;A0A024RBC7;Q16720;Q59H63;A1L3B5;E7ERY9	ATP2B4;DKFZp686M088;ATP2B1;ATP2B3	0.030524790966093035	NA	NA	0.070437151	-0.195616139	0.9755804792898357	NA	0.082947805	-0.548247758	-0.442608069	NA	-0.453613128	0.001245374	-0.540977491	-0.204837704	0.040339809	-0.067032914	-0.519211775	NA	0.053089030933251735	-0.298805263	NA	NA	0.23747122056860442	0.4601933621021625	-0.785486871	NA	0.585206017	0.2314107309295807	NA	NA	0.027536063221481506	0.33591586636739246	1.1448822725312886	NA	-0.220342859	0.038431162	0.2755875726031955	-0.493539461	-0.188107312	-0.189768362	-0.042716831	0.074587693	0.11742358781794127	0.4081019505627318
374	A0A024R972;P11047	LAMC1	0.083508444	0.37606796331495285	-0.897566219	NA	-0.140005976	0.5366398494897964	7.057146263020108e-4	NA	-0.843953399	0.30522327966765317	0.1745414738335215	NA	0.044826861507979904	-8.71E-04	0.13725345121341195	NA	0.013346737	-0.270712021	0.6751036029965106	NA	0.023810378	-0.021246345	1.107082410145512	NA	-0.048096387	0.4872153849369923	0.46443863933985957	NA	0.25597806191369965	-0.48400327	-1.462043239	NA	0.094746904	-0.441374572	-0.170616858	NA	-0.145996604	0.13244652941061472	-0.121396215	0.060403147	0.13924610607149432	0.369882148	0.301185879	-0.563356149	-0.172414842
375	A0A024R983;P10155	TROVE2	-0.036536454	-0.180867136	-0.17057997	-0.489135124	-0.415688988	-0.578008593	-0.190509257	-0.191360998	0.2026997369583446	0.3694081948290363	-0.564643703	-0.107081954	-0.340726192	0.6579092263302668	0.044842726	0.005444746	0.32862552887807306	0.5895469465645586	-0.012495685	0.2092170415564156	-0.014240303	-0.077488202	-0.253279592	0.1628910951325683	NA	0.047984591	0.36379202522476206	-0.140086277	0.255260299	-0.692813052	0.27974747277119427	-0.201580771	0.43335688611617107	0.21303615715680524	0.68734577949118425	-0.193986201	-0.221795322	-0.346407611	-0.027420083	0.089351975	0.2762078066628918	-0.048044902	0.088047795	-0.092362164	0.28242250412885156
376	A0A024R994;O75131;Q05DL8;A0A087WYQ3;H0YB26	CPNE3	-0.003275691	-0.104971964	0.059462199	-0.050902895	0.10244232818591355	-0.302261156	0.075760529	-0.29430143	-0.162430802	0.065589714	0.1759025564496235	0.067203367	-0.034416655	0.092309071	0.21565920064438965	-0.068210695	0.2062277511968327	0.250747456	0.37344681624511833	0.21512896755458566	0.14618580559241948	0.069767631	-0.594357451	0.12830149437412056	-0.04377765	0.19987191863304588	0.017530734321237886	0.003046505	0.065504578	-0.092123631	-0.597755991	-0.082638952	0.022989161060853792	-0.340359243	0.35618085756408724	-0.137474435	-0.024922088	-0.104589932	0.036566209	0.05133523	0.26138774772509993	-0.06252563	0.044167877	-0.176753499	-0.024665915
377	A0A024R9A4;O15523;B4E010;B4E132	DDX3Y	0.1780028365170279	NA	0.2591040610847454	NA	-0.14244467	NA	0.092207037	NA	-0.702043571	NA	-0.644527777	NA	-0.416788943	NA	0.010551965	NA	0.006070418	NA	-0.094662855	NA	0.27097446249336565	NA	0.048866522	NA	-0.213249034	NA	0.7250843965937294	NA	0.48392247192992194	NA	-0.199676933	NA	0.15565248969333817	NA	0.18295712319670487	NA	0.21855344880088665	-0.025118817	-0.673285674	-0.203118489	-0.044296218	0.159920492	0.2559176811978409	0.14212276944899604	0.16930480644502152
378	A0A024R9A9;Q9NPD8	UBE2T	-0.226805602	-0.124478458	-0.440769275	0.1913012322117544	0.073453093	0.067401874	0.42771326853370245	-0.260170134	-0.330883695	-0.086372396	-0.062777036	0.5671597357383911	0.2904205022705598	-2.32E-04	0.4973800461712912	0.12416387018560891	0.42734713576635275	0.00448326	-0.475118049	-0.128621877	0.087488875	0.3920128236410137	-0.767131978	-0.215257405	-0.668246532	-0.521618365	0.46666350139277973	-0.193855464	0.30019113232467237	0.5712014274329902	-1.093920528	-0.240552259	-0.357696545	0.47967993727992186	0.7753142059735285	0.4511317434614036	-0.150188026	0.077099526	0.021781652124935682	0.22793308790785233	-0.042977382	-0.125721921	-0.229264215	-0.115770057	0.33710733546856303
379	A0A024R9B5;B4DMM7;Q15291;B4DLF8	RBBP5	0.5494884241704711	0.45330864606847954	0.5753930736170726	0.33469139886767657	0.36769518021272063	-0.030058263	0.04870305	-0.098748757	0.2507412005096152	0.14974491438663098	-0.518170633	0.17551819336206717	0.19051277492765228	0.24949065287589647	0.36384857920881186	0.25474852290274524	-0.028424677	0.37023890788450975	-0.289658573	-0.067662552	0.18855871135190436	-0.94229137	-0.155000894	-0.31285019	-0.313825742	0.016191169	-0.053886215	-0.29000711	-0.117429488	-0.294198733	-0.530430277	-0.20578125	-0.263086218	-0.154107073	0.11213141128357902	0.014613206629713677	0.47822038568092495	0.071897803	0.014458418755722329	0.26465013247877645	-0.003876724	-0.305395936	-0.160381975	-0.286959937	-0.072612168
380	A0A087WTT1;P11940;A0A024R9C1;E7EQV3;B4DZW4;A0A024R9E2;E7ERJ7;B3KT93;B4DQX0;H0YAR2;Q9H361;Q3ZCS4;Q5VX58;Q2VIP3	PABPC1;PABPC3	-0.378718807	0.28152600738927797	-0.351669467	-0.062752144	-0.007054412	-0.304081157	0.13021113004248053	-0.20954969	0.037505847426347765	-0.235441149	0.068657415	0.7001771140530906	-0.190548944	-0.6939566	-0.152392221	-0.413670379	-0.347761314	-0.49780952	0.206741409	-0.142869582	-0.644887059	0.8082001330492359	0.3354515328244781	-0.230860483	0.8144190207187876	-0.195690706	0.3207883114682265	0.078589608	0.21521914131613262	0.5641854164792407	0.33096195660772887	-0.062809541	0.1017291377503358	0.20059946228604514	-0.577508277	0.5050688091946814	-0.127903603	-0.097618532	0.14272480678549382	-0.362642036	-0.195424752	0.066976031	0.25452655872080615	0.261889243	0.057472283
381	A0A024R9D2;Q86UE4;E5RJU9	MTDH	0.057232558	-1.072758341	-0.649699738	-0.599688809	0.13162731497734834	0.29510728096959243	0.5094953239535687	-0.045548871	0.36675583719339877	0.13422361213414266	-1.015808955	1.300297261993236	-0.239725038	-0.424723017	-0.064617473	-0.282720962	-0.393433512	0.3629687634915207	-0.533868419	-0.165219936	-0.048226888	-0.071551184	1.0188321741427708	-0.988139587	-0.220679554	-0.134582268	0.5604134618295776	-0.464551657	0.15050527659209226	0.28031828213578985	0.2200545979417436	0.536089055	-0.079091607	0.6397377754001448	0.16027385988756584	0.7707033811155543	-0.566228583	0.22267026234072443	0.1963669390582807	-0.252946623	-0.182388276	-0.022271371	-0.064850004	0.29674180293392544	0.3729058523230205
382	E5RI99;A0A024R9D3;P62888;E5RJH3;A0A0C4DH44	RPL30	-0.400614485	-0.182535157	-1.074885369	-0.272793005	-0.108821291	0.14051139878641308	0.5502487315515482	-0.424798433	0.3030033155935202	-0.02263025	0.16458361646969044	0.7465839958555645	-0.10240012	-0.196239471	0.034515773	-0.385641108	0.051157679	-0.057657534	-0.166148542	0.023097054733075384	-0.349231747	0.504812239	1.0796814935728667	0.36522911443806305	-0.03168662	-0.383580598	0.29648577063793413	-0.597599624	-0.201346988	0.43546761158577585	0.410552959	-0.029709204	0.1206089714193337	-0.241494718	-0.371984927	0.37525946712134917	-0.482707004	0.039285102	0.2978851693773645	-0.162441231	-0.037387836	0.4001227752201812	-0.179095268	0.15374109458262658	-0.029402802
383	A0A024R9D7;Q16698	DECR1	0.6214672041538529	0.46457493604407407	0.2508382198423671	-0.36889447	-1.184528741	0.099709595	-0.327798992	-0.388279635	-0.717042145	-0.601402302	0.2873528570357329	0.4879945848066491	-0.004637358	0.13520384529348697	-0.006090453	-0.387393931	-0.284957955	-0.585106964	0.18195228797437266	-0.005483449	0.6697619497849643	-0.87200091	0.10684007960404138	0.019349888	0.8399506651345129	0.5223642083014364	0.3055590413005921	-0.18792305	-0.278405466	0.059112003	0.16099081414474878	0.002147542	0.072649257	0.7618044388495677	-0.332996541	0.4833189434973491	0.2419964726140437	-0.450224443	-0.135774251	-0.065729474	-0.17339902	-0.019012248	0.3699877161486928	-0.014038777	0.24619402454494105
384	A0A024R9D9;Q9NPA8;E5RHX8	ENY2	0.10169151412629782	-0.231942669	0.10816064524822584	-0.556140642	0.4436145060203497	0.5405979335862129	0.6120120576533842	0.15653586915569295	0.18604215244891717	0.5769889139881097	0.44417960908711085	0.086290841	-0.238447204	-0.027837309	-0.164867458	-0.07842638	0.43534826182211495	1.025528652800189	-0.192012045	0.22693835632693907	0.4513998741537101	-0.239971314	-0.678243958	0.093889835	-2.078476234	-0.104268913	-0.375347891	-0.700854832	0.40647990393895966	-1.380725921	-0.04653645	0.21772013795659656	0.24153352659313937	-0.067443438	0.40796128178176067	0.39862878730892287	-0.144557788	0.4381900916039092	0.32337537910675446	-0.127394588	0.37395080644193407	-0.093231391	-0.814736968	-0.200765582	0.2451700395256953
385	A0A024R9E6;Q6P1X5;B3KMD8	TAF2	0.5968996435963214	-1.051029226	0.18665266951818912	NA	0.19023823733293416	-0.444715448	0.012594668612895097	NA	-0.029096337	0.4396400866319492	-0.100618205	NA	0.085869704	0.19875521626971604	0.049841497796106846	NA	0.1553370243498984	-0.0922449	NA	NA	0.5722424416010723	NA	-0.022758788	NA	-0.493068709	0.4343178145211559	0.38437738124629356	NA	0.5022268828490853	NA	-0.793735762	NA	-0.267827206	NA	-0.513898689	NA	-0.080628249	-0.072096792	0.11183923716308482	0.12001952822227348	0.040076784087153414	0.28327254918453665	0.11707288438853948	-0.137223717	-0.382332225
386	A0A024R9G7;Q6PL18;A0A0B4J211	ATAD2	-0.270649734	0.3231049242335574	-0.391073484	0.002887857	0.42505752847443207	0.7131452838301241	0.24200029111828084	-0.426422646	0.3265396050841492	-0.485646719	0.15128984775755286	0.6543163640047369	-0.295271909	-0.530152406	-0.715168903	-0.457157125	-0.094581984	-0.073203376	0.9418411040857195	0.26889720518112126	-0.127824567	-0.023577564	0.39289163256710213	0.15595054695539243	-0.857960661	-1.617442749	-1.838948708	-1.006332674	0.7606316835369071	1.3416916820927804	1.4891993541549886	-0.103910242	0.25424012799419626	0.3459204890746483	0.063693438	0.46202648587244466	-0.083932609	0.23844511438616037	0.161624774	-0.499437586	0.2607382371987255	0.099360012	-1.330171198	0.8719031194452765	0.2814701352778529
387	A0A024R9J0;O60216	RAD21	-0.228955061	0.27763630302203285	0.13280538338825945	0.25150727801279343	-0.121029444	-0.220136119	0.095242436	-0.141592595	0.16231465632064246	0.14205344768339442	0.1699768233078919	0.29753631321971935	0.059921388	0.15500190065892408	0.043684058	0.048094372190846654	-0.241143706	0.19719151284003356	0.22746086494530843	0.18811227258068092	-0.204027169	0.001485377	-0.19406504	0.4206115157254913	-0.174844956	-0.270183247	-0.69988003	-0.235845195	0.04607192	-0.16621067	-0.20758819	-0.162635574	-0.069046977	-0.072698997	0.18064487418239977	0.3125302725983265	0.10824847584027172	-0.09687893	0.1929703101329113	0.07667543	0.092905236	0.006001171	-0.345188357	-0.122590628	0.087857293
388	A0A024R9J6;Q96MF7;E5RFJ1;E5RIM1;A0A087WTZ8;E5RHW9	C8orf36;NSMCE2	0.39127522125132796	0.7511945683231903	0.8418098724952084	1.9915810405560241	-0.077476362	0.072205976	0.06854844	0.22887288245358878	-0.223882357	-0.216733246	0.077156493	NA	0.3660851927553786	0.38959921621019483	0.5841128987112882	1.2977845298895823	-0.178894101	-0.04161381	-1.352841073	-2.42240336	-0.585411146	-0.200963379	-0.298883758	NA	0.8460411017003028	0.10724148280943621	0.19781026794315063	1.5717699806692733	-0.017953445	-0.021928782	-0.477586061	-1.572009823	-0.363646615	-0.229940443	0.37764890503696863	-1.878570309	1.007379225606062	0.086451784	-0.107738987	0.6728095093412353	-0.985524036	-0.348338711	0.6941297582301635	-0.508955478	-0.510213065
389	A0A024R9J7;Q9BVC3	DCC1;DSCC1	1.3574595583068534	-0.402175091	2.1593275832361467	2.186366116093401	-0.139613589	NA	0.5408545706572262	-0.12555245	-1.727944117	NA	-3.397064309	-2.344355029	1.219006810308504	0.1765032398856525	1.3765074507713175	1.724803277335572	-0.336213416	NA	NA	-0.252920781	-0.911272813	NA	-1.290648354	-0.207688828	1.838062925447752	-0.030534277	1.2646665740186755	1.414111333139211	-1.051826093	NA	NA	0.052121671	-0.558278957	NA	-0.062552833	-2.471150175	1.4869277151988936	0.2535793504995535	-2.328104645	1.2858883680728193	-0.132883925	-0.641520158	1.2832598124967538	-0.338169037	-0.868977481
390	A0A024R9K4;Q96QD9	FYTTD1	1.0845355929600224	0.8093430248521565	1.1470145107088359	0.2545015398761455	0.9738584320935804	0.47044481329294424	1.0063908355244084	1.3625325604606071	0.858605392	1.6547681946600519	0.768620806	-0.318335857	0.034533857	-0.034619438	-0.241197564	-0.116454443	-0.151316417	-0.698191083	-1.196456502	-0.633260232	-0.630689279	NA	-1.236945596	-0.808745939	-0.923512425	0.6243484414756292	0.22942015528760504	0.085426966	-0.765826474	-1.216745154	-0.302111915	0.49476142263411893	-0.876430333	-1.252433605	-0.194284547	-0.261549742	0.8486299709269823	0.9780879641705773	0.7656959379500373	-0.064653093	-0.645024755	-0.867345634	0.028702088185062594	-0.422699227	-0.621393253
391	A8K6F0;A0A024R9L1;O60306;B0AZM4	AQR	0.23988417428251219	0.39847199321740556	0.9709475126833976	-0.013296039	-0.181788227	-0.444297361	0.5086209307732912	0.16423283940331582	-0.142126907	0.46050680199129335	-0.185608616	-0.56071511	0.34998039916033513	0.8867725127886428	0.9013429805311973	0.5817305819059883	0.22496260531592102	0.6330363145195881	-0.144061848	0.14029464726459648	0.2214098363962338	-1.295580679	-3.967300682	0.17487235541508128	-0.032792226	0.6616890077333796	0.722223291	-0.166271379	-0.016418174	-1.047114043	-0.329162467	-0.005852745	-0.197706099	-0.321776902	1.0072395817199977	-0.196348862	0.39900191017898684	0.011692045633848795	-0.106985958	0.6799566185965401	0.2135579298577759	-1.216649792	0.2962121733959871	-0.349636857	0.07285193
392	O43482;A0A024R9N0	OIP5	-1.259083551	-0.601501747	NA	-0.267036209	0.16123500695064186	0.19992930800190764	NA	0.3496129339002044	0.7052612014268617	0.3807503679340343	NA	-0.185775264	-0.219997803	-0.010837713	NA	-0.035522762	0.11756656265744599	0.16433154833370847	NA	0.09972568	-0.735337059	0.4146064112326009	NA	0.32809734877466074	-1.31505457	-0.313275628	NA	-1.14760376	0.6958433829808113	0.1974668192854337	NA	0.33985372081392473	0.7468088623369165	0.5745131378728474	NA	0.6154237735821108	-0.709207169	0.23692574961758564	0.3000787685924915	-0.088786093	0.12720793016506873	0.002455567	-0.92531132	0.41105464102672323	0.6455819245972926
393	A0A024R9N6;A8K9B9;Q9H223	EHD4	0.070242678	0.14117871180993843	0.15447135334436032	-0.438732878	0.037714614586509064	0.099572154	0.1851906570824003	0.012636501160870351	-0.196464573	-0.044065649	0.17180143033671916	0.5946865933216183	-0.23486252	-0.100583233	0.4275487880900394	-0.510405434	-0.051118627	0.40446814175697626	0.22062049825750824	0.3659499976905354	-0.078042141	0.11634690121685912	-0.806376443	0.5238513067396793	0.2669011396379271	0.5720689914382443	0.6324158650558477	0.082772299	-0.063847508	-0.44103138	-0.715552439	0.10694361789896917	0.017383794	-1.424231998	-0.15999642	0.06054521	-0.018210034	0.083778482	0.13148945045620403	-0.1045756	0.23498000260195356	-0.061055094	0.38853957380135434	-0.278371927	-0.376574854
394	B3KUI4;A0A024R9P6;Q96TC7;H0YLG5;H0YMB1	FAM82C;RMDN3	0.5247031692084448	0.14069438257414218	NA	NA	-0.447441744	NA	0.5691618143560658	NA	-0.455987638	0.20543806733472458	0.16859589626121832	NA	-0.442881182	0.402570295	0.2638867719553744	NA	0.25768428770409313	-0.340026499	NA	NA	0.5016524317660297	-0.382920277	NA	NA	-1.829754339	-0.222109248	0.610195687	NA	0.4328983102288192	NA	NA	NA	0.12281473478710145	NA	-0.079174921	NA	0.2845739495885775	0.012735208661332029	-0.075442718	0.026400468690302256	-0.089295932	0.011241250840699246	-0.528680793	0.38477348392610317	-0.026304919
395	A0A024R9R3;Q9P253	VPS18	NA	0.3965575065709953	0.6172716954522779	NA	NA	-0.703184206	0.2545459889937525	NA	NA	-0.806928819	-0.299033941	NA	NA	0.5714159060571082	0.480803562	NA	NA	0.13361337344642465	NA	NA	NA	-0.96976734	-0.400934276	NA	NA	0.5674000445060331	0.7456572851183898	NA	NA	0.2812640076666618	-1.034333375	NA	NA	0.35673308425708383	-0.191080496	NA	0.49949163582016776	-0.231742074	-0.560404345	0.5186867689063993	0.1261904082549558	-0.692773773	0.6491056996207426	-0.383957649	0.075403329
396	A0A024R9R5;H3BSS6;Q9H2Y7;H3BNX5;B4DGC7	ZFP106;ZNF106	-0.047574556	-0.677707515	-0.534983837	0.2765342111891024	-0.099401653	0.18618498259076602	-0.424259623	0.32106718272357504	0.12474665879257817	0.087670182	NA	-0.777137424	0.25044547504992404	0.4136728777568184	-0.560015354	0.5790735000056103	0.47880589437793974	0.4981427455085757	NA	0.060026372	0.16478780856197822	NA	0.7646644136464307	-0.623237255	-0.50230394	0.42024845779321496	-0.30805028	0.19594959972738482	0.1898799512529914	NA	0.6940187793199721	0.4775248001815465	0.1282076228115376	-1.431549677	-0.181265631	-0.144164769	-0.265746747	-0.023916101	-0.208054018	0.15098030121204675	0.3258445139361028	0.082257832	-0.068352864	0.43399402019103017	-0.427006937
397	A0A024R9Y3;A0A024R9W5;Q7Z6Z7;A0A024R9U8;Q5H924	HUWE1	0.23707615230755139	0.6408171098814542	0.9018912886850717	0.006246635	-0.158683123	0.26072132051351893	-0.021938636	0.4174322896269243	0.15953903759933616	0.14457703899457805	0.17122145614559897	-0.113209638	0.1411375357631542	0.7400923959170453	1.177968048105704	0.5471388137574912	-0.002756236	0.34495611700112805	-0.99998799	0.30580941331912304	-0.01976299	-1.877872293	-2.02273681	-1.259669455	-0.22508406	0.6795727570734972	0.8934585234612712	0.44221754773272837	-0.085891027	-0.550016953	-1.658562359	0.090879688	-0.016225852	0.18976081779684828	0.8145101853452762	-0.294626751	0.4465077964849992	0.12438296270267593	0.090531974	0.6515841983858472	-0.087994674	-1.295010387	0.44754119218233335	-0.550897663	0.17335460010288645
398	D6RAA6;A6QKW0;A0A024R9W7;P57088;H0Y8N0	TMEM33;SHINC3	0.5737260804113702	-0.627185528	NA	-1.165099222	0.5219134757115593	0.26371193298445395	0.30718771989420013	0.6932113204325562	-0.167251624	0.7581152799174778	0.1988017897055159	0.8522029766395023	-1.629369571	-0.145254092	-0.714356177	-0.992171009	0.5295870489579826	0.498687908	NA	0.5480886168067512	0.8788106036098442	-0.492407658	-0.341612319	0.8922182221636128	-1.713287772	0.043946316	0.012564586547548382	-0.823540905	0.49039972660931425	-0.266538871	NA	0.13452872137168737	0.27282259635704315	0.5959824188560261	0.15450091487549564	-0.142933507	-0.412817653	0.43987468187327733	0.4038356751931527	-0.876919143	0.5188230941913478	0.2276207816513196	-0.626710874	0.11283176187668481	0.21346167534573096
399	A0A1W2PPV8;A0A1W2PRB5;A0A0J9YVS1;A0A0G2JQF5;A0A3B3IT55;A0A0G2JNB1;A0A0G2JQF4;A0A0G2JNT7;A0A024R9Y2;Q7Z3B3;A0A1W2PRR3;I3L233	KIAA1267;KANSL1	0.5400154016536081	NA	1.0165989663571493	0.5173316799814792	-0.035476687	NA	0.9625748056051233	0.4096841717072578	-0.637490321	NA	-1.450089221	-0.892302098	0.3290903572546496	NA	0.965590987	0.48233753758940057	-0.141672985	NA	-1.514288563	-0.157490276	0.33758711796224794	NA	-0.213088006	0.3560340365766997	-0.961955719	NA	0.7144599308708666	0.18967899259634186	0.11967275259641816	NA	0.9277770713282443	0.15518038294911182	-0.65171798	NA	-0.013656069	-1.354386267	0.6913153493307485	0.44559409677837647	-0.99329388	0.592339627	-0.604483941	0.16017771629867458	-0.019272265	0.40087673562459336	-0.673253439
400	Q05DU1;A0A024R9Y6;Q9NVN8	GNL3L	-0.411122154	0.4594879579317703	0.27157594469147917	-0.325865304	0.002651396	0.24687315514904107	0.717382604	0.12219076438698721	-0.027014119	0.2754327544082152	-1.16083952	-0.709001966	-0.202079441	-0.277088711	-0.085992446	0.16536909799690133	0.3995907578809804	-0.623533596	-0.227618552	0.46365808348116483	0.094202997	NA	NA	0.013154983235793723	-0.468048726	-0.313891483	0.061856645	0.055378438	0.13932271068123525	NA	-0.52874353	0.9624732271762404	0.1787942416862397	-0.028597214	0.6409778634880787	0.11906314258953916	-0.009769096	0.26398627286216747	-0.413643919	-0.108236082	-0.005264034	0.045390783	-0.174464489	0.18272926229161116	0.21927130138692727
401	A0A024R9Y7;Q9UNF1;B4DX55;Q5H909;Q5H907;B4DWM5	MAGED2	0.15622509564820738	-0.118178467	-0.121640149	-0.152126087	-0.163963736	-0.074178725	-0.132691052	0.037429387	-0.126091899	0.32597755913208165	0.3544626317927107	0.118006521	-0.068358365	0.6635508757480951	-0.034220655	-0.099297477	-0.160809103	0.28470510169803026	-0.567698306	0.1407706166865758	-0.011034652	-0.07982151	0.019611523	0.075067931	-0.123193969	0.4541129503605342	-0.017297034	0.13477171373904664	-0.01572219	-1.842717616	0.25913267122493383	-0.020395021	0.14679772487049583	0.2379632945918968	0.16320665147307348	0.3576437621006713	-0.058929902	-0.083351032	0.16808870341193627	0.11541859476006994	-0.075757923	9.558231431281869e-4	0.11209841543518244	-0.404925539	0.2264028582590336
402	B7Z4K8;E7ETZ4;B3KM68;A0A024RA42;Q9Y6E2;B5MCH7;B5MCE7;Q75MG1;E9PFD4	BZW2	0.22639111962883837	0.1691863445334629	0.082992464	-0.084836924	-0.267285294	-0.25224438	-0.201910026	0.1882822126803798	-0.035621993	-0.276039296	0.18614359523216453	-0.092318445	-0.076957261	0.06007118	0.012541938694918226	-0.290465747	-0.21646042	-0.139063187	-0.064011664	0.23526794344862506	0.13143344762091705	0.11850698185146771	-0.443002302	0.3620760840539731	0.036459831	0.009120229	0.3189425289997159	0.1106606983951371	0.097424112	0.33397855087306855	-0.095860047	0.2161824152129383	-0.247940084	-0.323206814	0.055892211	0.15566999517302316	0.098433251	-0.133289372	-0.054459035	-0.073702472	-0.046066832	0.042253552956122375	0.11879582176051197	0.13793125766064682	-0.089896173
403	A0A024RA49;Q9NQW6;A8K5D9	ANLN	-0.231768988	0.338244376	0.24506470894077867	0.32663376351755835	-0.008650128	0.028532655230132552	-0.076594666	-0.158081367	0.095268321	0.22558165367313293	0.3078026015707346	0.41967357646962106	0.2298859482456536	0.17074946010317948	-0.128513872	0.1165196435047543	-0.253768492	-0.109331064	-0.345286948	-0.206733298	-0.457520384	-0.428994392	-0.45993711	-0.271731537	0.5290333592267281	0.035396452	-0.211356874	0.1606592258245688	0.059311073465394173	-0.390423102	0.14161640773728615	-0.088884719	-0.018411848	0.3129497988352867	0.3703958590010555	-0.267330094	0.1695434649578665	-0.053698376	0.2620815381417919	0.097160295	-0.228779951	-0.404545856	0.12843304059075114	-0.069595085	0.099400928893864135
404	A8K8X5;A0A024RA51;Q96GN5	CDCA7L	0.089370758	-0.159054975	0.26269417588681643	0.4640438815658939	0.49063815786646076	0.8819346976465581	0.5472225281650946	-0.114814485	-0.247616028	-0.328900294	0.25412764081508554	0.5766325839485417	0.5759075442566884	0.5607089729114937	0.2619143513062448	0.4295548675451245	0.089075546	0.41843684866079195	1.0052938211384232	0.6772140517366241	-0.235228057	-0.189878976	0.094837949	-0.797659226	-0.157543879	-1.324560814	-1.340235717	-0.812021553	0.051932858	0.8370114804710587	-0.147408044	-0.507495133	-0.068708905	-0.338589765	-0.132047482	-1.666789382	0.16426346	0.451245225	0.063560976	0.4570214340048893	0.5475050668684924	-0.281982077	-0.908590491	0.058510290392013865	-0.551533883
405	Q53GF5;A0A024RA52;P25787;C9JCK5	PSMA2	0.7213708262687571	0.549231428	-0.26189707	-0.326124379	-0.011587727	-1.742590282	0.076952821	-0.190512649	-0.658847216	0.4495193354390259	0.056892657	0.21761139291919332	0.40228395969970726	-0.296629783	0.35869115466518103	-0.270703886	0.14093639991094192	0.5238182374813067	0.2266750720898917	-0.174728534	0.054726421	0.9078916497562576	0.42331809918928315	0.37031219484476013	-0.102904843	0.42339130758419863	0.4028781457308072	-0.625397453	-0.1156809	NA	-0.320275394	-0.484650942	-0.028563974	-0.036682553	-0.411325914	-0.247397603	0.1791693423110375	-0.458410318	0.024818183	0.056934502	0.1876994348595016	0.44758623220467975	0.033015930589449155	-0.298344937	-0.17246837
406	A0A2R8Y4Z0;A0A024RA85;Q14004	CDC2L5;CDK13	NA	0.3296750778413068	0.41976997873250127	0.26064929406217197	-0.12068083	-0.036018311	-0.796817756	0.42677264289284955	NA	-0.0242496	-0.587436953	NA	NA	0.7196165936641651	0.047394854	0.664168525	0.04520586	0.9901713198918486	-0.502232484	0.00869014	NA	-0.257748436	0.597336538	-0.742790903	NA	0.7667288075984373	-0.059008011	0.011160542683613542	NA	-1.663757151	0.859371257	0.5218077297973569	NA	-0.793730711	0.3683098385968688	-1.452357854	0.34816537322113156	-0.120218807	-0.29437602	0.4885272472714853	0.14692596510881914	-0.122933677	0.2510943695312442	-0.082725465	-0.614458986
407	A0A024RAB6;P98160;Q59EG0	HSPG2	-0.035468212	0.3700258429729524	-0.341337128	0.816515342	-0.218480547	-0.487146434	-0.543308419	-0.133171969	-1.269655971	-0.806800431	-0.730006088	-0.461034874	0.4631374888946376	-0.47621029	-0.011832337	-0.064241894	0.17305306675531532	-0.160071252	1.362572244568454	-1.2420322	0.7006030241718144	0.5184715714043511	-0.292274367	-0.270458146	-0.524302652	0.7115822052564189	0.41825796409107985	2.0372395370941336	0.3238354553892012	0.036532884	-0.902621001	0.7830551271126459	0.5096010149063881	0.046105992	0.6954823685670117	-0.995616918	0.2024339612517909	-0.345526842	-0.816874341	-0.022286758	0.033380465	0.16408552064824708	0.6606942637061074	0.060200616	0.063893114
408	A0A024RAC0;Q86V48	LUZP1	0.021121852540011875	0.2809188912718824	0.073312438	0.2895428861741488	-0.521548798	-0.657456891	-0.408279341	0.089019361	-0.170932141	0.006250917	-0.350759627	0.3015764112452917	0.032597586	0.010919625768750961	-0.045916525	-0.004546779	0.2496677599153083	0.24913063973078478	-0.427469154	-0.198356004	0.090755284	-0.42761731	-0.220296316	-0.260284949	0.2740535890251226	1.1391221100205864	0.5305167589802058	0.8013489358366641	-0.003733549	-0.933148087	0.3828444888762441	0.028953635307710137	0.049363827582482166	-0.23589221	0.20662585706474307	-0.241405174	0.16622401692686944	-0.374566417	-0.05346611	-0.001736523	-0.03175669	-0.204360823	0.6862603484656448	-0.131270878	-0.055326925
409	Q9P258;A0A024RAC5;A5PLK7	RCC2	-0.93918672	-0.776166952	-0.51022037	-0.168571516	0.42483507879263516	0.088445969	0.019014641155479975	-0.157786469	0.451405061	0.40837885667237345	0.8256126034862231	0.686461393	0.062244211806581205	-0.758602331	-1.035992143	-0.209375574	0.113617519	-0.332997889	0.5807238275255582	0.16142501235548856	-0.439427586	0.5529517332808703	1.0327916054228456	0.5215178640967064	-0.349477373	-1.244939584	-1.06965982	-0.655779265	0.3752884493135732	1.0454494381683956	0.3384895024465611	-0.260320916	0.44169483058324277	0.6885391590400933	-0.149598936	0.23921668678896915	-0.59853639	0.093627305	0.5929644784961149	-0.485431459	0.13069211738838224	0.41695840421363034	-0.829964011	0.374726619	0.30496293522699547
410	A0A024RAC6;Q14241	TCEB3	0.21304220585141734	0.6908378210022491	0.19173769191144743	0.43742812345012644	0.051363471	1.0398595710047955	-0.12192204	0.6612944238890893	0.13252886735646824	1.6245902741294616	-0.011220355	-1.695763663	0.43945961965412866	-1.69529891	0.33272161129210986	0.58749707	0.43199264562022965	2.030242761416994	-0.33769158	-0.074584994	-0.162535066	-0.081910636	-0.437764872	-0.796741317	-0.314270582	-1.988004881	0.032566512139296316	0.20565366035357205	0.25426646103553696	-0.188309201	-0.311231107	0.3500820605254159	-0.194101405	-1.469132427	0.1240077259584716	0.049310458400189563	0.38326146055381083	0.40764885635849024	0.012533780857820363	-0.083905152	0.5124897081872408	-0.369737973	-0.516013823	0.026202053514561133	-0.372478912
411	A0A0C4DGS1;A0A024RAD5;P39656;U3KQ84	DDOST	0.012198241717405533	-0.231014903	-0.834439174	-0.725583193	0.003531629	-0.124356708	1.097130607742682	-0.085171475	0.28459974703233715	0.2884854309107084	0.7857709739803385	0.9329373383939467	-0.812255781	-0.764250247	1.1287984844275778	-0.729279793	0.004345728	-0.116073049	0.9963580934734434	0.1571469888864127	0.6204583167074529	1.1145677076567093	NA	0.9109600299016312	-0.065837926	-0.502222918	0.21690916182100292	-0.73388493	-0.07625851	0.023526197019186103	-3.372535525	0.047149496306295176	-0.228753602	0.30266935180393795	NA	0.4743742080840167	-0.474286387	0.19320688363144034	0.5433717428413579	-0.323823464	0.2308678106066734	0.8524187216839572	-0.300835783	-0.874106215	0.15318668940711036
412	Q9UKD2;A0A024RAE1	MRTO4;C1orf33	-0.724882492	-0.652602018	-0.618213727	-0.57965371	-0.014423176	-0.138640587	-0.389610299	0.26129846365089454	0.033492759	-0.276447918	-0.425544531	-0.033358549	0.058444655788125154	-0.13825536	0.026596113	0.3468170512191175	0.20461926532814453	0.19950478701788538	0.7285550916866586	0.33138840796453334	0.15925612539537798	0.2964954292441235	0.6803207120015589	-0.158077236	-0.47889218	-0.568637865	-0.58018167	0.5013623647427901	0.10194514584503883	0.070026366	0.2289414522994234	0.5698174994415386	0.2673208114845584	0.383562807	0.35302893918067824	-0.025372929	-0.643837987	-0.0703439	-0.17546456	0.073400615	0.366016888	0.24449875772638857	-0.281587337	0.24268261586023493	0.24463490716133088
413	A0A024RAE4;B4E1U9;P60953;B7ZAY4;B4DMH5;A0A024RAE6;A0A024R9T1	CDC42;hCG_39634	-0.37682956	-0.038048088	-0.285943113	-0.354513202	0.091564595	0.1540298264276946	0.23581857331825887	-0.424078117	0.34608133279345543	0.079859945	0.26264984560060317	0.7942213447734402	-0.442792583	0.003858276	0.22189635943200742	-0.691040713	-0.062157947	-0.058901385	-0.845755429	0.34899195619423995	-0.10961072	0.17562627711723408	-0.057622999	0.23449464689746216	0.11187549743773427	0.092790564	0.240358799	-0.274069028	0.33648304554030806	-0.177329233	-0.252617533	0.03943619	0.15909473038670793	-0.407724312	0.4049521590729587	0.5249499952807226	-0.263833491	0.014333719524371947	0.3707031170914336	-0.227019665	-0.154455701	0.060721801	0.042738958	-0.013506882	0.17031814329150902
414	A0A024RAG1;Q6DCA0;B3KMF2;B2RBC1;A0A0S2Z4X0;Q9Y4X0	MGC4268;AMMECR1L;AMMECR1	0.31683802098632613	0.29244543188849054	0.2947550705178132	NA	0.18001580713523443	-0.171808356	-0.17478005	0.32243210706071196	-1.147298492	0.5281845729931363	-0.103203594	NA	0.4955720785872443	0.6163181156262372	0.4644722497814251	-0.308043214	0.4181770425178671	0.5034405416757535	-0.610346043	-0.892358677	0.16829866623487624	-1.653536822	NA	NA	-0.546681864	0.23632067494314768	-0.320135035	0.23028058603698953	0.2258096688171223	0.2852149087554495	-0.22698037	0.16869612414536878	-0.536218492	0.5504696776119596	0.39364966462045126	NA	0.33714332822352633	0.074762031	-0.204975351	0.3528769612179255	-0.10947463	-0.706821924	-0.064256756	0.1489822366964291	0.1717641038036402
415	A0A024RAH8;Q9NVP1;Q4ZG72;Q8N254	DDX18	-0.708879018	-1.066465399	-0.777108164	-0.463526998	-0.184453109	-0.276142261	-0.156702732	0.4199879388491285	-0.31623928	-0.293150024	-0.338649841	-0.573023761	0.13865503314874128	0.21212763576269567	0.37746239402320786	0.10278226623889641	0.5634416686657703	0.43560183757542087	0.22547156716720385	0.48883708625739525	0.5502412595083314	0.3563585520265365	0.061956791	0.056115524165564805	-0.652073246	-0.326081286	-0.084136529	0.090125414	0.2781797115306356	-0.357601307	-0.058629928	0.6570313609982387	0.1999793347629727	0.5533122088168343	0.8873270120988344	-0.022131712	-0.753994895	-0.049327541	-0.380265726	0.20775683229338457	0.4283380399164476	0.25616803167938285	-0.243041412	0.1297449593999531	0.4046217109181722
416	P61158;A0A024RAI1;Q59FV6;B4DXW1;B4DTI0;B4DT29	ACTR3	-0.366045453	0.11439843918738837	0.32214951059904384	-0.092206227	0.054987568	-0.17726807	0.16738890788221691	0.11178730268317515	0.022182547684301297	0.053356428	-0.003759384	-0.310713216	-0.006520204	-0.195947403	0.15764669558687341	-0.11065714	-0.036558868	-0.186332122	-0.681790368	-0.061755231	-0.543059627	-0.277937692	-0.115436536	-0.195924389	0.49914306381660206	0.5356329683041201	0.6073393824986256	0.3431404881685259	0.24300250826935402	0.082290429	-0.166912847	-0.006887832	0.13256510240721903	0.079204987	-0.123599729	0.1330960103248995	-0.005425933	0.039223927122980305	-0.059733406	-0.038869513	-0.241609147	-0.283089561	0.49631397569696845	0.037873065	0.055316592700661284
417	G5EA06;B4DT94;A0A024RAJ1;Q92552;B4DKI9;Q6PKB3;D6RH20;Q8N6F2	MRPS27	0.059077994	0.14989216407572714	NA	0.4026821035069768	-0.301483442	NA	0.20703974921128837	-1.725771157	-0.392980929	NA	0.8755086638619355	0.6581393083418634	-0.272045647	-0.313845216	-0.866842665	-1.161519492	-0.301565796	0.2970338734863558	NA	-0.245077335	0.19247137032621464	NA	NA	0.5858413829335241	-0.522268247	-0.740390813	NA	-0.036775947	0.43128074253120635	0.7170855176739608	NA	-0.718671511	0.46315012963537067	0.5851752781898147	0.4898601195912746	1.484999799546198	0.19325729826118934	-0.617365072	0.36959555895401075	-0.664190044	-0.093829875	0.37852958774618906	-0.443771791	0.13260479423258656	0.7451695428569842
418	A0A024RAL0;A0A024RAQ8;Q13426;A0A024RAP0	XRCC4	0.24764066800588488	0.35363253235000214	0.2931296942824012	0.3906950250300451	-0.060681369	0.18056581899744498	0.062481937359109715	0.095257681	-0.017789917	0.08888175	-0.262128741	-0.184278767	0.22351635524975194	0.5477199886789461	0.2788622626057014	0.5655993031814291	-0.200264773	0.41520460927339015	-0.581275645	0.3883671990254611	0.005834031	-0.24812415	-0.609088783	0.10011135455186819	0.21659296130517755	0.3462577936527445	-0.167918344	0.17533670002626323	0.029348251	-1.481069143	0.26188951639655145	-8.20E-04	-0.399298229	-0.458149831	0.2561749709913791	-0.852213186	0.3212744799170848	0.069406017	-0.093828919	0.40392447742895643	0.005507847	-0.187816887	0.14256727772176225	-0.297662726	-0.363371569
419	A0A024RAM0;Q92973	TNPO1	0.065982673	0.005944996	0.2116270025538268	-0.23958768	-0.095084981	0.33629411499829315	0.001478041	0.10178002343238368	0.45767184153973534	0.24131905619828675	-0.002556193	-0.011603229	-0.297881196	0.038979574	-0.051660442	-0.077201159	-0.010349653	0.3416564456972222	-0.161335591	0.29707876050459386	0.22732136503144562	-0.578972863	-0.447546109	0.4534244400698338	-0.520368767	0.11579496907868754	-0.076729479	-0.34320995	0.18524681957938385	-0.901928623	-0.235085552	0.097302655	0.12128109455243637	0.13739182046407164	0.6451279262715014	-0.031602151	0.010991748	0.0861168	0.17120786897227994	-0.096940806	0.11676249054337394	-0.086443292	-0.206128307	-0.213616175	0.21804967251659013
420	A0A024RAM4;P46821;A2BDK6;Q5H9P1	MAP1B;DKFZp686F1345	0.006015864	-0.036039117	-0.194617083	0.077582072	-0.377874666	-0.076361411	0.10059649279292938	-0.259314147	0.20390147455333635	-0.287785161	0.26034898042761273	0.5066593708084712	-0.391335259	-0.641874307	-0.215818891	-0.188075846	-0.256091592	-0.609762829	0.10732595953288467	-0.302822095	-0.257398289	0.5859096531594427	-0.064029351	-0.202749938	0.38266824895678814	-0.033149699	0.331714916	0.21753664303878037	0.037626299	0.9310223487488138	0.28460107364868026	-0.057588157	0.14797202361308393	0.28508027182777523	-0.377733434	0.3638595791102196	-0.036764566	-0.153238433	0.1707811661545086	-0.359276076	-0.265337639	0.015433018873536134	0.22469252713674656	0.29891539112597854	0.10479461026019793
421	Q59G18;A0A024RAP4;Q9UBT6	POLK	-0.541740678	NA	0.6337406536148805	-0.017854722	0.7032696024512162	NA	NA	-0.089048051	-0.842185955	NA	NA	NA	0.8022382361029425	NA	0.1876572223730856	0.040885947	0.19454330517774032	NA	NA	NA	0.15758560288782222	NA	NA	NA	0.46470181742107747	NA	-0.857737561	NA	-0.296879807	NA	NA	-0.071055968	-0.367386534	NA	-0.10073311	NA	0.072402081	0.354797772	-0.794498959	0.3912807980011108	0.24223030148536095	0.20527259919544286	-0.148830876	-0.136280891	-0.186372826
422	Q53GJ1;A0A024RAS3;Q9H0S4;Q9H4E3	hCG_27698;DDX47;E4-DBP	-0.010253544	-0.231704426	-0.348711175	-0.305249168	-0.223343235	0.22102332989719753	0.082408888	0.39688172841820474	-0.141820241	0.075463501	-0.369582451	-0.880547965	0.14131131996658014	0.28214171278110217	0.4690358191331698	0.3408797416555928	0.41733296867398467	0.6128542802619056	0.093291402	0.3949700249620509	0.7302081907220004	-0.32967168	-0.528795881	0.1946542647704521	-1.094295015	-0.284805129	-0.123033205	0.1347357881232976	0.18790859482186634	-1.004779965	-0.047854641	0.5776841401777608	0.090123121	-0.057764309	0.6200448492104138	-0.080741636	-0.223979578	0.11924267789839091	-0.329121789	0.3083421483841127	0.3796121690649388	0.016598723723179425	-0.34184939	-0.071760468	0.1429155062880039
423	A0A024RAV2;P46063	RECQL	-0.194342574	0.25496211613204095	-0.022287185	0.3233253227954651	0.090845955	0.079284947	-0.036465933	-0.05770224	0.12475675316720668	-0.014766883	0.038674085	0.14651384420327176	0.26663915643660707	0.081352944	-0.109893707	0.1881247991277364	-0.026314081	-0.114210372	-0.007625254	-0.013885568	-0.303447814	-0.26178553	0.13654048111707953	-0.018143863	0.1318736140618644	-0.240985421	-0.477471415	-0.039721204	0.10231649703591661	0.040898531	0.076088825	-0.069496086	0.011135284095246724	-0.155959915	0.028740450457664886	0.042431441400131345	0.09041442	0.018990682198256968	0.07379445	0.1065557979354137	-0.040508819	-0.111709181	-0.156576107	0.037451941489492144	-0.018413185
424	B4DMD3;B4DY34;A0A024RAW9;Q9Y2W2	WBP11	0.1853286940389778	-0.237504622	0.5319042941583977	0.1405726495928442	0.2794002594974625	-0.066534139	0.16628650839651002	0.23276317298198107	-0.235273264	0.3210152287128804	-0.640013271	0.015005275604738563	0.1647400312432453	0.5684353110507395	0.4548062915647608	0.027386864794359495	0.15579784947038414	0.3168042093968109	-0.560376862	0.49597042881033415	-0.079308708	-0.615102095	-0.079094762	-0.577773241	-0.390670001	0.35105600453449187	0.26440840662666454	0.040259522	-0.16332552	-0.394564526	-0.597119952	-0.287515908	-0.169915288	-0.15215815	0.2894711292764175	0.2448381778369634	0.15507525388054583	0.15297895049083418	-0.134816508	0.30384212466327554	0.10204890632951044	-0.337819701	0.066263483	-0.360631476	0.053058967
425	Q6LET6;A0A024RAX2;P10620;F5H7F6;F5H6X2	MGST1	-1.313716699	-0.20478721	-0.112223037	1.6339311969314465	0.5961442400821944	0.6377509687162326	0.4366934367449088	-1.339306629	1.1437428546075186	0.8660552928020693	0.9803811504128855	0.13417980617581013	-0.240588438	-0.593114604	-0.038651592	0.5791371231120159	0.35748392408664964	0.27812656043122624	0.13647082186252113	-2.647904674	-0.395703064	-0.18336841	-0.029262978	0.17564222178476163	-0.497816624	-0.639087831	-0.078550858	-0.039942058	0.4381701447720632	-0.80229549	-0.902201535	-0.328340926	0.48175181033875586	0.8460670008191036	0.2833673956749159	0.3817667084428682	8.010627537052817e-4	0.082820504	0.7810897759995672	-0.073304378	-0.468955842	-0.108173058	-0.313849343	-0.398666952	0.49823822881890795
426	Q6VMQ6;A0A024RAY1;B3KQF8;B3KNI7	ATF7IP	0.4500878437372626	0.23098213096879683	1.1278580315409796	1.2644781230169897	0.062763429	0.4506808694551357	0.4800808076264058	-0.177020846	0.6999996421758011	-0.321859558	-0.209887599	-0.836689344	0.6946782960860464	0.7318485141313128	1.0068889703792154	0.8097590219962506	0.16671574790940977	-0.098386618	-2.278525489	0.41282407109399244	-0.724069922	-1.133274276	-1.559357159	-1.242015049	0.06496936	0.37485226868470406	0.739923373	0.6941519707289154	0.4162679246076232	-0.836877635	-0.101029945	0.13699345066678367	-0.329641479	NA	0.5716010635108131	-1.739769991	0.7822201471900326	0.21799468008500195	-0.1532406	0.8246623155222326	-0.435474457	-1.150810487	0.48234285794133064	-0.082292936	-0.485401521
427	B2RA03;A0A024RAY2;P05783;I6L965;F8VZY9	KRT18	0.3291414540545305	-0.86636856	-0.191356715	0.5572854904025765	-0.855331267	-0.272814332	-0.508189613	0.045065475	-0.86511066	0.15819475676558503	0.6380775048809639	-0.502787427	-0.118789983	0.035054411	-0.322869901	0.3183099377508914	0.47020618994317576	0.160164605	0.47377625692436187	-0.373049558	0.5348636517121126	-0.816925673	0.29366746762143886	-0.666083021	-0.210987832	1.0112960692392279	-0.128345293	1.3542097933959372	-0.03918789	NA	0.1814875828892365	0.15686612911741898	0.2701045342376896	NA	0.3047283905536077	-0.554301974	-0.045784738	-0.40077759	-0.145866612	-0.025034039	0.1798142179999126	-0.166579549	0.5035830290865045	0.096761785	0.003883495
428	P09651;A0A024RAZ7;A0A024RB53;F8W6I7;Q6IPF2;Q0VAC0;A0A024RC46;Q9BSM5;B4E0B5;F8VZ49;Q32P51;A0A024QZ98;B4DP35	HNRNPA1;HNRPA1;hCG_2020860;HNRNPA1L2;RP11-78J21.1	-0.380123644	-0.425394278	0.006621983	-0.516543919	0.3500515311185644	0.12058215931319645	0.20598200302764455	0.45758313126116984	-0.028780219	0.6660631910293127	-0.294608606	-0.238736469	-0.061247713	0.12949672267366247	0.19677837142240634	0.252333845	0.4494089388234182	0.6781673380262901	-0.837557864	0.5184202429235878	-0.10709268	-0.181581388	0.5431427958634598	0.088979987	-0.329748997	0.18550672888066802	-0.213849939	-0.075184877	0.38492880888926384	-1.253769159	-0.794256633	0.062017059	0.1457332591231968	0.006355944	0.42535839694628064	-0.135036055	-0.328859964	0.2835497061801438	0.025984474	0.12934030671960303	0.20210966392395163	0.085862179	-0.108319271	-0.400269981	0.11060288636332007
429	B2R627;A8K6A5;A0A024RB01;P08648	ITGA5	-4.85E-04	NA	0.010660726	0.4107666707593381	-0.147317395	NA	NA	0.26671735902427196	-0.586719231	NA	NA	0.089347294	-0.635771117	-0.204184379	NA	-0.042584145	0.17744411118414835	0.4143316897613642	NA	0.797398733	0.16405453722366892	NA	NA	-0.754579086	0.008159942	-0.501585726	0.2607978082035932	-0.131430922	-0.09879418	NA	NA	0.8541397655134106	0.37282935277047685	NA	NA	-0.723197061	0.14737883144902506	0.066764597	-0.241621354	-0.287115265	0.47012279256128064	-0.28819766	-0.08395011	0.3847374074257815	-0.168119239
430	F5GZP6;B4DFU8;A0A024RB02;Q86W92	PPFIBP1	0.4726920172933316	0.6078700480434585	1.265168294542471	0.4487281093391964	0.47106349363903005	-0.875864637	-0.189472801	0.40482242623208836	-1.544241383	0.6320494418965901	-1.733757508	-0.646235674	-0.577494211	-0.227772673	1.178438219630992	0.29610108710523264	0.6367699066158915	-0.084552384	-0.059413518	-0.623836173	-0.764056516	-0.878869652	-1.002272114	-0.438659871	0.9814513887254093	1.2686608729396982	1.1594014485468611	0.8430430089267731	0.6897221453932622	NA	-0.233775561	0.4548882937247101	-0.553767879	-1.212151624	0.18390760895867264	-0.348583632	0.6901809610263043	-0.055796536	-0.831479937	0.15888444942606042	-0.041191698	-0.779398195	1.054705523506374	0.2951779697408606	-0.491082538
431	A0A024RB09;P61020;Q6FI54;F8VUA5	RAB5B	-0.497124896	-0.281735202	-0.049773041	0.31348984184969925	0.044310394	0.23363227359501534	0.005394491	0.3078071696827751	0.26855508105075643	0.21014680107816858	0.3175249643281412	-0.364703404	-0.619173323	-0.437702481	-0.046168202	-0.116652625	-0.144016379	0.36199137160206185	-0.342385742	-0.011748335	0.3743410898336629	0.11050728288847075	-0.929738957	-0.599008609	0.2319108149911169	0.073975942	0.5195678329201803	-0.036158309	0.4912258905707443	-0.077819707	0.030859874	0.3020087444990558	-0.167420546	-0.238890752	0.5190312423931539	0.24393940865823183	-0.128785824	0.14778608190855402	0.10788086054062133	-0.304924158	-0.034039771	-0.260974798	0.1973240700643378	0.1865687003928632	0.089164838
432	A0A024RB17;A0A024RB16;Q9BSJ8;B3KMV5;B3KY56	FAM62A;ESYT1	-0.237836133	-0.181656863	-0.127080825	-0.335037538	0.053320857	-0.192065133	0.3102881213382171	0.2174045544751577	0.20953109234012773	0.13942138634988113	-0.034292781	-0.08625686	-0.636083995	-0.165955311	0.046530504	-0.264434338	0.045541157	-0.024775867	0.002778806	0.1882294746640467	0.4328633719936146	0.17705558866737672	-0.110866954	0.2749589035221431	-0.145298423	0.006010133	0.13874378038742882	-0.427757112	0.3406506451594485	-0.262548533	-0.19044887	-0.155955944	0.2150928508597229	0.1679307532035763	0.23045120957570017	0.38154829057230083	-0.22040284	0.0972371	0.057100709540746086	-0.254985785	0.052943392564330866	0.1935027274910463	-0.107075406	-0.067075675	0.24875577605282653
433	Q59G16;A0A024RB22;F8VXC8;Q8TAQ2;B4DF22	SMARCC2	0.1973943954268509	0.22558025093183748	0.42336848808010624	0.087608205	0.38971675205992773	-0.354764513	0.063642842	0.2686287239602727	0.3508637901182881	0.019164870583705338	0.077312595	0.3028284843904906	0.2903097825402293	-0.108213438	0.12640494442604366	0.095213771	0.22870942280007509	-0.145641031	0.006555053	0.26098391208430616	-0.050079633	0.080090805	-1.195667687	-0.036144179	-0.318839726	-0.213409042	-0.138478506	-0.253261219	0.091520842	-0.368785603	-0.231512969	-0.076281491	0.051274906698149124	0.2991181263706384	0.20818783534184826	-0.653399761	0.23348783489256836	0.091805951	0.187542435	0.10092876492688327	0.087651839	-0.300450174	-0.230997123	-0.146264805	-0.023704723
434	A0A024RB32;Q15185;B4DDC6;A0A087WYT3;B3KUY2	PTGES3	-0.366181147	NA	-0.670933978	-0.031753587	-0.288615973	NA	0.10985237687188479	0.028148525	0.2895749890200173	-0.466730726	0.6045955672780855	-0.266239623	0.2159460127219768	NA	0.3483097855761399	-0.144683405	-0.285869017	-0.715929774	-0.139571055	0.003162891	-0.05962207	0.9472647904986545	0.080453834	-0.339507405	0.25474461259221276	0.17178140279123394	0.024173417815819977	0.47783960615974064	-0.070955373	NA	-0.047919294	-0.218980316	0.31884139495821434	NA	0.24518440830553245	-0.006380873	-0.350918076	-0.044833529	0.045671547	0.14522895912448902	-0.279180244	0.16251878217852023	0.23750625467345354	-0.107246833	0.19125313840266758
435	F8VZJ2;F8W0W4;H0YHX9;A0A024RB41;Q13765;E9PAV3;F8W1N5;F8VNW4;B4DDI8	NACA;hCG_2016482	-0.273398039	0.12880810272471396	-1.009236774	-0.379703065	0.012956283940936189	-0.183016235	0.42192541003349576	-0.874060287	0.091077636	-0.211957125	0.2163933003887307	0.7701818422330806	-0.019957598	-0.473344414	0.5917797151574816	-0.212679525	-0.333409333	0.040345079	0.47471680386082443	-0.224110091	-0.267232886	1.3005649538445188	0.054537547775695555	0.36229621949911733	0.054493067	-0.264166697	0.6547402821207228	-0.60539615	-0.08092492	0.6623188081683183	-0.085857079	-0.416755642	0.311050439	-0.407108177	-0.706857748	0.8809862950524375	-0.383382444	-0.155548707	0.21642391339656988	-0.028550456	-0.010614385	0.36254145871706434	-0.040082374	0.019695291711018314	0.019517702043297492
436	A0A024RB62;Q9UBP6;H0YIH0	METTL1	-0.19980645	0.008859487	0.056515142	NA	0.030419799	0.19340959449930945	-0.316576757	NA	0.3271403383292914	-0.026751741	0.584359769	NA	-0.069882468	0.5917061891406499	0.5179297280301834	NA	0.10662179890503397	0.6930769238759866	-0.615448571	NA	0.1420898013188536	NA	NA	NA	NA	-0.227019763	-0.018749217	NA	-0.250007783	-0.336124235	NA	NA	-0.096105057	-1.607349202	0.5116926746871546	NA	-0.039930204	-0.026035384	0.29979652544249763	0.3514648866298697	0.066297121	0.14697020488670262	-0.118004087	-0.288185605	-0.392373458
437	Q53FU3;A0A024RB72;F8VVA7;P61923;F8VXB1;F8W156;F8W651;F8VYZ4;F8VUC5;F8VXR1	COPZ1	0.34616534955040135	0.5620768890976876	0.17754202651413692	0.21807770287263328	-0.920535515	-0.986643842	0.15600629816594405	0.17430856670569425	-0.108609576	-0.317961785	-0.301896924	-0.136713085	-0.219025757	-0.107069804	0.5170241523051424	-0.088841996	-0.243300205	-0.102335303	-0.401059089	0.057039448	0.23209034677408052	0.033549533	0.15549941611832938	-0.470475117	0.7587134919158453	0.5343148816259767	0.9539732105205853	0.6772105852533331	0.035934302	-0.106786614	-1.12272599	-0.041626705	-0.171810953	0.15365378265430066	-0.117691717	0.2219299922388429	0.32596549200871405	-0.394216123	-0.216295343	0.025521649	-0.172413787	-0.012333955	0.7310530423289365	-0.308801252	0.021520276249583158
438	O75390;A0A024RB75;B4DJV2;B3KTN4;A0A0C4DGI3;H0YIC4;Q0QEL2	CS	-0.43257621	0.051147769	0.5811937847164813	-0.129333375	-0.447675159	-0.110670417	0.6443085352346506	-1.339557548	0.38669753879279956	-0.196092022	-0.147745094	0.7283073794931496	0.004260409	-0.202679056	0.2611435603556596	-0.496591847	-0.516710175	-1.101739889	0.1322200606350359	-0.184200988	-0.311767231	-0.127926697	-0.320800178	0.1668202337343209	0.9970193485305681	0.7447876989560627	0.4132083821141911	-0.065383913	0.30788605681328557	1.064229331319265	-0.039785286	0.024908749	0.13754976565485338	0.001118187	-1.217676263	0.7421045576821882	0.017607992040834738	-0.313398647	0.1927919506894286	-0.108466733	-0.417607748	-0.148418468	0.5224078790466272	0.33930971293061535	-0.084225938
439	A0A024RB77;G3V5T9;P24941;A0A024RB10;E7ESI2;B4DDL9	CDK2	0.5317099987777155	0.46923559084279054	0.39096528874134723	0.44153213067713243	-0.150241178	-0.241243782	0.1176131565326914	-0.060912971	-0.254615786	-0.129369419	0.099983915	0.21123710389250822	0.44054221213194655	0.31312557919217937	0.39268202240376304	0.3722865232693789	-0.250494258	-0.194665735	-0.381993616	-0.206210078	0.050695547	-0.388492823	0.012809703500987953	0.1527706729221822	-0.056396992	-0.357356076	-0.138870249	-0.274141771	-0.246137062	0.1977122748029942	-0.101603257	-0.193950199	-0.382794049	-0.177579446	0.094579612	-0.102412584	0.4583607522597472	-0.083696194	-0.018191047	0.37965908424931694	-0.258340922	-0.043054225	-0.206691272	-0.085994561	-0.142051617
440	A8K6Y1;Q6PIN5;A0A024RB85;Q9UQ80;Q05D08;F8VR77	PA2G4	-0.531321241	-0.275979617	-0.675905448	-0.262002977	0.12989541702333443	0.080508012	0.1997753745148018	0.026340831	0.4995949739487419	-0.12204357	0.4376943062209615	0.8234520358200494	-0.253369814	-0.363770127	0.035518838	-0.108223561	-0.258729879	-0.044124001	0.37613102120350467	0.2231527928617014	-0.119569033	0.8360162658775294	0.15884064219596838	0.14372246835666128	-0.153751502	-0.57098736	-0.154624725	-0.499393326	-0.006559202	0.2470640540662296	-0.01085956	-0.347819505	0.13909894717409796	-0.013507922	-0.150180767	0.5659171554035328	-0.436302321	0.10912990848969194	0.4096744363857606	-0.172461166	0.074107483	0.25475258591418753	-0.344689228	-0.029543553	0.13533185358329716
441	P61224;P62834;A0A024RB87;A8KAH9;Q5U0C3;A6NIZ1;B7ZAY2;B7ZB78;F5H7Y6;E7ESV4;F5GX62;F5GZG1;F5H823	RAP1B;RAP1A	-0.199427524	-0.105185557	0.063959617	-0.186925312	0.075180628	0.054968521	0.5930327204738626	0.017864650645933833	-0.055646975	0.23589199059704813	-1.014919485	0.15315560775419756	-0.361498967	-0.150249542	0.6212815424199502	-0.209339591	0.30385622969668463	0.066653735	-1.027180972	-0.186227749	0.098916511	0.09462629	0.5003616490613076	0.15803481089244087	-0.063432817	0.4386355644733541	0.41631677750369306	0.3159628110115963	0.2948764381452342	-1.188191715	-0.472593198	0.058792622	0.29885916617994585	0.2018302766079219	0.24234063345106158	-0.084579387	-0.106894694	0.18526163	-0.170379716	-0.02495164	-0.210724689	0.2129848152712511	0.27687058402344733	-0.326778963	0.16461267220713674
442	P34897;B4DJ63;V9HW06;Q53ET4;A0A024RB99;Q5HYG8;Q5BJF5;B4E1G2;B4DP88;B4DWA7;B4DLV4;B4DW25;H0YIZ0;B4DJQ3;G3V2Y4	SHMT2;HEL-S-51e;DKFZp686P09201	0.2715205225321627	0.26767187710300483	0.18209578673225424	0.047286138	-0.568874666	-0.219802295	-0.023486176	-0.853583122	-0.075744561	-0.48093123	0.10123371102691563	0.29188998132512706	-0.111949847	-0.101983139	-0.235129351	-0.228722575	-0.622112048	-1.170069641	0.19901888565205914	-0.365789338	-0.256735722	0.044517007	-0.201927428	0.43393213543041487	0.725669523	0.5071855499578217	0.27987787328812647	-0.001484521	-0.279382333	0.7812799235847951	0.5995304734860017	-0.153419821	0.333989359	0.36305511329536827	-0.316289332	0.8376632859088242	0.1921435810634261	-0.416436565	-0.040888025	-0.169446228	-0.489738035	0.004946498	0.3778121062445525	0.23700206072625124	0.30460460652713656
443	Q9UL25;A0A024RBA9;Q96GX3	RAB21	-0.402768739	-1.657449814	-0.03275358	-0.399976329	0.27617696528583685	0.26695632279274983	0.5281565312660517	0.3052557898897439	0.8216022564965613	0.9435730833534499	NA	-0.37881826	-0.194175397	-0.84034112	-0.90447706	-0.441427801	0.42422357930989535	0.065079199	NA	-0.268568511	-0.46335008	0.00683099	NA	0.37843020691358603	-0.264134609	-0.132002109	0.23752109141633487	-0.002744701	0.1327196398240713	0.38681897558814193	NA	0.2838770007768846	0.097845299	1.0749282811613257	-0.171032401	0.3240253000013024	-0.644833579	0.32253993860534047	0.4405225627738263	-0.616701808	0.051981625369724095	-0.047626091	-0.061936545	0.24620874169311088	0.30984515597996765
444	A0A024RBB5;F8VW96;Q16527;F8VQR7	CSRP2	-0.814043992	NA	-0.020219347	0.21585599747346917	0.4238105016631196	-0.005054515	-0.882412176	0.524745193	0.078220659	0.19614550070902728	-0.799469352	-0.296622726	0.6373485282670641	0.026604384	-0.113010035	-0.201404281	0.6089513570369557	0.13143341846328457	NA	-0.020433687	-1.22940753	NA	NA	-0.3985143	-0.02724944	0.32065640701175435	0.26433800384207445	0.2776900582131485	1.240349170794966	NA	0.2520983182801733	-0.055163097	0.1933701555133173	-0.534497499	0.14453919775985805	-0.138654873	-0.175164138	0.046243893	-0.174459837	0.11835629126824533	0.27095533833332447	-0.782989273	0.2398303993574898	0.5100664394530415	-0.052839113
445	F8VYH9;F8VTV8;F8VWX7;A0A024RBB6;P11802;F8W1L8;F8VXD2;F8VZZ0;F8VZ51;Q6LC83	CDK4	0.061108302	0.5109444578380997	0.7254367184821376	0.6471425335568768	-0.146936034	-0.377481422	-0.144478058	-0.113392426	-0.66744835	-0.244470494	0.069095591	-1.871935287	0.9599788834411106	0.9470639993845938	0.8485281200954352	0.853831169	0.1250941711726902	0.36933844498974877	-0.708250581	-0.433677787	-0.558792568	-0.298801764	0.051523925198895384	0.5499402809580324	0.7419259976572834	0.5385563027375637	0.5297383940261426	0.6236621328249655	-0.057578481	-1.486656382	-1.796969006	0.07552573	0.011627786190909107	-0.027745381	0.22765886748143999	-0.533107788	0.4861580029875786	-0.195571985	-0.678689635	0.9023505429432227	-0.161873938	-0.064032531	0.6084707068114888	-0.816419534	-0.080391629
446	P55209;F8W020;H0YIV4;B7Z2V4;F5H4R6;F8W0J6;F8VY35;A0A024RBB7;F8W118;F8VXI6;F8VUX1;F8VV59;B7Z9C2;A0A024RBE6;H0YHC3;B7Z5H0;H0YH88;F8VVB5;F8VRJ2	NAP1L1	0.073505171	-0.110422433	-0.044229954	0.17319932	-0.095261041	-0.202180844	0.3751661178972518	0.057184696612717016	-0.086812992	-0.157981334	0.16917882877113719	0.16536036556888054	-0.204682937	-0.226420602	0.27042213372481266	-0.163215278	-0.330087166	-0.080508629	-1.266606909	-0.199344998	-0.035542889	0.6713465468255799	-0.581752514	-0.033002562	0.16795355571626916	0.029906112734074317	0.5474328461577611	0.14633982705305765	-0.003333202	-0.175390786	0.244376542	0.09837164	0.20225622700427937	0.11269977256728964	0.12747947924361927	0.3645978868661257	0.023013026	0.033727232	0.022436217071880735	-0.080974171	-0.469136925	0.005262146	0.22290808541529203	0.041006048	0.20175834142032997
447	A0A024RBB8;Q5HYM3;Q9BZF1;F8VUA7;F8VQX7;Q641R2;Q96E43	OSBPL8;DKFZp686C0249	-0.215207389	NA	-0.241302737	0.18482313890168173	0.6809636303903406	-0.639162639	-0.759376941	0.8985509800058321	0.9828870121104545	-0.114697913	NA	-1.35670221	-0.412877822	0.009314696	-0.72605767	0.20458677502860448	0.6868653181744928	0.8693383100091244	NA	0.4535962263319382	0.20258330409243014	NA	NA	0.019412258	-3.106771845	-0.071733553	0.18394985405929248	0.2204012269359281	0.5055290667234845	NA	NA	0.40075751715518126	0.7643281817332145	0.3515691223391669	1.0674520410371513	-1.04301794	-0.133473868	0.002332219	-0.205749243	-0.274170044	0.6270217460090998	0.068086242	-0.736450118	0.4102317531099131	0.2421713124357174
448	A0A024RBB9;Q9Y2U8	LEMD3	-0.478240505	-0.859808669	-0.475337631	-0.762891152	0.7543468629438428	0.8325460265545506	0.6504414746431951	0.5103083304409803	1.1568263413459783	0.8054714377261512	0.9197231902013143	0.11991301205222722	-1.180391848	-0.504362871	-0.851317814	-1.039213594	0.45103678208934406	0.5831696693285425	-0.136701466	0.6730287618715762	0.5955232002017157	-0.324338424	-0.096106437	0.6508293861327636	-2.270009717	-0.713204743	-1.055971085	-0.962254766	0.4240931509297793	-0.319317993	-0.207616787	0.4192567931544538	0.6840740359468548	0.6586948368259989	0.6006300530851018	0.7471721552061492	-0.644069489	0.6869106736456436	0.750483495	-0.893821532	0.39263343683655794	0.20647693145930432	-1.250360078	0.079103791	0.6726427702660261
449	A8K1Z3;A0A024RBE5;Q8NHV4	NEDD1	NA	0.596248434	-0.009677865	NA	NA	-0.0099746	-0.846289951	NA	NA	-0.178265341	NA	NA	NA	0.6672668200330073	0.14247205681048555	NA	NA	0.43075042117216855	-0.030327267	NA	NA	-1.597108619	NA	NA	NA	0.518496381	0.6355638072483686	NA	NA	0.254331437	NA	NA	NA	-0.573485713	NA	NA	0.4096479641985387	-0.311769596	-0.061902661	0.521232118	0.3165742566797899	-1.480745939	0.6933927737118698	0.3706941163828756	-0.457123033
450	A0A024RBE7;P42167;G5E972;A0A024RBH7;Q59G12	TMPO	-0.725369116	-1.137141772	-0.435055693	-1.118486618	0.8621431556502098	0.732231203	0.5829578695163693	0.5460921117392735	1.145204767	0.822388307	1.0451661708484832	0.086173335	-1.119023779	-0.475416389	-0.828090734	-1.231737771	0.5408002522447981	0.6094902232379322	-0.191295764	1.0824005697181367	0.4823561046514797	0.19276355756740685	0.38319916851698815	0.927091647	-2.182985428	-0.722339806	-1.303922684	-1.123052926	0.32444538431497355	-0.89861724	-0.092160999	0.41114068500814777	0.7190165079048473	0.8036271800723714	0.5266148427956077	0.7593936758289291	-0.8540133	0.6808560850916768	0.7747331450406717	-0.913567168	0.5103488202908383	0.49635261939628467	-1.333075211	-0.063798042	0.7021630516504381
451	Q8NCF7;B2RE88;A0A024RBE8;A0A024RBH9;Q00325;F8VVM2;Q53HC3	SLC25A3	-0.101376119	0.092343525	-0.398667505	-0.423246895	0.4769003966992379	0.11105033426544715	0.14271181808543482	-0.098850422	0.2565297234987119	-0.414558818	0.5468664217974105	0.2982269464695518	-0.409135288	0.4467448876782182	-0.270926642	-0.246578102	0.11024787187024904	NA	0.1108789125282498	-0.181633064	-0.455070267	NA	0.7131138731400676	0.2961136888849786	-0.494508055	NA	-0.215868325	-0.28383141	0.1158303290409408	NA	-0.074988706	-0.054814525	0.07652611	NA	-0.017287555	0.3472568588440211	-0.207662357	0.15802742315364382	0.17184045964167743	-0.119899395	0.013238965	0.1847934895512762	-0.331328206	-0.004583242	0.1355728627577084
452	A0A024RBH2;Q07065;B3KVX6;Q8TB01;Q6NWZ1	CKAP4	-0.035666796	0.18981660546653886	-0.605340909	-0.306575407	-0.486246128	-0.309744705	0.065228634	-0.64868974	0.33249680767295475	-0.538542198	0.23480615255739098	0.9274376933294506	-0.497540105	-0.874154295	-0.383876156	-0.555456285	-0.794698253	-0.465302895	0.4340834789554406	0.068324164	-0.360623338	1.1329760532044626	1.149849887461548	0.45964736587814053	0.9085403950064057	-0.25760702	0.14586435178152202	-0.477621053	0.084757241	0.7194771853475366	0.4927812297898227	-0.487923184	0.15071520169058342	0.3004572768137601	-0.585223797	0.8735725369146937	-0.189441627	-0.344862985	0.23904961399862187	-0.57775671	-0.189398376	0.5954624922411619	0.079794169	0.20227311817562152	0.1848803047043482
453	B4DNL1;Q9BV37;Q53FW9;A0A024RBH5;Q13610;B4DJV5	PWP1	0.068284661	-0.475747424	-0.25929244	NA	0.26335663486383754	0.16763055582128564	NA	NA	-0.143386627	0.075610647	NA	NA	-0.603705633	-0.062751248	0.40104754221696154	NA	0.1677088606553536	-0.015132247	NA	NA	0.165540719	-0.135773189	NA	NA	-0.184268322	-0.21320705	0.15479252257230175	NA	0.16116856608669955	-0.5022258	NA	NA	0.2904616671113134	0.19784678652115456	0.4820408167614409	NA	-0.226038737	0.211706593	-0.037674992	-0.092256782	0.072501305	0.011096763	-0.084681285	-0.174315619	0.31966275455382254
454	Q53G58;A0A024RBI5;Q59EA2;Q9ULV4;B3KN06;B4DMH3;B4E3S0;B7Z9V0	CORO1C	-0.241965305	0.21286391710786723	-0.029646032	0.036372252	-0.291592332	-0.152189955	-0.315662656	0.16620690697580326	-0.225097068	-0.456340661	-0.528069403	-0.17489566	-0.193219892	-0.674107224	-0.054812772	0.005062556	-0.078836522	-0.302292031	0.21774610600703673	-0.285490586	-0.449889498	0.5130428082395944	0.1517846965327368	-0.423229369	0.6473134906111532	0.26604813246444686	0.5050473252197701	0.8251272847952277	0.23294522284758493	0.4054187208487797	0.29778857474068887	0.14342956633401302	0.17782086481767023	0.055501439	-0.058503436	0.076320538	-0.005593792	-0.148309509	-0.346100698	-0.229269333	-0.112218258	-0.052072841	0.5608840582726488	0.2698955211927659	0.062784852
455	F5H0U5;A0A024RBI7;Q9NZD2	GLTP	0.5320776044293725	0.6347040297595925	0.11711141967905131	0.131714577	0.091215877	-1.018709537	-0.046159484	0.19011431664106865	0.25350081950272624	-0.068803042	-0.702073966	-0.598225444	0.32168022904466953	0.7422238280798199	0.32422612152928293	-0.174454432	0.1160055801828367	-0.037932585	NA	-0.857187135	0.4305316817239776	NA	-0.892715369	0.070049169	0.103340787	0.8674410340473208	0.4699496914617659	-0.587986251	-0.510448838	-0.06755761	1.0057478974129996	-0.024591471	-0.265359199	NA	0.011821274163219684	-0.561251574	0.3722911500313881	-0.177495465	-0.260511166	0.3218081787967143	-0.241315471	-0.112322264	0.23157555763797463	0.11917673666482605	-0.253207258
456	B3KMP2;Q4KMX6;A5D8X2;A0A024RBJ3;Q9UJX3;Q2M2R1;A8KAQ7	ANAPC7	0.26944194379320974	0.017264958219737926	0.04699635	0.4598193706169887	-0.101963399	0.10055110296581647	-0.048654797	0.024901157275191325	0.071987762	-0.163879272	-1.189657466	-0.044969484	0.3046890901123041	0.38599213385034736	0.20375584690326543	0.31024778119820273	0.13648499369343345	0.046329643	0.4565135062285956	-0.557054301	0.20275468548575012	0.083138633	0.22083087447829478	0.066990221	-0.411094974	0.16000673830013992	-0.225811556	0.10151007709042317	0.084861608	-0.721754074	-0.324087888	-0.13282834	-0.155647205	0.10288400045078311	0.10022681817218329	0.11922345955704229	0.19838065558485618	-0.006291484	-0.331629615	0.3011712130160314	0.020568460543622963	0.14342860347111594	-0.093847429	-0.273452174	0.041671768296252326
457	Q8TBK5;Q8N5Z7;B2R4K7;A0A024RBK3;Q9HBB3;Q02878;B4DRX3	RPL6	-0.129391745	-0.266620928	-0.525041415	-0.55209089	0.3195352195256842	0.1204204413348042	0.6048746194561183	-0.255461606	0.33548911300341394	0.32753900055498664	0.7187820926287599	1.3339332083743005	-0.261288678	-0.680575435	0.5141571657315508	-0.612631696	-0.21972811	0.10708478939761042	-0.038532384	0.14483574477745614	-0.095614082	0.5928162483959916	0.008919192	-0.02938417	-0.498421242	-0.675283231	0.11186330934558236	-0.561056569	-0.381563626	0.21369799054392974	-0.708717589	0.056946075138358386	0.13120867787600163	0.21919376432325222	0.14465376216727655	0.4854529835237067	-0.368286245	0.1973421685389423	0.6789358536403667	-0.260084661	-0.00158499	0.11918429704155849	-0.405724433	-0.204909287	0.245127297
458	Q16881;E9PIR7;A0A087WSY9;A0A140VKC9;A0A024RBK9;A0A182DWI3;A0A087WSW9;B7Z2S5;F8W809;B2R5P6;Q6ZR44;E2QRB9	TXNRD1	-0.103181343	0.2114113537573738	0.15655225371797626	-0.145201067	-0.026737063	-0.161455934	0.13950674891676126	0.18526464967345102	0.1320982677878724	0.005768458	0.41378321245994254	0.43420887551120363	0.021311009	-0.141654357	0.066411391	-0.205192837	-0.145956252	-0.159992438	-0.589161116	0.10666674313223658	-0.195990043	0.051008892	-0.634954138	-0.138005488	0.1087153653167674	0.044790171657049516	0.21553836861640702	-0.1098427	0.012151561127012846	0.18735067849010634	0.14621384410045832	0.07652231	-0.009980227	0.001997944	0.012958406335077792	0.037074498553530705	0.029895299	0.0341446	0.24646470337441434	-0.064781198	-0.197110766	-0.229485194	0.064800301	0.10555959842933457	0.010512655354987115
459	A0A024RBQ4;A0A024RBL6;O15119	TBX3	0.7511573842382561	0.26376410193601985	-0.723218434	NA	0.6369963451105692	0.2786909574294679	-0.582068804	NA	-1.995502088	0.5187107071773025	0.016479353	NA	0.10155831360350726	0.4840954439435533	0.6395979771898338	NA	-0.252630848	0.10468676592249544	NA	NA	0.19323103543628273	-0.093974331	0.20657954272508464	NA	-0.2504567	0.25892388812444067	0.5461368029737961	NA	-0.164023035	-0.312306293	NA	NA	-0.247149793	-0.379278293	NA	NA	0.12039548942346849	0.13436730514949966	-0.463609537	0.43157838372212914	-0.050810902	0.12510655452357253	0.20802913574423174	-0.215003525	-0.290052904
460	Q9UPN1;F8VYE8;A0A024RBP2;P36873;F8VR82;F8W0W8;A0A087WYY5	PPP1CC	-0.895838006	0.009559491	0.5300830343929475	-0.545181152	-0.063383206	0.23466069290102612	0.23356962312611065	-0.040686313	NA	0.21926782808095482	-0.523015856	0.013419535247833667	0.1612192805572467	0.34602022199060273	0.49431470501033226	-0.244594809	-0.049424554	0.3939339454558087	-0.820849062	0.083998382	-0.63517921	-0.870633188	-0.197457629	0.5216234614373659	0.4771367743937227	-0.034386621	0.2965776592912327	-0.490059932	0.40474187130596345	-0.325873614	-0.1601837	0.27356102338151045	-0.177971076	-0.075350518	0.8439453643271299	0.6124355520306163	-0.222655931	0.093728426	-0.094087937	0.19192807652302699	-0.095397095	-0.292723414	0.065005197	0.050749622	0.30345305730222805
461	A0A024RBR1;P30622;F5H0N7;Q59GJ4;A0A3B3ITA2	RSN;CLIP1	0.1342896421739879	0.24371176094762922	1.0293249930181625	-0.164186886	-0.254311023	-0.436153628	0.2306283146835341	0.296949873	0.2006876955421878	0.32982767216110187	-0.220250651	0.626332799	-0.488330923	-0.524223933	0.21459170566804867	-0.282217135	-0.157159756	0.7808312140098209	-0.71716303	0.042723792	0.10693888105315745	NA	-0.70988847	0.250515507	0.32012228860915165	1.2715562426585154	0.9665675036643492	0.4197938432342124	0.084215304	-1.307930174	-1.444476428	-0.329927378	0.088790393	-0.863117571	0.29538922	-0.03445166	0.31404815610002246	-0.037458337	0.2374126575432893	-0.266781793	-0.009428666	-0.114214749	0.7477732480798518	-0.74626639	-0.125084126
462	F8VVL1;A0A024RBR3;O43583	DENR	-0.577908553	0.28674227051295514	NA	-0.487399323	0.5436604176203435	-0.317720277	NA	0.18487542883714422	-0.244442722	0.44869974352870423	NA	0.1497862455897402	0.27244427465885124	0.16062112142017168	NA	-0.184114576	0.032847418	0.079553923	NA	0.048102922	-0.848183661	-0.661130982	NA	0.085269421	0.33205836539025446	0.15685590965419247	NA	0.12158198231476341	0.2838606576555087	0.347182352	NA	-0.097936023	0.23117692157480652	-0.365841921	NA	0.019358664	-0.259521869	0.13693852305624135	0.118014422	0.082983607	0.053501421172914884	-0.474681741	0.20349875245307109	0.17770232916257386	-0.038435445
463	F5H5U2;A0A024RBS0;Q8NHQ9;A0A384N652;B4DVE4;Q8TEC9	DDX55	-0.514458256	-2.174881849	-0.479446157	0.12142898636712791	-0.324822526	-0.081535103	-0.136214166	0.8512880905291258	0.6301767790731525	0.41522744499065567	0.44788625234527724	-2.633491152	-0.109307625	0.8397695332996905	0.6440793581554901	0.6372748160780192	0.28498988233466194	1.0626176016091948	0.609366259	0.7151687059059618	0.6787144851502313	0.37835269985751635	-1.799867672	-0.214526946	-1.307678612	-0.037811858	-0.105687852	0.3477787178113468	-0.125128321	-0.357005236	-0.194980234	1.0053300773059402	-0.128107245	0.1415082936804263	0.7268075214146168	0.1871853068480212	-0.761839319	0.077179074	-0.285050169	0.5029540206447736	0.6680356120967251	-0.239331858	-0.275849901	0.082054071	0.2318484691741947
464	P05388;A8K4Z4;A0A024RBS2;Q53HK9;Q53HW2;F8VWS0;Q6NSF2;F8VU65;F8VW21;G3V210;B4E3D5;F8VPE8;F8VZS0;F8VRK7;F8VQY6;Q8NHW5;F8VS58	RPLP0;RPLP0P6	-0.254262925	-0.042345922	-0.593789215	-0.225145385	-0.084704288	-0.24256464	0.24345446588463757	-0.849738359	0.3741513300654563	-0.249971034	0.36036863922284146	1.0619694891328237	-0.648692506	-1.055044493	-0.018049087	-0.384879932	-0.496869651	-0.685999653	0.7033273862026049	-0.231388163	-0.078510619	1.0587925842250576	0.45188060941827723	0.6490575491987913	0.5587597972823003	-0.511660883	0.15449162742501724	-0.258962522	0.17711775338490535	1.1575184067231843	0.34016094511317485	-0.621868914	0.2255127140358676	0.14964388832640996	-0.790367234	0.6586082405793852	-0.278885862	-0.233388205	0.38662960600770235	-0.526666505	-0.17773252	0.5203050310709704	-0.014342995	0.26323204768272135	0.060849402
465	C9JE98;A0A024RBU9;C9J0Q5;C9JFD3;A0A024RBS3;Q9Y618;C9J7T7;A0A384DVL6;A0A481PGK9	NCOR2	0.049408103	0.39517252047559126	0.3832722857232999	0.23177546863081783	-8.47E-05	0.14146507028548255	-0.086292493	0.23989309080047347	0.14281330182729185	0.1617680530172322	0.17104974783159518	-0.353417465	0.076856108	0.4963221936489319	-0.214986563	0.001589789	-0.275207639	0.2833272776263365	-0.187421497	0.077435383	-0.321976389	-0.749272155	-0.141093985	-0.775805106	0.1941984409861364	0.34025472234645504	-0.074523389	0.079240861	0.042185711	-0.101077025	0.071904503	0.4262042812838207	-0.167030502	-0.120676738	-0.037640379	-0.399630897	0.26490709443310095	0.073745244	0.030553409	0.089945382	-0.025466619	-0.497036909	0.1347926588192133	0.10980436769329727	-0.181244629
466	A0A024RBS6;F5H1S9;G8JLB3;E5KMT6;E5KMT5;Q9Y606;F5GXL3;F5H168;F5GY32;F8W9U5;F5H1B2	PUS1	0.1689238881543055	NA	0.088515605	0.5772262293041867	-0.615734275	NA	0.2722908120245825	-0.18483508	-0.386691533	NA	NA	NA	1.4169284075012782	NA	0.5454233163352916	0.27142737648286186	0.030000917482952815	NA	NA	-0.170843429	-0.158081008	NA	NA	-0.407992358	0.8700407824886116	NA	-0.737642979	0.2136352562692146	-1.928681403	NA	NA	-0.480710048	0.097533962	NA	NA	0.5192655609847816	0.3531529062489091	-0.101161849	-0.311760534	0.8195240322724644	0.004509743	-0.208105684	0.19027535201628928	-1.129764727	0.3833307602970838
467	O96006;A0A024RBU4	ZBED1;hCG_1981838	0.17095748821281104	0.26276365961042897	0.7545275613117036	0.061226512	0.068590955	-0.374705467	0.24242915567891182	0.010808181274914798	0.31368936286565396	0.1030527806750274	-0.633383744	0.2971389597916249	0.4378149726252078	0.585934302	0.7648513757035679	0.1951004616016581	0.11635930749880438	0.42376645514864386	0.6160510283216225	-0.221100008	-0.495502629	-1.21460794	-1.269411115	-0.196883385	-0.009588246	0.4056982006960724	0.6953137262633885	0.1601216596286307	0.079226114	NA	-1.090698425	-0.024501266	-0.21353216	-0.427507358	-0.170277562	-0.423722916	0.3219611533052602	-0.003626946	0.029716687793221962	0.5055176260337519	0.24336154358297535	-0.784508919	0.3224786830490504	-0.335732178	-0.299167651
468	Q59F53;A0A024RBV9;O60907	TBL1X	0.2245786393925914	0.20878848082356954	0.8956900140953505	0.13661146025245632	0.33639148006837155	-0.120148328	0.3775347575151825	0.4058969884926456	-0.374631229	0.087854107	-0.595265405	NA	0.6595521184684651	0.44587822458243986	0.8882339619496036	-0.18343267	0.5453581672754808	0.4317313799966673	-1.527911408	-0.708102351	-0.423429198	-1.176174387	-1.387815091	NA	-0.546297285	0.22276734864811373	0.5790757730680569	-0.792324525	0.3339996843237927	0.2464083408956051	-0.354992628	0.8197333307361252	0.072011007	-0.186382046	0.6783990602015467	-0.219587774	0.4022454931083721	0.2857470690698366	-0.258185831	0.4883862531321841	-0.278902708	-0.959977881	-0.098366328	0.2971155264104237	0.12193840620286185
469	C9J5X9;A0A024RBW1;Q8NB91	FANCB	0.8786960223566079	1.688868088597289	1.4746394159007405	2.089706565907876	0.13608321851254399	-0.562662626	-1.182121285	0.5330146100242675	0.1833517490687795	-1.507927575	0.034310730878074854	-1.191725262	0.7653156978674776	0.42387048802131644	0.6464427680493587	1.7359452120395789	-0.198757051	-0.488572675	NA	0.053644813157551256	-0.277371512	NA	NA	-2.536917206	0.47292368945707614	-0.27584411	0.2822534005961864	1.3820125634610343	-0.180566959	NA	-1.425116885	0.47874009681537816	-0.892149667	NA	-0.673054623	-1.867031694	1.659234289842477	-0.142664754	-0.494240823	1.0191503081462814	-0.084971538	-1.280887592	0.5915931525939071	-0.249391149	-1.017821895
470	Q53GE3;A0A024RBX9;P08559;A5YPB6;A5PHJ9	PDHA1;PDHA1/LOC79064	0.3710879642882612	-0.085347998	0.096267377	-0.271965062	-1.556753154	0.056338628	-0.248725648	-0.181537895	-0.18174141	0.023372353250653198	0.5734604919762403	-0.107404779	0.4582045446905524	-0.022146271	0.053337677159780605	-0.251344446	-0.661754713	0.071383898	0.094210074	-0.107394423	-0.325577491	-1.224297884	-0.129304933	0.3780285634225496	0.7496332900379954	0.8526220591719869	0.5516140037637266	-0.096241218	0.10662670362918561	-0.221817453	-0.395105127	0.042860669	0.42148147657129104	0.6383247097521333	0.005295384	0.5243100404274461	0.027510570342811708	-0.482669518	0.076921664	0.059512876	-0.150888791	-0.325287936	0.514407034	-0.116858802	0.3973529027385711
471	A0A024RC24;A0A3B3ITH3;Q9P2X3;J3KT25;J3QRS6	IMPACT	0.082511834	-1.078998098	0.14922160029864345	0.079771518	-0.152069677	-0.598339766	0.25115449180731897	-0.202978415	0.4700464355737821	0.2594093698478913	-0.024199846	0.030418812	-0.382546358	0.8878786500166279	-0.49311206	-0.418186882	0.1179724898515913	0.26117813800214135	0.03493894	-0.00545627	0.30918374855754854	0.17939590881276266	-0.04164553	-0.472423078	0.13927758583998467	0.3186945332522256	-0.297502706	-0.32701466	-0.316859059	-0.866262968	0.7522296204143301	0.29792011366647003	-0.048941315	NA	0.17465822033496725	0.9306746774963224	-0.20165469	-0.185339745	0.17413728934272577	-0.111273066	0.092376921	-0.016153641	-0.051417715	-0.043024477	0.34234912391325667
472	A0A024RC29;A8K6T3;Q14574	DSC3	0.3885730883171501	NA	-0.085745048	-0.48535036	0.20263445013279882	NA	0.673673111	-1.200276434	0.9791509466973001	NA	0.1443760066575189	0.19376884333283165	-0.777022243	NA	-0.625705623	-1.280291091	-1.60820241	NA	0.26356861855479236	0.7159326631900103	-0.375898897	NA	1.3072893424145968	1.1102102397516636	1.0041538453826804	NA	-0.956030782	-0.413530805	-0.116601809	NA	0.6697825562594646	0.157292132	0.4821982560398895	NA	-0.796184375	0.4282357775265094	-0.060840773	-0.107989624	0.4390985988958826	-0.894339652	-0.209567043	0.6805335615799688	-0.121802581	0.23682429328592466	0.03808322
473	A0A024RC34;I6L8A6;Q99708;F6Q6H0	RBBP8	0.389541188	1.0473933612673334	1.4243417658646371	1.6622494117723166	-0.232288619	-0.656653045	0.6976012655015899	-0.07581524	-0.846548721	-0.094603831	-0.26270005	-0.756019995	1.0124068191477216	0.7446985822701073	1.3033402697665426	0.9274376726982779	-0.261656152	-0.865246707	-0.605467723	-0.519870394	-0.102146375	-0.620433486	-0.460547615	NA	0.5156049711521192	0.059245855275647644	0.5138405044291883	0.8385132910545038	0.002192057	-0.152314079	-1.575623267	-0.288544724	-0.616335046	-0.106121371	-0.164729059	-1.874741517	1.1418363156620694	-0.055834026	-0.479013265	1.007925720004106	-0.55210536	-0.383420941	0.4927560395113084	-0.492617619	-0.679526864
474	A0A024RC37;Q96P16;A0A0C4DGQ6	P15RS;RPRD1A	0.5272042210241902	-0.780705135	0.18279445956196005	0.049825644	0.095431641	0.16013595569601136	0.076273744	0.49990483917730477	-0.007221131	-0.344500846	0.2210231580918125	-2.26883082	0.3941356517300816	-0.205720368	0.14326426780041052	0.7141959576311749	0.2712837214744533	-0.262725576	-0.552110016	0.6376653526352604	0.3399971000221838	0.2902343075266706	-0.13591604	0.24045423834969745	0.2899430963698761	-0.478697872	-0.096408198	0.2710007312401267	0.35668634148724077	0.509358372	-1.228373975	0.37022785102937916	-0.014913653	-0.023882712	0.2825434424009401	-0.523577751	-0.005220203	0.20793654485360705	-0.59988241	0.261468877	0.023528370543390544	0.18369240145331828	-0.003540561	0.001974647	-0.069957668
475	F5GWN1;J3KRP6;A4PIV9;A4PIV8;A4PIW0;A0A024RC40;A8K0E5;Q4VAX2;Q15532;Q4VAX0;J3QQW2;J3KT74;J3QQM2;X6R3J2;J3QS72;A4PIV7;Q8TDQ9;Q6FGL9	SS18;SYT-SSX2;SYT-SSX1;SYT	0.24847846538899382	-0.079776561	NA	0.4445980648918697	0.10607367438446846	-0.153948063	NA	0.3651360369642555	-0.527636423	-0.020461625	NA	-0.321946028	0.2832273654479007	0.5288095589012092	NA	0.5073410529209392	0.5036346492908799	0.36773209748199975	NA	0.3653752838230286	0.20875615435057274	-0.2887757	NA	-0.51468703	-0.060978675	0.3831408239158012	NA	0.088231627	0.28089319324133166	NA	NA	0.019144196	-0.447129216	-1.468272995	NA	-0.816959928	0.19887707525585968	0.10019763487391502	-0.29557094	0.4342364111503109	0.4066910955922639	-0.203791773	0.13124167753132693	0.1444624464322809	-0.916343628
476	P17028;A0A024RC47	ZNF24	0.7824382518098152	0.2304807766229921	0.41134250088317603	NA	0.21583061204075354	0.3925263521091153	0.2986727109518867	NA	-0.033705902	-0.026241796	0.5077868930653162	NA	0.5955132520576423	0.11498010564786307	0.4005734553168187	NA	0.11141728144348009	0.16331381634853057	0.11593715964822163	NA	-0.515833088	-0.882008917	-0.924596996	NA	-0.245685706	0.079068645	-0.036992298	NA	-0.585409866	-0.454543246	-0.421271786	NA	-0.989194791	0.761257748	-0.065655168	NA	0.4747538431053268	0.3023432250339185	0.14927973149475873	0.37035560434077563	0.13022275248007742	-0.774146334	-0.067869786	-0.487074966	-0.09786407
477	A0A024RC49;O75928;Q2TA77;A0A087WUY7	PIAS2	NA	0.6940527298173487	NA	-0.011198725	NA	-0.249744397	NA	-0.099138012	NA	0.11800627387669554	NA	NA	0.009763992	0.9026427102678138	NA	0.4661753918433803	-0.009763992	-0.312409178	NA	-0.692086707	NA	-0.545946141	NA	NA	NA	0.091280383	NA	0.6057744540470905	NA	-0.69788238	NA	-0.269526402	NA	NA	NA	NA	0.37576329031297373	-0.140104917	0.15234256175413127	0.4938636526440181	-0.303750338	-0.511609853	0.38286370640756034	-0.449368103	NA
478	A0A024RC65;P46940;A4QPB0;A0A0J9YXZ5;H0YLE8;B4E2M0;Q6P1N4	hCG_1991735;IQGAP1	0.12721275598647325	0.33854404704977653	0.084190136	-0.208972465	-0.352145145	-0.480693342	-0.375819183	-5.71E-05	-0.673753279	-0.562853001	-0.069445525	0.2957531844795776	-0.257580454	-0.514925352	-0.187472544	-0.205743661	-0.197966466	-0.500490308	0.25629617895375467	-0.153280037	-0.16900597	0.4456388168473376	0.050502125058602985	0.048059544	0.6406933324235351	0.3551583867405661	0.507492319	0.22891820473429964	0.1704190201405209	0.5452545315266903	0.23464334729326128	-0.139223879	0.099335443	0.2661926346442007	-0.107113214	0.4622369522498951	0.085243619	-0.302178701	-0.252574655	-0.291430502	-0.148860158	0.093798629	0.43306556065568647	0.20277325497253013	0.18016295392087817
479	A0A024RC67;O43663	PRC1	-0.070339851	0.7261140630418783	0.4211600104648152	0.28241523923467055	0.1529207778406701	0.297683765	-0.182414105	0.02905825	0.074188278	0.11047541233121548	0.3011159753608298	-0.635264651	0.5850320441975949	0.3042253026721731	0.17256542691748966	0.07059777	0.048145389	0.4540349572208218	-0.080610358	-0.050731796	-0.306451495	-1.493700104	-0.503837578	0.038234465828426566	0.25207589911673084	0.4635780089394024	-0.076537869	0.3149366560746262	0.092218699	-1.28402272	-0.250839277	0.087320257	0.20690963803199816	-0.330111138	0.075796225	-0.295941567	0.33983736549247406	0.074312172	-0.037371246	0.2831051360263077	0.092709548	-0.566438678	0.23851317376267778	-0.33883076	-0.085836711
480	A0A024RC75;O14647;A0A1B0GTU9;A8K9Y5	CHD2	-0.179048686	0.1574277587622043	-0.518252122	0.2831571070622142	-0.076377539	0.15306434	-0.222850913	-0.031593219	0.089059907	0.086715781	-0.012860103	0.3556925782436203	0.20046907518178456	0.3206152799577044	-0.713444609	0.25454697921723657	-0.217384819	0.5265823651753362	0.018421898075380447	0.1931353204633551	-0.212662483	0.3841915007865068	0.1908394514974289	-0.102085273	-8.97E-04	-0.301765026	-0.655924648	0.15554667311447298	-0.009605446	0.3147121575602466	0.20436190834161103	-0.088262832	-0.218183636	0.049666622	-0.28688327	-0.090124693	-0.064178986	-0.044439333	0.1296520407237719	0.015546681437854306	0.13018869130245012	0.065070799	-0.200760097	0.10530144706520173	-0.136381244
481	E9PJ24;B7ZM65;F8WEF5;B7ZM66;A0A0J9YYB5;A0A0J9YWD5;A0A024RCA1;Q9P1Y6;A0A0J9YX88	PHRF1;KIAA1542	0.2844762524432898	0.1109957448154641	0.3848432394140527	-0.14728569	0.1578723817929289	0.001733685	0.059862127	0.19372132228081224	-0.170107861	0.37136670908859243	-0.126784845	0.5715942691852495	0.10924673905216185	0.5677620575042998	0.071576059	0.043658227	0.21725630211440847	0.821767579	-0.895769101	-0.126976184	-0.139647399	-0.71995985	0.49990925132240965	-0.120396333	-0.343759187	0.4542695663352828	0.13850408959800042	0.14222835928359043	0.074533415	-1.388520705	-0.348139078	-0.179550292	-0.258875676	-0.30497494	0.010031554797766573	-0.01646179	0.15825738678266404	0.10329737893094354	0.161517068	0.198060771	0.004069649	-0.120023583	0.097810707	-0.460419165	-0.142570213
482	P05387;A0A024RCA7	RPLP2	0.16638247466823222	-0.10466337	-0.872694643	-0.586068256	-0.132336972	-0.097738512	0.041133416	-0.694430241	0.5831041949219777	-0.425067067	-0.028833836	1.1141494964056755	-0.72206251	-0.728800476	0.44242205770322146	-0.495098263	-0.227607741	-0.025104569	0.691716703	-0.03472797	-0.053190901	1.2441384613064717	0.6155394569957763	0.5790706743760328	-0.076268309	-0.427082417	0.7687666668406208	-0.546628426	-0.19968649	0.8307628933899772	-0.224351242	-0.235389296	0.10689885454831151	-0.30563395	-0.590472728	0.6498528359395299	-0.349260949	-0.220843077	0.31083819710437754	-0.375884798	0.10106910563083622	0.5963894229841232	-0.070303121	0.042833966	-0.034838747
483	K4DIA7;E9PMR4;A0A024RCB3;P48509;E9PRJ3;Q53FU5	CD151	-1.311686085	-1.069957064	-0.428948245	0.062263672	-0.156272846	-0.771347933	-0.018579553	0.2632477567654693	0.5579025587543028	-0.037881757	0.003278825	NA	-1.36658759	-1.22428318	-0.187585231	0.3242333793633836	0.6689361050237677	0.17710352653629888	-0.300613105	-0.220421441	NA	1.4439596350412054	0.29591054407046574	-0.22374209	1.2189304027283256	0.5057989220332675	0.41952389409153057	-0.657351607	0.5134018152048057	0.8248632825394387	0.4358989634860486	0.23540173171681641	0.44160215055416113	-0.060582357	-0.356417081	NA	-0.706193323	-0.189849537	0.1553218160516244	-0.632667048	0.062139878	0.4862646369669909	0.35261401	0.48328005537225316	-0.010910488
484	A0A024RCC9;B7ZAK9;B7ZB83;B7ZAC7;B4DS05;Q99733;A8MXH2;E9PKT8;C9J6D1;C9JZI7;A0A2U9QGI0;E9PNW0;E9PJJ2;E9PS34;E9PNJ7	NAP1L4	-0.244606865	0.001729239	0.19028248859945274	-0.176535388	0.2678309947886478	-0.090828374	0.22840817746546685	-0.122194568	0.30022724160179215	-0.037731041	0.060877644	0.45522892069281173	-0.251641501	-0.318541608	0.5585998727587611	-0.218043023	-0.135281327	0.035594638	-1.001822326	0.027629607	-0.408353826	0.3750487924156477	NA	0.15797384841574044	0.2859601311873303	0.042818695031519194	0.3190397252238111	-0.061924451	-0.049243386	-0.980882081	-0.595368314	-0.00513609	0.2873491763040949	0.8604239844117766	0.1205410142566433	0.12256997759589316	-0.058436972	0.069649717	0.19349635021640307	-0.058560906	-0.269624193	0.040401931	0.14531918429335988	-0.408811809	0.34656669726051764
485	A0A024RCF9;A8K5B0;Q9UH62	ARMCX3	0.5984578377647054	0.062451182	0.14661396327283152	0.06419019	-0.253570248	-0.716219463	0.43182267968025934	-0.265782585	-0.158088565	-0.318476168	1.4504582143937323e-4	-0.016554092	0.23831241416968696	0.23828894199720196	0.6045957641744508	0.058639763	-0.195371086	-0.12216243	NA	0.2465743376979077	0.1467838021080804	0.2881846023176702	-1.520997376	0.3201050275977905	-0.286253914	0.3323773498235167	0.3544839486511865	0.3950835335304944	-0.270098668	0.23888986920552838	-0.553532087	-0.317866395	-0.113006109	0.1943408481844319	0.063030833	0.08460725	0.21858532258313276	-0.200280375	-0.122586415	0.28561625	-0.02299603	-0.190823957	0.1995797589376664	-0.224994791	0.057900235
486	A8K067;A0A024RCG3;P49589;B4DI19;Q53HG6;A8MVQ3;B4DKY1;B4DPV7	CARS	0.3609744490565148	-0.027981671	0.21754214794556742	0.19261133553913068	-0.088342075	0.15636288931169312	-0.045667777	0.16827313371138564	-0.095564956	-0.347056817	-0.357627995	-0.531514894	-0.238553306	-0.401000011	-0.060633388	0.033917539	0.028872405	-0.205975871	0.08437801	0.066972526	-0.45231052	0.037554399	-0.432101149	-0.160381334	-0.044136075	0.20764728855095585	0.4469131677807441	0.2908282469355572	0.20405759128995116	0.3946127223822499	0.028705795106746677	0.3592525015140272	0.16097134647875275	0.10244379796797809	0.08524558	-0.139289036	0.1857865653868812	0.047656542873738585	-0.332941165	-0.166567291	-0.006438232	-0.251809651	0.22531315712440708	0.24665715257324447	0.052342922
487	B4DZL4;A0A024RCG4;Q92674	FSHPRH1;CENPI	0.051985228	-0.24496892	-0.03700205	0.20787295710810955	0.023016486845115827	-1.459119989	0.292203711	0.02115442	-0.20675904	0.6667772899511953	-0.626903563	-0.056004844	-0.114120733	0.703196889	0.470086979	0.34646102909998905	0.096408641	1.0571463221028436	NA	0.153873244	0.15964799695444892	-1.254865114	0.6572258352493149	0.029466672324636185	-0.651218314	0.5919589364515906	-0.206141638	-0.202030013	-0.087972446	NA	0.12225730473188255	-0.321968616	0.16383000707013157	-0.858047797	0.2942098995212976	0.21834322870330422	-0.014970275	-0.290128421	-0.065164618	0.34196396282907854	0.4263673241176714	-0.111573231	-0.126299835	-0.105336664	-0.054858244
488	A8K5M7;A0A024RCG7;Q7L311	ARMCX2	NA	NA	-0.505125967	-0.13127197	NA	NA	NA	0.1319521157843712	NA	NA	NA	-0.245501422	NA	NA	NA	-0.151052334	NA	NA	NA	0.987073947	NA	NA	NA	0.4569570758385595	NA	NA	-0.009648592	0.7660789600395416	NA	NA	NA	-1.299461814	NA	NA	NA	NA	-0.310696941	0.139454143	-0.237999395	-0.143550307	0.9945759738586879	0.46445910281512426	0.3857172110232653	-1.291959787	NA
489	A0A024RCJ2;P06899;Q16778;P33778	HIST1H2BJ;HIST2H2BE;HIST1H2BB	-1.197479617	-0.99493571	-2.119843154	-1.015672233	0.45069153818913765	1.3152307117463014	0.009911473	-0.27994883	1.0990120707075917	0.5781871081517079	1.1727547637843436	1.5188616892150104	-0.950892502	-0.951142896	-1.863169436	-1.251425041	0.046995824336948384	0.5322386852736463	1.2494906006158235	0.50108734376044894	0.32323609274974413	1.8689613135832477	1.8765631724739782	1.0097400050507457	-1.038641765	-1.729526821	-2.71938678	-1.641684929	0.3740707098169514	1.9391640806607888	0.841922214	-0.329351736	0.40143099713468566	1.1407418357617218	-0.461588889	0.2943981106272164	-1.331982679	0.37397122334855754	1.0922039079646626	-1.254157469	0.5824531134967182	1.269625145964429	-1.782310074	0.7064513172070672	0.34374551358747585
490	A0A1U9X8D3;A0A1U9X8C7;A0A1U9X8C1;A0A0G2JHC2;A0A024RCJ8;Q6NYC8;A0A1U9X8D1	hCG_1821276;PPP1R18	0.085270095	0.3611720539856257	0.22057636457930838	0.2874181198469555	0.014974647226172462	-0.23019392	-0.203268835	0.6067288922067872	0.004406467	-0.656873355	0.39929607373342346	-0.780875207	0.20219755785339327	-0.266807553	-0.637284974	0.33742889504699847	0.4912234659429539	-0.239074277	0.038520521	-0.07380004	-0.774791002	-0.041600852	0.20363818871556738	-1.094984484	-0.060284316	0.4075849580257489	0.2578203625218666	0.735712206	-0.066823538	1.040489444847574	-0.229683511	0.3721932701331409	0.15785159251281672	-0.553864043	-0.178759604	-0.135533668	0.23860915836205915	0.047060196	-0.258511505	-0.091116518	0.054217417576585505	-0.426934537	0.33520830272293295	0.2790439166500947	-0.177576431
491	A0A024RCL8;O60814;B2R4S9;P62807;A0A024RCJ9;A0A024QZZ7;U3KQK0;P57053;Q99877;P58876;A8K9J7;I6L9F7;Q99879;Q0D2M2	HIST1H2BK;HIST1H2BI;HIST1H2BC;HIST1H2BN;HIST1H2BD;H2BFS;HIST1H2BM	-1.184867256	-1.080311909	-1.83245783	-1.028159648	0.3561756195772896	0.9557615512056185	-0.046827013	-0.755664738	1.0680416166668056	0.4119767226603703	1.3993482741224315	2.075066996	-1.332680738	-1.241349058	-2.130727904	-1.494576862	-0.058151771	0.073925914	1.7669435226727728	0.49651421442442834	0.3477943209626894	1.8763910842443747	2.440198656316589	1.4360427926896158	-1.510651882	-2.126426034	-2.789725703	-2.085968373	0.14130109587072548	2.096438109664877	1.529449681588613	-0.509627486	0.4977925003109418	1.2244396733692755	-0.277320938	1.291892795489455	-1.281449161	0.12736135496708903	1.2386084022725183	-1.54983364	0.5698079701132386	1.5251067135533158	-2.128192998	0.8143903502628835	0.6842010077329417
492	Q13838;A0A024RCM3;Q5STU3;A0A0G2JJZ9;B4DP52;F6WLT2;A0A140T9X3;F6TRA5;A0A0A0MT12;F6S4E6	DDX39B;hCG_2005638	-0.011158026	0.090354412	0.14876124165330315	-0.456248425	-0.007672083	-0.138216894	-0.182348312	0.3027062973927199	-0.077818787	0.068025264	-0.537474796	-0.359745069	0.16954631448851656	0.3060540938948199	0.393626227	0.29680043363850495	0.22104318732145845	0.26488569530857237	0.1189072388729781	0.2695222714289977	0.082250012	-0.446596859	-0.672818916	0.2810133445991515	-0.2398605	0.1843915128554287	0.094332719	-0.147783391	-0.064419639	-0.769931424	-0.125185339	0.2817589873816906	-0.017480755	0.029485621	0.48585123994737367	0.16544310012201924	-0.057072699	-0.006382748	-0.226753347	0.29150676730500935	0.21858959823300092	-0.189038105	-0.027229915	-0.169444354	0.16582480152427076
493	A0A1U9X9D5;A0A1U9X9C8;A0A1U9X9C7;A0A1U9X9C4;A0A1U9X9C1;A0A1U9X9A1;A0A024RCN6;P26640;A0A1U9X9A3;A0A140T936;B4DT32	VARS	-0.087446224	0.1990352225395365	0.022344191836460175	-0.142009571	-0.261778758	-0.092924368	-0.09420796	-0.097184457	0.17003777116946178	-0.228840376	-0.404833467	0.10808119879082465	-0.357976402	-0.427095993	-0.055193733	-0.220619046	-0.291267208	-0.341941885	0.19304434384661753	0.016910103071161964	-0.280868676	0.18942979807356256	-0.464985979	0.11899958809842998	0.5152140716576485	0.047882429	0.5301878808978526	0.26676341170298823	0.037955838	0.5138526449289703	0.067441277	-0.192127923	0.21199559867320428	0.075990087	0.36979652513967715	0.3863400459052957	-0.002019095	-0.136523886	-0.088888718	-0.265221294	-0.105813661	-0.109356317	0.34001194842912014	0.10678045905464637	0.2610305641243104
494	Q0EFC6;B4DYK6;A0A1U9X7R2;A0A024RCR2;P36915;B4DWZ0;B7ZAS6;B4DNS8;Q6P458;A8MPZ0;A2AB27;Q86Z07;A0A140T8Y2;Q96QB8	HSR1;GNL1	-0.041568604	NA	NA	0.024497858138870315	0.19339727219697028	0.3664186329741841	NA	-0.034427451	-0.473291084	-0.400822746	0.7454255316489128	0.2295824072428511	-0.00416438	-0.81915925	-0.802207896	-0.247432615	0.13779368121416258	0.40512481836844083	NA	-0.432039969	0.3659059919128357	1.139833710328365	NA	0.3283706227535976	-0.503603839	0.087765679	NA	-0.020827149	0.49461647483405824	NA	NA	0.26891644263299064	0.2817358390613647	-0.901017339	0.004558153	-0.393380794	-0.0481011	0.13556375761619616	-0.0143422	-0.507806762	-0.002606217	0.5718043813432059	-0.18512083	0.342200732	-0.291591762
495	Q7KZE5;A0A024RCR3;P40425;A0A1U9X8A2;A0A1U9X8A1;Q6NW39	hCG_2039588;PBX2	0.009753945	0.17218418949118344	0.24949999231195155	0.17409669326039856	0.35518765835153154	-0.113119974	-0.128827056	-0.184777405	0.19318061442704454	0.070944197	-0.255106133	0.036609358	0.6917111234860961	0.3868393847552358	0.14947921754997984	0.1731539027212524	0.27793246400583227	-0.035790595	0.29936460760870776	-0.098448456	-0.120900202	-0.202058423	0.19183665100780073	-0.244664349	0.1675917873625695	-0.011015679	-0.143253778	0.32255494441024696	0.20365497925671208	-0.323632958	-0.475781631	-0.763917598	0.070948975	-0.238913266	-0.251716131	-0.60460105	0.15138370504853083	-0.017884194	0.011407008984340947	0.3502959071281403	0.11076450510158803	-0.093946581	0.083969319	-0.339919302	-0.256070368
496	P25440;A0A0G2JK44;A0A140T9E9;H0Y6K2;A0A024RCR5;X5CF57;A0A1U9X7B8;A0A1U9X7B4;A0A1U9X7A8;A0A1U9X7B3;A0A140T9V2;A0A140T9F7;A0A0G2JHL0;A0A140T9I1;A0A0G2JHN8;U3KQA6	BRD2	0.50083068	0.45184022580475663	0.39827597172533064	0.7194307436479798	0.13228884942298522	-0.138887582	0.20421717907598752	0.9288602427406328	-0.00521948	0.16786617370987125	0.5710712597105136	0.16505813328176208	0.3923784822779685	0.4648885207963406	0.21910279405293503	0.7188190007738269	-0.309732121	-0.193775847	-0.743167957	0.3561527886235968	-0.336531947	-0.415943829	0.3384289296889169	-0.316748062	-0.137183074	-0.259569051	-0.498487497	0.029038755928660082	-0.502819101	-0.008274134	-0.701129023	0.24674696726157924	-0.761362002	-0.335404041	-0.228409666	-1.112651284	0.5175944054124018	0.2816196723083636	0.22469402179807185	0.44879719947526847	-0.222630784	-0.182698727	-0.216550217	-0.241368823	-0.609456748
497	P46379;A0A0G2JK23;A0A024RCR6;A0A1U9X7A6;A0A1U9X7A9;A0A0G2JL47	BAG6;BAT3	0.46061260651913827	0.3282469853523299	0.4391672291528272	0.070414454	-0.167200218	-0.053609373	0.10798441415818345	0.25646155332607606	-0.178386357	-0.226760532	NA	-0.348508005	-0.157092053	0.41104524279166565	-0.120387152	0.26578225936034894	0.2260802235228527	-0.108253946	NA	0.11554236333464091	0.15063104849751927	-0.282364982	NA	-0.455798774	0.18950875858175018	0.3830627875038603	0.7136900707612672	0.2881952331568841	-0.656367178	-0.405494383	-0.236364513	-0.007101817	-0.125745064	-0.112245661	-0.446602877	-0.318142343	0.33486790179498255	0.046166677	-0.240960715	0.11009465731175345	0.08804713	-0.185586653	0.403871795	-0.31607439	-0.240426403
498	B2R7M0;A8K822;A0A1U9X7L0;A0A024RCS3;B4E1C1;Q9UER7;Q53F85	DAXX	0.2556360154313761	1.1645513337648394	1.822361373152451	1.2729210027943794	-0.521055863	-0.782580519	0.35951217089814147	0.3331510514438684	-0.80475224	-0.209789591	-0.824473329	-0.22666936	-0.029988752	0.8060244066394091	1.0728588427657042	1.186178125724636	-0.421642037	0.879293691	-1.213562485	-0.067871859	-0.418981181	-1.363241885	-2.937654089	-0.214918264	-0.092560527	0.7257107813156987	0.9946546427269475	1.1105503953083742	-0.18231856	NA	-0.089190417	-0.028206843	-0.344065621	-1.022797553	0.44976022104526975	-0.636843077	1.131642577767675	-0.149968143	-0.513645984	0.7615433021523349	-0.203170526	-1.230923708	0.6873639694488224	-0.097130127	-0.385711361
499	A0A024RCS7;Q9BW19;A0A1U9X7Y0;A0A1U9X7X5;B4DMA8;B4E063	KIFC1	0.030866087	0.23749199407513027	0.15629506052217326	0.14052420874187405	-0.004065423	-0.053928528	0.023830523722020047	-0.018622402	0.2692652717535083	0.27769628969255705	0.2681700463197898	-0.075280354	0.22182998815604127	0.17438364556759334	-0.055630043	0.25282415074144843	-0.265926603	-0.047582473	-0.228567891	-0.2558011	-0.094737033	-0.309910539	-0.032481969	0.057699677029996246	0.13164300357359526	-0.005502826	-0.227903863	-0.221436846	-0.03026632	-0.277007036	-0.297609812	-0.308144051	0.038019968	0.19223007351546292	0.2719636995091632	0.065671423	0.14129433770941963	-0.013196457	0.18496281351973176	0.148351935	-0.199469517	-0.094857466	-0.080800133	-0.228256805	0.14197129099194303
500	A0A024RCU9;A8K8B2;H3BLV9;Q96SB4	SRPK1	0.1379575986833106	-0.413271538	-1.247782595	-0.05625508	0.090285089	-0.958608528	0.060009394719818546	-0.260972354	-0.479424818	0.8446883191872434	NA	0.3575682404647788	0.48774661116017326	-0.533404831	0.7198845482879097	-0.644831758	-0.017178734	0.054410288	NA	NA	-0.017502451	0.3990782055673692	NA	NA	0.3560404754667618	0.12453919407957874	0.42807385601420617	0.46934657688243503	-0.167631774	-0.284427463	NA	0.17303119059706945	-0.288088839	0.35020276849130855	0.316518406	NA	-0.414086588	-0.286570284	0.22169522914207346	-0.011900042	-6.33E-04	0.17153919262121453	0.32525134082902407	-0.112258034	0.10696209366287023
501	A0A024RCZ1;Q8NC56;A0A220T1R7	LEMD2	-0.385128808	-0.972670488	-0.321281415	-1.107152129	0.40703302898130495	0.816955218	0.832288517	0.46831613772734065	0.8502539483336189	0.7968149397378385	1.1394720956121263	0.48070219	-0.951256406	-0.458918422	-0.379278253	-0.906018193	0.2100148036717006	0.5144109767965338	0.15000369382982306	0.6636053928251642	0.35700934750019014	-0.188267585	-0.21543247	1.1059509600353756	-1.517795498	-0.595563398	-0.767653898	-1.050103587	0.24929542549173067	-0.50136333	-1.169087517	0.37867543150651256	0.2783691405687011	0.7219600286890266	0.4424145884958793	0.6234255312232706	-0.69655821	0.6311482254471417	0.8168107933287951	-0.673867818	0.3845087167808069	0.2648150630980576	-0.982779095	-0.260619997	0.5165423222442201
502	B4DSD7;E9PFR3;A8K6Y2;A0A024RD11;Q14738;Q59EF0;H0Y8C4	PPP2R5D	0.24673987767543354	-0.205890814	0.4537075737335678	0.45775490690304355	0.078098497	0.11088007832915542	-0.044634305	-0.117673974	-0.272159946	0.5781413799496639	0.098172944	-0.504821865	0.03196222	-0.036711605	0.3310121407366664	0.5353492836798157	-0.058230908	0.33183006520317226	-1.43794283	-0.469627943	0.3022271486999101	-0.411996464	0.006663973	-0.756949804	-0.303727475	0.13529012716594407	0.4963182052726962	0.038319619	-0.080190133	0.049784422889983485	-0.61158593	0.11989613710593384	0.03774317	-0.211253011	0.6745624615092187	0.4089427742099222	0.23807788615434042	0.006667574	-0.025166872	0.21540300976241766	-0.408492904	-0.215013787	0.091550119	-0.130523876	0.22749884862239617
503	A0A024RD15;Q16539;B4E0K5;L7RSM2	MAPK14	0.15065876400981573	-0.149677049	NA	0.2477697875235283	0.2892474122359504	-0.340682818	NA	0.025465097499141623	-0.37156127	-0.051890299	NA	-0.560704599	0.089644122	0.30933413899258155	NA	0.6098308226828734	0.20214079952118982	-0.235561681	NA	0.66592468	0.2358854671842849	0.7037129914265023	NA	-0.23423406	-0.536435142	-0.011873126	NA	0.43849619483534286	0.37143159420971844	-0.186972182	NA	-0.900197379	-0.226358939	-0.38980236	NA	-0.143590967	0.082917167	-0.008656769	-0.328052056	0.3362696945225847	0.21083459948868613	0.23512146604859266	-0.036604024	-0.238579322	-0.253250755
504	A0A024RD28;Q7L2Z9	C6orf139;CENPQ	0.33618264082904153	-0.653312517	0.1660689690131839	-0.137494955	0.2967265375581153	-0.215408493	-0.13079457	-0.118395363	0.38666668985248764	-0.066672034	-0.150990321	0.007389283	0.13521036095797254	-0.107010718	-0.02365853	0.1598410042931624	0.31020769202134096	0.090486196	-0.016783895	0.30391951093310915	0.6328413681219298	0.43752005607826244	0.1928369855347094	0.595251662	-1.317161683	-0.223654067	-0.754038921	-0.480983028	0.3055300340062115	-0.136506734	-0.047249887	-0.054497997	-0.075429926	0.076136711	-0.033811432	0.3110393698781463	-0.072138966	-0.041967972	0.044098405	0.041095529	0.17195737594065197	0.4646125180276352	-0.693959425	0.016818853953058373	0.069483681
505	A0A024RD36;Q6DKI1;R4GMU7;B7Z4G0	RPL7L1	-0.51533752	-1.157245143	-0.95148613	-0.34186468	0.085383935	0.059398929283654846	0.12603623067249434	0.8400291434906968	-0.724961435	0.27808892835061905	-1.426734955	-2.200143488	0.21511343097779737	0.41518099846230916	0.1804776359274613	0.33742415309875906	0.5824690740085282	0.6609216206630928	0.4681521800225088	0.7347544645217788	0.8148329491762523	-0.669438255	0.40215874813052205	-0.543061528	-1.395234193	0.1467329346051535	0.089492502	0.42851992095606056	0.330504707	-0.426882799	1.0689410842395024	0.9675305269870358	0.3581295014726591	0.095860717	0.6118834185863885	0.054372392	-0.741483369	0.2777120596853135	-1.018437737	0.2870490546165817	0.6115743348039772	0.001122979	-0.182622209	0.4850233797235303	0.2800615072725242
506	O75376;A0A024RD47;A0A088AWL3;Q7Z516;B4DZ48	NCOR1	0.22400497943395106	0.5707434438594946	0.5893355939253184	0.13318829199119156	-0.110659273	0.011077158	0.089808554	0.2700689974850285	-0.264159426	0.4009517392112445	0.11907713205312812	-0.206884531	0.2556876121459177	0.6731841509779046	0.10720498545240283	0.32368360593890166	0.020473054	0.3866097436359338	-0.814778538	0.13157390930027515	-0.327347159	-0.935865924	-0.326907497	-0.438508332	0.1055727597026017	0.49657906493650433	0.025171589496002737	0.11524487832939093	-0.102078856	-1.137579098	-0.370363792	-0.230228833	0.15258859235959985	-0.004895943	0.16602036278943513	-0.097592996	0.3793180773024904	0.065073859	0.012246228659428243	0.3399400886287817	-0.069030458	-0.507157228	0.18564207311612493	-0.460062645	0.054030004
507	B3KVC6;B7ZA36;B4DG64;B3KN75;A0A024RD62;Q9Y253	POLH	0.7746195064284456	0.43590297523656757	0.34209755553768795	0.42422421327481624	-0.441242109	0.3274281075622784	NA	-0.439659968	-1.146129743	0.45160883545762703	NA	NA	0.9198906617885251	0.1531480533367609	-0.044124565	0.2659305924542281	-0.39653605	-0.707142004	NA	-0.51460184	-0.391161107	NA	NA	-0.092969056	1.0195777343777415	0.4533785361841041	-0.309727337	0.33356736357700484	0.13341590854043903	-0.580069575	NA	NA	-0.069190935	-0.902235756	NA	NA	0.5864513232157034	-0.092251062	-0.255020193	0.41595144626079616	-0.447186371	-0.149824821	0.4664393347827363	-0.131086572	-0.393473085
508	A0A024RD80;P08238;B4DMA2;B4DGL0	HSP90AB1	0.10023141853888552	0.057308766	0.4910013949765991	0.11741806190972774	-0.160114001	-0.018575525	0.1717108961285039	-0.204647499	0.1828829502590658	-0.041394524	0.3037864513079764	0.14444566631816452	-0.008996128	-0.039923243	0.1849812965140125	0.091773126	-0.254770364	-0.372991045	-0.918557146	-0.244836669	-0.425404203	-0.177561701	-0.570293562	0.20681712005472125	0.3541418423974285	0.14474959930622808	0.5742741803002779	-0.200066007	0.116856771	0.4922225538234999	-0.291620163	-0.286516868	0.15413161207961998	-0.026285725	0.005324667	0.3484959990535749	0.19148991044264668	-0.052906532	0.14743013593402507	0.056958763	-0.447788806	-0.241610587	0.21827490377657732	0.007735573	0.12041663819364928
509	A0A024RD84;Q15035	TRAM2	-0.393525847	-0.138180097	-0.799696954	-0.223363349	-0.16992569	0.5378478851180594	-0.209107554	0.033746533808459024	1.2273402381918666	0.3299770741932853	-0.239458331	0.6109056876985238	-0.378806358	-0.070935238	0.378918795	-0.246568531	-0.071090112	0.5797718172265515	0.038503306	0.18745174374506948	0.38583769881115254	-1.31180983	NA	0.6368775539820538	-0.272885786	NA	-0.687371606	-0.841523578	-0.08445364	NA	NA	0.16019998106251843	0.4522967631515453	-0.635930995	1.0586229747157392	0.15633544412814068	-0.371435668	0.065396187	0.49944706102892983	-0.062091939	0.20091508248956252	-0.079108965	-0.583337763	0.055129064	0.27508694048577736
510	A0A024RD93;P22234;E9PBS1;B4DGX3;D6RF62	PAICS	0.024611823864563703	0.13318598749996852	0.118400035	0.21086355166724455	-0.100170147	-0.597944212	-0.186988058	0.19795619813747162	0.021176841	-0.118818546	0.1867081018285327	-0.299334644	-0.236112659	-3.72E-04	0.013018323	-0.079136956	-0.187080253	-0.179026108	0.17425361715864643	-0.04240218	-0.170954612	0.024813609	-0.644201052	-0.506580483	0.055665074	0.4357008081277506	0.36399176244004694	0.4767723870814471	-0.00910451	0.18888921700213376	-0.581048801	0.11664295968206916	0.49552140248522947	-0.095518251	0.8127919389887158	-0.01617003	0.1217653494260547	-0.171786555	-0.052567062	-0.075650857	-0.058563731	-0.324230634	0.33303250788111616	-0.071155283	0.2991562651124008
511	A0A024RDA1;A0A024RDA9;Q9NV70	EXOC1	NA	NA	0.006665342	NA	NA	NA	0.4944761292752865	NA	NA	NA	-0.790625892	NA	NA	NA	0.3672993128573017	NA	NA	NA	NA	NA	NA	NA	NA	NA	NA	NA	0.8588587420353919	NA	NA	NA	-1.605701896	NA	NA	NA	0.6690282621024491	NA	0.006665342	0.4944761292752865	-0.790625892	0.3672993128573017	NA	NA	0.8588587420353919	-1.605701896	0.6690282621024491
512	B3KSS1;A0A024RDB0;A0AVT1	UBE1L2;UBA6	0.23496779556914799	0.2236637615369723	-0.891622283	0.2780296734069424	0.1872733687626745	0.13563293528129242	0.5478415025445875	0.3353938170543471	-0.143627501	-0.033285011	-0.412557271	-1.108399441	0.3741306737689346	-0.302713188	0.11028577347516194	0.29974637275446586	0.1620560737881785	0.16487941109852156	-0.062733126	-0.341807329	-0.097631587	-0.690494075	0.1140213211303684	-0.700443754	-0.082852098	-0.011306687	0.05332877	0.5294931814873167	-0.178838017	0.6540334583731015	0.351086264	0.3379534752287358	0.18226345338079455	-0.49307835	0.2585650621345632	0.016743572	-0.038740263	0.30153540591072464	-0.424467306	0.1203624078951277	-0.019401242	-0.343637024	0.12216579182076302	0.29105879529092243	-0.008876565
513	A8K6V7;A0A024RDB2;A0A024RDE5;Q9UN86	G3BP2	-0.407504051	0.26027132273407033	0.033514339	-0.765622738	-0.391307998	NA	0.6603498310719581	0.41575235050914633	0.1975434278050156	-1.105358367	-0.086342283	-0.154164893	-0.129709899	0.4070669274545334	0.4635631431680629	0.014051868733265324	-0.122686016	0.13422847415583597	-1.422890626	0.19219974315266133	-0.225556521	1.0009552059595133	-1.500085913	0.6199349983237272	0.022009315295292493	0.7279693543138127	0.8169228147786292	0.22295920588741625	0.17580041949570055	0.12429642890931876	-0.074345351	0.13965349823071918	0.1608644794874783	-0.190203194	-0.022312774	-0.191816524	-0.226175969	0.2219240411097273	-0.293421216	0.18240232311489368	-0.311127793	-0.032528744	0.44112448567993806	0.085010562	-0.06720769
514	A0A024RDC4;Q9NQV8	PRDM8	0.5034977259081741	0.4655036387424383	0.2551014346510654	0.29909069519815307	0.10971697932474413	0.33257965385091487	-0.04529138	-0.199137428	-0.434373687	0.38920251795908145	-0.131594756	-0.122050854	0.2794558637345644	0.6158800991876392	-0.09925151	0.4266486183528872	-0.10533873	0.34951510552977816	-0.31248456	0.07268489	-0.144350304	-0.409460341	-0.134559027	-0.339256978	-0.067715713	0.5391669031538296	-0.041051604	0.16049109519716223	-0.076673743	-0.811923085	0.028382532990586712	0.10966014439726064	-0.413363891	-0.387335178	-0.101295041	-0.560070089	0.380798374	0.049466956	-0.074704195	0.3056832677581418	0.001094177	-0.256906662	0.14772267040103995	-0.187638538	-0.36551605
515	O94979;A0A024RDD3;D6REX3;A0A1S5UZ19;A0A024RDH6;D6RHZ5;H7BXG7;H0YAB3	SEC31A;SEC31L1	-0.226334718	0.16159528160495334	0.18006337166447767	-0.041306022	-0.236778836	-0.326486421	-0.143548851	-0.144614359	0.003435829	-0.32033652	-0.070560993	-0.110615313	-0.207329334	-0.381285954	-0.273528789	0.023860474919132672	-0.12532122	-0.35415979	0.072631309	-0.349330332	-0.21835025	0.082775646	-0.41679571	0.11356296092288339	0.7692028749274039	0.4513743880507887	0.5436115915015242	0.5406162291022835	-0.006724093	0.27169094198737925	0.26785984014379427	-0.163357393	0.14119560402533501	0.3077686986556521	-0.103157787	0.2886776455462999	0.018504478239447814	-0.212857117	-0.124519249	-0.209570901	-0.189045008	-0.109701838	0.5762012708955008	0.092367324	0.1586210402475488
516	A0A024RDD8;Q6MZP7;B4DFU0;Q7Z3G2	DKFZp686L1814;LIN54;DKFZp686L18142	0.7528403536065091	NA	1.074297234809214	0.1222065331002716	0.3723656774862171	NA	-0.396477815	0.38629898198260754	-0.156565873	NA	0.5445793094332596	-0.609252042	0.5946109515827525	NA	0.6651898180330115	0.6180432312393872	-0.059141065	NA	-1.760246572	-0.376104864	0.31117881233383643	NA	0.29314085014376684	-0.830920244	-0.336243835	NA	0.739919853	0.3461638482663594	-0.360834163	NA	-1.108134241	0.10730959943566704	-0.534687915	NA	0.19563243752734652	-0.595168863	0.649781374	0.12072894801780147	-0.073746202	0.6259480002850504	-0.731830834	-0.075533527	0.24994662221065567	-0.453886268	-0.311408114
517	A0A024RDE8;Q96HC4;H0Y8Y3;Q4W5K9	PDLIM5;LIM	-0.278435283	-0.375539461	0.398191056	0.058216703341909135	0.043421590751094655	0.014577276398933072	-0.152470232	0.33867738743944165	-0.340266023	-0.371138098	-0.291582724	-0.459056109	-0.245384021	-0.423964676	-0.164462335	-0.146119539	-0.007564409	-0.206764174	-0.460810754	-0.242751751	-0.287766924	0.2948025197921896	-0.858749085	-0.318444084	0.650451416	0.68346037	0.7448585744074431	0.7067717037463102	0.10357347808518959	0.7214438732722985	0.055521146243330086	0.24907619918139182	0.10783752828416708	0.071952996	0.26433524301484274	0.12410062029660758	-0.049391746	0.061051505539573024	-0.365510739	-0.244982643	-0.229472772	-0.292539393	0.6963855160307796	0.2824036741955525	0.1420565970008462
518	A0A024RDF4;A0A024RDF3;Q14103;H0YA96;H0Y8G5;D6RAF8	HNRPD;HNRNPD	-0.530868285	-0.316039267	0.20695142115962234	-0.150323124	0.2182351728651849	0.034476628	0.2678062849971663	0.3104277174206404	-0.351459025	0.5210848098867255	0.1182498092578992	-0.087767253	0.015194538696363625	0.1740570822016148	0.087359912	0.2988040587554419	-0.004209697	0.2501526538089999	-0.104236415	0.3208731628669275	-0.310625212	-0.535229939	-0.497632529	-0.040216861	0.1736019845534849	0.036934002776296555	-0.142827139	-0.146624413	0.3351392422350317	-0.181401522	-0.780042729	0.16076861646855095	0.4126748611091945	0.12082146431851806	0.21152077197699937	-0.095630784	-0.197569814	0.2077364506986561	0.050027085	0.14385389794460596	0.11564492604679281	-0.345926135	-0.019728891	-0.116384098	0.16234657838788602
519	A0A087WUK2;A0A024RDF6;O14979;B4DTA2	HNRNPDL;HNRPDL	-0.037575149	-0.009362442	0.22940034368530826	-0.027891307	0.079288805	0.021577622351196812	-0.179319754	0.45584335122476005	0.11531793073151285	0.438239443	-0.067702905	-1.125870743	0.088694185	0.27275294109132736	0.2277722798770713	0.6151688217188359	0.026670798661763084	0.2362053023786565	-0.815318763	0.6217798311522974	0.058010782	-0.454069589	-0.070631062	0.28454968817007886	-0.223934891	-0.002284711	-0.209887939	-0.190121908	0.003709228	-0.560962897	0.38828988889683974	0.23002706850633056	-0.26145506	-0.044736975	0.1523584863570285	-0.2645307	0.038642861	0.094347506	-0.160004069	0.30109705684196286	0.017334292251649296	-0.045535045	-0.156557362	0.015265822044224634	-0.104591062
520	A0A024RDG1;O60763	VDP;USO1	0.12753724436036623	0.36042641389799696	0.3190791355324563	0.056796478	-0.378308756	-0.096556353	-0.192890293	0.31731603180387563	0.080729665	-0.221237519	0.013853334002286976	0.19521867133186435	-0.441690088	-0.171362556	0.20492388657567456	0.3068634456849849	-0.049240242	-0.375414056	-0.696898705	0.4371436262754896	0.017128261738657148	0.042960799	-0.353457316	-1.904534629	0.14720506463212932	0.6156627393809658	0.8345596435950716	0.790842325	-0.070174273	-0.197888568	-0.500238445	0.13879253107219439	0.22725033939152942	-0.007615696	0.36448752771642934	0.058730328	0.21595981784246948	-0.087609842	0.017141037933214635	-0.025316328	-0.171102344	-0.549475721	0.5970674432534722	-0.157377189	0.1607131248834837
521	P49207;A0A024RDH8	RPL34	0.066416582	-0.426830373	-0.769975387	-0.308098562	0.24835457892581175	0.2839044660216241	0.370793438	-0.098777687	0.2790817247330052	0.37100935437693366	0.42397448332859977	0.80181118	-0.551029145	-0.508610878	0.029633807	-0.55701532	-0.024142408	-0.045428899	0.037742241	0.20029173379302506	-0.296361269	0.549828353	0.5409365410361845	-0.052154183	-0.31085819	-0.5598642	-0.290175012	-0.438383475	0.041055989948974234	0.4351474535762303	-0.075923333	-0.184005929	-0.067137767	0.25004345679219714	-0.071715102	0.7064617360249155	-0.359621935	0.20106869890876986	0.46896918548762767	-0.396755384	0.042115667	0.18556236041391283	-0.399820219	0.054068546	0.20441308077963527
522	A0A024RDJ3;Q9NY12	NOLA1;GAR1	-0.382630377	-0.714516478	-0.657501261	-0.073507918	-0.034085277	0.529037387	0.14912491370988123	0.6114169182300784	-0.069050672	-0.431331501	0.3362839960933583	-2.423960666	-0.303520979	0.099811075	0.082641982	0.30229309689970535	0.13074265360988846	0.038823513	0.524465955	0.8511754687006244	0.28126438917663377	-0.048046461	-1.075712479	0.26651023609790886	-0.531383851	-0.265800137	-0.167790145	0.5096712827500375	0.5320374419557885	-0.61089116	0.4178700205502076	0.8682975201480109	0.055835154402499775	0.5036064249449478	0.5469470651661946	0.151872868	-0.457039009	0.31387348542327603	-0.647014711	0.045306293729777784	0.38630189760473527	-0.143996079	-0.113825712	0.3018284555693554	0.3145653781502078
523	A0A494C157;A0A494C1E9;A0A024RDJ4;P19838;D6RF93	NFKB1	0.019440476	0.5806857052520543	0.1396739627027778	-0.314386516	0.4572828968813629	NA	-0.173247605	0.006650519	-0.980723245	0.19014829068155698	-0.596773921	-0.520526372	1.1754230128259504	0.37204562532313445	0.7648012359700153	0.4355794134821795	0.31659271886722434	0.5180443025799694	0.6857921369242874	-0.093717434	0.078727934	-0.722960437	-2.009519767	-0.298312758	0.2267551260527844	0.7124164158229356	0.29321117357565507	0.2672176652696959	0.20942190545642506	-0.037719725	0.4992319617180566	-0.027153826	-0.151264628	-1.81688642	-0.043434192	-0.162515632	0.10366187184520657	0.094203735	-0.479660347	0.6842707866109993	0.35398639587531683	-0.740707792	0.37220855989094637	0.15825354369346023	-0.546216753
524	Q13557;E9PF82;B7Z2B0;E9PBG7;A0A024RDK3;D6R938;Q4G1A8	CAMK2D	0.021959655982646827	0.12724778040993553	0.29992929920451195	0.20057610862900638	-0.262994481	-0.535406844	-0.341631839	-0.116114981	-0.151082006	-0.280084003	-0.36105705	-0.195084024	-0.082122575	-0.276456072	-0.176317911	0.2158421991444155	-0.105555995	-0.17183996	-0.23499825	-0.595113307	-0.317160042	-0.190877517	-0.207271957	0.186758424	0.6913323482938363	0.5364983548401091	0.6211731506232684	0.6883960812744545	0.1810672740881317	0.4353096420636966	0.4072563842362506	-0.05186644	-0.01309841	0.13559954317063802	0.17473820323586986	-0.257550786	0.1624282110565259	-0.314037036	-0.246826771	-0.07976359	-0.276876878	-0.132137773	0.6343499837579171	0.2429417151308186	0.009922138
525	A0A087WXN4;A0A024RDK4;Q96CB8;E9PGI3	INTS12	0.21785307048146607	-0.254822804	0.16077103922834596	-0.788721816	-0.039381817	-0.353432221	-0.110340032	0.1013380630339569	1.143122939	-0.032892464	0.092970264	0.844200752	0.40994470736635313	-0.132599102	0.22776085962771964	-0.380858954	0.042935634	-0.113081246	-0.091136219	-0.533409752	-0.25709199	-1.149121523	-0.309792672	0.3806100190989395	1.2915555040014148	-0.021365826	0.20559378970347772	-0.457324069	0.37382818938146883	0.4156207317975056	-0.812834453	0.39525164842491894	-0.429549257	0.082015628	-0.057911958	-0.059704663	-0.166230128	-0.100454002	0.5118503728085062	0.031061878	-0.173672896	-0.333849042	0.2546148495716896	0.092966529	-0.116287562
526	Q59ET3;B2R9K8;A0A024RDL1;P40227;A1JUI8;B4DPJ8;B4DN39	CCT6A	0.39164134414786506	0.12746298107838716	0.20499790855160552	0.2689909341192987	-0.127751534	-0.259983326	-0.035337985	0.2768750525125319	-0.308436257	-0.065086116	0.22605767112477945	-1.098321553	-0.011162278	0.19425708732659522	0.26797058642535204	0.3142530779717861	-0.265400966	-0.121453163	-0.454082186	-0.16587059	-0.082860864	-0.815064859	-0.819527302	-0.143111612	0.2209783146550264	0.40215911167068197	0.5324808190618724	0.49166261502556147	-0.316672813	0.2219957780247421	0.15238185860911233	0.16693369898339336	0.094611176	0.2928665320166235	0.058714725	0.18283213425205053	0.24827329197428763	-0.036549448	-0.311446564	0.19132961837431112	-0.251701726	-0.465141159	0.4118202151032848	0.056159630566764394	0.15725614180263806
527	A0A024RDQ0;A0A024RDS1;Q92598;B4DF68;A0A0A0MSM0;B4DY72;B4DZB4	HSPH1	0.13579165435061083	0.19312389273511205	0.4857214461665934	0.32060386172701066	-0.018582234	-0.052868881	0.15612217609458967	0.042648197	0.14917442898332922	0.11935416218096859	-0.157590936	-0.414313857	0.079907168	0.15640107120292107	0.5574198677077051	0.2308153327581555	-0.090411063	-0.03880184	-0.537395289	-0.258098471	-0.117956249	-0.273652591	-1.061197215	-0.138338314	-0.230813108	0.2930868377398594	0.5971775349071422	0.20596377623215176	0.12795894409603883	-0.311890271	-0.321549354	0.06965415	0.021919787	-0.11475809	0.2288956129488307	-0.03352214	0.28381021374483323	0.031829814769907136	-0.07584405	0.25613585986072485	-0.231176666	-0.397786092	0.2163537601322696	-0.108956633	0.025633792505133375
528	A0A024RDQ8;P40938;Q5U0C2;Q53HK8;B4DKE6	RFC3	1.5346179284101122	2.5261445996910634	2.103609475365995	2.052760014489086	-0.397825152	-0.391717585	-0.398234579	-0.393394016	-1.441829605	-0.669078717	-1.015336783	-1.462217081	1.976270849335149	1.8539007992033907	1.6621479310055047	1.3905801581059576	-0.547247548	-0.177606833	-2.007179898	-0.005099822	-0.939736095	-1.374863424	-1.026036655	-1.505147955	2.038925507653344	1.1022768090011958	1.0479584462369906	1.5646724062814121	-0.487275568	-1.658254185	-0.066326017	-0.490313298	-1.039714794	-1.20218557	-0.436056527	-1.721187218	2.0542830044890636	-0.395292833	-1.147115546	1.7207249344125006	-0.684283525	-1.211446033	1.4384582922932356	-0.675542267	-1.099786027
529	Q5T7C4;B7Z965;Q59GW1;A0A024RDR0;P09429;B3KQ05;A0A286R9D9;B2RPK0	HMGB1;HMGB1P1	-0.871067483	-0.83045129	-0.499561699	-0.005114858	0.40547280522868706	0.29237196031018414	-0.052841254	0.031969830321906215	-0.286044285	0.44282469347023873	0.5427439916592365	0.7268421188856553	-0.182977566	-0.497973794	-0.732142326	-0.171506405	-0.109377264	-0.080582237	0.5935640893028199	0.23995991052785026	-0.486472756	0.4726088659298387	0.7593583279560403	0.3451419263495339	0.091334009	-1.029080557	-1.34488666	-0.82443802	0.4282163074683443	0.7156164141625445	0.40217410343149673	-0.00506914	0.3876409718079663	0.8474985544316869	-0.180281453	0.4645301654748032	-0.551548832	0.16924333553879004	0.3565916298030633	-0.396150023	0.16089112465389524	0.2726590909907207	-0.776767807	0.3852344213658937	0.3798470595661202
530	A8K126;A0A024RDS3;Q9UBW7	ZNF198;ZMYM2	0.3721149260356263	1.422849970045546	0.4611717226211017	0.6059293188011895	0.062666714	-0.02602031	-0.184956741	-0.33548774	-0.205324254	0.4599285422952259	0.069543882	-0.188978845	0.7387901263659864	1.1476367770409905	0.36904320458081047	0.301709115	-0.320464475	0.680296903	-0.423466641	0.17839828186640955	-0.389770145	-1.374557642	-0.794329999	-0.019238579	0.5164906408832203	0.7393950444028687	0.093038686	-0.050649866	0.2248740747781898	-0.51175078	-0.351826141	-0.391595243	-0.622272993	-1.393001645	0.022893265737301577	-0.883079155	0.7155164843758643	-0.120949519	0.033792331	0.6392948056439619	0.028691017	-0.644474091	0.324568626	-0.257574522	-0.718865132
531	A0A024RDV5;A0A024RDT9;Q9Y2H6;G5E9X3	FNDC3A	NA	-0.010785714	0.139726488	-0.766997161	0.6294132910445137	-0.108867896	-0.217972917	0.42108298529776245	NA	0.2362663180087512	-0.734259661	-0.241549126	0.3867154040537198	-0.41068112	0.22297070237581765	-0.060638911	1.025806800805355	0.3928528669549325	NA	0.6894191927509423	-2.281576497	-0.54403689	NA	-0.902565006	NA	-0.165065827	0.41510304583888163	0.1605547225507738	0.9670545389636206	0.3744165222888256	NA	0.4841775947075621	-0.668607736	-0.091717419	0.35503699561160396	0.3047244108699223	-0.205634927	0.18796440108751664	-0.239463621	0.041642054	0.7097434886040058	-1.235675596	0.14391451547409964	0.615600087	-0.018090402
532	A0A024RDU0;Q9UL03;G5E9X1;B3KQH5	INTS6	0.074709871	-0.10994932	0.5152102012924034	-1.177549937	0.14649004845519842	-0.81080046	0.44327299266756837	-0.018917818	0.34502153595495105	0.1882981420254648	0.5578046125525767	0.8071278823961426	0.056354848455894724	0.8487185153641675	0.3307326492043292	0.8508191523860612	0.2515979349069458	0.5884996219008254	-1.081380158	-0.642210998	0.20504224825836387	-2.287235243	-1.431355692	-1.117474808	-0.21648333	0.9200574723532849	0.5999694634526189	-0.210015076	0.21754831414259543	NA	0.18667820076066163	0.6000890609211691	0.18204929071671977	0.22402290507575964	-0.036742123	NA	-0.187113737	-0.072707751	0.4618441020451795	0.5089373501655097	-0.233592341	-1.170474815	0.2606631914327689	0.32205291742103676	0.11039108294057155
533	A0A024RDU9;P13984	GTF2F2	0.1957827549994787	0.4173915941878468	0.28829400744194666	-0.564530828	0.26878698965391956	0.012026610076169859	0.10432705237233736	-0.165919769	0.011045489756660415	0.033164148	0.1690613907700068	0.4538418375300917	0.3111997549134192	0.3020537442200086	0.22184545538148362	-0.507787847	-0.084115768	-0.062599356	-0.431372622	0.24732650472764575	0.023890145121520687	-0.331606773	-0.376748217	0.2408912416084542	-0.205300475	-0.051265494	0.036003141	-0.158705424	0.17241175603145914	-0.531167185	-0.505828441	-0.182194898	0.23337890656506025	-0.03228118	0.29593716479873555	0.1527645874329485	0.084234382159236093	0.054805221	0.16677821661469164	0.081827777	-0.08269031	-0.110893401	-0.094817063	-0.261694692	0.16244986970443506
534	P06400;A0A024RDV3;A0A3B3IS71;B4DTN0;Q59HH0;B4DRB3	RB1	0.25844376368647315	0.2215752622479206	0.13072259350029683	0.5122571448338046	-0.039158306	0.099154157	-0.014774582	-0.199456152	0.5007091685455135	0.16511197495507104	0.2191395044232892	0.2945142055063716	0.15427731625321858	0.096121735	-0.149130168	0.2994714845323976	-0.17658281	-0.108840354	0.031515917	-0.245742495	-0.035931888	-0.163028657	0.072602923	-0.07724362	-0.137111974	-0.210351486	-0.590668037	-0.2009458	-0.295491595	-0.176863497	-0.008036182	-0.131469666	0.013671199834272578	-0.182528517	0.2611184712556778	-0.187051037	0.28074969106712455	-0.038558721	0.2948687133575628	0.10018509187236789	-0.124912436	-0.05090031	-0.284769324	-0.152965235	-0.023697471
535	A0A024RDV7;O00505;Q53F09	KPNA3	0.39890398326358356	0.3894255519138402	0.25706138631650655	-0.178115411	0.004536891	-0.150060107	-0.309780728	0.3634925823870486	0.18615395096298762	0.011990019	-0.154636997	-0.79366823	-0.037701312	0.47218033381505886	0.085279518	0.056158664	0.07933695	0.6591168125892708	0.031062403117804754	0.4979473334435179	0.31163339793435696	-0.721943207	-0.264151864	0.128999323	-0.499590526	0.052153268	-0.137690689	-0.541903362	0.1424985760385337	-0.746530181	-0.17044045	-0.238603452	-0.022161313	0.034647362	0.3616100678175648	0.4427894545019166	0.21681887751191123	-0.02295284	-0.187540314	0.14397930106836931	0.31686587481393325	-0.136365587	-0.281757827	-0.253268877	0.20422139264763273
536	A8K6Q9;A0A024RDV9;Q8N0X7;B4DXT5;B3KML8;B3KMI3	SPG20	0.16002964919472157	NA	0.033836082	0.2291124160443155	-0.104176775	NA	0.20852627625227993	0.20323965240490716	-0.101649126	NA	-0.353831947	-0.047100076	0.070788708	NA	-0.050423637	0.15371999701918532	0.12148959695096478	NA	0.074369246	0.029678004559730287	0.018047724	NA	-0.324779169	-0.520112542	-0.206398095	NA	0.3248692587789884	0.087570297	-0.135208938	NA	-0.239413556	0.1350087188994045	0.1386471115803275	NA	0.1543373504215916	-0.060176226	0.14099271571148247	0.1025297180147255	-0.16752705	0.058028355719929245	0.075178949	-0.275614663	0.068680487	-0.079871258	0.077602745
537	B4E2D5;R4GND2;B3KNI1;A8K8L1;A0A024RDW2;Q0D2Q4;F6S7C4;Q8NEM7	SUPT20H;FAM48A	0.14058426807148378	0.2857037074274075	1.0560825800231974	0.5956456365008546	-0.388658848	-0.499491368	0.20322203734796726	0.5631080733443354	0.6587361619836588	0.5784342530809443	-1.46857664	NA	-0.764733512	0.8689812631716302	0.7303638518946841	0.9378454196799769	-0.68339992	0.5968857317396383	-0.144060222	0.059949403	0.060314210104515806	NA	0.6359760193918087	-2.803930378	0.5928059594265345	0.4995845825025478	0.5651117106869483	0.19928306162558126	-0.297498261	NA	-0.98788291	0.33313552523570694	-0.153215066	-2.445061429	0.4747550985163315	NA	0.569641209	0.019682135	-0.026998247	0.49325141696090646	0.007480909	-0.652409555	0.5143334898116474	-0.267278054	-0.657703304
538	Q9NWB6;A0A024RDW4;B4E3J6	ARGLU1;FLJ10154	0.4678627866339555	-0.35325247	0.19917873504658723	-0.135020647	0.41019489934359504	-0.104729544	-0.022858428	0.4920501952297851	0.34541242748723533	0.43669166284185396	-0.393370845	-1.024413196	0.12910847525088195	0.5291133862105968	0.13667138407897328	0.505802359	0.38926214960785965	0.8806255361847506	0.13091618896270937	0.1914988085450249	0.5750794580054074	-0.583872476	-0.168720049	-0.191647031	-2.330881317	0.4429656096780888	0.010672644586398265	0.3595367379434636	-0.084989658	-1.107492076	-0.171717038	0.092209753	-0.251444806	-0.123706558	0.6503488817610716	-0.32708594	0.044692101	0.19366428064336927	-0.158919988	0.3251739010829563	0.3980756708250854	-0.092290025	-0.379426581	-0.317997255	-0.012972105
539	A0A140VJG7;A0A024RDW5;B4DG73;Q9Y2V7;H0YGX8	COG6	0.28738667679337987	NA	-0.282520216	0.6354787379516766	-0.584575656	NA	-0.628958987	0.13144864454393645	0.18040287354685822	NA	NA	-1.0027251	0.086885849	NA	0.1778111414697229	0.4977710233694991	0.2213165442715679	NA	NA	0.080961776	0.11268084691731733	NA	NA	-1.616959605	-0.090873061	NA	0.432249072	1.4096936528878516	-0.498481058	NA	NA	0.25750642205923924	0.2827705802463862	NA	0.2884854429584684	-0.3777556	0.25539834975855524	-0.318745383	-0.369211163	0.29610595450570304	0.19308910999756435	-0.710189429	0.6256398380227848	-0.078537368	0.10645009109693167
540	O00410;A0A024RDY0;H0Y8C6;B4E0R6;B3KWG6	IPO5;RANBP5	0.100356105	0.16955255275673817	0.068377352	-0.001880769	-0.149117136	-0.234832099	-0.249829026	-0.130745456	0.22491685201109185	-0.308773827	0.076032256	-0.009960876	-0.045053442	-0.025909849	0.17051371438324672	0.13717499536351843	-0.120975644	-0.139648735	-0.195450453	-0.340757126	-0.016788462	-0.005254959	-0.362293811	0.5319392191432609	0.15267234460082818	-0.067422326	0.1935913676219649	0.019481573	-0.048530463	0.3355165800766923	-0.079207741	-0.051733152	0.049087317667895626	0.041583328	0.22393365497881826	0.08943614	0.08410131	-0.191130929	-0.004446399	0.059181355	-0.19920799	0.036900496895042066	0.07458074	0.039011306	0.10101011014379178
541	B3KRY3;A0A024RDY3;P11279	LAMP1	NA	NA	NA	-0.435392685	NA	NA	NA	-0.792098019	NA	NA	NA	1.2011661186575444	NA	NA	NA	-0.220176657	NA	NA	NA	0.22871479918706825	NA	NA	NA	0.37293831337700717	NA	NA	NA	-1.022646385	NA	NA	NA	0.12413492262885631	NA	NA	NA	0.5433595919000549	-0.435392685	-0.792098019	1.2011661186575444	-0.220176657	0.22871479918706825	0.37293831337700717	-1.022646385	0.12413492262885631	0.5433595919000549
542	Q5JSB5;A0A024RDY4;Q14186;F5H452;Q5JSB6;B7Z569;A0A024RBZ0	TFDP1;hCG_1982709	0.3312892872779741	0.2396017201156886	0.4031658120454258	NA	0.37946723752538264	0.16542715608779424	-0.816904369	NA	-0.156997671	0.2287514214180799	-0.3024005	NA	0.2621593884528263	0.585903961	0.24572365191127207	NA	0.2646550445337622	0.41304732378474934	-0.020552563	NA	0.030118835956056828	-0.643884389	-0.573598526	NA	-0.202790213	0.26296848823711777	-0.050761179	NA	0.272869432	-0.497649457	-0.557024207	NA	-0.348960044	-0.040683973	0.12705833125534693	NA	0.32468560647969513	-0.090669992	-0.07688225	0.3645956669600238	0.21904993495501252	-0.395788026	0.003139032	-0.260601411	-0.087528562
543	A0A024RDY7;U4PSC4;Q9NPJ6;Q5T911	MED4	0.234896071	NA	1.0829333201500113	0.5385043068695125	0.026222486605847386	NA	0.7239138975274975	0.581469125	0.1485395692294877	NA	0.31828589428029963	-0.381903857	-0.073933212	NA	0.8180694016800987	0.6040132812829473	-0.287464059	NA	-3.272195285	0.16076916201450786	-0.107163992	NA	-0.390582588	-0.944455185	0.12172739455016264	NA	1.165535138941321	0.3177598107968803	0.024284084	NA	-1.194809854	0.408599819	-0.196475761	NA	0.4601248214921064	-0.88666379	0.6187778992596946	0.4438685029526923	0.028307202	0.44938315691809727	-1.132963394	-0.480733922	0.5350074480961203	-0.253975317	-0.207671576
544	A0A024RDY9;B1ALK7;B7Z6G2;A0A2R8YG42;A0A2X0SF98;Q14155;E7EUY6;E9PDQ5;B7Z344;Q5W9H1	ARHGEF7;KIAA0142	-0.041708432	0.4339830592542253	0.032777567658031616	0.43720541192929435	-0.473151049	-0.183195275	-0.287795724	0.4373901945339672	-0.173599013	0.13053923765576272	0.5639141977701929	-0.81478332	-0.165762026	0.5014879095951801	-0.336307992	0.7062131689220645	-0.084988056	0.22063484944485948	NA	0.35645978829881847	0.038426426	-0.226438214	-0.839118367	-0.423440495	0.7386063181445013	0.2768545805275749	0.6518215961032897	0.054485594614448594	-0.369425174	-0.256473941	NA	0.15405974975104889	-0.326810526	0.04351561	-0.754553775	-0.020823882	0.21537674234973886	-0.126875623	-0.073669884	0.17622010559630485	0.1638478677801073	-0.362830322	0.43025436293691915	-0.157467448	-0.264855803
545	Q5T8C6;A0A024RDZ2;Q13042;A0A3B3ISD2;B2RCW0	CDC16	0.5393112292940807	0.5904187589691198	0.4164711153356634	0.3633617888149107	-0.155185332	0.16846973395349452	0.1878776855655055	-0.264983714	-0.149170193	0.16542269982170066	-0.458275224	0.15874523529680126	0.5690847210204775	0.6002421038879288	0.3757416879357961	-0.232624018	-0.011479454	0.43193372064435004	-0.166767228	-0.456399345	0.2591221982635566	-1.073956901	-1.053027044	-0.357940407	-0.371163745	0.4813052589140875	0.29374027792669366	-0.638147619	0.10018549689166732	-2.003815917	-0.153760867	-0.056519322	-0.028280668	0.2333890785054711	0.3260101030825499	1.3706641060966118	0.47739072310344366	-0.015955407	-0.070819371	0.3281111237322061	-0.050678077	-0.556450538	-0.058566457	-0.528477652	0.4754456548763744
546	A8K097;A0A024RE04;Q5JVF3;A0A024RDZ9	RP11-98F14.6;PCID2	-0.155740464	-0.212972473	0.12538704864738245	-0.414594312	0.5837682030966633	-0.069650473	0.19028060357680815	0.12267687384728743	0.4423655185569532	0.15001077043560818	-0.152832172	-0.151608718	0.088865284	-0.143751912	0.016488708	-0.083243568	0.45213285032950334	0.3236252489374273	-0.175641824	0.33088067561943946	0.48377670069403356	-0.429860409	-0.140620325	0.2723165872304673	-1.911237959	0.084180234	-0.217481899	-0.345192451	0.2675943065093061	-0.560110379	-0.132649256	0.072966994	0.4444567410951604	0.23549916579909222	0.3811961610992099	0.2287199165437655	-0.16448005	0.20676880199117534	0.07198385	-0.030410372	0.232749238	0.046403139	-0.597433019	-0.088049583	0.3224679961343107
547	B2RBW4;A0A024RE06;P49917;A8K8Q4;A0A0C4DGV9	LIG4	0.8656735987076856	-0.437140591	0.8873956822652623	0.8499407724774268	-0.451890837	NA	0.32950117169568216	0.3788254403719388	-0.280754761	0.28883571214129256	-0.717037648	-0.921313094	-0.233596077	NA	1.0670254534886776	0.7650980271101782	-0.544668379	0.788480602	-1.015696905	0.20369862074342646	1.3391654675884075	-0.697157482	-1.005781902	-0.359288547	-0.36246018	NA	0.48196812224250835	0.028862687799550635	-1.206365984	NA	-0.235965502	0.23192713030107479	-0.557985299	NA	0.6141022168133909	-0.093397517	0.5344706169983313	0.078481843	-0.414564196	0.525845719	-0.149043264	-0.187762364	0.042460128	-0.410464867	-0.019423615
548	I2GUK7;A0A3S6RG40;E3Q1I7;E9LMN8;E9RJS6;A0A0B7NNQ2;A0A0B7NX62;G9I1P6;G9MD19;R9RH39;R9RH45;A0A1W7INV8;R9RH57;A0A3S6RG33;A0A1S6GP34;I2GUK3;A0A1W1TAX6;H2B3H3;A0A0S4T4A3;A0A238DA82;A0A090KKK1;R4RWU8;Q8SNB1;A0A2K4XGR1;A0A2K4XGM0;A0A218NI38;E3Q1I5;G0WJF1;A0A2K4X4I8;E1XUP6;U3MLI1;V6CI97;W0NQ25;W1ICE9;W8FKE1;W8YSA8;X5JZ45;A0A2Z5XAE1;F2XI57;S5DN70;S5DLG2;E0WN45;F6KVT8;E0WN44;C7EW73;C7C619;E3Q0Y3;A7LH95;A6Y…	HLA-C;HLA-Cw;HLA-B;HLA-A;MHC class I HLA-A;HLA-A*0226;HLA-A*02;HLA;HLA-A*0201V3	-0.025398448	NA	-1.238602317	0.28940283942037914	0.5778406913876788	NA	0.2400362447701946	-0.386436997	-0.157439953	0.19033116932162897	-0.143601475	NA	-0.162880841	NA	-0.695072904	-0.229328019	0.2226700617862032	-0.022822752	NA	0.2744258732625619	-0.268295982	NA	NA	-0.8973641	-0.24175166	NA	0.8632978	0.44522072188451195	0.047661892	NA	1.1134057063533063	0.008987095	0.7483993902903222	NA	-0.216081761	-0.336602279	-0.303279677	0.16539961087219063	-0.015317122	-0.340840957	0.17967735886352132	-0.561243743	0.37717525189909346	0.4116045291277735	0.086824748
549	A0A075B6T1;B4DZ97;Q9C0C7	AMBRA1	0.14951518963987562	NA	NA	NA	0.2565887152544864	NA	NA	NA	0.4641841397482631	NA	NA	NA	-0.010528282	NA	NA	NA	0.5409318052522805	NA	NA	NA	0.073735006	NA	NA	NA	-0.749902484	NA	NA	NA	-0.455361447	NA	NA	NA	-0.269162644	NA	NA	NA	0.14951518963987562	0.2565887152544864	0.4641841397482631	-0.010528282	0.5409318052522805	0.073735006	-0.749902484	-0.455361447	-0.269162644
550	E9PQG4;A0A087WVF8;A0A0A0MRM1;A0A087WX83;A0A075B749;Q5VU43	PDE4DIP	-0.113167706	NA	0.6017476578445906	0.5797352519641065	0.031133050100518096	NA	-0.570627974	0.29555351646561645	0.074155706	NA	-1.984321389	-1.172762662	-0.545251504	NA	0.33199495763836345	0.5058702528215333	0.4894316879335693	NA	NA	-0.090311244	0.5293131072157947	NA	0.48647958153968934	-0.130693929	-0.331217173	NA	1.3272603853997036	1.0982261244761604	-0.359966011	NA	-1.38462253	-0.398311412	-0.031924528	NA	0.6798109941904227	0.082465789	0.34871394853013554	-0.088704922	-1.035033901	0.090146783	0.19216910284727187	0.2876418005676045	0.6906986594980415	-0.721691104	0.23605963240987357
551	K7ERP4;A0A087X2I2;A0A087WT12;P36969;Q6PI42;K7EJ20;A0A0A0MTT1;K7EKX7;R4GNE4;K7ENB4	GPX4	-0.479768799	0.35841685021345404	0.38635561050551054	0.13049926715151552	0.2473920200461851	0.2100336308531247	0.332216321	0.46191383360438115	0.1383676562708059	-0.276248455	-0.541411938	0.028346129246937565	-0.012237286	0.036859485	0.20288119996184747	0.44971061298006526	0.1632476916290916	0.3910927278818889	-0.54137212	0.10499835223018547	-0.079437492	-0.805295408	-0.348986434	-0.282142878	-0.179505032	0.4680306115189969	0.1684733525584954	-0.723463046	0.13485007360834192	0.20743806874362813	-0.587861911	0.27619064235255275	0.37704064145302724	0.10368736317639887	0.4085247177342848	-0.92883606	0.098875732	0.31288895130654576	-0.162736652	0.16930350296280708	0.029491663031049956	-0.378965553	-0.066616028	0.007654218	-0.009895834
552	A0A087WT20;Q9NV06	DCAF13	-0.499475131	-0.443399898	0.051210163070636416	0.18166219032955208	0.23584997584648282	0.632832653	0.2402525310705611	0.8327168583776182	-0.246744423	0.084259234	-0.217591791	-0.563990325	0.4489657597230507	0.4867449134635535	0.38281164845860116	0.6090725603806411	0.5985009310465335	0.9397850277604188	-0.27529586	0.097519229	-0.025595974	-1.993710908	-0.791910801	-0.574142404	-1.516922721	0.3145554745027055	0.043393129	-0.045244981	0.32894917040064153	-0.980715284	0.10583241500017593	0.5907699744449184	0.4945350450827825	0.20996061094091978	0.5269219140903098	-0.262360907	-0.177500669	0.48541300453345054	-0.236016826	0.48189872050646015	0.34012733191745365	-0.846340022	-0.301054775	0.011209068836641233	0.24226416589878022
553	A0A087WT27;A0A494C1Q4;J3KN95;A0A494C1E2;A0A494C0G1;H0Y987;O95394;B3KN28;D6RIS6;A0A494C163;A0A494C099	PGM3	-0.023865916	0.34526142551708694	0.5280255308833994	-0.033136219	-0.02463481	0.045155183	0.24368974576637425	0.4429850320962044	0.5261769811750283	0.30798649713757154	-0.735164474	0.7602167665975027	0.016931787702100815	0.7652005303941497	0.3534160518447862	-0.527170756	-0.14885053	0.22746058191754537	NA	-0.673407866	0.061302373	-1.858274635	-0.46061472	NA	-0.119148825	0.054274688	0.23348204541135803	-0.226491595	-0.151421972	-0.040051812	NA	0.17750402018368105	0.056681020616461374	-0.318335655	0.19481952314460488	NA	0.2312303688715735	0.20395795131554828	0.24196310639547386	0.17925356707194892	-0.171106774	-0.72536983	0.012688241802713189	0.022502575864214724	0.004880793
[truncated: 2,604 more rows]
