# Supplementary material for: RNA polymerase II promotes the organization of chromatin following DNA replication
Source: EMBO Rep. 2024 Feb 12;25(3):1387–414. doi: 10.1038/s44319-024-00085-x (PMC10933433; doi:10.1038/s44319-024-00085-x)
Supplement: Supplementary file 2 — Dataset EV2 [file 44319_2024_85_MOESM2_ESM.csv]

Dataset EV2. Proteins identified in the iPOND-TMT time course experiments in TIG-3 cells (n = 4 biological replicates). Dataset EV2 contains the log2FC and adjusted p-values calculated based on the full model for TPL or DRB treatment as well as the 1h and 2h time point (see methods for more details).
id	logFC	AveExpr	PValue	FDR	contrast	gene_symbols	majority_proteins	sig	log10Pvalue	base
1	-0.01027	5.003	0.9548	0.99	treatmentDRB	FLJ10292;MAGOHB	A0A023T6R1;Q96A72;F5H6N1;F5H6P7	FALSE	0.02007	Full model
2	0.1111	5.171	0.2996	0.77	treatmentDRB	RBM8A;RBM8	Q9Y5S9;A0A023T787;A0A0J9YW13	FALSE	0.5234	Full model
3	-0.496	4.538	0.03589	0.3642	treatmentDRB	SERPINE1	A0A024QYT5;P05121;B7ZAB0;B7Z4X6	FALSE	1.445	Full model
4	-0.1363	5.13	0.3486	0.7996	treatmentDRB	EIF3C;EIF3CL	B4DVQ5;A1KYQ7;A0A024QYU9;Q99613;B5ME19;B4DRU0;B4DVU3;B4DDN4;B4E2Z6;A0A024QYX7;B3KNZ4	FALSE	0.4577	Full model
5	0.08412	4.846	0.6624	0.9254	treatmentDRB	RBM3	A0A024QYX3;P98179	FALSE	0.1789	Full model
6	-0.8102	3.769	0.1982	0.6829	treatmentDRB	SPECC1	B4DQ24;B4DIW7;B4E2A4;A0A024QYY9;Q5M775;B4DW07;J3KSG2	FALSE	0.7029	Full model
7	0.0383	4.014	0.8555	0.9707	treatmentDRB	EXOC3;DKFZp762K123	D6RB59;Q69YP2;A0A024QYZ6;O60645	FALSE	0.06777	Full model
8	0.01304	4.134	0.9688	0.9944	treatmentDRB	CCDC22	A0A024QZ03;O60826;B7ZAR0;B4DPB6;B4DLA4	FALSE	0.01375	Full model
9	-0.2668	4.186	0.1775	0.6644	treatmentDRB	PRAF2	B3KN29;A0A024QZ22;O60831;A6NM71	FALSE	0.7508	Full model
10	-0.3084	3.813	0.3411	0.7991	treatmentDRB	SDHA	A0A087X1I3;D6RFM5;A0A024QZ30;B4DYN5;P31040;A0A494C1T6;Q0QF12	FALSE	0.4671	Full model
11	-0.1926	4.611	0.4379	0.8318	treatmentDRB	PDCD6	A0A024QZ42;Q53FC3;O75340;H0Y9X3;A0A087WZ38	FALSE	0.3586	Full model
12	-0.04436	4.494	0.8597	0.9707	treatmentDRB	INTS2	J3KMZ7;B4DQZ5;A0A024QZ48;Q9H0H0	FALSE	0.06565	Full model
13	0.1693	4.229	0.5266	0.8815	treatmentDRB	FLOT2;hCG_1998851	Q6FG43;J3QLD9;A0A024QZ62;E7EMK3;Q14254;Q9BTI6	FALSE	0.2785	Full model
14	-0.09865	4.53	0.6123	0.9068	treatmentDRB	MYO18A;hCG_27198	A0A0D9SFK2;A0A024QZ63;Q92614;B4E0T8;B4DYM1;B4DZ32	FALSE	0.213	Full model
15	-0.06998	4.675	0.6098	0.9061	treatmentDRB	RAB34	C9JY26;A0A024QZ68;Q9BZG1;C9JBG0;Q6NXT3;B4DNC0;Q96PJ7;E7ES60	FALSE	0.2148	Full model
16	-0.2473	4.21	0.3841	0.8113	treatmentDRB	PRDM2	Q59H82;A0A024QZ73;A0A024QZ72;B4DU02;B4DEP3;Q13029	FALSE	0.4156	Full model
17	0.09811	3.873	0.7792	0.9552	treatmentDRB	MED13;THRAP1	Q9UHV7;A0A024QZ75	FALSE	0.1084	Full model
18	-0.1434	4.784	0.1911	0.6752	treatmentDRB	EFHD2	A0A024QZ77;Q96C19;H0Y4Y4	FALSE	0.7188	Full model
19	-0.101	4.215	0.5686	0.8995	treatmentDRB	NECAP2	Q53FE5;A0A024QZ81;Q9NVZ3;B4DUR7;F6SKB8;D6RB24	FALSE	0.2452	Full model
20	0.1037	4.339	0.5856	0.9046	treatmentDRB	COG4	Q6PIW8;A0A0A0MS45;J3KNI1;A0A024QZ89;Q9H9E3;Q8N8L9;A2VCL3	FALSE	0.2324	Full model
21	-0.0739	4.374	0.6379	0.9154	treatmentDRB	EPHA2	B4DL04;A0A024QZA8;P29317;Q96HF4	FALSE	0.1953	Full model
22	-0.4868	4.93	0.09922	0.5609	treatmentDRB	MGC3121;PRR14	A0A024QZB5;Q9BWN1;Q96D88;A0A024QZF0	FALSE	1.003	Full model
23	0.2151	4.931	0.131	0.6089	treatmentDRB	CD2BP2	A0A024QZC1;O95400;Q5QTR6	FALSE	0.8828	Full model
24	-0.1295	6.038	0.4621	0.84	treatmentDRB	RPL18	Q0QEW2;G3V203;H0YHA7;A0A024QZD1;J3QQ67;Q07020;F8VYV2;B4DDY5;A0A075B7A0;F8VUA6	FALSE	0.3353	Full model
25	0.1012	5.667	0.5984	0.9059	treatmentDRB	SNRP70;SNRNP70	A8KAQ5;A0A024QZD5;P08621	FALSE	0.223	Full model
26	-0.171	4.324	0.4491	0.8348	treatmentDRB	ZNF668	B2RDP4;A8K1I4;A0A024QZD9;Q96K58	FALSE	0.3476	Full model
27	-0.2358	5.642	0.3736	0.8104	treatmentDRB	hCG_19665;NUP62	A0A024QZF1;P37198;M0QXN5	FALSE	0.4276	Full model
28	0.1437	4.59	0.4798	0.8512	treatmentDRB	SR-A1;SCAF1	A0A024QZH6;Q9H7N4	FALSE	0.3189	Full model
29	0.05993	4.083	0.8033	0.9582	treatmentDRB	VRK3	M0R073;M0QYA8;A0A024QZI4;Q8IV63;M0QX88;M0R200;M0QYG0;B4E0U5	FALSE	0.09514	Full model
30	0.07549	5.137	0.569	0.8997	treatmentDRB	HK1	B4DG62;A8K7J7;A0A024QZK7;Q59FD4;B3KXY9;P19367;B3KRA9	FALSE	0.2449	Full model
31	-0.2183	5.82	0.1526	0.6296	treatmentDRB	HNRPH3;HNRNPH3	A0A024QZK8;P31942;Q53F48;A0A024QZP1;B4DHY1	FALSE	0.8164	Full model
32	-0.2981	5.033	0.04171	0.3918	treatmentDRB	SEC24C	A0A024QZM6;P53992;B4DSN3;G5EA31	FALSE	1.38	Full model
33	-0.01363	5.936	0.9014	0.9805	treatmentDRB	DNAJC9;hCG_2024613	Q8WXX5;A0A024QZN2	FALSE	0.04508	Full model
34	-0.07052	6.336	0.5328	0.8824	treatmentDRB	VCL;HEL114	A0A384NYN5;A0A024QZN4;V9HWK2;P18206;B3KXA2;B4E3Q9	FALSE	0.2735	Full model
35	0.3466	4.21	0.177	0.6643	treatmentDRB	ZWINT	A0A024QZN5;A0A024QZJ1;B4DP12;O95229	FALSE	0.752	Full model
36	0.1357	4.598	0.5995	0.9059	treatmentDRB	RAI17;ZMIZ1;TRAFIP10	A0A024QZN6;Q9ULJ6;F6WR09;D4YW76	FALSE	0.2222	Full model
37	0.3876	4.315	0.03929	0.3792	treatmentDRB	HERC4	A8K9U4;A0A024QZN8;Q5GLZ8	FALSE	1.406	Full model
38	0.1454	5.736	0.4025	0.8174	treatmentDRB	VDAC2	A0A024QZT0;A0A024QZN9;P45880;B4DKM5;A0A0A0MR02;Q5JSD2;Q5JSD1	FALSE	0.3952	Full model
39	0.01372	5.36	0.9304	0.9872	treatmentDRB	H2AFY2	A0A024QZP6;Q9P0M6;Q9HA11;Q5SQT3	FALSE	0.03135	Full model
40	-0.2775	4.873	0.1006	0.562	treatmentDRB	CDC2;DKFZp686L20222;CDK1	A0A024QZP7;Q5H9N4;P06493;A0A087WZZ9;I6L9I5;E5RIU6;A0A024QZJ8	FALSE	0.9973	Full model
41	-0.3579	4.418	0.0766	0.512	treatmentDRB	SIRT1	A0A024QZQ1;Q96EB6;A8K128;B0QZ35;E9PC49;B3KNK3;I1Y8W7	FALSE	1.116	Full model
42	-0.01231	4.746	0.9494	0.99	treatmentDRB	hCG_2002731;PELO	A0A024QZR3;B3KPC1;Q9BRX2	FALSE	0.02254	Full model
43	-0.0782	5.083	0.4664	0.841	treatmentDRB	DKFZp586G1518;AP3M1	Q8NDP0;A0A024QZR5;Q9Y2T2;B4DRN6	FALSE	0.3312	Full model
44	-0.5571	4.158	0.01906	0.2906	treatmentDRB	EXOC2	B3KPN7;A0A024QZT2;Q96KP1	FALSE	1.72	Full model
45	-0.2213	4.257	0.2916	0.7673	treatmentDRB	RREB1	Q92766;A0A024QZU8;C9JU34	FALSE	0.5352	Full model
46	-0.1005	4.82	0.4932	0.8557	treatmentDRB	hCG_1811539;TXNDC5;STRF8;DKFZp666I134	A0A024QZV0;Q86UY0;Q6EHZ3;Q658S9;Q8NBS9	FALSE	0.307	Full model
47	0.1889	5.168	0.2388	0.7194	treatmentDRB	NOL7	Q9UMY1;A0A024QZW2;H7C2B1	FALSE	0.6219	Full model
48	0.03863	4.933	0.8013	0.9582	treatmentDRB	RANBP9	A0A024QZW3;Q96S59;O60738;A0A024R014	FALSE	0.09621	Full model
49	-0.4198	6.2	0.01894	0.2901	treatmentDRB	NUP153	A0A024QZW7;P49790	FALSE	1.723	Full model
50	-0.2913	4.246	0.2472	0.7291	treatmentDRB	SERPINB6	A0A024QZX3;A0A024QZX5;A0A087X1N8;P35237;A0A2R8Y6A7;A0A2R8YD12;Q8IXH2	FALSE	0.607	Full model
51	-0.26	4.173	0.1901	0.6738	treatmentDRB	JTV1;AIMP2	B2R7M3;A0A024QZY1;Q13155;A8MU58	FALSE	0.7211	Full model
52	-0.1352	5.288	0.6441	0.9182	treatmentDRB	PRPF4B	A0A024QZY5;Q13523;B4DZQ5;H0YDJ3	FALSE	0.191	Full model
53	-0.2152	4.126	0.4119	0.8178	treatmentDRB	GMNN	E2QRF9;Q53GD9;A0A024QZY7;O75496;H7C608	FALSE	0.3852	Full model
54	0.03489	4.258	0.7989	0.9582	treatmentDRB	ABT1	A0A024R029;Q9ULW3	FALSE	0.0975	Full model
55	-0.01405	4.75	0.9463	0.99	treatmentDRB	DAB2	B2RAW0;A0A024R036;P98082;B4DNN1	FALSE	0.02397	Full model
56	-0.03536	5.022	0.8487	0.9704	treatmentDRB	HMGN4	A0A024R046;O00479	FALSE	0.07127	Full model
57	0.08952	4.376	0.6194	0.9107	treatmentDRB	SKP2	B4DHK6;A0A024R069;A0A0A0MTL5;Q13309	FALSE	0.2081	Full model
58	-0.2399	6.196	0.2452	0.7268	treatmentDRB	NUP155	B4DLT2;A0A024R071;O75694;E9PF10	FALSE	0.6104	Full model
59	-0.0996	4.575	0.6563	0.9222	treatmentDRB	CPSF3L	Q5TA45;A0A024R0F2;A0A024R073;Q96HV7;A0A087WYI0;C9IYS7;C9J979;J3QRY6	FALSE	0.1829	Full model
60	0.2079	4.516	0.2246	0.7165	treatmentDRB	AHCYL1;FGFR2-AHCYL1	Q2NKW8;A0A024R0A8;V5YQL4;O43865	FALSE	0.6487	Full model
61	0.03957	3.673	0.8718	0.9723	treatmentDRB	NNT	Q2TB59;A0A024R0C3;Q13423;D6RAI5;D6RHU2;E9PCX7	FALSE	0.05958	Full model
62	-0.5744	4.666	0.02818	0.3388	treatmentDRB	CTTNBP2NL	A0A024R0C7;Q9P2B4	FALSE	1.55	Full model
63	-0.09051	5.165	0.4603	0.8397	treatmentDRB	CSDE1;UNR;DKFZp586J0620	Q9GZV0;A0A024R0K2;A0A024R0E2;O75534;Q96L66;E9PLT0;Q9UG93	FALSE	0.337	Full model
64	-0.153	5.066	0.2301	0.7165	treatmentDRB	CAPZA1	A0A024R0E5;A8K0T9;P52907	FALSE	0.638	Full model
65	-0.2326	5.209	0.1465	0.6254	treatmentDRB	TRIM33	A0A024R0F6;Q9UPN9;H0Y612	FALSE	0.8341	Full model
66	0.3332	4.186	0.2069	0.6966	treatmentDRB	CLCC1	A0A024R0G0;Q96S66;A0A024R095	FALSE	0.6842	Full model
67	0.04764	5.006	0.7859	0.9566	treatmentDRB	PAF1	A0A024R0H6;Q8N7H5;B4DGJ5	FALSE	0.1046	Full model
68	-0.04324	4.302	0.8381	0.9692	treatmentDRB	WDR77	A0A024R0H7;Q9BQA1;H0Y711	FALSE	0.07669	Full model
69	-0.401	4.677	0.0312	0.3474	treatmentDRB	RHOC;hCG_2043376	E9PQH6;Q5JR08;A0A024R0I3;P08134;Q5JR07;Q5JR05;Q5JR06;E9PN11;U3KQA9;U3KQV3;E9PLA2	FALSE	1.506	Full model
70	-0.3345	4.472	0.2196	0.7127	treatmentDRB	TIMM50	Q0VAB1;A0A024R0M6;Q3ZCQ8	FALSE	0.6584	Full model
71	0.4348	4.334	0.02038	0.2979	treatmentDRB	PLD3	A0A024R0Q4;Q8IV08;B4DEL6	FALSE	1.691	Full model
72	0.05234	3.904	0.8586	0.9707	treatmentDRB	ERCC1	K7ES46;A0A024R0Q6;P07992;K7EP14	FALSE	0.06619	Full model
73	-0.01301	4.053	0.9628	0.9942	treatmentDRB	PPP5C	Q9BPW0;H0YDU8;Q53FR0;A0A024R0Q7;P53041;B4DLP6;B4DDZ8;B2R6R6;A8MU39	FALSE	0.01645	Full model
74	-0.2502	4.264	0.2374	0.7194	treatmentDRB	ARHGEF1;FLJ00369	A0A2X0SFA4;A0A024R0R1;M0QZR4;Q92888;Q8NF33	FALSE	0.6245	Full model
75	-0.1793	4.766	0.2542	0.7365	treatmentDRB	SAE1	A0A024R0R4;Q9UBE0;M0QZS6;B3KNJ4;M0QX65	FALSE	0.5948	Full model
76	-0.0312	5.689	0.8567	0.9707	treatmentDRB	SYMPK;SYMPK variant protein	B7Z6F7;A0A024R0R6;Q92797;A0A087WUE9;Q4LE61	FALSE	0.06718	Full model
77	-0.06854	5.446	0.6002	0.9059	treatmentDRB	NAPA	A0A024R0R9;P54920;M0R0Y2;M0R2M1	FALSE	0.2217	Full model
78	-0.0921	5.29	0.3903	0.8147	treatmentDRB	EHD2	A0A024R0S6;Q9NZN4;B4DLA1;Q8NCJ3;B3KUH4	FALSE	0.4086	Full model
79	-0.3277	5.149	0.029760000000000002	0.339	treatmentDRB	XRCC1	A0A024R0S8;Q59HH7;F5H8D7;P18887;B2RCY5;B4DTD3;B4DEB2;M0QYS5	FALSE	1.526	Full model
80	-0.1425	5.391	0.2631	0.7408	treatmentDRB	VASP	A0A0S2Z4N8;A0A024R0V4;P50552;A0A0S2Z4I9;A0A0S2Z4I7	FALSE	0.5799	Full model
81	-0.1628	5.163	0.3056	0.7771	treatmentDRB	ARF1;ARF3	A0A024R3Q3;A0A024R0Y6;P84077;P61204;F5H423;B4DEB9;F5H0C7;B4DJC8;B4DN70;B4E190	FALSE	0.5149	Full model
82	-0.0737	5.573	0.7537	0.9481	treatmentDRB	DDX23	B3KY11;A0A024R0Z3;Q9BUQ8;A8KA56	FALSE	0.1228	Full model
83	-0.0466	4.943	0.7942	0.9582	treatmentDRB	SMARCD1	A0A024R102;Q96GM5;A0A024R137;F8VUB0;B4DF50;F8VZ70	FALSE	0.1001	Full model
84	0.2622	4.221	0.5004	0.8578	treatmentDRB	ZCRB1	A0A024R106;Q8TBF4;Q05DR1;G3V1V1	FALSE	0.3007	Full model
85	0.02722	4.295	0.9021	0.9806	treatmentDRB	PRKAG1	H0YHF8;H0YIC9;F8VYY9;A0A024R125;P54619;F8VZX1	FALSE	0.04477	Full model
86	-0.1907	5.558	0.1082	0.5738	treatmentDRB	RACGAP1	Q9H0H5;A0A2X0U4T9;A0A024R136;B2RE34;F8VRD2	FALSE	0.9659	Full model
87	-0.06511	4.968	0.7419	0.9444	treatmentDRB	hCG_28765	A0A024R152	FALSE	0.1297	Full model
88	-0.1135	5.89	0.2196	0.7127	treatmentDRB	SMC2;SMC2L1	O95347;A0A024R158;B7ZLZ7;A8K984;B3KMB1;Q05BV1;Q2KQ72;B3KM27	FALSE	0.6583	Full model
89	0.5627	4.274	0.2394	0.7194	treatmentDRB	PTBP3;ROD1	O95758;A0A024R163	FALSE	0.6209	Full model
90	0.5456	5.021	0.02306	0.3137	treatmentDRB	TEX10	A0A024R169;Q9NXF1;B4DQR0	FALSE	1.637	Full model
91	0.07596	4.141	0.6732	0.9301	treatmentDRB	PTGR1;LTB4DH	F2Z3J9;A0A024R172;Q14914	FALSE	0.1718	Full model
92	-0.04348	5.368	0.6698	0.9283	treatmentDRB	NCBP1	A0A024R179;Q09161	FALSE	0.1741	Full model
93	-0.211	5.942	0.01595	0.2736	treatmentDRB	UBE1;UBA1	A0A024R1A3;P22314	FALSE	1.797	Full model
94	-0.3655	5.367	0.01771	0.2823	treatmentDRB	UBE2L3	A8K4W8;A0A024R1A4;P68036	FALSE	1.752	Full model
95	0.08828	5.009	0.6651	0.9278	treatmentDRB	PPIL2	A0A024R1C1;Q13356;A8K0I0;B4DRD4	FALSE	0.1771	Full model
96	-0.02807	4.94	0.9207	0.984	treatmentDRB	hCG_2011153;THOC5	A0A024R1D6;Q13769;F8WCP5	FALSE	0.03589	Full model
97	-0.1171	3.702	0.7344	0.9437	treatmentDRB	NF2	A0A024R1D9;A0A024R1I0;A0A024R1F6;A0A024R1J9;A0A024R1J8;P35240	FALSE	0.1341	Full model
98	-0.2728	4.467	0.1478	0.6271	treatmentDRB	CABIN1	A0A087WWW8;A0A024R1E5;Q9Y6J0;Q8WTX5	FALSE	0.8302	Full model
99	0.1483	4.761	0.3719	0.809	treatmentDRB	ZNF278;PATZ1	Q9HD72;A8K6Y8;A0A024R1H7;A0A024R1F8;Q59HH1;A0A024R1M5;Q9HBE1	FALSE	0.4295	Full model
100	-0.1953	4.75	0.3556	0.7996	treatmentDRB	TFIP11	Q8N523;A0A024R1I7;Q9UBB9;B4DPE5	FALSE	0.4491	Full model
101	0.09811	4.89	0.3889	0.8134	treatmentDRB	YWHAH	A0A024R1K7;Q04917;B2R6N6;Q9H4N8;A2IDB2	FALSE	0.4101	Full model
102	-0.03911	5.782	0.7943	0.9582	treatmentDRB	SF3A1	A0A024R1K8;Q15459;B4E091	FALSE	0.1	Full model
103	-0.05251	7.111	0.699	0.9384	treatmentDRB	MYH9	A0A024R1N1;P35579;Q86XU5	FALSE	0.1555	Full model
104	-0.07173	6.671	0.4489	0.8348	treatmentDRB	XRCC6	A0A024R1N4;P12956;B1AHC9;B2RDN9;B4DE32;B4E356	FALSE	0.3478	Full model
105	-0.2582	6.1	0.1226	0.5977	treatmentDRB	UNC84B;SUN2	A0A024R1P7;B4E2A6;Q9UH99;B4DIU6;A8K129;Q6NT72	FALSE	0.9116	Full model
106	-0.2496	4.699	0.02438	0.3148	treatmentDRB	CENPM;C22orf18	B1AHQ6;A0A024R1Q3;Q9NSP4;B1AHQ7	FALSE	1.613	Full model
107	0.1605	5.272	0.2181	0.7127	treatmentDRB	RPL23	Q9BTQ7;A0A024R1Q8;P62829;C9JD32;B9ZVP7;J3KT29	FALSE	0.6614	Full model
108	-0.1292	4.412	0.5564	0.8936	treatmentDRB	GTPBP1	A0A024R1S5;O00178;B2RDW9	FALSE	0.2546	Full model
109	-0.1421	5.644	0.3885	0.8132	treatmentDRB	SMARCE1	Q969G3;A0A024R1S7;B4DGM3;A0A2R8Y855;A0A2R8Y765;A0A2R8YES3;A0A2R8Y4T4;A0A2R8Y7I9;A0A2U3TZQ7;A0A2R8Y7U4;J3QKS7;J3QR61;K7EMQ8;H7C048	FALSE	0.4106	Full model
110	-0.3204	5.529	0.08043	0.5159	treatmentDRB	LASP1	A0A024R1S8;Q14847;C9J9W2;A8K1D2	FALSE	1.095	Full model
111	-0.04867	3.837	0.8899	0.9782	treatmentDRB	CNP	B4DFN6;B4DI06;A0A024R1T5;P09543	FALSE	0.05068	Full model
112	-0.1201	5.901	0.1303	0.6067	treatmentDRB	ACLY;ACLY variant protein	A0A024R1Y2;A0A024R1T9;Q4LE36;P53396;Q8N9C4	FALSE	0.8851	Full model
113	-0.3241	5.825	0.2769	0.7517	treatmentDRB	RANGAP1	A0A024R1U0;P46060;B4DY16;B4E0U0	FALSE	0.5577	Full model
114	0.1724	4.033	0.5559	0.8933	treatmentDRB	PSMC3IP	K7EQS1;A0A158RUX1;A0A024R1W9;A0A024R1U1;Q9P2W1;K7ELD8;K7EK12	FALSE	0.255	Full model
115	0.2079	4.765	0.2463	0.7277	treatmentDRB	PHF5A	A0A024R1U2;Q7RTV0	FALSE	0.6085	Full model
116	-0.2676	5.344	0.06598	0.491	treatmentDRB	RAB5C	A0A024R1U4;P51148;K7ENY4;K7ERI8;K7ERQ8;F8VVK3	FALSE	1.181	Full model
117	0.2857	4.796	0.08214	0.5225	treatmentDRB	RPL27	E4W6B6;B2R4D8;A0A024R1V4;P61353;K7ELC7	FALSE	1.085	Full model
118	0.07067	4.975	0.7142	0.9413	treatmentDRB	DKFZp666D193;FKBP10	Q6ZME7;Q658U4;A0A024R1W3;Q96AY3;B4DJJ5	FALSE	0.1462	Full model
119	0.14	5.518	0.6688	0.9283	treatmentDRB	JUP	A0A0S2Z487;A0A024R1X8;P14923	FALSE	0.1747	Full model
120	-0.9326	4.571	1.011e-4	0.01043	treatmentDRB	BRCA1	P38398;A0A386IPW2;A0A386INP3;A0A386IPK6;G8I0D8;A0A024R1Y0;A0A386IN41;A0A386INQ5;Q3LRH8;A0A386IN52;A0A386IQ66;A0A386IN60;A0A024R1Y1;A0A024R1W0;Q5XLT4;Q5YLB2;A0A386IPB0;A0A386IPL0;A0A024R1V8;A0A386INJ5;A0A386IPW4;A0A386IPY7;A0A386INP8;A0A386IQ64;A0A4P8DLA0;A0A386IN53;Q7Z606	FALSE	3.995	Full model
121	-0.5607	3.881	0.03352	0.3545	treatmentDRB	VAT1	A0A024R1Z6;Q99536;K7ENX2;K7EM19;B3KUF8	FALSE	1.475	Full model
122	0.0649	5.043	0.6946	0.9365	treatmentDRB	PSMD13	Q53GN6;A0A024R201;Q9Y6E3;Q9UNM6;B4DJ66;J3KNQ3;B2RBM7;A0A087WUL9;E9PL38;Q9UNM7;H0YD73	FALSE	0.1582	Full model
123	-0.2232	5.509	0.05904	0.4655	treatmentDRB	HEL-S-283;PSME3	V9HWJ8;A0A024R203;P61289;K9J957;Q6FHK7;B3KQ25;K7ESG5;A0A087WTV2;J7FRP4;K7ENH2	FALSE	1.229	Full model
124	0.006764	5.099	0.9745	0.9971	treatmentDRB	HDGFRP3	A0A024R216;Q9Y3E1;H3BPM9	FALSE	0.01121	Full model
125	-0.1591	4.746	0.1828	0.6676	treatmentDRB	PSAT1	A0A024R222;B4DHQ3;Q9Y617;A0A024R280	FALSE	0.738	Full model
126	-0.1246	4.88	0.2861	0.7601	treatmentDRB	TJP2	A0A024R233;B7Z954;A0A3B3IRI3;A0A3B3ITE1;A0A1B0GTW1;A0A2R8YDH4;Q9UDY2;B7Z2R3;A0A024R225;A0A3B3ISZ5;A0A3B3IT83;A0A3B3IRV6;A0A3B3ISF1;A0A3B3IU51;A0A3B3IS03	FALSE	0.5435	Full model
127	-0.0916	4.394	0.7272	0.9436	treatmentDRB	NFIL3	A0A024R241;D9IVD5;Q16649	FALSE	0.1384	Full model
128	-0.321	4.052	0.4229	0.8256	treatmentDRB	C9orf89	A0A024R248;Q96LW7	FALSE	0.3737	Full model
129	0.2555	4.518	0.2982	0.7689	treatmentDRB	NOL8;DKFZp686P12242	Q76FK4;A0A024R250;F5H101;F8WE42;B4DM91;A6H8Z4;Q6AI50;F5GWN9;A0A0A0MSJ1	FALSE	0.5255	Full model
130	-0.2043	4.193	0.5054	0.8627	treatmentDRB	UBQLN1	A0A024R258;B3KNI8;B3KNI2;Q9UMX0	FALSE	0.2963	Full model
131	-0.2826	4.097	0.2522	0.7324	treatmentDRB	KIAA0427;CTIF	A0A024R259;O43310	FALSE	0.5983	Full model
132	0.03651	5.126	0.7771	0.955	treatmentDRB	RPL17;hCG_24487;RPL17-C18orf32	A0A087WXM6;J3QQT2;J3KRX5;A0A024R261;A0A0A6YYL6;P18621;J3QLC8;A0A0A0MRF8;J3KRB3;A0A087WWH0;J3QS96	FALSE	0.1095	Full model
133	-0.1688	4.496	0.231	0.7165	treatmentDRB	SPTLC1	A0A024R277;O15269;Q6NUL7	FALSE	0.6363	Full model
134	-0.1242	4.01	0.5529	0.8918	treatmentDRB	ZNF532	B3KXW2;A0A024R283;Q9HCE3	FALSE	0.2574	Full model
135	0.04524	5.213	0.7417	0.9444	treatmentDRB	SPIN;SPIN1	A0A024R297;Q9Y657	FALSE	0.1297	Full model
136	-0.09111	5.034	0.4326	0.8318	treatmentDRB	LMAN1	Q53FS4;B2R774;A0A024R2A7;P49257	FALSE	0.3639	Full model
137	-0.29	4.53	0.2247	0.7165	treatmentDRB	SERPINB8	A0A024R2B1;P50452;H7BXK7;A0A1B0GU38;B2R9H3;C9JVA8	FALSE	0.6484	Full model
138	0.1055	4.998	0.4366	0.8318	treatmentDRB	TMEM43;FLJ00144	A0A024R2F9;Q9BTV4;A0A0S2Z5N2;Q8TEP9	FALSE	0.3599	Full model
139	-0.3069	5.518	0.05808	0.4629	treatmentDRB	FANCD2	A0A024R2G2;Q9BXW9	FALSE	1.236	Full model
140	-0.1242	5.303	0.5	0.8578	treatmentDRB	RPL32	D3YTB1;A0A024R2G7;F8W727;P62910	FALSE	0.3011	Full model
141	-0.3007	5.366	0.0154	0.2699	treatmentDRB	RAD18	A0A024R2I7;Q53H10;Q9NS91;F8WE49	FALSE	1.813	Full model
142	0.003114	4.669	0.9812	0.9971	treatmentDRB	RAB5A	P20339;A0A024R2K1;A0A0A1HAN9	FALSE	0.008264	Full model
143	0.03285	4.311	0.9118	0.981	treatmentDRB	LRRFIP2	A0A024R2K4;Q9Y608;A0A1S5UZ17;C9JSU1	FALSE	0.04008	Full model
144	-0.1136	4.743	0.6394	0.9161	treatmentDRB	WDR48	A0A024R2L1;Q8TAF3	FALSE	0.1942	Full model
145	-0.08565	4.725	0.5738	0.9019	treatmentDRB	OXSR1	O95747;A0A024R2M7	FALSE	0.2412	Full model
146	0.2232	5.263	0.1639	0.6516	treatmentDRB	XPC	A0A024R2M8;X5DRB1;D9I4E1;A8K146;Q01831;D2CPI9;D2CPJ0	FALSE	0.7853	Full model
147	-0.03271	4.562	0.8759	0.973	treatmentDRB	NKTR;DKFZp686J06106	A0A024R2N6;P30414;Q59EC3;Q6M1B8;A0A087WYW3	FALSE	0.05754	Full model
148	-0.06552	5.153	0.6793	0.9305	treatmentDRB	RPSA;LOC388524	C9J9K3;A0A024R2P0;A0A0C4DG17;P08865;Q96RS2;F8WD59;A0A024R7P5	FALSE	0.1679	Full model
149	0.08867	4.844	0.6475	0.9182	treatmentDRB	EXOSC7	B2RDZ9;A0A024R2P7;Q15024;B4DIU0	FALSE	0.1888	Full model
150	-0.006223	4.807	0.9548	0.99	treatmentDRB	CTNNB1	P35222;B4DL06;A0A024R2Q3;B5BU28;A0A2R8Y7Z0;A0A2R8YCH5;B4DGU4;A0A2R8Y5Z1;A0A2R8Y750;A0A2R8Y5C3;A0A2R8Y543;B4DSW9;A0A2R8Y804;A0A2R8Y5A3	FALSE	0.02007	Full model
151	0.03655	5.245	0.8236	0.9647	treatmentDRB	RPL15	E7EQV9;A0A024R2Q4;P61313;A0A2R8YEM3;E7ENU7;B4DLP4	FALSE	0.08429	Full model
152	0.3638	4.141	0.1017	0.5623	treatmentDRB	USP4	A0A024R2X6;Q08AK7;A0A024R2T0;Q13107;Q53H56;Q53FJ3;H7C189	FALSE	0.9928	Full model
153	0.04806	4.567	0.754	0.9481	treatmentDRB	DHX30	H7BXY3;A0A024R2T6;Q7L2E3	FALSE	0.1227	Full model
154	-0.2489	4.17	0.5264	0.8815	treatmentDRB	TREX1;ATRIP	A0A0U1RQJ8;A0A024R307;A0A024R2U4;Q8WXE1;A0A0U1RQW3	FALSE	0.2787	Full model
155	0.11	5.12	0.5671	0.8989	treatmentDRB	RBM5	A0A024R2U6;P52756;Q59HE6	FALSE	0.2463	Full model
156	-0.2394	4.662	0.2266	0.7165	treatmentDRB	PRKAR2A	A0A0S2Z472;A8KAH7;A0A024R2W3;P13861;H7C330	FALSE	0.6447	Full model
157	0.6165	5.475	6.557e-6	0.001724	treatmentDRB	GNL3	A0A024R2Z6;Q9BVP2	TRUE	5.183	Full model
158	0.1247	4.026	0.5428	0.8824	treatmentDRB	BAP1	F8W6N3;A0A024R305;Q92560	FALSE	0.2654	Full model
159	0.4064	3.557	0.3093	0.7797	treatmentDRB	SUCLG2	A0A024R325;Q96I99;Q3ZCW5;E9PDQ8	FALSE	0.5097	Full model
160	-0.09615	5.754	0.5694	0.8999	treatmentDRB	RPL29	A0A024R326;Q6IPI1;A0A3B3ITT5;P47914	FALSE	0.2446	Full model
161	0.04782	4.151	0.8751	0.973	treatmentDRB	NIF3L1BP1;THOC7	A0A024R332;Q6I9Y2;H7C5E3	FALSE	0.05792	Full model
162	-0.1309	5.217	0.2999	0.77	treatmentDRB	TMEM113;WDR82	A0A024R333;Q6UXN9	FALSE	0.5231	Full model
163	-0.4566	4.105	0.07586	0.512	treatmentDRB	TMF1	A0A024R370;P82094;B4DQY7;A0A2R8Y7M0;F8WF45	FALSE	1.12	Full model
164	-8.53E-04	4.117	0.9968	0.9991	treatmentDRB	ARL6IP5	B4DZZ0;B3KQB4;A0A024R371;O75915;F8WF90;C9JQU6;F8WF33;B4DWQ6	FALSE	0.001371	Full model
165	-0.1847	4.498	0.3536	0.7996	treatmentDRB	KIAA0863;ADNP2	A0A024R377;Q6IQ32	FALSE	0.4515	Full model
166	-0.1044	5.322	0.272	0.7484	treatmentDRB	THUMPD1;DKFZp686C1054;44M2.1	A0A024R388;Q9NXG2;Q6MZT3;O60362;B4DFY9	FALSE	0.5654	Full model
167	0.1221	4.172	0.5752	0.9019	treatmentDRB	CHORDC1	A0A024R3C3;A0A024R394;Q9UHD1;E9PPQ5	FALSE	0.2402	Full model
168	-0.1519	5.25	0.5316	0.8824	treatmentDRB	MRE11A	A0A024R395;P49959;F8W7U8;Q05D78	FALSE	0.2744	Full model
169	0.1574	4.67	0.5385	0.8824	treatmentDRB	DCUN1D5	E9PM04;A0A024R3A2;Q9BTE7;B4DP84;H0YCN4	FALSE	0.2688	Full model
170	-0.2271	5.512	0.08828	0.5368	treatmentDRB	ATM	A0A024R3C7;Q13315;B4DSP3	FALSE	1.054	Full model
171	-0.218	4.355	0.3602	0.8017	treatmentDRB	DLAT	B4DLQ2;H0YDD4;E9PEJ4;B4DJX1;Q86YI5;A0A024R3D8;P10515;Q01991;B4DS43	FALSE	0.4435	Full model
172	0.1418	4.539	0.5203	0.8766	treatmentDRB	PHLDB1;KIAA0638	A0A024R3F4;A0A024R3H6;Q86UU1;Q5W9G0;Q96D60;B0YJ65;Q6ZUD6	FALSE	0.2838	Full model
173	-0.007717	5.26	0.9504	0.99	treatmentDRB	hCG_2032701;STT3A	A0A024R3J7;P46977	FALSE	0.0221	Full model
174	-0.02662	4.117	0.8927	0.9796	treatmentDRB	NFRKB	A0A024R3K9;A0A024R3N2;Q6P4R8;E9PQ59;B4DSL1	FALSE	0.04932	Full model
175	0.104	5.343	0.5266	0.8815	treatmentDRB	THYN1	A0A024R3M1;Q9P016	FALSE	0.2785	Full model
176	-0.5324	4.738	0.07829	0.512	treatmentDRB	ACBD3	A0A024R3P9;Q9H3P7	FALSE	1.106	Full model
177	-0.09092	4.401	0.5879	0.9049	treatmentDRB	FBXO28	Q9NVF7;A0A024R3Q6	FALSE	0.2307	Full model
178	-0.4997	4.295	0.04342	0.4023	treatmentDRB	ARID4B	A0A024R3R1;Q4LE39;X6RCR8	FALSE	1.362	Full model
179	0.3072	5.983	0.02191	0.3087	treatmentDRB	LBR	A0A024R3R5;Q14739;A0A494C1L1;C9JXK0	FALSE	1.659	Full model
180	0.1701	3.728	0.6382	0.9154	treatmentDRB	C1orf198	A0A024R3S1;Q9H425;E5RI90	FALSE	0.195	Full model
181	0.09177	6.37	0.4588	0.8389	treatmentDRB	PARP1	A0A024R3T8;P09874;B2R5W3;B4E0E1	FALSE	0.3384	Full model
182	-0.5806	3.84	0.119	0.5967	treatmentDRB	SATB2;SATB1	C9JR56;B3KPQ9;A0A024R3U6;Q59FT3;Q9UPW6;A0A024R2H1;Q01826	FALSE	0.9244	Full model
183	0.5289	5.151	1.515e-4	0.01328	treatmentDRB	DNAPTP6;SPATS2L	A0A024R3V0;Q9NUQ6;B8ZZZ7	FALSE	3.82	Full model
184	0.09891	4.347	0.5445	0.8833	treatmentDRB	PPIL3	B8ZZ77;A0A024R3V4;A0A0S2Z5A8;B4DN80;Q9H2H8;C9K058;H7BZ14	FALSE	0.264	Full model
185	-0.03575	4.196	0.8339	0.9683	treatmentDRB	TOMM20	A0A024R3W2;Q15388	FALSE	0.07888	Full model
186	0.03147	5.174	0.8332	0.9678	treatmentDRB	EEF1B2	A0A024R3W7;P24534	FALSE	0.07928	Full model
187	-0.1098	5.567	0.5823	0.9031	treatmentDRB	HSPD1	P10809;A0A024R3X4;B3GQS7;B7Z597;B7Z5E7;B7Z4F6	FALSE	0.2348	Full model
188	-0.008625	5.665	0.9352	0.989	treatmentDRB	BZW1;hCG_2022736	A0A024R3Z6;Q53FN7;Q7L1Q6;C9IZ80;D3DN77;B3KU41;C9JFN4	FALSE	0.02911	Full model
189	0.1007	4.969	0.5393	0.8824	treatmentDRB	ORC2L;ORC2	A0A024R411;Q13416;B4DYU9	FALSE	0.2681	Full model
190	-0.1135	4.46	0.6049	0.9059	treatmentDRB	HRB;AGFG1	B4DHC5;A0A024R458;A0A0S2Z444;A0A0S2Z3Y3;A0A0S2Z3Z1;A0A0S2Z462;P52594;B8ZZY2;C9J2I0	FALSE	0.2183	Full model
191	0.1753	7.042	0.457	0.8375	treatmentDRB	FN1	A0A024R462;P02751;B7ZLE5;A0A384MR03	FALSE	0.3401	Full model
192	-0.06917	4.013	0.7563	0.949	treatmentDRB	COPS7B	Q9H9Q2;A0A024R471;Q53GQ2;J3KQ41;J3KQ34;A0A087X1P5	FALSE	0.1213	Full model
193	-0.05942	5.309	0.6763	0.9305	treatmentDRB	CUL3	Q53S54;A0A024R475;Q13618;B7Z600	FALSE	0.1699	Full model
194	-0.3875	4.505	0.1113	0.5806	treatmentDRB	CAB39	A0A024R496;Q9Y376;A0A087X0K1;Q7Z4X0	FALSE	0.9535	Full model
195	-0.1314	5.081	0.3919	0.8163	treatmentDRB	ACSL3	B3KN05;B2RBE0;A0A024R497;O95573;B3KMA6	FALSE	0.4068	Full model
196	0.4004	6.893	0.001161	0.05637	treatmentDRB	NCL	P19338;A0A024R4A0;B3KTP9;Q9BQ02;B3KM80;Q6ZS99;H7BY16	FALSE	2.935	Full model
197	0.1506	4.091	0.6243	0.9121	treatmentDRB	TNRC15;GIGYF2	A0A024R4A5;I1E4Y6;Q6Y7W6	FALSE	0.2046	Full model
198	0.01205	4.574	0.9532	0.99	treatmentDRB	POLR3C	E9PHH9;Q53F76;A0A024R4C1;Q9BUI4;Q9BT08	FALSE	0.02082	Full model
199	0.1081	4.834	0.3582	0.8017	treatmentDRB	COPS8	E9PGT6;B2R8N1;A0A024R4D1;Q99627;H7C3S9	FALSE	0.4458	Full model
200	0.6649	3.973	0.02386	0.3148	treatmentDRB	TWIST2;TWIST1	A0A024R4D4;Q8WVJ9;H7BY00;Q15672	FALSE	1.622	Full model
201	-1.005	4.242	0.01696	0.2811	treatmentDRB	NMNAT1	Q53GL1;A0A024R4E1;Q9HAN9	FALSE	1.771	Full model
202	0.00351	5.817	0.9858	0.9971	treatmentDRB	TARDBP;TDP43	Q13148;A0A024R4E2;A0A0A0N0L3;A0A087WYY0;A0A087X260;G3V162;B1AKP7;K7EN94;A0A0A0N0M3;A0A087WX29;A0A0A0N0N3;K7EJM5;A0A087WV68;A0A087WXQ5	FALSE	0.00619	Full model
203	0.008474	5.959	0.9508	0.99	treatmentDRB	HDLBP	A0A024R4E5;B2R5V9;H0Y394;B4DKR8;Q6ZS03;Q96CF6	FALSE	0.02192	Full model
204	-0.1544	6.433	0.2261	0.7165	treatmentDRB	ENO1	P06733;A0A024R4F1;A0A2R8Y6G6;E2DRY6	FALSE	0.6457	Full model
205	-0.2685	5.595	0.02902	0.3388	treatmentDRB	POLD1	A0A024R4F4;M0R2B7;P28340;Q308M6;M0QZR8;Q59FA0	FALSE	1.537	Full model
206	-0.05397	4.599	0.791	0.9582	treatmentDRB	LRRC47	A0A024R4G1;Q8N1G4	FALSE	0.1018	Full model
207	0.2009	5.078	0.1557	0.6366	treatmentDRB	PLOD1	B2R5M9;A0A024R4H0;Q02809;B4DGN8;Q5JXB8;Q5JXB7;B4DHT1	FALSE	0.8076	Full model
208	0.004454	5.076	0.9805	0.9971	treatmentDRB	MDH2	Q0QF37;Q75MT9;Q6FHZ0;A0A024R4K3;P40926;G3XAL0;B3KTM1	FALSE	0.008547	Full model
209	0.04897	5.712	0.7392	0.9444	treatmentDRB	RPS9	A0A024R4M0;P46781;A5D904;B5MCT8;C9JM19;B7Z732	FALSE	0.1312	Full model
210	-0.2711	4.508	0.3619	0.8032	treatmentDRB	TSEN34	A0A024R4N9;Q9BSV6;B0V3J0;A9C4B9;A0A0G2JNK5;B4DT51;E7EQB3	FALSE	0.4414	Full model
211	0.2194	5.684	0.07169	0.5076	treatmentDRB	RPS5	M0R0F0;A0A024R4Q8;P46782;M0R0R2;Q53G25;M0QZN2	FALSE	1.145	Full model
212	0.02547	4.273	0.9308	0.9872	treatmentDRB	LENG8	A0A0G2JNN3;A0A024R4R9;C9JMY0;A0A087WUE4;Q96PV6	FALSE	0.03112	Full model
213	-0.0938	5.187	0.3217	0.79	treatmentDRB	UBE2M	A0A024R4T4;P61081	FALSE	0.4926	Full model
214	-0.6009	4.521	0.02357	0.3148	treatmentDRB	ARFGAP3	B7Z6L2;A0A024R4U0;Q9NP61;H0Y6A0	FALSE	1.628	Full model
215	-0.3013	4.767	0.01744	0.2823	treatmentDRB	BRD1;DKFZp434B094	A0A024R4V5;B4E3L9;A0A024R4W4;Q86X06;O95696;B7Z926;Q9Y4Q3;Q59G93;J3KQ61;B4DZ41;B4DZC2	FALSE	1.759	Full model
216	-0.02834	4.781	0.8534	0.9707	treatmentDRB	CYB5R3	A0A024R4X0;P00387;B1AHF3;Q6ZVI6	FALSE	0.06887	Full model
217	-0.01709	4.399	0.9257	0.9866	treatmentDRB	PACSIN2	A0A024R4X1;Q6FIA3;A0A0U1RR22;Q9UNF0;B0QYG7;B0QYG8	FALSE	0.03353	Full model
218	-0.3389	5.976	0.02714	0.3359	treatmentDRB	hCG_1989366;NUP50	A0A024R4X7;Q9UKX7	FALSE	1.566	Full model
219	0.09266	4.182	0.7459	0.9464	treatmentDRB	ZFP91-CNTF;hCG_2042749;ZFP91	A0A0A6YYC7;A0A024R4Z4;A0A024R4Z1;Q96JP5	FALSE	0.1273	Full model
220	-0.189	5.019	0.3629	0.8041	treatmentDRB	FAM111A	A0A024R4Z3;Q96PZ2	FALSE	0.4402	Full model
221	-0.2538	5.972	0.07331	0.5077	treatmentDRB	SSRP1	A0A024R4Z6;Q08945	FALSE	1.135	Full model
222	-0.1333	6.044	0.2189	0.7127	treatmentDRB	MTA2	A0A024R534;O94776	FALSE	0.6598	Full model
223	-0.06859	4.414	0.7348	0.9437	treatmentDRB	UBXN1;LOC51035	E9PJ81;A0A024R598;A0A024R539;Q04323;A0A087WTZ5;E9PRQ7;B4E0P8	FALSE	0.1338	Full model
224	-0.3811	4.527	0.03915	0.3792	treatmentDRB	TNKS1BP1	A0A024R542;Q9C0C2;B3KXS7	FALSE	1.407	Full model
225	0.4558	4.316	0.1439	0.6223	treatmentDRB	TRMT112;HSPC152	F5GX77;A0A024R565;Q9UI30;F5GYQ2	FALSE	0.8418	Full model
226	-0.03612	5.243	0.8966	0.9804	treatmentDRB	SF1	A0A024R566;A0A024R5D9;A0A024R588;B4DJU4;A0A024R572;Q15637;B4DSE4	FALSE	0.0474	Full model
227	-0.04557	4.861	0.7651	0.9519	treatmentDRB	EHD1	B2R5U3;A0A024R571;Q9H4M9;B4DZH9;C9JC03;B4DTR4;B4DMV9;B4DR44;C9J2Z4	FALSE	0.1163	Full model
228	-0.1686	5.253	0.1997	0.6836	treatmentDRB	CAPN1	A0A024R5A3;A0A024R580;B2RDI5;P07384;B4DWH5	FALSE	0.6996	Full model
229	-0.05463	4.637	0.8052	0.9582	treatmentDRB	DPF2	A0A024R582;J3KMZ8;Q92785	FALSE	0.0941	Full model
230	-0.003391	4.52	0.9887	0.9971	treatmentDRB	TAF6L	A8K0D4;A0A024R5A7;Q9Y6J9;E9PP94;B4DVM4	FALSE	0.004938	Full model
231	-0.1731	6.464	0.5836	0.9041	treatmentDRB	PC	A0A024R5C5;P11498;A0A494C016	FALSE	0.2339	Full model
232	0.05103	4.258	0.7863	0.9566	treatmentDRB	MEN1	A0A024R5E3;A0A024R5D2;E7EN32;A0A024R570;O00255;E7ENS2;E7EPR4;E7ET29	FALSE	0.1044	Full model
233	-0.06349	5.024	0.7068	0.9408	treatmentDRB	CDCA5	A0A024R5D6;B5MBX0;Q96FF9	FALSE	0.1507	Full model
234	0.3755	4.359	0.1661	0.6523	treatmentDRB	TCIRG1	A0A024R5E5;Q13488;E9PM12;Q64F87;E9PNA6	FALSE	0.7797	Full model
235	0.3709	4.309	0.05533	0.4509	treatmentDRB	DHCR7	Q9UBM7;A0A024R5F7;A0A1Y1B909;A8K0D2;X5DNI9;X5DRD7;B4E1K5;E9PM00	FALSE	1.257	Full model
236	-0.1916	5.194	0.2226	0.7165	treatmentDRB	BANF1	O75531;A0A024R5H0;B2R4V4	FALSE	0.6525	Full model
237	0.7768	4.05	0.03709	0.3681	treatmentDRB	PACS1	A0A024R5H6;Q6VY07	FALSE	1.431	Full model
238	-0.5737	4.742	0.001311	0.05926	treatmentDRB	RAB6A;RAB6B	Q6FGX3;Q53ET8;A0A024R5J5;A0A024R5H8;P20340;B7Z5Z9;Q6AZ91;Q9NRW1;C9JU14;J3KR73	FALSE	2.882	Full model
239	-0.194	4.803	0.1219	0.5973	treatmentDRB	CORO1B	A0A024R5K1;Q9BR76;A0A087WW53;F5H390;Q59F81;B4DIU2	FALSE	0.914	Full model
240	-0.1113	5.992	0.3598	0.8017	treatmentDRB	SERPINH1	P50454;A0A024R5K8;A8K259;B4DN87;E9PPV6;E9PR70;E9PK86;E9PMI5;E9PNX1	FALSE	0.4439	Full model
241	-0.03122	5.436	0.772	0.954	treatmentDRB	PICALM	B5BU72;A0A024R5L7;A8K5U9;A0A024R5P1;Q13492	FALSE	0.1124	Full model
242	-0.1096	5.299	0.5424	0.8824	treatmentDRB	POLD3	B4DYZ7;A0A024R5M8;Q15054;B7ZAQ5;Q05BV7;Q569I8	FALSE	0.2656	Full model
243	-0.1297	5.091	0.2066	0.6966	treatmentDRB	ADSS	B4E1L0;A0A024R5Q7;P30520	FALSE	0.6848	Full model
244	-0.02045	4.862	0.8799	0.9744	treatmentDRB	CTDSPL2	A0A024R5Q8;Q05D32;H0YMH7	FALSE	0.05554	Full model
245	0.007825	3.913	0.9827	0.9971	treatmentDRB	NEDD4	A0A024R5S9;H0Y8X6;P46934	FALSE	0.007592	Full model
246	-0.3146	4.47	0.1747	0.6634	treatmentDRB	TCF12	B4DGI9;B4DZH5;A0A024R5T1;A0A024R5Z0;Q99081;B4DZ50;B4DZP2;H0YNP8;F5GY10;B4DH96	FALSE	0.7578	Full model
247	-0.1334	4.272	0.4878	0.8544	treatmentDRB	SUHW4;ZNF280D	A8K124;B4DHL1;A0A024R5W1;Q6N043;Q9H740;H0YLA6;H0YL38	FALSE	0.3118	Full model
248	-0.4112	4.245	0.06868	0.4983	treatmentDRB	DKFZp586J151;CLPX	Q9H072;A0A024R5X7;O76031	FALSE	1.163	Full model
249	-0.2005	4.548	0.4073	0.8174	treatmentDRB	SMAD3	Q59F45;A0A024R5Z3;P84022	FALSE	0.3901	Full model
250	-0.07065	6.269	0.6053	0.9059	treatmentDRB	ANXA2;HEL-S-270;ANXA2P2	P07355;A0A024R5Z7;V9HW65;H0YN42;H0YMU9;H0YMD0;A6NMY6;H0YKS4;B4DNH8;H0YM50;H0YNP5;H0YMM1	FALSE	0.218	Full model
251	-0.09503	5.103	0.5128	0.8711	treatmentDRB	RAB11A;RAB11B	H3BMH2;H3BSC1;A0A024R5Z8;P62491;Q15907;B4DMN1	FALSE	0.2901	Full model
252	0.1592	3.963	0.553	0.8918	treatmentDRB	CORO1A	A0A024R611;Q59G88;P31146	FALSE	0.2573	Full model
253	-0.2168	4.257	0.3189	0.7861	treatmentDRB	PPP4C	Q5U086;A0A024R625;P60510;H3BTA2;I3L4X0;H3BV22	FALSE	0.4963	Full model
254	-0.04949	5.53	0.6941	0.9365	treatmentDRB	KIF22	A0A024R632;Q14807;B7Z9T5;H3BRB3	FALSE	0.1586	Full model
255	-0.2398	5.489	0.02105	0.3006	treatmentDRB	MTHFD1	V9GYY3;A0A384N5Y3;A0A024R652;F5H2F4;P11586;B7Z809;V9GZ78;A0A494C1T2	FALSE	1.677	Full model
256	-0.07506	5.456	0.5148	0.8715	treatmentDRB	KTN1	A0A024R663;Q86UP2;G3V4Y7	FALSE	0.2884	Full model
257	-0.05085	4.569	0.7888	0.9574	treatmentDRB	MNAT1	A0A024R669;A0A024R688;P51948;H0YJ92	FALSE	0.1031	Full model
258	-0.05059	5.395	0.6417	0.9172	treatmentDRB	PLEKHC1;FERMT2	A0A024R687;Q96AC1;H0YJ34;A8K6S3;A0A0U1RRM8	FALSE	0.1927	Full model
259	-0.3059	4.755	0.09597	0.5601	treatmentDRB	ELMSAN1;C14orf43	A0A0A0MSU2;A0PJD3;A0A024R689;A0A1C7CYX1;Q6PJG2	FALSE	1.018	Full model
260	-0.1704	4.916	0.2026	0.6901	treatmentDRB	LGALS3;hCG_22119	Q86TY5;Q6FGL0;A0A024R693;Q59FR8;P17931;Q6NVH9;G3V3R6	FALSE	0.6935	Full model
261	-0.06178	6.232	0.6036	0.9059	treatmentDRB	ACTN1	A0A024R694;P12814;Q86TX4	FALSE	0.2192	Full model
262	0.07328	4.133	0.72	0.9413	treatmentDRB	HSPA2	A0A384MDT7;A0A024R6B5;P54652;B3KUS2	FALSE	0.1427	Full model
263	0.1398	4.466	0.4793	0.8507	treatmentDRB	DLST	A0A024R6C9;P36957;Q6IBS5;Q86TQ8;Q86TW7;Q86SW4	FALSE	0.3194	Full model
264	-0.2029	3.981	0.4088	0.8174	treatmentDRB	NEK9	A0A024R6D1;Q8TD19	FALSE	0.3885	Full model
265	-0.1969	5.283	0.4107	0.8174	treatmentDRB	ERH	P84090;A0A024R6D4	FALSE	0.3865	Full model
266	0.3413	5.711	0.07746	0.512	treatmentDRB	SFRS5;SRSF5	A0A024R6D8;Q13243;Q59EK7;B4DJK0;B4DUA4	FALSE	1.111	Full model
267	0.1487	4.834	0.6102	0.9062	treatmentDRB	CPSF2	B3KN45;A0A024R6H0;Q9P2I0;B3KMI0	FALSE	0.2146	Full model
268	0.1564	4.034	0.6218	0.911	treatmentDRB	SPTLC2	H0YJV2;A0A024R6H1;O15270	FALSE	0.2064	Full model
269	-0.1571	4.735	0.5722	0.9019	treatmentDRB	CCNK	G3V5E1;A0A024R6K1;O75909;G3V2Q3	FALSE	0.2424	Full model
270	-0.199	4.573	0.1217	0.5973	treatmentDRB	WARS	P23381;A0A024R6K8	FALSE	0.9148	Full model
271	-0.2771	4.661	0.05077	0.4293	treatmentDRB	TDP1	G3V2F4;Q32Q25;E7EPD8;B2RDI0;A0A024R6L5;Q9NUW8	FALSE	1.294	Full model
272	-0.2108	4.989	0.2927	0.7673	treatmentDRB	KIAA2010;SMEK1	A0A024R6M2;Q6IN85;G3V5Z3;H0YIY8	FALSE	0.5335	Full model
273	0.01929	4.446	0.9452	0.99	treatmentDRB	PAPOLA	P51003;A0A024R6M3;B4DYF4;G3XAH6;B4DHB8;A0A024R6J7;G3V2A0	FALSE	0.02448	Full model
274	-0.09958	4.103	0.5324	0.8824	treatmentDRB	BAG5	A0A024R6M6;A8K5J7;Q9UL15	FALSE	0.2737	Full model
275	-0.08972	4.779	0.6047	0.9059	treatmentDRB	CDC42BPB	A0A024R6N2;Q9Y5S2	FALSE	0.2185	Full model
276	-0.3884	4.587	0.01765	0.2823	treatmentDRB	EIF5	Q6IBU0;A0A024R6Q1;P55010;Q05DF3;H0YN40	FALSE	1.753	Full model
277	0.01453	4.402	0.9386	0.9893	treatmentDRB	C14orf172;TRMT61A	A0A024R6Q2;Q96FX7;Q96B39;H0Y2Q1	FALSE	0.02751	Full model
278	-0.1487	4.242	0.4287	0.8315	treatmentDRB	BRD7	Q9NPI1;A0A024R6Q8	FALSE	0.3679	Full model
279	-0.5037	5.353	0.009482	0.2027	treatmentDRB	SHCBP1	B2RDX0;A8K7Z9;A0A024R6R1;Q8NEM2	FALSE	2.023	Full model
280	-0.4149	3.915	0.1241	0.5983	treatmentDRB	ORC6;ORC6L	H3BT22;B3KMP9;A0A024R6R3;Q9Y5N6	FALSE	0.9062	Full model
281	-0.1329	5.148	0.4376	0.8318	treatmentDRB	DNAJA2	A0A024R6S1;O60884	FALSE	0.359	Full model
282	-0.2873	4.478	0.1012	0.5623	treatmentDRB	FAM192A;NIP30	Q9GZU8;A0A024R6T8;H3BTP8;H3BMX9;H3BUL4;H3BP64;H3BSY6;H3BTI2;H3BQQ6;H3BSF0;Q6P4H7;H3BN22;Q2VIL1	FALSE	0.9948	Full model
283	-0.1453	4.55	0.5549	0.8926	treatmentDRB	GOT2	A0A024R6W0;P00505;B3KUZ8;A8K482	FALSE	0.2558	Full model
284	0.1409	5.687	0.4748	0.8472	treatmentDRB	NUDT21	B2R6U8;A0A024R6W2;O43809	FALSE	0.3235	Full model
285	-0.07673	4.417	0.6945	0.9365	treatmentDRB	CBFB	Q13951;A0A024R6X2;J3KS23	FALSE	0.1583	Full model
286	-0.08063	4.47	0.5944	0.9059	treatmentDRB	DYNC1LI2	A0A024R6Z0;O43237;J3KRI4	FALSE	0.2259	Full model
287	0.2643	3.995	0.2082	0.6989	treatmentDRB	COG8;hCG_2027080	H3BQV3;A0A024R6Z6;B4DYU2;Q96MW5	FALSE	0.6816	Full model
288	0.0937	4.327	0.5586	0.8949	treatmentDRB	VPS4A;DKFZp434E0418	A0A024R705;Q9UN37;I3L4J1;Q9NXK5;Q9UF30	FALSE	0.2529	Full model
289	0.01226	4.172	0.9547	0.99	treatmentDRB	DLD	B4DFL1;E9PEX6;B4DMK9;A0A024R713;P09622	FALSE	0.02015	Full model
290	-0.3227	4.543	0.0345	0.3582	treatmentDRB	PBEF1;NAMPT	A0A024R718;P43490;A0A0C4DFS8	FALSE	1.462	Full model
291	0.09788	4.64	0.5953	0.9059	treatmentDRB	SNTB2	A0A024R732;Q13425	FALSE	0.2253	Full model
292	0.07354	4.14	0.777	0.955	treatmentDRB	POT1	Q5MJ32;Q5MJ34;B7Z7M5;A0A024R739;Q9NUX5;Q5MJ35	FALSE	0.1096	Full model
293	0.4954	5.559	0.003579	0.1118	treatmentDRB	RBM28	A0A024R753;Q9NW13	FALSE	2.446	Full model
294	-0.1566	4.773	0.4511	0.835	treatmentDRB	TRIM24	A0A024R784;O15164;B4DYZ9;Q6ZSA6	FALSE	0.3457	Full model
295	-0.5304	5.192	0.1031	0.5637	treatmentDRB	TNPO3	B2R6H7;A0A024R794;Q9Y5L0;C9J7E5;E9PFH4;B3KMX1;B3KM69	FALSE	0.9869	Full model
296	-0.07856	4.638	0.6906	0.9363	treatmentDRB	AKR1B1	A0A024R7A8;P15121;Q59EL5;E9PCX2;E9PEF9	FALSE	0.1607	Full model
297	-0.2211	5.307	0.1227	0.5977	treatmentDRB	CDC37	A0A024R7B7;Q16543;Q6FG59;K7EQA9;K7EKQ2	FALSE	0.9111	Full model
298	0.203	4.935	0.1583	0.6393	treatmentDRB	FLJ12949;KRI1	A0A024R7C4;A0A494C108;B4DUT2;Q8N9T8;B7ZLF4;B4DUY9;F8WFC1	FALSE	0.8005	Full model
299	0.379	6.235	0.001825	0.07109	treatmentDRB	ILF3	Q12906;F4ZW66;A0A024R7C7;F4ZW65;F4ZW64;A8K590;B4DFG4	FALSE	2.739	Full model
300	-0.2221	5.255	0.4094	0.8174	treatmentDRB	BTBD14B;NACC1	A0A024R7E0;Q96RE7	FALSE	0.3878	Full model
301	-0.1432	6.563	0.3977	0.8163	treatmentDRB	DNMT1	A0A024R7E3;P26358;Q59FP7	FALSE	0.4005	Full model
302	0.458	4.079	0.1804	0.6658	treatmentDRB	TNPO2;TNPO2 variant protein	B4DRY5;A0A024R7F7;Q4LE60;O14787;A0A075B780;Q05D48;B3KPC8	FALSE	0.7439	Full model
303	0.169	4.577	0.3072	0.7779	treatmentDRB	EPS15L1	A5PKY0;A0A024R7G6;M0R165;A8K5P4;Q9UBC2;M0R2S2;B4DQX5;B4DME4	FALSE	0.5126	Full model
304	0.1327	4.354	0.3783	0.8113	treatmentDRB	GIPC1	A8K2I7;A0A024R7I0;O14908;K7EM11;A0A024R7I1	FALSE	0.4222	Full model
305	-0.2115	4.877	0.147	0.6263	treatmentDRB	RAB8A	A0A024R7I3;P61006	FALSE	0.8326	Full model
306	-0.0559	5.155	0.6913	0.9363	treatmentDRB	TRMT1	A0A024R7I5;Q9NXH9;B4DHS5;A8K8L2;K7EQQ8;A0A024R7G3	FALSE	0.1603	Full model
307	-0.1684	4.249	0.4106	0.8174	treatmentDRB	PRKACA	A8K8B9;A0A024R7J0;P17612	FALSE	0.3865	Full model
308	-0.1526	4.158	0.4059	0.8174	treatmentDRB	DDA1	A0A024R7J7;Q9BW61	FALSE	0.3915	Full model
309	-0.05006	5.339	0.7842	0.9563	treatmentDRB	SFRS14;SUGP2	A8K5G0;A0A024R7K0;M0R2Z9;Q8IX01;M0R3F6	FALSE	0.1056	Full model
310	-0.2738	5.481	0.002012	0.07372	treatmentDRB	GATAD2A	A0A024R7K7;A0A024R7M6;Q86YP4;B4DKZ7	FALSE	2.696	Full model
311	0.04845	4.518	0.7947	0.9582	treatmentDRB	AP1M1	K7EJL1;B4DDG7;B3KNH5;A0A024R7K8;Q9BXS5;Q59EK3;E7ENJ6;B4DN99	FALSE	0.09979	Full model
312	-0.1464	4.417	0.5912	0.9059	treatmentDRB	BABAM1;HSPC142	M0R0I0;A0A024R7L2;Q9NWV8;M0R3F4;M0R2A4;M0R2K3;M0R193;M0R2I2;J3KQS6;M0QXG9	FALSE	0.2283	Full model
313	0.1189	5.109	0.3765	0.8113	treatmentDRB	UPF1	A0A024R7L5;A0A024R7L8;Q92900	FALSE	0.4243	Full model
314	-2.57E-04	4.074	0.9994	0.9997	treatmentDRB	LOC93343;MVB12A	A8K0C2;A0A024R7L6;Q96EY5;E9PQA6	FALSE	2.596e-4	Full model
315	0.07055	4.293	0.7359	0.9437	treatmentDRB	TMED9	B2R8A2;A0A024R7M0;Q9BVK6	FALSE	0.1332	Full model
316	-0.007982	4.146	0.9725	0.9971	treatmentDRB	CCDC124;LOC115098	Q96CT7;A0A024R7M8;M0R2F5	FALSE	0.01213	Full model
317	-0.1317	4.404	0.5145	0.8715	treatmentDRB	ATP13A1	A0A024R7P3;A0A024R7N2;Q9HD20	FALSE	0.2886	Full model
318	-0.2136	4.794	0.08275	0.5225	treatmentDRB	FKBP8	B2R8G6;A0A024R7P2;B7Z6M0;Q14318;U3KQ64	FALSE	1.082	Full model
319	-0.03951	4.597	0.8042	0.9582	treatmentDRB	RAP80;UIMC1	A0A024R7R0;Q96RL1;A0A024R7S2	FALSE	0.09462	Full model
320	0.1235	4.791	0.4499	0.835	treatmentDRB	CLTB	A0A024R7S3;P09497	FALSE	0.3468	Full model
321	0.3469	5.796	0.05002	0.4293	treatmentDRB	HNRPF;HNRNPF	A0A024R7T3;P52597;B4DKS8	FALSE	1.301	Full model
322	0.196	4.803	0.3552	0.7996	treatmentDRB	ZNF22	A0A024R7T4;P17026	FALSE	0.4496	Full model
323	-0.2645	6.054	0.02708	0.3359	treatmentDRB	MCM4	B3KMX0;A0A024R7U6;P33991;A0A3B3IT92;A0A3B3IU45;B4DLA6;A0A3B3IS57;E5RG31;A0A3B3ITP6	FALSE	1.567	Full model
324	-0.1713	4.986	0.1204	0.5967	treatmentDRB	RAB2;RAB2A;DKFZp313C1541;RAB2B	A0A024R7V6;P61019;A0A0A1HAW1;A0A3B3ITL1;Q5HYI5;Q8WUD1;E9PKL7	FALSE	0.9194	Full model
325	0.013	4.413	0.9482	0.99	treatmentDRB	YTHDF3;DKFZp451J085;DKFZp451A052	Q8NA80;A0A024R7W5;A0A087X0Q1;B4DPX9;A0A087WY31;Q7Z739;Q658Z6;Q8N3V9;Q96MZ5	FALSE	0.02311	Full model
326	0.2197	4.74	0.1669	0.6523	treatmentDRB	COPS5	A0A024R7W9;Q92905;Q59GH5	FALSE	0.7776	Full model
327	-0.03821	4.704	0.7461	0.9464	treatmentDRB	TCEB1	E5RHG8;A0A024R7Y5;Q15369;R4GMY8	FALSE	0.1272	Full model
328	0.2441	4.214	0.1925	0.676	treatmentDRB	SDCBP	A0A024R7Z5;O00560;B4DQ93	FALSE	0.7155	Full model
329	0.0108	5.088	0.9401	0.9893	treatmentDRB	EIF3B;EIF3S9	B4DV79;A4D210;A0A024R821;P55884;B4DXN6;Q96G38;Q86UM1;C9JZG1	FALSE	0.02683	Full model
330	-0.2342	4.572	0.06847	0.4979	treatmentDRB	POLE3	A0A024R829;Q9NRF9	FALSE	1.164	Full model
331	0.2419	4.145	0.3394	0.7981	treatmentDRB	TRIM32	Q13049;A0A024R843	FALSE	0.4693	Full model
332	-0.2812	4.913	0.03927	0.3792	treatmentDRB	RAB14	P61106;A0A024R845;X6RFL8	FALSE	1.406	Full model
333	-0.01671	4.074	0.9428	0.9895	treatmentDRB	FBXL18	A0A024R857;B4DH63;Q96ME1;B3KTC9;H0Y6I6	FALSE	0.02559	Full model
334	0.2614	4.271	0.1663	0.6523	treatmentDRB	PPP6C	A0A024R861;O00743;B7Z3E2	FALSE	0.779	Full model
335	-0.2469	3.731	0.4141	0.8193	treatmentDRB	GOLGA1	B4DYI0;A0A024R869;Q92805;Q59HA1	FALSE	0.3829	Full model
336	-0.06258	4.965	0.5591	0.8949	treatmentDRB	C9orf88;FAM129B	A0A024R872;Q96TA1	FALSE	0.2525	Full model
337	0.09713	4.072	0.7654	0.9519	treatmentDRB	CDK9	B5BU53;B2R9L6;A0A024R880;P50750	FALSE	0.1161	Full model
338	0.2428	5.005	0.2021	0.6901	treatmentDRB	STOM	B4E2V5;B4DZK8;A0A024R882;P27105	FALSE	0.6945	Full model
339	-0.05436	5.028	0.62	0.9107	treatmentDRB	CIZ1	H0Y5D5;A0A024R885;B7Z3U7;F5H2X7;Q9ULV3;Q9BTG3;Q5SYW2;B4E0A3;Q96KB7;A0A494C0L7	FALSE	0.2076	Full model
340	-0.07967	4.059	0.8046	0.9582	treatmentDRB	LRRC8A	A8K1C7;A0A024R892;Q8IWT6;Q96SW8	FALSE	0.09443	Full model
341	-0.2275	5.439	0.1067	0.5717	treatmentDRB	SET;SETSIP	A0A0C4DFV9;B2RCX0;A0A024R895;Q5VXV3;Q01105;A0A087X027	FALSE	0.9718	Full model
342	0.1432	4.207	0.7011	0.9384	treatmentDRB	SH3GLB2	A0A024R896;B7ZC38;Q9NR46;F8WFB9;B7ZC39	FALSE	0.1542	Full model
343	-0.6656	5.128	7.419e-4	0.04503	treatmentDRB	FUBP3;hCG_31253	Q96I24;A0A024R8A7	FALSE	3.13	Full model
344	-0.4393	5.726	0.1392	0.6209	treatmentDRB	NUP214;DKFZp686J0330	P35658;A0A024R8B6;A0A494C1F2;A0A0A0MSW3;Q7Z3C4	FALSE	0.8563	Full model
345	-0.07027	4.649	0.837	0.9692	treatmentDRB	CRSP8;MED27	B4DPP5;A0A024R8B7;A0A494C0K7;Q6P2C8;A0A494C0P0;U4Q365	FALSE	0.0773	Full model
346	0.2137	4.445	0.3394	0.7981	treatmentDRB	TTF1	B4DZG2;A0A024R8C1;Q15361;A0A087WY09	FALSE	0.4693	Full model
347	-0.1337	4.323	0.6499	0.9182	treatmentDRB	LCN1	A0A024R8D7;P31025	FALSE	0.1872	Full model
348	0.0305	4.011	0.91	0.981	treatmentDRB	C9orf32;NTMT1	A0A024R8E4;Q9BV86	FALSE	0.04096	Full model
349	0.04855	4.511	0.8238	0.9647	treatmentDRB	COL5A1	B2ZZ86;A0A024R8E5;P20908;Q96HC0;Q59EE7	FALSE	0.08417	Full model
350	-0.2775	4.882	0.06784	0.4968	treatmentDRB	BRD3	A0A024R8H6;Q15059;B4DS09;A0A140F1N4	FALSE	1.169	Full model
351	-0.2343	4.301	0.4026	0.8174	treatmentDRB	BTBD14A;NACC2	A0A024R8I0;Q96BF6	FALSE	0.3951	Full model
352	0.09648	3.816	0.735	0.9437	treatmentDRB	MRPS7	J3QQS1;A0A024R8L0;J3QLS3;Q9Y2R9;J3KSI8;J3QKW2	FALSE	0.1337	Full model
353	-1.089	4.399	0.1701	0.6554	treatmentDRB	RECQL5;PP1045	A5YM55;A0A024R8M9;B7Z8Y7;O94762;Q9BW80;Q8WYH5	FALSE	0.7693	Full model
354	0.1038	4.909	0.5682	0.8993	treatmentDRB	TK1	B5BUF9;B5BU32;A0A384MDV9;A0A024R8N6;P04183;K7ERV3;K7ES52;K7ERJ1	FALSE	0.2455	Full model
355	0.1507	5.282	0.3159	0.7835	treatmentDRB	RPL38	A0A024R8P8;P63173;J3KT73;J3QL01	FALSE	0.5005	Full model
356	-0.04941	4.639	0.7581	0.9496	treatmentDRB	SAP30BP	A0A024R8R0;J3QQJ0;Q9UHR5	FALSE	0.1203	Full model
357	-0.05198	5.204	0.7023	0.9384	treatmentDRB	NPLOC4	A0A024R8R4;Q8TAT6;B4DG89	FALSE	0.1535	Full model
358	-0.1966	6.207	0.1978	0.6829	treatmentDRB	SUMO2;SUMO4	A0A024R8S3;P61956;Q6EEV6	FALSE	0.7038	Full model
359	-0.02097	5.777	0.879	0.9744	treatmentDRB	P4HB	P07237;A0A024R8S5;B4DNL5;H7BZ94;B4DUA5;B4DLN6	FALSE	0.056	Full model
360	0.1442	4.111	0.4108	0.8174	treatmentDRB	SLC16A3	Q53G91;A0A024R8U1;O15427;J3QQS9;J3QQV2;J3QSC3	FALSE	0.3863	Full model
361	0.2826	5.983	0.1824	0.6676	treatmentDRB	SRSF2;SFRS2	J3KP15;Q53FN0;A0A024R8U5;Q01130;J3QL05;Q8NAK9;B3KUY1;B3KX15;Q6NXQ0;Q8N220;B3KVY2;B3KUF7	FALSE	0.739	Full model
362	-0.3424	4.72	0.02285	0.3121	treatmentDRB	PYCR1;PIG45	P32322;A0A024R8U9;A0A1B2JLU7;E7D7X9;E7D7Y0;J3QL24;E2QRB3;J3KQ22;J3QKT4;B7Z8T1;J3QL32;Q2TU78;J3QL23;Q8TBX0;J3QLK9;J3QR88	FALSE	1.641	Full model
363	-0.05148	4.423	0.8702	0.9723	treatmentDRB	USP36;DUB1	A0A024R8V6;Q9P275;A0A075B784;Q9H9C5;E9PEW0	FALSE	0.06037	Full model
364	0.3187	5.918	0.01939	0.2942	treatmentDRB	EIF4A3;DDX48	P38919;A0A024R8W0;I3L3H2	FALSE	1.712	Full model
365	0.3049	5.04	0.06741	0.4959	treatmentDRB	CSNK1D;CSNK1E	B4E0G1;A0A024R8X3;H7BYT1;P48730;B4DIJ9;Q59FJ7;H0Y645;B0QY35;B0QY34;J3QQI9;B0QY36;H0Y2N6	FALSE	1.171	Full model
366	0.2623	4.629	0.03794	0.3707	treatmentDRB	MGST3	Q53GB9;A0A024R8Z1;Q5VV89;O14880	FALSE	1.421	Full model
367	-0.1038	4.599	0.5053	0.8627	treatmentDRB	CACYBP	Q6NVY0;A0A024R904;Q9HB71;B4DFD3	FALSE	0.2964	Full model
368	0.2944	3.829	0.2843	0.7577	treatmentDRB	DKFZp686D1354;DDR2	Q6MZT2;A0A024R906;Q16832	FALSE	0.5463	Full model
369	-0.06638	4.144	0.7424	0.9444	treatmentDRB	UCK2	A0A2R8Y653;A0A024R912;Q9BZX2;B4DGD3	FALSE	0.1293	Full model
370	-0.004685	4.935	0.9733	0.9971	treatmentDRB	C1orf155;CENPL	A0A024R932;Q8N0S6	FALSE	0.01175	Full model
371	0.1345	4.649	0.7765	0.955	treatmentDRB	PKP1	A0A024R952;Q13835	FALSE	0.1098	Full model
372	-0.3017	4.788	0.1474	0.6264	treatmentDRB	NEK7	A0A024R964;Q8TDX7;B2R8K8	FALSE	0.8316	Full model
373	-0.08197	4.107	0.7188	0.9413	treatmentDRB	ATP2B4;DKFZp686M088;ATP2B1;ATP2B3	P23634;A0A024R968;Q68DH9;A7E2D8;A8K8U3;P20020;A0A024RBC7;Q16720;Q59H63;A1L3B5;E7ERY9	FALSE	0.1434	Full model
374	0.2348	4.204	0.34	0.799	treatmentDRB	LAMC1	A0A024R972;P11047	FALSE	0.4685	Full model
375	0.3044	4.362	0.03492	0.3602	treatmentDRB	TROVE2	A0A024R983;P10155	FALSE	1.457	Full model
376	0.1144	5.36	0.2744	0.75	treatmentDRB	CPNE3	A0A024R994;O75131;Q05DL8;A0A087WYQ3;H0YB26	FALSE	0.5616	Full model
377	0.1308	4.678	0.5457	0.8845	treatmentDRB	DDX3Y	A0A024R9A4;O15523;B4E010;B4E132	FALSE	0.2631	Full model
378	0.03685	4.468	0.8391	0.9692	treatmentDRB	UBE2T	A0A024R9A9;Q9NPD8	FALSE	0.07619	Full model
379	-0.2031	4.906	0.09432	0.5567	treatmentDRB	RBBP5	A0A024R9B5;B4DMM7;Q15291;B4DLF8	FALSE	1.025	Full model
380	-0.1361	5.486	0.3846	0.8113	treatmentDRB	PABPC1;PABPC3	A0A087WTT1;P11940;A0A024R9C1;E7EQV3;B4DZW4;A0A024R9E2;E7ERJ7;B3KT93;B4DQX0;H0YAR2;Q9H361;Q3ZCS4;Q5VX58;Q2VIP3	FALSE	0.4149	Full model
381	-0.1035	4.6	0.6065	0.9059	treatmentDRB	MTDH	A0A024R9D2;Q86UE4;E5RJU9	FALSE	0.2172	Full model
382	0.1153	5.22	0.4532	0.8357	treatmentDRB	RPL30	E5RI99;A0A024R9D3;P62888;E5RJH3;A0A0C4DH44	FALSE	0.3437	Full model
383	0.02862	4.458	0.8721	0.9723	treatmentDRB	DECR1	A0A024R9D7;Q16698	FALSE	0.05943	Full model
384	-0.1546	5.144	0.4417	0.8342	treatmentDRB	ENY2	A0A024R9D9;Q9NPA8;E5RHX8	FALSE	0.3548	Full model
385	0.1509	4.137	0.5129	0.8711	treatmentDRB	TAF2	A0A024R9E6;Q6P1X5;B3KMD8	FALSE	0.2899	Full model
386	-0.1518	6.537	0.4819	0.8523	treatmentDRB	ATAD2	A0A024R9G7;Q6PL18;A0A0B4J211	FALSE	0.3171	Full model
387	-0.009586	5.448	0.923	0.9853	treatmentDRB	RAD21	A0A024R9J0;O60216	FALSE	0.03478	Full model
388	-0.5771	4.682	0.03782	0.3707	treatmentDRB	C8orf36;NSMCE2	A0A024R9J6;Q96MF7;E5RFJ1;E5RIM1;A0A087WTZ8;E5RHW9	FALSE	1.422	Full model
389	0.3383	4.111	0.3897	0.814	treatmentDRB	DCC1;DSCC1	A0A024R9J7;Q9BVC3	FALSE	0.4093	Full model
390	-1.38	4.381	1.447e-7	1.421e-4	treatmentDRB	FYTTD1	A0A024R9K4;Q96QD9	TRUE	6.84	Full model
391	-0.2089	5.236	0.5134	0.8712	treatmentDRB	AQR	A8K6F0;A0A024R9L1;O60306;B0AZM4	FALSE	0.2895	Full model
392	0.07103	4.41	0.7312	0.9437	treatmentDRB	OIP5	O43482;A0A024R9N0	FALSE	0.1359	Full model
393	-0.04257	4.546	0.8072	0.9586	treatmentDRB	EHD4	A0A024R9N6;A8K9B9;Q9H223	FALSE	0.09303	Full model
394	-0.05589	3.761	0.8586	0.9707	treatmentDRB	FAM82C;RMDN3	B3KUI4;A0A024R9P6;Q96TC7;H0YLG5;H0YMB1	FALSE	0.06618	Full model
395	0.01113	4.219	0.9673	0.9944	treatmentDRB	VPS18	A0A024R9R3;Q9P253	FALSE	0.01443	Full model
396	0.3677	4.198	0.07502	0.512	treatmentDRB	ZFP106;ZNF106	A0A024R9R5;H3BSS6;Q9H2Y7;H3BNX5;B4DGC7	FALSE	1.125	Full model
397	-0.4643	4.7	0.07867	0.512	treatmentDRB	HUWE1	A0A024R9Y3;A0A024R9W5;Q7Z6Z7;A0A024R9U8;Q5H924	FALSE	1.104	Full model
398	-0.1981	4.287	0.3846	0.8113	treatmentDRB	TMEM33;SHINC3	D6RAA6;A6QKW0;A0A024R9W7;P57088;H0Y8N0	FALSE	0.415	Full model
399	0.001473	4.061	0.9962	0.9991	treatmentDRB	KIAA1267;KANSL1	A0A1W2PPV8;A0A1W2PRB5;A0A0J9YVS1;A0A0G2JQF5;A0A3B3IT55;A0A0G2JNB1;A0A0G2JQF4;A0A0G2JNT7;A0A024R9Y2;Q7Z3B3;A0A1W2PRR3;I3L233	FALSE	0.001663	Full model
400	0.002897	4.545	0.9878	0.9971	treatmentDRB	GNL3L	Q05DU1;A0A024R9Y6;Q9NVN8	FALSE	0.005319	Full model
401	0.004936	5.027	0.9751	0.9971	treatmentDRB	MAGED2	A0A024R9Y7;Q9UNF1;B4DX55;Q5H909;Q5H907;B4DWM5	FALSE	0.01097	Full model
402	0.003933	5.253	0.9685	0.9944	treatmentDRB	BZW2	B7Z4K8;E7ETZ4;B3KM68;A0A024RA42;Q9Y6E2;B5MCH7;B5MCE7;Q75MG1;E9PFD4	FALSE	0.01389	Full model
403	-0.3047	6.095	0.005639	0.1488	treatmentDRB	ANLN	A0A024RA49;Q9NQW6;A8K5D9	FALSE	2.249	Full model
404	0.01449	4.755	0.9407	0.9893	treatmentDRB	CDCA7L	A8K8X5;A0A024RA51;Q96GN5	FALSE	0.02656	Full model
405	0.3155	4.605	0.09902	0.5609	treatmentDRB	PSMA2	Q53GF5;A0A024RA52;P25787;C9JCK5	FALSE	1.004	Full model
406	0.2097	4.09	0.4542	0.8357	treatmentDRB	CDC2L5;CDK13	A0A2R8Y4Z0;A0A024RA85;Q14004	FALSE	0.3428	Full model
407	0.3784	5.744	0.159	0.6408	treatmentDRB	HSPG2	A0A024RAB6;P98160;Q59EG0	FALSE	0.7987	Full model
408	0.007985	5.024	0.9545	0.99	treatmentDRB	LUZP1	A0A024RAC0;Q86V48	FALSE	0.02021	Full model
409	-0.008612	6.13	0.959	0.9917	treatmentDRB	RCC2	Q9P258;A0A024RAC5;A5PLK7	FALSE	0.01818	Full model
410	-0.2482	4.905	0.4232	0.8256	treatmentDRB	TCEB3	A0A024RAC6;Q14241	FALSE	0.3735	Full model
411	0.1578	5.02	0.6027	0.9059	treatmentDRB	DDOST	A0A0C4DGS1;A0A024RAD5;P39656;U3KQ84	FALSE	0.2199	Full model
412	0.5245	5.239	8.406e-5	0.009744	treatmentDRB	MRTO4;C1orf33	Q9UKD2;A0A024RAE1	TRUE	4.075	Full model
413	-0.1473	4.917	0.2772	0.7517	treatmentDRB	CDC42;hCG_39634	A0A024RAE4;B4E1U9;P60953;B7ZAY4;B4DMH5;A0A024RAE6;A0A024R9T1	FALSE	0.5571	Full model
414	-0.1539	4.014	0.5247	0.8815	treatmentDRB	MGC4268;AMMECR1L;AMMECR1	A0A024RAG1;Q6DCA0;B3KMF2;B2RBC1;A0A0S2Z4X0;Q9Y4X0	FALSE	0.2801	Full model
415	0.692	5.56	4.853e-6	0.001449	treatmentDRB	DDX18	A0A024RAH8;Q9NVP1;Q4ZG72;Q8N254	TRUE	5.314	Full model
416	-0.1792	5.072	0.07272	0.5077	treatmentDRB	ACTR3	P61158;A0A024RAI1;Q59FV6;B4DXW1;B4DTI0;B4DT29	FALSE	1.138	Full model
417	-0.1318	3.844	0.6245	0.9121	treatmentDRB	MRPS27	G5EA06;B4DT94;A0A024RAJ1;Q92552;B4DKI9;Q6PKB3;D6RH20;Q8N6F2	FALSE	0.2044	Full model
418	-0.02508	5.121	0.866	0.9723	treatmentDRB	XRCC4	A0A024RAL0;A0A024RAQ8;Q13426;A0A024RAP0	FALSE	0.0625	Full model
419	-0.1116	6.061	0.402	0.8174	treatmentDRB	TNPO1	A0A024RAM0;Q92973	FALSE	0.3958	Full model
420	-0.1967	5.582	0.1332	0.6119	treatmentDRB	MAP1B;DKFZp686F1345	A0A024RAM4;P46821;A2BDK6;Q5H9P1	FALSE	0.8755	Full model
421	0.3224	3.932	0.2674	0.7436	treatmentDRB	POLK	Q59G18;A0A024RAP4;Q9UBT6	FALSE	0.5728	Full model
422	0.3795	5.414	0.0294	0.3388	treatmentDRB	hCG_27698;DDX47;E4-DBP	Q53GJ1;A0A024RAS3;Q9H0S4;Q9H4E3	FALSE	1.532	Full model
423	-0.07629	6.079	0.3785	0.8113	treatmentDRB	RECQL	A0A024RAV2;P46063	FALSE	0.4219	Full model
424	-0.03506	5.275	0.8042	0.9582	treatmentDRB	WBP11	B4DMD3;B4DY34;A0A024RAW9;Q9Y2W2	FALSE	0.09465	Full model
425	-0.505	4.574	0.09204	0.5491	treatmentDRB	MGST1	Q6LET6;A0A024RAX2;P10620;F5H7F6;F5H6X2	FALSE	1.036	Full model
426	-0.5362	4.33	0.04103	0.3866	treatmentDRB	ATF7IP	Q6VMQ6;A0A024RAY1;B3KQF8;B3KNI7	FALSE	1.387	Full model
427	0.1935	4.36	0.3602	0.8017	treatmentDRB	KRT18	B2RA03;A0A024RAY2;P05783;I6L965;F8VZY9	FALSE	0.4435	Full model
428	0.1455	6.387	0.4087	0.8174	treatmentDRB	HNRNPA1;HNRPA1;hCG_2020860;HNRNPA1L2;RP11-78J21.1	P09651;A0A024RAZ7;A0A024RB53;F8W6I7;Q6IPF2;Q0VAC0;A0A024RC46;Q9BSM5;B4E0B5;F8VZ49;Q32P51;A0A024QZ98;B4DP35	FALSE	0.3886	Full model
429	-0.05916	3.808	0.7822	0.9561	treatmentDRB	ITGA5	B2R627;A8K6A5;A0A024RB01;P08648	FALSE	0.1067	Full model
430	-0.1549	4.18	0.4987	0.8571	treatmentDRB	PPFIBP1	F5GZP6;B4DFU8;A0A024RB02;Q86W92	FALSE	0.3021	Full model
431	-0.2423	4.619	0.08291	0.5225	treatmentDRB	RAB5B	A0A024RB09;P61020;Q6FI54;F8VUA5	FALSE	1.081	Full model
432	0.01918	5.459	0.8424	0.9692	treatmentDRB	FAM62A;ESYT1	A0A024RB17;A0A024RB16;Q9BSJ8;B3KMV5;B3KY56	FALSE	0.07448	Full model
433	-0.2082	5.488	0.1186	0.5967	treatmentDRB	SMARCC2	Q59G16;A0A024RB22;F8VXC8;Q8TAQ2;B4DF22	FALSE	0.926	Full model
434	0.1133	4.673	0.4664	0.841	treatmentDRB	PTGES3	A0A024RB32;Q15185;B4DDC6;A0A087WYT3;B3KUY2	FALSE	0.3312	Full model
435	0.2153	5.095	0.2869	0.7615	treatmentDRB	NACA;hCG_2016482	F8VZJ2;F8W0W4;H0YHX9;A0A024RB41;Q13765;E9PAV3;F8W1N5;F8VNW4;B4DDI8	FALSE	0.5422	Full model
436	0.1341	4.04	0.579	0.9019	treatmentDRB	METTL1	A0A024RB62;Q9UBP6;H0YIH0	FALSE	0.2373	Full model
437	0.04177	4.827	0.7809	0.9552	treatmentDRB	COPZ1	Q53FU3;A0A024RB72;F8VVA7;P61923;F8VXB1;F8W156;F8W651;F8VYZ4;F8VUC5;F8VXR1	FALSE	0.1074	Full model
438	-0.1905	4.608	0.3755	0.8113	treatmentDRB	CS	O75390;A0A024RB75;B4DJV2;B3KTN4;A0A0C4DGI3;H0YIC4;Q0QEL2	FALSE	0.4254	Full model
439	-0.09274	5.289	0.3611	0.8026	treatmentDRB	CDK2	A0A024RB77;G3V5T9;P24941;A0A024RB10;E7ESI2;B4DDL9	FALSE	0.4423	Full model
440	0.02463	5.143	0.8355	0.9691	treatmentDRB	PA2G4	A8K6Y1;Q6PIN5;A0A024RB85;Q9UQ80;Q05D08;F8VR77	FALSE	0.07808	Full model
441	0.02311	4.696	0.8947	0.9804	treatmentDRB	RAP1B;RAP1A	P61224;P62834;A0A024RB87;A8KAH9;Q5U0C3;A6NIZ1;B7ZAY2;B7ZB78;F5H7Y6;E7ESV4;F5GX62;F5GZG1;F5H823	FALSE	0.04833	Full model
442	-0.1297	5.162	0.3993	0.8163	treatmentDRB	SHMT2;HEL-S-51e;DKFZp686P09201	P34897;B4DJ63;V9HW06;Q53ET4;A0A024RB99;Q5HYG8;Q5BJF5;B4E1G2;B4DP88;B4DWA7;B4DLV4;B4DW25;H0YIZ0;B4DJQ3;G3V2Y4	FALSE	0.3987	Full model
443	-0.2246	4.255	0.2438	0.7252	treatmentDRB	RAB21	Q9UL25;A0A024RBA9;Q96GX3	FALSE	0.613	Full model
444	0.02132	4.288	0.9174	0.9824	treatmentDRB	CSRP2	A0A024RBB5;F8VW96;Q16527;F8VQR7	FALSE	0.03743	Full model
445	0.3548	4.715	0.09626	0.5601	treatmentDRB	CDK4	F8VYH9;F8VTV8;F8VWX7;A0A024RBB6;P11802;F8W1L8;F8VXD2;F8VZZ0;F8VZ51;Q6LC83	FALSE	1.017	Full model
446	-0.208	5.289	0.1088	0.5738	treatmentDRB	NAP1L1	P55209;F8W020;H0YIV4;B7Z2V4;F5H4R6;F8W0J6;F8VY35;A0A024RBB7;F8W118;F8VXI6;F8VUX1;F8VV59;B7Z9C2;A0A024RBE6;H0YHC3;B7Z5H0;H0YH88;F8VVB5;F8VRJ2	FALSE	0.9636	Full model
447	0.2898	4.254	0.4379	0.8318	treatmentDRB	OSBPL8;DKFZp686C0249	A0A024RBB8;Q5HYM3;Q9BZF1;F8VUA7;F8VQX7;Q641R2;Q96E43	FALSE	0.3586	Full model
448	-0.3627	5.848	0.03216	0.3487	treatmentDRB	LEMD3	A0A024RBB9;Q9Y2U8	FALSE	1.493	Full model
449	0.0122	3.814	0.9672	0.9944	treatmentDRB	NEDD1	A8K1Z3;A0A024RBE5;Q8NHV4	FALSE	0.0145	Full model
450	-0.1695	5.873	0.3298	0.7924	treatmentDRB	TMPO	A0A024RBE7;P42167;G5E972;A0A024RBH7;Q59G12	FALSE	0.4817	Full model
451	-0.007468	4.425	0.9557	0.9906	treatmentDRB	SLC25A3	Q8NCF7;B2RE88;A0A024RBE8;A0A024RBH9;Q00325;F8VVM2;Q53HC3	FALSE	0.01967	Full model
452	0.04119	6.302	0.8458	0.97	treatmentDRB	CKAP4	A0A024RBH2;Q07065;B3KVX6;Q8TB01;Q6NWZ1	FALSE	0.07271	Full model
453	0.0315	4.708	0.8535	0.9707	treatmentDRB	PWP1	B4DNL1;Q9BV37;Q53FW9;A0A024RBH5;Q13610;B4DJV5	FALSE	0.0688	Full model
454	0.03548	5.814	0.7624	0.9514	treatmentDRB	CORO1C	Q53G58;A0A024RBI5;Q59EA2;Q9ULV4;B3KN06;B4DMH3;B4E3S0;B7Z9V0	FALSE	0.1178	Full model
455	0.01399	3.92	0.9452	0.99	treatmentDRB	GLTP	F5H0U5;A0A024RBI7;Q9NZD2	FALSE	0.0245	Full model
456	0.2016	4.902	0.1316	0.6089	treatmentDRB	ANAPC7	B3KMP2;Q4KMX6;A5D8X2;A0A024RBJ3;Q9UJX3;Q2M2R1;A8KAQ7	FALSE	0.8807	Full model
457	-0.2168	5.004	0.1508	0.6291	treatmentDRB	RPL6	Q8TBK5;Q8N5Z7;B2R4K7;A0A024RBK3;Q9HBB3;Q02878;B4DRX3	FALSE	0.8217	Full model
458	-0.2673	5.147	0.006574	0.1675	treatmentDRB	TXNRD1	Q16881;E9PIR7;A0A087WSY9;A0A140VKC9;A0A024RBK9;A0A182DWI3;A0A087WSW9;B7Z2S5;F8W809;B2R5P6;Q6ZR44;E2QRB9	FALSE	2.182	Full model
459	0.2634	4.339	0.3371	0.7959	treatmentDRB	TBX3	A0A024RBQ4;A0A024RBL6;O15119	FALSE	0.4723	Full model
460	0.009719	4.777	0.9589	0.9917	treatmentDRB	PPP1CC	Q9UPN1;F8VYE8;A0A024RBP2;P36873;F8VR82;F8W0W8;A0A087WYY5	FALSE	0.01822	Full model
461	-0.3031	4.661	0.197	0.6829	treatmentDRB	RSN;CLIP1	A0A024RBR1;P30622;F5H0N7;Q59GJ4;A0A3B3ITA2	FALSE	0.7055	Full model
462	-0.1112	4.359	0.5142	0.8715	treatmentDRB	DENR	F8VVL1;A0A024RBR3;O43583	FALSE	0.2889	Full model
463	0.6338	4.538	0.05464	0.4479	treatmentDRB	DDX55	F5H5U2;A0A024RBS0;Q8NHQ9;A0A384N652;B4DVE4;Q8TEC9	FALSE	1.263	Full model
464	-0.01948	6.024	0.9267	0.987	treatmentDRB	RPLP0;RPLP0P6	P05388;A8K4Z4;A0A024RBS2;Q53HK9;Q53HW2;F8VWS0;Q6NSF2;F8VU65;F8VW21;G3V210;B4E3D5;F8VPE8;F8VZS0;F8VRK7;F8VQY6;Q8NHW5;F8VS58	FALSE	0.03307	Full model
465	-0.2673	5.279	0.01519	0.2697	treatmentDRB	NCOR2	C9JE98;A0A024RBU9;C9J0Q5;C9JFD3;A0A024RBS3;Q9Y618;C9J7T7;A0A384DVL6;A0A481PGK9	FALSE	1.818	Full model
466	0.1752	3.772	0.5715	0.9014	treatmentDRB	PUS1	A0A024RBS6;F5H1S9;G8JLB3;E5KMT6;E5KMT5;Q9Y606;F5GXL3;F5H168;F5GY32;F8W9U5;F5H1B2	FALSE	0.243	Full model
467	-0.1279	4.298	0.4617	0.84	treatmentDRB	ZBED1;hCG_1981838	O96006;A0A024RBU4	FALSE	0.3356	Full model
468	-0.3654	4.162	0.1398	0.6223	treatmentDRB	TBL1X	Q59F53;A0A024RBV9;O60907	FALSE	0.8544	Full model
469	-0.4208	4.169	0.1764	0.6636	treatmentDRB	FANCB	C9J5X9;A0A024RBW1;Q8NB91	FALSE	0.7534	Full model
470	-0.01281	4.233	0.9417	0.9893	treatmentDRB	PDHA1;PDHA1/LOC79064	Q53GE3;A0A024RBX9;P08559;A5YPB6;A5PHJ9	FALSE	0.02609	Full model
471	0.05927	4.104	0.7414	0.9444	treatmentDRB	IMPACT	A0A024RC24;A0A3B3ITH3;Q9P2X3;J3KT25;J3QRS6	FALSE	0.1299	Full model
472	-0.2312	4.464	0.5002	0.8578	treatmentDRB	DSC3	A0A024RC29;A8K6T3;Q14574	FALSE	0.3009	Full model
473	-0.1885	4.217	0.353	0.7996	treatmentDRB	RBBP8	A0A024RC34;I6L8A6;Q99708;F6Q6H0	FALSE	0.4522	Full model
474	0.2886	4.816	0.2084	0.6991	treatmentDRB	P15RS;RPRD1A	A0A024RC37;Q96P16;A0A0C4DGQ6	FALSE	0.681	Full model
475	0.2112	4.426	0.1613	0.646	treatmentDRB	SS18;SYT-SSX2;SYT-SSX1;SYT	F5GWN1;J3KRP6;A4PIV9;A4PIV8;A4PIW0;A0A024RC40;A8K0E5;Q4VAX2;Q15532;Q4VAX0;J3QQW2;J3KT74;J3QQM2;X6R3J2;J3QS72;A4PIV7;Q8TDQ9;Q6FGL9	FALSE	0.7924	Full model
476	-0.4	4.36	0.04693	0.4196	treatmentDRB	ZNF24	P17028;A0A024RC47	FALSE	1.329	Full model
477	-0.1333	3.653	0.5388	0.8824	treatmentDRB	PIAS2	A0A024RC49;O75928;Q2TA77;A0A087WUY7	FALSE	0.2685	Full model
478	0.04101	6.103	0.744	0.9452	treatmentDRB	hCG_1991735;IQGAP1	A0A024RC65;P46940;A4QPB0;A0A0J9YXZ5;H0YLE8;B4E2M0;Q6P1N4	FALSE	0.1284	Full model
479	-0.1891	5.227	0.2589	0.7383	treatmentDRB	PRC1	A0A024RC67;O43663	FALSE	0.5868	Full model
480	0.06326	5.035	0.6089	0.9059	treatmentDRB	CHD2	A0A024RC75;O14647;A0A1B0GTU9;A8K9Y5	FALSE	0.2154	Full model
481	-0.1137	4.741	0.4938	0.8557	treatmentDRB	PHRF1;KIAA1542	E9PJ24;B7ZM65;F8WEF5;B7ZM66;A0A0J9YYB5;A0A0J9YWD5;A0A024RCA1;Q9P1Y6;A0A0J9YX88	FALSE	0.3064	Full model
482	0.1936	5.257	0.3536	0.7996	treatmentDRB	RPLP2	P05387;A0A024RCA7	FALSE	0.4515	Full model
483	0.2086	3.944	0.4086	0.8174	treatmentDRB	CD151	K4DIA7;E9PMR4;A0A024RCB3;P48509;E9PRJ3;Q53FU5	FALSE	0.3888	Full model
484	-0.1586	4.436	0.2937	0.7675	treatmentDRB	NAP1L4	A0A024RCC9;B7ZAK9;B7ZB83;B7ZAC7;B4DS05;Q99733;A8MXH2;E9PKT8;C9J6D1;C9JZI7;A0A2U9QGI0;E9PNW0;E9PJJ2;E9PS34;E9PNJ7	FALSE	0.532	Full model
485	0.04877	4.622	0.7646	0.9519	treatmentDRB	ARMCX3	A0A024RCF9;A8K5B0;Q9UH62	FALSE	0.1165	Full model
486	-0.1084	4.708	0.2385	0.7194	treatmentDRB	CARS	A8K067;A0A024RCG3;P49589;B4DI19;Q53HG6;A8MVQ3;B4DKY1;B4DPV7	FALSE	0.6226	Full model
487	0.3233	4.204	0.1431	0.6223	treatmentDRB	FSHPRH1;CENPI	B4DZL4;A0A024RCG4;Q92674	FALSE	0.8445	Full model
488	0.6367	3.754	0.2107	0.703	treatmentDRB	ARMCX2	A8K5M7;A0A024RCG7;Q7L311	FALSE	0.6763	Full model
489	0.1546	6.668	0.5417	0.8824	treatmentDRB	HIST1H2BJ;HIST2H2BE;HIST1H2BB	A0A024RCJ2;P06899;Q16778;P33778	FALSE	0.2662	Full model
490	-0.1637	4.669	0.327	0.7924	treatmentDRB	hCG_1821276;PPP1R18	A0A1U9X8D3;A0A1U9X8C7;A0A1U9X8C1;A0A0G2JHC2;A0A024RCJ8;Q6NYC8;A0A1U9X8D1	FALSE	0.4855	Full model
491	0.1535	8.039	0.6074	0.9059	treatmentDRB	HIST1H2BK;HIST1H2BI;HIST1H2BC;HIST1H2BN;HIST1H2BD;H2BFS;HIST1H2BM	A0A024RCL8;O60814;B2R4S9;P62807;A0A024RCJ9;A0A024QZZ7;U3KQK0;P57053;Q99877;P58876;A8K9J7;I6L9F7;Q99879;Q0D2M2	FALSE	0.2165	Full model
492	0.2038	5.809	0.1202	0.5967	treatmentDRB	DDX39B;hCG_2005638	Q13838;A0A024RCM3;Q5STU3;A0A0G2JJZ9;B4DP52;F6WLT2;A0A140T9X3;F6TRA5;A0A0A0MT12;F6S4E6	FALSE	0.9201	Full model
493	-0.08432	5.299	0.4167	0.8209	treatmentDRB	VARS	A0A1U9X9D5;A0A1U9X9C8;A0A1U9X9C7;A0A1U9X9C4;A0A1U9X9C1;A0A1U9X9A1;A0A024RCN6;P26640;A0A1U9X9A3;A0A140T936;B4DT32	FALSE	0.3802	Full model
494	0.003731	4.09	0.9861	0.9971	treatmentDRB	HSR1;GNL1	Q0EFC6;B4DYK6;A0A1U9X7R2;A0A024RCR2;P36915;B4DWZ0;B7ZAS6;B4DNS8;Q6P458;A8MPZ0;A2AB27;Q86Z07;A0A140T8Y2;Q96QB8	FALSE	0.006059	Full model
495	0.07407	4.48	0.4964	0.8571	treatmentDRB	hCG_2039588;PBX2	Q7KZE5;A0A024RCR3;P40425;A0A1U9X8A2;A0A1U9X8A1;Q6NW39	FALSE	0.3042	Full model
496	-0.3268	5.08	0.02839	0.3388	treatmentDRB	BRD2	P25440;A0A0G2JK44;A0A140T9E9;H0Y6K2;A0A024RCR5;X5CF57;A0A1U9X7B8;A0A1U9X7B4;A0A1U9X7A8;A0A1U9X7B3;A0A140T9V2;A0A140T9F7;A0A0G2JHL0;A0A140T9I1;A0A0G2JHN8;U3KQA6	FALSE	1.547	Full model
497	-0.06715	4.361	0.5728	0.9019	treatmentDRB	BAG6;BAT3	P46379;A0A0G2JK23;A0A024RCR6;A0A1U9X7A6;A0A1U9X7A9;A0A0G2JL47	FALSE	0.242	Full model
498	-0.3802	4.703	0.1567	0.637	treatmentDRB	DAXX	B2R7M0;A8K822;A0A1U9X7L0;A0A024RCS3;B4E1C1;Q9UER7;Q53F85	FALSE	0.8049	Full model
499	-0.153	5.712	0.06635	0.491	treatmentDRB	KIFC1	A0A024RCS7;Q9BW19;A0A1U9X7Y0;A0A1U9X7X5;B4DMA8;B4E063	FALSE	1.178	Full model
500	0.2237	3.996	0.3093	0.7797	treatmentDRB	SRPK1	A0A024RCU9;A8K8B2;H3BLV9;Q96SB4	FALSE	0.5096	Full model
501	-0.2586	5.453	0.1429	0.6223	treatmentDRB	LEMD2	A0A024RCZ1;Q8NC56;A0A220T1R7	FALSE	0.8449	Full model
502	-0.2092	4.61	0.2146	0.7084	treatmentDRB	PPP2R5D	B4DSD7;E9PFR3;A8K6Y2;A0A024RD11;Q14738;Q59EF0;H0Y8C4	FALSE	0.6684	Full model
503	0.3453	4.083	0.05464	0.4479	treatmentDRB	MAPK14	A0A024RD15;Q16539;B4E0K5;L7RSM2	FALSE	1.262	Full model
504	0.2492	5.057	0.05543	0.4509	treatmentDRB	C6orf139;CENPQ	A0A024RD28;Q7L2Z9	FALSE	1.256	Full model
505	0.794	4.942	0.001744	0.06881	treatmentDRB	RPL7L1	A0A024RD36;Q6DKI1;R4GMU7;B7Z4G0	FALSE	2.758	Full model
506	-0.231	5.211	0.1136	0.5863	treatmentDRB	NCOR1	O75376;A0A024RD47;A0A088AWL3;Q7Z516;B4DZ48	FALSE	0.9447	Full model
507	-0.1707	4.025	0.4093	0.8174	treatmentDRB	POLH	B3KVC6;B7ZA36;B4DG64;B3KN75;A0A024RD62;Q9Y253	FALSE	0.388	Full model
508	-0.3062	5.72	0.008862	0.1949	treatmentDRB	HSP90AB1	A0A024RD80;P08238;B4DMA2;B4DGL0	FALSE	2.052	Full model
509	-0.01275	4.275	0.9517	0.99	treatmentDRB	TRAM2	A0A024RD84;Q15035	FALSE	0.02149	Full model
510	-0.1186	5.404	0.3265	0.7924	treatmentDRB	PAICS	A0A024RD93;P22234;E9PBS1;B4DGX3;D6RF62	FALSE	0.4861	Full model
511	-0.03018	4.253	0.9775	0.9971	treatmentDRB	EXOC1	A0A024RDA1;A0A024RDA9;Q9NV70	FALSE	0.009876	Full model
512	-0.027	4.224	0.8573	0.9707	treatmentDRB	UBE1L2;UBA6	B3KSS1;A0A024RDB0;A0AVT1	FALSE	0.06685	Full model
513	0.07669	4.524	0.7376	0.9444	treatmentDRB	G3BP2	A8K6V7;A0A024RDB2;A0A024RDE5;Q9UN86	FALSE	0.1322	Full model
514	-0.1019	5.369	0.3726	0.8092	treatmentDRB	PRDM8	A0A024RDC4;Q9NQV8	FALSE	0.4288	Full model
515	-0.06315	5.626	0.5128	0.8711	treatmentDRB	SEC31A;SEC31L1	O94979;A0A024RDD3;D6REX3;A0A1S5UZ19;A0A024RDH6;D6RHZ5;H7BXG7;H0YAB3	FALSE	0.2901	Full model
516	-0.2927	4.422	0.2431	0.7252	treatmentDRB	DKFZp686L1814;LIN54;DKFZp686L18142	A0A024RDD8;Q6MZP7;B4DFU0;Q7Z3G2	FALSE	0.6142	Full model
517	-0.1377	5.407	0.2375	0.7194	treatmentDRB	PDLIM5;LIM	A0A024RDE8;Q96HC4;H0Y8Y3;Q4W5K9	FALSE	0.6243	Full model
518	-0.04887	6.366	0.7125	0.9413	treatmentDRB	HNRPD;HNRNPD	A0A024RDF4;A0A024RDF3;Q14103;H0YA96;H0Y8G5;D6RAF8	FALSE	0.1472	Full model
519	0.09997	5.939	0.5099	0.8684	treatmentDRB	HNRNPDL;HNRPDL	A0A087WUK2;A0A024RDF6;O14979;B4DTA2	FALSE	0.2925	Full model
520	-0.2971	4.819	0.08433	0.5249	treatmentDRB	VDP;USO1	A0A024RDG1;O60763	FALSE	1.074	Full model
521	-0.1598	5.228	0.1796	0.6647	treatmentDRB	RPL34	P49207;A0A024RDH8	FALSE	0.7456	Full model
522	0.3593	4.99	0.1164	0.5956	treatmentDRB	NOLA1;GAR1	A0A024RDJ3;Q9NY12	FALSE	0.9339	Full model
523	0.1918	4.204	0.3607	0.8023	treatmentDRB	NFKB1	A0A494C157;A0A494C1E9;A0A024RDJ4;P19838;D6RF93	FALSE	0.4428	Full model
524	-0.03011	5.572	0.7547	0.9481	treatmentDRB	CAMK2D	Q13557;E9PF82;B7Z2B0;E9PBG7;A0A024RDK3;D6R938;Q4G1A8	FALSE	0.1222	Full model
525	-0.2405	4.739	0.2398	0.72	treatmentDRB	INTS12	A0A087WXN4;A0A024RDK4;Q96CB8;E9PGI3	FALSE	0.6202	Full model
526	-0.1419	5.636	0.2393	0.7194	treatmentDRB	CCT6A	Q59ET3;B2R9K8;A0A024RDL1;P40227;A1JUI8;B4DPJ8;B4DN39	FALSE	0.621	Full model
527	-0.2042	5.226	0.07944	0.5127	treatmentDRB	HSPH1	A0A024RDQ0;A0A024RDS1;Q92598;B4DF68;A0A0A0MSM0;B4DY72;B4DZB4	FALSE	1.1	Full model
528	-0.229	5.727	0.2402	0.72	treatmentDRB	RFC3	A0A024RDQ8;P40938;Q5U0C2;Q53HK8;B4DKE6	FALSE	0.6193	Full model
529	0.02104	6.323	0.8981	0.9804	treatmentDRB	HMGB1;HMGB1P1	Q5T7C4;B7Z965;Q59GW1;A0A024RDR0;P09429;B3KQ05;A0A286R9D9;B2RPK0	FALSE	0.04666	Full model
530	-0.2016	4.753	0.2574	0.7371	treatmentDRB	ZNF198;ZMYM2	A8K126;A0A024RDS3;Q9UBW7	FALSE	0.5895	Full model
531	-0.03567	4.034	0.8786	0.9744	treatmentDRB	FNDC3A	A0A024RDV5;A0A024RDT9;Q9Y2H6;G5E9X3	FALSE	0.05621	Full model
532	-0.3657	4.246	0.1981	0.6829	treatmentDRB	INTS6	A0A024RDU0;Q9UL03;G5E9X1;B3KQH5	FALSE	0.7032	Full model
533	-0.1392	5.274	0.2619	0.74	treatmentDRB	GTF2F2	A0A024RDU9;P13984	FALSE	0.5819	Full model
534	-0.2042	5.29	0.0276	0.3388	treatmentDRB	RB1	P06400;A0A024RDV3;A0A3B3IS71;B4DTN0;Q59HH0;B4DRB3	FALSE	1.559	Full model
535	0.1061	4.828	0.4885	0.8547	treatmentDRB	KPNA3	A0A024RDV7;O00505;Q53F09	FALSE	0.3111	Full model
536	-0.0728	4.735	0.5201	0.8766	treatmentDRB	SPG20	A8K6Q9;A0A024RDV9;Q8N0X7;B4DXT5;B3KML8;B3KMI3	FALSE	0.2839	Full model
537	-0.2028	4.208	0.5595	0.8949	treatmentDRB	SUPT20H;FAM48A	B4E2D5;R4GND2;B3KNI1;A8K8L1;A0A024RDW2;Q0D2Q4;F6S7C4;Q8NEM7	FALSE	0.2522	Full model
538	0.1838	5.421	0.4336	0.8318	treatmentDRB	ARGLU1;FLJ10154	Q9NWB6;A0A024RDW4;B4E3J6	FALSE	0.3629	Full model
539	0.07755	4.189	0.778	0.9552	treatmentDRB	COG6	A0A140VJG7;A0A024RDW5;B4DG73;Q9Y2V7;H0YGX8	FALSE	0.109	Full model
540	0.002783	5.928	0.9747	0.9971	treatmentDRB	IPO5;RANBP5	O00410;A0A024RDY0;H0Y8C6;B4E0R6;B3KWG6	FALSE	0.01115	Full model
541	0.1359	4.462	0.7341	0.9437	treatmentDRB	LAMP1	B3KRY3;A0A024RDY3;P11279	FALSE	0.1343	Full model
542	0.01024	4.404	0.9518	0.99	treatmentDRB	TFDP1;hCG_1982709	Q5JSB5;A0A024RDY4;Q14186;F5H452;Q5JSB6;B7Z569;A0A024RBZ0	FALSE	0.02144	Full model
543	-0.7518	4.716	0.03576	0.3642	treatmentDRB	MED4	A0A024RDY7;U4PSC4;Q9NPJ6;Q5T911	FALSE	1.447	Full model
544	-0.03234	4.536	0.8423	0.9692	treatmentDRB	ARHGEF7;KIAA0142	A0A024RDY9;B1ALK7;B7Z6G2;A0A2R8YG42;A0A2X0SF98;Q14155;E7EUY6;E9PDQ5;B7Z344;Q5W9H1	FALSE	0.07455	Full model
545	-0.2232	4.978	0.3359	0.7955	treatmentDRB	CDC16	Q5T8C6;A0A024RDZ2;Q13042;A0A3B3ISD2;B2RCW0	FALSE	0.4738	Full model
546	0.04482	4.951	0.7862	0.9566	treatmentDRB	RP11-98F14.6;PCID2	A8K097;A0A024RE04;Q5JVF3;A0A024RDZ9	FALSE	0.1045	Full model
547	0.005389	4.491	0.9844	0.9971	treatmentDRB	LIG4	B2RBW4;A0A024RE06;P49917;A8K8Q4;A0A0C4DGV9	FALSE	0.006848	Full model
548	-0.1683	3.842	0.4646	0.841	treatmentDRB	HLA-C;HLA-Cw;HLA-B;HLA-A;MHC class I HLA-A;HLA-A*0226;HLA-A*02;HLA;HLA-A*0201V3	I2GUK7;A0A3S6RG40;E3Q1I7;E9LMN8;E9RJS6;A0A0B7NNQ2;A0A0B7NX62;G9I1P6;G9MD19;R9RH39;R9RH45;A0A1W7INV8;R9RH57;A0A3S6RG33;A0A1S6GP34;I2GUK3;A0A1W1TAX6;H2B3H3;A0A0S4T4A3;A0A238DA82;A0A090KKK1;R4RWU8;Q8SNB1;A0A2K4XGR1;A0A2K4XGM0;A0A218NI38;E3Q1I5;G0WJF1;A0A2K4X4I8;E1XUP6;U3MLI1;V6CI97;W0NQ25;W1ICE9;W8FKE1;W8YSA8;X5JZ45;A0A2Z5XAE1;F2XI57;S5DN70;S5DLG2;E0WN45;F6KVT8;E0WN44;C7EW73;C7C619;E3Q0Y3;A7LH95;A6Y…	FALSE	0.3329	Full model
549	-0.08872	4.169	0.7379	0.9444	treatmentDRB	AMBRA1	A0A075B6T1;B4DZ97;Q9C0C7	FALSE	0.132	Full model
550	0.4199	4.092	0.2074	0.697	treatmentDRB	PDE4DIP	E9PQG4;A0A087WVF8;A0A0A0MRM1;A0A087WX83;A0A075B749;Q5VU43	FALSE	0.6833	Full model
551	-0.1431	4.302	0.371	0.809	treatmentDRB	GPX4	K7ERP4;A0A087X2I2;A0A087WT12;P36969;Q6PI42;K7EJ20;A0A0A0MTT1;K7EKX7;R4GNE4;K7ENB4	FALSE	0.4307	Full model
552	-0.03207	4.698	0.8956	0.9804	treatmentDRB	DCAF13	A0A087WT20;Q9NV06	FALSE	0.04791	Full model
553	-0.4366	4.199	0.03707	0.3681	treatmentDRB	PGM3	A0A087WT27;A0A494C1Q4;J3KN95;A0A494C1E2;A0A494C0G1;H0Y987;O95394;B3KN28;D6RIS6;A0A494C163;A0A494C099	FALSE	1.431	Full model
554	-0.09851	4.35	0.7212	0.9414	treatmentDRB	GRIPAP1	A0A087WT45;A8K7Z3;Q4V328;A0A075B793	FALSE	0.142	Full model
555	-0.544	4.519	0.002147	0.0753	treatmentDRB	PYCR2;P5CR2;DKFZp434J218	A0A087WTV6;A0A0S2Z5U6;Q96C36;B3KMB7;A0A024R3Q9;Q4W8W1;A0A087WZR9;Q8NCZ0	FALSE	2.668	Full model
556	0.01093	6.267	0.9325	0.9872	treatmentDRB	UHRF1	A0A087WVR3;A0A087WTW0;Q96T88;A0A087WWG9;B4E0F9	FALSE	0.03036	Full model
557	0.154	4.207	0.534	0.8824	treatmentDRB	CASP8AP2	A0A087WTW5;A7E2C0;Q9UKL3	FALSE	0.2725	Full model
558	-0.2626	4.411	0.2374	0.7194	treatmentDRB	MAGT1	B4DH58;A0A087WU53;Q9H0U3;Q96SP2	FALSE	0.6245	Full model
559	0.3139	4.923	0.276	0.7508	treatmentDRB	CTNNBL1	Q8WYA6;A0A087WUB9	FALSE	0.5592	Full model
560	-0.5471	4.768	0.004395	0.1284	treatmentDRB	SPCS2	B4DDB9;A0A087WUC6;E9PI68;Q15005;E9PL01;E9PRB9	FALSE	2.357	Full model
561	-0.2161	4.514	0.2834	0.7577	treatmentDRB	SLIRP	A0A087WUN7;H0YJ40;G3V4X6;G3V2S9;Q9GZT3;H0YJW7;H0YJ07;H0YJU7	FALSE	0.5475	Full model
562	0.04999	4.272	0.7655	0.9519	treatmentDRB	RPS24	E7ETK0;A0A2R8Y849;A0A087WUS0;A0A2R8YD14;P62847;A0A2R8Y8A0	FALSE	0.1161	Full model
563	-0.3129	4.315	0.1577	0.6382	treatmentDRB	EIF5B	Q8N5A0;A0A087WUT6;O60841;B3KM86;D3DVI5	FALSE	0.8021	Full model
564	-0.006894	4.229	0.9778	0.9971	treatmentDRB	IKBKG	D3DWY2;D3DWY0;A0A087X0G7;A0A087WUW6;A0A087X1B1;Q9Y6K9	FALSE	0.009736	Full model
565	0.05396	6.078	0.625	0.9121	treatmentDRB	SPTBN1	Q01082;B2ZZ89;A0A087WUZ3;D6W5C0;K9MS24	FALSE	0.2042	Full model
566	0.2495	4.174	0.3365	0.7959	treatmentDRB	SMAP2	A0A087WV97;Q8WU79;X6RCC3	FALSE	0.473	Full model
567	-0.1099	4.133	0.4859	0.854	treatmentDRB	COG1	A0A087WVI0;E9PBL8;Q8WTW3;B3KUY5;Q4G0L8	FALSE	0.3134	Full model
568	-0.2331	5.052	0.1897	0.6738	treatmentDRB	MTHFD1L	A0A087WVM4;B7ZM99;Q6UB35;B2RD24	FALSE	0.7218	Full model
569	-0.04612	6.405	0.7392	0.9444	treatmentDRB	CLTC	A0A087WVQ6;Q00610	FALSE	0.1312	Full model
570	-0.327	4.767	0.08361	0.5225	treatmentDRB	POLR2E	A0A087WVZ9;E5KT65;P19388;B4DJ89;A0A087WWX0;A0A0A0MQR7	FALSE	1.078	Full model
571	-0.5207	3.912	0.03373	0.3549	treatmentDRB	SH3GLB1	A0A087WW40;A0A140VJU5;Q9Y371	FALSE	1.472	Full model
572	0.05568	5.158	0.5798	0.9019	treatmentDRB	PSMD1	B2R6D0;A0A087WW66;Q99460;Q05CW6;Q05BX4	FALSE	0.2367	Full model
573	-0.06773	5.278	0.6542	0.9206	treatmentDRB	RBM15	A0A499FJY3;A0A087WWP4;Q96T37;A0A494C001	FALSE	0.1843	Full model
574	0.06568	3.966	0.7982	0.9582	treatmentDRB	RSBN1	A0A0C4DGT8;A0A087WWP8;Q5VWQ0;A0A0C4DH79	FALSE	0.09787	Full model
575	-0.02787	5.224	0.8879	0.9777	treatmentDRB	THOC1	A0A087WWS1;Q96FV9;A0A087WY84	FALSE	0.05164	Full model
576	0.4915	4.127	0.0261	0.3317	treatmentDRB	ZCCHC17	A0A087WXU5;B4DYA9;A0A0D9SEW3;A0A087WXF8;Q9NP64;A0A087WYF0;A0A087WYV3	FALSE	1.583	Full model
577	0.04809	4.091	0.7743	0.955	treatmentDRB	VPS11;DKFZp564P2364	B7Z879;Q53FX3;A0A087WXL6;Q9H270;Q658K0	FALSE	0.1111	Full model
578	-0.3927	4.489	0.1658	0.6523	treatmentDRB	ASNA1	A0A087WXS7;O43681;B4DEE5	FALSE	0.7804	Full model
579	-0.1205	4.251	0.6593	0.9235	treatmentDRB	MYO5A	A8CDT9;A0A087WY00;G3V394;F8WE88;F8W6H6;Q9Y4I1;B4E147;Q59FF5	FALSE	0.1809	Full model
580	0.06931	5.418	0.5938	0.9059	treatmentDRB	AP2M1	A0A087WY71;E9PFW3;Q96CW1;B4DFM1;B4DNB9;B4DJB1;B4E304;B4DTI4;B7Z4N2;C9JJ47	FALSE	0.2263	Full model
581	-0.08676	4.163	0.7107	0.9413	treatmentDRB	DHX29	A0A087WYN9;Q7Z478	FALSE	0.1483	Full model
582	0.2665	3.963	0.2883	0.7628	treatmentDRB	DKFZp686A1765;TPD52L2	Q68E05;Q6FGS1;A0A087WYR3;O43399;Q5J908;A0A087WZ51;B4DDV4;Q53GA0	FALSE	0.5402	Full model
583	0.003654	3.996	0.9853	0.9971	treatmentDRB	UGP2	Q53QE9;A0A140VKE1;B2RAN1;A0A087WYS1;E7EUC7;B4DUP2;Q16851;C9JNZ1;D6W5E6	FALSE	0.006423	Full model
584	-0.202	5.403	0.2754	0.75	treatmentDRB	RAVER1	A0A087WZ13;E9PAU2;Q8IY67	FALSE	0.56	Full model
585	0.3874	4.328	0.04813	0.4219	treatmentDRB	PARVB	Q9HBI1;A0A087WZB5	FALSE	1.318	Full model
586	0.1884	4.874	0.1895	0.6738	treatmentDRB	EIF3H;EIF3S3	Q5BKY2;A0A087WZK9;Q6IB98;Q53HR0;Q53HG0;B3KS98;O15372;E5RGU4	FALSE	0.7224	Full model
587	0.08628	4.348	0.617	0.9105	treatmentDRB	BCL9L	A0A087WZX0;Q86UU0	FALSE	0.2097	Full model
588	-0.1462	5.184	0.3318	0.794	treatmentDRB	SBDS	A0A087X020;A0A0S2Z5I7;Q9Y3A5	FALSE	0.4792	Full model
589	0.1486	4.403	0.4097	0.8174	treatmentDRB	HYOU1	Q9Y4L1;A0A494C039;A0A384P5T6;B3KXH0;B7Z2N4;A0A087X054;B7Z766;B7Z602;A0A087WWI4;Q6IN67;K7EQK2;Q05D91;E9PJ21	FALSE	0.3875	Full model
590	-0.05685	5.18	0.6707	0.9288	treatmentDRB	TJP1;DKFZp686A1195;DKFZp686M05161	A0A087X0K9;G5E9E7;A9CQZ8;G3V1L9;Q07157;Q6MZU1;Q68DX9	FALSE	0.1735	Full model
591	-0.1361	5.038	0.3834	0.8113	treatmentDRB	SLC4A1AP	A0A087X0M4;Q9BWU0;B4DV74	FALSE	0.4163	Full model
592	-0.02676	4.384	0.9117	0.981	treatmentDRB	NOL4L;NOL4	A0A087X0N3;Q96MY1;A0A087WTU5;O94818	FALSE	0.04014	Full model
593	-0.006554	4.365	0.9854	0.9971	treatmentDRB	UTX;KDM6A;UTY	B7ZKN5;A0A087X0R0;Q59HG3;B4E253;O15550;F5H6S1;F4MHK3;E1U0S7;F5H5V6;B7ZKN6;F8W8R6;B4DG81;F4MHJ5;B7ZKN1;F4MHH6;F4MH44;E1U0S6;F4MHC1;A0A096LPD8;F4MH29;F4MH58;F4MH27;F4MHK2;F4MH53;F4MH46;F4MH56;F4MH52;F4MH51;F4MHD9;F4MH35;F5H8B4;F4MHC2;F4MH30;F4MH92;A0A087X2I9;E1NZ87;F4MH98;F4MHE7;E1NZ88;F4MH43;F4MH61;F4MHM3;F4MH73;F4MHS7;F4MHD0;F4MH59;F4MHE5;F4MHH5;F4MHA2;F4MHE1;F4MH45;F4MH70;F4MH75;F4MH66;F4MH36;E1…	FALSE	0.00638	Full model
594	0.0466	5.772	0.807	0.9586	treatmentDRB	COL6A1	A0A087X0S5;A0A384P5H7;P12109;Q8TBN2;B4DRR8;D3DSM7	FALSE	0.09312	Full model
595	0.5869	4.122	0.007799	0.1883	treatmentDRB	RELA	Q2TAM5;A0A087X0W8;Q04206;E9PI38;E9PQS6;Q96F54;E9PKV4;Q96CP1;A0A087WVP0;E9PKH5;B4E082	FALSE	2.108	Full model
596	0.1519	4.733	0.3344	0.7955	treatmentDRB	NOMO3;NOMO1;NOMO2	J3KN36;A0A0G2JN29;A0A087X117;Q15155;P69849;Q5JPE7;A0A0G2JP90;A0A087WW46;Q1LZN2	FALSE	0.4757	Full model
597	0.3541	4.124	0.1183	0.5967	treatmentDRB	PHF19	B3KV88;A0A087X169;Q5T6S3;B0QZ72;F5H8K3;B7Z887;B7Z8H3	FALSE	0.927	Full model
598	0.2411	4.65	0.03472	0.3593	treatmentDRB	STAU1	O95793;A8K622;Q59F99;A0A087X1A5;Q5JW30;B3KRE0	FALSE	1.459	Full model
599	0.05021	3.778	0.9002	0.9804	treatmentDRB	ARFIP2	B4DXH2;B4DUZ3;A0A087X1E4;P53365	FALSE	0.04564	Full model
600	0.1232	3.939	0.6467	0.9182	treatmentDRB	ACAP2	A0A0U1RQT1;A0A087X1H5;Q15057	FALSE	0.1893	Full model
601	-0.0447	4.138	0.8696	0.9723	treatmentDRB	PSME2	Q86SZ7;Q2TNB3;A0A087X1Z3;Q9UL46;H0YM70;Q6FHK9	FALSE	0.06068	Full model
602	0.00891	4.341	0.9669	0.9944	treatmentDRB	KIAA1524	A0A087X211;Q8TCG1	FALSE	0.01463	Full model
603	-0.2697	4.114	0.2504	0.731	treatmentDRB	RBFOX1;RBFOX2;A2BP1;DKFZp547L059	Q9NWB1;F8VZY7;F8WSN4;A0A0G2JRA5;A0A087X2B1;B7ZLH9;B0QYY4;X5DP44;B0QYV1;X5DNY3;J3KNW3;Q59HD3;Q8TCM0;F8VR27;S4R469;S4R3K7;A0A0G2JRD1;B7Z1U7;A0A286YEU2;F8VZG9;O43251;X5D7T5;I3L1D4;F8VRS4	FALSE	0.6013	Full model
604	-0.2773	4.123	0.1689	0.6526	treatmentDRB	BIRC2	A0A087X2B2;E9PMH5;B2R8N8;Q13490;H0YDY3;Q8IZZ0	FALSE	0.7723	Full model
605	-0.09662	4.043	0.6692	0.9283	treatmentDRB	HECTD1	A0A087X2H1;Q9ULT8;H0YJP0;Q2KQ74	FALSE	0.1745	Full model
606	0.09639	4.977	0.6511	0.9182	treatmentDRB	HEL-S-73;PSMC6	V9HW24;A0A087X2I1;P62333;H0YJC0;H0YJS8	FALSE	0.1864	Full model
607	-0.683	4.064	0.05086	0.4293	treatmentDRB	EGR1;Egr-1	Q546S1;A0A089VKS7;P18146	FALSE	1.294	Full model
608	-0.1302	5.132	0.321	0.7891	treatmentDRB	CUL1	A0A090N7U0;Q13616;A0A0C4DGX4;B4DLA3;B3KTW0;Q75MQ1	FALSE	0.4934	Full model
609	-0.06011	4.423	0.8749	0.973	treatmentDRB	C7orf24;GGCT	A0A090N7V5;O75223;M0QZK8;B3KMN7	FALSE	0.05805	Full model
610	0.06266	4.016	0.7794	0.9552	treatmentDRB	ABCF2	A0A090N7X1;A0A090N7Y2;Q9UG63	FALSE	0.1082	Full model
611	-0.2444	3.856	0.273	0.7484	treatmentDRB	AGAP3;CENTG3;DKFZp761E2216	Q96P47;A0A090N7Y0;Q86XV5;Q6ZNF7;D3DX07;E7ESL9;Q86ST5;H7C4F1;H0Y873;Q8N8Q2;Q96T14;Q9H3X2;C9J975	FALSE	0.5639	Full model
612	0.2617	4.785	0.189	0.6738	treatmentDRB	EZH2	S4S3R8;A0A090N8E9;Q15910;F2YMM1;Q75MP9;Q75MQ0	FALSE	0.7236	Full model
613	0.01454	5.049	0.9053	0.981	treatmentDRB	GARS	A0A090N8G0;P41250	FALSE	0.0432	Full model
614	0.06706	4.099	0.7419	0.9444	treatmentDRB	REPIN1	C9JZE3;C9JYJ8;A0A090N8Z2;A8K9F5;A0A090N8H1;Q9BWE0;E7EVL6	FALSE	0.1297	Full model
615	-0.1169	3.861	0.6264	0.9123	treatmentDRB	NYREN18;NUB1	A0A090N8Q5;H3BM14;H3BM74;Q9Y5A7;C9JRT6;F8WDB6	FALSE	0.2031	Full model
616	-0.02828	5.484	0.808	0.9586	treatmentDRB	ERP70;PDIA4	A0A499FI48;A0A090N8Y2;P13667	FALSE	0.0926	Full model
617	-0.09543	4.388	0.6813	0.931	treatmentDRB	SMARCD3	A0A090N8Z9;Q6STE5;B3KXL9	FALSE	0.1667	Full model
618	0.3315	4.489	0.2753	0.75	treatmentDRB	ENAH	A8K2B4;A0A4D6J698;A0A097PID1;A0A097PIC4;A0A0U1RRM6;Q8N8S7;Q6ZSB8;Q6ZT55	FALSE	0.5602	Full model
619	0.08466	5.02	0.6838	0.9328	treatmentDRB	RTFDC1	B2RB99;B4DXL5;A0A0A0MQR2;Q9BY42;A2A2L5;A2A2L6	FALSE	0.1651	Full model
620	0.1588	3.937	0.7585	0.9496	treatmentDRB	URLC1;PHF20L1	A0A0A8K9A6;A0A0A0MQS0;F8W9L8;A8MW92;A0A024R9G8;E9PM57;A8MUE8;A8MXR8	FALSE	0.12	Full model
621	-0.2344	4.034	0.3292	0.7924	treatmentDRB	PYCRL	D3DWK4;A0A0A0MQS1;Q53H96	FALSE	0.4826	Full model
622	-0.04914	4.788	0.79990000000000006	0.9582	treatmentDRB	MYEF2	A0A0A0MQW0;A0A0A0MR39;Q9P2K5;A0A024R5Q6;Q9Y655;A0A087WUT0;H0YN19	FALSE	0.09695	Full model
623	-0.4986	5.067	0.01009	0.2067	treatmentDRB	MBNL1	C9JP00;A0A0A0MQX8;Q9NR56;B4E233;H7C4T5;Q86VM6	FALSE	1.996	Full model
624	0.01534	5.036	0.9578	0.9917	treatmentDRB	AKAP9	A0A0A0MRF6;Q99996;Q96KG3;A0A0A0MRE9	FALSE	0.01871	Full model
625	0.06023	4.596	0.7325	0.9437	treatmentDRB	PCMT1	B7Z972;A0A384MDK7;A0A3F2YNX8;A0A0A0MRJ6;H7BY58;P22061;C9J0F2;F6S8N6	FALSE	0.1352	Full model
626	0.1813	4.548	0.1811	0.6673	treatmentDRB	MYO6	A0A0A0MRM8;A0A1Y0BRN0;A0A1Y0BRN3;A0A0D9SGC1;E7EW20;Q9UM54	FALSE	0.7421	Full model
627	0.2256	5.871	0.1803	0.6658	treatmentDRB	NOLC1	A0A0A0MRM9;Q14978;B2RAU8;Q96J17	FALSE	0.744	Full model
628	0.1228	4.457	0.5025	0.8595	treatmentDRB	SNRPC	Q5TAL4;Q53G33;A0A0A0MRR7;P09234	FALSE	0.2989	Full model
629	0.1755	3.962	0.5625	0.8968	treatmentDRB	WAC	A0A0A0MRT2;Q9BTA9;Q9NZE0	FALSE	0.2499	Full model
630	0.01062	4.383	0.9795	0.9971	treatmentDRB	ABI1;ABI-2;ABI2	B6VEX5;B6VEX4;B6VEX3;A0A0A0MRT6;Q59G41;Q8IZP0;Q53RS4;B7Z836;E9PEZ7;E7EW77;E7EP65;A0A0C4DG21;F8WAL6;Q9NYB9	FALSE	0.008992	Full model
631	-0.2886	4.5	0.2845	0.7578	treatmentDRB	APTX	F8W6G5;F5HRF8;A0A0A0MRW7;Q7Z2E3;C9JZ40;C9J8U3	FALSE	0.5459	Full model
632	-0.06084	4.014	0.8133	0.9606	treatmentDRB	SFXN3	A0A0A0MS41;A0A1P0AYU5;B4DRS6;Q9BWM7	FALSE	0.08976	Full model
633	-0.3536	4.825	0.02018	0.2979	treatmentDRB	SRCAP	A0A0A0MS59;A0A0C4DFX4;Q6ZRS2;G1UI29	FALSE	1.695	Full model
634	0.2607	4.168	0.2604	0.7395	treatmentDRB	MYD88	A0A0A0MS70;H0Y4G9;Q99836;A0A0A0MSI9;B4E3D6;B4DU08;A0A3F2YP85;A0A494C0J8	FALSE	0.5843	Full model
635	-0.6626	4.702	0.1016	0.5623	treatmentDRB	FHL2;AAG11	I0CE67;Q6I9R8;Q2XQU9;J3KNW4;A0A0A0MSG2;Q14192;Q53T40;Q2TSB7	FALSE	0.9933	Full model
636	-0.1617	6.045	0.1565	0.637	treatmentDRB	PRDX1	A0A0A0MSI0;A0A384NPQ2;Q06830;B2R4P2	FALSE	0.8055	Full model
637	-0.3195	5.085	0.05522	0.4509	treatmentDRB	PHC2;HPH2	B3KPJ4;B4DG61;B7ZLY0;A0A0A0MSI2;Q8IXK0;P78365	FALSE	1.258	Full model
638	-0.5233	4.086	0.05209	0.4346	treatmentDRB	EXOC5	F8W9B8;B4E0U7;A0A0A0MSI8;O00471;B4DHG4	FALSE	1.283	Full model
639	-0.2255	4.645	0.4708	0.8442	treatmentDRB	GPSM1	A0A0A0MSK4;A0A0A0MRC4;Q86YR5;A0A087WVF5	FALSE	0.3272	Full model
640	-0.03471	4.143	0.8844	0.9763	treatmentDRB	PITPNB	B2R7P6;A0A0A0MSW4;P48739;B3KYB6;B3KYB7	FALSE	0.05333	Full model
641	-0.1743	4.836	0.5157	0.8723	treatmentDRB	SCAF8;RBM16	B7Z876;B7Z3A4;A0A0A0MT33;Q9UPN6;Q05BU5	FALSE	0.2876	Full model
642	-0.08764	5.871	0.4018	0.8174	treatmentDRB	SMARCA4	P51532;A0A2R8Y4P4;A0A2R8Y7S2;A7E2E1;A0A0A0MT49;Q9HBD4;B9EGQ8;A0A2R8YGG3;A0A2R8Y440;A0A2R8YG32;A0A2R8Y7F3;A0A2R8Y6V2;A0A2R8Y6N0;A0A2R8YF80;A0A2R8Y7Y7;A0A2R8YF58;A0A2R8Y526;A0A2R8Y4C5;A0A2R8YDA1;B4E0F1;B4DSI8;A0A2R8YGP5;Q59FZ6;A0A2R8Y523;B3KNW7	FALSE	0.396	Full model
643	-0.2464	4.034	0.2319	0.7165	treatmentDRB	FKBP15	A0A0A0MT60;Q5T1M5;B4DZS8;B4DVS2	FALSE	0.6348	Full model
644	0.4128	5.688	0.01434	0.2602	treatmentDRB	WDR36	A0A0A0MTB8;Q8NI36	FALSE	1.843	Full model
645	-0.2544	4.944	0.1622	0.6475	treatmentDRB	RNF213	A0A0A0MTR7;A0A0A0MTC1;Q63HN8	FALSE	0.7898	Full model
646	-0.1757	5.038	0.2944	0.7684	treatmentDRB	HEL-S-28;ILK	V9HWF0;A0A0A0MTH3;Q13418	FALSE	0.531	Full model
647	0.3364	4.8	0.2449	0.7268	treatmentDRB	BTAF1	Q2M1V9;A0A0A0MTH9;O14981	FALSE	0.611	Full model
648	0.08479	3.818	0.7168	0.9413	treatmentDRB	Nbla03646;DHCR24	Q3LIE7;B7ZAV4;A0A0A0MTI1;Q15392;H7C4B7;B7Z546;B7Z943;B7Z919	FALSE	0.1446	Full model
649	0.2716	3.862	0.2574	0.7371	treatmentDRB	NCEH1	H7C046;A0A0R4J2G3;A0A0A0MTJ9;Q6PIU2	FALSE	0.5894	Full model
650	0.257	3.787	0.4569	0.8375	treatmentDRB	FAM65A	B4DZD8;A0A0A0MTL6;Q6ZS17;H3BSX9	FALSE	0.3402	Full model
651	-0.09702	5.111	0.3066	0.7779	treatmentDRB	CUL2	A0A140VKB1;A0A0A0MTN0;Q13617;Q5T2B5;B7Z1Y1	FALSE	0.5135	Full model
652	-0.6591	3.942	0.001726	0.06881	treatmentDRB	GSTM3	A4UJ43;A0A0A0MTN3;Q6FGJ9;Q59EJ5;P21266;B4E2J2	FALSE	2.763	Full model
653	-0.02353	4.337	0.8839	0.9763	treatmentDRB	OGFOD1	A0A0A0MTR2;Q8N543;H3BR79;H3BUA6	FALSE	0.05357	Full model
654	-0.3247	4.912	0.0158	0.2736	treatmentDRB	RAB3B	A0A0A1HAV6;A8K6I8;P20337	FALSE	1.801	Full model
655	0.03194	4.706	0.8794	0.9744	treatmentDRB	NCAPH2	A0A0A6YYG7;Q6IBW4;E5RJN3	FALSE	0.05583	Full model
656	-0.02979	5.414	0.8725	0.9723	treatmentDRB	LUC7L2	B3KRR1;B3KSL5;A0A0A6YYJ8;Q9Y383	FALSE	0.05924	Full model
657	0.1458	4.442	0.3259	0.7924	treatmentDRB	USP13	Q92995;A0A0A6YZ17;H7C5J3	FALSE	0.4869	Full model
658	-0.00135	3.879	0.9956	0.9991	treatmentDRB	URLC2;NO66	A0A0A8K8C0;Q9H6W3	FALSE	0.001934	Full model
659	-0.03727	5.939	0.7693	0.9529	treatmentDRB	HELLS	F6XU50;Q6I7N8;A0A0B4J1V9;Q9NRZ9;A0A087WSW7	FALSE	0.1139	Full model
660	0.08105	4.927	0.7872	0.9566	treatmentDRB	MED24	O75448;A0A0B4J1W0;F5GY88;B4E1A5;B4DSQ6;B4DV99;F5H5K2;B4DDR8;B4E0S3	FALSE	0.1039	Full model
661	0.07113	5.012	0.7067	0.9408	treatmentDRB	SRSF7	A0A0B4J1Z1;B4DEK2;C9JAB2;Q16629;Q8NB80	FALSE	0.1508	Full model
662	0.07678	4.394	0.6197	0.9107	treatmentDRB	CDYL2	A0A0B4J291;Q8N8U2	FALSE	0.2078	Full model
663	0.02736	4.848	0.8712	0.9723	treatmentDRB	TPT1	B4DKJ4;A0A0P1J1R0;Q5W0H4;A0A0B4J2C3;P13693;Q9UP43;B4DLD6;J3KPG2;E9PJF7	FALSE	0.0599	Full model
664	-0.3465	5.257	0.1376	0.6198	treatmentDRB	FOXP1;hFKHLB	Q9H334;A0A0B4J2F3;Q548T7;Q8TEA2;A0A3B3IST0;A0A3B3IST6;A0A3B3IT66;B4DMV4;G5E965;A0A3B3IUB6;A0A3B3IS20;A0A3B3IRW5;A0A3B3IRS5;Q8IXF4;A0A3B3IT14;A0A3B3IS87;A3KMG1;H0Y882;C9J0F0	FALSE	0.8615	Full model
665	0.1276	4.794	0.5131	0.8711	treatmentDRB	LRRC41	A0A0B4J2G4;Q15345;A0A087X0S7;A0A087WTU1;Q562F1;B4DK79;Q53F69;A0A0C4DH00	FALSE	0.2898	Full model
666	0.4132	3.863	0.1103	0.5784	treatmentDRB	MECOM;EVI1	E7EUL6;C7FEN9;A0A0C3SFZ7;D3DNP4;Q03112	FALSE	0.9573	Full model
667	0.4599	4.053	0.129	0.6056	treatmentDRB	KDM4B;JMJD2B	A0A0C4DFL8;F5GX28;B7ZM63;O94953;B3KX69	FALSE	0.8895	Full model
668	0.04736	4.563	0.8116	0.9603	treatmentDRB	NELFA;WHSC2	A0A0C4DFX9;Q9H3P2;B3KSP0;B3KTK5;Q53GS8;H0Y3X6;B3KM78;H7C2C7;C9JHL4	FALSE	0.09065	Full model
669	-0.1137	5.93	0.2974	0.7689	treatmentDRB	DDX46	A8K6X3;A0A0C4DG89;D3DQA6	FALSE	0.5267	Full model
670	0.07868	5.277	0.5757	0.9019	treatmentDRB	HLTF	Q59GQ7;A0A0C4DGA6;Q14527;A8K5B6	FALSE	0.2398	Full model
671	-0.1716	5.823	0.106	0.5701	treatmentDRB	CHD4	Q14839;A0A0C4DGG9;A0A2R8Y521;A0A2R8Y212;F5GWX5;A0A2U3TZM0;A0A2R8YFK9;A0A2R8Y5J0;A0A2R8Y425;B3KY63;A0A2R8YFD8;A0A2R8YD40;A0A2R8YDJ9;A0A2R8YDW2;A0A2R8Y4X2;A0A2R8Y8C1;A0A2R8YER1;A0A2R8Y445;A0A2R8Y5Z7;A0A2R8Y5M9	FALSE	0.9746	Full model
672	-0.2344	4.774	0.3771	0.8113	treatmentDRB	DUT	A0A0C4DGL3;H0YNW5;H0YKC5;P33316;H0YMM5;H0YNJ9;H0YKI0;H0YMP1	FALSE	0.4235	Full model
673	-1.416	3.312	0.05056	0.4293	treatmentDRB	CAPNS1	K7EM73;K7ELJ7;A0A0C4DGQ5;P04632;K7EIV0;A0A075B7C0	FALSE	1.296	Full model
674	0.02678	4.29	0.8753	0.973	treatmentDRB	POLR3E	B4DDR0;A0A0C4DH01;Q53GZ2;Q9NVU0	FALSE	0.05782	Full model
675	-0.116	5.447	0.3786	0.8113	treatmentDRB	CDK11B;CDC2L1;CDC2L2;CDK11A	P21127;A0A0D9SEN2;A0A0D9SER5;A0A0D9SEI3;B4E3D9;A4VCI5;Q6P5Y5;Q9UQ88;Q5QPR3;Q5QPR4;Q4VBY6;Q96CA8;B4E0N4	FALSE	0.4218	Full model
676	0.7846	3.848	1.167e-4	0.01059	treatmentDRB	FAM120B	B4DKV5;B4DG54;A0A0D9SEJ5;F5GY05;B4DSS4;Q96EK7	FALSE	3.933	Full model
677	0.3017	4.728	0.103	0.5637	treatmentDRB	SRSF4;SFRS4	A0A0D9SEM4;Q53F45;A8K644;Q08170;Q59EF5;B4DEM8	FALSE	0.9873	Full model
678	0.04972	4.439	0.7212	0.9414	treatmentDRB	HEL-S-31;MAP4K4;TNIK;MINK1	V9HWH3;A0A0D9SEY1;O95819;B7Z388;E7EN19;Q53TX8;B7Z3V5;E7ENQ1;G3XAA2;G5E948;H7C360;C9J840;E7EX83;A0A0D9SG62;Q5MD60;H7C0P6;Q9UKE5;Q8N4C8	FALSE	0.1419	Full model
679	-0.02961	5.534	0.8021	0.9582	treatmentDRB	DDX3X	B5BTY4;A0A2R8Y4A4;O00571;A0A0D9SF53;A0A2R8YFS5;A0A0D9SG12;A0A2R8YF78;A0A0D9SFB3;A0A2U3TZJ9;A0A2R8YFR4;A0A2R8YCW1;Q59GX6;A0A2R8Y5G6;A0A2R8Y645;F6S8Q4;A0A2R8YDH3;Q5S4N1;B4DLU5	FALSE	0.09574	Full model
680	-0.04834	4.395	0.8218	0.9639	treatmentDRB	ARFGAP2	Q8N6H7;G5E9L0;A0A0D9SF70;B3KV00;B4E327;E9PMU9;H0YDN9;E9PQP3	FALSE	0.08523	Full model
681	0.02118	5.044	0.8765	0.973	treatmentDRB	PNKP	A0A0D9SFL2;M0QYH2;A0A1S5RA93;Q96T60;M0R3C8;M0QYI1	FALSE	0.05726	Full model
682	-0.07724	4.271	0.6767	0.9305	treatmentDRB	SHPRH	A0A0D9SFM0;Q149N8;K4DI94;B3KX98	FALSE	0.1696	Full model
683	-0.1071	4.462	0.5314	0.8824	treatmentDRB	UBE3A	A0A0D9SG77;A0A1B0GVL3;Q9H2G0;Q5W7F7;Q05086;Q9BUI6;Q96GR7	FALSE	0.2746	Full model
684	-0.01674	5.105	0.9068	0.981	treatmentDRB	PHF6	A0A0D9SGE8;Q8IWS0;Q5JRC6;B4E138	FALSE	0.04249	Full model
685	0.34	3.842	0.4311	0.8318	treatmentDRB	MUM1	J3KNX4;D6W5Y8;A0A0D9SGJ8;Q2TAK8	FALSE	0.3654	Full model
686	0.03513	4.823	0.852	0.9707	treatmentDRB	FXR1	A0A0F7KYT8;A0A0F7L0Q8;P51114;A0A0F7L1S3;B4DXZ6;B4DM21;E9PFF5;B4DM78;B4DGH9;E7EU85	FALSE	0.06958	Full model
687	0.0741	4.287	0.7048	0.9397	treatmentDRB	DIAPH1	H9KV28;A0RZB8;A0A140T8Z0;Q6URC4;A0A0G2JH68;O60610;A0A1E1ERW3;A0A2R8Y5N1;B4DVR3	FALSE	0.1519	Full model
688	-0.212	5.515	0.2164	0.7122	treatmentDRB	EHMT2	A0A0G2JIS2;A0A1U9X7P8;A0A024RCN9;B7Z852;A2ABF8;A0A0G2JIR1;Q96KQ7;A2ABF9;A0A0G2JK64;Q59FM7;A0A0G2JRR0;A0A0G2JRN8	FALSE	0.6647	Full model
689	-0.08161	5.759	0.2985	0.7689	treatmentDRB	HSPA1A;HSPA1B;HEL-S-103	P0DMV8;P0DMV9;A0A0G2JIW1;A0A1U9X7W4;A8K5I0;Q59EJ3;B4DNT8;B4DWK5;B4DI39;B4DFN9;B4E388;B4E1S9;B4DVU9;B3KTT5;V9GZ37;B4DNX1;B4E1T6	FALSE	0.525	Full model
690	-0.2584	4.777	0.1042	0.5662	treatmentDRB	RXRB	B7Z7J5;A0A0G2JKR7;J3JS71;Q5STP9;A0A0S2Z570;P28702;Q06310;A0A0S2Z4M5	FALSE	0.982	Full model
691	1.013	5.006	0.1201	0.5967	treatmentDRB	DKFZp686L19235;DKFZp686J11235;DKFZp686G21220;DKFZp686C02218;IGH@;DKFZp686M08189;DKFZp686K04218;SNC73;IGHA1;DKFZp686O16217;DKFZp686C02220;DKFZp686K18196;IGHA2	A0A0G2JMB2;Q6MZV6;Q6MZW0;Q6N090;Q8WY24;Q96K68;Q8NCL6;Q6ZVX0;Q7Z374;Q6P089;Q6MZX9;Q7Z379;Q9NPP6;A0A286YEY1;Q9UP60;P01876;Q6ZW64;A0A286YEY5;Q96DK0;Q6N041;Q6N091;Q6N092;P01877	FALSE	0.9204	Full model
692	0.1084	4.293	0.5433	0.8824	treatmentDRB	SCRIB	A0A0G2JMS7;A0A0G2JNZ2;A0A0G2JPP5;Q14160;A0PJK8	FALSE	0.265	Full model
693	-0.1234	4.464	0.3765	0.8113	treatmentDRB	ABR	Q6ZT60;Q12979;A0A1C7CYZ0;B7Z7Z1;A0A0G2JQ41;B7Z2X0;B7Z683;I3L2P5	FALSE	0.4243	Full model
694	-0.0391	5.466	0.7891	0.9575	treatmentDRB	PUF60	A0A0J9YYL3;A0A0J9YVP6;A0A0J9YXJ8;A0A0J9YXX5;Q9UHX1;A0A0J9YVR6;E9PQ56;A0A0J9YWM1;H0YEM1	FALSE	0.1029	Full model
695	-0.5348	4.943	0.002392	0.08109	treatmentDRB	DNAJB6	O75190;B4DVN1;A0A0J9YX62;B4DNN5;A7UJ17;C9J2C4;B4DNF1;E9PH18;B4DMJ9;C9J2P2;F8WCZ4;C9JDX6;C9JDR7;C9JB42	FALSE	2.621	Full model
696	0.08208	4.03	0.742	0.9444	treatmentDRB	ACO2	B4DLY4;B4DJW1;B4DZ08;B2RBW5;A0A0K0K1H7;A2A274;Q99798;B4DW08;B4DEC3	FALSE	0.1296	Full model
697	-0.03879	5.217	0.7858	0.9566	treatmentDRB	PSMA7	Q05DH1;A0A0K0K1K4;O14818;H0Y586	FALSE	0.1047	Full model
698	-0.1819	3.666	0.5592	0.8949	treatmentDRB	PGLS	M0R261;A0A0K0K1K7;O95336	FALSE	0.2524	Full model
699	0.04162	4.402	0.752	0.9481	treatmentDRB	PSME1	A0A384NQ35;Q6FHU3;A0A0K0K1L8;Q06323	FALSE	0.1238	Full model
700	0.04665	4.669	0.8835	0.9763	treatmentDRB	HBA1;HBA2	P69905;A0A1S5UZ39;A0A1K0GXZ1;A0A0K2BMD8;A0A385HVY8;A0A385HW02;A0A385HW21;D1MGQ2;I1VZV6;A0A385HW00;A0A385HW63;G3V1N2;A0A385HVZ2;A0A2R8Y7C0;V9H1D9;Q9BX83;E9M4D4;E1B2D1;U6A216	FALSE	0.05381	Full model
701	-0.1265	6.346	0.4572	0.8375	treatmentDRB	MATR3;DKFZp686K23100	P43243;A8MXP9;A0A0R4J2E8;Q68D11;D6REM6;D6R991	FALSE	0.3399	Full model
702	0.2449	3.951	0.4805	0.8514	treatmentDRB	JMJD6	B2WTI3;B2WTI4;K7EJU9;A0A0S2PZM4;Q6NYC1	FALSE	0.3183	Full model
703	-0.2313	5.569	0.1523	0.6291	treatmentDRB	ARID1A	A0A0S2Q0B1;O14497;H0Y488;A0A1B0GTU5	FALSE	0.8173	Full model
704	-0.07389	6.064	0.3879	0.8132	treatmentDRB	ANXA6	A0A0S2Z2Z6;P08133;A8K3Q7;B7Z582;Q6ZP35;E7EMC6	FALSE	0.4112	Full model
705	-0.01847	4.651	0.8975	0.9804	treatmentDRB	CDK7	D6RAD4;A0A0S2Z3F9;P50613;D6R9G1	FALSE	0.04697	Full model
706	-0.06859	6.318	0.543	0.8824	treatmentDRB	ACTN4	A0A0S2Z3G9;O43707;Q96BG6;F5GXS2	FALSE	0.2652	Full model
707	-0.3119	4.551	0.399	0.8163	treatmentDRB	CASP2;hCG_20684	A0A0S2Z3H1;P42575;B4E085;D3DXE0;D3DXD9;B4E0I5;D3DXD8	FALSE	0.399	Full model
708	-0.2363	4.125	0.4156	0.8203	treatmentDRB	GNAS;GSA	A0A0S2Z3S5;A0A0S2Z3H8;P63092;Q5JWF2;B0AZR9;Q5FWY2;Q14455;O60726	FALSE	0.3813	Full model
709	0.028	5.683	0.8619	0.9707	treatmentDRB	RCC1	Q5T081;A0A0S2Z3I4;A0A0S2Z404;P18754;C9JW69;C9JRH2;C9J3R0;C9JMJ4;C9JQZ4	FALSE	0.06452	Full model
710	-0.1384	4.398	0.3446	0.7994	treatmentDRB	ETFA	A0A0S2Z3L0;P13804;H0YK49;H0YL12;H0YNX6;H0YKF0;H0YLU7;A0A0S2Z3M4	FALSE	0.4627	Full model
711	-0.1459	5.779	0.1227	0.5977	treatmentDRB	ATP2A2	A0A0S2Z3L2;P16615;H7C5W9	FALSE	0.9113	Full model
712	0.2477	4.249	0.2515	0.732	treatmentDRB	CRK	L7RT18;A0A0S2Z3Q4;P46108;A0A0S2Z3K9;I3L297	FALSE	0.5995	Full model
713	-0.1956	4.327	0.4702	0.8441	treatmentDRB	FANCG	A0A0S2Z3R2;Q53XM5;O15287;B4DE21;A0A0S2Z4A7;C9JSE3	FALSE	0.3277	Full model
714	-0.1225	4.235	0.411	0.8174	treatmentDRB	GDI1	A0A0S2Z3X8;P31150;B4DHX4;B4DH24	FALSE	0.3862	Full model
715	-0.2497	4.407	0.4889	0.8548	treatmentDRB	HSD17B10	A0A0S2Z410;Q99714;Q5H928;A0A0S2Z434	FALSE	0.3108	Full model
716	-0.3003	4.347	0.1321	0.6095	treatmentDRB	PCK2	Q6IB91;A0A384MTT2;A0A0S2Z430;Q16822;H0YML5;A0A0S2Z4C0	FALSE	0.8791	Full model
717	0.06446	4.958	0.6302	0.9144	treatmentDRB	PRCC	A0A0S2Z470;Q96FT4;A0A0S2Z456;Q92733;A0A0S2Z483	FALSE	0.2005	Full model
718	0.1587	4.505	0.6215	0.911	treatmentDRB	PSMD12	O00232;A0A0S2Z489	FALSE	0.2065	Full model
719	0.6324	6.465	9.996e-6	0.002427	treatmentDRB	NPM1	A0A0S2Z491;P06748;A0A0S2Z4G7;A4ZU86;A0A140VJQ2;Q9BTI9	TRUE	5	Full model
720	-0.1711	6.273	0.1147	0.5878	treatmentDRB	MCM7	A0A0S2Z4A5;P33993;C6EMX8;B2RBA6;B4DDF5;B3KUD7;Q9H4N9	FALSE	0.9403	Full model
721	-0.1815	4.724	0.3122	0.7829	treatmentDRB	PPP3CA	A0A0S2Z4B5;A0A0S2Z4C6;Q08209;E9PPC8;E9PK68;E7ETC2	FALSE	0.5055	Full model
722	0.03461	4.549	0.8435	0.9693	treatmentDRB	FH	A0A0S2Z4C3;P07954;A0A0S2Z3S9;A0A0S2Z3W2;A0A0S2Z3X6;A0A0S2Z4H0	FALSE	0.07394	Full model
723	-0.03254	3.933	0.8936	0.9799	treatmentDRB	NCK1	P16333;A0A0S2Z4Y3;B2R6S4;A0A0S2Z4E4;C9J0K5;A0A0S2Z4D7;C9J869;C9JVV5;C9K098	FALSE	0.04886	Full model
724	0.06718	5.655	0.5849	0.9044	treatmentDRB	TPM3;DKFZp686J1372	B2RDE1;A0A0S2Z4G4;A0A087WWU8;Q5HYB6;Q8NAG3;B4DWT5;D6R904	FALSE	0.2329	Full model
725	0.05269	4.918	0.7275	0.9436	treatmentDRB	HSD17B4	P51659;A0A0S2Z4J1;B2R659;A0A2R8YD50;B4DDM5;E7EWE5;B4DSD0;E7ER27;G5E9S2;B4DI68;E7ET17;A0A2R8Y7L2;B3KSP2;E7EPL9;Q59H27	FALSE	0.1382	Full model
726	-0.3754	4.154	0.1636	0.6511	treatmentDRB	PMM2	O15305;H3BV55;A0A0S2Z4J6;B2R6D4;A0A291FGD1;H3BPH4;B7Z6A1	FALSE	0.7862	Full model
727	-0.4134	5.115	0.419	0.8218	treatmentDRB	TGFBI	A0A0S2Z4K6;Q53GU8;A0A0S2Z4Q2;Q15582;H0Y8L3	FALSE	0.3777	Full model
728	-0.1899	5.151	0.1457	0.6231	treatmentDRB	YARS	A0A0S2Z4R1;P54577;A0A0C4DGZ5	FALSE	0.8365	Full model
729	-0.1501	4.329	0.355	0.7996	treatmentDRB	HGS	B4E1E2;A0A0S2Z4R4;O14964;A0A0S2Z4Q4;I3L1E3	FALSE	0.4498	Full model
730	-0.2031	6.395	0.1038	0.5646	treatmentDRB	MCM3;HCC5	Q53HJ4;B2R7C5;A0A0S2Z4T1;P25205;A0A0S2Z492;J3KQ69;B4DUQ9;A0A499FHX9;Q8NHX6;B4DS46	FALSE	0.984	Full model
731	-0.07879	3.862	0.7361	0.9437	treatmentDRB	RIN1	E9PNR2;A0A0S2Z4T5;A0A0S2Z4U0;Q13671;B4DW96;B4DN44;B7Z310;Q59FL5	FALSE	0.1331	Full model
732	-0.1723	4.437	0.5365	0.8824	treatmentDRB	PQBP1	A0A0S2Z4V5;A0A0S2Z556;O60828;H7C053	FALSE	0.2704	Full model
733	0.1172	5.576	0.4433	0.8342	treatmentDRB	SRRM1	A0A0S2Z4W1;A9Z1X7;B7Z7U0;A0A0S2Z4Z6;Q8IYB3;E9PCT1;M0R088	FALSE	0.3533	Full model
734	-0.07322	4.551	0.6704	0.9288	treatmentDRB	CLINT1	A0A0S2Z4Y4;A0A0S2Z5H3;Q14677	FALSE	0.1736	Full model
735	-0.2091	4.472	0.3557	0.7996	treatmentDRB	DPM1	A0A0S2Z4Y5;Q5QPK2;H0Y368;O60762;Q5QPJ9	FALSE	0.4489	Full model
736	0.4025	5.931	0.08304	0.5225	treatmentDRB	RBM14	A0A0S2Z4Z0;Q96PK6;Q59GV2	FALSE	1.081	Full model
737	0.2122	3.861	0.3133	0.7829	treatmentDRB	RIPK2	Q2TU65;B3KQM3;A0A0S2Z4Z8;O43353	FALSE	0.504	Full model
738	0.4063	6.324	0.03507	0.3605	treatmentDRB	NONO	A8K525;A0A0S2Z4Z9;Q15233;H7C367	FALSE	1.455	Full model
739	0.1064	4.131	0.6491	0.9182	treatmentDRB	OPTN	B7ZA56;B4E184;A0A0S2Z500;Q96CV9;A0A0S2Z5I6	FALSE	0.1877	Full model
740	-0.01047	5.348	0.9537	0.99	treatmentDRB	SRSF10	Q5JRI1;Q53GD7;A0A0S2Z504;O75494	FALSE	0.0206	Full model
741	-0.3175	5.058	0.1904	0.6738	treatmentDRB	DAZAP1	K7EQ02;K7EQ55;K7EK33;A0A0S2Z569;Q96EP5	FALSE	0.7202	Full model
742	-0.5014	4.112	0.1359	0.6178	treatmentDRB	VPS33B	B7Z6M7;F5H008;B7Z1N4;A0A2R8YDQ0;A0A0S2Z577;Q9H267	FALSE	0.8669	Full model
743	-0.2123	4.767	0.1682	0.6523	treatmentDRB	RDH11	A0A0S2Z583;Q8TC12;G3V2G6;A0A0S2Z575;H0YIZ8;G3V234;B3KQ19	FALSE	0.7741	Full model
744	-0.3592	4.832	0.06286	0.4769	treatmentDRB	FOSL1	Q53GM9;B2R9B4;A0A0S2Z595;P15407;E9PPX2	FALSE	1.202	Full model
745	-0.3112	4.283	0.1821	0.6676	treatmentDRB	DCTN4	A0A0S2Z5B8;A0A0S2Z5D4;Q9UJW0;B4DL03	FALSE	0.7397	Full model
746	0.5945	5.18	0.002078	0.07372	treatmentDRB	PAK1IP1	A0A0S2Z5C3;Q9NWT1	FALSE	2.682	Full model
747	-0.04962	4.81	0.7343	0.9437	treatmentDRB	FAM64A	A0A0S2Z5C7;I3L419;A0A0S2Z5F0;Q9BSJ6;I3L156	FALSE	0.1341	Full model
748	-0.1342	4.525	0.558	0.8949	treatmentDRB	RBM23;RNPC4	Q86U06;A0A0S2Z5D9;B2RDP1;A0A0S2Z5J3;A0A0S2Z5I1;Q6IA98;B7Z8M4;G3XAP0;G3V5Z6;B3KWQ8;H0YJJ3	FALSE	0.2534	Full model
749	-0.1637	5.273	0.2294	0.7165	treatmentDRB	CWF19L1	A0A0S2Z5E9;Q69YN2	FALSE	0.6395	Full model
750	-0.3095	4.681	0.04738	0.4212	treatmentDRB	TBL2	E9PF19;B4DY50;A0A0S2Z5F3;Q8N2L6;B2RB52;A0A384MDS4;Q9Y4P3;B4DY59;Q96E41;A0A0S2Z5C1	FALSE	1.324	Full model
751	0.2579	5.103	0.138	0.6198	treatmentDRB	COPS4	Q53FV3;A0A0S2Z5H7;D6RAX7;Q9BT78;B3KM48;D6RFN0;D6RD63	FALSE	0.86	Full model
752	-0.09641	5.157	0.3805	0.8113	treatmentDRB	AP3B1	A8K586;A0A0S2Z5J4;O00203;Q3MNE1;A0A0S2Z4Z4	FALSE	0.4196	Full model
753	-0.3765	5.034	0.01123	0.2243	treatmentDRB	GINS3	A0A0S2Z5L0;Q9BRX5;A0A0S2Z5P2	FALSE	1.95	Full model
754	-0.04416	3.855	0.8593	0.9707	treatmentDRB	ABCF3	B4DRU9;A0A0S2Z5L1;Q9NUQ8	FALSE	0.06585	Full model
755	-0.2364	4.748	0.219	0.7127	treatmentDRB	SEC63	B3KQF0;A0A0S2Z5M1;Q9UGP8;B3KNE7	FALSE	0.6595	Full model
756	0.1325	4.589	0.4006	0.8163	treatmentDRB	ELAC2	G5E9D5;B3KT00;B4DT15;A0A0S2Z5M8;Q9BQ52;B3KSU9;B4E365;E7ES68	FALSE	0.3973	Full model
757	0.08105	5.027	0.6338	0.9154	treatmentDRB	MCMBP	Q9BTE3;A0A0S2Z5P5	FALSE	0.198	Full model
758	-0.2829	4.015	0.1819	0.6676	treatmentDRB	CENPH	B3KVZ3;A0A0S2Z5T0;Q9H3R5;H0Y9E6	FALSE	0.7401	Full model
759	0.08736	5.548	0.3518	0.7996	treatmentDRB	HNRNPLL;HNRPLL	B7WPG3;C9IYN3;A8K894;D6W592;A0A0S2Z6K1;A0A0S2Z5U3;Q8WVV9;A0A0S2Z610	FALSE	0.4537	Full model
760	-0.02412	4.244	0.9133	0.981	treatmentDRB	HM13	A0A0S2Z5V7;A0A3B3IUB5;Q8TCT9;A0A075B6F6;A0A0S2Z6F0;A0A3B3IT72	FALSE	0.03937	Full model
761	-0.3934	3.896	0.1657	0.6523	treatmentDRB	COG7	A0A0S2Z652;P83436;B3KSN1	FALSE	0.7806	Full model
762	-0.04578	5.662	0.8643	0.9718	treatmentDRB	MCCC1;DKFZp686B20267	A0A0S2Z693;Q96RQ3;E9PHF7;Q68D27;F5GYT8;E9PG35;B4DH16;G5E9X5;B4DHW5	FALSE	0.06332	Full model
763	0.1823	5.169	0.1364	0.6183	treatmentDRB	PHF14	O94880;A0A0U1RRH6;B4DG57	FALSE	0.8651	Full model
764	-0.1084	4.94	0.5805	0.9019	treatmentDRB	PSMA5	Q5U0A0;A0A109NGN6;P28066	FALSE	0.2362	Full model
765	-0.2529	4.159	0.1864	0.6738	treatmentDRB	MTAP	A0A140CZL6;A0A140CZL5;Q05DJ2;J3QSB7;A0A140CZL4;Q6FHT1;Q6FHP1;A0A384ME80;B4DUC8;Q13126;F2Z2F3	FALSE	0.7296	Full model
766	0.001388	4.775	0.9911	0.9987	treatmentDRB	LRWD1	A0A140VJD0;Q9UFC0;H7C5N7	FALSE	0.003898	Full model
767	0.2587	4.067	0.3498	0.7996	treatmentDRB	ADK	Q86U79;A0A140VJE0;P55263	FALSE	0.4561	Full model
768	-0.4473	4.212	0.008057	0.1883	treatmentDRB	METAP2	Q96B43;F8VRR3;F8VQZ7;A0A140VJE3;P50579;G3V1U3;B3KWL6	FALSE	2.094	Full model
769	-0.03225	4.76	0.8603	0.9707	treatmentDRB	AP1G1	Q8IY97;A0A140VJE7;B3KXW5;O43747;B4DS96;B4DDL1	FALSE	0.06535	Full model
770	0.06019	5.635	0.682	0.931	treatmentDRB	AP2B1;DKFZp781K0743	P63010;A0A140VJE8;A8K916;A8K0G3;H0UID3;H0UID4;H0UID5;A0A087X253;Q68DI0;B4DWG4;B4E261;A0A087WZQ6;A0A087WU93;A0A087WYD1;B4DIL5	FALSE	0.1662	Full model
771	-0.1292	5.46	0.3124	0.7829	treatmentDRB	BUB3	A0A140VJF3;O43684;J3QT28;B4DDM6	FALSE	0.5053	Full model
772	0.01691	4.011	0.9474	0.99	treatmentDRB	BLVRA	P53004;A0A140VJF4	FALSE	0.02344	Full model
773	-0.4089	4.765	0.07981	0.5139	treatmentDRB	COMT	P21964;A0A140VJG8;B8XPJ8;B8XPJ7;E7EUU8;E7EMS6	FALSE	1.098	Full model
774	0.5026	4.171	0.1515	0.6291	treatmentDRB	ECM1	A0A140VJI7;Q16610	FALSE	0.8195	Full model
775	-0.09829	5.372	0.3697	0.8085	treatmentDRB	ESD	A0A140VJJ2;P10768;X6RA14;H7BZT7;U3KQT1	FALSE	0.4322	Full model
776	-0.03052	5.161	0.7413	0.9444	treatmentDRB	GLRX3	A0A140VJK1;O76003	FALSE	0.13	Full model
777	-0.09687	4.7	0.5258	0.8815	treatmentDRB	GPD2	Q53T76;A8K1Z2;A0A140VJK2;P43304;B7Z601	FALSE	0.2792	Full model
778	-0.1067	5.737	0.1603	0.6429	treatmentDRB	GMPS	A0A140VJK6;P49915;B4DUT7;Q53F90	FALSE	0.7951	Full model
779	0.2319	3.616	0.486	0.854	treatmentDRB	ITGA3	B4E0H8;A0A140VJM0;P26006;H0YA49;Q59F03	FALSE	0.3134	Full model
780	-0.1418	4.861	0.1917	0.6757	treatmentDRB	LRRC40	A0A140VJN3;Q9H9A6	FALSE	0.7173	Full model
781	-0.1704	4.439	0.3697	0.8085	treatmentDRB	MAT2B	A0A140VJP2;Q9NZL9;A8K7A4;B7Z1X8;H7C0X7	FALSE	0.4322	Full model
782	-0.09324	5.385	0.266	0.7433	treatmentDRB	MAT2A	A0A140VJP5;P31153;B4DEX8	FALSE	0.5752	Full model
783	0.2553	3.819	0.4083	0.8174	treatmentDRB	OAT	P04181;A0A140VJQ4;Q59HE2	FALSE	0.389	Full model
784	-0.09841	4.958	0.5541	0.8922	treatmentDRB	PXN	F5GZ78;B3KVL0;A0A140VJQ8;A0A1B0GTU4;P49023;A0A1B0GU60;Q59GS5;B4DRY6	FALSE	0.2564	Full model
785	-0.3185	5.133	0.008004	0.1883	treatmentDRB	PPP2CB;PPP2CA	Q8WZ56;Q5U0I7;B3KRM2;A0A140VJS0;P62714;B3KQ51;E7ESG8;E5RHC1	FALSE	2.097	Full model
786	-0.3685	5.326	0.06634	0.491	treatmentDRB	PSMC5	Q59GS3;A0A140VJS3;P62195;J3QQM1;J3QLH6;J3KRP2;J3QSA9;J3QSE0	FALSE	1.178	Full model
787	0.1028	4.105	0.648	0.9182	treatmentDRB	PSMB2	A0A140VJS6;P49721;B7Z478	FALSE	0.1884	Full model
788	-0.2719	4.589	0.06166	0.4735	treatmentDRB	PPP2R2A	Q56VW8;A0A140VJT0;P63151	FALSE	1.21	Full model
789	0.03203	5.561	0.7448	0.9455	treatmentDRB	RNH1	A0A140VJT8;P13489;A0A024RC87;H0YCR7	FALSE	0.128	Full model
790	-0.2603	5.642	0.03436	0.3579	treatmentDRB	STMN1	A2A2D0;P16949;A0A140VJW2;B5BU83;Q59G27;Q96CE4	FALSE	1.464	Full model
791	-0.2798	5.027	0.02341	0.3148	treatmentDRB	DARS	D3DP78;A0A140VJW5;P14868;Q53T60	FALSE	1.631	Full model
792	-0.1254	4.992	0.4847	0.854	treatmentDRB	ACAT1	A0A140VJX1;P24752;E9PRQ6	FALSE	0.3145	Full model
793	-0.6246	4.944	0.1393	0.6209	treatmentDRB	TMEM209	A0A140VJX5;Q96SK2	FALSE	0.8561	Full model
794	-0.4275	4.488	0.02138	0.3026	treatmentDRB	TRAP1	Q9BV61;Q59EK6;Q53FS6;A0A140VJY2;Q12931;Q8N9Z3;Q53G55;Q5CAQ4;I3L0K7;K0A7K7	FALSE	1.67	Full model
795	-0.05618	4.77	0.7163	0.9413	treatmentDRB	TXNDC17	A0A140VJY7;Q9BRA2;I3L0K2;I3L3M7;I3L2R6	FALSE	0.1449	Full model
796	-0.104	5.248	0.327	0.7924	treatmentDRB	USP5	P45974;A0A140VJZ1	FALSE	0.4855	Full model
797	-0.4171	4.963	0.2752	0.75	treatmentDRB	AZGP1	A0A140VK00;P25311;C9JEV0;A0JLQ0	FALSE	0.5603	Full model
798	-0.02924	5.343	0.8184	0.9626	treatmentDRB	DPYSL3	Q6DEN2;A0A140VK07;Q8IXW6;Q14195	FALSE	0.08704	Full model
799	0.2083	3.859	0.4068	0.8174	treatmentDRB	COPG2	Q9H9B7;A0A140VK12;Q9UBF2;Q9NUP3;B3KND4	FALSE	0.3906	Full model
800	0.02877	4.429	0.8658	0.9723	treatmentDRB	LTA4H	A0A140VK27;P09960;B4DVZ8	FALSE	0.06258	Full model
801	-0.2744	5.123	0.1903	0.6738	treatmentDRB	MCCC2	A0A140VK29;Q9HCC0;D6RD67	FALSE	0.7206	Full model
802	-0.1252	4.706	0.3997	0.8163	treatmentDRB	PPME1	A0A140VK39;Q9Y570	FALSE	0.3983	Full model
803	-0.2012	5.333	0.06936	0.5018	treatmentDRB	PSMC3	E9PM69;R4GNH3;A8K781;A0A140VK42;P17980;E9PKD5	FALSE	1.159	Full model
804	0.2161	4.993	0.1066	0.5717	treatmentDRB	PSMA3	Q6IB71;A0A140VK43;P25788	FALSE	0.9724	Full model
805	0.1684	5.005	0.1315	0.6089	treatmentDRB	PSMA6	A0A140VK44;G3V5Z7;P60900;G3V295;G3V3I1;G3V3U4	FALSE	0.8811	Full model
806	-0.005334	5.071	0.9769	0.9971	treatmentDRB	PSMB1	Q53FT8;A0A140VK45;P20618;Q59GN1	FALSE	0.01014	Full model
807	0.06743	4.342	0.6752	0.9305	treatmentDRB	PSMB4	P28070;A0A140VK46;B4DFL3	FALSE	0.1706	Full model
808	-0.0411	5.864	0.7315	0.9437	treatmentDRB	SND1	A0A140VK49;Q7KZF4;B2R5U1;Q59FF0;B4E299;B3KU67;I6TRR8	FALSE	0.1358	Full model
809	0.1976	5.776	0.1767	0.664	treatmentDRB	SRRM2;KIAA0324	A0A140VK53;Q9UQ35;O60382	FALSE	0.7527	Full model
810	-0.2928	5.364	0.005098	0.1399	treatmentDRB	TALDO1	A0A140VK56;P37837;F2Z393	FALSE	2.293	Full model
811	0.01359	4.545	0.9244	0.9863	treatmentDRB	ATP6V1B2	A0A140VK65;P21281;Q59HF3;H0YC04	FALSE	0.03413	Full model
812	0.0172	5.295	0.8721	0.9723	treatmentDRB	PSMC2	A0A140VK70;P35998;Q75L23	FALSE	0.05945	Full model
813	0.2059	3.945	0.4087	0.8174	treatmentDRB	PPP1R7	C9J177;H7C003;A0A140VK83;Q15435;B5MBZ8;C9JD73	FALSE	0.3885	Full model
814	-0.1033	4.381	0.6891	0.935	treatmentDRB	RANBP1	A0A140VK94;F6WQW2;P43487;C9JXG8;D3DX26;C9JJ34;C9JDM3;B7Z6U1;C9JGV6;B4DE76	FALSE	0.1617	Full model
815	-0.1722	6.06	0.2214	0.7159	treatmentDRB	CALD1	E9PGZ1;A0A140VKA0;Q9NYG1;B7Z6G4;C9J813;B4DPW5;Q6PJM5	FALSE	0.6548	Full model
816	-0.083	5.011	0.6387	0.9154	treatmentDRB	ST13;ST13P4;ST13P5;hCG_1990625	H7C3I1;F6VDH7;Q3KNR6;Q1XBU6;B7ZA40;Q0IJ56;B4E0U6;A0A140VKA6;Q8IZP2;P50502;Q8NFI4;D6W507	FALSE	0.1947	Full model
817	0.04025	5.127	0.7898	0.9576	treatmentDRB	MECP2	P51608;E9LUH4;A0A140VKC4;D5L9I5;D3YJ43;D9ZNA4;D0UU70;C6KG45;E9LUH3;E1B2J3;A8K079;A0A075BPP5;A0A087X1U4;A0A0S2Z401;C6KG44;D6QZ43	FALSE	0.1025	Full model
818	0.2994	4.652	0.2892	0.7645	treatmentDRB	DYNC1I2	Q13409;A0A140VKE9;B4DPZ3;Q59GU5;E7EQL5;E7EV09;E7EQU2;E7EMU4	FALSE	0.5388	Full model
819	-0.1287	5.062	0.2764	0.7513	treatmentDRB	KIF2C	A0A140VKF1;Q99661;B7Z6Q6;A8K3S3;B7Z7M6;Q8N5N1;Q5JR91	FALSE	0.5585	Full model
820	-0.01454	4.576	0.914	0.981	treatmentDRB	PSMD14	A0A140VKF2;O00487;Q4ZG77	FALSE	0.03907	Full model
821	-0.2214	5.68	0.03188	0.3487	treatmentDRB	RAB7A	A0A158RFU6;P51149;C9J8S3;B4DPH9;C9J4V0;C9J4S4;C9J592	FALSE	1.496	Full model
822	0.2035	5.734	0.6027	0.9059	treatmentDRB	LTF;HEL110	P02788;A0A161I202;A8K494;B3VMW0;B7ZAL5;E7EQB2;V9HWI4;E7ER44;W8QEY1;Q5EK51;Q2TUW9;B3KSL2;B2MV14;Q19KS2	FALSE	0.2199	Full model
823	0.02792	3.958	0.8765	0.973	treatmentDRB	FTO	A0A1B0GTY1;A0A1B0GUC3;A0A1B0GV98;A0A1B0GTC5;A0A1B0GU26;B3KU60;A0A1B0GTC3;A0A1B0GVH5;Q9C0B1	FALSE	0.05727	Full model
824	0.08974	3.772	0.5943	0.9059	treatmentDRB	HSPA12A	B7Z2F7;A0A1B0GTF3;O43301;B7Z2M8	FALSE	0.226	Full model
825	-0.05895	4.379	0.7127	0.9413	treatmentDRB	ALDH7A1	A0A1B0GTY9;A0A1B0GUA1;A0A1B0GTG2;A0A1B0GW82;A0A1B0GW77;P49419;A0A0J9YWF7;A0A1B0GUY0;A0A1B0GTJ4;A0A384MDZ8;A0A1B0GV49	FALSE	0.1471	Full model
826	-0.091	4.683	0.6691	0.9283	treatmentDRB	ADSL	P30566;Q71UA4;X5D8S6;A0A1B0GTJ7;A0A1B0GWJ0;A0A1B0GTG9;B4DP46;A8K4X6;A0A1B0GWF8;X5D2Z4;X5DP48;A0A0A6YY92;A0A096LNY6;A0A096LNY5;B4DUM2	FALSE	0.1745	Full model
827	-0.4428	4.298	0.2129	0.7063	treatmentDRB	HEL-S-130P;CTSD	H7C469;A0A1B0GW44;A0A1B0GV23;A0A1B0GVD5;A0A1B0GWE8;V9HWI3;A0A1B0GU92;A0A1B0GU03;P07339;A0A1B0GVP3;F8WD96;C9JH19	FALSE	0.6718	Full model
828	0.3665	3.875	0.2123	0.7063	treatmentDRB	KIAA1279	A0A1B0GUA3;Q96EK5;A0A1B0GUH6	FALSE	0.673	Full model
829	-0.2012	4.69	0.4373	0.8318	treatmentDRB	ZEB2;ZFHX1B	E7EUW9;Q53TD9;A0A1B0GVV8;A0A1B0GW50;A0JP08;A0A1B0GV02;O60315;A0A1X7SC99;A0A1B0GWI0	FALSE	0.3592	Full model
830	-0.3271	5.539	0.0743	0.5109	treatmentDRB	EHMT1	Q9H9B1;A0A1B0GV09;A0A1B0GU48;A0A0C4DGF8	FALSE	1.129	Full model
831	-0.05217	4.244	0.7495	0.9481	treatmentDRB	ZNF654	A0A1B0GWA0;Q8IZM8	FALSE	0.1252	Full model
832	-0.1713	5.428	0.167	0.6523	treatmentDRB	DPYSL2	Q16555;A0A1C7CYX9;Q59GB4;Q53ET2;Q86U75	FALSE	0.7774	Full model
833	0.4528	5.414	0.03983	0.3806	treatmentDRB	VDAC1	A0A1L1UHR1;P21796;B3KTS5;C9JI87	FALSE	1.4	Full model
834	0.04775	4.647	0.7802	0.9552	treatmentDRB	GALNT2	G3V1S6;B7Z6K2;A0A1L7NY50;A0A1L7NY41;Q10471;B7Z462	FALSE	0.10780000000000001	Full model
835	-0.2075	4.657	0.2419	0.7232	treatmentDRB	C10orf12	A0A1P0AZG4;A0PJI9	FALSE	0.6163	Full model
836	0.03923	5.806	0.8072	0.9586	treatmentDRB	LMO7	A0A1P7ZIM8;Q8WWI1;E9PMS6;J3KP06;F8J2B5;F8WD26;B7Z8W3;E9PMP7;E9PMT2;A0A0A0MTE2;H0Y424	FALSE	0.09301	Full model
837	0.2886	4.12	0.2068	0.6966	treatmentDRB	MLLT4	Q5TIG5;G1UI22;A8MQ02;A0A1P7ZIN0;J3KN01;P55196	FALSE	0.6845	Full model
838	0.2604	3.82	0.396	0.8163	treatmentDRB	NFKB2	Q00653;A0A1P8C958;D3DR86	FALSE	0.4023	Full model
839	-0.1016	6.744	0.3518	0.7996	treatmentDRB	TLN1	A0A1S5UZ07;Q9Y490	FALSE	0.4537	Full model
840	-0.01631	4.8	0.9054	0.981	treatmentDRB	TRIOBP	A0A1S5UZ31;Q9H2D6;H0Y5J9	FALSE	0.04315	Full model
841	-0.3005	4.213	0.2517	0.732	treatmentDRB	MICAL1	A0A1S5UZH2;Q8TDZ2	FALSE	0.5992	Full model
842	0.113	4.465	0.7634	0.9519	treatmentDRB	ABCF1	Q2L6I2;A0A1U9X609;Q8NE71;A0A0G2JIC2;B4DNU2;Q59F96;H0YGW7	FALSE	0.1172	Full model
843	0.07163	4.665	0.5863	0.9049	treatmentDRB	CSNK2B;CSNK2B-LY6G5B-1181;CSNK2B-LY6G5B--991	A0A1U9X7J2;N0E4C7;Q5SRQ6;P67870;N0E638;N0E466;Q5SRQ3;N0E472;A0A0G2JM12	FALSE	0.2319	Full model
844	0.03275	4.966	0.8275	0.9673	treatmentDRB	NELFE;NELF-E;RDBP	A0A1U9X839;A0A1U9X830;P18615;H9ZYJ1;A0A0A0MSN9;B7Z6T4;A0A0A0MT02;E9PD43;A0A0G2JI50	FALSE	0.08225	Full model
845	-0.1977	4.458	0.492	0.8557	treatmentDRB	NRM	B3KQU6;A0A1U9X845;Q8IXM6;H0Y6T6	FALSE	0.3081	Full model
846	-0.1808	4.979	0.1087	0.5738	treatmentDRB	RING1	B4DW57;A0A1U9X8F2;A0A1U9X8F1;Q06587;B4DVB5;A0A024RCR9	FALSE	0.9639	Full model
847	-0.2796	4.546	0.08823	0.5368	treatmentDRB	SKIV2L;SKI2W	Q15477;A0A1U9X8I9;A0A1U9X8J0;A0A1U9X8J1;A0A1U9X8J2;B4E0N1;B4DM01;Q9NPK3;O76046;A0A1U9X8J6;Q96BC0;A0A1U9X8I7;A0A024RCU1;B4DSY1	FALSE	1.054	Full model
848	-0.2773	4.676	0.1568	0.637	treatmentDRB	TRIM27	A0A1U9X8R9;P14373;Q59EC6	FALSE	0.8046	Full model
849	0.07939	5.239	0.6466	0.9182	treatmentDRB	C6orf11;WDR46	A0A1U9X8W1;A0A1U9X8U7;A0A1U9X8U3;B4DNI0;B0UZZ8;O15213;B4DP15;A8K9A1;A8K806	FALSE	0.1894	Full model
850	-0.4878	4.619	0.2391	0.7194	treatmentDRB	S;CDSN	Q0EFA5;A8K9C1;A0A1U9X8Y9;A0A1U9X8X8;A0A1U9X8X5;Q2L6G8;M1SWB8;G8JLG2;D2IYL2;A0A1U9X901;A0A1U9X8Z0;A0A1U9X8X6;Q15517	FALSE	0.6214	Full model
851	-0.08861	5.914	0.3541	0.7996	treatmentDRB	A0A1U9X8Y4	A0A1U9X8Y4	FALSE	0.4509	Full model
852	-0.3031	5.935	0.3868	0.8131	treatmentDRB	MDC1	Q14676;A0A1U9XBE0;A0A1U9XBE3;A0A1U9XBC1;A0A1U9XBF2;A0A1U9XBB2;A0A1U9XBC0;A0A1U9XBD4;A0A1U9XBC2;A0A1U9XBD9;A0A1U9XBE1;A0A1U9XBC3;B4DYH4	FALSE	0.4125	Full model
853	-0.0176	3.774	0.9463	0.99	treatmentDRB	TSC2	P49815;A0A2R8YGU4;A0A1V1FWM5;A0A2R8YGD6;A0A2R8Y7C8;A0A2R8YDR3;A0A2R8Y7X5;A0A2R8YDZ2;H3BMQ0;X5D2U8;X5D9D6;X5D7Q2;A0A2R8Y5F1;A0A386NCL5;A0A1V1G0E9;A0A1V1FGH9;A0A1V1FTF4;A0A2R8Y6C9;A0A1V1FWL6;A0A1V1FI06;A0A1V1FNX9	FALSE	0.02398	Full model
854	0.005355	4.544	0.984	0.9971	treatmentDRB	ERCC4	A0A1W1GSK9;Q92889;A0A1W1GST9;B4DXD8	FALSE	0.007023	Full model
855	0.2006	4.182	0.3007	0.7714	treatmentDRB	PIGT	Q969N2;A0A1W2PPC3;A0A1W2PRZ8;A0A1W2PP57;A0A1W2PNP0;A0A1W2PPS0;A0A1W2PPR6;A0A1W2PPQ7;A0A1W2PP13;A0A1W2PQN1;A0A1W2PP53;A0A1W2PR92;B7Z3L1;F6W983;A0A1W2PQ52;B7ZAP3;B7Z1F1;B7Z1N3;A0A1W2PRH2;A0A1W2PPI8;A0A1W2PQ29	FALSE	0.5219	Full model
856	-0.2789	3.994	0.183	0.6676	treatmentDRB	GOSR2	O14653;A0A1W2PPP5;I3L4Z6;A0A1W2PRP7;A0A1W2PPG1;A0A1W2PRL0;A0A1W2PRC2;A0A1W2PS12;A0A1W2PQM3;A0A1W2PR02;A0A1W2PQ77;A0A1W2PPW8;A0A1W2PQP2;A0A1W2PR23;A0A1W2PNV3;A0A1W2PQE0;A0A1W2PS81;A0A1W2PQ38;E7EQ34;I3NI02;A0A1W2PPG5;B4E141;A0A1X7SBU8;I3L0K1;A0A1W2PRV0;A0A1W2PRE6;A0A1W2PPJ0;I3L1K7;A0A1W2PQ06;A0A1W2PRD0	FALSE	0.7375	Full model
857	0.0845	5.316	0.3639	0.8043	treatmentDRB	ARPC1B	A0A1W2PNV4;C9JEY1;C9K057	FALSE	0.4391	Full model
858	-0.04697	4.572	0.7935	0.9582	treatmentDRB	STAT6	Q9BQD2;A0A494C0T4;B7ZAC1;B4DQB3;A0A1W2PNW1;B2R680;A8K4S9;H0YJH6;P42226;B4DR42	FALSE	0.1005	Full model
859	-0.03067	5.101	0.7525	0.9481	treatmentDRB	UNC45A	A0A1W2PNX8;Q9H3U1	FALSE	0.1235	Full model
860	-0.4011	4.535	0.04366	0.4023	treatmentDRB	JMJD1C	B7ZLC8;A0A1W2PNZ9;Q15652;H7BXU7;A0PJE4	FALSE	1.36	Full model
861	-0.01104	4.219	0.959	0.9917	treatmentDRB	RBMX2	Q9Y6G0;A0A1W2PP04;Q9Y388;Q5JY83;Q05DU0;Q0VGM7	FALSE	0.0182	Full model
862	-0.1609	4.095	0.4509	0.835	treatmentDRB	TRIM3	D3DQT4;D3DQT3;Q6ZTE7;A0A1W2PPI7;B7Z5Y8;O75382	FALSE	0.3459	Full model
863	-0.1241	5.643	0.3157	0.7835	treatmentDRB	TCEA1	A0A384MTX4;A0A1W2PPZ5;P23193;B7Z4W0;A0A1W2PRL9;E5RIS7	FALSE	0.5007	Full model
864	0.2862	6.213	0.1722	0.6588	treatmentDRB	DDX17	A0A1W2PQ51;Q59F66;A0A1X7SBZ2;Q92841;B4DZQ7	FALSE	0.7639	Full model
865	-0.2221	4.126	0.3944	0.8163	treatmentDRB	PFKFB3	F2Z2I2;Q5W015;Q5VX20;A0A1W2PR17;Q16875;B7Z8A0;B7Z7U8;A0A1W2PNV9;O60352	FALSE	0.404	Full model
866	-0.1482	4.771	0.1989	0.683	treatmentDRB	MED17	A0A1W2PRB8;Q9NVC6;A0A1W2PS27;A0A384NYG5;B4DSE1;E9PM72;A0A1W2PS69;A0A1W2PNW7;A0A1W2PRX4;A0A1W2PQ48	FALSE	0.7014	Full model
867	-0.1185	4.291	0.7707	0.9532	treatmentDRB	SMN1;SMN2	Q16637;E7EQZ4;A0A1W2PRV5;A0A3G6V6Q6;A0A3G6V326;B4DP61;A0A3G6V3P1;A0A3G6V713	FALSE	0.1131	Full model
868	0.1647	3.784	0.3503	0.7996	treatmentDRB	BIVM-ERCC5;ERCC5;ERCC5-201	A0A1W2PS85;Q59FZ7;R4GMW8;P28715;B4DGQ2;A0A090HNM7;B4DSI5;A0A494C0S2	FALSE	0.4556	Full model
869	-0.6419	3.661	0.1385	0.6199	treatmentDRB	TEAD3	Q96G15;Q71U35;A0A1X7SBS4;Q99594	FALSE	0.8586	Full model
870	0.2071	3.982	0.6062	0.9059	treatmentDRB	ANKLE2	A0A220T1R9;Q86XL3	FALSE	0.2174	Full model
871	-0.3462	5.928	0.001599	0.06641	treatmentDRB	HCFC1	A0A223PQH6;P51610;A6NEM2	FALSE	2.796	Full model
872	-0.1792	5.48	0.04789	0.4219	treatmentDRB	PHGDH;HEL-S-113;PGDH3	O43175;A0A2C9F2M7;A0A286YF22;V9HW79;B3KSC3;A0A286YFA2;A0A286YFL2;Q9UMY2;A0A286YFM8;Q8N5M8	FALSE	1.32	Full model
873	-0.2887	4.511	0.1188	0.5967	treatmentDRB	MON2	B7ZM73;A0A286YFF8;Q7Z3U7	FALSE	0.9252	Full model
874	0.04901	5.076	0.6583	0.9231	treatmentDRB	ROCK2	A0A2P9DU05;O75116;E9PF63;Q14DU5;B4DRJ9	FALSE	0.1815	Full model
875	-0.1082	4.938	0.6445	0.9182	treatmentDRB	GOLGA2	A0A2Q2TH77;Q08379	FALSE	0.1908	Full model
876	0.09733	3.897	0.7005	0.9384	treatmentDRB	CAMK2G;CAMK2B	Q5SWX3;Q13555;A0A2Q3DQE3;A8K6N9;Q8WU40;B3KY86;Q53H78;D3DVK8;Q13554;H7BXS4;B3KTH7;H0Y6G2;B7Z1Z6;A4D2J9	FALSE	0.1546	Full model
877	-0.01178	4.934	0.9401	0.9893	treatmentDRB	TNS1	Q9HBL0;A0A2R8Y4T1;A0A494C067;B2RU35;E9PF55;E9PGF5;Q0VG54;A1L0S7;Q0VG55;A0A087WWW7;H0Y4U1;Q59G71;Q6PJM3	FALSE	0.02682	Full model
878	-0.1103	3.867	0.5799	0.9019	treatmentDRB	EPS8	B4E3T6;A0A2R8Y4W2;A0A2R8YE63;Q12929;F5H3Q6;F5H0R8	FALSE	0.2366	Full model
879	0.9204	3.656	0.1253	0.5996	treatmentDRB	CCDC88A;KIAA1212	Q3V6T2;A0A2U3TZV9;D6W5D1;A0A2R8YG73;A0A2R8Y4W8;A0A2R8Y4X4;A0A2R8Y885;A0A2R8Y7D4;A0A2R8YGU1;A0A2R8YCU9;H7C2C6;H0Y7U8;A0A2R8Y820;A0A2R8YDS8;A0A2R8Y7B1;H0Y470;Q9ULK8	FALSE	0.9022	Full model
880	-0.1578	4.827	0.3498	0.7996	treatmentDRB	CTCF	A0A2R8Y595;A0A2R8YFL0;P49711	FALSE	0.4562	Full model
881	0.1445	5.253	0.269	0.7467	treatmentDRB	CSNK2A1;CSNK2A3	P68400;B2R6D7;Q5U5J2;E7EU96;A0A2R8YD58;A0A2R8YF43;A0A2R8Y5A0;A0A2R8Y4H0;B5BUH5;Q2I0Y7;A0A2R8Y4D6;V9GYA2;Q8NEV1;A0A2R8YEW1;A0A2R8YDY7	FALSE	0.5702	Full model
882	0.0209	4.077	0.929	0.9872	treatmentDRB	ATXN2	B3KT59;H0YH87;A0A2R8Y7P6;A0A2R8YDM9;F8VQP2;F8WB06;Q2M2R5;V9GY86;A0A2R8Y7E6;A0A2R8Y5A6;Q99700;F8VRK6	FALSE	0.032	Full model
883	0.02968	4.044	0.9129	0.981	treatmentDRB	SHROOM3	B3KY47;A0A2R8Y5P9;Q8TF72;Q6ZVL3;B4E244	FALSE	0.03957	Full model
884	0.1455	4.146	0.5339	0.8824	treatmentDRB	TBCE	Q15813;A0A2R8Y5Q8;A0A2R8YHI9;A0A2R8Y7E7;A0A2U3TZJ6;A0A2R8YER9;A0A2R8YFL4;A0A2R8Y809;A0A2R8Y4V6;A0A2R8Y784;A0A2R8Y4P2;A0A2R8YFM3;A0A2R8Y787;A0A2R8Y5H6;A0A2R8Y6Q1	FALSE	0.2725	Full model
885	0.1518	5.319	0.3131	0.7829	treatmentDRB	RDX	B0YJ88;A0A2R8Y5S7;P35241;A0A2R8Y7M3;Q05CU6;Q6PKD3;B7Z2S7	FALSE	0.5044	Full model
886	0.3922	5.248	0.002415	0.08109	treatmentDRB	RPL5	A0A2R8Y6J3;B3KTM6;A2RUM7;Q59GX9;P46777	FALSE	2.617	Full model
887	-0.1925	4.746	0.426	0.8299	treatmentDRB	ERCC3	G3V1S1;B3KTH1;B3KRG2;A8K359;A0A2R8Y6W8;P19447;Q53HW5	FALSE	0.3706	Full model
888	-0.005669	4.229	0.9787	0.9971	treatmentDRB	SUCLA2;DKFZp686D0880;DKFZp564P2062	Q9P2R7;A0A2R8Y6Y7;Q6N0B1;E5KS55;E5KS60;A0A2R8YDQ9;B4DRV2;B7ZAF6;Q7Z503;A0A0U1RQL1;A0A0U1RQF8;A0A0S2Z511;Q5T9Q5;B7Z9S6;A0A2R8Y6E6;A0A2R8Y5P6;Q9Y4T0;B4DY87	FALSE	0.009338	Full model
889	-0.1536	5.074	0.1666	0.6523	treatmentDRB	BPTF	E7ETD6;E9PE19;A0A2R8Y7Q1;Q12830;F5GXF5	FALSE	0.7783	Full model
890	0.1558	5.24	0.225	0.7165	treatmentDRB	RPS14	P62263;A0A2R8Y811;E5RH77	FALSE	0.6479	Full model
891	-0.3846	5.02	0.01811	0.2872	treatmentDRB	RNASEH2B	Q5TBB1;A0A2R8YCX2;A0A2R8YGP2;A0A2R8Y7R8;Q8N451;A0A2R8Y6Y1;A0A2R8Y6Q6;A0A2R8YCJ4;A0A087WZJ6;A0A2R8Y761;A0A087WXR7;A0A2R8YEH2;A0A2R8Y4S2;A0A2R8Y687;A0A2R8Y6M7;A0A2R8Y883;A0A2R8YCP1;A0A2R8Y459;A0A2R8Y7Q3;A0A2R8YE60;A0A2R8YEC1;A0A2R8YEU9;A0A2R8YEB4	FALSE	1.742	Full model
892	-0.08341	5.15	0.4906	0.8557	treatmentDRB	TOPBP1	A0A2R8YD63;Q92547;A7E2X7;A0AV47	FALSE	0.3093	Full model
893	-0.3013	4.167	0.2308	0.7165	treatmentDRB	DOCK10	A0A2R8YD85;Q96BY6	FALSE	0.6367	Full model
894	-0.01719	4.452	0.9138	0.981	treatmentDRB	OPA1	O60313;E5KLL9;E5KLM1;E5KLM0;C9JMB8;A0A2R8YDM2;A0A2R8YE78;E5KLM2;A0A2R8Y3X5;E5KLJ9;E5KLK0;A0A2R8YGE5;A0A2R8YD53;A0A2R8YFD1;A0A2R8Y4Q3	FALSE	0.03917	Full model
895	-0.1356	4.477	0.5891	0.9049	treatmentDRB	PIG59;GLUL	A8YXX4;A0A2R8YDT1;P15104;A1L199;B4DWM6	FALSE	0.2298	Full model
896	-0.2557	4.446	0.1828	0.6676	treatmentDRB	CCNH	D6RHI7;D6RG18;Q59FW7;A8K6Q5;A0A2R8YEM2;P51946	FALSE	0.738	Full model
897	-0.02534	3.935	0.8932	0.9798	treatmentDRB	VPS33A	H3BMM5;A0A2R8YF87;Q96AX1;Q9H6C4;B2RDH6	FALSE	0.04905	Full model
898	-0.07988	4.992	0.5779	0.9019	treatmentDRB	MICAL2	A0A2R8YFA9;O94851	FALSE	0.2381	Full model
899	0.2747	4.054	0.09093	0.5466	treatmentDRB	SEC23B	B4DRA5;A0A2R8YFH5;Q15437;B4DJW8;Q5QPE2	FALSE	1.041	Full model
900	-0.119	5.009	0.5011	0.8581	treatmentDRB	FAM208B	Q5VWN6;A0A2R8YH03	FALSE	0.3001	Full model
901	-0.1546	5.599	0.1574	0.6382	treatmentDRB	SMC6	A0A2S1ZR87;Q96SB8;A0A2S1ZR79;C9JMN1;A0A0A0MRY1	FALSE	0.803	Full model
902	-0.003565	4.019	0.9876	0.9971	treatmentDRB	ARHGAP17	A0A2X0SF71;Q68EM7;C9IZD3;B4DWE9;I3L4P6	FALSE	0.005402	Full model
903	0.3805	4.409	0.2561	0.7369	treatmentDRB	SRGAP1;SRGAP2	Q7Z6B7;A0A2X0SFI2;B7Z3G4;O75044;B7ZM87;G5EA48;A0A1S5UZH8;A0A075B7B5	FALSE	0.5915	Full model
904	-0.4932	4.469	0.03358	0.3545	treatmentDRB	ARHGAP11A	A0A2X0SFK9;Q6P4F7;H3BR51	FALSE	1.474	Full model
905	-0.4836	3.861	0.1925	0.676	treatmentDRB	SYDE1	M0QXZ8;O60432;B2RD93;A0A2X0SFL9;Q6ZW31;M0R101	FALSE	0.7156	Full model
906	0.08247	4.084	0.6774	0.9305	treatmentDRB	ARHGAP35;GRLF1	Q9NRY4;A0A2X0SFV3;A2RRE5	FALSE	0.1691	Full model
907	0.1019	4.146	0.5535	0.8921	treatmentDRB	FARP1	A0A2X0TVY0;C9JME2;Q9Y4F1;M0QYB0;A0A1B0GV68	FALSE	0.2569	Full model
908	-0.001521	3.913	0.9964	0.9991	treatmentDRB	OCRL	Q504W7;A0A2X0TVZ9;Q01968;A0A2R8YCN4;A0A2R8YG38	FALSE	0.001562	Full model
909	-0.4505	5.074	9.68e-4	0.04927	treatmentDRB	MMS22L	A0A2Z2E9D2;Q6ZRQ5;E2QRD4	FALSE	3.014	Full model
910	0.1672	5.344	0.2027	0.6901	treatmentDRB	DBN1	A0A2Z6ATB6;Q16643;D6R9W4;B3KSQ7	FALSE	0.6932	Full model
911	0.1643	4.532	0.3943	0.8163	treatmentDRB	TRIM22	B4DVR0;D3DQT1;A0A348GSH8;D3DQT0;A8K319;Q8IYM9;C9JWC5;B4DQA9;B4DQS5;C9JIU5	FALSE	0.4042	Full model
912	-0.01565	3.842	0.936	0.989	treatmentDRB	PNPLA6	A0A384DVU0;Q8IY17	FALSE	0.02871	Full model
913	0.01057	4.582	0.9671	0.9944	treatmentDRB	TCEB2	B8ZZU8;A0A384MDL3;Q15370;A0A0B4J296;I3L0M9	FALSE	0.01451	Full model
914	-0.1883	4.299	0.4387	0.8318	treatmentDRB	TDP2	A0A384MDM5;O95551;X6R5A3	FALSE	0.3579	Full model
915	0.1235	5.471	0.4945	0.8557	treatmentDRB	COL6A2	A0A384MDP3;P12110	FALSE	0.3058	Full model
916	0.02128	4.791	0.8797	0.9744	treatmentDRB	GCS1;MOGS	Q58F09;A0A384MDR6;Q13724;A0A3B3IRK6;C9J8D4;A8K9K4;A0A3B3IRW2;A0A3B3IS52	FALSE	0.05568	Full model
917	-0.06983	4.585	0.8537	0.9707	treatmentDRB	HNRNPH2	A0A384MDT2;P55795;B4DFK9;B4DP00	FALSE	0.06871	Full model
918	0.1828	5.74	0.1918	0.6757	treatmentDRB	COL1A2	A0A384MDU2;A0A087WTA8;A0A0S2Z3H5;P08123	FALSE	0.7171	Full model
919	-0.1221	5.234	0.3639	0.8043	treatmentDRB	HEL-S-77;DCTN2	A0A384MDU9;V9HW58;Q53H88;Q13561;A8K8J9;B3KTX4;H0YI98;F8W1I6;F8VW18	FALSE	0.439	Full model
920	-0.1018	4.118	0.5384	0.8824	treatmentDRB	RPS6KA3	P51812;A0A384MDW3;B7ZB17;B4DG22;B4DKZ2;B1AXG1	FALSE	0.2689	Full model
921	-0.06906	4.663	0.7473	0.947	treatmentDRB	ECHS1	A0A384MDW7;P30084	FALSE	0.1265	Full model
922	0.08659	5.337	0.4368	0.8318	treatmentDRB	CTNNA1	P35221;A0A384MDY0;B4E2G8;B4DU00;B4DKT9;G3XAM7;B3KSR8	FALSE	0.3598	Full model
923	-0.2975	5.368	0.06981	0.503	treatmentDRB	MSH3	A8K1E1;A0A384MDZ1;P20585	FALSE	1.156	Full model
924	0.09916	4.605	0.4987	0.8571	treatmentDRB	GRB2	A0A384ME16;Q6ICN0;B3KR50;B0LPF3;P62993;J3KT38	FALSE	0.3021	Full model
925	0.005302	5.536	0.9815	0.9971	treatmentDRB	TUFM	P49411;A0A384ME17	FALSE	0.008118	Full model
926	0.05539	4.89	0.7352	0.9437	treatmentDRB	SAP18	H7BZW6;A0A384ME24;O00422;U3KPY7	FALSE	0.1336	Full model
927	0.02579	5.474	0.8388	0.9692	treatmentDRB	RPL13A;RPL13a	A0A384ME37;P40429;Q9BSQ6;Q53H34;Q5QTS3;M0QYS1;Q8J015;Q0VGL3	FALSE	0.07632	Full model
928	-0.05323	5.151	0.5789	0.9019	treatmentDRB	ERLIN2	A0A384ME54;O94905;E5RHW4	FALSE	0.2374	Full model
929	0.05807	4.084	0.8385	0.9692	treatmentDRB	NT5C2	A8K6K2;A0A384MED8;P49902;Q5JUV4;B3KXN5	FALSE	0.0765	Full model
930	-0.1561	6.018	0.1448	0.6231	treatmentDRB	FSCN1	A0A384MEG1;Q16658;B3KTA3	FALSE	0.8393	Full model
931	0.1749	6.262	0.2964	0.7684	treatmentDRB	HNRNPH1	P31943;G8JLB6;A0A384MEJ3;E9PCY7;D6RBM0;H0YB39;D6RIU0	FALSE	0.5282	Full model
932	-0.2769	7.654	0.03586	0.3642	treatmentDRB	LMNA	A0A384MQX1;P02545;W8QEH3;Q5I6Y5;Q3BDU5;Q8N519;Q5TCI8	FALSE	1.445	Full model
933	0.5229	4.242	0.05068	0.4293	treatmentDRB	PEF1	A0A384MQX5;Q9UBV8	FALSE	1.295	Full model
934	-0.04625	4.852	0.6586	0.9231	treatmentDRB	DKFZp667O202;VPS29	Q5JPE4;A0A384MR19;F8VXU5;Q9UBQ0	FALSE	0.1814	Full model
935	-0.06225	5.869	0.4446	0.8342	treatmentDRB	LGALS1	A0A384MR27;P09382	FALSE	0.3521	Full model
936	-0.09298	6.384	0.4612	0.84	treatmentDRB	SMC1A;DKFZp686L19178	A0A384MR33;Q14683;G8JLG1;Q6P2R1;A8K7A6;Q6MZR8	FALSE	0.3361	Full model
937	-0.07581	4.867	0.5937	0.9059	treatmentDRB	CAPZB	B1AK87;B2R7T8;A0A384MR50;B1AK88;B4DWA6;P47756;B1AK85	FALSE	0.2265	Full model
938	-0.04671	4.59	0.8438	0.9693	treatmentDRB	NSF	I3L0N3;B7Z5J7;A0A384MTI6;P46459;B4DGR3;B7Z9U2;B4DH19;B4DSK5	FALSE	0.07378	Full model
939	-0.3437	3.76	0.1663	0.6523	treatmentDRB	DCPS	Q53G42;A0A384MTI8;Q96C86;A0A3B3ITF0	FALSE	0.779	Full model
940	-0.05138	5.885	0.5978	0.9059	treatmentDRB	TAGLN2	A0A384MTL2;P37802;X6RJP6	FALSE	0.2235	Full model
941	-0.01217	5.543	0.8996	0.9804	treatmentDRB	AHCY	P23526;A0A384MTQ3;Q1RMG2	FALSE	0.04595	Full model
942	-0.2768	4.159	0.4253	0.8291	treatmentDRB	LSS	B2R694;A0A384MTQ5;P48449;A0A0G2JQD0;C9J315	FALSE	0.3713	Full model
943	0.3205	4.164	0.2732	0.7484	treatmentDRB	GTF2H1	B2R7G4;A0A384MTQ8;P32780;B4DSG6	FALSE	0.5636	Full model
944	-0.06606	5.129	0.7077	0.941	treatmentDRB	PRDX3	A0A384MTR2;P30048;Q53HC2	FALSE	0.1501	Full model
945	0.1099	6.059	0.2326	0.7167	treatmentDRB	RUVBL1	B5BUB1;A0A384MTR5;Q9Y265;E7ETR0;B3KRS7	FALSE	0.6333	Full model
946	0.06733	4.997	0.7085	0.941	treatmentDRB	PPWD1	A0A384MTS1;Q96BP3;F5H7P7;B4DT22;B4DP34;D6R9Q1	FALSE	0.1497	Full model
947	-0.2676	5.024	0.01319	0.2468	treatmentDRB	COTL1	Q14019;A0A384MTY2;H3BT58	FALSE	1.88	Full model
948	0.1858	6.473	0.3348	0.7955	treatmentDRB	SFPQ	Q86VG2;A0A384N5Z8;P23246;Q9BSV4;Q6PIX2	FALSE	0.4752	Full model
949	-0.1119	4.7	0.5397	0.8824	treatmentDRB	GRHPR	A0A384N605;Q5M7Z5;U3KQ56;Q9UBQ7	FALSE	0.2679	Full model
950	-0.2469	5.575	0.0105	0.2117	treatmentDRB	PCBP2	A0A384N6B9;Q15366;H3BRU6;F8VZX2;B4DRD7	FALSE	1.979	Full model
951	-0.2007	5.408	0.3695	0.8085	treatmentDRB	IMPDH2	H0Y4R1;A0A384N6C2;P12268;B7Z1G4;Q6QE17;E7ETK5	FALSE	0.4324	Full model
952	-0.08806	4.807	0.6015	0.9059	treatmentDRB	NAGK	A0A384N6G7;Q9UJ70;H7C3G9;C9JEV6;H7C286	FALSE	0.2208	Full model
953	-0.09314	6.232	0.3448	0.7994	treatmentDRB	EEF2	A0A384N6H1;P13639;Q8TA90;B4DPU3;Q6PK56	FALSE	0.4624	Full model
954	-0.2332	5.957	0.07596	0.512	treatmentDRB	CSE1L	A0A384NKW7;P55060;B4DM31;B4DUC5;B4DM67	FALSE	1.119	Full model
955	-0.1524	4.436	0.4271	0.831	treatmentDRB	G6PD	P11413;A0A384NL00;A8K8D9;B4DYA7;Q2VF42;Q2Q9H2;E7EUI8;Q2Q9B7;A0A4P8W0G4;E7EM57;E9PD92;Q0PHS1	FALSE	0.3695	Full model
956	0.1689	5.183	0.2271	0.7165	treatmentDRB	PSMB3	A0A384NL22;P49720;A0A087WXQ8;A0A087WY10;A0A087WUL2	FALSE	0.6438	Full model
957	-0.1409	4.731	0.3049	0.7766	treatmentDRB	TECR	A0A384NL45;Q9NZ01;B3KM97;B3KSQ1;M0R2N5;M0R3C3	FALSE	0.5159	Full model
958	-0.1427	4.252	0.5101	0.8684	treatmentDRB	CBR1	A0A384NL53;P16152;E9PQ63;A8MTM1	FALSE	0.2924	Full model
959	0.2013	5.831	0.3237	0.7908	treatmentDRB	HNRNPA3	A0A384NL63;P51991	FALSE	0.4898	Full model
960	0.4662	4.813	0.01843	0.2879	treatmentDRB	RBM34	A0A384NL74;P42696;A2A2V2	FALSE	1.735	Full model
961	0.4435	4.962	0.04881	0.4256	treatmentDRB	COX5B	Q6FHM4;A0A384NL93;P10606;Q6FHJ9	FALSE	1.311	Full model
962	-0.1505	6.901	0.3294	0.7924	treatmentDRB	LMNB2	Q03252;A0A384NPH0;A0A0A7M1X5	FALSE	0.4823	Full model
963	-0.04683	4.011	0.843	0.9692	treatmentDRB	ALDH2	Q53FB6;A0A384NPN7;P05091;S4R3S4;B4YAH7	FALSE	0.07417	Full model
964	-0.2697	5.389	0.1466	0.6254	treatmentDRB	PDIA6	A0A384NPU5;Q15084	FALSE	0.8338	Full model
965	-0.01392	5.931	0.9491	0.99	treatmentDRB	HDGF	A0A384NPW1;P51858;B2RDE8;A8K8G0;B7Z958;B7Z525	FALSE	0.0227	Full model
966	-0.1484	6.421	0.4881	0.8544	treatmentDRB	tmp_locus_29;DES	Q53SB5;Q45VM8;Q45VM7;Q45VM6;A5Z217;A0A384NPX1;P17661;Q9H319;L7RDA5;B4DUI0	FALSE	0.3115	Full model
967	-0.02428	5.835	0.8799	0.9744	treatmentDRB	RBM39;DKFZp781C0423;DKFZp686A11192;RNPC2;DKFZp686C17209;DKFZp781I1140	Q14498;A0A384NQ03;B4DRA0;B4E1M7;Q68DD9;B3KWX7;B4DLM0;G3XAC6;Q6N037;E1P5S2;B7Z4L7;Q6MZY7;Q7Z3L0;H0Y4X3;A0A0U1RQH7	FALSE	0.05556	Full model
968	-0.1681	5.011	0.1635	0.6511	treatmentDRB	ACTR1A	B4DM97;A0A384NQ21;P61163;R4GMT0;B4DMT4;B4DXP9;A0A1B0GVS3	FALSE	0.7866	Full model
969	0.3289	4.71	0.05219	0.4346	treatmentDRB	MYL9	Q6IBG1;A0A384NY64;P24844;Q71U02	FALSE	1.282	Full model
970	0.03547	4.671	0.7828	0.9562	treatmentDRB	SCP2	B2R761;A0A384NY87;P22307;B4E0J3;H0YF61	FALSE	0.1063	Full model
971	-0.03732	6.56	0.7474	0.947	treatmentDRB	TUBB	P07437;Q5SU16;A0A384NYT8;Q5JP53;B7ZAF0;B4DY90;Q6LC01;Q5ST81;B7ZAK1;B4DQN9;B4E052;Q9BUU9;B4DMU8;B4DXZ5;Q96B85	FALSE	0.1264	Full model
972	-0.09941	5.748	0.577	0.9019	treatmentDRB	HEL-S-124m;HSPA9	B7Z4V2;V9HW84;A0A384P5G6;P38646;Q8N1C8;B7Z1V7;B7Z4T3	FALSE	0.2388	Full model
973	-0.2809	4.995	0.259	0.7383	treatmentDRB	CSRP1;DKFZp686M148	B4DY28;A0A384P5K2;P21291;Q9BTA4;Q6ZMS3;E9PND2;B4E2T4;E9PS42;Q6AI18;Q59EQ5;E9PP21;B3KVC9	FALSE	0.5868	Full model
974	0.01843	4.61	0.9548	0.99	treatmentDRB	CAT	A0A384P5Q0;P04040;B4DWK8	FALSE	0.02009	Full model
975	0.096560000000000007	5.546	0.3848	0.8113	treatmentDRB	SEPT11	D6RGI3;Q9NVA2;D6RER5;A0A384P5S0;D6RDU5;Q96KC0	FALSE	0.4147	Full model
976	-0.1093	4.566	0.6697	0.9283	treatmentDRB	ANP32A	H0YN26;Q6PKH8;Q08AJ6;A0A384P5U2;P39687;Q3KPI8	FALSE	0.1742	Full model
977	0.05433	4.393	0.7875	0.9566	treatmentDRB	CD44	P16070;A0A385KNS5;A8K309;B4DN59;H0YD13;H0Y2P0;B4E2X0;H0YE40	FALSE	0.1038	Full model
978	-0.2208	4.283	0.4159	0.8203	treatmentDRB	BRCA2	P51587;A0A386IPJ4;A0A386IN23;A0A386IP96;A0A386IPV8;A1YBP1;A0A4P8DKU7;A0A386IPI4;A0A386IPV5;A0A4P8DL22;A0A386IQ54;A0A386IN22;A0A386IPY1;A0A386INM2;A0A386IP91	FALSE	0.381	Full model
979	-0.4127	4.535	0.06283	0.4769	treatmentDRB	CTPS1	A0A3B3IRI2;P17812;B4DMB5;B4E1E0;A0A3B3IRQ8;A0A3B3ITF6;A0A3B3ITB8;B7Z9C4	FALSE	1.202	Full model
980	0.1514	4.8	0.3437	0.7994	treatmentDRB	SSR1	C9J3L8;C9J5W0;B2R6N9;A0A3B3IRT8;E9PAL7;C9IZQ1;P43307	FALSE	0.4638	Full model
981	-0.1297	4.535	0.366	0.8062	treatmentDRB	QSER1	A0A3B3IRW6;Q2KHR3;B3KWV1;H0YCQ7	FALSE	0.4365	Full model
982	-0.3503	3.903	0.3544	0.7996	treatmentDRB	KDM5B	Q9UGL1;A0A3B3IS40;A0A3B3IT25;A0A3B3ITE7;A0A3B3ITA8;B3KV94;A0A3B3IS31;A0A3B3IT85;A0A3B3ITJ7;A0A3B3ISE6	FALSE	0.4505	Full model
983	0.6165	3.81	0.02909	0.3388	treatmentDRB	MYST3;KAT6A	A5PLL3;A5PKX7;A0A3B3IS53;A0A3F2YNX6;Q92794;C9JJY6;A0A3B3ISU5	FALSE	1.536	Full model
984	-0.5215	3.853	0.09342	0.5532	treatmentDRB	IDE	A0A3B3ISG5;P14735;B7Z7W6;B3KSB8;Q59GA5	FALSE	1.03	Full model
985	-0.05492	3.965	0.874	0.973	treatmentDRB	RMI2	Q96E14;A0A3B3ISX4	FALSE	0.05847	Full model
986	-0.3009	5.439	0.02115	0.3006	treatmentDRB	BLM	A0A3B3IT82;B2RAN0;P54132;H0YNU5;B7ZKN7;B7Z2X2	FALSE	1.675	Full model
987	-0.03528	5.885	0.7858	0.9566	treatmentDRB	A0A3B3ITJ4	A0A3B3ITJ4	FALSE	0.1047	Full model
988	-0.1601	3.972	0.4771	0.8492	treatmentDRB	PGM1	B4DFP1;B7Z6C2;A0A3B3ITK7;P36871;B4DDQ8	FALSE	0.3214	Full model
989	-0.57	4.594	0.306	0.7776	treatmentDRB	FANCE	A0A3B3ITU7;Q9HB96	FALSE	0.5143	Full model
990	0.1241	5.818	0.5371	0.8824	treatmentDRB	THRAP3	Q9Y2W1;A0A3B3ITZ9	FALSE	0.27	Full model
991	-0.4936	3.633	0.2367	0.7194	treatmentDRB	EIF2B5	A0A3B3IUB1;Q13144;Q59HD8;A0A3B3ITG6	FALSE	0.6257	Full model
992	0.08786	3.589	0.7829	0.9562	treatmentDRB	BIRC6	Q9NR09;A0A3B3IUB9	FALSE	0.1063	Full model
993	0.2907	5.904	0.1553	0.6359	treatmentDRB	PDCD11	A0A3B3IUD7;Q14690;B4DH82	FALSE	0.8089	Full model
994	-0.2318	4.913	0.3525	0.7996	treatmentDRB	ARID1B	A0A3F2YNW7;Q8NFD5;A0A1B0GWJ2;A0A1B0GTJ8;A0A1B0GVK1;H0Y7H8;A0A1B0GV63	FALSE	0.4528	Full model
995	0.008452	4.804	0.9589	0.9917	treatmentDRB	SEC16A	A0A3F2YNX0;A0A3F2YNZ0;F1T0I1;O15027;A4QN19;A4QN18;X6RGP5;A0A0C4DH09	FALSE	0.01821	Full model
996	-0.0302	5.483	0.8922	0.9796	treatmentDRB	PRPF40A	A0A3F2YNY6;O75400	FALSE	0.04953	Full model
997	-0.03263	3.783	0.8859	0.9768	treatmentDRB	HMBS	A0A3F2YNY7;P08397;F5H226;F5H345;A0A3B3IRR1;A0A0G2JQQ7;A0A3B3IU56;F5GY90;A0A1W2PNU5;A0A3B3IU34;F5H0P4	FALSE	0.0526	Full model
998	-0.2486	5.957	0.03769	0.3707	treatmentDRB	PRMT1;HRMT1L2	Q99873;A0A3S6H812;A0A3S6H7E9;E9PKG1;A0A3S6H7X4;A0A3Q8AM27;Q5U8W9;A0A3Q8ATF5;A0A3Q8B022;A0A3S6H7G3;A0A3Q8APW9;A0A3Q8APX7;A0A3S6H7Z6;A0A3Q8AIR8;B4DJ87;E9PIX6;A0A3S6H7K8;A0A3Q8BCI7;E9PQ98;A0A3S6H942;A0A3S6H824;A0A3S6H7Y4;A0A3Q8B027;A0A3S6H765;A0A3S6H8A6;A0A3Q8APY3;A0A3S6H960;H0YDE4;A0A3Q8B4M4;A0A3Q8AIS2;A0A3S6H950;E9PNR9;A0A3Q8BCJ2	FALSE	1.424	Full model
999	-0.2939	4.771	0.1378	0.6198	treatmentDRB	UBA2	B3KMZ6;B2RDF5;A0A3R5W301;Q9UBT2;K7EPL2	FALSE	0.8607	Full model
1000	-0.2747	4.026	0.3536	0.7996	treatmentDRB	HBB;HBD	P68871;D9YZU5;A0A481SHK9;C8C504;E9NGZ5;Q0Z944;Q4TZM4;B3VL05;Q3LR79;Q14473;B3VL86;Q52MT0;Q6V0K9;Q8IUL9;Q8IZI0;Q9UK54;Q9BWU5;A0A2R8Y7R2;Q9GZL9;Q9BWV6;Q4TWB7;A0N071;A0A1B4WRL5;Q3Y9I8;F8W6P5;E9M263;Q9UP81;A0A2S1CVU8;A9YUX2;D5FZW3;Q14484;Q9BXA2;Q6J1Z7;P02042;Q9UBV6;B5ANL9;B3VL31	FALSE	0.4515	Full model
1001	0.1302	3.889	0.6297	0.9141	treatmentDRB	TBK1	A0A494C0X2;A0A494C167;A0A494C148;A0A494C045;Q9UHD2;B4E164;A0A494C0R4;A0A494C0A8;A0A494C1M6;A0A494C079	FALSE	0.2009	Full model
1002	0.04412	4.277	0.8616	0.9707	treatmentDRB	NKAP	A0A494C050;Q8N5F7	FALSE	0.06469	Full model
1003	0.1504	4.088	0.5141	0.8715	treatmentDRB	SUCLG1	A0A494C0D1;B7Z438;Q6IAL5;B2R8A1;A8K4W7;P53597	FALSE	0.289	Full model
1004	0.5568	4.745	0.008373	0.1915	treatmentDRB	DIMT1	A8K9K8;A0A494C0G7;Q9UNQ2;A0A0C4DGB1;B4DRY2	FALSE	2.077	Full model
1005	-0.03742	4.082	0.8891	0.978	treatmentDRB	ZNF827	A0A494C0H4;Q17R98;G5E9Z1	FALSE	0.05106	Full model
1006	0.04726	4.844	0.9101	0.981	treatmentDRB	TGM3	A0A494C0J7;Q08188;B4DQ50	FALSE	0.04092	Full model
1007	0.1872	4.115	0.4679	0.8423	treatmentDRB	CLUH	I3L2B0;A0A494C0R8;K7EIG1;O75153	FALSE	0.3299	Full model
1008	0.3373	5.109	0.04732	0.4212	treatmentDRB	PARN	O95453;A0A494C0W0;A0A494C0K5;A0A494C1N1;A0A494C0Q2;A0A494C1K5;A0A494BZW7;A0A494C0Q6;A0A494C0P9;A0A494BZU6;A0A494C156;A0A494C1G3;H3BRK1;B3KN69;A0A494C002	FALSE	1.325	Full model
1009	-0.1308	4.685	0.554	0.8922	treatmentDRB	TBCB	A0A494C0X0;Q99426;K7EP07;K7EK42	FALSE	0.2565	Full model
1010	0.164	4.085	0.5096	0.8684	treatmentDRB	MCM8;FLJ00323	A0A494C100;Q9UJA3;Q6ZMK4;A0A0S2Z5Q9;A0A0S2Z618	FALSE	0.2928	Full model
1011	-0.203	3.803	0.4943	0.8557	treatmentDRB	DIP2A;DIP2B	A0A494C143;Q14689;Q96NX2;Q8N7L2;Q9P265	FALSE	0.306	Full model
1012	-0.19	4.614	0.4655	0.841	treatmentDRB	CYTSA;SPECC1L;SPECC1L-ADORA2A	B2RMV2;A0A494C1J1;Q69YQ0;F8WAN1;Q59GT7;C9J8U1	FALSE	0.3321	Full model
1013	-0.2489	4.393	0.1016	0.5623	treatmentDRB	ALDH1L2	A0A494C1M4;B4DTU7;Q3SY69	FALSE	0.9932	Full model
1014	-0.06887	5.431	0.6028	0.9059	treatmentDRB	SART3	A0A499FI31;Q15020;F8VV04;B4DRG9;B4E3R6	FALSE	0.2198	Full model
1015	-0.0238	4.083	0.9141	0.981	treatmentDRB	ESYT2	A0A499FIX8;H7BXI1;A0A087WXU3;A0FGR8	FALSE	0.039	Full model
1016	0.09568	4.829	0.608	0.9059	treatmentDRB	WDR26	A0A499FIZ0;Q9H7D7;B4DRF0	FALSE	0.2161	Full model
1017	-0.007789	4.232	0.9842	0.9971	treatmentDRB	IGK@;HEL-213;IGKC	Q8TCD0;A0A4P8J2G1;Q6GMX0;Q6P5S8;Q6PIL8;Q7Z3Y4;V9HW34;Q6PJF2;Q5EFE6;Q0KKI6;A0A4P8J4D6;P01834;P0DOX7	FALSE	0.006924	Full model
1018	0.07024	3.875	0.8417	0.9692	treatmentDRB	STRN3	A0AV58;Q13033	FALSE	0.07485	Full model
1019	-0.5337	4.743	0.002318	0.07951	treatmentDRB	BARD1	Q53F80;B2RAM8;A0AVN2;Q99728;B4DX74;A0A087X2H0;F6MDI1;F6MDI0;C9IYG1	FALSE	2.635	Full model
1020	0.1757	3.756	0.5416	0.8824	treatmentDRB	KIF13B	A0JLQ2;E7ERX9;D3DSU3;Q9NQT8	FALSE	0.2663	Full model
1021	0.9567	3.891	0.03107	0.3474	treatmentDRB	BUB1	A0JLU2;B4DYG2;A8K5A6;O43683	FALSE	1.508	Full model
1022	0.4044	4.008	0.2167	0.7125	treatmentDRB	PIK3R4	A0JP11;B2RAJ6;Q99570	FALSE	0.6641	Full model
1023	-0.1305	4.049	0.5753	0.9019	treatmentDRB	UBE2V2;TMEM189-UBE2V1;UBE2V1	A0M8W4;I3L0A0;Q15819;Q13404;A0A0A0MSL3;G3V2F7;G3V113;H0YBP9	FALSE	0.2401	Full model
1024	0.09725	5.681	0.5654	0.8981	treatmentDRB	SMU1	A0MNN4;Q2TAY7	FALSE	0.2476	Full model
1025	0.06566	5.547	0.7522	0.9481	treatmentDRB	WDR57;SNRNP40	A0MNP2;Q96DI7;B2R9I9	FALSE	0.1237	Full model
1026	-0.4879	3.719	0.184	0.6682	treatmentDRB	FBXO38	A0PJ52;Q6AZE0;Q6PIJ6	FALSE	0.7352	Full model
1027	0.08766	5.249	0.4758	0.8483	treatmentDRB	RPL14	E7EPB3;A0PJ62;B7Z6S8;A8K7N0;Q6IPH7;P50914;A8K3Q9	FALSE	0.3226	Full model
1028	-0.1173	4.839	0.2927	0.7673	treatmentDRB	SRP72;HEL103	Q86X80;A0PJJ5;Q0D2M6;V9HWK0;O76094;Q71V07;D6RDY6;R4GNC1	FALSE	0.5336	Full model
1029	-0.1702	4.565	0.5343	0.8824	treatmentDRB	QRICH1	A1L3Z9;Q2TAL8;Q9NXG9;Q9H9Z1	FALSE	0.2722	Full model
1030	0.1727	4.072	0.4113	0.8174	treatmentDRB	MAPK8;MAPK10;MAPK9	P45983;A1L4K2;B5BUB8;P53779;A0A286YFC0;A0A286YF35;A0A286YF19;D7R526;D7R527;A0A286YEQ0;A0A286YFI3;D6RJF9;A0A286YEQ7;A0A286YEX7;A0A286YFJ6;A8MWW6;A0A286YFB6;A0A1P0B7D2;B5BUJ7;A0A286YFJ4;A0A286YFD7;A0A286YES9;A0A286YEN5;A0A286YF85;A0A286YF97;A0A286YFA6;A0A286YF62;A0A286YFM6;A0A286YFN2;D7R525;D6RCB1;P45984;A0A286YEW9;A0A286YEV3;J3KNK1;A0A286YEY0;A0A3B3IRW7;C9J762;A0A286YF83	FALSE	0.3858	Full model
1031	-0.2238	4.784	0.3793	0.8113	treatmentDRB	SH3PXD2B	A1X283	FALSE	0.421	Full model
1032	0.7204	4.135	0.001882	0.07176	treatmentDRB	AAR2	A2A2Q9;Q9Y312	FALSE	2.725	Full model
1033	-0.2381	4.144	0.4852	0.854	treatmentDRB	DDX58	B4DWT9;A2A376;B3KWW1;O95786;B3KN51	FALSE	0.3141	Full model
1034	0.3654	5.516	0.01418	0.2586	treatmentDRB	RPS6	Q96DV6;A2A3R6;P62753	FALSE	1.848	Full model
1035	-0.4352	4.599	1.175e-4	0.01059	treatmentDRB	Hin-3;BRE	A2NFR5;Q6ZWH1;Q9NXR7;F8W733	FALSE	3.93	Full model
1036	-0.3305	4.186	0.329	0.7924	treatmentDRB	A2NX49	A2NX49	FALSE	0.4828	Full model
1037	0.1139	4.786	0.6067	0.9059	treatmentDRB	IQGAP3	A2RRC9;F2Z2E2;Q86VI3	FALSE	0.217	Full model
1038	-0.01169	4.919	0.9417	0.9893	treatmentDRB	NBAS	A2RRP1;G1UI26;H0Y5G7	FALSE	0.0261	Full model
1039	-0.3914	5.241	0.004615	0.1323	treatmentDRB	MORC3	B4DHJ4;A2RU29;Q4VBZ9;Q14149	FALSE	2.336	Full model
1040	0.1279	4.729	0.4339	0.8318	treatmentDRB	TMSB4X	A2VCK8;P62328;Q0P5T0;Q0P5U7;Q0P5Q0;Q0P5P4;Q0P5N8	FALSE	0.3626	Full model
1041	0.6853	5.026	8.586e-4	0.04802	treatmentDRB	NKRF;NRF	Q6NUN2;A3F769;A3F768;O15226;A2I829	FALSE	3.066	Full model
1042	-0.4116	4.191	0.0772	0.512	treatmentDRB	AURKA	A3KFJ0;O14965;Q5QPD4;B2R6Z3;B4DX16;A3KFJ1	FALSE	1.112	Full model
1043	0.4264	4.806	0.03421	0.3579	treatmentDRB	EXOSC2	A3KFL2;Q13868;A3KFL5;B4E001;A3KFL1	FALSE	1.466	Full model
1044	-0.1318	5.315	0.3354	0.7955	treatmentDRB	SBNO1	A3KN83	FALSE	0.4745	Full model
1045	0.1813	7.399	0.4969	0.8571	treatmentDRB	HIST1H1E	A3R0T8;P10412;Q4VB24;B2R984;A3R0T7	FALSE	0.3038	Full model
1046	-0.06613	6.005	0.5188	0.8755	treatmentDRB	DDX1	A3RJH1;Q92499;F1T0B3;A0A087X2G1;B4DP70	FALSE	0.285	Full model
1047	0.09694	4.68	0.4511	0.835	treatmentDRB	ORC5L;ORC5	Q53FC8;A8K8C0;A4D0P7;O43913;Q9UDM8	FALSE	0.3457	Full model
1048	0.3892	4.25	0.239	0.7194	treatmentDRB	TES	Q53GU1;B2RDR4;A4D0U5;Q9UGI8;E0X098;F8W7T0	FALSE	0.6215	Full model
1049	0.06383	4.574	0.5872	0.9049	treatmentDRB	CAPZA2	Q53GE2;Q53GC7;A4D0V4;P47755;C9JUG7;F8W9N7;B4DE01	FALSE	0.2312	Full model
1050	0.03056	4.123	0.9117	0.981	treatmentDRB	LSM8	A4D0W0;O95777;F2Z2Y6;C9JIZ0;C9JNV3	FALSE	0.04014	Full model
1051	-0.1042	4.037	0.6207	0.9107	treatmentDRB	RPA3	P35244;A4D105;B5MC59	FALSE	0.2071	Full model
1052	-0.1085	6.058	0.4776	0.8495	treatmentDRB	CBX3	A4D177;Q13185;S4R2Y4	FALSE	0.3209	Full model
1053	0.3684	4.716	0.3599	0.8017	treatmentDRB	CPA4	B7Z577;B7Z5J4;A4D1M3;Q9UI42	FALSE	0.4438	Full model
1054	0.02187	5.064	0.9026	0.9806	treatmentDRB	CHCHD3	A4D1N4;C9JRZ6;F8WAR4;Q9NX63;B7Z1X9	FALSE	0.0445	Full model
1055	-0.09403	4.761	0.5334	0.8824	treatmentDRB	SSBP1	Q567R6;A4D1U3;Q04837;C9K0U8;A0A0G2JLD8;E7EUY5;B7Z268	FALSE	0.2729	Full model
1056	-0.04933	3.908	0.8746	0.973	treatmentDRB	PCOLCE	Q15113;A4D2D2;B4DPJ4	FALSE	0.05821	Full model
1057	-0.4605	4.631	0.004366	0.1284	treatmentDRB	YKT6	Q9UES0;A4D2J0;O15498;B5BU81	FALSE	2.36	Full model
1058	0.0826	4.886	0.4392	0.8318	treatmentDRB	RAC1;hCG_20693	A4D2P1;A4D2P0;P63000;A4D2P2;A0A024R9T5	FALSE	0.3573	Full model
1059	-0.2876	5.519	0.01695	0.2811	treatmentDRB	ATRX	A4LAA3;P46100;B4DHH8	FALSE	1.771	Full model
1060	-0.03696	4.31	0.9123	0.981	treatmentDRB	MAP2K1	B4DFY5;A4QPA9;Q02750	FALSE	0.03986	Full model
1061	-0.344	4.155	0.2281	0.7165	treatmentDRB	DNAJC1	A4VCI1;Q96NY3;Q96KC8	FALSE	0.6418	Full model
1062	-0.6074	4.192	0.0331	0.3519	treatmentDRB	FAAP100;C17orf70	A4ZI32;Q0VG06;A0A024R8W1	FALSE	1.48	Full model
1063	0.1005	4.322	0.6273	0.9124	treatmentDRB	PIAS1	Q1XBU8;A4ZVS8;O75925;A4ZVS7	FALSE	0.2025	Full model
1064	-0.2034	5.085	0.06046	0.4683	treatmentDRB	MORF4L1	A5D8W6;B3KTM8;Q9UBU8;H0YLJ3;H0YMJ0;Q0VAE4;H0YM21	FALSE	1.219	Full model
1065	0.02667	4.299	0.918	0.9824	treatmentDRB	MAN2A1	A5PKX5;Q16706	FALSE	0.03715	Full model
1066	0.386	5.311	7.38e-4	0.04503	treatmentDRB	EXOSC9	D6RIY6;A5PLM5;Q06265;B4DXG8;D6R905	FALSE	3.132	Full model
1067	-0.1868	4.982	0.07689	0.512	treatmentDRB	CNOT1	A5YKK6	FALSE	1.114	Full model
1068	-0.2623	5.009	0.08954	0.5413	treatmentDRB	CEP170	Q5SW79;B2RTS4;A6H8X9;H0Y2V6;B4DL23	FALSE	1.048	Full model
1069	0.002294	4.187	0.9927	0.9991	treatmentDRB	PIGK	B1AK81;A6NEM5;Q92643	FALSE	0.003166	Full model
1070	-0.3877	4.033	0.2479	0.7304	treatmentDRB	BPNT1;HEL20	A6NF51;V9HWF9;O95861;F8VVW8;F8VZG4;F8W1J0	FALSE	0.6058	Full model
1071	0.07629	3.919	0.7252	0.9431	treatmentDRB	NUDT5	A6NFX8;Q9UKK9	FALSE	0.1395	Full model
1072	-0.2276	4.958	0.1511	0.6291	treatmentDRB	ZMYM3	A6NHB5;Q14202;A6NHN7	FALSE	0.8208	Full model
1073	-0.008461	6.536	0.9521	0.99	treatmentDRB	SMCHD1	A6NHR9;J3KTL8	FALSE	0.021329999999999998	Full model
1074	-0.06755	4.328	0.6367	0.9154	treatmentDRB	USP14	A6NJA2;B2RD79;P54578;D3DUG9;B3KTG4	FALSE	0.196	Full model
1075	-0.1778	4.142	0.444	0.8342	treatmentDRB	RNPEP	A6NKB8;Q7RU04;Q9H4A4	FALSE	0.3527	Full model
1076	-0.3912	5.616	0.01329	0.2468	treatmentDRB	POLA1	P09884;A6NMQ1;A0A087WU64	FALSE	1.877	Full model
1077	-0.2874	6.694	0.2506	0.731	treatmentDRB	RRBP1	A7BI36;Q9P2E9	FALSE	0.601	Full model
1078	0.2723	4.412	0.2898	0.7653	treatmentDRB	CLIP2	A7E2F7;A0A140VJG6;Q9UDT6	FALSE	0.5379	Full model
1079	-0.1994	5.833	0.2366	0.7194	treatmentDRB	UNC84A	A7MCZ7	FALSE	0.626	Full model
1080	-0.3958	5.418	0.08187	0.5225	treatmentDRB	POM121C	A8CG34;B4DET5	FALSE	1.087	Full model
1081	-0.1078	4.655	0.2834	0.7577	treatmentDRB	GABPA	Q8IYS3;Q53FW7;B2R8X4;A8IE48;Q06546	FALSE	0.5476	Full model
1082	-0.1398	4.799	0.2705	0.7475	treatmentDRB	KNTC2;NDC80	A8K031;O14777;Q05DQ6	FALSE	0.5679	Full model
1083	0.2238	4.688	0.2278	0.7165	treatmentDRB	TRAM1	G3XAN4;Q6FHU7;Q6FHL3;A8K032;Q15629	FALSE	0.6424	Full model
1084	0.3356	5.299	0.01332	0.2468	treatmentDRB	DIEXF	A8K0P8;Q68CQ4	FALSE	1.875	Full model
1085	-0.2429	4.017	0.4736	0.8468	treatmentDRB	NCOA3	Q0IIN7;Q569F6;A8K0W8;Q59EE8;Q9Y6Q9;B4DYT5	FALSE	0.3245	Full model
1086	-0.4592	4.695	0.01312	0.2468	treatmentDRB	GLS	A8K132;O94925;Q53TX0	FALSE	1.882	Full model
1087	-0.6099	4.101	0.06245	0.4769	treatmentDRB	NRIP1	A8K171;P48552	FALSE	1.204	Full model
1088	-0.1965	5.241	0.2063	0.6966	treatmentDRB	NBN	A8K1D3;O60934;A6H8Y5;A0A0C4DG07;A0PJ71	FALSE	0.6855	Full model
1089	0.7599	4.474	0.02946	0.3388	treatmentDRB	DKFZp586I1223;PMPCB	Q9UG64;B3KQ85;B4DM90;Q96CP5;B3KM34;A8K1E9;G3V0E4;O75439	FALSE	1.531	Full model
1090	0.02435	4.04	0.9205	0.984	treatmentDRB	MIS12	A8K1M4;Q9H081	FALSE	0.03598	Full model
1091	-0.009699	4.335	0.971	0.996	treatmentDRB	BRD8	B4DEG9;H7C179;B4DN43;B5MCW3;H7C127;B2R5V7;A8K1N6;Q9H0E9;H7C128;H7C2P4	FALSE	0.01277	Full model
1092	0.09007	4.748	0.4455	0.8342	treatmentDRB	PARP2	G3V167;A8K214;Q9UGN5;B4DV82	FALSE	0.3511	Full model
1093	0.1253	5.501	0.3854	0.8118	treatmentDRB	VRK1	A8K245;Q99986;H0YJ50	FALSE	0.414	Full model
1094	0.5731	3.945	0.1003	0.562	treatmentDRB	ZBTB20	B2RCW4;A8K251;Q9HC78	FALSE	0.9986	Full model
1095	0.1948	4.424	0.2486	0.7304	treatmentDRB	L3MBTL3	A8K2F4;Q96JM7	FALSE	0.6046	Full model
1096	-0.006578	5.072	0.9579	0.9917	treatmentDRB	PSMC4	A8K2M0;P43686	FALSE	0.01869	Full model
1097	-0.304	4.214	0.2871	0.7615	treatmentDRB	EGFR	E7BSV0;P00533;Q2TTR7;A8K2T7;A9CB80;Q504U8;F2YGG7;E9PFD7;B7Z2I3;Q59FL8;Q68GS6	FALSE	0.5419	Full model
1098	0.6993	4.795	0.08603	0.5324	treatmentDRB	A2ML1	A8K2U0;B3KVV6;Q6ZWK7	FALSE	1.065	Full model
1099	-0.6254	4.657	0.05572	0.451	treatmentDRB	GSPT1;GSPT2	Q7KZX8;B2RCT6;A8K2W7;P15170;H3BR35;B4DQM6;Q8IYD1	FALSE	1.254	Full model
1100	-0.2544	4.49	0.4653	0.841	treatmentDRB	RAD54B;DKFZp434J1672	A8K322;Q9Y620;Q9UF71;A0A087X0H2	FALSE	0.3323	Full model
1101	0.002157	5.798	0.9852	0.9971	treatmentDRB	SAFB	B7ZLP5;A8K329;Q15424;B7Z2Z1;B7Z5X3;B7Z1C7;B7Z2F6;B7Z959	FALSE	0.006454	Full model
1102	0.5064	5.846	0.001671	0.06762	treatmentDRB	WDR75	A8K330;Q8IWA0	FALSE	2.777	Full model
1103	-0.01511	4.349	0.9411	0.9893	treatmentDRB	GGH	Q92820;A8K335	FALSE	0.02635	Full model
1104	0.02601	4.787	0.856	0.9707	treatmentDRB	CSK	B5BU52;B2R6Q4;A8K3B6;P41240;B4DP99;Q53EL3;B4DMZ0	FALSE	0.06752	Full model
1105	-0.1176	5.624	0.2041	0.6932	treatmentDRB	CCT4	A8K3C3;P50991;B7Z9L0;B7Z2Z8;B7Z2F4	FALSE	0.6902	Full model
1106	-0.03303	5.61	0.8759	0.973	treatmentDRB	LUC7L3;CROP	A8K3C5;J3KPP4;O95232;Q6PKC2;Q86Y74;B4DJ96;D6RDI2	FALSE	0.05757	Full model
1107	-0.07455	5.851	0.5334	0.8824	treatmentDRB	Nbla02942;SEPT7;DKFZp686F17268	A8K3D0;Q3LIE9;Q8TC62;Q16181;E7EPK1;E7ES33;A4GYY8;B4DUD6;G3V1Q4;B4DNE4;A0A024RA87;A0A023T695;Q59EY4;B4DPQ6	FALSE	0.273	Full model
1108	-0.5759	4.103	0.03688	0.3681	treatmentDRB	APPL2	B7Z1Q8;B3KMB9;A8K3E7;Q8NEU8	FALSE	1.433	Full model
1109	-0.3647	5.211	0.007735	0.1883	treatmentDRB	PTPN1	P18031;A8K3M3;B4DSN5	FALSE	2.112	Full model
1110	-0.03418	3.953	0.8951	0.9804	treatmentDRB	PTPN2	K7EQG9;A8K3N4;Q59F91;P17706;D3DUJ3	FALSE	0.04811	Full model
1111	-0.3025	4.267	0.3322	0.7943	treatmentDRB	SERPINB7;DKFZp686D06190	A8K4B1;A8K3Q8;O75635;Q6MZG5	FALSE	0.4786	Full model
1112	0.5188	5.242	0.01185	0.2344	treatmentDRB	BOP1	A8K3R2;Q14137;B4DEN9;B2RDN4;Q4G0D9;Q6DKJ9	FALSE	1.926	Full model
1113	-0.2782	5.536	0.05759	0.4601	treatmentDRB	RFC5	Q6LES9;A8K3S0;Q59GW7;P40937;A8K4Z2	FALSE	1.24	Full model
1114	0.2424	4.304	0.1011	0.5623	treatmentDRB	DSN1	Q5JW57;Q5JW53;Q5JW54;Q4G1A1;A8K3X3;Q9H410	FALSE	0.9953	Full model
1115	0.5479	5.132	0.005085	0.1399	treatmentDRB	LYAR	A8K3Y5;Q9NX58	FALSE	2.294	Full model
1116	0.1826	4.478	0.4305	0.8318	treatmentDRB	MEMO1	A8K3Y8;Q9Y316;A0A1S5UZ25;Q2VIM3	FALSE	0.366	Full model
1117	-0.3483	4.988	0.2654	0.7433	treatmentDRB	NUP35	A8K3Z5;Q8NFH5;C9IYQ7;F8WCF5;F8WEL4;A8K0N6	FALSE	0.5761	Full model
1118	0.1207	5.131	0.5521	0.8912	treatmentDRB	HEL-S-54e;PHB	Q6PUJ7;Q6FHP5;A8K401;P35232;Q53FV0;C9JW96;C9JZ20;E7ESE2;E9PCW0	FALSE	0.258	Full model
1119	-0.2043	6.064	0.072	0.5076	treatmentDRB	PPIA;HEL-S-69p	P62937;A8K486;V9HWF5;B2RE56;B4DM82;C9J5S7;F8WE65	FALSE	1.143	Full model
1120	-0.05284	5.16	0.6003	0.9059	treatmentDRB	MARS	A8K492;P56192;B4DF61;B4E0E9	FALSE	0.2217	Full model
1121	-0.2074	5.333	0.1688	0.6526	treatmentDRB	RPL13	Q6NZ55;A8K4C8;P26373;J3QSB4	FALSE	0.7726	Full model
1122	0.2189	5.287	0.4526	0.8357	treatmentDRB	FUS	A8K4H1;Q8TBR3;Q6IBQ5;H3BPE7;P35637;Q59H57;B4DR70;Q13344;Q70T18	FALSE	0.3443	Full model
1123	0.1641	3.877	0.508	0.8667	treatmentDRB	EMC2	Q53HG5;A8K4K9;Q15006	FALSE	0.2941	Full model
1124	-0.155	4.415	0.5291	0.8824	treatmentDRB	CCNT1	A8K4M5;O60563	FALSE	0.2765	Full model
1125	0.3604	5.082	0.07205	0.5076	treatmentDRB	URB2	A8K4P8;Q14146;Q6PCC8	FALSE	1.142	Full model
1126	-0.2289	5.098	0.09725	0.5601	treatmentDRB	PSMD5	A8K4T6;Q16401	FALSE	1.012	Full model
1127	0.2145	4.36	0.3258	0.7924	treatmentDRB	NCAPH	B4DRG7;E9PHA2;A8K4T8;Q15003;C9J470	FALSE	0.487	Full model
1128	0.1898	5.734	0.1439	0.6223	treatmentDRB	RALY	A8K4T9;Q53GL6;Q5QPL9;Q9UKM9;Q5QPM1;Q5QPM0;B4DSJ1;Q5QPM2	FALSE	0.8418	Full model
1129	-0.05758	3.899	0.7943	0.9582	treatmentDRB	ACAT2	Q59GW6;A8K4W5;Q9BWD1	FALSE	0.1	Full model
1130	0.02996	4.302	0.8405	0.9692	treatmentDRB	BUD13	A8K4Z6;Q9BRD0	FALSE	0.07546	Full model
1131	0.03755	5.083	0.7968	0.9582	treatmentDRB	UBE2I	H3BQQ9;A8K503;Q7KZS0;B0QYN7;P63279;H3BPC4	FALSE	0.09863	Full model
1132	0.07888	4.521	0.7007	0.9384	treatmentDRB	hCG_1994066;SNRNP27	A8K513;Q8WVK2	FALSE	0.1545	Full model
1133	-0.1506	5.684	0.2952	0.7684	treatmentDRB	RPS23	A8K517;P62266;D6RD47	FALSE	0.5299	Full model
1134	0.5114	5.02	0.05976	0.468	treatmentDRB	PELP1	A8K548;Q8IZL8;C9JFV4;B4DR36;E7EV54;B4DEX7;O15451	FALSE	1.224	Full model
1135	0.1753	5.58	0.4944	0.8557	treatmentDRB	SRSF6;HEL-S-91;SFRS6	Q59GY3;A8K588;Q13247;V9HVZ0;B5BU15	FALSE	0.3059	Full model
1136	0.2124	4.385	0.2588	0.7383	treatmentDRB	SH3BP4	Q9P0V3;A8K594	FALSE	0.5871	Full model
1137	-0.5382	4.704	0.04838	0.423	treatmentDRB	TIAL1	Q2TSD2;A8K5C4;Q01085;O15187;B4DHS3;Q59G49;Q49AS9	FALSE	1.315	Full model
1138	0.1433	4.472	0.4849	0.854	treatmentDRB	EXO1	A8K5H6;Q9UQ84;A0A024R3V2	FALSE	0.3143	Full model
1139	-0.3649	3.865	0.1674	0.6523	treatmentDRB	YME1L1;FTSH	A8K5H7;Q96I63;Q96TA2;Q9Y2Q2;Q9NQ51	FALSE	0.7762	Full model
1140	-0.2023	4.411	0.5933	0.9059	treatmentDRB	TGM1	B0AZN7;A8K5N5;P22735;B0AZM8;B4DRV1	FALSE	0.2267	Full model
1141	-0.04725	4.452	0.8089	0.9593	treatmentDRB	MEPCE	A8K5Q1;Q7L2J0	FALSE	0.09211	Full model
1142	-0.2441	5.072	0.08263	0.5225	treatmentDRB	SUGT1	A8K5T7;Q9Y2Z0;A8K7W3;B4DYC6	FALSE	1.083	Full model
1143	-0.04268	4.023	0.8707	0.9723	treatmentDRB	PHF12	B4DFE2;A8K5V5;Q96QT6;C9J9G2	FALSE	0.06013	Full model
1144	0.7815	4.475	0.1521	0.6291	treatmentDRB	IARS2	A8K5W7;Q9NSE4	FALSE	0.8179	Full model
1145	0.04536	5.462	0.6911	0.9363	treatmentDRB	XPO5	A8K5Y7;Q9HAV4;B3KPQ5;B3KNC6;Q9H8N6	FALSE	0.1604	Full model
1146	-0.3145	4.551	0.05909	0.4655	treatmentDRB	TSHZ3	Q63HK5;A8K601;B4DDN6	FALSE	1.228	Full model
1147	-0.2152	5.077	0.4001	0.8163	treatmentDRB	XPO7	A8K607;Q9UIA9;E7ESC6;B4DSP8;D3DSQ7	FALSE	0.3978	Full model
1148	-0.1633	4.274	0.4735	0.8468	treatmentDRB	OSTF1	A8K646;Q92882	FALSE	0.3247	Full model
1149	0.3772	4.766	0.02648	0.3343	treatmentDRB	C1QBP	A8K651;Q07021;I3L3Q7;I3L3B0	FALSE	1.577	Full model
1150	0.2043	5.218	0.2634	0.7408	treatmentDRB	MBD1	A8K654;Q9UIS9;A0A0A0MS90;B4DI41;B4DUR3	FALSE	0.5795	Full model
1151	-0.4798	5.147	0.005657	0.1488	treatmentDRB	NOSIP	A8K670;Q9Y314;A0A075B6F9;M0R3B2	FALSE	2.247	Full model
1152	-0.1632	5.837	0.05154	0.4315	treatmentDRB	HEL-S-94n;STIP1	V9HW72;A8K690;P31948	FALSE	1.288	Full model
1153	0.3507	4.988	0.07368	0.5077	treatmentDRB	EMG1	A8K6D2;Q92979;V9GYP5;B4DQC7;A0A087WWQ2	FALSE	1.133	Full model
1154	-0.05238	5.165	0.7133	0.9413	treatmentDRB	DHX38	A8K6G9;Q92620;B4DET0;B4DM30	FALSE	0.1467	Full model
1155	0.1021	5.006	0.6009	0.9059	treatmentDRB	DHX8	F5H658;B7Z8F4;Q86YB2;Q86X36;A8K6J9;Q14562;B4DFD7	FALSE	0.2212	Full model
1156	-0.1111	4.069	0.5996	0.9059	treatmentDRB	MAP3K7IP1;TAB1	A8K6K3;Q59FT7;Q15750;B7Z9N9;B7Z3S5	FALSE	0.2221	Full model
1157	-0.1705	3.877	0.5421	0.8824	treatmentDRB	GYS1	Q53ER0;A8K6K7;P13807	FALSE	0.2659	Full model
1158	-0.2955	3.559	0.6868	0.9337	treatmentDRB	VTI1B	Q5TZX9;A8K6M4;Q9UEU0;B2RE64	FALSE	0.1631	Full model
1159	0.481	4.942	0.03978	0.3806	treatmentDRB	RBM6	A8K6Q4;P78332;E9PGM9;F8WCA5;B3KSK6	FALSE	1.4	Full model
1160	-0.1806	4.983	0.1928	0.676	treatmentDRB	TFRC	A8K6Q8;P02786;G3V0E5;B7Z2I6	FALSE	0.715	Full model
1161	-0.2104	4.977	0.1006	0.562	treatmentDRB	ASH2L	F5H8F7;B4DPT1;A8K6T5;Q9UBL3	FALSE	0.9973	Full model
1162	0.2441	5.698	0.1429	0.6223	treatmentDRB	HNRNPUL1;HNRPUL1	Q9BUJ2;A8K6U7;B7Z4B8;A0A0A0MRA5;A0A024R0J9;A8K3W4;A8K5K0;M0R3F1	FALSE	0.845	Full model
1163	-0.1354	4.877	0.4123	0.8178	treatmentDRB	SEC24D	B3KM89;A8K6V0;O94855;Q49AI3;E9PC44;E9PDM8;Q4W5D3	FALSE	0.3848	Full model
1164	-0.06825	6.035	0.6096	0.9061	treatmentDRB	SF3B3	A8K6V3;Q15393;B3KQH1;B3KM77	FALSE	0.215	Full model
1165	-0.2495	5.226	0.1442	0.6227	treatmentDRB	CTR9	Q6PD62;A8K6X9	FALSE	0.841	Full model
1166	-0.4593	4.614	0.01203	0.2344	treatmentDRB	ETS1	Q6FG54;Q5U0M2;A8K725;P14921;B4DW78	FALSE	1.92	Full model
1167	0.2937	4.009	0.3048	0.7766	treatmentDRB	ORC1L;ORC1	B7Z8H0;Q96F82;A8K794;Q13415	FALSE	0.516	Full model
1168	0.1129	4.504	0.6463	0.9182	treatmentDRB	DDX49;DKFZp564G1016	A8K7A1;Q9Y6V7;Q69YV6;Q9NVY6	FALSE	0.1896	Full model
1169	-0.08007	5.242	0.6474	0.9182	treatmentDRB	CDCA8	Q53HL2;A8K7A2	FALSE	0.1889	Full model
1170	-0.09103	3.79	0.7991	0.9582	treatmentDRB	RUFY1	A8K7B1;Q96T51	FALSE	0.09741	Full model
1171	-0.1931	5.573	0.04051	0.384	treatmentDRB	PPP2R1A	B4DQY1;B4DDF7;A8K7B7;P30153;A8K3H8;B4DE69;B3KQV6;C9J9C1	FALSE	1.392	Full model
1172	-0.4009	5.147	0.04996	0.4293	treatmentDRB	KPNA2	Q7Z726;A8K7D9;P52292;J3QLL0;J3KS65	FALSE	1.301	Full model
1173	-0.02411	5.959	0.84	0.9692	treatmentDRB	EIF4A1	P60842;A8K7F6;A8K088;Q59F68;J3KT12;J3QS69;J3KTB5;J3QL43;B4DNH2;J3KSZ0;B4DKP9;J3KTN0	FALSE	0.07572	Full model
1174	0.1752	4.572	0.3547	0.7996	treatmentDRB	CLK3	B3KUU7;A8K7G8;Q59FC5;B3KRI8;P49761;H3BNQ5;B3KTV2;B3KVF3	FALSE	0.4502	Full model
1175	-0.05477	4.867	0.6328	0.9154	treatmentDRB	ORC4;ORC4L	A8K7H4;O43929;Q53TH5;Q96B14;B7Z2M4;B7Z632	FALSE	0.1987	Full model
1176	-0.05693	5.452	0.731	0.9437	treatmentDRB	SF3A3	B3KY12;A8K7V1;Q12874;A8K566;B4DW90;Q53HM6	FALSE	0.1361	Full model
1177	0.6872	5.276	0.00154	0.06566	treatmentDRB	RPF2	Q5VXN0;A8K800;Q9H7B2;B4DWS5	FALSE	2.813	Full model
1178	-0.06889	5.032	0.6411	0.9169	treatmentDRB	A8K818	A8K818	FALSE	0.1931	Full model
1179	0.2874	3.954	0.2184	0.7127	treatmentDRB	CPNE2	B2RD40;A8K8A4;Q96FN4	FALSE	0.6607	Full model
1180	0.1354	4.991	0.3725	0.8092	treatmentDRB	CENPU	A8K8D2;Q71F23	FALSE	0.4288	Full model
1181	-0.1011	4.955	0.3168	0.7837	treatmentDRB	RTCA	A8K8K1;O00442	FALSE	0.4992	Full model
1182	0.4066	4.155	0.1728	0.6596	treatmentDRB	SPAG5	A8K8N3;Q96R06;K7ELG0	FALSE	0.7626	Full model
1183	-0.03706	3.897	0.8894	0.9781	treatmentDRB	ZHX3	H0Y6F5;A8K8Q0;Q9H4I2	FALSE	0.05088	Full model
1184	-0.5772	4.133	0.003466	0.1094	treatmentDRB	NAB1	A8K8T1;Q13506;B8ZZS2	FALSE	2.46	Full model
1185	-0.1413	6.085	0.09002	0.5432	treatmentDRB	CAND1	A8K8U1;Q86VP6;A0A0C4DGH5;B3KMG3	FALSE	1.046	Full model
1186	0.1373	4.28	0.5918	0.9059	treatmentDRB	GPATCH1	Q9BRR8;A8K8Y8;B2RDX4	FALSE	0.2278	Full model
1187	-0.6984	4.326	0.06585	0.491	treatmentDRB	TLK1	A8K8Z3;Q9UKI8;Q53TE4	FALSE	1.181	Full model
1188	0.1899	4.882	0.5423	0.8824	treatmentDRB	NOC3L	Q8WTT2;A8K905;B4DXL4	FALSE	0.2657	Full model
1189	0.06795	5.68	0.5937	0.9059	treatmentDRB	PNN	A8K964;Q9H307	FALSE	0.2265	Full model
1190	0.1659	4.278	0.4137	0.8191	treatmentDRB	RAD54L	B4DLX7;A8K996;Q92698;A0A087WTB0	FALSE	0.3833	Full model
1191	-0.05053	4.272	0.7524	0.9481	treatmentDRB	TYMS	Q53Y97;Q53FB7;A8K9A5;P04818	FALSE	0.1235	Full model
1192	-0.0951	4.706	0.4079	0.8174	treatmentDRB	HBS1L	Q9Y450;A8K9E1;B3KNB9;D9YZV0;J3QT46;H0YDX7;B7Z524;B7Z1K2	FALSE	0.3895	Full model
1193	-0.2623	4.863	0.1089	0.5738	treatmentDRB	VRK2	A8K9L2;Q05CR6;Q86Y07;B7Z2X1	FALSE	0.9631	Full model
1194	-0.06305	4.026	0.8638	0.9716	treatmentDRB	CUL7	A8K9U1;Q14999	FALSE	0.06357	Full model
1195	0.5231	4.168	0.1433	0.6223	treatmentDRB	NRP1;DKFZp781F1414;DKFZp686A03134	Q59F20;Q6X907;E9PEP6;A8K9V7;Q68DN3;O14786;Q71SW6;E7EX60;Q9H2E1;Q5T7F0;Q5JWQ6;Q6AWA9;Q5JWQ4	FALSE	0.8439	Full model
1196	0.001856	4.008	0.9925	0.9991	treatmentDRB	FAF1	A8K9X5;Q9UNN5;B3KT28;B1ANM7;B4DEJ6	FALSE	0.003289	Full model
1197	-0.0498	5.336	0.7297	0.9437	treatmentDRB	XPOT	A8KA19;O43592;A0A024RB67	FALSE	0.1369	Full model
1198	0.449	5.159	0.01392	0.2555	treatmentDRB	NOP14	A8KA74;P78316;E9PFK5;Q96GC8	FALSE	1.856	Full model
1199	-0.1639	4.129	0.43	0.8318	treatmentDRB	PTDSS1	Q9BSY0;A8KAH1;P48651	FALSE	0.3665	Full model
1200	-0.2656	4.768	0.02238	0.31	treatmentDRB	UGGT1	Q9NYU2;A8KAK1	FALSE	1.65	Full model
1201	-0.1133	4.804	0.6724	0.9295	treatmentDRB	MED14	A8KAK5;O60244	FALSE	0.1724	Full model
1202	-0.2375	3.83	0.4193	0.8218	treatmentDRB	GOLGA5	B4E1D4;A8KAL2;Q8TBA6	FALSE	0.3775	Full model
1203	-0.06522	4.857	0.7879	0.9568	treatmentDRB	PPIE	E9PEQ6;A8KAM9;Q9UNP9;B3KSZ1;B4E3F2;E9PKY5	FALSE	0.1035	Full model
1204	-0.3731	4.259	0.1676	0.6523	treatmentDRB	ELL;MEN	U3KQ90;Q59HG4;V9H027;A8KAP0;P55199	FALSE	0.7757	Full model
1205	0.04846	4.266	0.7869	0.9566	treatmentDRB	AUP1;DKFZp686P12272	A8KAQ6;Q9Y679;Q68CX8;B4E3W1	FALSE	0.1041	Full model
1206	0.2068	4.153	0.3292	0.7924	treatmentDRB	DRG2	J3QRI9;J3QKW7;A8MZF9;P55039;J3QR71;J3QL90;J3KRL5;B4DIG2;J3QKV7;B4DMP8	FALSE	0.4826	Full model
1207	-0.08559	5.715	0.4092	0.8174	treatmentDRB	DIS3;KIAA1008	A8QI98;Q9Y2L1;Q49AG4;G3V1J5;A0A024R643;F2Z2C0	FALSE	0.3881	Full model
1208	-0.3331	5.421	0.409	0.8174	treatmentDRB	CASP14	A9UFC0;B2CIS9;P31944	FALSE	0.3883	Full model
1209	0.02849	3.703	0.9144	0.981	treatmentDRB	ARHGAP18	A9UK01;Q8N392	FALSE	0.03886	Full model
1210	0.002213	4.392	0.9945	0.9991	treatmentDRB	ARNT	B0AZM1;P27540;B4E3L5;A8K6P0	FALSE	0.002415	Full model
1211	-0.07742	6.463	0.5282	0.8824	treatmentDRB	SMC3	B0AZQ4;Q86VX4;Q9UQE7	FALSE	0.2772	Full model
1212	-0.1574	5.2	0.1939	0.6783	treatmentDRB	B0AZS5	B0AZS5	FALSE	0.7125	Full model
1213	-0.02008	5.361	0.8399	0.9692	treatmentDRB	MYO1B	E9PDF6;B0I1S9;O43795	FALSE	0.07578	Full model
1214	-0.1348	4.058	0.651	0.9182	treatmentDRB	MYO9B variant protein;MYO9B	Q4LE74;M0R300;M0R0P8;B0I1T6;Q13459	FALSE	0.1864	Full model
1215	-0.154	4.632	0.5325	0.8824	treatmentDRB	AKT1	B3KVH4;B0LPE5;P31749;G3V3X1;B3KXD7;Q9BV07	FALSE	0.2737	Full model
1216	-0.03705	5.224	0.7875	0.9566	treatmentDRB	EIF3L	B0QY89;Q9Y262;B3KPB9;B4DQF6;B0QY90	FALSE	0.1038	Full model
1217	0.07052	5.091	0.8608	0.9707	treatmentDRB	EWSR1	B0QYK0;Q01844;A0A0D9SFL3;C9JGE3;H7BY36	FALSE	0.06511	Full model
1218	-0.02601	5.179	0.899	0.9804	treatmentDRB	CPNE1	Q99829;B0QZ18;F2Z2V0;A6PVH9;Q59EI4;E7ENH5;Q5JX59;Q5JX44;Q5JX60;Q5JX58;Q5JX45;Q5JX56	FALSE	0.04624	Full model
1219	0.0125	5.508	0.9161	0.9817	treatmentDRB	ARCN1;DKFZp686M09245	B0YIW5;P48444;Q6MZV5;B0YIW6	FALSE	0.03806	Full model
1220	0.1036	5.565	0.5971	0.9059	treatmentDRB	RPS19	B0ZBD0;Q8WVX7;P39019;A0A075B6E2;M0R2L9;M0QXK4;M0QYF7;M0R140	FALSE	0.224	Full model
1221	-0.1512	6.167	0.2806	0.7556	treatmentDRB	MCM5	Q53FG5;B1AHB0;P33992;A8K521;B1AHB1;B4DQ39;B3KVF0;B4DVK5	FALSE	0.5519	Full model
1222	-0.1247	4.949	0.2813	0.756	treatmentDRB	PSMD10	B1AJY5;B1AJY7;O75832	FALSE	0.5509	Full model
1223	-0.2339	3.752	0.4898	0.8554	treatmentDRB	HMGCL	P35914;B1AK13	FALSE	0.31	Full model
1224	0.1976	4.228	0.2522	0.7324	treatmentDRB	NRD1	B4DRI0;Q6UUU9;G3V1R5;B1AKJ5;O43847;H0Y5G9;B4DYV0;Q96L67;F5H7V1	FALSE	0.5982	Full model
1225	0.03885	3.775	0.8572	0.9707	treatmentDRB	PRPS1;PRPS2	B1ALA9;Q53FW2;P60891;B7ZB02;H7C540;B2R860;A0A2R8Y7H4;A0A140VK41;P11908	FALSE	0.06693	Full model
1226	0.328	4.083	0.1812	0.6673	treatmentDRB	COG2	B7Z819;B7Z2Y2;B1ALW7;Q14746	FALSE	0.7418	Full model
1227	-0.1812	4.37	0.3715	0.809	treatmentDRB	PABPC4	B1ANR0;Q6IQ30;Q13310;H0Y5F5	FALSE	0.43	Full model
1228	-0.09498	4.527	0.5308	0.8824	treatmentDRB	BNC2;DKFZp686A01127;hCG_27250	Q6ZN30;B1APH0;B4DR27;Q5H9S4;D3DRJ1;H0Y6W5;F5H586;B4E3J2	FALSE	0.2751	Full model
1229	0.03399	5.023	0.7598	0.9496	treatmentDRB	PFDN2	B1AQP2;Q9UHV9	FALSE	0.1193	Full model
1230	0.3555	3.769	0.08795	0.5368	treatmentDRB	GMEB1	B1AT47;B2RCN8;Q9Y692	FALSE	1.056	Full model
1231	-0.02553	3.904	0.9137	0.981	treatmentDRB	TRIM5	B1Q3L0;Q9C035	FALSE	0.03919	Full model
1232	0.05061	5.664	0.6985	0.9384	treatmentDRB	RPS4X	Q96IR1;B2R491;P62701;Q53HV1	FALSE	0.1559	Full model
1233	-0.04093	5.506	0.739	0.9444	treatmentDRB	RPL18A	M0R3D6;M0R1A7;M0R117;B4DM74;B2R4C0;Q02543;M0R0P7;B4DM94;B4DUV3;Q53HD3;Q32XH3	FALSE	0.1313	Full model
1234	0.1832	5.84	0.3416	0.7991	treatmentDRB	RPL31	B2R4C1;P62899;H7C2W9;C9JU56;B7Z4E3;B7Z4C8;Q76N53	FALSE	0.4665	Full model
1235	0.2312	4.512	0.3528	0.7996	treatmentDRB	LYZ	B2R4C5;P61626;F8VV32;A0A0B4J259	FALSE	0.4524	Full model
1236	-0.07165	5.008	0.534	0.8824	treatmentDRB	ARPC3	Q2LE71;B2R4D5;O15145;F8VR50;C9JZD1;B4DM63	FALSE	0.2724	Full model
1237	-0.2804	5.273	0.5737	0.9019	treatmentDRB	S100A9	B2R4M6;P06702	FALSE	0.2413	Full model
1238	0.2552	7.113	0.2987	0.7689	treatmentDRB	HIST1H4H;HIST1H4A	B2R4R0;P62805;Q0VAS5	FALSE	0.5248	Full model
1239	-0.01654	3.923	0.9542	0.99	treatmentDRB	RPS28	B2R4R9;P62857	FALSE	0.02038	Full model
1240	0.04096	4.037	0.859	0.9707	treatmentDRB	UBE2C	Q5TZN3;B2R4U3;O00762;A0A0A0MSE8;A0A087WVK1	FALSE	0.06602	Full model
1241	0.1591	5.147	0.2606	0.7395	treatmentDRB	RPS15A;hCG_1994130	I3L3P7;B2R4W8;P62244;I3L246;A8K7H3;H3BN98	FALSE	0.584	Full model
1242	-0.1304	4.558	0.4865	0.854	treatmentDRB	COPS6	B2R514;E7EM64;Q7L5N1;B4DHR8	FALSE	0.3129	Full model
1243	0.3042	4.369	0.08745	0.5368	treatmentDRB	HEL-S-26;HEL-216;IDH1	V9HWJ2;V9HW78;Q6FIA4;B2R5M8;O75874;Q0QER2;Q6FI37;C9J4N6	FALSE	1.058	Full model
1244	-0.04033	4.741	0.8219	0.9639	treatmentDRB	DKFZp779L0468;PRKAR1A	Q68DQ4;B2R5T5;P10644;K7EM13	FALSE	0.08517	Full model
1245	0.3963	6.512	0.01746	0.2823	treatmentDRB	HNRNPC;hCG_1641229	B2R5W2;B4DY08;G3V4W0;P07910;A8K9A4;B2R603;G3V4C1;G3V2Q1;G3V576;B3KX96;D3DPI2;G3V2D6;G3V5V7;B4DQQ2	FALSE	1.758	Full model
1246	0.08417	5.306	0.7793	0.9552	treatmentDRB	CSA2;IK;DKFZp564B112	Q9UK43;B2R5Y4;Q13123;Q95HA6;E7EQZ7;Q9Y3Z5;D6REL4;Q9H4P6	FALSE	0.1083	Full model
1247	-0.6199	4.79	0.07334	0.5077	treatmentDRB	USP1	B2R636;O94782	FALSE	1.135	Full model
1248	0.119	4.636	0.4189	0.8218	treatmentDRB	ANXA7	B4DT77;B4DWU2;B4DHY4;Q53HM8;B2R7L2;B2R657;P20073	FALSE	0.3779	Full model
1249	-0.1348	5.571	0.1896	0.6738	treatmentDRB	PPM1G	Q6IAU5;B2R665;O15355;B4DDC8;B3KXL8;Q96IN7	FALSE	0.7222	Full model
1250	5.911e-4	5.46	0.9982	0.9997	treatmentDRB	SRSF3;SFRS3	P84103;B2R6F3;A0A087X2D0	FALSE	7.904e-4	Full model
1251	-0.1073	4.298	0.6839	0.9328	treatmentDRB	KIF18A	Q4G194;B2R6H3;Q8NI77	FALSE	0.165	Full model
1252	-0.4274	5.55	0.008042	0.1883	treatmentDRB	MLH1	P40692;B2R6K0;Q5GJ64;Q53GX1;H0Y818;Q59EG3;A0A024R2S9;B7Z821	FALSE	2.095	Full model
1253	0.1101	3.981	0.7501	0.9481	treatmentDRB	MMP14	K4RH61;B2R6P3;P50281	FALSE	0.1249	Full model
1254	0.1564	4.422	0.3589	0.8017	treatmentDRB	TRMT1L	B2R713;Q7Z2T5;B4DXX1	FALSE	0.445	Full model
1255	-0.06827	4.781	0.6384	0.9154	treatmentDRB	ZW10	B2R7C2;O43264;B4E1J7	FALSE	0.1949	Full model
1256	0.156	4.359	0.6086	0.9059	treatmentDRB	RPA2	B2R7E8;P15927;B4DQD9;B4DUL2;Q5TEJ7	FALSE	0.2157	Full model
1257	0.09424	4.433	0.4444	0.8342	treatmentDRB	ATP6V0D1	J3QL14;R4GN72;B2R7M1;F5GYQ1;B7Z6L9;P61421;B7Z788	FALSE	0.3522	Full model
1258	-0.4092	4.752	0.06723	0.4957	treatmentDRB	HEL-S-70p;ATIC	V9HWH7;B2R7P8;P31939;B4DP06	FALSE	1.172	Full model
1259	-0.1073	3.761	0.8844	0.9763	treatmentDRB	TANK	E7EQA9;Q6NW12;B2R7S3;Q92844;E7EWR8;E7EM55;E7ERM9;E7EV32;E7EMT6;E7ENY2;E7EVA2;E7EW82;Q4ZG76	FALSE	0.05335	Full model
1260	-0.3992	4.507	0.1071	0.5728	treatmentDRB	HMOX1	Q96DI8;Q6FH11;B2R7U4;P09601;B1AHA8;F2YMD9	FALSE	0.9703	Full model
1261	0.07812	5.376	0.6237	0.9121	treatmentDRB	BCAS2	O75934;B2R7W3;Q53HE3	FALSE	0.205	Full model
1262	-0.2813	5.316	0.1082	0.5738	treatmentDRB	CHAF1B	B2R7X3;Q13112	FALSE	0.9659	Full model
1263	-0.2002	5.047	0.07341	0.5077	treatmentDRB	SERPINB2;SERPINB10	B2R7Y0;P05120;H7C004;H7BYS2	FALSE	1.134	Full model
1264	0.3177	5.422	0.009529	0.2027	treatmentDRB	SNRPA	B2R802;P09012;M0R268;M0QZG7;M0QXK2;M0R221;M0R2B8;B4DDC7	FALSE	2.021	Full model
1265	0.7254	4.773	8.954e-5	0.009744	treatmentDRB	PNO1	Q9NRX1;B2R823;F8WBJ6	TRUE	4.048	Full model
1266	-0.2363	4.915	0.07103	0.5076	treatmentDRB	PLK1;Plk-1 delta	B2R841;P53350;B4E083;Q59GD0;Q58A51;D3DWF3	FALSE	1.149	Full model
1267	0.07371	5.278	0.4591	0.8389	treatmentDRB	DDX6	P26196;B2R858	FALSE	0.3381	Full model
1268	0.03069	4.237	0.8971	0.9804	treatmentDRB	MAP4K5	B2R928;Q9Y4K4;D3DSB5	FALSE	0.04716	Full model
1269	-0.2218	4.595	0.3195	0.7861	treatmentDRB	HEL-S-114;TXNL1	V9HW51;B2R960;O43396;Q59G46;K7ER96	FALSE	0.4956	Full model
1270	-0.2803	4.518	0.1147	0.5878	treatmentDRB	HEL-S-21;GSTO1	V9HWG9;B2R983;P78417;Q5TA02;Q5TA01	FALSE	0.9405	Full model
1271	-0.05704	4.396	0.861	0.9707	treatmentDRB	RRP36	B2R9K5;Q96EU6	FALSE	0.065	Full model
1272	0.1443	4.395	0.5312	0.8824	treatmentDRB	XIAP	B2R9R2;P98170;B1AKU2	FALSE	0.2748	Full model
1273	-0.1236	4.427	0.5752	0.9019	treatmentDRB	HEL-S-66;CAPG	B4DU58;V9HW69;B2R9S4;P40121;E7ENU9;B8ZZL6	FALSE	0.2402	Full model
1274	-0.2921	5.009	0.1282	0.6039	treatmentDRB	TMEM109	Q9BVC6;B2R9T9;B4E1S3	FALSE	0.892	Full model
1275	-0.1045	4.369	0.609	0.9059	treatmentDRB	NCLN	B2RA56;Q969V3;K7EMW4	FALSE	0.2154	Full model
1276	-0.005319	4.383	0.9776	0.9971	treatmentDRB	YES1;SRC;FYN	P07947;Q9H7V3;P12931;J3QRU1;B2RA70;P06241;B3KPS6;Q9P134	FALSE	0.009844	Full model
1277	0.03518	4.965	0.7708	0.9532	treatmentDRB	SCAF11;SFRS2IP	B2RA91;F8VXG7;Q99590;Q05BS8;A0A0A0MTP7;B4DZM2	FALSE	0.1131	Full model
1278	-0.05906	5.375	0.5763	0.9019	treatmentDRB	PPP1R12A	B2RAH5;O14974;A0A024RBF1;F8VZN8	FALSE	0.2394	Full model
1279	-0.1084	5.143	0.2631	0.7408	treatmentDRB	ZNF148	Q8TDH4;B2RAI2;Q9UQR1;Q4FD37;Q8IWK7	FALSE	0.5799	Full model
1280	0.04363	4.041	0.8718	0.9723	treatmentDRB	PPP2R3A	Q6P0N9;B2RAL3;Q06190	FALSE	0.05957	Full model
1281	0.09445	4.889	0.4554	0.836	treatmentDRB	PSMB7	Q86U62;Q6IBT1;E9KL30;B2RAQ9;Q99436	FALSE	0.3416	Full model
1282	-0.1068	4.385	0.5938	0.9059	treatmentDRB	QTRT1	B2RAR3;Q9BXR0	FALSE	0.2264	Full model
1283	0.09511	4.462	0.5614	0.8957	treatmentDRB	SNX9	B3KXH8;B2RAU5;Q9Y5X1;Q59ES5	FALSE	0.2507	Full model
1284	0.3468	4.024	0.08705	0.5366	treatmentDRB	KANSL3	B4E1W4;B4DYX5;B2RAV0;Q9P2N6	FALSE	1.06	Full model
1285	0.2664	5.211	0.05994	0.468	treatmentDRB	UTP18	B2RAX6;Q9Y5J1;J3KSR7	FALSE	1.222	Full model
1286	0.024140000000000002	4.303	0.9002	0.9804	treatmentDRB	STAM	B2RAY1;Q92783;A6NMU3;B4DZT2	FALSE	0.04568	Full model
1287	-0.1175	4.501	0.4529	0.8357	treatmentDRB	UCHL5	B2RB07;Q5LJA5;Q5LJA9;Q9Y5K5;B4DW59;B7Z9U9;H0Y6Y4;Q5LJB0	FALSE	0.344	Full model
1288	-0.001776	4.362	0.9955	0.9991	treatmentDRB	SLU7	B2RBA0;O95391	FALSE	0.00197	Full model
1289	-0.1207	4.659	0.4597	0.8392	treatmentDRB	NAA15;NARG1	B2RBE5;Q9BXJ9;B4E2T6;A0A0B4J1W3;Q58F05	FALSE	0.3375	Full model
1290	0.4732	4.674	0.0787	0.512	treatmentDRB	NT5E	Q6NZX3;Q53Z63;B2RBH2;P21589;Q96B60	FALSE	1.104	Full model
1291	-0.1865	5.208	0.09277	0.5524	treatmentDRB	ZEB1	B4DGU2;B2RBI8;Q13088;P37275;B4DS26;B4DSB8;A0JLS9	FALSE	1.033	Full model
1292	-0.1863	4.03	0.6734	0.9301	treatmentDRB	TYMP;hCG_1988078	C9JGI3;E5KRG5;B2RBL3;P19971;A0A494C0L6;A0A494C1N7	FALSE	0.1717	Full model
1293	-0.302	3.786	0.3485	0.7996	treatmentDRB	BCAR1	P56945;D3DUK1;B2RBL9;Q6P5Z4;B3KW85;A0A2R8Y5C9;A0A2R8YFS8;A0A2R8Y8C4;A0A2R8Y4C2;A0A2R8Y6M6;A0A2R8YFK2;A0A2R8Y5E4;Q8NC57;B3KWE2;A0A2R8Y596;Q96CD4;B3KWS6	FALSE	0.4578	Full model
1294	-0.1783	5.706	0.1318	0.6089	treatmentDRB	ADNP	Q6DHZ8;B2RBM8;Q9H2P0;A0A2R8Y6X0	FALSE	0.8801	Full model
1295	-0.2581	6.159	0.1382	0.6198	treatmentDRB	KPNB1	B2RBR9;Q14974;J3KTM9;B7Z752;B7Z5M1	FALSE	0.8594	Full model
1296	-0.09177	4.47	0.5601	0.8951	treatmentDRB	PRPF18	Q5T9P7;B2RBU0;Q99633;Q5T9P8	FALSE	0.2517	Full model
1297	0.1248	3.826	0.4634	0.841	treatmentDRB	SYF2	B4E0Y8;B2RBX8;O95926	FALSE	0.334	Full model
1298	-0.2291	5.394	0.1409	0.6223	treatmentDRB	PRIM1	B2RBY4;P49642;Q53F98;F8VNY2	FALSE	0.8509	Full model
1299	0.2741	3.755	0.3555	0.7996	treatmentDRB	ENPP1	P22413;B2RBY8;E9PE72	FALSE	0.4492	Full model
1300	-0.04928	5.648	0.7163	0.9413	treatmentDRB	AURKB	B2RC06;J3KTD6;J3QLN8;J3QR41	FALSE	0.1449	Full model
1301	0.398	4.273	0.1457	0.6231	treatmentDRB	EXOSC5	B2RC50;Q9NQT4;M0R050	FALSE	0.8367	Full model
1302	-0.3245	4.37	0.2437	0.7252	treatmentDRB	WDR11;DKFZp434L1715	B2RCJ6;Q9BZH6;B4DX09;Q9NWV7;Q659C9;Q9NVU3	FALSE	0.6131	Full model
1303	-0.2395	5.357	0.1927	0.676	treatmentDRB	LARS	B4E266;B4DER1;B2RCM2;Q9P2J5;Q9H8E3	FALSE	0.7152	Full model
1304	-0.05528	5.013	0.5713	0.9014	treatmentDRB	CAPN2	B2RCM3;Q59EF6;B4E1R7;P17655;B4DN77	FALSE	0.2432	Full model
1305	-0.3846	4.063	0.1429	0.6223	treatmentDRB	MBIP	B2RCV0;Q9NS73;S4R3P6;S4R3N2;A0A087X1L0;S4R2X9;B4DE55	FALSE	0.845	Full model
1306	0.5004	4.74	7.994e-4	0.04587	treatmentDRB	NSUN5	B2RD09;Q96P11	FALSE	3.097	Full model
1307	-0.1135	4.392	0.535	0.8824	treatmentDRB	PSMG1	O95456;B2RD51	FALSE	0.2717	Full model
1308	-0.4579	4.259	0.06804	0.4971	treatmentDRB	NUDT16L1	K7EIN2;B2RD96;Q9BRJ7;K7ENA3	FALSE	1.167	Full model
1309	-0.08257	4.938	0.5205	0.8766	treatmentDRB	UBR7	B2RDC9;Q05DA8;Q8N806;E9PCJ7;H0YJY4	FALSE	0.2836	Full model
1310	0.09512	4.744	0.6607	0.9251	treatmentDRB	PRMT5	B2RDD7;O14744;G3V580;G3V2L6;G3V5L5;C9JSX3	FALSE	0.18	Full model
1311	0.6988	4.94	1.961e-4	0.01629	treatmentDRB	PES1	B5MCF9;B2RDF2;O00541;B3KXD6;B3KTZ6	FALSE	3.708	Full model
1312	-0.07497	4.742	0.6434	0.9179	treatmentDRB	PSMA4	H0YN18;B2RDG0;P25789;H0YMZ1;H0YL69;H0YKT8;H0YMA1;H0YKS0;H0YLC2	FALSE	0.1916	Full model
1313	-0.3546	4.126	0.2483	0.7304	treatmentDRB	CIAO1	O76071;B2RDJ6;B4DRZ6	FALSE	0.605	Full model
1314	0.5344	5.228	7.164e-4	0.04503	treatmentDRB	DKFZp564C172;GRWD1	Q8TCJ8;Q8NCK5;B2RDP6;Q9BQ67	FALSE	3.145	Full model
1315	0.2027	5.806	0.3317	0.794	treatmentDRB	DKFZp686F18120;TRA2B	Q8N1H4;Q68DZ9;Q59GA1;B2RDQ3;P62995;H7BXF3;H7C2L4	FALSE	0.4792	Full model
1316	-0.2525	4.863	0.04567	0.4118	treatmentDRB	NSMCE1	H3BV05;B2RDU2;Q8WV22;I3L1I3	FALSE	1.34	Full model
1317	-0.06553	4.486	0.8291	0.9673	treatmentDRB	DUS3L	B2RDV7;Q96G46	FALSE	0.08142	Full model
1318	-0.1315	4.59	0.4551	0.836	treatmentDRB	TARS	B2RDX5;Q53GX7;P26639;B4DKZ9;B3KTN2;Q5M7Z9	FALSE	0.3419	Full model
1319	-0.1362	5.923	0.228	0.7165	treatmentDRB	CAP1	D3DPU2;B2RDY9;B4DNW7;B4DI38;Q01518;B4DNY3;B4DUZ8	FALSE	0.642	Full model
1320	0.2188	4.777	0.1176	0.5967	treatmentDRB	FRMD6	B3KX30;B2RE19;Q96NE9	FALSE	0.9294	Full model
1321	0.04727	5.321	0.7565	0.949	treatmentDRB	RPN2	B2RE46;P04844;B4DJL0	FALSE	0.1212	Full model
1322	0.3127	4.152	0.171	0.6559	treatmentDRB	RQCD1	D5MQE1;B2RE59;Q92600;B4DJE1	FALSE	0.7669	Full model
1323	-0.5873	4.107	0.04485	0.4068	treatmentDRB	CKAP2	B2RMQ4;Q8WWK9	FALSE	1.348	Full model
1324	0.2385	3.831	0.419	0.8218	treatmentDRB	CEP131;AZI1	I3L2J8;B2RN10;Q9UPN4;I3L2X7;I3L316;I3L4M5	FALSE	0.3778	Full model
1325	0.2661	5.314	0.1682	0.6523	treatmentDRB	ZFR	B2RNR6;Q96KR1;A8K849	FALSE	0.7742	Full model
1326	-0.07087	5.163	0.6035	0.9059	treatmentDRB	WAPAL	B2RTX8;Q7Z5K2;Q8WVX6;F6QZY1	FALSE	0.2193	Full model
1327	-0.2061	5.54	0.06006	0.468	treatmentDRB	EIF4G1;EIF4G1 variant protein	Q04637;Q4LE58;B2RU06;B2RU10;B4DGF1;E7EUU4;E9PGM1;B4DSI9;E7EX73;Q96I65	FALSE	1.221	Full model
1328	0.09229	5.937	0.5701	0.9001	treatmentDRB	CNN2	B4DDF4;B2RWM5;Q6FHE4;B4DUT8;Q99439;A0A087X271;H3BVI6;Q6FHC3;Q53GK7;B4DHU5;K7ES69;B4DN57;A0A087X1X5	FALSE	0.244	Full model
1329	-0.1359	5.009	0.3881	0.8132	treatmentDRB	BAG2	B3KM36;B3KN59;O95816	FALSE	0.4111	Full model
1330	0.4727	3.698	0.1411	0.6223	treatmentDRB	ASMTL	B3KM43;O95671;B4DN81;B4DRF1	FALSE	0.8504	Full model
1331	0.2348	3.858	0.3575	0.8007	treatmentDRB	SENP6	B3KM94;H0Y4F4;F8W6D9;B3KX86;Q9GZR1;D6RG09;B3KMM0;H0Y8Y8	FALSE	0.4468	Full model
1332	0.0661	5.286	0.6868	0.9337	treatmentDRB	MBD3	B3KMA8;K7EIE8;O95983;A0A087WT34;A0A087X1H1;A0A0A0MTS6	FALSE	0.1631	Full model
1333	0.08737	4.041	0.7371	0.9444	treatmentDRB	WBP4	O75554;B3KMC8;B2RB72	FALSE	0.1325	Full model
1334	0.1464	5.703	0.3378	0.7963	treatmentDRB	XRN2	B3KMC9;Q9H0D6;B4DZC3;B4E0B9	FALSE	0.4714	Full model
1335	0.06251	4.481	0.7196	0.9413	treatmentDRB	CRTAP	B3KS71;B3KX16;Q8NB01;B3KME2;O75718;C9JP16;B3KQR7;B4DPA3;B3KUP0	FALSE	0.1429	Full model
1336	0.006636	3.898	0.9801	0.9971	treatmentDRB	PIAS4	Q53H55;B3KMR4;Q8N2W9;Q05DS6	FALSE	0.008713	Full model
1337	0.5991	5.413	0.001432	0.06277	treatmentDRB	RRP12	B3KMR5;Q5JTH9;B3KY97	FALSE	2.844	Full model
1338	-0.02378	4.894	0.8549	0.9707	treatmentDRB	NCAPD2	B3KY03;B3KMS0;Q15021;B4E0B7	FALSE	0.06807	Full model
1339	1.185	4.887	8.899e-5	0.009744	treatmentDRB	ARL6IP6	B3KMZ5;Q8N6S5	TRUE	4.051	Full model
1340	-0.1493	4.43	0.616	0.9102	treatmentDRB	HEXIM1	B3KN49;O94992	FALSE	0.2104	Full model
1341	0.05485	5.375	0.5311	0.8824	treatmentDRB	YWHAG	B3KNB4;P61981;B4DE78;B4DHC4	FALSE	0.2748	Full model
1342	0.2646	5.345	0.2202	0.7129	treatmentDRB	NOC2L	B3KNC3;Q9Y3T9;Q9H9J5;Q8NAK7	FALSE	0.6571	Full model
1343	-0.02121	5.159	0.8422	0.9692	treatmentDRB	SEC61A1;SEC61A2	P61619;B4DR61;B3KNF6;Q9H9S3;Q8TC24;F8W776;B3KQ68	FALSE	0.0746	Full model
1344	-0.06535	4.709	0.6791	0.9305	treatmentDRB	FIGNL1	Q6PIW4;B3KNH6	FALSE	0.168	Full model
1345	0.2969	3.815	0.2802	0.7556	treatmentDRB	PIAS3	E9PHH8;Q6IAR4;B3KNI3;Q9Y6X2	FALSE	0.5525	Full model
1346	0.05967	4.215	0.7678	0.9524	treatmentDRB	DAPK3	B3KNJ3;O43293	FALSE	0.1148	Full model
1347	-0.2431	4.093	0.1496	0.6291	treatmentDRB	ZMPSTE24	B3KNM6;O75844	FALSE	0.825	Full model
1348	-0.009368	5.399	0.9103	0.981	treatmentDRB	PSMD3	B3KNN7;B4DEB0;Q8N9M2;Q6IBN0;O43242;B4DV84;B4DPM7;Q96N86	FALSE	0.04084	Full model
1349	0.05579	4.293	0.7702	0.9532	treatmentDRB	FNBP4	B3KNP0;D3DQS4;Q8N3X1	FALSE	0.1134	Full model
1350	-0.1622	4.321	0.3381	0.7963	treatmentDRB	ZKSCAN1	B3KRF7;E9PC66;B3KNP9;P17029;B3KVN6	FALSE	0.4709	Full model
1351	0.06266	4.255	0.8299	0.9673	treatmentDRB	SURF6	B3KNS8;O75683	FALSE	0.08095	Full model
1352	-0.07221	4.329	0.6723	0.9295	treatmentDRB	SRA1	B3KNT3;Q9HD15	FALSE	0.1725	Full model
1353	-0.06437	4.222	0.7646	0.9519	treatmentDRB	RAP1GDS1	B3KNU0;P52306;B7Z2V8;B7Z4M5;Q6U7G8	FALSE	0.1165	Full model
1354	-0.114	4.196	0.5771	0.9019	treatmentDRB	GRSF1	B7Z2D8;B7Z5F9;B3KP14;H0Y8R1;F5H5I6;B7Z3R7;H0YAK1;B3KW50;Q12849;A0A024RD99	FALSE	0.2388	Full model
1355	0.2687	4.223	0.3457	0.7995	treatmentDRB	RINT1	B3KP18;Q6NUQ1	FALSE	0.4613	Full model
1356	-0.138	4.346	0.4921	0.8557	treatmentDRB	AKT2	B3KP61;B4DG79;M0R0P9;P31751;J3QL45;J3QKW1	FALSE	0.3079	Full model
1357	-0.3718	4.187	0.03312	0.3519	treatmentDRB	ACADVL	B3KPA6;Q53HR2;B4DEA8;P49748;B3KPX1	FALSE	1.48	Full model
1358	-0.01856	5.016	0.8975	0.9804	treatmentDRB	SRBD1	B3KPM8;Q8N5C6;B7ZAA7;B7Z6X7	FALSE	0.04698	Full model
1359	-0.003928	4.333	0.9861	0.9971	treatmentDRB	PDLIM2	B3KPU0;E5RGS7;A0A087WVI1;Q96JY6;A0A087WUQ1;H0YBP7;H7C1D1	FALSE	0.006086	Full model
1360	0.3684	5.359	0.06643	0.491	treatmentDRB	MPHOSPH10	O00566;B3KPV5	FALSE	1.178	Full model
1361	0.1919	3.827	0.5835	0.9041	treatmentDRB	FBXO21	B3KQC8;Q4G104;A0A024RBL8;A0A024RBR2;O94952	FALSE	0.2339	Full model
1362	0.06245	4.005	0.8033	0.9582	treatmentDRB	CALU	Q6IAW5;B3KQF5;O43852;B3KNG6;A0A024R755;H0Y875	FALSE	0.09513	Full model
1363	-0.1673	4.323	0.346	0.7995	treatmentDRB	PLOD3	B3KQQ3;O60568	FALSE	0.4609	Full model
1364	-0.1177	5.764	0.3067	0.7779	treatmentDRB	HEL-S-269;PDIA3	B3KQT9;V9HVY3;P30101;B3KQT2;B4DJ98	FALSE	0.5133	Full model
1365	-0.2264	3.853	0.4596	0.8392	treatmentDRB	NR1H2;NR1H3;DKFZp686D1580	P55055;F1D8P7;Q6IBU6;M0R2F9;M0R0K3;B3KRG6;F1D8N1;B6ZGS7;Q68CY8;B4DXU5;Q5U0N9;B6ZGS8;B3KV37;B2R8B9;E9PLL4;Q13133	FALSE	0.3376	Full model
1366	-0.09999	5.142	0.6509	0.9182	treatmentDRB	DKFZp667P103;SREK1	B3KRJ9;Q69YM5;Q8WXA9	FALSE	0.1865	Full model
1367	-0.0454	4.028	0.8868	0.9771	treatmentDRB	TSN	B3KRM8;B7Z5D9;E9PGT1;Q53GR3;Q15631;H7C1D4	FALSE	0.05218	Full model
1368	0.09942	5.455	0.4417	0.8342	treatmentDRB	NCAPG2	B3KRQ2;Q86XI2;Q9NXD3;H0Y6U5;B4DXB7	FALSE	0.3549	Full model
1369	-0.2055	4.668	0.2419	0.7232	treatmentDRB	TUBGCP2	F2Z2B9;B3KRS1;Q53EQ3;Q9BSJ2;B4DS45	FALSE	0.6163	Full model
1370	0.2162	4.039	0.3992	0.8163	treatmentDRB	TRIM4	H7C0Q6;B4DEC5;B3KS62;Q9C037	FALSE	0.3988	Full model
1371	0.2421	3.925	0.2136	0.7063	treatmentDRB	STAMBPL1	Q96FJ0;B3KS69;B3KR00	FALSE	0.6703	Full model
1372	-0.3767	4.32	0.09314	0.5532	treatmentDRB	HMOX2	Q6IBP2;Q6FHB5;B3KSE0;P30519;I3L1Y2;I3L159;I3L1F5;Q53HF1;A0A087WT44	FALSE	1.031	Full model
1373	-0.05267	5.121	0.7301	0.9437	treatmentDRB	EIF3F	B4DMT5;B3KSH1;O00303;B4DEW9;H0YDT6	FALSE	0.1366	Full model
1374	-0.09824	4.418	0.567	0.8989	treatmentDRB	PTGES3L-AARSD1;AARSD1	C9J5N1;B3KSP9;Q9BTE6;L7N2F4	FALSE	0.2464	Full model
1375	-0.3056	4.987	0.01876	0.2893	treatmentDRB	GATAD2B	B3KSZ4;Q8WXI9;A0A0U1RRM1;A0A0U1RR30	FALSE	1.727	Full model
1376	0.001932	6.65	0.9857	0.9971	treatmentDRB	TUBA1B	P68363;B3KT06;A8JZY9;B3KPS3;B4DDU2	FALSE	0.006257	Full model
1377	0.06116	4.753	0.6681	0.9281	treatmentDRB	NMD3	B3KT11;C9JA08;Q96D46;B3KMN5;B4DKU1	FALSE	0.1751	Full model
1378	-0.1268	3.6	0.7002	0.9384	treatmentDRB	BID	B3KT21;B1PL87;A8ASI8;P55957	FALSE	0.1548	Full model
1379	-0.09084	5.741	0.606	0.9059	treatmentDRB	CCAR2	B3KTJ9;Q8N163;H0YB24;G3V119	FALSE	0.2176	Full model
1380	-0.1158	5.534	0.6177	0.9105	treatmentDRB	NUP43	B3KTT0;Q8NFH3;A0PJK4	FALSE	0.2092	Full model
1381	0.01627	4.028	0.9479	0.99	treatmentDRB	LONP1	K7EJE8;K7EKE6;B3KU28;Q2VPA0;B4DPX0;B3KXS5;E5KMI6;P36776;A4VCH6	FALSE	0.02324	Full model
1382	-0.208	4.226	0.2961	0.7684	treatmentDRB	BRMS1L	B3KU43;B4DLQ5;Q5PSV4;H0YHD0	FALSE	0.5286	Full model
1383	0.06754	4.476	0.718	0.9413	treatmentDRB	SWAP70	B4E245;E7EMB1;B3KUB9;Q9UH65	FALSE	0.1439	Full model
1384	0.1668	4.392	0.5893	0.9049	treatmentDRB	GCFC2	P16383;B3KUM5	FALSE	0.2297	Full model
1385	0.0384	4.337	0.8388	0.9692	treatmentDRB	ATP6V1H	B3KUZ7;B4E054;A0A024R7X3;A0A024R7U9;Q9UI12;G3V126;Q8TF11	FALSE	0.07635	Full model
1386	0.2558	4.434	0.2879	0.7628	treatmentDRB	GLOD4	B3KV49;B4DX01;B7Z403;F6TLX2;Q9Y3E8;Q9HC38;I3L3Q4;A8K8F0	FALSE	0.5408	Full model
1387	-0.1615	4.541	0.5433	0.8824	treatmentDRB	ZBTB4	B3KVD4;Q9P1Z0	FALSE	0.265	Full model
1388	0.2482	4.52	0.1128	0.5852	treatmentDRB	SLC2A1	B3KVN0;B4DKW1;Q59GX2;P11166;B4DDR6	FALSE	0.9478	Full model
1389	0.09119	4.256	0.6371	0.9154	treatmentDRB	SLC35B2	B3KVY9;Q8TB61	FALSE	0.1958	Full model
1390	-0.0644	4.565	0.8172	0.9619	treatmentDRB	XPO6	B3KW08;B7ZM10;Q96QU8	FALSE	0.08769	Full model
1391	-0.1774	3.918	0.2935	0.7675	treatmentDRB	YIPF5	B3KW34;Q969M3	FALSE	0.5324	Full model
1392	-0.2505	4.836	0.1888	0.6738	treatmentDRB	CYFIP1	Q7L576;B3KWV6;X5D2F4;B3KWT5;A0A0G2JQT1;A0A0G2JR96	FALSE	0.7241	Full model
1393	0.1603	5.175	0.2861	0.7601	treatmentDRB	MORF4L2	B3KWX6;Q53EY5;Q15014;B4DXQ8;B3KX14;A0A0A0MT59;Q5JXX2	FALSE	0.5435	Full model
1394	-0.1166	5.37	0.2294	0.7165	treatmentDRB	CCT3	B3KX11;P49368;Q2TU64;Q59H77;B4DUR8	FALSE	0.6394	Full model
1395	-0.08675	6.164	0.5881	0.9049	treatmentDRB	U5-116KD;EFTUD2;SNRP116	B3KX19;Q6IBM8;Q15029;Q8IXJ3;B4DZB1;A8KAP3;B3KWY2	FALSE	0.2305	Full model
1396	0.3708	3.754	0.2628	0.7408	treatmentDRB	LMOD1	B3KX20;B4E3F8;B4E3S9;B4DIX9;P29536	FALSE	0.5804	Full model
1397	0.1072	4.613	0.3825	0.8113	treatmentDRB	MUS81;DKFZp761P1714	E9PRI1;Q53ES5;B3KX63;Q96NY9;H0YDE3;H0YDU2;H0YDK3;Q659C2	FALSE	0.4173	Full model
1398	-0.0503	4.238	0.9259	0.9866	treatmentDRB	DENND4C	B3KXP9;Q5VZ89	FALSE	0.03345	Full model
1399	0.03212	5.74	0.8447	0.9694	treatmentDRB	CDC5L	Q99459;B3KY60;B4DSH1	FALSE	0.07331	Full model
1400	0.0509	5.253	0.6973	0.9381	treatmentDRB	TMEM214	B3LEU8;Q6NUQ4;H7C0H8	FALSE	0.1566	Full model
1401	-0.3579	4.857	0.07158	0.5076	treatmentDRB	CSTF2	B4DUD5;E7EWR4;B3V096;P33240;E9PID8;A0A0A0MT56	FALSE	1.145	Full model
1402	-0.06935	4.777	0.7726	0.9543	treatmentDRB	CSTF1	B4DDG3;Q05048;A0A0A0MSZ9	FALSE	0.1121	Full model
1403	-0.2981	4.624	0.1303	0.6067	treatmentDRB	MBOAT7	B4DDH8;Q96N66	FALSE	0.885	Full model
1404	-0.03517	4.841	0.6954	0.9365	treatmentDRB	SRP54	G3V4F7;B4DDS7;P61011	FALSE	0.1577	Full model
1405	-0.3481	4.045	0.1233	0.5983	treatmentDRB	SIRT6	B4DDV3;Q8N6T7;M0QZ09	FALSE	0.9091	Full model
1406	0.3896	4.214	0.1944	0.6793	treatmentDRB	CBLL1	C9J2P9;B4DDV7;Q75N03	FALSE	0.7114	Full model
1407	-0.3543	4.348	0.1352	0.6172	treatmentDRB	ANXA4;HEL-S-274;DKFZp686H02120	Q6P452;B4DE02;V9HW59;Q6LES2;P09525;B4DDZ4;Q6MZI0;Q59FK3	FALSE	0.8691	Full model
1408	0.1838	4.01	0.4653	0.841	treatmentDRB	SNX17	B4DE48;B4DQ37;Q15036;B4DTB8;F8WAZ0	FALSE	0.3322	Full model
1409	0.32	3.848	0.2978	0.7689	treatmentDRB	NDUFV1	Q96ID4;B4DE93;G3V0I5;E5KNH5;P49821;Q53G70;E9PJL9;H0YE81;E9PLC6;E9PQP1;E9PMX3;B4DUN7	FALSE	0.5261	Full model
1410	0.7589	5.649	4.312e-4	0.0324	treatmentDRB	DDX50;mcdrh;DKFZp761E0323	B4DED6;B4DW97;Q9BQ39;A0A087WVC1;K0J110;Q9NTA9	FALSE	3.365	Full model
1411	-0.08692	5.167	0.3989	0.8163	treatmentDRB	EIF4B	B4DEP6;E7EX17;B4DRM3;P23588;Q7Z5Y0;B4DS01;F8VX11	FALSE	0.3991	Full model
1412	-0.08331	4.395	0.6111	0.9067	treatmentDRB	PAXIP1	B4DEQ6;Q6ZW49	FALSE	0.2139	Full model
1413	0.02466	5.975	0.8807	0.9745	treatmentDRB	HEL-S-2a;PRDX2	B4DF70;V9HW12;P32119;A6NIW5	FALSE	0.05519	Full model
1414	-0.2743	5.027	0.06347	0.4803	treatmentDRB	KLC1;KNS2	Q07866;F8W6L3;E7EVH7;Q7RTP8;G3V5R9;Q7RTQ4;Q7RTQ0;Q7RTQ1;Q7RTQ2;G3V3H3;Q7RTQ8;B4DGB3;B4DS14;B5BU63;G3V2E7;G5E9S8;Q7RTQ7;Q7RTQ9;Q7Z5D5	FALSE	1.197	Full model
1415	-0.2142	4.927	0.3318	0.794	treatmentDRB	MED15;DKFZp762B1216;DKFZp686A2214	B4DGD6;G3V1P5;B7Z2H7;Q6PKB8;Q96RN5;Q69YK5;Q69YR4;B3KWF1;B3KW62	FALSE	0.4791	Full model
1416	-0.001706	5.557	0.9947	0.9991	treatmentDRB	CPSF7	F5H669;B4DGF8;Q8N684;F5H6M0;F5H047	FALSE	0.00229	Full model
1417	-0.138	4.011	0.3705	0.809	treatmentDRB	ANAPC2	B4DGH7;Q9UJX6	FALSE	0.43120000000000003	Full model
1418	0.04267	3.838	0.8677	0.9723	treatmentDRB	IXL;MED29	B7Z9P5;B4DGM4;B4DN56;B4DUA7;Q9NX70	FALSE	0.06162	Full model
1419	-0.05976	4.747	0.7524	0.9481	treatmentDRB	IWS1	B4DGM5;Q96ST2;B4DL52;A0A1B0GW95	FALSE	0.1236	Full model
1420	-0.296	5.45	0.01053	0.2117	treatmentDRB	HSPA4;HEL-S-5a;HS24/p52	Q59GF8;B4DH02;P34932;V9HW33;A0A087WYC1;B4DUS3;B4DT47;B4E354;B4DIZ3;O14992;A0A087WTS8;B4E0H6	FALSE	1.978	Full model
1421	0.218	4.09	0.4535	0.8357	treatmentDRB	PITRM1	B4DH07;Q5JRX3;B4DRW8	FALSE	0.3434	Full model
1422	0.2644	4.109	0.4948	0.8557	treatmentDRB	TACC1;DKFZp686K18126	E7EVI4;E7ET87;O75410;B4DH49;Q5HYH0;B4E3L7;H0YBT8;H0YAY0;B4DHF7;B4E3H6	FALSE	0.3056	Full model
1423	-0.1026	6.281	0.3226	0.7903	treatmentDRB	B4DH52;A0A494C1K3;B4DRA9	B4DH52;A0A494C1K3;B4DRA9	FALSE	0.4913	Full model
1424	-0.1824	3.96	0.6091	0.9059	treatmentDRB	UBAP2	B4E0R5;B4DRB6;B4DH66;B4DZ54;Q5T6F2;B3KQ73	FALSE	0.2153	Full model
1425	0.4555	3.668	0.09907	0.5609	treatmentDRB	FBXW11;DKFZp781N011;BTRC	B4DH70;Q9UKB1;Q68DS0;B2R8L3;B7Z3H4;A0A0S2Z4P6;A0A0S2Z507;Q9Y297	FALSE	1.004	Full model
1426	0.03215	3.88	0.8957	0.9804	treatmentDRB	PLOD2	E7ETU9;B4DHG3;O00469;Q96AR9	FALSE	0.04782	Full model
1427	-0.5875	5.186	6.467e-5	0.00785	treatmentDRB	POLR2B	C9J2Y9;B4DHJ3;P30876;C9J4M6;B4DH29;A0A1W2PPT5;B4DR40	TRUE	4.189	Full model
1428	0.104	4.565	0.637	0.9154	treatmentDRB	C3orf17	B4DJ73;B4DVN9;B4DHL5;B4E228;Q6NW34;E9PFF8;B4DDJ6;B4DUV5	FALSE	0.1959	Full model
1429	0.09958	4.594	0.5581	0.8949	treatmentDRB	PDXDC1	B4DHL7;H3BND4;Q6P996	FALSE	0.2533	Full model
1430	0.5368	4.071	0.02741	0.3379	treatmentDRB	TSFM	B4DHY8;E5KS95;P43897;C9JT21	FALSE	1.562	Full model
1431	-0.785	3.941	9.191e-4	0.04835	treatmentDRB	CYR61	Q9UID7;B4DI61;Q6FI18;O00622;Q53FA4	FALSE	3.037	Full model
1432	-0.1925	4.681	0.4366	0.8318	treatmentDRB	RNGTT	B4DIQ0;O60942;B2R623;B4DSJ8	FALSE	0.3599	Full model
1433	0.2863	4.736	0.3674	0.8072	treatmentDRB	DHX33	B4DIS6;Q9H6R0;I3L1L6	FALSE	0.4349	Full model
1434	-0.1374	5.215	0.3552	0.7996	treatmentDRB	HEL-S-45;TGM2	B4DIT7;V9HWG3;P21980;B4DTN7	FALSE	0.4495	Full model
1435	-0.1079	4.133	0.4941	0.8557	treatmentDRB	UBE2K	D6RDM7;B4DIZ2;P61086	FALSE	0.30620000000000003	Full model
1436	0.02024	4.323	0.9321	0.9872	treatmentDRB	PTPN23	B4DJ21;B4DST5;Q9H3S7;B4DJ12	FALSE	0.03056	Full model
1437	-0.04615	4.946	0.6988	0.9384	treatmentDRB	HEL-S-164nA;GANAB	V9HWJ0;B4DJ30;Q14697;F5H6X6;B4DSM6;A0A024R592;B4DIW2;E9PKU7;B4DZ53	FALSE	0.1557	Full model
1438	-0.05922	4.695	0.8298	0.9673	treatmentDRB	TOX4	B4DJ39;O94842	FALSE	0.08104	Full model
1439	-0.5246	4.961	0.01202	0.2344	treatmentDRB	CALM3;CALM2;CALM1	P0DP25;P0DP24;P0DP23;B4DJ51;H0Y7A7;Q9BRL5;B2RDW0;E7ETZ0;E7EMB3;M0QZ52;A8K1M2;F8WBR5;G3V479;Q96HY3	FALSE	1.92	Full model
1440	-0.361	4.509	0.09527	0.5601	treatmentDRB	VWA9	B4DVT3;B4DJL6;Q96SY0;H3BRY6;B4DWZ3	FALSE	1.021	Full model
1441	0.3068	4.189	0.07695	0.512	treatmentDRB	MAEA	Q7L5Y9;E7ESC7;D6RE80;D3DVP1;B4DJP8;D3DVP3;B4DVN3;B4DUB2;B4DQT1;D6REW7	FALSE	1.114	Full model
1442	-0.04033	4.184	0.854	0.9707	treatmentDRB	UBE4A	B4DK32;Q14139;Q05BZ7	FALSE	0.06854	Full model
1443	0.8763	4.182	0.1051	0.5682	treatmentDRB	OGDH;OGDHL	B4DZ95;B4E3E9;E9PFG7;B4DK55;E9PDF2;E9PCR7;Q02218;B4DH65;B4DF00;A0A0D9SFS3;Q9ULD0	FALSE	0.9783	Full model
1444	0.2226	3.988	0.3909	0.8155	treatmentDRB	SMEK2	B4DKA9;Q5MIZ7	FALSE	0.4079	Full model
1445	0.1824	4.194	0.4708	0.8442	treatmentDRB	STX5A;STX5	B4DKR0;Q13190;H7C3X5	FALSE	0.3272	Full model
1446	-0.348	4.062	0.1084	0.5738	treatmentDRB	SHC1	B4DL02;P29353;X6R6D0	FALSE	0.9648	Full model
1447	0.2165	4.201	0.4233	0.8256	treatmentDRB	ABCD3	B4DZ22;B4DL07;P28288	FALSE	0.3734	Full model
1448	0.4293	5.088	0.02617	0.3317	treatmentDRB	ZC3H11A	B4DLG2;O75152;E9PQ61;E9PBY7	FALSE	1.582	Full model
1449	0.59	4.972	0.01461	0.2635	treatmentDRB	NVL	B4DLM8;O15381;B4DQJ4	FALSE	1.835	Full model
1450	0.1186	4.174	0.6143	0.9087	treatmentDRB	B4DLN1	B4DLN1	FALSE	0.2117	Full model
1451	0.007531	4.135	0.979	0.9971	treatmentDRB	VPS26A	B4DLT1;O75436;A8K3C1;S4R3Q6	FALSE	0.0092	Full model
1452	-0.03871	5.765	0.7815	0.9557	treatmentDRB	GDI2	Q6IAT1;B4DLV7;P50395;Q8TB95;B3KVE3;Q5SX87	FALSE	0.107	Full model
1453	-0.09076	4.195	0.6587	0.9231	treatmentDRB	RNF114;ZNF313	B4DLW5;Q9Y508;H0UI65;A0A096LNV3;A0A096LP02	FALSE	0.1813	Full model
1454	-0.05542	5.016	0.6815	0.931	treatmentDRB	MAPRE1	B4DM33;Q15691;A2VCR0	FALSE	0.1665	Full model
1455	-0.03415	4.883	0.9129	0.981	treatmentDRB	GLUD1;GLUD2	B4DMG8;B4DMF5;Q53GW3;E9KL48;P00367;B4E0N9;B3KT18;A0A140VK14;P49448;Q14400;Q59FQ4	FALSE	0.0396	Full model
1456	-0.004115	4.906	0.9793	0.9971	treatmentDRB	HMG20A	B4DMG1;Q9NP66;H0YKL0	FALSE	0.009105	Full model
1457	0.3162	3.586	0.4207	0.8231	treatmentDRB	RBCK1	B4E0F5;B4DML5;G3XAG9;Q9BYM8	FALSE	0.3761	Full model
1458	-0.1057	5.766	0.5639	0.8978	treatmentDRB	HNRNPAB	D6R9P3;D6RD18;B4DMY3;D6RBZ0;Q53F64;Q99729	FALSE	0.2488	Full model
1459	-0.01793	4.65	0.9253	0.9866	treatmentDRB	LIMA1	F8VQE1;B4DN52;Q53GG0;Q9UHB6;F8VRN8;F8VS07;B3KTW2	FALSE	0.03371	Full model
1460	-0.03534	4.226	0.8551	0.9707	treatmentDRB	ITCH	B4DN85;Q96J02;Q59ER4	FALSE	0.068	Full model
1461	-0.0425	4.301	0.7808	0.9552	treatmentDRB	UPP1	F8WD51;C9J486;C9JIP2;B4DND0;Q16831;C9K0J2	FALSE	0.1075	Full model
1462	0.6184	4.207	0.02706	0.3359	treatmentDRB	PFN2	C9J0J7;G5E9Q6;B4DNH1;D3DNI2;D3DNI3;C9JQ45	FALSE	1.568	Full model
1463	0.05172	4.221	0.7988	0.9582	treatmentDRB	LEO1	B4DNM0;Q8WVC0	FALSE	0.09754	Full model
1464	-0.04483	4.585	0.7312	0.9437	treatmentDRB	RRM1	B4DNN4;P23921;B4DS95;B4E0I8;Q53GZ5;E9PL69;B4DXB0;B4DXD1	FALSE	0.136	Full model
1465	-0.1898	4.142	0.4738	0.8468	treatmentDRB	B4DPC0	B4DPC0	FALSE	0.3244	Full model
1466	-0.1669	4.521	0.402	0.8174	treatmentDRB	OTUB1;DKFZp564E242	F5GYN4;J3KR44;B4DPD5;Q96FW1;Q659F9;F5H6Q1;F5GYJ8	FALSE	0.3957	Full model
1467	-0.1656	5.262	0.1708	0.6556	treatmentDRB	PLS3	P13797;Q53GY0;B4DPW9;A0A0A0MSQ0;Q96HI1	FALSE	0.7676	Full model
1468	-4.64E-04	3.677	0.9984	0.9997	treatmentDRB	ALDH16A1	B4DVV1;F5H4B6;B4DQ15;Q8IZ83	FALSE	6.963e-4	Full model
1469	0.1748	3.656	0.6504	0.9182	treatmentDRB	NR2F6	B4DQE4;B6ZGU2;F1D8R3;P10588	FALSE	0.1868	Full model
1470	-0.6028	4.661	0.141	0.6223	treatmentDRB	DMAP1	B4DQG8;Q9NPF5;Q5TG40;Q5TG38;Q5TG39	FALSE	0.8508	Full model
1471	-0.09471	4.511	0.6333	0.9154	treatmentDRB	ZNF384	B4DQU6;D3DUR9;Q8TF68;F5H8L7;E9PHB3;A9X425;A9X424;F5H105	FALSE	0.1984	Full model
1472	-0.2203	4.38	0.4871	0.854	treatmentDRB	ANKRD32	Q9BQI6;B4DR33;I6L9F1	FALSE	0.3124	Full model
1473	0.4269	4.565	0.1051	0.5682	treatmentDRB	STK24;HEL-S-95	B4DR80;Q6P0Y1;Q5U0E6;B4DT57;Q9Y6E0;H0Y630;Q6FG81;Q5JV98;B4DMR0	FALSE	0.9783	Full model
1474	0.08405	4.129	0.62	0.9107	treatmentDRB	TTC27	Q6P3X3;B4DRC7;A0A3B3IS02	FALSE	0.2076	Full model
1475	0.4502	3.792	0.2966	0.7684	treatmentDRB	ELMO2	Q5JVZ5;B4DRL5;Q96JJ3;Q5JVZ8;Q5JVZ4;B7Z1S8	FALSE	0.5278	Full model
1476	-0.488	4.566	0.03187	0.3487	treatmentDRB	DDX19A;DDX19B;DKFZp762C1313;hCG_1998531;DKFZp686C21137	Q9NUU7;B4DS24;I3L0H8;Q9UMR2;H3BQK0;Q7Z4W5;A0A0U4B4U6;F6QDS0;Q53G16;Q9HBZ9;Q2NL95;I3L352;Q69YM2;A0A024QZ90;Q68DY7;B4DL69;Q59FQ9;H3BTB3	FALSE	1.497	Full model
1477	-0.6829	4.068	0.0224	0.31	treatmentDRB	ZMYM1	B4DSJ9;Q5SVZ6;Q9H5R2	FALSE	1.65	Full model
1478	0.01739	4.103	0.9318	0.9872	treatmentDRB	HMGXB4	Q2M3X1;B4DSN8;Q9UGU5	FALSE	0.03068	Full model
1479	-0.1481	5.165	0.5896	0.9049	treatmentDRB	ZC3H18	E7ERS3;B4DTK7;Q86VM9	FALSE	0.2295	Full model
1480	-0.04853	4.683	0.7166	0.9413	treatmentDRB	RASA1	B4DTL8;E9PGC0;B4DTX4;P20936;A0A024RAL2	FALSE	0.1447	Full model
1481	-0.05824	4.195	0.676	0.9305	treatmentDRB	PUM1	H0YDK8;E9PR38;B4DU15;Q5T1Z4;Q5T1Z8;Q14671;B3KU37;H0YEH2	FALSE	0.1701	Full model
1482	-0.4097	4.3	0.4829	0.8523	treatmentDRB	IVL	B4DWR5;B4DU44;P07476	FALSE	0.3162	Full model
1483	-0.02713	5.094	0.7983	0.9582	treatmentDRB	GBE1	B4DUF1;Q59ET0;E9PGM4;B4DNJ3	FALSE	0.09781	Full model
1484	0.05101	6.458	0.776	0.955	treatmentDRB	HNRNPK	B4DUQ1;Q5T6W2	FALSE	0.1101	Full model
1485	-0.3469	4.333	0.1248	0.5996	treatmentDRB	ACOT7	B4DUX0;O00154;K7EKP8	FALSE	0.9037	Full model
1486	0.093410000000000007	4.345	0.4442	0.8342	treatmentDRB	CNDP2	Q96KP4;B4DV28;B4DPF1;Q9NW02;Q9NUV1	FALSE	0.3524	Full model
1487	0.5411	4.175	0.09045	0.5448	treatmentDRB	PBXIP1	B4DV94;B4E1J0;B4E0K4;Q96AQ6	FALSE	1.044	Full model
1488	-0.1429	5.126	0.2176	0.7127	treatmentDRB	GPI	B4DVJ0;B4DE36;A0A0A0MTS2;A0A2U3TZU2;P06744;A0A1W6AYU6;K7EQ48	FALSE	0.6623	Full model
1489	0.4792	4.368	0.02562	0.3287	treatmentDRB	SORBS3	B4DVR4;O60504;E5RJP2;E5RIA0;H0YB51;Q9BT70	FALSE	1.591	Full model
1490	0.1351	5.208	0.4986	0.8571	treatmentDRB	SNRPN;SNRPB	J3QLE5;Q6LBS1;Q66K91;Q5XPV6;B4DVS0;X5DP00;Q53HE7;Q15182;P63162;P14678;Q9UIS4	FALSE	0.3022	Full model
1491	-0.2583	4.011	0.4289	0.8315	treatmentDRB	ZPR1	H7C0E5;B4DVT8;H7BZM7;O75312	FALSE	0.3676	Full model
1492	-0.2018	5.489	0.06247	0.4769	treatmentDRB	CLIC4	B4DWC4;Q6FIC5;Q9Y696;B3KTR3;Q9NVF8	FALSE	1.204	Full model
1493	0.1679	4.303	0.473	0.8468	treatmentDRB	SEC23IP	B4DWG1;Q9Y6Y8;B3KM47;B3KN10	FALSE	0.3251	Full model
1494	0.2952	5.695	0.2132	0.7063	treatmentDRB	PSPC1	B4DWI8;Q8WXF1;A0A024RDP4;X6RDA4	FALSE	0.6712	Full model
1495	-0.1241	4.558	0.4501	0.835	treatmentDRB	HSD17B12	B4DWS6;D3DR22;Q53GQ0;B3KQJ0;A0A1B0GVY6;A0A1B0GV93	FALSE	0.3467	Full model
1496	-0.1493	4.099	0.4421	0.8342	treatmentDRB	GRPEL1	B4DWV5;Q9HAV7	FALSE	0.3545	Full model
1497	-0.2672	4.019	0.315	0.7835	treatmentDRB	LANCL2	B4DWZ7;Q9NS86;B3KTN5	FALSE	0.5017	Full model
1498	-0.3653	4.643	0.174	0.6615	treatmentDRB	ATL3	F5H6I7;B4DXC4;Q6DD88	FALSE	0.7595	Full model
1499	0.3177	5.927	0.03606	0.3647	treatmentDRB	ILF2	B4DY09;F4ZW62;Q12905;Q53FG3;F4ZW63	FALSE	1.443	Full model
1500	0.02919	4.433	0.8984	0.9804	treatmentDRB	APIP	Q96GX9;B4DY17;S4R3D6	FALSE	0.04655	Full model
1501	0.6655	3.755	0.009324	0.2027	treatmentDRB	ANKRD13A;ANKRD13	S4R3D2;B4DYP5;Q3ZTS7;Q8IZ07;H0YIN8;B4DDL0	FALSE	2.03	Full model
1502	0.0879	4.668	0.6431	0.9179	treatmentDRB	DNM1L	G8JLD5;D3DUW7;D3DUW6;B4DYR6;D3DUW5;O00429;Q32Q67	FALSE	0.1917	Full model
1503	-0.3187	4.906	0.01504	0.2697	treatmentDRB	ZBTB38	B4DYR8;Q8NAP3;A0A1B0GV48;D6RBC4	FALSE	1.823	Full model
1504	0.1138	5.01	0.384	0.8113	treatmentDRB	UBAP2L	B4DYY5;F8W726;B4DZJ6;Q14157	FALSE	0.4157	Full model
1505	-0.3578	4.16	0.0586	0.4655	treatmentDRB	UBQLN4	B4DZF6;Q59F94;Q9NRR5;D3DVA8	FALSE	1.232	Full model
1506	-0.3408	5.726	0.004305	0.1284	treatmentDRB	SUPT5H	B4DZJ7;O00267;B4E0Q4;B4DJK4	FALSE	2.366	Full model
1507	0.1144	3.843	0.7053	0.94	treatmentDRB	HMMR	Q6PG44;B4DZK6;O75330;Q6NSC0	FALSE	0.1516	Full model
1508	-0.2733	4.388	0.0448	0.4068	treatmentDRB	SCML2	B4DZR9;Q9UQR0;B4DRC2	FALSE	1.349	Full model
1509	-0.2398	5.342	0.02966	0.339	treatmentDRB	CCT5;HEL-S-69	E7ENZ3;B4DZT5;V9HW37;P48643;B4DE30;B4DYC8;B7ZAR1;B4DDU6;B4DXI1;E9PCA1;Q9BU08;B4DX08;Q96GI1;B4DZY9	FALSE	1.528	Full model
1510	-0.04889	4.976	0.6774	0.9305	treatmentDRB	ORC3	B4E014;Q9UBD5;B7Z8A5;B7ZAI3	FALSE	0.1692	Full model
1511	-0.1462	4.18	0.4049	0.8174	treatmentDRB	NSL1;C1orf48	B4E071;Q5SY74;Q53FM2;B2R9C5;Q96IY1	FALSE	0.3926	Full model
1512	0.149	4.799	0.5032	0.8598	treatmentDRB	NLE1	B4E074;B4E303;Q9NVX2;A0A0A0MRH0;K7EN33	FALSE	0.2983	Full model
1513	-0.2428	3.839	0.3807	0.8113	treatmentDRB	RAD51C	B4E0G0;J3QKK3;O43502;Q7KZJ0	FALSE	0.4194	Full model
1514	-0.4553	5.308	0.07302	0.5077	treatmentDRB	NUPL1	B4E0K0;Q5JRG1;H7BYF2;Q9BVL2;B3KW23	FALSE	1.137	Full model
1515	-0.1959	4.692	0.1267	0.6024	treatmentDRB	ERGIC1	B4E0N6;Q969X5	FALSE	0.8973	Full model
1516	-0.09871	5.953	0.582	0.9031	treatmentDRB	FUBP1	B4E0X8;A0A384MDX9;Q96AE4;A0A1Z1G4M2;E9PEB5;B4DT31;B4DWL1;Q59FU3;Q6PJY1	FALSE	0.2351	Full model
1517	0.008932	4.139	0.9682	0.9944	treatmentDRB	CDC20	B4E1H5;Q12834	FALSE	0.01404	Full model
1518	-0.08876	4.454	0.6933	0.9365	treatmentDRB	GLTSCR2	Q7L4X7;Q96CS0;Q53YP0;B4E1N4;Q9NZM5;B4DVK1;B4E013;B4DND9	FALSE	0.1591	Full model
1519	0.002281	4.554	0.9906	0.9985	treatmentDRB	SEC24A	O95486;B4E205	FALSE	0.004121	Full model
1520	0.1004	4.144	0.6441	0.9182	treatmentDRB	UBR2	B4E215;Q8IWV8	FALSE	0.191	Full model
1521	0.01214	4.569	0.9422	0.9893	treatmentDRB	SPTY2D1	B4E223;Q68D10	FALSE	0.02584	Full model
1522	-0.2749	4.577	0.1877	0.6738	treatmentDRB	UBXN4	B4E240;Q92575;B3KTD5	FALSE	0.7266	Full model
1523	-0.22	4.205	0.1644	0.6517	treatmentDRB	FBXO11	B4E272;Q86XK2;B3KUR1	FALSE	0.7842	Full model
1524	-0.105	4.456	0.5555	0.8931	treatmentDRB	SEC24B	B4E2E1;O95487;B4DTM6	FALSE	0.2553	Full model
1525	0.2573	3.748	0.5163	0.8728	treatmentDRB	PARP4	B4E2S2;Q9UKK3	FALSE	0.2871	Full model
1526	0.3746	3.853	0.4451	0.8342	treatmentDRB	UBE4B	O95155;B4E2Y2;K7EP75	FALSE	0.3516	Full model
1527	-0.3108	4.317	0.1266	0.6024	treatmentDRB	SLC3A2	B4E2Z3;F5GZS6;J3KPF3;P08195;A0A024R599;H0YFS2;F5H0E2	FALSE	0.8977	Full model
1528	-0.1609	4.236	0.5268	0.8815	treatmentDRB	USP28	B4E3L3;Q96RU2;G3V1N5	FALSE	0.2783	Full model
1529	0.04194	4.324	0.8479	0.9704	treatmentDRB	EIF2S2	Q6IBR8;B5BU01;P20042;Q96I16	FALSE	0.07163	Full model
1530	-0.2824	5.856	0.4647	0.841	treatmentDRB	U2AF1	P0DN76;B5BU08;Q01081	FALSE	0.3328	Full model
1531	0.09216	5.699	0.4339	0.8318	treatmentDRB	SSB	B5BUB5;P05455;Q14730;E7ERC4	FALSE	0.3626	Full model
1532	-0.0789	5.057	0.4779	0.8495	treatmentDRB	DUSP3	B5BUI8;P51452;K7ES89	FALSE	0.3207	Full model
1533	-0.4194	4.203	0.1697	0.6548	treatmentDRB	EML4	B5MBZ0;Q9HC35;A6P4V4	FALSE	0.7702	Full model
1534	-0.2802	4.292	0.3355	0.7955	treatmentDRB	FANCL	B5MC31;Q9NW38;B4DN24;A0A087X0C0;C9J512;H7C1M0;C9JZA9	FALSE	0.4743	Full model
1535	0.6482	4.473	0.02256	0.3109	treatmentDRB	TP53	H6U5S2;H6U5S3;B6E4X6;Q2XSC7;Q5U0E4;A0A386NCB1;B4DNI2;H2EHT1;A0A0U1RQC9;A0A386NC20;A0A386NC22;A0A386NC55;A0A386NC62;P04637;A0A386NCA6;A0A386NDA8;K7PPA8;E5RMA8;A0A386NG45;A0A386NFY2;A0A386NFX3;A0A386NDB3;A0A386NCX4;A0A386NCW8;K7PPU4;A0A386NCU2;Q1MSW8;B4E095;H6U5S4;B4DMH2;Q1MSX0;H6U5S5	FALSE	1.647	Full model
1536	0.1103	4.623	0.6178	0.9105	treatmentDRB	AIP	D2CVN5;B7SBB1;D0EKE5;C0JXB8;C8CHN4;C8CK04;C8CK05;D0EKE4;D0EKE6;D5LTB3;G9I2H4;O00170;A5JGZ4;E9PMH2;C0JXB9	FALSE	0.2091	Full model
1537	0.04864	4.032	0.8328	0.9678	treatmentDRB	PCYOX1	Q584P1;B7Z3Y2;B7Z8A2;Q9UHG3	FALSE	0.07945	Full model
1538	0.2442	4.12	0.2698	0.7467	treatmentDRB	B7Z481	B7Z481	FALSE	0.569	Full model
1539	0.1094	4.496	0.6919	0.9363	treatmentDRB	B7Z4B1	B7Z4B1	FALSE	0.16	Full model
1540	-0.1055	4.722	0.4111	0.8174	treatmentDRB	NPEPPS;NPEPPSL1	B7Z4B2;E9PLK3;B7Z899;P55786;B3KU93;B7Z1H4;B3KTP2;B7Z6T6;B7Z1V9;A6NEC2	FALSE	0.386	Full model
1541	0.1769	4.536	0.3473	0.7996	treatmentDRB	FHL1	Q53FI7;B7Z5V0;B7Z6U8;B7Z5T3;B7Z4B7;Q13642;Q5JXI2;B7Z9A1;A0A494C0D6;Q5JXI8;Q5JXI3;Q5JXH7;Q5JXH8;A0A0D9SFZ9;Q5JXH9;A0A0D9SFB0;A0A0D9SFI6	FALSE	0.4592	Full model
1542	0.08488	4.424	0.6927	0.9365	treatmentDRB	TMX2	B7Z4Y0;Q9Y320;B2R7I0	FALSE	0.1594	Full model
1543	-0.09985	4.402	0.6367	0.9154	treatmentDRB	RANBP3	B7Z5P4;Q308M8;B7Z7F3;Q53GE1;Q9H6Z4;A0A384ME25;K7ESQ0	FALSE	0.1961	Full model
1544	-0.5679	4.176	0.1736	0.6607	treatmentDRB	PCIF1	Q9H4Z3;B7Z5U5	FALSE	0.7606	Full model
1545	-0.1561	4.11	0.3601	0.8017	treatmentDRB	PPP2R5E	Q86XZ2;Q58EX4;B7Z5X1;Q562F2;Q59EK0;Q16537;B7Z7C0;B5BTZ7	FALSE	0.4436	Full model
1546	-0.1204	4.406	0.694	0.9365	treatmentDRB	ARMC8	B7Z637;Q8IUR7;G5E9V7;G5E9V6;C9J2I1;B7Z979;B7Z5P0	FALSE	0.1587	Full model
1547	0.2353	4.728	0.2723	0.7484	treatmentDRB	PPHLN1	F8W6A0;B7Z8M9;B7Z695;Q8NEY8;F8WF16;B7Z615;B7Z8L1;F8W0Q9	FALSE	0.565	Full model
1548	-0.6532	4.307	0.03533	0.362	treatmentDRB	POLR2C	Q6FGR6;B7Z6D1;P19387;B7Z377	FALSE	1.452	Full model
1549	0.4285	5.286	0.03825	0.3725	treatmentDRB	DDX27	B7Z6D5;Q96GQ7;B3GQE6;Q53G15	FALSE	1.417	Full model
1550	-0.09836	4.879	0.3833	0.8113	treatmentDRB	POLR3A	B7Z6H4;O14802	FALSE	0.4165	Full model
1551	0.09938	4.826	0.5368	0.8824	treatmentDRB	ETF1	B7Z7P8;P62495	FALSE	0.2701	Full model
1552	0.08597	5.01	0.7191	0.9413	treatmentDRB	MTX2	B7Z9F3;O75431;C9JNK6;C9JAZ1;B3KM74	FALSE	0.1432	Full model
1553	-0.2024	4.754	0.06784	0.4968	treatmentDRB	EIF2AK2	Q8IW76;B7ZKK7;P19525;Q05CP4;Q6PK38	FALSE	1.169	Full model
1554	0.08676	5.393	0.4588	0.8389	treatmentDRB	UACA	H0YNH8;B7ZKM6;Q9BZF9;F5H2B9;B7ZKM7	FALSE	0.3384	Full model
1555	-0.1396	5.374	0.1976	0.6829	treatmentDRB	USP48	B7ZKS3;Q86UV5;B7ZKR8	FALSE	0.7041	Full model
1556	-0.2581	3.845	0.3496	0.7996	treatmentDRB	MAML2	B7ZL21;Q8IZL2	FALSE	0.4564	Full model
1557	0.2858	4.073	0.2666	0.7433	treatmentDRB	AAK1	D6W5G0;B7ZLC4;Q2M2I8;Q9BUD9;E9PG46	FALSE	0.5742	Full model
1558	0.1178	4.234	0.5867	0.9049	treatmentDRB	GEMIN5	Q8TEQ6;B7ZLC9	FALSE	0.2316	Full model
1559	-0.1855	5.893	0.2392	0.7194	treatmentDRB	SMARCA1	B7ZLQ5;A0A0A0MRP6;P28370;Q86UA8	FALSE	0.6212	Full model
1560	-0.07953	5.184	0.5631	0.897	treatmentDRB	LPP	B7ZLW0;Q93052;A0A087WZF1;C9JUT4;B7Z8W0;B7Z871	FALSE	0.2494	Full model
1561	-0.3544	5.997	0.05659	0.4545	treatmentDRB	FANCI	B7ZMF2;Q9NVI1;F8W7R3;B3KNW8;H3BP78	FALSE	1.247	Full model
1562	0.05712	4.719	0.7583	0.9496	treatmentDRB	CHD9	H3BTW3;B7ZML1;Q3L8U1;Q461N2;B4DR07	FALSE	0.1202	Full model
1563	0.2082	4.054	0.3646	0.8052	treatmentDRB	EPC1	B8XCX8;B8XCX7;Q9H2F5	FALSE	0.4382	Full model
1564	-0.4514	3.922	0.02574	0.3289	treatmentDRB	MZT2B;MZT2A	H7C173;B8ZZ87;Q6NZ67;H7BZ50;H7C202;A0A494C0V9;Q6P582	FALSE	1.589	Full model
1565	-0.0326	5.473	0.8443	0.9693	treatmentDRB	USP39	B9A018;Q53GS9;B7Z7L9;A0A087X1B2	FALSE	0.07352	Full model
1566	0.07212	4.342	0.7787	0.9552	treatmentDRB	RAB3GAP1	D3DP75;B9A6J2;Q15042	FALSE	0.1086	Full model
1567	-0.2092	4.619	0.5766	0.9019	treatmentDRB	NPAT	B9EG70;Q14207	FALSE	0.2391	Full model
1568	-0.3558	5.209	0.04771	0.4219	treatmentDRB	SMARCD2	J3KMX2;B9EGA3;Q92925;J3QWB6	FALSE	1.321	Full model
1569	-0.1457	4.855	0.5173	0.8736	treatmentDRB	MPRIP;Mprip-Ntrk1 fusion gene	B9EGI2;Q6WCQ1;U6FSN9;A0A494BZV2;J3KSW8;H0Y2S9	FALSE	0.2862	Full model
1570	-0.1137	4.445	0.6552	0.9214	treatmentDRB	MED16	Q9Y2X0;K7EKS6;B9TWZ8;U3KQ43;B9TWZ6;B9TWZ9;B9TX00;B9TX01;U3KQB4;B9TX02;B9TX03	FALSE	0.1836	Full model
1571	-0.431	5.068	0.07185	0.5076	treatmentDRB	ZC3HC1;NIPA	C9J0I9;Q86WB0;A4D1L4	FALSE	1.144	Full model
1572	-0.2662	4.477	0.2544	0.7365	treatmentDRB	SRI	C9J0K6;P30626	FALSE	0.5945	Full model
1573	0.3352	4.744	0.0309	0.3474	treatmentDRB	CMSS1;hCG_2023567	C9J384;D3DN44;Q9BQ75;B3KW72	FALSE	1.51	Full model
1574	0.04306	4.266	0.8861	0.9768	treatmentDRB	MKRN2	C9J494;Q9H000	FALSE	0.05251	Full model
1575	-0.003985	4.357	0.9862	0.9971	treatmentDRB	C2orf49	C9J4K0;Q9BVC5	FALSE	0.006021	Full model
1576	-0.316	4.297	0.1255	0.5996	treatmentDRB	NAA50	C9J5D1;E7EQ69;Q9GZZ1;C9JZU6;C9J5J3;A0A0D9SF32;A0A087WWJ2	FALSE	0.9012	Full model
1577	0.008158	3.96	0.9652	0.9944	treatmentDRB	TBC1D15	C9JA93;Q8TC07;A8K8E1	FALSE	0.0154	Full model
1578	-0.2414	4.325	0.2557	0.7369	treatmentDRB	DRAP1	E9PQX9;C9JCC6;Q14919;E9PNC7	FALSE	0.5922	Full model
1579	-0.03478	5.108	0.7554	0.9484	treatmentDRB	PCYT1A;hCG_2002711	C9JEJ2;P49585;C9J050;D3DXB2;B4E322;B2R8P1;C9J2E1;H7C1T3	FALSE	0.1218	Full model
1580	-0.002593	4.738	0.9917	0.999	treatmentDRB	GPS1	Q13098;C9JFE4;A8K070;A0A096LPJ3;A0A096LP07;B4DND6	FALSE	0.003612	Full model
1581	-0.0829	3.958	0.7003	0.9384	treatmentDRB	LCORL	C9JI46;Q8N3X6	FALSE	0.1547	Full model
1582	-0.1206	4.638	0.3231	0.7903	treatmentDRB	MTPN;DKFZp761E1322	C9JL85;Q69YG1;P58546	FALSE	0.4907	Full model
1583	0.1085	5.216	0.3975	0.8163	treatmentDRB	RPL24;HEL-S-310	C9JXB8;C9JNW5;V9HW01;P83731	FALSE	0.4007	Full model
1584	-0.1071	4.493	0.5959	0.9059	treatmentDRB	PPIH	C9JQD4;Q6FH57;Q6FH36;O43447	FALSE	0.2249	Full model
1585	0.4986	4.861	0.002576	0.08558	treatmentDRB	C7orf50	C9JQV0;Q9BRJ6	FALSE	2.589	Full model
1586	-0.002663	4.313	0.9841	0.9971	treatmentDRB	FOXJ3	C9JVP0;Q9UPW0;H7C1Y6	FALSE	0.00694	Full model
1587	-0.02426	4.111	0.9103	0.981	treatmentDRB	NFIX;DKFZp686I05275	C9JWJ8;Q7Z3K7;K7EN08;Q14938;B4DHW2;K7ESG9;K7EKH0;K7EJB0	FALSE	0.0408	Full model
1588	-0.1122	5.196	0.3954	0.8163	treatmentDRB	DKFZp781O2021;CTNND1	Q68DU0;C9JZR2;O60716;Q96FS1;Q7KZJ3;A0A024R4Z0;A0A024R4Y7	FALSE	0.403	Full model
1589	0.06723	5.428	0.6471	0.9182	treatmentDRB	RPL35A	C9K025;P18077;F8WBS5;F8WB72	FALSE	0.189	Full model
1590	0.09694	5.516	0.2494	0.731	treatmentDRB	YWHAZ	D0PNI1;P63104;B0AZS6;E7EX29;B7Z2E6;H0YB80	FALSE	0.603	Full model
1591	0.5384	5.689	5.254e-5	0.006633	treatmentDRB	GTPBP4	Q8N4P8;D2CFK9;Q9BZE4;Q53GS0;B4DHR2;O60747	TRUE	4.279	Full model
1592	0.4018	4.031	0.202	0.6901	treatmentDRB	BBX	D3DN56;Q9H6G9;Q9H6A7;C9JA69;A8K6U2;Q8WY36;Q6ZNU6	FALSE	0.6946	Full model
1593	0.02235	4.93	0.9417	0.9893	treatmentDRB	SH3BGRL3;HEL-S-297	Q5T123;Q86Z22;D3DPK5;Q9H299	FALSE	0.02607	Full model
1594	0.1709	4.052	0.4504	0.835	treatmentDRB	RPRC1;MAP7D1	D3DPS3;Q3KQU3;Q6NX58;B3KU03	FALSE	0.3464	Full model
1595	0.151	5.43	0.2641	0.7422	treatmentDRB	SERBP1;DKFZp686P17171	D3DQ70;Q8NC51;Q63HR1;Q5VU21;D3DQ69	FALSE	0.5782	Full model
1596	0.1155	5.04	0.5007	0.8579	treatmentDRB	NEXN	H7BXY5;D3DQ79;Q0ZGT2;B4DUN9;E7EUA0;B4DDI0;E7ETM8	FALSE	0.3004	Full model
1597	-0.08489	5.469	0.443	0.8342	treatmentDRB	MPHOSPH1;KIF20B	D3DR32;Q96Q89	FALSE	0.3536	Full model
1598	-0.08918	5.834	0.5926	0.9059	treatmentDRB	BAZ1A	D3DS96;Q9NRL2;Q59G54	FALSE	0.2273	Full model
1599	-0.4903	3.572	0.2657	0.7433	treatmentDRB	C21orf2	O43822;D3DSL5;Q59F82	FALSE	0.5755	Full model
1600	0.01115	4.715	0.965	0.9944	treatmentDRB	PCM1	D3DSQ0;Q15154;B9EIS5;A2RUU9;H0YBA1;A0A088AWL4;B4DJ00	FALSE	0.01545	Full model
1601	-0.1172	4.444	0.7595	0.9496	treatmentDRB	ASAH1	D3DSQ1;Q13510;A0A1B0GV06;A8K0B6;Q53H01;A0A1B0GUH5;A0A1B0GTZ5;A0A1B0GTM3;A0A1B0GUA4;A0A1B0GW68;E7EMM4;A0A1B0GUW4;A0A1B0GUG1;A0A1B0GUE3;B3KUZ6;A0A1B0GTP7	FALSE	0.1195	Full model
1602	0.01113	4.177	0.9811	0.9971	treatmentDRB	POLR3D	D3DSR2;P05423	FALSE	0.008284	Full model
1603	0.1608	4.418	0.4384	0.8318	treatmentDRB	GCLM	D3DT44;P48507	FALSE	0.3581	Full model
1604	-0.4409	4.733	0.03761	0.3707	treatmentDRB	RNPS1	H3BV80;H3BMM9;H3BTC0;D3DU92;Q15287;H3BPG5;H3BMS0	FALSE	1.425	Full model
1605	0.05058	5.167	0.6117	0.9067	treatmentDRB	N-PAC;GLYR1	D3DUE6;D3DUE7;Q49A26;K7EMM8	FALSE	0.2135	Full model
1606	0.03207	5.048	0.8383	0.9692	treatmentDRB	S100A10	P60903;D3DV26;Q6FGE5	FALSE	0.0766	Full model
1607	0.08406	4.762	0.6801	0.9308	treatmentDRB	ARHGEF2	D3DVA5;V9GYM8;Q92974	FALSE	0.1674	Full model
1608	-0.09722	5.814	0.5361	0.8824	treatmentDRB	NES	D3DVC4;P48681;Q05BW3;A5PKT9	FALSE	0.2708	Full model
1609	0.04083	4.327	0.8207	0.9636	treatmentDRB	pk;ZAK	D4Q8H0;Q9NYL2;C9J3F7;A8K710	FALSE	0.08583	Full model
1610	0.1533	4.559	0.4385	0.8318	treatmentDRB	TUSC3	D6RDV0;D6RA37;D6RIY7;Q13454;A0A0A0MTC2	FALSE	0.3581	Full model
1611	0.234	5.956	0.05247	0.4358	treatmentDRB	RPS3A	D6RAT0;Q6NXR8;P61247;A8K4W0;D6RG13;D6RB09;D6R9B6;H0Y9Y4;B7Z3M5;E9PFI5;D6RAS7;H0Y8L7	FALSE	1.28	Full model
1612	0.3974	4.124	0.1325	0.6104	treatmentDRB	HSD17B11	D6RCD0;Q8NBQ5	FALSE	0.8778	Full model
1613	-0.4074	5.232	0.002037	0.07372	treatmentDRB	UCHL1;HEL-117	D6RE83;V9HW74;P09936;B2RD14;D6R956;D6R974;A6NLJ7	FALSE	2.691	Full model
1614	-0.0742	4.366	0.6508	0.9182	treatmentDRB	FAM175A	D6REL5;Q6UWZ7	FALSE	0.1866	Full model
1615	-0.19	4.5	0.3814	0.8113	treatmentDRB	TWF2	D6RG15;Q6IBS0;H0Y858	FALSE	0.4186	Full model
1616	0.1308	5.611	0.2802	0.7556	treatmentDRB	COL12A1	D6RGG3;Q99715;A0A087X0A8;B9EJB8	FALSE	0.5526	Full model
1617	-0.1755	4.22	0.2696	0.7467	treatmentDRB	TAF9	D6RIY1;D6RGK3;D6RIV9;D6RIE8;Q16594;D6RHW1	FALSE	0.5692	Full model
1618	-0.05662	4.938	0.7192	0.9413	treatmentDRB	hCG_23833;RRM2	D6W4Z6;P31350;A0A286YFD6;C9JXC1;B3KS26;Q8N6S3	FALSE	0.1431	Full model
1619	-0.1912	5.436	0.3701	0.8089	treatmentDRB	CHAF1A	D6W625;Q13111	FALSE	0.4317	Full model
1620	0.09553	4.762	0.478	0.8495	treatmentDRB	SLC25A1	Q6LAP8;D9HTE9;P53007	FALSE	0.3205	Full model
1621	-0.1789	5.043	0.1221	0.5973	treatmentDRB	HEL-S-34;PEBP1;HEL-210	D9IAI1;P30086;A0A0K0K1J6;B4DRT4;V9HW05	FALSE	0.9134	Full model
1622	-0.47	3.869	0.1421	0.6223	treatmentDRB	FAN1	D9MXF4;Q9Y2M0;H3BQ24;X5DRB9;X5D9F0	FALSE	0.8475	Full model
1623	0.2	5.784	0.09646	0.5601	treatmentDRB	TPM1	D9YZV5;A0A0K0K1I0;Q15657;H0YKX5;Q8TCG4	FALSE	1.016	Full model
1624	-0.1493	6.579	0.5549	0.8926	treatmentDRB	COL6A3	D9ZGF2;P12111	FALSE	0.2558	Full model
1625	-0.1844	4.392	0.3824	0.8113	treatmentDRB	ROCK1	Q13464;D9ZGF8;A0A0U1RQV4	FALSE	0.4175	Full model
1626	-0.08587	5.514	0.4307	0.8318	treatmentDRB	PRIC295;GCN1L1	E1NZA1;Q92616;A0A024RBS1	FALSE	0.3658	Full model
1627	0.0609	3.663	0.8204	0.9636	treatmentDRB	BCOR-RARA;BCOR	E3UVQ2;H7C231;H7BZ37;H7C2V9;A6NE70;B3KTC2;H9A532;Q6W2J9	FALSE	0.08598	Full model
1628	-0.07956	4.539	0.6252	0.9121	treatmentDRB	PPID	Q6FGM6;E5KN59;E5KN55;Q08752;H0Y8J0	FALSE	0.204	Full model
1629	0.3231	4.273	0.1277	0.6038	treatmentDRB	GFM1	E5KND5;Q96RP9;C9IZ01;E5KND7;D3DNL3;F8WAU4	FALSE	0.8939	Full model
1630	-0.2366	5.829	0.2384	0.7194	treatmentDRB	LRPPRC	E5KNY5;P42704;B4DSR0	FALSE	0.6227	Full model
1631	0.2232	4.998	0.2838	0.7577	treatmentDRB	NDUFS1	E5KRK5;P28331;B4DJ81;A0A291FIZ5;Q9P1A0	FALSE	0.5469	Full model
1632	-0.08845	4.275	0.5939	0.9059	treatmentDRB	TFAM	H7BYN3;Q6LES8;E5KSX8;E5KSU5;Q00059;Q05D31;Q3SX57	FALSE	0.2263	Full model
1633	0.1243	4.22	0.5974	0.9059	treatmentDRB	UNG;DKFZp781L1143	E5KTA5;P13051;Q68DM5;F5GYA2;Q6FHS8;E5KTA6;B4DRT6	FALSE	0.2237	Full model
1634	-0.01006	3.999	0.9681	0.9944	treatmentDRB	GINS4	Q9BRT9;E5RFF9	FALSE	0.01409	Full model
1635	0.1797	4.784	0.4294	0.8318	treatmentDRB	PBK;HEL164	E5RFX4;V9HWH0;Q96KB5	FALSE	0.3671	Full model
1636	0.2088	4.612	0.3354	0.7955	treatmentDRB	TBCA	E5RIW3;Q6FGD7;E5RJD8;O75347;E5RHG6;E5RIX8	FALSE	0.4744	Full model
1637	0.2082	4.441	0.3432	0.7994	treatmentDRB	FABP5	E7DVW5;Q01469;I6L8B7	FALSE	0.4644	Full model
1638	-0.1526	4.616	0.3841	0.8113	treatmentDRB	ADD1;LA04NC01-25A3.2-001	E7EV99;E7ENY0;P35611;Q4TT76;Q96D30;A0A0A0MSR2;D6RF25;H0Y9H2	FALSE	0.4156	Full model
1639	0.2013	4.186	0.3444	0.7994	treatmentDRB	PRRC2C	E7EPN9;Q9Y520	FALSE	0.463	Full model
1640	-0.01807	5.464	0.869	0.9723	treatmentDRB	EZR;HEL-S-105;EZR-ROS1	Q6NUR7;E7EQR4;P15311;V9HW42;B2R6J2;B7Z5V2;B7Z437;J7M2B1	FALSE	0.06096	Full model
1641	0.06549	5.377	0.6788	0.9305	treatmentDRB	HMGB3	E9PES6;E7ES08;E7EQU1;O15347	FALSE	0.1682	Full model
1642	-0.4393	4.517	0.03942	0.3793	treatmentDRB	MTA3	E7EQY4;E7EV10;Q9BTC8;E9PCS8;D6W5A2	FALSE	1.404	Full model
1643	0.1862	3.944	0.4631	0.841	treatmentDRB	PTK2;DKFZp666O0110;FAK	Q05397;E7ESA6;Q658W2;H0YBP1;Q59GM6;Q59GN8;B4DH13;A0A059VC25;H0YBZ1;H0YB16;Q8N9D7;I6L996;E9PEI4;A0A024R9H6;B4DWJ1	FALSE	0.3343	Full model
1644	-0.1375	5.7	0.1889	0.6738	treatmentDRB	MTA1	E7ESY4;Q13330;Q59FW1;H0Y4T7	FALSE	0.7237	Full model
1645	-0.1308	5.46	0.3081	0.7779	treatmentDRB	MAP4	P27816;E7EVA0;A0A024R2V0;Q86Y04;B4DM10	FALSE	0.5113	Full model
1646	-0.03519	4.438	0.887	0.9771	treatmentDRB	ZFHX4	E7EVZ1;Q86UP3	FALSE	0.05207	Full model
1647	-0.2441	4.81	0.09714	0.5601	treatmentDRB	POLB	E7EW18;Q53EV2;P06746;E5RIJ0;H0YBJ0;I1WZN9	FALSE	1.013	Full model
1648	0.1486	4.464	0.7106	0.9413	treatmentDRB	FBLIM1	E7EWE8;Q8WUP2;D6RAI6;E7EPI5;E7EN81;D6R9I4;D6RA19	FALSE	0.1484	Full model
1649	-0.2747	4.155	0.5291	0.8824	treatmentDRB	NCOA2	Q15596;E7EWM1;Q569J4	FALSE	0.2765	Full model
1650	-0.01914	6.091	0.9483	0.99	treatmentDRB	PCCB	P05166;E7EX59;Q59GV0;E9PDR0;A0A1B2JLU8;C9JQS9;E7ETT1;E7EUY3;E7ETT4;B7Z8A8;E9PEC3;F8WBI9;B7Z7U9;Q9HBR7	FALSE	0.02307	Full model
1651	-0.2445	5.091	0.1354	0.6172	treatmentDRB	DCTN1;DKFZp686I0746;DKFZp686E0752;DKFZp686E191	E7EX90;Q6MZZ3;Q14203;Q6AWB1;Q6AWB3	FALSE	0.8685	Full model
1652	-0.2788	4.962	0.2666	0.7433	treatmentDRB	CHTF18;RUVBL	E7EXA6;Q8WVB6;Q96S08;A0A0D9SF58	FALSE	0.5741	Full model
1653	0.0385	5.544	0.7792	0.9552	treatmentDRB	GNB2L1	P63244;E9KL35;J3KPE3;H0YAF8;H0Y8W2;D6RAC2;H0YAM7;D6R9L0;D6R9Z1;D6RHH4;D6RFX4;D6REE5;B4DVD2	FALSE	0.1084	Full model
1654	-0.07838	5.402	0.603	0.9059	treatmentDRB	HADHA	E9KL44;H0YFD6;P40939;B4DDZ5;B4DRH6;A0A2R8Y4F5;A0A2R8YG21	FALSE	0.2197	Full model
1655	-0.1116	3.909	0.7157	0.9413	treatmentDRB	GTF2IRD1	Q75MX6;E9PFE2;Q59FS0;Q9UHL9;H7C4Q8	FALSE	0.1452	Full model
1656	-0.09156	4.263	0.682	0.931	treatmentDRB	MAP1A	E9PGC8;P78559;A8K4T7;Q7Z5F9;Q504X9	FALSE	0.1662	Full model
1657	0.2005	3.898	0.5473	0.8858	treatmentDRB	ZNF451	Q4KMR5;E9PH99;Q9Y4E5;Q96JY2	FALSE	0.2618	Full model
1658	0.2272	4.362	0.3234	0.7905	treatmentDRB	SSFA2	E9PHV5;P28290;B4E2E5;E7EUL7;B3KXT1	FALSE	0.4903	Full model
1659	-0.1239	5.367	0.4533	0.8357	treatmentDRB	SP100	E9PHV6;Q53TD0;P23497;B4E2B9;C9JBL0	FALSE	0.3436	Full model
1660	0.2357	4.405	0.242	0.7232	treatmentDRB	EPB41L2	O43491;E9PHY5;E9PK52;E9PII3;I6L9B1;Q59FD8;A0A2R8Y5B3	FALSE	0.6162	Full model
1661	0.02329	4.409	0.9135	0.981	treatmentDRB	MTCH2	E9PIE4;Q9Y6C9;Q53G34	FALSE	0.03931	Full model
1662	0.05105	4.223	0.8467	0.9703	treatmentDRB	CYHR1	E9PJD7;Q6ZMK1;E9PQ42	FALSE	0.07226	Full model
1663	0.03638	4.526	0.8488	0.9704	treatmentDRB	RPL27A;L27a	E9PJD9;Q9BQQ5;E9PLL6;Q6NZ52;P46776	FALSE	0.07119	Full model
1664	0.01283	4.242	0.9536	0.99	treatmentDRB	DKFZp564A063;BRMS1	Q9Y3T1;E9PJF5;H0YCF7;G5E9I4;Q9HCU9	FALSE	0.02061	Full model
1665	-0.08767	4.778	0.5281	0.8824	treatmentDRB	RPS6KA4	E9PJN1;O75676;A0A0A6YYC0;B4DPV1;Q86VU2;A0PJF8	FALSE	0.2773	Full model
1666	-0.164	4.353	0.2836	0.7577	treatmentDRB	SCYL1	E9PS17;E9PK59;Q96KG9;E9PPN3	FALSE	0.5473	Full model
1667	0.5615	3.961	0.07848	0.512	treatmentDRB	PPP6R3;SAPS3	H7BXH2;E9PKF6;Q5H9R7;B4DTT7;E9PQP7;B4E0C2;A0A024R5F3	FALSE	1.105	Full model
1668	-0.5186	4.539	0.02421	0.3148	treatmentDRB	NEDD8;NEDD8-MDP1	F8VSA6;E9PS38;S4R3E9;E9PL57;Q15843	FALSE	1.616	Full model
1669	0.1736	4.752	0.333	0.795	treatmentDRB	CAPRIN1	E9PLA9;Q14444;B4DSF8;G3V153;B3KXU8	FALSE	0.4776	Full model
1670	-0.08127	5.285	0.5979	0.9059	treatmentDRB	CSTF3	E9PLP8;Q12996;B4DFQ5;B4DMA4	FALSE	0.2234	Full model
1671	-0.2993	4.909	0.05309	0.4386	treatmentDRB	C11orf58;SMAP	E9PM92;O00193;E9PRZ9	FALSE	1.275	Full model
1672	0.1044	4.388	0.6354	0.9154	treatmentDRB	NUF2;CDCA1	E9PQC4;Q9BZD4;A0A024R8Y0	FALSE	0.1969	Full model
1673	-0.1895	5.158	0.2917	0.7673	treatmentDRB	FAU	E9PR30;P62861	FALSE	0.535	Full model
1674	-0.09564	4.41	0.621	0.9107	treatmentDRB	NR2B1;RXRA;RXRG;NR2B3	F1D8Q5;Q6P3U7;P19793;A0A087WZ88;F1D8Q7;B6ZGT6;B2R7C0;P48443	FALSE	0.2069	Full model
1675	-0.01551	5.15	0.9395	0.9893	treatmentDRB	NR2F2	P24468;F1D8R0	FALSE	0.02712	Full model
1676	0.5915	4.782	0.03783	0.3707	treatmentDRB	DDX51	F1T0L5;Q8N8A6	FALSE	1.422	Full model
1677	0.3756	3.862	0.2251	0.7165	treatmentDRB	TRMT2A	F2Z2W7;Q8IZ69;B4E213	FALSE	0.6476	Full model
1678	-0.03104	4.156	0.9126	0.981	treatmentDRB	XPO4	Q0VG75;F2Z2X4;Q9C0E2;Q8IVQ8;Q86VC1	FALSE	0.0397	Full model
1679	-0.3023	4.577	0.1221	0.5973	treatmentDRB	BCL7B;BCL7A	F2Z3H6;Q9BQE9;F8WE18;F8WDZ4;Q4VC05	FALSE	0.9134	Full model
1680	0.06499	4.694	0.6283	0.9126	treatmentDRB	GTF2H3	F5GWD3;Q13889;H0YFF7;F5H6X0;A0A087WYD5;F5GXG6;F5GX35;F5H4K7;Q8NEI1	FALSE	0.2018	Full model
1681	0.3038	4.021	0.387	0.8131	treatmentDRB	HEL-S-36;PITPNA	V9HWC5;F5GWE5;Q6NUL6;Q00169;I3L471;I3L4U7;B4E1U1;I3L4H1	FALSE	0.4123	Full model
1682	0.2601	4.09	0.2679	0.7443	treatmentDRB	FAM76B	Q5HYJ3;F5GX09	FALSE	0.572	Full model
1683	-0.2362	4.468	0.1291	0.6056	treatmentDRB	PSMD9	F5H5V4;F5GX23;J3KN29;O00233;F5H7X1;F5H169	FALSE	0.889	Full model
1684	0.4268	4.122	0.09906	0.5609	treatmentDRB	RBM7	I3L521;F5GXV8;Q59EQ8;F5GY08;Q6IRX3;J3KPD3;Q9Y580;F5H606	FALSE	1.004	Full model
1685	0.1527	4.482	0.3946	0.8163	treatmentDRB	DAD1	F5GXX5;P61803;Q53G02;F5H895;A0A0B4J239	FALSE	0.4039	Full model
1686	0.1121	4.232	0.6265	0.9123	treatmentDRB	ARL6IP4;FLJ00169	F5GYV5;F8WCT1;H7BZV4;B2RE15;A0A0C4DG62;Q8TEM4;Q66PJ3;A0A0C4DH18;F5H7X4	FALSE	0.2031	Full model
1687	-0.3217	4.576	0.4041	0.8174	treatmentDRB	DTL	F5GZ90;Q9NZJ0	FALSE	0.3935	Full model
1688	-0.2946	4.365	0.1838	0.6682	treatmentDRB	ANAPC5	F5H0F9;Q9UJX4	FALSE	0.7356	Full model
1689	-0.1958	4.173	0.3825	0.8113	treatmentDRB	MLEC	F5H1S8;Q14165;F5GX14;H0YG07	FALSE	0.4173	Full model
1690	-0.1986	5.147	0.2438	0.7252	treatmentDRB	SEC23A	F5H365;Q15436;B4DSQ5;B4DF60;B4E0Q9	FALSE	0.6129	Full model
1691	0.0941	4.796	0.3422	0.7994	treatmentDRB	TSG101	F5H442;Q99816;D3DQY6	FALSE	0.4657	Full model
1692	-0.03479	5.921	0.7902	0.9577	treatmentDRB	MYO1C	F5H6E2;O00159;B7Z3E5;D3DTH7;B7Z9C0	FALSE	0.1023	Full model
1693	0.6016	4.46	0.1208	0.5973	treatmentDRB	C12orf43	F5H7W8;Q96C57;F5H3K2;E7ENF1;B4DRA4;F5H8B7;G5EA44;B4DWJ9	FALSE	0.9179	Full model
1694	-0.001117	4.076	0.9976	0.9995	treatmentDRB	ZNF268	F5H848;Q9H337;F5H7L3;E7EV44;A0A075B6T9;B4DXW5;A0A088AWK7;Q2TB61;Q14587	FALSE	0.001033	Full model
1695	0.07438	4.153	0.7287	0.9437	treatmentDRB	SIMC1	R9TJD7;F6R0L0;B4DRM7;Q8NDZ2	FALSE	0.1374	Full model
1696	-0.05704	4.48	0.6452	0.9182	treatmentDRB	PDE12	F6T1Q0;Q6L8Q7	FALSE	0.1903	Full model
1697	-0.2612	5.119	0.009767	0.2028	treatmentDRB	CAD	F8VPD4;P27708;Q53SY7	FALSE	2.01	Full model
1698	0.1804	4.604	0.2455	0.7268	treatmentDRB	BAZ2A	J3QK86;J3KPG5;F8VU39;Q9UIF9;A0A0C4DGI9	FALSE	0.6099	Full model
1699	-0.3362	4.139	0.3138	0.7834	treatmentDRB	CHMP1A	F8VVT7;Q9HD42;B4DXN3;F8VUA2	FALSE	0.5034	Full model
1700	-0.1344	4.502	0.4218	0.8242	treatmentDRB	ERP29;HEL-S-107	F8VY02;V9HW71;P30040	FALSE	0.3749	Full model
1701	-0.1818	4.945	0.1344	0.6164	treatmentDRB	ARL1	F8VYN9;P40616;B4DR16	FALSE	0.8717	Full model
1702	-0.1777	4.03	0.5735	0.9019	treatmentDRB	YEATS4	F8W0J4;O95619	FALSE	0.2415	Full model
1703	0.05127	5.873	0.6985	0.9384	treatmentDRB	MYL6	P60660;F8W1R7;G3V1V0;J3KND3;B7Z6Z4;G3V1Y7;Q6IBG5;F8VPF3;G8JLA2;F8W180;F8VZU9	FALSE	0.1558	Full model
1704	0.06526	5.209	0.6776	0.9305	treatmentDRB	RPL10	F8W7C6;A0A087WV22;X1WI28;X5D2T3;P27635;H7C123;H7C2C5;X5D7P1	FALSE	0.169	Full model
1705	0.2384	4.426	0.1198	0.5967	treatmentDRB	SLBP	Q53XR2;F8W8D3;Q14493;H7C4H8;B3KSC5;H0YAE8;E7EUV9;B4DUW7;B3KST9	FALSE	0.9217	Full model
1706	-0.344	4.872	0.009568	0.2027	treatmentDRB	TIA1	F8W8I6;P31483;Q59G98;C9JTN7;E5RGV5	FALSE	2.019	Full model
1707	-0.3605	4.516	0.1204	0.5967	treatmentDRB	RTN4;NOGOC;Nbla00271	Q6IPN0;F8W914;Q9NQC3;A0A0U1RQR6;Q53SY1;A6XGP7;H7C106;D6W5C2;Q3LIF4	FALSE	0.9194	Full model
1708	0.05327	4.599	0.7173	0.9413	treatmentDRB	IGF2BP2	Q9Y6M1;F8W930;B4DKT5	FALSE	0.1443	Full model
1709	-0.1118	5.372	0.3719	0.809	treatmentDRB	DST	F8W9J4;Q03001	FALSE	0.4296	Full model
1710	-0.09277	4.435	0.7017	0.9384	treatmentDRB	CLASP1;DKFZp686D1968	F8WA11;Q7Z460;B7Z5R7;B7Z4E5;B7Z7Q8;H0Y5T1;B7Z7C4;Q68D09;B7Z2P0	FALSE	0.1539	Full model
1711	0.3638	4.324	0.08346	0.5225	treatmentDRB	DDX31	F8WAJ0;B4DYZ1;Q9H8H2	FALSE	1.079	Full model
1712	0.08721	4.737	0.6163	0.9102	treatmentDRB	ARPC4-TTLL3;ARPC4	F8WCF6;P59998;F8WDD7;H7C0A3;A0A0A6YYG9;Q9H7Z5	FALSE	0.2102	Full model
1713	0.1698	4.129	0.3842	0.8113	treatmentDRB	ZNF687	Q8N1G0;F8WCX2;H0Y5I5	FALSE	0.4154	Full model
1714	0.491	4.315	4.771e-4	0.03422	treatmentDRB	SPACIA1;SAAL1	G1UCX3;Q96ER3	FALSE	3.321	Full model
1715	-0.04516	5.978	0.6184	0.9107	treatmentDRB	PDS5A	G1UI16;Q29RF7	FALSE	0.2088	Full model
1716	-0.2084	3.957	0.4684	0.8423	treatmentDRB	PDXK;HEL-S-1a	G1UI32;V9HWC3;O00764;F2Z2Y4	FALSE	0.3294	Full model
1717	0.07839	5.284	0.5414	0.8824	treatmentDRB	RPL21	G3V1B3;M0R181;Q6IAX2;Q59GK9;P46778	FALSE	0.2665	Full model
1718	0.05401	5.721	0.6366	0.9154	treatmentDRB	API5	G3V1C3;Q9BZZ5;H0YER7	FALSE	0.1962	Full model
1719	-0.001156	4.498	0.9931	0.9991	treatmentDRB	PRRX1	P54821;G3V2N3	FALSE	0.003028	Full model
1720	0.04045	4.145	0.8363	0.9692	treatmentDRB	GMFB	G3V4P8;P60983	FALSE	0.07765	Full model
1721	0.2835	5.334	0.0757	0.512	treatmentDRB	DDX24	G3V529;Q9GZR7;B4DM03;B4DKV2;F5GYL3;B4E300;Q59FS7;A0A1W2PRR2;A0A087WXU8;Q7Z4X3	FALSE	1.121	Full model
1722	0.01933	5.333	0.9059	0.981	treatmentDRB	ZNF512;DKFZp666L156	G3XAG1;Q96ME7;B4DES6;B7Z9P6;Q658M0	FALSE	0.04293	Full model
1723	0.2053	4.626	0.4305	0.8318	treatmentDRB	PAPD5	H3BQM0;G4U4J3;Q53F79;A0A024R6Q7;Q8NDF8;B4DRJ7;Q5EBM7;E9PC61	FALSE	0.3661	Full model
1724	-0.1102	4.733	0.5491	0.8882	treatmentDRB	USP11	G5E9A6;Q6P453;P51784;B3KP28;B4DGK3	FALSE	0.2604	Full model
1725	0.3193	4.1	0.2559	0.7369	treatmentDRB	SP110	G5E9C0;Q9HB58;C9JZQ4;E7EM70;Q6PJR6;Q2I9M2	FALSE	0.592	Full model
1726	-1.164	4.63	1.578e-5	0.002789	treatmentDRB	CELF1;CELF2	Q92879;G5EA30;A0A0J9YXJ0;A0A1B0GUN8;E9PC62;A0A1B0GU44;B4DS31;A0A0J9YX66;B2RA86;Q5VZZ6;B4DDE7;B4DT00;V9GYD9;B4DSZ2;E9PKU1;F5H0D8;E9PSH0;E9PQK4;F5H4Y5;O95319	TRUE	4.802	Full model
1727	0.0808	5.33	0.3841	0.8113	treatmentDRB	CDC27	G5EA36;P30260;B4DL80	FALSE	0.4155	Full model
1728	0.121	4.216	0.658	0.9231	treatmentDRB	USE1	M0QYT5;G8JLK1;Q9NZ43	FALSE	0.1818	Full model
1729	-0.6429	4.565	0.02073	0.3002	treatmentDRB	ZNF217	H0UI66;O75362;A8K2T5	FALSE	1.683	Full model
1730	-0.1305	5.145	0.345	0.7994	treatmentDRB	NELFCD;TH1L	X6RLT1;H0UI80;Q8IXH7	FALSE	0.4622	Full model
1731	0.277	4.31	0.3715	0.809	treatmentDRB	ZGPAT	H0UI99;H0UI97;A0A0S2Z5X3;A0A0S2Z6H0;Q8N5A5;V9GY48	FALSE	0.4301	Full model
1732	-0.3614	5.285	0.04074	0.385	treatmentDRB	ATAD3A	H0Y2W2;Q96T67	FALSE	1.39	Full model
1733	-0.2467	4.31	0.3673	0.8072	treatmentDRB	RBM33	H0Y3K4;Q96EV2;B4DVQ2	FALSE	0.435	Full model
1734	-0.08411	5.064	0.6411	0.9169	treatmentDRB	YBX1	H0Y449;P67809;Q6PKI6;Q7KZ24;A0JLU4	FALSE	0.1931	Full model
1735	0.01486	4.519	0.918	0.9824	treatmentDRB	APMAP	H0Y512;Q9HDC9	FALSE	0.03714	Full model
1736	0.6496	4.497	0.093410000000000007	0.5532	treatmentDRB	IMP4	H0Y714;Q96G21;E7ENR5;B9A008;B8ZZ47	FALSE	1.03	Full model
1737	0.07867	5.81	0.6479	0.9182	treatmentDRB	DEK	H0Y993;P35659;B4DFG0;A0A494C028;B4DNW3;A0A494C198;H0Y8X0	FALSE	0.1885	Full model
1738	-0.4353	3.704	0.229	0.7165	treatmentDRB	LAP3;HEL-S-106	H0Y9Q1;V9HW38;P28838;B4DQG5	FALSE	0.6401	Full model
1739	0.06816	4.691	0.7124	0.9413	treatmentDRB	TMA16	H0Y9X1;Q96EY4;D6RA57;B7Z504	FALSE	0.1473	Full model
1740	0.1406	5.059	0.2048	0.6944	treatmentDRB	TEAD1;TEAD4	P28347;H0YE88;H0YEJ9;E9PKB7;Q59EF3;Q15561;Q53GI4;A0A0A0MRF3	FALSE	0.6886	Full model
1741	-0.04434	4.522	0.7762	0.955	treatmentDRB	REXO2	H0YG54;H0YGR4;Q9Y3B8;F5GYG5	FALSE	0.11	Full model
1742	0.03643	5.213	0.8023	0.9582	treatmentDRB	RPL28	H0YLP6;H0YMF4;H0YKD8;P46779;Q59F34	FALSE	0.09565	Full model
1743	-0.2629	4.045	0.3996	0.8163	treatmentDRB	TLE3	Q04726;H0YL70;H0YKN8;H0YKT5;Q6PRX2;Q6PRX3;H0YNT2;A0A0D9SES8;F5H7D6;B3KUA2;H0YNI7;B4E2W3;B3KM67	FALSE	0.3983	Full model
1744	0.004576	4.443	0.9766	0.9971	treatmentDRB	USP3	H0YLB7;H0YKU8;Q6JHV3;H0YMI4;Q9Y6I4;B3KMX7;Q498Y2;Q9Y2R8;B4DWJ6	FALSE	0.0103	Full model
1745	0.05465	4.249	0.8362	0.9692	treatmentDRB	TRIP4	Q15650;H0YL91	FALSE	0.07767	Full model
1746	0.2744	4.534	0.3893	0.8138	treatmentDRB	EIF2AK4	H0YME5;Q9P2K8	FALSE	0.4097	Full model
1747	-0.115	4.671	0.4881	0.8544	treatmentDRB	WDR61	H0YMF9;H0YN81;Q9GZS3;B4E387;H0YL19	FALSE	0.3115	Full model
1748	0.1901	4.643	0.1593	0.6414	treatmentDRB	RPS27L	H0YMV8;Q71UM5;C9JLI6	FALSE	0.7977	Full model
1749	8.523e-5	4.608	0.9995	0.9997	treatmentDRB	AKR7A2;HEL-S-166mP;AKR7L	H3BLU7;V9HWA2;O43488;A0A499FJT0;Q8NHP1;B4DZX4;H7C5H7	FALSE	2e-4	Full model
1750	0.1198	5.476	0.3344	0.7955	treatmentDRB	RPS17	H3BNC9;P08708;H0YN88;A0A075B716	FALSE	0.4757	Full model
1751	0.3151	4.814	0.004717	0.1329	treatmentDRB	MPHOSPH6	H3BSB3;H3BNT4;Q53HB4;Q99547	FALSE	2.326	Full model
1752	-0.03038	5.653	0.7683	0.9524	treatmentDRB	MACF1	H3BPE1;H3BQK9	FALSE	0.1145	Full model
1753	0.3483	4.607	0.1497	0.6291	treatmentDRB	UQCRC2	H3BRG4;P22695;H3BSJ9;H3BP04	FALSE	0.8249	Full model
1754	0.32	4.351	0.5597	0.8949	treatmentDRB	EARS2;A-735G6.3	Q5JPH6;H3BTB7;O14563	FALSE	0.252	Full model
1755	-0.1664	4.536	0.3028	0.7742	treatmentDRB	ATXN2L	H3BUF6;Q8WWM7;A0A024QZC0;A0A024QZB7;A0A024QZ91;H3BSK9	FALSE	0.5189	Full model
1756	0.3339	4.409	0.09693	0.5601	treatmentDRB	CCDC137	I3L0U5;H6QX63;Q6PK04	FALSE	1.014	Full model
1757	0.02076	7.182	0.963	0.9942	treatmentDRB	KRT1	H6VRG0;H6VRF8;H6VRG1;P04264;H6VRG3;H6VRF9	FALSE	0.01639	Full model
1758	-0.2283	5.629	0.3523	0.7996	treatmentDRB	SMPD4	H7BXF4;B4E0T5	FALSE	0.4531	Full model
1759	0.9651	5.407	1.024e-4	0.01043	treatmentDRB	EBNA1BP2	Q6IB29;H7C2Q8;Q99848;B4DHA6;B4DRX8	FALSE	3.99	Full model
1760	-0.07204	4.313	0.7239	0.9425	treatmentDRB	RALA	H7C3P7;P11233	FALSE	0.1403	Full model
1761	0.1089	5.287	0.4737	0.8468	treatmentDRB	ZMYND8	H7C4X9;A0A087WYS3;A0A087WVZ6	FALSE	0.3245	Full model
1762	0.09317	6.027	0.5393	0.8824	treatmentDRB	TXN	H9ZYJ2;P10599	FALSE	0.2682	Full model
1763	-0.1949	4.073	0.4077	0.8174	treatmentDRB	SLC25A11	I3L1P8;Q6IBH0;Q02978	FALSE	0.3896	Full model
1764	0.1157	4.357	0.5401	0.8824	treatmentDRB	FLYWCH2	Q96CP2;I3L1Y9;I3L4I0	FALSE	0.2675	Full model
1765	-0.1658	5.58	0.3196	0.7861	treatmentDRB	EIF5A;EIF5AL1	I3L397;I3L504;P63241;Q6IS14	FALSE	0.4954	Full model
1766	-0.1749	4.991	0.1791	0.6644	treatmentDRB	KDM2A	I3VM54;I3VM53;Q9Y2K7	FALSE	0.7469	Full model
1767	-0.05767	3.912	0.8119	0.9603	treatmentDRB	MIF	I4AY87;P14174	FALSE	0.09052	Full model
1768	-0.06319	4.742	0.5443	0.8833	treatmentDRB	FAM98A	I6L9E8;Q8NCA5;E9PH82;B4DT23;B4DY25;B3KTW4	FALSE	0.2642	Full model
1769	-0.02457	5.061	0.8637	0.9716	treatmentDRB	RTF1	Q92541;I7GPQ7;H0YKX1	FALSE	0.06364	Full model
1770	-0.1246	4.853	0.439	0.8318	treatmentDRB	CHEK1	J3KN87;O14757;E7EPP6;B4DT73	FALSE	0.3576	Full model
1771	0.03257	5.221	0.7667	0.9519	treatmentDRB	DDX41	J3KNN5;Q9UJV9;Q53HI2;B3KRK2	FALSE	0.1154	Full model
1772	0.09741	5.161	0.4344	0.8318	treatmentDRB	PARVA	J3KNQ4;Q9NVD7;B7Z952;E9PS97	FALSE	0.3621	Full model
1773	-0.0976	4.269	0.6612	0.9254	treatmentDRB	ZNF292	J3KNV1;O60281	FALSE	0.1797	Full model
1774	-0.1128	4.386	0.5772	0.9019	treatmentDRB	DNAJB12	Q9NXW2;J3KPS0;V9GYN7	FALSE	0.2387	Full model
1775	-0.1339	5.929	0.2233	0.7165	treatmentDRB	HEL-S-87p;ALDOA	V9HWN7;J3KPS3;P04075;H3BQN4;H3BUH7;H3BPS8;H3BR04;H3BMQ8;A0A0M4FNU3	FALSE	0.6511	Full model
1776	-0.04106	4.923	0.8309	0.9678	treatmentDRB	PHB2	J3KPX7;Q99623;F5GY37;F5GWA7;B4DW05;F5H3X6	FALSE	0.08045	Full model
1777	-0.2604	4.52	0.3667	0.8071	treatmentDRB	OLA1;PTD004	J3KQ32;Q9NTK5;Q53SQ6	FALSE	0.4357	Full model
1778	-0.2107	4.747	0.2265	0.7165	treatmentDRB	PTRH2	J3KQ48;Q96ME4;Q9Y3E5	FALSE	0.645	Full model
1779	-0.1721	4.512	0.5678	0.8991	treatmentDRB	CCDC12	J3KR35;Q8WUD4	FALSE	0.2458	Full model
1780	0.03623	4.581	0.8466	0.9703	treatmentDRB	TAF6	J3KR72;P49848;B3KUR4;A4D299	FALSE	0.07231	Full model
1781	-0.1457	4.321	0.4384	0.8318	treatmentDRB	TBCD	Q9BTW9;J3KR97;B4DE53;I6L959;A0A0J9YVR1;A0A0J9YWI5	FALSE	0.3582	Full model
1782	-0.09699	4.897	0.5806	0.9019	treatmentDRB	CBX1	J3KS05;Q6IBN6;P83916;B5MD17;K7ELA4	FALSE	0.2361	Full model
1783	-0.3042	3.863	0.1584	0.6393	treatmentDRB	MSL1	J3QQY0;J3KSZ8;Q68DK7	FALSE	0.8002	Full model
1784	-0.104	4.494	0.4445	0.8342	treatmentDRB	HN1	Q9UK76;J3KT51;J3KSH8	FALSE	0.3521	Full model
1785	0.2729	6.401	0.1028	0.5637	treatmentDRB	DDX5;DKFZp686J01190	P17844;J3KTA4;B5BUE6;B4DN41;B4DNG2;Q59E92;Q7Z2V5	FALSE	0.9882	Full model
1786	0.0598	4.758	0.8218	0.9639	treatmentDRB	RPL19	J3QR09;J3KTE4;Q53G49;P84098;Q8IWR8	FALSE	0.08522	Full model
1787	-0.2723	4.828	0.1996	0.6836	treatmentDRB	ARHGDIA;HEL-S-47e	J3KTF8;V9HWE8;J3QQX2;P52565;J3KRE2;J3QW41;A0A0S2Z3D9;J3KRY1;J3KS60	FALSE	0.6999	Full model
1788	0.07198	5.941	0.6813	0.931	treatmentDRB	SRSF1	J3KTL2;Q07955;Q59FA2;A8K1L8	FALSE	0.1666	Full model
1789	-0.1199	5.156	0.5742	0.9019	treatmentDRB	CHERP	J3QK89;Q8IWX8	FALSE	0.241	Full model
1790	0.1885	4.705	0.3885	0.8132	treatmentDRB	ZMYND11	J3QKD2;Q15326;Q5BJG6;B7Z3W2;B7Z2J6;E7ENI9;Q6PJR5;B7Z3Z1	FALSE	0.4106	Full model
1791	0.1647	3.974	0.4463	0.8342	treatmentDRB	ASPSCR1	J3QL04;J3QR12;Q9BZE9	FALSE	0.3503	Full model
1792	-0.03076	4.911	0.8293	0.9673	treatmentDRB	RPL26;RPL26L1;hCG_26523	J3QRI7;J3QQQ9;J3QQV1;J3QRC4;Q6IBH6;P61254;E5RIT6;Q9UNX3;A0A024RBF6	FALSE	0.0813	Full model
1793	-0.0945	5.052	0.484	0.8534	treatmentDRB	SUZ12	J3QQW9;Q15022;A8K1U9	FALSE	0.3151	Full model
1794	-0.2073	4.401	0.2727	0.7484	treatmentDRB	YTHDC1	J3QR07;Q96MU7	FALSE	0.5642	Full model
1795	0.1992	5.419	0.2644	0.7425	treatmentDRB	MYL12A;MYL12B	Q53HL1;J3QRS3;P19105;O14950;Q2F834	FALSE	0.5777	Full model
1796	-0.148	4.769	0.5244	0.8815	treatmentDRB	ZNF207;DKFZp761N202	J3QRS9;Q59G94;X6R4W8;O43670;Q8N395;J3KS31;B4DQT7	FALSE	0.2803	Full model
1797	0.01209	5.048	0.9531	0.99	treatmentDRB	TNC	J3QSU6;A7MBN2;E9PC84;F5H7V9;D3YHM4	FALSE	0.02087	Full model
1798	-0.1517	5.584	0.2616	0.74	treatmentDRB	EIF3A;eIF3a	Q24JU4;J9R021;Q14152;Q7Z5T5;Q6P1R0;Q05BS0;Q3B770	FALSE	0.5823	Full model
1799	-0.1956	5.765	0.02438	0.3148	treatmentDRB	CUL4B	Q13620;K4DI93	FALSE	1.613	Full model
1800	-0.1412	4.884	0.1251	0.5996	treatmentDRB	SUI1;EIF1;GC20;EIF1B	Q6IAV3;K7EM18;P41567;Q6FG85;O60739	FALSE	0.9026	Full model
1801	-0.05011	4.496	0.7232	0.9424	treatmentDRB	TPM4	K7ENT6;A0A2R8YEU4;K7ERG3	FALSE	0.1407	Full model
1802	-0.3442	4.212	0.2127	0.7063	treatmentDRB	THOP1	K7EP46;Q9BW75;Q96CV8;P52888;B4DU96	FALSE	0.6723	Full model
1803	0.1269	4.231	0.6366	0.9154	treatmentDRB	RBM42	K7EP90;Q9BTD8;K7EQ03;K7EML2;K7ER08	FALSE	0.1961	Full model
1804	0.2601	3.998	0.1783	0.6644	treatmentDRB	FARSA;FARSLA	K7ER16;Q6IBR2;Q9Y285;K7ER00;K7EK06;K7EPH2	FALSE	0.7488	Full model
1805	0.557	4.989	5.245e-5	0.006633	treatmentDRB	RPL22	K7ERI7;Q7Z4W8;P35268;K7ELC4;K7EMH1;K7EP65;K7EKS7	TRUE	4.28	Full model
1806	-0.1928	6.222	0.03215	0.3487	treatmentDRB	EL52;HSP90AA1	K9JA46;P07900;Q8TBA7;Q2VPJ6;O75322;Q86U12;Q96HX7	FALSE	1.493	Full model
1807	0.01144	4.891	0.9102	0.981	treatmentDRB	PRKCA	Q2TSD3;L7RSM7;P17252;Q59FI5;A0A169TED2	FALSE	0.04086	Full model
1808	-0.8132	3.636	0.2173	0.7127	treatmentDRB	NCAM1	L8EBH1	FALSE	0.663	Full model
1809	-0.1841	5.76	0.1787	0.6644	treatmentDRB	WIZ	M0QXA7	FALSE	0.7478	Full model
1810	-0.06672	4.477	0.7774	0.955	treatmentDRB	COPE	Q53HJ6;M0QXB4;O14579;Q7Z4Z1;M0R061	FALSE	0.1094	Full model
1811	0.2022	4.296	0.3453	0.7994	treatmentDRB	MYDGF	M0QXF7;M0QYN0;Q969H8	FALSE	0.4619	Full model
1812	0.07062	5.254	0.6031	0.9059	treatmentDRB	ZC3H4	M0QY97;Q9UPT8	FALSE	0.2196	Full model
1813	0.2193	4.485	0.3108	0.7817	treatmentDRB	AP2S1	M0R0N4;M0QYZ2;P53680;M0QZ21;X6R390	FALSE	0.5075	Full model
1814	0.2065	5.447	0.1539	0.6334	treatmentDRB	RPS16	M0R210;P62249;M0R3H0;M0R1M5	FALSE	0.8127	Full model
1815	0.5339	4.741	0.152	0.6291	treatmentDRB	DDX39A;DDX39	O00148;B4DX78;K7EQN7;A0A024R7H0	FALSE	0.8182	Full model
1816	-0.3957	5.393	0.1505	0.6291	treatmentDRB	HEL-S-112;PDLIM1	V9HW92;O00151	FALSE	0.8223	Full model
1817	0.07678	3.931	0.7324	0.9437	treatmentDRB	STXBP3	O00186	FALSE	0.1352	Full model
1818	-0.008024	5.436	0.9505	0.99	treatmentDRB	PSMD11	O00231;B4DTS5;J3QRY4	FALSE	0.02205	Full model
1819	-0.3305	4.279	0.1351	0.6172	treatmentDRB	DFFA	Q53HN4;O00273;A0A024R4H5	FALSE	0.8695	Full model
1820	0.08178	3.837	0.7355	0.9437	treatmentDRB	HIP1	O00291;B4DYD7;A0A075EKM8	FALSE	0.1334	Full model
1821	0.07412	4.994	0.6661	0.9278	treatmentDRB	IGF2BP3	O00425	FALSE	0.1765	Full model
1822	-0.2555	3.905	0.3307	0.7936	treatmentDRB	GOLIM4	O00461;F8W785	FALSE	0.4806	Full model
1823	-0.6666	4.22	0.1475	0.6264	treatmentDRB	ELL2	O00472;Q59FW6;D6RC27	FALSE	0.8313	Full model
1824	0.3525	6.09	0.01879	0.2893	treatmentDRB	NOP56	O00567;A8K9K6;A0PJ92;A0A494C128;Q5JXT2	FALSE	1.726	Full model
1825	-0.2748	5.13	0.02913	0.3388	treatmentDRB	KPNA4	O00629	FALSE	1.536	Full model
1826	-0.3753	4.164	0.3437	0.7994	treatmentDRB	ACACB	O00763	FALSE	0.4638	Full model
1827	-0.3082	4.513	0.24	0.72	treatmentDRB	TMEM194A	O14524	FALSE	0.6198	Full model
1828	-0.03493	5.715	0.7973	0.9582	treatmentDRB	CIT	O14578	FALSE	0.09836	Full model
1829	0.05875	4.397	0.7527	0.9481	treatmentDRB	EIF1AX;EIF1AY	P47813;O14602;A6NJH9;X6RAC9	FALSE	0.1234	Full model
1830	-0.1065	5.169	0.3186	0.7861	treatmentDRB	AP3D1	O14617;A0A2R8Y611;Q6PK82	FALSE	0.4968	Full model
1831	0.02025	5.35	0.8331	0.9678	treatmentDRB	CHD1	O14646	FALSE	0.07931	Full model
1832	0.2324	3.877	0.3985	0.8163	treatmentDRB	KMT2D;MLL2	Q59FG6;O14686;H0YEF2;Q6PIA1	FALSE	0.3996	Full model
1833	-0.1427	4.432	0.4352	0.8318	treatmentDRB	PDCD5	O14737;K7EQA1;K7ESJ4	FALSE	0.3614	Full model
1834	0.00287	5.547	0.9775	0.9971	treatmentDRB	TCERG1	O14776;G3V220	FALSE	0.009876	Full model
1835	-0.3605	5.431	0.1762	0.6635	treatmentDRB	HAT1	O14929	FALSE	0.7541	Full model
1836	-0.4098	4.347	0.106	0.5701	treatmentDRB	GAK	O14976;Q59HA5;B4DS37	FALSE	0.9745	Full model
1837	-0.1914	6.356	0.2484	0.7304	treatmentDRB	XPO1	O14980;B7ZB16;B4DR01;B3KWD0	FALSE	0.6048	Full model
1838	-0.05503	4.162	0.7741	0.955	treatmentDRB	ZNF609	O15014	FALSE	0.1112	Full model
1839	0.3748	3.682	0.3168	0.7837	treatmentDRB	ZNF646	O15015;B4E3P6	FALSE	0.4992	Full model
1840	0.07697	5.606	0.6786	0.9305	treatmentDRB	U2SURP	O15042;E7ET15	FALSE	0.1684	Full model
1841	0.1958	3.724	0.3513	0.7996	treatmentDRB	SETD1A;hCG_1998636	O15047;A0A024QZB1	FALSE	0.4543	Full model
1842	-0.007535	4.779	0.971	0.996	treatmentDRB	SYNJ2	O15056;A0A1W2PR85;B4DLC4;E7ER60	FALSE	0.0128	Full model
1843	-0.1653	3.652	0.611	0.9067	treatmentDRB	SYNM	O15061;A0A075B7B1;C9JIE4	FALSE	0.2139	Full model
1844	-0.1641	4.729	0.4869	0.854	treatmentDRB	CHUK	Q59GT1;Q562E6;O15111	FALSE	0.3126	Full model
1845	-0.1421	4.638	0.3528	0.7996	treatmentDRB	ARPC2	Q53R19;O15144;Q9BXV5	FALSE	0.4525	Full model
1846	-0.05432	4.355	0.7835	0.9562	treatmentDRB	POLR1C	Q96HT3;O15160;A0A2R8YEY5;E7EQB9;A0A2R8YEZ4;A0A2R8Y5D3	FALSE	0.106	Full model
1847	-0.06717	4.534	0.7267	0.9436	treatmentDRB	PGRMC2	O15173	FALSE	0.1387	Full model
1848	-0.2363	4.441	0.2617	0.74	treatmentDRB	PFDN6	Q5STK2;O15212	FALSE	0.5821	Full model
1849	-0.3851	4.497	0.0295	0.3388	treatmentDRB	SURF4	Q5T8U5;Q5T8U7;O15260;B7Z605;B7Z8F3;B7Z7A8	FALSE	1.53	Full model
1850	-0.4204	5.527	0.001139	0.05619	treatmentDRB	OGT	O15294;Q548W1	FALSE	2.943	Full model
1851	0.1832	3.573	0.5967	0.9059	treatmentDRB	INPPL1	O15357;A0A0A0MTP6	FALSE	0.2242	Full model
1852	-0.4074	4.251	0.1519	0.6291	treatmentDRB	FANCA	O15360	FALSE	0.8185	Full model
1853	-0.07327	5.05	0.5422	0.8824	treatmentDRB	EIF3D	O15371;B4E1K8	FALSE	0.2659	Full model
1854	-0.05461	5.05	0.6778	0.9305	treatmentDRB	IPO8	O15397	FALSE	0.1689	Full model
1855	-0.4656	4.866	0.1032	0.5638	treatmentDRB	NUPL2	Q3B7J4;O15504;C9JYA1;B2R7I1	FALSE	0.9861	Full model
1856	0.1325	4.752	0.2968	0.7684	treatmentDRB	ARPC5	O15511;B1ALC0	FALSE	0.5276	Full model
1857	0.04816	4.165	0.8278	0.9673	treatmentDRB	RNF113A	O15541	FALSE	0.08206	Full model
1858	-0.01303	6.199	0.9153	0.9815	treatmentDRB	DHX15	O43143;B4E0S6	FALSE	0.03846	Full model
1859	-0.1536	5.128	0.336	0.7955	treatmentDRB	RNMT	O43148;A8K946;Q05D80;K7EP06;B7Z3U8	FALSE	0.4737	Full model
1860	0.456	4.327	0.1145	0.5878	treatmentDRB	RRP8	O43159;E9PPY3	FALSE	0.9414	Full model
1861	0.02051	5.643	0.8994	0.9804	treatmentDRB	PRPF4	O43172;B2R7V4	FALSE	0.04606	Full model
1862	-0.2446	5.284	0.04584	0.4121	treatmentDRB	PAPSS1	O43252;Q05BW9	FALSE	1.339	Full model
1863	0.54990000000000006	4.039	0.2229	0.7165	treatmentDRB	hRED1;ADARB1	O43263;P78563	FALSE	0.6519	Full model
1864	0.001387	5.645	0.9941	0.9991	treatmentDRB	SART1	O43290;B4DDH9	FALSE	0.002562	Full model
1865	-0.1078	5.297	0.4033	0.8174	treatmentDRB	TGFB1I1	O43294;A0A024QZE7;H3BQC4	FALSE	0.3944	Full model
1866	-0.08868	4.24	0.6941	0.9365	treatmentDRB	EEF1E1;EEF1E1-BLOC1S5	O43324;D6RBD7;C9J1V9;H0YAL7	FALSE	0.1585	Full model
1867	0.1388	5.898	0.4421	0.8342	treatmentDRB	HNRNPR;HNRPR;DKFZp686A13234	O43390;B4DMB1;Q0VGD6;B2R7W4;Q6MZS5;B4DT28;B4DMD1	FALSE	0.3545	Full model
1868	-0.119	5.322	0.5845	0.9044	treatmentDRB	PRPF3	O43395;B4DLS8;Q53GV6;B2R791;B4DM28	FALSE	0.2332	Full model
1869	-0.1181	4.541	0.6057	0.9059	treatmentDRB	SUV39H1	O43463	FALSE	0.2177	Full model
1870	0.2604	5.573	0.0764	0.512	treatmentDRB	PLRG1	O43660	FALSE	1.117	Full model
1871	-0.2989	4.633	0.1891	0.6738	treatmentDRB	RGS10	O43665	FALSE	0.7234	Full model
1872	0.153	4.116	0.4353	0.8318	treatmentDRB	WBSCR22	Q75ME3;O43709;H7C170	FALSE	0.3612	Full model
1873	-0.06966	4.737	0.7655	0.9519	treatmentDRB	HTATSF1	O43719;B4DRS4;Q5H918;Q5H919	FALSE	0.1161	Full model
1874	-0.1061	5.007	0.3626	0.8041	treatmentDRB	NARS	O43776;B4DN60	FALSE	0.4406	Full model
1875	0.25	4.067	0.2731	0.7484	treatmentDRB	STRN	O43815;Q3B874	FALSE	0.5637	Full model
1876	0.6594	5.232	7.823e-4	0.04572	treatmentDRB	RRP9	O43818	FALSE	3.107	Full model
1877	0.2677	4.913	0.2673	0.7436	treatmentDRB	AKAP8;DKFZp586B1222	O43823;Q8NE02;Q9UG73	FALSE	0.5729	Full model
1878	-0.01902	5.528	0.85	0.9707	treatmentDRB	DBP2;DHX16	Q5SQH4;O60231;A0A1U9X7L7;A0A140T947;B4DZ28;A0A1U9X7L6	FALSE	0.0706	Full model
1879	-0.01355	6.351	0.9354	0.989	treatmentDRB	SMARCA5	O60264;B7ZAX9;B4DZC0	FALSE	0.029	Full model
1880	-0.09832	4.052	0.715	0.9413	treatmentDRB	SPAG9	O60271;B4DS36;A0A087X2D8;Q5JB53	FALSE	0.1457	Full model
1881	0.4152	4.901	0.04385	0.4023	treatmentDRB	URB1	O60287	FALSE	1.358	Full model
1882	0.1342	4.184	0.6023	0.9059	treatmentDRB	ZFC3H1	O60293	FALSE	0.2202	Full model
1883	-0.323	5.586	0.1238	0.5983	treatmentDRB	MCM3AP	O60318;B7Z8Z8	FALSE	0.9071	Full model
1884	-0.08084	5.609	0.3573	0.8007	treatmentDRB	KDM1A	O60341;A8K2R3;R4GMQ1	FALSE	0.447	Full model
1885	-0.06304	4.534	0.7921	0.9582	treatmentDRB	FACL4;ACSL4	Q8TAF6;O60488;B4DH39	FALSE	0.1012	Full model
1886	0.03984	4.573	0.8479	0.9704	treatmentDRB	SNX3	O60493	FALSE	0.07163	Full model
1887	-0.09088	4.442	0.6861	0.9337	treatmentDRB	MGEA5	O60502;B3KMK2	FALSE	0.1636	Full model
1888	0.08562	6.048	0.4506	0.835	treatmentDRB	SYNCRIP	O60506;B2R8Z8;Q05CK9	FALSE	0.3462	Full model
1889	0.07783	4.407	0.7426	0.9444	treatmentDRB	CDC40	Q59H56;Q5SRN1;Q53H60;O60508;Q2TA76;H0UI46	FALSE	0.1293	Full model
1890	0.06961	4.856	0.6078	0.9059	treatmentDRB	RANBP6	O60518	FALSE	0.2163	Full model
1891	-0.5124	4.822	0.001649	0.0676	treatmentDRB	PLIN3	O60664;A0A140VJN8;K7EL96;K7ERZ3	FALSE	2.783	Full model
1892	0.04346	3.785	0.9099	0.981	treatmentDRB	REV3L	O60673	FALSE	0.041	Full model
1893	-0.2849	4.623	0.3425	0.7994	treatmentDRB	KPNA6	O60684;B4DII5;B4DWX3;Q5TFJ7	FALSE	0.4653	Full model
1894	-0.1373	6.005	0.1454	0.6231	treatmentDRB	UGDH	O60701	FALSE	0.8376	Full model
1895	0.3267	5.607	0.08505	0.5274	treatmentDRB	DKC1	O60832;C9IYT0	FALSE	1.07	Full model
1896	0.04239	5.201	0.6866	0.9337	treatmentDRB	EDF1	O60869	FALSE	0.1633	Full model
1897	0.09337	4.86	0.5408	0.8824	treatmentDRB	KIN	O60870;B7Z421	FALSE	0.2669	Full model
1898	-0.1117	5.478	0.256	0.7369	treatmentDRB	BRD4	O60885;A0A024R7H8	FALSE	0.5918	Full model
1899	-0.03136	5.866	0.7146	0.9413	treatmentDRB	HEL-S-52;WDR1	V9HWG7;O75083;B3KXN4;D6RD66	FALSE	0.1459	Full model
1900	-0.1119	5.763	0.3801	0.8113	treatmentDRB	RNF40	O75150;A8K6K1;A0A0S2Z537;A0A0S2Z4Z2;H3BP71;B4DMM1	FALSE	0.4201	Full model
1901	-0.1857	4.798	0.1456	0.6231	treatmentDRB	PHF2	O75151	FALSE	0.8367	Full model
1902	0.05229	3.986	0.8029	0.9582	treatmentDRB	KDM4A	O75164;B4DT38	FALSE	0.09532	Full model
1903	-0.09265	4.878	0.5242	0.8815	treatmentDRB	DNAJC13	O75165;B3KN02	FALSE	0.2805	Full model
1904	-0.09599	4.297	0.7402	0.9444	treatmentDRB	SIN3B	O75182;M0QYC5	FALSE	0.1307	Full model
1905	0.04993	6.118	0.7692	0.9529	treatmentDRB	H2AFY	O75367;Q59FH0;B4DJC3	FALSE	0.1139	Full model
1906	-0.008638	6.438	0.9302	0.9872	treatmentDRB	FLNB;DKFZp686A1668	O75369;A0A024R321;Q68CT4;E7EN95	FALSE	0.03142	Full model
1907	0.2599	4.157	0.3937	0.8163	treatmentDRB	SPAG7	O75391;I3L0X5;I3L4C3	FALSE	0.4049	Full model
1908	-0.2746	5.339	0.02372	0.3148	treatmentDRB	SEC22B	O75396	FALSE	1.625	Full model
1909	-0.3628	4.867	0.04537	0.4103	treatmentDRB	CDC45	O75419;B4E092	FALSE	1.343	Full model
1910	-0.337	4.443	0.1035	0.5643	treatmentDRB	SAP30	O75446	FALSE	0.985	Full model
1911	0.1394	5.976	0.4398	0.8322	treatmentDRB	PSIP1	O75475;Q05CM9	FALSE	0.3567	Full model
1912	0.04705	5.206	0.6522	0.9189	treatmentDRB	ERLIN1	O75477;B4DPN7	FALSE	0.1856	Full model
1913	0.03751	4.167	0.885	0.9766	treatmentDRB	KHDRBS3	O75525	FALSE	0.05308	Full model
1914	-0.02547	3.949	0.9123	0.981	treatmentDRB	TAF5L	O75529	FALSE	0.03989	Full model
1915	0.01075	5.003	0.9306	0.9872	treatmentDRB	EED	O75530;B4DVW7;E9PJK2	FALSE	0.03124	Full model
1916	0.1601	6.06	0.3631	0.8041	treatmentDRB	SF3B1	O75533;Q7Z497	FALSE	0.44	Full model
1917	0.6168	3.898	0.06518	0.4886	treatmentDRB	NPM3	O75607	FALSE	1.186	Full model
1918	0.02736	6.35	0.8579	0.9707	treatmentDRB	SNRNP200	O75643;A4FU77;A0A494C1A5	FALSE	0.06657	Full model
1919	-0.06101	4.274	0.6425	0.9177	treatmentDRB	TIPRL	O75663	FALSE	0.1921	Full model
1920	0.6768	5.695	2.042e-6	7.159e-4	treatmentDRB	UTP20	O75691	TRUE	5.69	Full model
1921	-0.5585	5.802	0.01246	0.2397	treatmentDRB	WDHD1	O75717;A8KAE0;B3KMC2;B3KMD2;B3KMD9	FALSE	1.905	Full model
1922	-0.007865	4.505	0.9767	0.9971	treatmentDRB	RNASEH2A;JUNB	Q6UQL6;Q6IBG3;O75792	FALSE	0.01024	Full model
1923	0.09633	5.005	0.3947	0.8163	treatmentDRB	EIF3G	Q6IAM0;O75821;K7ER90;K7EL20;A8K5K5;K7EP16;K7ENA8	FALSE	0.4038	Full model
1924	-0.1248	4.32	0.4663	0.841	treatmentDRB	STAM2	O75886	FALSE	0.3314	Full model
1925	0.01472	4.391	0.9157	0.9816	treatmentDRB	DCTN3	O75935;X6RA56;X6RCK5;A0A0A0MRV8;Q8NB28;X6RLR1	FALSE	0.03825	Full model
1926	-0.1191	5.52	0.226	0.7165	treatmentDRB	DNAJC8	O75937	FALSE	0.6458	Full model
1927	-0.04536	4.996	0.7498	0.9481	treatmentDRB	SMNDC1	O75940	FALSE	0.1251	Full model
1928	0.08821	4.376	0.7277	0.9436	treatmentDRB	FLOT1	Q6IB58;Q5ST80;Q53HQ0;O75955;A2VCL5;A0A140T9R1;A0A140T9W4;A0A140T9X0;A2AB09;A2AB10	FALSE	0.138	Full model
1929	-0.3069	5.009	0.02834	0.3388	treatmentDRB	TRIO	O75962;A0A2X0SFJ0;D3DTD2;E7EPJ7;E7EWP2;F5H228;B4E3M5	FALSE	1.548	Full model
1930	0.8399	5.564	5.051e-6	0.001449	treatmentDRB	RSL1D1	O76021;J3QSV6;A0PJ61;Q32Q62;A0PJ87;I3L3U9	TRUE	5.297	Full model
1931	0.1732	4.065	0.4823	0.8523	treatmentDRB	LTN1	O94822;H7BYG8	FALSE	0.3167	Full model
1932	-0.01764	4.458	0.9328	0.9872	treatmentDRB	TOMM70A	O94826;B4DZ87;B3KQK0;B3KQK5	FALSE	0.03023	Full model
1933	-0.1572	4.701	0.2968	0.7684	treatmentDRB	UFL1	O94874	FALSE	0.5276	Full model
1934	-0.3072	4.908	0.04375	0.4023	treatmentDRB	UBXN7	O94888;C9JAT7;B4E126	FALSE	1.359	Full model
1935	0.1126	5.904	0.4481	0.8348	treatmentDRB	PRPF6	O94906	FALSE	0.3487	Full model
1936	-0.2286	4.48	0.4463	0.8342	treatmentDRB	PCF11	O94913;E9PKN0;B7Z7X4;E9PQ01	FALSE	0.3504	Full model
1937	-0.1802	3.957	0.3618	0.8032	treatmentDRB	FRYL	O94915;F2Z2S2	FALSE	0.4415	Full model
1938	-0.3974	4.724	0.1202	0.5967	treatmentDRB	AP2A2	O94973;A0A0G2JS82;B7Z5S9;A0A0G2JQM1;B7Z1Q4	FALSE	0.92	Full model
1939	-0.3562	5.195	0.08353	0.5225	treatmentDRB	UBR5	O95071;E7EMW7	FALSE	1.078	Full model
1940	0.2034	4.453	0.2455	0.7268	treatmentDRB	SFRS15;SCAF4	Q0P607;O95104	FALSE	0.61	Full model
1941	-0.01706	4.078	0.9232	0.9853	treatmentDRB	IKBKAP;IKBKAP variant protein;DKFZp781H1425	Q8N516;Q4LE38;O95163;Q68DI5;F5H2T0;B3KXE7;B4E3I9	FALSE	0.03471	Full model
1942	-0.3552	4.813	0.3791	0.8113	treatmentDRB	ZRANB2	O95218	FALSE	0.4213	Full model
1943	-0.06558	5.716	0.581	0.9019	treatmentDRB	KIF20A	O95235	FALSE	0.2359	Full model
1944	-0.1328	6.063	0.1871	0.6738	treatmentDRB	KIF4A	O95239;Q59HG1;Q6PKB2	FALSE	0.7279	Full model
1945	-0.1359	5.001	0.3268	0.7924	treatmentDRB	KAT7	O95251;E7EUP3;B7Z4D9;B3KVJ2;B4DG18;B4DJ40	FALSE	0.4857	Full model
1946	-0.05289	5.025	0.657	0.9228	treatmentDRB	VAPB	Q53XM7;O95292;B4DNS4;Q6ZSP7;Q6ZR82;B3KVU7	FALSE	0.1824	Full model
1947	-0.2113	5.563	0.09159	0.5491	treatmentDRB	PAPSS2	Q5TB52;O95340;B4DWB5	FALSE	1.038	Full model
1948	-0.05777	3.879	0.8474	0.9704	treatmentDRB	ZBTB7A	O95365	FALSE	0.0719	Full model
1949	0.05567	5.497	0.5978	0.9059	treatmentDRB	IPO7	O95373;B3KQG6	FALSE	0.2235	Full model
1950	0.04789	3.744	0.8508	0.9707	treatmentDRB	ARIH2	Q59HA2;Q6IBL8;Q53ET9;O95376;B3KMG5	FALSE	0.07018	Full model
1951	0.4839	4.212	0.1731	0.6596	treatmentDRB	MOCS3	O95396	FALSE	0.7618	Full model
1952	0.09481	4.031	0.8052	0.9582	treatmentDRB	SVIL;DKFZp586H1823	O95425;Q659E9;A0A0J9YWY6;B4E3H1	FALSE	0.09409	Full model
1953	-0.1627	3.976	0.6142	0.9087	treatmentDRB	BAG4	O95429;B2RA34	FALSE	0.2117	Full model
1954	-0.1033	4.887	0.6473	0.9182	treatmentDRB	AHSA1	O95433;G3V438;H0YJU2;H0YJG7	FALSE	0.1889	Full model
1955	-0.1851	4.546	0.2038	0.693	treatmentDRB	SGPL1	O95470	FALSE	0.6909	Full model
1956	-0.7313	4.569	0.0343	0.3579	treatmentDRB	CDK105;NSA2	Q5J7U2;O95478	FALSE	1.465	Full model
1957	-0.1457	5.3	0.4646	0.841	treatmentDRB	POLR1A	O95602;B9ZVN9;B7ZKR9;B7Z284;B7Z8X7;Q53T12	FALSE	0.3329	Full model
1958	-1.133	4.416	0.01583	0.2736	treatmentDRB	PCNT	O95613;B4DKV6	FALSE	1.8	Full model
1959	-0.2763	4.447	0.1238	0.5983	treatmentDRB	ZBTB11	O95625;Q59H97	FALSE	0.9073	Full model
1960	-0.007016	4.13	0.9657	0.9944	treatmentDRB	CPSF4	O95639;H7C419;B7Z7B0	FALSE	0.01518	Full model
1961	-0.03259	5.709	0.8061	0.9586	treatmentDRB	AP2A1	O95782;Q8N9K4	FALSE	0.09362	Full model
1962	-0.008802	4.036	0.9675	0.9944	treatmentDRB	TTC4	O95801	FALSE	0.01433	Full model
1963	-0.2244	4.367	0.3299	0.7924	treatmentDRB	BAG3	O95817;Q53GY1	FALSE	0.4816	Full model
1964	0.7147	4.034	0.02405	0.3148	treatmentDRB	FADS2	O95864	FALSE	1.619	Full model
1965	-0.06087	4.115	0.8414	0.9692	treatmentDRB	CHEK2	O96017;H0Y4V6;H0Y820;A8JZZ5	FALSE	0.075	Full model
1966	-0.1439	5.275	0.2726	0.7484	treatmentDRB	ACTL6A;BAF53A	O96019;Q6FI97;Q53FS0;D3DNS0	FALSE	0.5644	Full model
1967	0.01507	5.596	0.9292	0.9872	treatmentDRB	WHSC1	O96028;Q05CW4	FALSE	0.03188	Full model
1968	-0.08552	5.961	0.4544	0.8357	treatmentDRB	LDHA;HEL-S-133P	P00338;V9HWB9;B4DJI1;F5GYU2;F5GXY2;F5GXH2	FALSE	0.3426	Full model
1969	-0.2114	4.197	0.3372	0.7959	treatmentDRB	HEL-75;GSR	V9HW90;P00390;A0A2R8YF59;H0YC68	FALSE	0.4722	Full model
1970	-0.1172	4.447	0.4382	0.8318	treatmentDRB	HEL-S-44;SOD1	V9HWC9;P00441;H7BYH4	FALSE	0.3583	Full model
1971	-0.07077	5.846	0.4166	0.8209	treatmentDRB	HEL-S-68p;PGK1	V9HWF4;P00558;B4E1H9;B4DHM5;B4DWQ3;B4DHB3	FALSE	0.3803	Full model
1972	-0.1057	4.402	0.5191	0.8755	treatmentDRB	AK1	Q6FGX9;Q53EY8;Q5T9B7;P00568	FALSE	0.2848	Full model
1973	0.03999	4.688	0.9197	0.9836	treatmentDRB	CSTA	P01040;C9J0E4	FALSE	0.03633	Full model
1974	-0.09856	5.155	0.777	0.955	treatmentDRB	PIGR	P01833	FALSE	0.1096	Full model
1975	0.2418	5.992	0.1367	0.6183	treatmentDRB	COL1A1	P02452;Q6LAN8;H9C5C5	FALSE	0.8641	Full model
1976	-0.07267	4.116	0.7707	0.9532	treatmentDRB	CSTB	Q76LA1;P04080	FALSE	0.1131	Full model
1977	-0.2214	6.26	0.04426	0.4049	treatmentDRB	ANXA1	P04083;Q5TZZ9;A0A4D5RA86;A0A4D5RAB7;A0A4D5RAA5;A0A4D5RAG0;A0A4D5RAA2;A0A4D5RAJ5;A0A4D5RAI5;A0A4D5RAU4;A0A4D5RAH8	FALSE	1.354	Full model
1978	-0.07277	6.473	0.641	0.9169	treatmentDRB	HEL-S-162eP;GAPDH	V9HVZ4;P04406;Q2TSD0;E7EUT5;Q0QET7;A4UCT1	FALSE	0.1931	Full model
1979	-0.1235	5.781	0.2985	0.7689	treatmentDRB	HEL-S-102;HSPB1	V9HW43;P04792;B4DL87	FALSE	0.525	Full model
1980	-0.09792	5.82	0.4638	0.841	treatmentDRB	RPN1	Q6IBR0;P04843;Q96HX3;Q53EP4;B4DL99;B7Z4L4;B4DNJ5	FALSE	0.3336	Full model
1981	0.1551	4.774	0.29	0.7653	treatmentDRB	GNAI2;WUGSC:H_LUCA16.1	P04899;Q96C71;B3KX51;B3KP24;Q93020	FALSE	0.5376	Full model
1982	-0.07087	4.281	0.5507	0.8895	treatmentDRB	ATP1A1	P05023;B7Z3V1	FALSE	0.2591	Full model
1983	-0.1152	5.034	0.7258	0.9435	treatmentDRB	ARG1	P05089	FALSE	0.1392	Full model
1984	0.05722	5.697	0.7664	0.9519	treatmentDRB	HMGN1	P05114;A6NL93;Q6NSG7;Q3B790;A6NEL0	FALSE	0.1155	Full model
1985	-0.06882	5.452	0.5763	0.9019	treatmentDRB	SLC25A5	P05141;Q6NVC0	FALSE	0.2393	Full model
1986	-0.04255	6.483	0.8985	0.9804	treatmentDRB	PCCA	P05165;B2RDE0;A0A1B0GU58;A0A1B0GWI4;A0A1B0GUX9;A0A1B0GWA1	FALSE	0.0465	Full model
1987	-0.1831	4.634	0.1651	0.6523	treatmentDRB	EIF2S1	Q53XC0;P05198;H0YJS4;G3V4T5	FALSE	0.7822	Full model
1988	0.09105	7.053	0.7619	0.9514	treatmentDRB	HMGN2	P05204	FALSE	0.1181	Full model
1989	-0.9167	4.628	2.251e-7	1.421e-4	treatmentDRB	JUN	P05412;Q6FHK0	TRUE	6.648	Full model
1990	-0.1318	5.634	0.2202	0.7129	treatmentDRB	ITGB1	P05556	FALSE	0.6572	Full model
1991	-0.1197	5.131	0.4978	0.8571	treatmentDRB	ATP5B;HEL-S-271	Q0QEN7;V9HW31;P06576;H0YH81;F8W0P7;F8W079	FALSE	0.303	Full model
1992	0.001575	5.493	0.9941	0.9991	treatmentDRB	S100A6	R4GN98;P06703;B2R577	FALSE	0.002569	Full model
1993	0.1016	4.952	0.3874	0.8132	treatmentDRB	EIF4E	P06730;B7Z2T1;Q32Q75;X5D7E3;D6RBW1;D6RFJ3;H0Y8J7	FALSE	0.4119	Full model
1994	-0.1067	5.561	0.3464	0.7996	treatmentDRB	LDHB	Q5U077;P07195;A0A3B3IS95;A8MW50;C9J7H8	FALSE	0.4605	Full model
1995	0.01815	5.482	0.866	0.9723	treatmentDRB	CENPB	P07199	FALSE	0.0625	Full model
1996	0.1398	5.853	0.4622	0.84	treatmentDRB	H1F0	P07305	FALSE	0.3352	Full model
1997	-0.04631	6.231	0.6379	0.9154	treatmentDRB	PFN1	P07737;K7EJ44	FALSE	0.1953	Full model
1998	-0.1865	5.318	0.1235	0.5983	treatmentDRB	EPRS	P07814;Q3KQZ8;V9GYZ6;B4DKX5;H6WCP5	FALSE	0.9085	Full model
[truncated: 10,624 more rows]
