# Supplementary material for: RNA polymerase II promotes the organization of chromatin following DNA replication
Source: EMBO Rep. 2024 Feb 12;25(3):1387–414. doi: 10.1038/s44319-024-00085-x (PMC10933433; doi:10.1038/s44319-024-00085-x)
Supplement: Supplementary file 3 — Dataset EV3 [file 44319_2024_85_MOESM3_ESM.csv]

Dataset EV3. Proteins identified in the iPOND-TMT time course experiments in TIG-3 cells (n = 4 biological replicates). Dataset EV3 contains the log2FC and adjusted p-value calculated based on the direct comparison between DMSO nascent and DMSO 2h.
id	logFC	AveExpr	PValue	FDR	contrast	gene_symbols	majority_proteins	sig	log10Pvalue	base
1	-0.1512	5.018	0.58	0.746	DMSO_2h-DMSO_nas	FLJ10292;MAGOHB	A0A023T6R1;Q96A72;F5H6N1;F5H6P7	FALSE	0.2366	Contrast selection
2	0.6123	5.148	0.008802	0.06699	DMSO_2h-DMSO_nas	RBM8A;RBM8	Q9Y5S9;A0A023T787;A0A0J9YW13	FALSE	2.055	Contrast selection
3	-0.1148	4.608	0.7492	0.8632	DMSO_2h-DMSO_nas	SERPINE1	A0A024QYT5;P05121;B7ZAB0;B7Z4X6	FALSE	0.1254	Contrast selection
4	0.3226	5.148	0.2295	0.4331	DMSO_2h-DMSO_nas	EIF3C;EIF3CL	B4DVQ5;A1KYQ7;A0A024QYU9;Q99613;B5ME19;B4DRU0;B4DVU3;B4DDN4;B4E2Z6;A0A024QYX7;B3KNZ4	FALSE	0.6392	Contrast selection
5	0.3014	4.864	0.2542	0.4611	DMSO_2h-DMSO_nas	RBM3	A0A024QYX3;P98179	FALSE	0.5948	Contrast selection
7	-0.7458	3.969	0.1494	0.3307	DMSO_2h-DMSO_nas	EXOC3;DKFZp762K123	D6RB59;Q69YP2;A0A024QYZ6;O60645	FALSE	0.8257	Contrast selection
8	-0.5895	4.213	0.2096	0.4106	DMSO_2h-DMSO_nas	CCDC22	A0A024QZ03;O60826;B7ZAR0;B4DPB6;B4DLA4	FALSE	0.6786	Contrast selection
9	0.9491	4.193	0.01134	0.07743	DMSO_2h-DMSO_nas	PRAF2	B3KN29;A0A024QZ22;O60831;A6NM71	FALSE	1.945	Contrast selection
10	-0.03641	3.836	0.9197	0.9592	DMSO_2h-DMSO_nas	SDHA	A0A087X1I3;D6RFM5;A0A024QZ30;B4DYN5;P31040;A0A494C1T6;Q0QF12	FALSE	0.03635	Contrast selection
11	0.2175	4.614	0.5294	0.7078	DMSO_2h-DMSO_nas	PDCD6	A0A024QZ42;Q53FC3;O75340;H0Y9X3;A0A087WZ38	FALSE	0.2762	Contrast selection
12	-0.3766	4.532	0.203	0.4031	DMSO_2h-DMSO_nas	INTS2	J3KMZ7;B4DQZ5;A0A024QZ48;Q9H0H0	FALSE	0.6925	Contrast selection
13	0.5553	4.113	0.1759	0.3673	DMSO_2h-DMSO_nas	FLOT2;hCG_1998851	Q6FG43;J3QLD9;A0A024QZ62;E7EMK3;Q14254;Q9BTI6	FALSE	0.7547	Contrast selection
14	-0.3886	4.54	0.1028	0.2685	DMSO_2h-DMSO_nas	MYO18A;hCG_27198	A0A0D9SFK2;A0A024QZ63;Q92614;B4E0T8;B4DYM1;B4DZ32	FALSE	0.9882	Contrast selection
15	0.3613	4.66	0.1156	0.285	DMSO_2h-DMSO_nas	RAB34	C9JY26;A0A024QZ68;Q9BZG1;C9JBG0;Q6NXT3;B4DNC0;Q96PJ7;E7ES60	FALSE	0.9371	Contrast selection
16	0.8442	4.257	0.03519	0.1464	DMSO_2h-DMSO_nas	PRDM2	Q59H82;A0A024QZ73;A0A024QZ72;B4DU02;B4DEP3;Q13029	FALSE	1.454	Contrast selection
17	-0.1204	3.837	0.8223	0.9059	DMSO_2h-DMSO_nas	MED13;THRAP1	Q9UHV7;A0A024QZ75	FALSE	0.08499	Contrast selection
18	-0.06796	4.771	0.7362	0.8557	DMSO_2h-DMSO_nas	EFHD2	A0A024QZ77;Q96C19;H0Y4Y4	FALSE	0.133	Contrast selection
19	-0.3854	4.245	0.1639	0.3517	DMSO_2h-DMSO_nas	NECAP2	Q53FE5;A0A024QZ81;Q9NVZ3;B4DUR7;F6SKB8;D6RB24	FALSE	0.7855	Contrast selection
20	-0.3447	4.337	0.1977	0.3968	DMSO_2h-DMSO_nas	COG4	Q6PIW8;A0A0A0MS45;J3KNI1;A0A024QZ89;Q9H9E3;Q8N8L9;A2VCL3	FALSE	0.7041	Contrast selection
21	-0.0736	4.398	0.6976	0.83	DMSO_2h-DMSO_nas	EPHA2	B4DL04;A0A024QZA8;P29317;Q96HF4	FALSE	0.1564	Contrast selection
22	1.095	4.998	0.003797	0.04003	DMSO_2h-DMSO_nas	MGC3121;PRR14	A0A024QZB5;Q9BWN1;Q96D88;A0A024QZF0	FALSE	2.421	Contrast selection
23	-0.4207	4.923	0.05877	0.1942	DMSO_2h-DMSO_nas	CD2BP2	A0A024QZC1;O95400;Q5QTR6	FALSE	1.231	Contrast selection
24	1.439	6.021	7.991e-4	0.0146	DMSO_2h-DMSO_nas	RPL18	Q0QEW2;G3V203;H0YHA7;A0A024QZD1;J3QQ67;Q07020;F8VYV2;B4DDY5;A0A075B7A0;F8VUA6	FALSE	3.097	Contrast selection
25	0.04927	5.665	0.8644	0.9279	DMSO_2h-DMSO_nas	SNRP70;SNRNP70	A8KAQ5;A0A024QZD5;P08621	FALSE	0.06328	Contrast selection
26	0.2067	4.336	0.4652	0.6533	DMSO_2h-DMSO_nas	ZNF668	B2RDP4;A8K1I4;A0A024QZD9;Q96K58	FALSE	0.3324	Contrast selection
27	0.3682	5.677	0.2962	0.5047	DMSO_2h-DMSO_nas	hCG_19665;NUP62	A0A024QZF1;P37198;M0QXN5	FALSE	0.5284	Contrast selection
28	-0.009871	4.624	0.973	0.9876	DMSO_2h-DMSO_nas	SR-A1;SCAF1	A0A024QZH6;Q9H7N4	FALSE	0.01189	Contrast selection
29	-0.9983	4.018	0.06582	0.2093	DMSO_2h-DMSO_nas	VRK3	M0R073;M0QYA8;A0A024QZI4;Q8IV63;M0QX88;M0R200;M0QYG0;B4E0U5	FALSE	1.182	Contrast selection
30	0.0403	5.136	0.8582	0.9256	DMSO_2h-DMSO_nas	HK1	B4DG62;A8K7J7;A0A024QZK7;Q59FD4;B3KXY9;P19367;B3KRA9	FALSE	0.06642	Contrast selection
31	0.1477	5.83	0.4469	0.642	DMSO_2h-DMSO_nas	HNRPH3;HNRNPH3	A0A024QZK8;P31942;Q53F48;A0A024QZP1;B4DHY1	FALSE	0.3498	Contrast selection
32	-0.4613	5.024	0.02787	0.1284	DMSO_2h-DMSO_nas	SEC24C	A0A024QZM6;P53992;B4DSN3;G5EA31	FALSE	1.555	Contrast selection
33	0.4336	5.991	0.05384	0.1855	DMSO_2h-DMSO_nas	DNAJC9;hCG_2024613	Q8WXX5;A0A024QZN2	FALSE	1.269	Contrast selection
34	-0.4166	6.328	0.07011	0.2158	DMSO_2h-DMSO_nas	VCL;HEL114	A0A384NYN5;A0A024QZN4;V9HWK2;P18206;B3KXA2;B4E3Q9	FALSE	1.154	Contrast selection
35	-0.4671	4.25	0.2516	0.4587	DMSO_2h-DMSO_nas	ZWINT	A0A024QZN5;A0A024QZJ1;B4DP12;O95229	FALSE	0.5993	Contrast selection
36	-0.6909	4.566	0.04174	0.1599	DMSO_2h-DMSO_nas	RAI17;ZMIZ1;TRAFIP10	A0A024QZN6;Q9ULJ6;F6WR09;D4YW76	FALSE	1.379	Contrast selection
37	-0.5478	4.263	0.1673	0.3564	DMSO_2h-DMSO_nas	HERC4	A8K9U4;A0A024QZN8;Q5GLZ8	FALSE	0.7765	Contrast selection
38	0.5014	5.734	0.09582	0.2575	DMSO_2h-DMSO_nas	VDAC2	A0A024QZT0;A0A024QZN9;P45880;B4DKM5;A0A0A0MR02;Q5JSD2;Q5JSD1	FALSE	1.019	Contrast selection
39	1.376	5.367	0.001007	0.01719	DMSO_2h-DMSO_nas	H2AFY2	A0A024QZP6;Q9P0M6;Q9HA11;Q5SQT3	FALSE	2.997	Contrast selection
40	-0.1015	4.93	0.6339	0.7843	DMSO_2h-DMSO_nas	CDC2;DKFZp686L20222;CDK1	A0A024QZP7;Q5H9N4;P06493;A0A087WZZ9;I6L9I5;E5RIU6;A0A024QZJ8	FALSE	0.198	Contrast selection
41	-0.3115	4.495	0.2867	0.4951	DMSO_2h-DMSO_nas	SIRT1	A0A024QZQ1;Q96EB6;A8K128;B0QZ35;E9PC49;B3KNK3;I1Y8W7	FALSE	0.5426	Contrast selection
42	0.0648	4.772	0.8188	0.9049	DMSO_2h-DMSO_nas	hCG_2002731;PELO	A0A024QZR3;B3KPC1;Q9BRX2	FALSE	0.0868	Contrast selection
43	0.0113	5.063	0.9616	0.9825	DMSO_2h-DMSO_nas	DKFZp586G1518;AP3M1	Q8NDP0;A0A024QZR5;Q9Y2T2;B4DRN6	FALSE	0.01702	Contrast selection
44	-0.7138	4.247	0.02239	0.1136	DMSO_2h-DMSO_nas	EXOC2	B3KPN7;A0A024QZT2;Q96KP1	FALSE	1.65	Contrast selection
45	0.007358	4.304	0.9801	0.9928	DMSO_2h-DMSO_nas	RREB1	Q92766;A0A024QZU8;C9JU34	FALSE	0.008748	Contrast selection
46	0.2268	4.822	0.3906	0.5925	DMSO_2h-DMSO_nas	hCG_1811539;TXNDC5;STRF8;DKFZp666I134	A0A024QZV0;Q86UY0;Q6EHZ3;Q658S9;Q8NBS9	FALSE	0.4083	Contrast selection
47	0.4455	5.061	0.1102	0.2792	DMSO_2h-DMSO_nas	NOL7	Q9UMY1;A0A024QZW2;H7C2B1	FALSE	0.958	Contrast selection
48	-0.8619	4.965	0.003958	0.04146	DMSO_2h-DMSO_nas	RANBP9	A0A024QZW3;Q96S59;O60738;A0A024R014	FALSE	2.402	Contrast selection
49	0.9269	6.23	0.005656	0.05078	DMSO_2h-DMSO_nas	NUP153	A0A024QZW7;P49790	FALSE	2.248	Contrast selection
50	-0.1451	4.222	0.6848	0.8204	DMSO_2h-DMSO_nas	SERPINB6	A0A024QZX3;A0A024QZX5;A0A087X1N8;P35237;A0A2R8Y6A7;A0A2R8YD12;Q8IXH2	FALSE	0.1645	Contrast selection
51	0.375	4.178	0.3181	0.5244	DMSO_2h-DMSO_nas	JTV1;AIMP2	B2R7M3;A0A024QZY1;Q13155;A8MU58	FALSE	0.4974	Contrast selection
52	-0.5443	5.32	0.07914	0.2303	DMSO_2h-DMSO_nas	PRPF4B	A0A024QZY5;Q13523;B4DZQ5;H0YDJ3	FALSE	1.102	Contrast selection
53	-0.03406	4.193	0.9101	0.9521	DMSO_2h-DMSO_nas	GMNN	E2QRF9;Q53GD9;A0A024QZY7;O75496;H7C608	FALSE	0.04093	Contrast selection
54	0.152	4.239	0.5816	0.7473	DMSO_2h-DMSO_nas	ABT1	A0A024R029;Q9ULW3	FALSE	0.2354	Contrast selection
55	-0.4219	4.75	0.1577	0.3424	DMSO_2h-DMSO_nas	DAB2	B2RAW0;A0A024R036;P98082;B4DNN1	FALSE	0.8022	Contrast selection
56	1.753	5.013	6.481e-5	0.002829	DMSO_2h-DMSO_nas	HMGN4	A0A024R046;O00479	TRUE	4.188	Contrast selection
57	-0.459	4.42	0.06891	0.2137	DMSO_2h-DMSO_nas	SKP2	B4DHK6;A0A024R069;A0A0A0MTL5;Q13309	FALSE	1.162	Contrast selection
58	0.6202	6.233	0.02744	0.1273	DMSO_2h-DMSO_nas	NUP155	B4DLT2;A0A024R071;O75694;E9PF10	FALSE	1.562	Contrast selection
59	-0.9424	4.535	0.02796	0.1284	DMSO_2h-DMSO_nas	CPSF3L	Q5TA45;A0A024R0F2;A0A024R073;Q96HV7;A0A087WYI0;C9IYS7;C9J979;J3QRY6	FALSE	1.553	Contrast selection
60	-0.2166	4.475	0.5479	0.7216	DMSO_2h-DMSO_nas	AHCYL1;FGFR2-AHCYL1	Q2NKW8;A0A024R0A8;V5YQL4;O43865	FALSE	0.2613	Contrast selection
61	0.3432	3.67	0.3658	0.5715	DMSO_2h-DMSO_nas	NNT	Q2TB59;A0A024R0C3;Q13423;D6RAI5;D6RHU2;E9PCX7	FALSE	0.4368	Contrast selection
62	-0.1164	4.798	0.6518	0.7983	DMSO_2h-DMSO_nas	CTTNBP2NL	A0A024R0C7;Q9P2B4	FALSE	0.1859	Contrast selection
63	-0.1042	5.132	0.597	0.758	DMSO_2h-DMSO_nas	CSDE1;UNR;DKFZp586J0620	Q9GZV0;A0A024R0K2;A0A024R0E2;O75534;Q96L66;E9PLT0;Q9UG93	FALSE	0.224	Contrast selection
64	-0.2572	5.09	0.291	0.4996	DMSO_2h-DMSO_nas	CAPZA1	A0A024R0E5;A8K0T9;P52907	FALSE	0.5361	Contrast selection
65	-0.5725	5.326	0.01318	0.08352	DMSO_2h-DMSO_nas	TRIM33	A0A024R0F6;Q9UPN9;H0Y612	FALSE	1.88	Contrast selection
66	-0.4569	4.158	0.2303	0.434	DMSO_2h-DMSO_nas	CLCC1	A0A024R0G0;Q96S66;A0A024R095	FALSE	0.6378	Contrast selection
67	-0.2113	4.987	0.3402	0.5462	DMSO_2h-DMSO_nas	PAF1	A0A024R0H6;Q8N7H5;B4DGJ5	FALSE	0.4682	Contrast selection
68	-0.2737	4.396	0.2205	0.4241	DMSO_2h-DMSO_nas	WDR77	A0A024R0H7;Q9BQA1;H0Y711	FALSE	0.6565	Contrast selection
69	0.6746	4.746	0.01875	0.1034	DMSO_2h-DMSO_nas	RHOC;hCG_2043376	E9PQH6;Q5JR08;A0A024R0I3;P08134;Q5JR07;Q5JR05;Q5JR06;E9PN11;U3KQA9;U3KQV3;E9PLA2	FALSE	1.727	Contrast selection
70	1.141	4.628	0.001493	0.02231	DMSO_2h-DMSO_nas	TIMM50	Q0VAB1;A0A024R0M6;Q3ZCQ8	FALSE	2.826	Contrast selection
71	0.6523	4.282	0.08596	0.2426	DMSO_2h-DMSO_nas	PLD3	A0A024R0Q4;Q8IV08;B4DEL6	FALSE	1.066	Contrast selection
72	-0.9392	3.952	0.1113	0.2815	DMSO_2h-DMSO_nas	ERCC1	K7ES46;A0A024R0Q6;P07992;K7EP14	FALSE	0.9536	Contrast selection
73	-0.4546	4.099	0.09683	0.2589	DMSO_2h-DMSO_nas	PPP5C	Q9BPW0;H0YDU8;Q53FR0;A0A024R0Q7;P53041;B4DLP6;B4DDZ8;B2R6R6;A8MU39	FALSE	1.014	Contrast selection
74	-0.2889	4.317	0.4059	0.6051	DMSO_2h-DMSO_nas	ARHGEF1;FLJ00369	A0A2X0SFA4;A0A024R0R1;M0QZR4;Q92888;Q8NF33	FALSE	0.3915	Contrast selection
75	0.04602	4.843	0.8503	0.9224	DMSO_2h-DMSO_nas	SAE1	A0A024R0R4;Q9UBE0;M0QZS6;B3KNJ4;M0QX65	FALSE	0.07044	Contrast selection
76	-0.4136	5.728	0.1199	0.2922	DMSO_2h-DMSO_nas	SYMPK;SYMPK variant protein	B7Z6F7;A0A024R0R6;Q92797;A0A087WUE9;Q4LE61	FALSE	0.9213	Contrast selection
77	-0.1181	5.466	0.7065	0.8342	DMSO_2h-DMSO_nas	NAPA	A0A024R0R9;P54920;M0R0Y2;M0R2M1	FALSE	0.1509	Contrast selection
78	0.2202	5.305	0.3287	0.5352	DMSO_2h-DMSO_nas	EHD2	A0A024R0S6;Q9NZN4;B4DLA1;Q8NCJ3;B3KUH4	FALSE	0.4832	Contrast selection
79	-1.756	5.277	1.979e-5	0.001296	DMSO_2h-DMSO_nas	XRCC1	A0A024R0S8;Q59HH7;F5H8D7;P18887;B2RCY5;B4DTD3;B4DEB2;M0QYS5	TRUE	4.703	Contrast selection
80	-0.3443	5.368	0.1269	0.3012	DMSO_2h-DMSO_nas	VASP	A0A0S2Z4N8;A0A024R0V4;P50552;A0A0S2Z4I9;A0A0S2Z4I7	FALSE	0.8964	Contrast selection
81	0.2965	5.204	0.2178	0.4203	DMSO_2h-DMSO_nas	ARF1;ARF3	A0A024R3Q3;A0A024R0Y6;P84077;P61204;F5H423;B4DEB9;F5H0C7;B4DJC8;B4DN70;B4E190	FALSE	0.662	Contrast selection
82	-0.5954	5.594	0.07455	0.2234	DMSO_2h-DMSO_nas	DDX23	B3KY11;A0A024R0Z3;Q9BUQ8;A8KA56	FALSE	1.128	Contrast selection
83	0.4424	5.027	0.08297	0.237	DMSO_2h-DMSO_nas	SMARCD1	A0A024R102;Q96GM5;A0A024R137;F8VUB0;B4DF50;F8VZ70	FALSE	1.081	Contrast selection
84	-0.875	4.196	0.02518	0.1226	DMSO_2h-DMSO_nas	ZCRB1	A0A024R106;Q8TBF4;Q05DR1;G3V1V1	FALSE	1.599	Contrast selection
85	0.8887	4.342	0.09248	0.2518	DMSO_2h-DMSO_nas	PRKAG1	H0YHF8;H0YIC9;F8VYY9;A0A024R125;P54619;F8VZX1	FALSE	1.034	Contrast selection
86	0.1024	5.612	0.6321	0.7837	DMSO_2h-DMSO_nas	RACGAP1	Q9H0H5;A0A2X0U4T9;A0A024R136;B2RE34;F8VRD2	FALSE	0.1992	Contrast selection
87	-0.2086	4.955	0.5212	0.7016	DMSO_2h-DMSO_nas	hCG_28765	A0A024R152	FALSE	0.283	Contrast selection
88	-0.4032	5.946	0.04673	0.1697	DMSO_2h-DMSO_nas	SMC2;SMC2L1	O95347;A0A024R158;B7ZLZ7;A8K984;B3KMB1;Q05BV1;Q2KQ72;B3KM27	FALSE	1.33	Contrast selection
89	-0.3291	4.281	0.5381	0.714	DMSO_2h-DMSO_nas	PTBP3;ROD1	O95758;A0A024R163	FALSE	0.2691	Contrast selection
90	-0.2298	4.916	0.4671	0.6543	DMSO_2h-DMSO_nas	TEX10	A0A024R169;Q9NXF1;B4DQR0	FALSE	0.3306	Contrast selection
91	0.2431	4.155	0.3785	0.5815	DMSO_2h-DMSO_nas	PTGR1;LTB4DH	F2Z3J9;A0A024R172;Q14914	FALSE	0.4219	Contrast selection
92	-0.2098	5.38	0.254	0.4611	DMSO_2h-DMSO_nas	NCBP1	A0A024R179;Q09161	FALSE	0.5952	Contrast selection
93	0.1082	5.994	0.5593	0.7307	DMSO_2h-DMSO_nas	UBE1;UBA1	A0A024R1A3;P22314	FALSE	0.2524	Contrast selection
94	0.4608	5.401	0.07693	0.2272	DMSO_2h-DMSO_nas	UBE2L3	A8K4W8;A0A024R1A4;P68036	FALSE	1.114	Contrast selection
95	-0.5831	5.015	0.0889	0.2469	DMSO_2h-DMSO_nas	PPIL2	A0A024R1C1;Q13356;A8K0I0;B4DRD4	FALSE	1.051	Contrast selection
96	-0.2218	4.955	0.4625	0.652	DMSO_2h-DMSO_nas	hCG_2011153;THOC5	A0A024R1D6;Q13769;F8WCP5	FALSE	0.3348	Contrast selection
97	-0.2481	3.708	0.552	0.7253	DMSO_2h-DMSO_nas	NF2	A0A024R1D9;A0A024R1I0;A0A024R1F6;A0A024R1J9;A0A024R1J8;P35240	FALSE	0.2581	Contrast selection
98	-0.7556	4.531	0.01151	0.07759	DMSO_2h-DMSO_nas	CABIN1	A0A087WWW8;A0A024R1E5;Q9Y6J0;Q8WTX5	FALSE	1.939	Contrast selection
99	-0.7839	4.75	0.04855	0.1747	DMSO_2h-DMSO_nas	ZNF278;PATZ1	Q9HD72;A8K6Y8;A0A024R1H7;A0A024R1F8;Q59HH1;A0A024R1M5;Q9HBE1	FALSE	1.314	Contrast selection
100	-0.3623	4.793	0.2391	0.4424	DMSO_2h-DMSO_nas	TFIP11	Q8N523;A0A024R1I7;Q9UBB9;B4DPE5	FALSE	0.6214	Contrast selection
101	0.2257	4.875	0.3368	0.543	DMSO_2h-DMSO_nas	YWHAH	A0A024R1K7;Q04917;B2R6N6;Q9H4N8;A2IDB2	FALSE	0.4726	Contrast selection
102	-0.1826	5.806	0.483	0.6701	DMSO_2h-DMSO_nas	SF3A1	A0A024R1K8;Q15459;B4E091	FALSE	0.3161	Contrast selection
103	-0.6836	7.094	0.005851	0.05222	DMSO_2h-DMSO_nas	MYH9	A0A024R1N1;P35579;Q86XU5	FALSE	2.233	Contrast selection
104	-0.1228	6.72	0.5102	0.6916	DMSO_2h-DMSO_nas	XRCC6	A0A024R1N4;P12956;B1AHC9;B2RDN9;B4DE32;B4E356	FALSE	0.2923	Contrast selection
105	1.327	6.119	1.33e-4	0.004594	DMSO_2h-DMSO_nas	UNC84B;SUN2	A0A024R1P7;B4E2A6;Q9UH99;B4DIU6;A8K129;Q6NT72	TRUE	3.876	Contrast selection
106	0.3381	4.761	0.1264	0.3008	DMSO_2h-DMSO_nas	CENPM;C22orf18	B1AHQ6;A0A024R1Q3;Q9NSP4;B1AHQ7	FALSE	0.8983	Contrast selection
107	0.6788	5.228	0.00986	0.07238	DMSO_2h-DMSO_nas	RPL23	Q9BTQ7;A0A024R1Q8;P62829;C9JD32;B9ZVP7;J3KT29	FALSE	2.006	Contrast selection
108	0.3558	4.401	0.1277	0.3023	DMSO_2h-DMSO_nas	GTPBP1	A0A024R1S5;O00178;B2RDW9	FALSE	0.8939	Contrast selection
109	0.1627	5.729	0.3885	0.5905	DMSO_2h-DMSO_nas	SMARCE1	Q969G3;A0A024R1S7;B4DGM3;A0A2R8Y855;A0A2R8Y765;A0A2R8YES3;A0A2R8Y4T4;A0A2R8Y7I9;A0A2U3TZQ7;A0A2R8Y7U4;J3QKS7;J3QR61;K7EMQ8;H7C048	FALSE	0.4107	Contrast selection
110	-0.04811	5.529	0.84	0.9174	DMSO_2h-DMSO_nas	LASP1	A0A024R1S8;Q14847;C9J9W2;A8K1D2	FALSE	0.07573	Contrast selection
111	0.7613	3.787	0.1887	0.3837	DMSO_2h-DMSO_nas	CNP	B4DFN6;B4DI06;A0A024R1T5;P09543	FALSE	0.7241	Contrast selection
112	-0.2728	5.94	0.132	0.3072	DMSO_2h-DMSO_nas	ACLY;ACLY variant protein	A0A024R1Y2;A0A024R1T9;Q4LE36;P53396;Q8N9C4	FALSE	0.8795	Contrast selection
113	-0.08394	5.829	0.813	0.902	DMSO_2h-DMSO_nas	RANGAP1	A0A024R1U0;P46060;B4DY16;B4E0U0	FALSE	0.0899	Contrast selection
114	0.006638	4.076	0.9901	0.9966	DMSO_2h-DMSO_nas	PSMC3IP	K7EQS1;A0A158RUX1;A0A024R1W9;A0A024R1U1;Q9P2W1;K7ELD8;K7EK12	FALSE	0.004306	Contrast selection
115	-0.1493	4.714	0.5947	0.7562	DMSO_2h-DMSO_nas	PHF5A	A0A024R1U2;Q7RTV0	FALSE	0.2257	Contrast selection
116	0.4721	5.352	0.04251	0.1613	DMSO_2h-DMSO_nas	RAB5C	A0A024R1U4;P51148;K7ENY4;K7ERI8;K7ERQ8;F8VVK3	FALSE	1.371	Contrast selection
117	0.9365	4.665	0.003063	0.0343	DMSO_2h-DMSO_nas	RPL27	E4W6B6;B2R4D8;A0A024R1V4;P61353;K7ELC7	FALSE	2.514	Contrast selection
118	0.3737	4.939	0.2532	0.4604	DMSO_2h-DMSO_nas	DKFZp666D193;FKBP10	Q6ZME7;Q658U4;A0A024R1W3;Q96AY3;B4DJJ5	FALSE	0.5966	Contrast selection
119	0.2293	5.518	0.4901	0.6751	DMSO_2h-DMSO_nas	JUP	A0A0S2Z487;A0A024R1X8;P14923	FALSE	0.3097	Contrast selection
120	-0.6214	4.683	0.04864	0.1747	DMSO_2h-DMSO_nas	BRCA1	P38398;A0A386IPW2;A0A386INP3;A0A386IPK6;G8I0D8;A0A024R1Y0;A0A386IN41;A0A386INQ5;Q3LRH8;A0A386IN52;A0A386IQ66;A0A386IN60;A0A024R1Y1;A0A024R1W0;Q5XLT4;Q5YLB2;A0A386IPB0;A0A386IPL0;A0A024R1V8;A0A386INJ5;A0A386IPW4;A0A386IPY7;A0A386INP8;A0A386IQ64;A0A4P8DLA0;A0A386IN53;Q7Z606	FALSE	1.313	Contrast selection
121	-0.5252	3.972	0.172	0.3627	DMSO_2h-DMSO_nas	VAT1	A0A024R1Z6;Q99536;K7ENX2;K7EM19;B3KUF8	FALSE	0.7644	Contrast selection
122	-0.04999	5.037	0.8106	0.901	DMSO_2h-DMSO_nas	PSMD13	Q53GN6;A0A024R201;Q9Y6E3;Q9UNM6;B4DJ66;J3KNQ3;B2RBM7;A0A087WUL9;E9PL38;Q9UNM7;H0YD73	FALSE	0.09117	Contrast selection
123	-0.2384	5.575	0.223	0.4269	DMSO_2h-DMSO_nas	HEL-S-283;PSME3	V9HWJ8;A0A024R203;P61289;K9J957;Q6FHK7;B3KQ25;K7ESG5;A0A087WTV2;J7FRP4;K7ENH2	FALSE	0.6518	Contrast selection
124	1.488	5.13	8.365e-5	0.003327	DMSO_2h-DMSO_nas	HDGFRP3	A0A024R216;Q9Y3E1;H3BPM9	TRUE	4.078	Contrast selection
125	-0.2692	4.763	0.2719	0.4781	DMSO_2h-DMSO_nas	PSAT1	A0A024R222;B4DHQ3;Q9Y617;A0A024R280	FALSE	0.5655	Contrast selection
126	-0.3972	4.868	0.07916	0.2303	DMSO_2h-DMSO_nas	TJP2	A0A024R233;B7Z954;A0A3B3IRI3;A0A3B3ITE1;A0A1B0GTW1;A0A2R8YDH4;Q9UDY2;B7Z2R3;A0A024R225;A0A3B3ISZ5;A0A3B3IT83;A0A3B3IRV6;A0A3B3ISF1;A0A3B3IU51;A0A3B3IS03	FALSE	1.101	Contrast selection
127	-0.8303	4.464	0.1637	0.3517	DMSO_2h-DMSO_nas	NFIL3	A0A024R241;D9IVD5;Q16649	FALSE	0.7858	Contrast selection
128	-0.681	4.142	0.231	0.4348	DMSO_2h-DMSO_nas	C9orf89	A0A024R248;Q96LW7	FALSE	0.6364	Contrast selection
129	-0.0817	4.388	0.7725	0.8737	DMSO_2h-DMSO_nas	NOL8;DKFZp686P12242	Q76FK4;A0A024R250;F5H101;F8WE42;B4DM91;A6H8Z4;Q6AI50;F5GWN9;A0A0A0MSJ1	FALSE	0.1121	Contrast selection
130	-0.9854	4.262	0.03983	0.1559	DMSO_2h-DMSO_nas	UBQLN1	A0A024R258;B3KNI8;B3KNI2;Q9UMX0	FALSE	1.4	Contrast selection
131	-0.3076	4.142	0.3529	0.5577	DMSO_2h-DMSO_nas	KIAA0427;CTIF	A0A024R259;O43310	FALSE	0.4524	Contrast selection
132	0.7108	5.083	0.01097	0.07678	DMSO_2h-DMSO_nas	RPL17;hCG_24487;RPL17-C18orf32	A0A087WXM6;J3QQT2;J3KRX5;A0A024R261;A0A0A6YYL6;P18621;J3QLC8;A0A0A0MRF8;J3KRB3;A0A087WWH0;J3QS96	FALSE	1.96	Contrast selection
133	0.3704	4.42	0.1335	0.3094	DMSO_2h-DMSO_nas	SPTLC1	A0A024R277;O15269;Q6NUL7	FALSE	0.8744	Contrast selection
134	-0.4206	4.081	0.07384	0.222	DMSO_2h-DMSO_nas	ZNF532	B3KXW2;A0A024R283;Q9HCE3	FALSE	1.132	Contrast selection
135	0.5923	5.228	0.03825	0.1528	DMSO_2h-DMSO_nas	SPIN;SPIN1	A0A024R297;Q9Y657	FALSE	1.417	Contrast selection
136	0.2201	5.035	0.3162	0.5232	DMSO_2h-DMSO_nas	LMAN1	Q53FS4;B2R774;A0A024R2A7;P49257	FALSE	0.5	Contrast selection
137	0.5	4.613	0.03439	0.1444	DMSO_2h-DMSO_nas	SERPINB8	A0A024R2B1;P50452;H7BXK7;A0A1B0GU38;B2R9H3;C9JVA8	FALSE	1.464	Contrast selection
138	1.189	4.964	3.167e-4	0.007608	DMSO_2h-DMSO_nas	TMEM43;FLJ00144	A0A024R2F9;Q9BTV4;A0A0S2Z5N2;Q8TEP9	TRUE	3.499	Contrast selection
139	-1.45	5.55	1.776e-5	0.001213	DMSO_2h-DMSO_nas	FANCD2	A0A024R2G2;Q9BXW9	TRUE	4.75	Contrast selection
140	0.8996	5.302	0.01403	0.08722	DMSO_2h-DMSO_nas	RPL32	D3YTB1;A0A024R2G7;F8W727;P62910	FALSE	1.853	Contrast selection
141	-0.6835	5.436	0.008827	0.06699	DMSO_2h-DMSO_nas	RAD18	A0A024R2I7;Q53H10;Q9NS91;F8WE49	FALSE	2.054	Contrast selection
142	0.4698	4.629	0.0446	0.167	DMSO_2h-DMSO_nas	RAB5A	P20339;A0A024R2K1;A0A0A1HAN9	FALSE	1.351	Contrast selection
143	-1.245	4.271	0.002282	0.02836	DMSO_2h-DMSO_nas	LRRFIP2	A0A024R2K4;Q9Y608;A0A1S5UZ17;C9JSU1	FALSE	2.642	Contrast selection
144	-1.467	4.883	0.009699	0.07187	DMSO_2h-DMSO_nas	WDR48	A0A024R2L1;Q8TAF3	FALSE	2.013	Contrast selection
145	-0.1554	4.777	0.4314	0.6301	DMSO_2h-DMSO_nas	OXSR1	O95747;A0A024R2M7	FALSE	0.3651	Contrast selection
146	0.571	5.261	0.06397	0.2059	DMSO_2h-DMSO_nas	XPC	A0A024R2M8;X5DRB1;D9I4E1;A8K146;Q01831;D2CPI9;D2CPJ0	FALSE	1.194	Contrast selection
147	-0.4454	4.592	0.2846	0.4932	DMSO_2h-DMSO_nas	NKTR;DKFZp686J06106	A0A024R2N6;P30414;Q59EC3;Q6M1B8;A0A087WYW3	FALSE	0.5458	Contrast selection
148	-0.01325	5.148	0.9564	0.9782	DMSO_2h-DMSO_nas	RPSA;LOC388524	C9J9K3;A0A024R2P0;A0A0C4DG17;P08865;Q96RS2;F8WD59;A0A024R7P5	FALSE	0.01936	Contrast selection
149	0.3307	4.813	0.404	0.603	DMSO_2h-DMSO_nas	EXOSC7	B2RDZ9;A0A024R2P7;Q15024;B4DIU0	FALSE	0.3936	Contrast selection
150	-0.07846	4.783	0.6922	0.8254	DMSO_2h-DMSO_nas	CTNNB1	P35222;B4DL06;A0A024R2Q3;B5BU28;A0A2R8Y7Z0;A0A2R8YCH5;B4DGU4;A0A2R8Y5Z1;A0A2R8Y750;A0A2R8Y5C3;A0A2R8Y543;B4DSW9;A0A2R8Y804;A0A2R8Y5A3	FALSE	0.1597	Contrast selection
151	0.6474	5.222	0.06912	0.2137	DMSO_2h-DMSO_nas	RPL15	E7EQV9;A0A024R2Q4;P61313;A0A2R8YEM3;E7ENU7;B4DLP4	FALSE	1.16	Contrast selection
152	0.4508	4.108	0.1409	0.3199	DMSO_2h-DMSO_nas	USP4	A0A024R2X6;Q08AK7;A0A024R2T0;Q13107;Q53H56;Q53FJ3;H7C189	FALSE	0.851	Contrast selection
153	-0.4518	4.518	0.09062	0.2493	DMSO_2h-DMSO_nas	DHX30	H7BXY3;A0A024R2T6;Q7L2E3	FALSE	1.043	Contrast selection
154	-0.6129	4.279	0.2116	0.4125	DMSO_2h-DMSO_nas	TREX1;ATRIP	A0A0U1RQJ8;A0A024R307;A0A024R2U4;Q8WXE1;A0A0U1RQW3	FALSE	0.6745	Contrast selection
155	-0.6651	5.107	0.0541	0.1856	DMSO_2h-DMSO_nas	RBM5	A0A024R2U6;P52756;Q59HE6	FALSE	1.267	Contrast selection
156	0.415	4.701	0.3179	0.5244	DMSO_2h-DMSO_nas	PRKAR2A	A0A0S2Z472;A8KAH7;A0A024R2W3;P13861;H7C330	FALSE	0.4976	Contrast selection
157	0.2892	5.317	0.145	0.3251	DMSO_2h-DMSO_nas	GNL3	A0A024R2Z6;Q9BVP2	FALSE	0.8385	Contrast selection
158	-1.323	3.971	0.01969	0.1059	DMSO_2h-DMSO_nas	BAP1	F8W6N3;A0A024R305;Q92560	FALSE	1.706	Contrast selection
159	-1.064	3.572	0.08887	0.2469	DMSO_2h-DMSO_nas	SUCLG2	A0A024R325;Q96I99;Q3ZCW5;E9PDQ8	FALSE	1.051	Contrast selection
160	1.135	5.704	0.002695	0.03136	DMSO_2h-DMSO_nas	RPL29	A0A024R326;Q6IPI1;A0A3B3ITT5;P47914	FALSE	2.57	Contrast selection
161	-0.7319	4.144	0.0706	0.2159	DMSO_2h-DMSO_nas	NIF3L1BP1;THOC7	A0A024R332;Q6I9Y2;H7C5E3	FALSE	1.151	Contrast selection
162	-0.1923	5.215	0.4616	0.6518	DMSO_2h-DMSO_nas	TMEM113;WDR82	A0A024R333;Q6UXN9	FALSE	0.3358	Contrast selection
163	0.03893	4.136	0.9047	0.9482	DMSO_2h-DMSO_nas	TMF1	A0A024R370;P82094;B4DQY7;A0A2R8Y7M0;F8WF45	FALSE	0.04349	Contrast selection
164	0.6723	4.114	0.06897	0.2137	DMSO_2h-DMSO_nas	ARL6IP5	B4DZZ0;B3KQB4;A0A024R371;O75915;F8WF90;C9JQU6;F8WF33;B4DWQ6	FALSE	1.161	Contrast selection
165	-0.4123	4.588	0.2443	0.4491	DMSO_2h-DMSO_nas	KIAA0863;ADNP2	A0A024R377;Q6IQ32	FALSE	0.6122	Contrast selection
166	-0.02038	5.356	0.9103	0.9521	DMSO_2h-DMSO_nas	THUMPD1;DKFZp686C1054;44M2.1	A0A024R388;Q9NXG2;Q6MZT3;O60362;B4DFY9	FALSE	0.04081	Contrast selection
167	-0.4622	4.139	0.3148	0.5222	DMSO_2h-DMSO_nas	CHORDC1	A0A024R3C3;A0A024R394;Q9UHD1;E9PPQ5	FALSE	0.502	Contrast selection
168	-2.876	5.345	1.607e-6	2.195e-4	DMSO_2h-DMSO_nas	MRE11A	A0A024R395;P49959;F8W7U8;Q05D78	TRUE	5.794	Contrast selection
169	-0.08612	4.707	0.8123	0.9019	DMSO_2h-DMSO_nas	DCUN1D5	E9PM04;A0A024R3A2;Q9BTE7;B4DP84;H0YCN4	FALSE	0.09028	Contrast selection
170	-0.4077	5.602	0.05068	0.1787	DMSO_2h-DMSO_nas	ATM	A0A024R3C7;Q13315;B4DSP3	FALSE	1.295	Contrast selection
171	-0.302	4.34	0.4508	0.6453	DMSO_2h-DMSO_nas	DLAT	B4DLQ2;H0YDD4;E9PEJ4;B4DJX1;Q86YI5;A0A024R3D8;P10515;Q01991;B4DS43	FALSE	0.346	Contrast selection
172	-0.7098	4.537	0.01928	0.1044	DMSO_2h-DMSO_nas	PHLDB1;KIAA0638	A0A024R3F4;A0A024R3H6;Q86UU1;Q5W9G0;Q96D60;B0YJ65;Q6ZUD6	FALSE	1.715	Contrast selection
173	0.8287	5.271	0.004642	0.04558	DMSO_2h-DMSO_nas	hCG_2032701;STT3A	A0A024R3J7;P46977	FALSE	2.333	Contrast selection
174	-1.129	4.141	0.02291	0.1157	DMSO_2h-DMSO_nas	NFRKB	A0A024R3K9;A0A024R3N2;Q6P4R8;E9PQ59;B4DSL1	FALSE	1.64	Contrast selection
175	1.151	5.293	3.172e-4	0.007608	DMSO_2h-DMSO_nas	THYN1	A0A024R3M1;Q9P016	TRUE	3.499	Contrast selection
176	-0.08901	4.834	0.7946	0.8895	DMSO_2h-DMSO_nas	ACBD3	A0A024R3P9;Q9H3P7	FALSE	0.09984	Contrast selection
177	1.328	4.447	4.66e-4	0.01002	DMSO_2h-DMSO_nas	FBXO28	Q9NVF7;A0A024R3Q6	FALSE	3.332	Contrast selection
178	0.09983	4.441	0.8188	0.9049	DMSO_2h-DMSO_nas	ARID4B	A0A024R3R1;Q4LE39;X6RCR8	FALSE	0.08681	Contrast selection
179	2.009	5.937	6.388e-7	1.544e-4	DMSO_2h-DMSO_nas	LBR	A0A024R3R5;Q14739;A0A494C1L1;C9JXK0	TRUE	6.195	Contrast selection
181	0.2538	6.365	0.2334	0.4354	DMSO_2h-DMSO_nas	PARP1	A0A024R3T8;P09874;B2R5W3;B4E0E1	FALSE	0.6318	Contrast selection
182	0.8728	4.003	0.018	0.1008	DMSO_2h-DMSO_nas	SATB2;SATB1	C9JR56;B3KPQ9;A0A024R3U6;Q59FT3;Q9UPW6;A0A024R2H1;Q01826	FALSE	1.745	Contrast selection
183	0.5829	4.979	0.0326	0.1407	DMSO_2h-DMSO_nas	DNAPTP6;SPATS2L	A0A024R3V0;Q9NUQ6;B8ZZZ7	FALSE	1.487	Contrast selection
184	0.3749	4.361	0.1365	0.3141	DMSO_2h-DMSO_nas	PPIL3	B8ZZ77;A0A024R3V4;A0A0S2Z5A8;B4DN80;Q9H2H8;C9K058;H7BZ14	FALSE	0.8647	Contrast selection
185	0.4564	4.233	0.07252	0.2195	DMSO_2h-DMSO_nas	TOMM20	A0A024R3W2;Q15388	FALSE	1.14	Contrast selection
186	0.3664	5.148	0.1565	0.3415	DMSO_2h-DMSO_nas	EEF1B2	A0A024R3W7;P24534	FALSE	0.8055	Contrast selection
187	-0.2591	5.559	0.333	0.5396	DMSO_2h-DMSO_nas	HSPD1	P10809;A0A024R3X4;B3GQS7;B7Z597;B7Z5E7;B7Z4F6	FALSE	0.4776	Contrast selection
188	-0.112	5.651	0.5599	0.7309	DMSO_2h-DMSO_nas	BZW1;hCG_2022736	A0A024R3Z6;Q53FN7;Q7L1Q6;C9IZ80;D3DN77;B3KU41;C9JFN4	FALSE	0.2519	Contrast selection
189	-0.09587	5.015	0.7064	0.8342	DMSO_2h-DMSO_nas	ORC2L;ORC2	A0A024R411;Q13416;B4DYU9	FALSE	0.1509	Contrast selection
190	0.09904	4.479	0.7989	0.8923	DMSO_2h-DMSO_nas	HRB;AGFG1	B4DHC5;A0A024R458;A0A0S2Z444;A0A0S2Z3Y3;A0A0S2Z3Z1;A0A0S2Z462;P52594;B8ZZY2;C9J2I0	FALSE	0.09753	Contrast selection
191	-1.072	6.983	0.002515	0.02971	DMSO_2h-DMSO_nas	FN1	A0A024R462;P02751;B7ZLE5;A0A384MR03	FALSE	2.599	Contrast selection
192	-0.9342	4.019	0.02204	0.1124	DMSO_2h-DMSO_nas	COPS7B	Q9H9Q2;A0A024R471;Q53GQ2;J3KQ41;J3KQ34;A0A087X1P5	FALSE	1.657	Contrast selection
193	-0.6124	5.346	0.01219	0.07997	DMSO_2h-DMSO_nas	CUL3	Q53S54;A0A024R475;Q13618;B7Z600	FALSE	1.914	Contrast selection
194	0.4714	4.576	0.1278	0.3023	DMSO_2h-DMSO_nas	CAB39	A0A024R496;Q9Y376;A0A087X0K1;Q7Z4X0	FALSE	0.8934	Contrast selection
195	0.6899	5.066	0.005657	0.05078	DMSO_2h-DMSO_nas	ACSL3	B3KN05;B2RBE0;A0A024R497;O95573;B3KMA6	FALSE	2.247	Contrast selection
196	0.6478	6.747	0.01183	0.07874	DMSO_2h-DMSO_nas	NCL	P19338;A0A024R4A0;B3KTP9;Q9BQ02;B3KM80;Q6ZS99;H7BY16	FALSE	1.927	Contrast selection
197	-1.322	4.074	0.007417	0.05991	DMSO_2h-DMSO_nas	TNRC15;GIGYF2	A0A024R4A5;I1E4Y6;Q6Y7W6	FALSE	2.13	Contrast selection
198	0.1163	4.582	0.7117	0.8369	DMSO_2h-DMSO_nas	POLR3C	E9PHH9;Q53F76;A0A024R4C1;Q9BUI4;Q9BT08	FALSE	0.1477	Contrast selection
199	0.1619	4.842	0.4437	0.6395	DMSO_2h-DMSO_nas	COPS8	E9PGT6;B2R8N1;A0A024R4D1;Q99627;H7C3S9	FALSE	0.3529	Contrast selection
200	0.4467	3.794	0.3847	0.5865	DMSO_2h-DMSO_nas	TWIST2;TWIST1	A0A024R4D4;Q8WVJ9;H7BY00;Q15672	FALSE	0.4149	Contrast selection
201	-0.1431	4.455	0.6871	0.8215	DMSO_2h-DMSO_nas	NMNAT1	Q53GL1;A0A024R4E1;Q9HAN9	FALSE	0.163	Contrast selection
202	0.07023	5.831	0.7625	0.8687	DMSO_2h-DMSO_nas	TARDBP;TDP43	Q13148;A0A024R4E2;A0A0A0N0L3;A0A087WYY0;A0A087X260;G3V162;B1AKP7;K7EN94;A0A0A0N0M3;A0A087WX29;A0A0A0N0N3;K7EJM5;A0A087WV68;A0A087WXQ5	FALSE	0.1177	Contrast selection
203	0.2053	5.954	0.3786	0.5815	DMSO_2h-DMSO_nas	HDLBP	A0A024R4E5;B2R5V9;H0Y394;B4DKR8;Q6ZS03;Q96CF6	FALSE	0.4218	Contrast selection
204	0.5665	6.457	0.02717	0.1272	DMSO_2h-DMSO_nas	ENO1	P06733;A0A024R4F1;A0A2R8Y6G6;E2DRY6	FALSE	1.566	Contrast selection
205	-2.152	5.752	2.504e-7	7.866e-5	DMSO_2h-DMSO_nas	POLD1	A0A024R4F4;M0R2B7;P28340;Q308M6;M0QZR8;Q59FA0	TRUE	6.601	Contrast selection
206	0.2922	4.604	0.2343	0.4359	DMSO_2h-DMSO_nas	LRRC47	A0A024R4G1;Q8N1G4	FALSE	0.6302	Contrast selection
207	0.3876	5.045	0.1729	0.3634	DMSO_2h-DMSO_nas	PLOD1	B2R5M9;A0A024R4H0;Q02809;B4DGN8;Q5JXB8;Q5JXB7;B4DHT1	FALSE	0.7622	Contrast selection
208	0.1238	5.073	0.6247	0.779	DMSO_2h-DMSO_nas	MDH2	Q0QF37;Q75MT9;Q6FHZ0;A0A024R4K3;P40926;G3XAL0;B3KTM1	FALSE	0.2043	Contrast selection
209	1.358	5.716	5.675e-4	0.01158	DMSO_2h-DMSO_nas	RPS9	A0A024R4M0;P46781;A5D904;B5MCT8;C9JM19;B7Z732	FALSE	3.246	Contrast selection
210	-0.2606	4.581	0.3255	0.5322	DMSO_2h-DMSO_nas	TSEN34	A0A024R4N9;Q9BSV6;B0V3J0;A9C4B9;A0A0G2JNK5;B4DT51;E7EQB3	FALSE	0.4874	Contrast selection
211	0.6734	5.634	0.01131	0.07743	DMSO_2h-DMSO_nas	RPS5	M0R0F0;A0A024R4Q8;P46782;M0R0R2;Q53G25;M0QZN2	FALSE	1.946	Contrast selection
212	-0.6162	4.226	0.1835	0.3767	DMSO_2h-DMSO_nas	LENG8	A0A0G2JNN3;A0A024R4R9;C9JMY0;A0A087WUE4;Q96PV6	FALSE	0.7363	Contrast selection
213	-0.1339	5.22	0.5405	0.716	DMSO_2h-DMSO_nas	UBE2M	A0A024R4T4;P61081	FALSE	0.2672	Contrast selection
214	-0.1465	4.604	0.59	0.7529	DMSO_2h-DMSO_nas	ARFGAP3	B7Z6L2;A0A024R4U0;Q9NP61;H0Y6A0	FALSE	0.2292	Contrast selection
215	1.111	4.808	0.002035	0.02653	DMSO_2h-DMSO_nas	BRD1;DKFZp434B094	A0A024R4V5;B4E3L9;A0A024R4W4;Q86X06;O95696;B7Z926;Q9Y4Q3;Q59G93;J3KQ61;B4DZ41;B4DZC2	FALSE	2.691	Contrast selection
216	0.8627	4.788	0.005477	0.0506	DMSO_2h-DMSO_nas	CYB5R3	A0A024R4X0;P00387;B1AHF3;Q6ZVI6	FALSE	2.261	Contrast selection
217	0.03633	4.334	0.8961	0.9424	DMSO_2h-DMSO_nas	PACSIN2	A0A024R4X1;Q6FIA3;A0A0U1RR22;Q9UNF0;B0QYG7;B0QYG8	FALSE	0.04765	Contrast selection
218	0.9101	5.993	0.002154	0.02749	DMSO_2h-DMSO_nas	hCG_1989366;NUP50	A0A024R4X7;Q9UKX7	FALSE	2.667	Contrast selection
219	-0.05304	4.217	0.8689	0.9296	DMSO_2h-DMSO_nas	ZFP91-CNTF;hCG_2042749;ZFP91	A0A0A6YYC7;A0A024R4Z4;A0A024R4Z1;Q96JP5	FALSE	0.06102	Contrast selection
220	-3.415	5.076	1.345e-7	7.42e-5	DMSO_2h-DMSO_nas	FAM111A	A0A024R4Z3;Q96PZ2	TRUE	6.871	Contrast selection
221	-1.712	6.078	2.096e-5	0.001306	DMSO_2h-DMSO_nas	SSRP1	A0A024R4Z6;Q08945	TRUE	4.679	Contrast selection
222	-0.2754	6.096	0.1452	0.3251	DMSO_2h-DMSO_nas	MTA2	A0A024R534;O94776	FALSE	0.8381	Contrast selection
223	-0.2375	4.466	0.2545	0.4614	DMSO_2h-DMSO_nas	UBXN1;LOC51035	E9PJ81;A0A024R598;A0A024R539;Q04323;A0A087WTZ5;E9PRQ7;B4E0P8	FALSE	0.5944	Contrast selection
224	-0.3151	4.583	0.2427	0.4467	DMSO_2h-DMSO_nas	TNKS1BP1	A0A024R542;Q9C0C2;B3KXS7	FALSE	0.615	Contrast selection
225	0.9758	4.314	0.03299	0.141	DMSO_2h-DMSO_nas	TRMT112;HSPC152	F5GX77;A0A024R565;Q9UI30;F5GYQ2	FALSE	1.482	Contrast selection
226	-0.3627	5.254	0.2075	0.4079	DMSO_2h-DMSO_nas	SF1	A0A024R566;A0A024R5D9;A0A024R588;B4DJU4;A0A024R572;Q15637;B4DSE4	FALSE	0.6831	Contrast selection
227	-0.2734	4.873	0.2314	0.4352	DMSO_2h-DMSO_nas	EHD1	B2R5U3;A0A024R571;Q9H4M9;B4DZH9;C9JC03;B4DTR4;B4DMV9;B4DR44;C9J2Z4	FALSE	0.6356	Contrast selection
228	0.1058	5.26	0.64	0.7892	DMSO_2h-DMSO_nas	CAPN1	A0A024R5A3;A0A024R580;B2RDI5;P07384;B4DWH5	FALSE	0.1938	Contrast selection
229	-0.2656	4.667	0.45	0.6448	DMSO_2h-DMSO_nas	DPF2	A0A024R582;J3KMZ8;Q92785	FALSE	0.3467	Contrast selection
230	-0.9333	4.55	0.06563	0.2093	DMSO_2h-DMSO_nas	TAF6L	A8K0D4;A0A024R5A7;Q9Y6J9;E9PP94;B4DVM4	FALSE	1.183	Contrast selection
231	0.2294	6.537	0.4816	0.6689	DMSO_2h-DMSO_nas	PC	A0A024R5C5;P11498;A0A494C016	FALSE	0.3174	Contrast selection
232	0.918	4.315	8.376e-4	0.01504	DMSO_2h-DMSO_nas	MEN1	A0A024R5E3;A0A024R5D2;E7EN32;A0A024R570;O00255;E7ENS2;E7EPR4;E7ET29	FALSE	3.077	Contrast selection
233	0.5186	5.01	0.0737	0.2218	DMSO_2h-DMSO_nas	CDCA5	A0A024R5D6;B5MBX0;Q96FF9	FALSE	1.133	Contrast selection
234	-1.224	4.215	0.04204	0.1601	DMSO_2h-DMSO_nas	TCIRG1	A0A024R5E5;Q13488;E9PM12;Q64F87;E9PNA6	FALSE	1.376	Contrast selection
235	1.085	4.277	0.007055	0.05818	DMSO_2h-DMSO_nas	DHCR7	Q9UBM7;A0A024R5F7;A0A1Y1B909;A8K0D2;X5DNI9;X5DRD7;B4E1K5;E9PM00	FALSE	2.152	Contrast selection
236	1.067	5.24	0.001189	0.01946	DMSO_2h-DMSO_nas	BANF1	O75531;A0A024R5H0;B2R4V4	FALSE	2.925	Contrast selection
237	-1.737	3.838	0.008096	0.06343	DMSO_2h-DMSO_nas	PACS1	A0A024R5H6;Q6VY07	FALSE	2.092	Contrast selection
238	0.6087	4.808	0.01046	0.07517	DMSO_2h-DMSO_nas	RAB6A;RAB6B	Q6FGX3;Q53ET8;A0A024R5J5;A0A024R5H8;P20340;B7Z5Z9;Q6AZ91;Q9NRW1;C9JU14;J3KR73	FALSE	1.981	Contrast selection
239	-0.003562	4.821	0.9857	0.9965	DMSO_2h-DMSO_nas	CORO1B	A0A024R5K1;Q9BR76;A0A087WW53;F5H390;Q59F81;B4DIU2	FALSE	0.006245	Contrast selection
240	0.4764	5.993	0.02665	0.1261	DMSO_2h-DMSO_nas	SERPINH1	P50454;A0A024R5K8;A8K259;B4DN87;E9PPV6;E9PR70;E9PK86;E9PMI5;E9PNX1	FALSE	1.574	Contrast selection
241	-0.4889	5.448	0.01586	0.09331	DMSO_2h-DMSO_nas	PICALM	B5BU72;A0A024R5L7;A8K5U9;A0A024R5P1;Q13492	FALSE	1.8	Contrast selection
242	-2.811	5.392	1.303e-5	0.001014	DMSO_2h-DMSO_nas	POLD3	B4DYZ7;A0A024R5M8;Q15054;B7ZAQ5;Q05BV7;Q569I8	TRUE	4.885	Contrast selection
243	-0.1937	5.099	0.3314	0.5378	DMSO_2h-DMSO_nas	ADSS	B4E1L0;A0A024R5Q7;P30520	FALSE	0.4796	Contrast selection
244	1.458	4.905	2.775e-5	0.001557	DMSO_2h-DMSO_nas	CTDSPL2	A0A024R5Q8;Q05D32;H0YMH7	TRUE	4.557	Contrast selection
245	-6.91E-04	3.942	0.9981	0.9998	DMSO_2h-DMSO_nas	NEDD4	A0A024R5S9;H0Y8X6;P46934	FALSE	8.455e-4	Contrast selection
246	-0.147	4.535	0.5826	0.7478	DMSO_2h-DMSO_nas	TCF12	B4DGI9;B4DZH5;A0A024R5T1;A0A024R5Z0;Q99081;B4DZ50;B4DZP2;H0YNP8;F5GY10;B4DH96	FALSE	0.2346	Contrast selection
247	0.09851	4.324	0.7317	0.8518	DMSO_2h-DMSO_nas	SUHW4;ZNF280D	A8K124;B4DHL1;A0A024R5W1;Q6N043;Q9H740;H0YLA6;H0YL38	FALSE	0.1357	Contrast selection
248	-0.5606	4.317	0.212	0.4129	DMSO_2h-DMSO_nas	DKFZp586J151;CLPX	Q9H072;A0A024R5X7;O76031	FALSE	0.6737	Contrast selection
249	-0.6595	4.554	0.06025	0.1976	DMSO_2h-DMSO_nas	SMAD3	Q59F45;A0A024R5Z3;P84022	FALSE	1.22	Contrast selection
250	0.2494	6.265	0.3021	0.5103	DMSO_2h-DMSO_nas	ANXA2;HEL-S-270;ANXA2P2	P07355;A0A024R5Z7;V9HW65;H0YN42;H0YMU9;H0YMD0;A6NMY6;H0YKS4;B4DNH8;H0YM50;H0YNP5;H0YMM1	FALSE	0.5199	Contrast selection
251	1.053	5.096	0.002161	0.02749	DMSO_2h-DMSO_nas	RAB11A;RAB11B	H3BMH2;H3BSC1;A0A024R5Z8;P62491;Q15907;B4DMN1	FALSE	2.665	Contrast selection
252	-1.074	3.984	0.01336	0.08431	DMSO_2h-DMSO_nas	CORO1A	A0A024R611;Q59G88;P31146	FALSE	1.874	Contrast selection
253	-0.5553	4.288	0.06584	0.2093	DMSO_2h-DMSO_nas	PPP4C	Q5U086;A0A024R625;P60510;H3BTA2;I3L4X0;H3BV22	FALSE	1.182	Contrast selection
254	1.097	5.552	2.049e-4	0.005938	DMSO_2h-DMSO_nas	KIF22	A0A024R632;Q14807;B7Z9T5;H3BRB3	TRUE	3.689	Contrast selection
255	-0.4451	5.505	0.03657	0.1495	DMSO_2h-DMSO_nas	MTHFD1	V9GYY3;A0A384N5Y3;A0A024R652;F5H2F4;P11586;B7Z809;V9GZ78;A0A494C1T2	FALSE	1.437	Contrast selection
256	-0.2156	5.448	0.3577	0.5628	DMSO_2h-DMSO_nas	KTN1	A0A024R663;Q86UP2;G3V4Y7	FALSE	0.4464	Contrast selection
257	-0.554	4.605	0.08905	0.2469	DMSO_2h-DMSO_nas	MNAT1	A0A024R669;A0A024R688;P51948;H0YJ92	FALSE	1.05	Contrast selection
258	-0.1726	5.38	0.3735	0.5778	DMSO_2h-DMSO_nas	PLEKHC1;FERMT2	A0A024R687;Q96AC1;H0YJ34;A8K6S3;A0A0U1RRM8	FALSE	0.4277	Contrast selection
259	0.09205	4.815	0.7007	0.8319	DMSO_2h-DMSO_nas	ELMSAN1;C14orf43	A0A0A0MSU2;A0PJD3;A0A024R689;A0A1C7CYX1;Q6PJG2	FALSE	0.1544	Contrast selection
260	0.1696	4.928	0.3822	0.5846	DMSO_2h-DMSO_nas	LGALS3;hCG_22119	Q86TY5;Q6FGL0;A0A024R693;Q59FR8;P17931;Q6NVH9;G3V3R6	FALSE	0.4177	Contrast selection
261	-0.4921	6.223	0.03859	0.1535	DMSO_2h-DMSO_nas	ACTN1	A0A024R694;P12814;Q86TX4	FALSE	1.414	Contrast selection
262	0.4612	4.115	0.1533	0.3374	DMSO_2h-DMSO_nas	HSPA2	A0A384MDT7;A0A024R6B5;P54652;B3KUS2	FALSE	0.8144	Contrast selection
263	0.2071	4.5	0.3946	0.5952	DMSO_2h-DMSO_nas	DLST	A0A024R6C9;P36957;Q6IBS5;Q86TQ8;Q86TW7;Q86SW4	FALSE	0.4038	Contrast selection
264	-0.4201	3.974	0.2004	0.4004	DMSO_2h-DMSO_nas	NEK9	A0A024R6D1;Q8TD19	FALSE	0.698	Contrast selection
265	-0.2203	5.334	0.3051	0.5131	DMSO_2h-DMSO_nas	ERH	P84090;A0A024R6D4	FALSE	0.5155	Contrast selection
266	0.103	5.651	0.766	0.8711	DMSO_2h-DMSO_nas	SFRS5;SRSF5	A0A024R6D8;Q13243;Q59EK7;B4DJK0;B4DUA4	FALSE	0.1158	Contrast selection
267	-1.079	4.801	0.08016	0.2315	DMSO_2h-DMSO_nas	CPSF2	B3KN45;A0A024R6H0;Q9P2I0;B3KMI0	FALSE	1.096	Contrast selection
268	0.8699	4.001	0.04015	0.1565	DMSO_2h-DMSO_nas	SPTLC2	H0YJV2;A0A024R6H1;O15270	FALSE	1.396	Contrast selection
269	-0.5366	4.74	0.09835	0.2616	DMSO_2h-DMSO_nas	CCNK	G3V5E1;A0A024R6K1;O75909;G3V2Q3	FALSE	1.007	Contrast selection
270	0.3856	4.618	0.1027	0.2685	DMSO_2h-DMSO_nas	WARS	P23381;A0A024R6K8	FALSE	0.9883	Contrast selection
271	-1.015	4.772	9.017e-4	0.01592	DMSO_2h-DMSO_nas	TDP1	G3V2F4;Q32Q25;E7EPD8;B2RDI0;A0A024R6L5;Q9NUW8	FALSE	3.045	Contrast selection
272	-0.6158	5.058	0.01457	0.08895	DMSO_2h-DMSO_nas	KIAA2010;SMEK1	A0A024R6M2;Q6IN85;G3V5Z3;H0YIY8	FALSE	1.837	Contrast selection
273	0.008854	4.507	0.9802	0.9928	DMSO_2h-DMSO_nas	PAPOLA	P51003;A0A024R6M3;B4DYF4;G3XAH6;B4DHB8;A0A024R6J7;G3V2A0	FALSE	0.008696	Contrast selection
274	-0.5645	4.088	0.1068	0.2744	DMSO_2h-DMSO_nas	BAG5	A0A024R6M6;A8K5J7;Q9UL15	FALSE	0.9716	Contrast selection
275	-0.1281	4.809	0.6031	0.7635	DMSO_2h-DMSO_nas	CDC42BPB	A0A024R6N2;Q9Y5S2	FALSE	0.2196	Contrast selection
276	0.08881	4.645	0.7107	0.836	DMSO_2h-DMSO_nas	EIF5	Q6IBU0;A0A024R6Q1;P55010;Q05DF3;H0YN40	FALSE	0.1483	Contrast selection
277	-0.04519	4.458	0.8599	0.9256	DMSO_2h-DMSO_nas	C14orf172;TRMT61A	A0A024R6Q2;Q96FX7;Q96B39;H0Y2Q1	FALSE	0.06553	Contrast selection
278	0.4442	4.263	0.1744	0.3654	DMSO_2h-DMSO_nas	BRD7	Q9NPI1;A0A024R6Q8	FALSE	0.7583	Contrast selection
279	-0.2892	5.478	0.1603	0.3459	DMSO_2h-DMSO_nas	SHCBP1	B2RDX0;A8K7Z9;A0A024R6R1;Q8NEM2	FALSE	0.7951	Contrast selection
280	0.06886	4.029	0.8741	0.9314	DMSO_2h-DMSO_nas	ORC6;ORC6L	H3BT22;B3KMP9;A0A024R6R3;Q9Y5N6	FALSE	0.05845	Contrast selection
281	0.099030000000000007	5.149	0.7129	0.8373	DMSO_2h-DMSO_nas	DNAJA2	A0A024R6S1;O60884	FALSE	0.147	Contrast selection
282	-0.4199	4.53	0.06134	0.1999	DMSO_2h-DMSO_nas	FAM192A;NIP30	Q9GZU8;A0A024R6T8;H3BTP8;H3BMX9;H3BUL4;H3BP64;H3BSY6;H3BTI2;H3BQQ6;H3BSF0;Q6P4H7;H3BN22;Q2VIL1	FALSE	1.212	Contrast selection
283	0.02231	4.556	0.9375	0.9673	DMSO_2h-DMSO_nas	GOT2	A0A024R6W0;P00505;B3KUZ8;A8K482	FALSE	0.02805	Contrast selection
284	0.04369	5.66	0.8616	0.9268	DMSO_2h-DMSO_nas	NUDT21	B2R6U8;A0A024R6W2;O43809	FALSE	0.06469	Contrast selection
285	0.05899	4.487	0.8197	0.9049	DMSO_2h-DMSO_nas	CBFB	Q13951;A0A024R6X2;J3KS23	FALSE	0.08636	Contrast selection
286	0.05662	4.428	0.8628	0.9268	DMSO_2h-DMSO_nas	DYNC1LI2	A0A024R6Z0;O43237;J3KRI4	FALSE	0.06411	Contrast selection
287	-0.8715	3.971	0.007833	0.06208	DMSO_2h-DMSO_nas	COG8;hCG_2027080	H3BQV3;A0A024R6Z6;B4DYU2;Q96MW5	FALSE	2.106	Contrast selection
288	-0.2092	4.366	0.4906	0.6752	DMSO_2h-DMSO_nas	VPS4A;DKFZp434E0418	A0A024R705;Q9UN37;I3L4J1;Q9NXK5;Q9UF30	FALSE	0.3093	Contrast selection
289	0.197	4.24	0.5203	0.7016	DMSO_2h-DMSO_nas	DLD	B4DFL1;E9PEX6;B4DMK9;A0A024R713;P09622	FALSE	0.2838	Contrast selection
290	-0.06631	4.599	0.7724	0.8737	DMSO_2h-DMSO_nas	PBEF1;NAMPT	A0A024R718;P43490;A0A0C4DFS8	FALSE	0.1122	Contrast selection
291	-0.778	4.572	0.01288	0.08244	DMSO_2h-DMSO_nas	SNTB2	A0A024R732;Q13425	FALSE	1.89	Contrast selection
292	0.5087	4.186	0.1385	0.3165	DMSO_2h-DMSO_nas	POT1	Q5MJ32;Q5MJ34;B7Z7M5;A0A024R739;Q9NUX5;Q5MJ35	FALSE	0.8585	Contrast selection
293	0.1128	5.397	0.6528	0.7983	DMSO_2h-DMSO_nas	RBM28	A0A024R753;Q9NW13	FALSE	0.1852	Contrast selection
294	-1.007	4.859	0.00325	0.03586	DMSO_2h-DMSO_nas	TRIM24	A0A024R784;O15164;B4DYZ9;Q6ZSA6	FALSE	2.488	Contrast selection
295	0.217	5.257	0.3957	0.5958	DMSO_2h-DMSO_nas	TNPO3	B2R6H7;A0A024R794;Q9Y5L0;C9J7E5;E9PFH4;B3KMX1;B3KM69	FALSE	0.4026	Contrast selection
296	-0.05251	4.679	0.8702	0.9303	DMSO_2h-DMSO_nas	AKR1B1	A0A024R7A8;P15121;Q59EL5;E9PCX2;E9PEF9	FALSE	0.06038	Contrast selection
297	-0.239	5.318	0.3868	0.5885	DMSO_2h-DMSO_nas	CDC37	A0A024R7B7;Q16543;Q6FG59;K7EQA9;K7EKQ2	FALSE	0.4126	Contrast selection
298	0.5755	4.879	0.06828	0.2135	DMSO_2h-DMSO_nas	FLJ12949;KRI1	A0A024R7C4;A0A494C108;B4DUT2;Q8N9T8;B7ZLF4;B4DUY9;F8WFC1	FALSE	1.166	Contrast selection
299	0.365	6.163	0.06859	0.2137	DMSO_2h-DMSO_nas	ILF3	Q12906;F4ZW66;A0A024R7C7;F4ZW65;F4ZW64;A8K590;B4DFG4	FALSE	1.164	Contrast selection
300	-1.714	5.323	0.009805	0.07232	DMSO_2h-DMSO_nas	BTBD14B;NACC1	A0A024R7E0;Q96RE7	FALSE	2.009	Contrast selection
301	-2.203	6.676	1.323e-5	0.001014	DMSO_2h-DMSO_nas	DNMT1	A0A024R7E3;P26358;Q59FP7	TRUE	4.878	Contrast selection
302	-0.2306	3.969	0.6777	0.8158	DMSO_2h-DMSO_nas	TNPO2;TNPO2 variant protein	B4DRY5;A0A024R7F7;Q4LE60;O14787;A0A075B780;Q05D48;B3KPC8	FALSE	0.169	Contrast selection
303	-0.04892	4.54	0.8771	0.9332	DMSO_2h-DMSO_nas	EPS15L1	A5PKY0;A0A024R7G6;M0R165;A8K5P4;Q9UBC2;M0R2S2;B4DQX5;B4DME4	FALSE	0.05697	Contrast selection
304	0.2788	4.344	0.3383	0.5443	DMSO_2h-DMSO_nas	GIPC1	A8K2I7;A0A024R7I0;O14908;K7EM11;A0A024R7I1	FALSE	0.4707	Contrast selection
305	0.6272	4.938	0.02552	0.1234	DMSO_2h-DMSO_nas	RAB8A	A0A024R7I3;P61006	FALSE	1.593	Contrast selection
306	-0.8148	5.182	0.001463	0.02231	DMSO_2h-DMSO_nas	TRMT1	A0A024R7I5;Q9NXH9;B4DHS5;A8K8L2;K7EQQ8;A0A024R7G3	FALSE	2.835	Contrast selection
307	-0.593	4.204	0.1185	0.29	DMSO_2h-DMSO_nas	PRKACA	A8K8B9;A0A024R7J0;P17612	FALSE	0.9262	Contrast selection
308	-0.3515	4.206	0.2045	0.4039	DMSO_2h-DMSO_nas	DDA1	A0A024R7J7;Q9BW61	FALSE	0.6894	Contrast selection
309	-0.1671	5.345	0.5817	0.7473	DMSO_2h-DMSO_nas	SFRS14;SUGP2	A8K5G0;A0A024R7K0;M0R2Z9;Q8IX01;M0R3F6	FALSE	0.2353	Contrast selection
310	-0.4484	5.569	0.02368	0.1177	DMSO_2h-DMSO_nas	GATAD2A	A0A024R7K7;A0A024R7M6;Q86YP4;B4DKZ7	FALSE	1.626	Contrast selection
311	0.02359	4.506	0.9195	0.9592	DMSO_2h-DMSO_nas	AP1M1	K7EJL1;B4DDG7;B3KNH5;A0A024R7K8;Q9BXS5;Q59EK3;E7ENJ6;B4DN99	FALSE	0.03643	Contrast selection
312	0.1066	4.378	0.8351	0.9142	DMSO_2h-DMSO_nas	BABAM1;HSPC142	M0R0I0;A0A024R7L2;Q9NWV8;M0R3F4;M0R2A4;M0R2K3;M0R193;M0R2I2;J3KQS6;M0QXG9	FALSE	0.07827	Contrast selection
313	0.1457	5.098	0.5745	0.7419	DMSO_2h-DMSO_nas	UPF1	A0A024R7L5;A0A024R7L8;Q92900	FALSE	0.2407	Contrast selection
314	-0.5384	3.97	0.2965	0.5049	DMSO_2h-DMSO_nas	LOC93343;MVB12A	A8K0C2;A0A024R7L6;Q96EY5;E9PQA6	FALSE	0.528	Contrast selection
315	0.07017	4.284	0.8185	0.9049	DMSO_2h-DMSO_nas	TMED9	B2R8A2;A0A024R7M0;Q9BVK6	FALSE	0.08697	Contrast selection
316	-0.05285	4.088	0.894	0.942	DMSO_2h-DMSO_nas	CCDC124;LOC115098	Q96CT7;A0A024R7M8;M0R2F5	FALSE	0.04867	Contrast selection
317	0.05489	4.349	0.8762	0.9328	DMSO_2h-DMSO_nas	ATP13A1	A0A024R7P3;A0A024R7N2;Q9HD20	FALSE	0.0574	Contrast selection
318	0.3266	4.801	0.193	0.3898	DMSO_2h-DMSO_nas	FKBP8	B2R8G6;A0A024R7P2;B7Z6M0;Q14318;U3KQ64	FALSE	0.7144	Contrast selection
319	0.5265	4.566	0.1128	0.2831	DMSO_2h-DMSO_nas	RAP80;UIMC1	A0A024R7R0;Q96RL1;A0A024R7S2	FALSE	0.9476	Contrast selection
320	-0.1548	4.76	0.4908	0.6752	DMSO_2h-DMSO_nas	CLTB	A0A024R7S3;P09497	FALSE	0.3091	Contrast selection
321	-0.06669	5.729	0.8225	0.9059	DMSO_2h-DMSO_nas	HNRPF;HNRNPF	A0A024R7T3;P52597;B4DKS8	FALSE	0.08484	Contrast selection
322	1.06	4.774	0.002438	0.02935	DMSO_2h-DMSO_nas	ZNF22	A0A024R7T4;P17026	FALSE	2.613	Contrast selection
323	-0.8191	6.126	0.001454	0.02231	DMSO_2h-DMSO_nas	MCM4	B3KMX0;A0A024R7U6;P33991;A0A3B3IT92;A0A3B3IU45;B4DLA6;A0A3B3IS57;E5RG31;A0A3B3ITP6	FALSE	2.838	Contrast selection
324	0.6879	4.992	0.001945	0.02586	DMSO_2h-DMSO_nas	RAB2;RAB2A;DKFZp313C1541;RAB2B	A0A024R7V6;P61019;A0A0A1HAW1;A0A3B3ITL1;Q5HYI5;Q8WUD1;E9PKL7	FALSE	2.711	Contrast selection
325	-0.06085	4.427	0.7811	0.88	DMSO_2h-DMSO_nas	YTHDF3;DKFZp451J085;DKFZp451A052	Q8NA80;A0A024R7W5;A0A087X0Q1;B4DPX9;A0A087WY31;Q7Z739;Q658Z6;Q8N3V9;Q96MZ5	FALSE	0.1073	Contrast selection
326	-0.08785	4.689	0.7684	0.8719	DMSO_2h-DMSO_nas	COPS5	A0A024R7W9;Q92905;Q59GH5	FALSE	0.1144	Contrast selection
327	-0.1111	4.726	0.57	0.7394	DMSO_2h-DMSO_nas	TCEB1	E5RHG8;A0A024R7Y5;Q15369;R4GMY8	FALSE	0.2441	Contrast selection
328	-0.1929	4.195	0.4864	0.6717	DMSO_2h-DMSO_nas	SDCBP	A0A024R7Z5;O00560;B4DQ93	FALSE	0.313	Contrast selection
329	-2.98E-05	5.075	0.9999	0.9999	DMSO_2h-DMSO_nas	EIF3B;EIF3S9	B4DV79;A4D210;A0A024R821;P55884;B4DXN6;Q96G38;Q86UM1;C9JZG1	FALSE	3.874e-5	Contrast selection
330	-0.7645	4.621	0.001741	0.0242	DMSO_2h-DMSO_nas	POLE3	A0A024R829;Q9NRF9	FALSE	2.759	Contrast selection
331	-1.858	4.044	0.003496	0.03814	DMSO_2h-DMSO_nas	TRIM32	Q13049;A0A024R843	FALSE	2.456	Contrast selection
332	0.7959	4.945	0.01093	0.07678	DMSO_2h-DMSO_nas	RAB14	P61106;A0A024R845;X6RFL8	FALSE	1.961	Contrast selection
333	-0.9207	4.09	0.0142	0.08722	DMSO_2h-DMSO_nas	FBXL18	A0A024R857;B4DH63;Q96ME1;B3KTC9;H0Y6I6	FALSE	1.848	Contrast selection
334	-0.4735	4.236	0.09954	0.2635	DMSO_2h-DMSO_nas	PPP6C	A0A024R861;O00743;B7Z3E2	FALSE	1.002	Contrast selection
335	-0.4088	3.792	0.1789	0.3709	DMSO_2h-DMSO_nas	GOLGA1	B4DYI0;A0A024R869;Q92805;Q59HA1	FALSE	0.7473	Contrast selection
336	-0.1376	4.961	0.5074	0.6906	DMSO_2h-DMSO_nas	C9orf88;FAM129B	A0A024R872;Q96TA1	FALSE	0.2947	Contrast selection
337	-0.9072	4.095	0.1818	0.3747	DMSO_2h-DMSO_nas	CDK9	B5BU53;B2R9L6;A0A024R880;P50750	FALSE	0.7403	Contrast selection
338	0.05953	4.967	0.8405	0.9176	DMSO_2h-DMSO_nas	STOM	B4E2V5;B4DZK8;A0A024R882;P27105	FALSE	0.07545	Contrast selection
339	0.2952	5.047	0.1555	0.3399	DMSO_2h-DMSO_nas	CIZ1	H0Y5D5;A0A024R885;B7Z3U7;F5H2X7;Q9ULV3;Q9BTG3;Q5SYW2;B4E0A3;Q96KB7;A0A494C0L7	FALSE	0.8081	Contrast selection
340	-0.7037	3.988	0.1449	0.3251	DMSO_2h-DMSO_nas	LRRC8A	A8K1C7;A0A024R892;Q8IWT6;Q96SW8	FALSE	0.8391	Contrast selection
341	0.436	5.489	0.09612	0.2579	DMSO_2h-DMSO_nas	SET;SETSIP	A0A0C4DFV9;B2RCX0;A0A024R895;Q5VXV3;Q01105;A0A087X027	FALSE	1.017	Contrast selection
342	-1.495	4.24	0.01418	0.08722	DMSO_2h-DMSO_nas	SH3GLB2	A0A024R896;B7ZC38;Q9NR46;F8WFB9;B7ZC39	FALSE	1.848	Contrast selection
343	-0.3278	5.227	0.2612	0.4683	DMSO_2h-DMSO_nas	FUBP3;hCG_31253	Q96I24;A0A024R8A7	FALSE	0.5831	Contrast selection
344	0.1667	5.733	0.6482	0.7959	DMSO_2h-DMSO_nas	NUP214;DKFZp686J0330	P35658;A0A024R8B6;A0A494C1F2;A0A0A0MSW3;Q7Z3C4	FALSE	0.1883	Contrast selection
345	-0.8886	4.717	0.09532	0.2573	DMSO_2h-DMSO_nas	CRSP8;MED27	B4DPP5;A0A024R8B7;A0A494C0K7;Q6P2C8;A0A494C0P0;U4Q365	FALSE	1.021	Contrast selection
346	-0.432	4.394	0.1586	0.3438	DMSO_2h-DMSO_nas	TTF1	B4DZG2;A0A024R8C1;Q15361;A0A087WY09	FALSE	0.7996	Contrast selection
347	1.267	4.414	0.01078	0.07666	DMSO_2h-DMSO_nas	LCN1	A0A024R8D7;P31025	FALSE	1.967	Contrast selection
348	-0.1766	3.954	0.6834	0.8199	DMSO_2h-DMSO_nas	C9orf32;NTMT1	A0A024R8E4;Q9BV86	FALSE	0.1653	Contrast selection
349	0.1837	4.489	0.5528	0.7255	DMSO_2h-DMSO_nas	COL5A1	B2ZZ86;A0A024R8E5;P20908;Q96HC0;Q59EE7	FALSE	0.2574	Contrast selection
350	-0.2777	4.993	0.1925	0.3891	DMSO_2h-DMSO_nas	BRD3	A0A024R8H6;Q15059;B4DS09;A0A140F1N4	FALSE	0.7157	Contrast selection
351	-1.113	4.385	0.006379	0.05537	DMSO_2h-DMSO_nas	BTBD14A;NACC2	A0A024R8I0;Q96BF6	FALSE	2.195	Contrast selection
352	-0.6133	3.769	0.04469	0.1671	DMSO_2h-DMSO_nas	MRPS7	J3QQS1;A0A024R8L0;J3QLS3;Q9Y2R9;J3KSI8;J3QKW2	FALSE	1.35	Contrast selection
353	-1.58	4.607	0.0168	0.09711	DMSO_2h-DMSO_nas	RECQL5;PP1045	A5YM55;A0A024R8M9;B7Z8Y7;O94762;Q9BW80;Q8WYH5	FALSE	1.775	Contrast selection
354	-0.4488	4.867	0.1085	0.2769	DMSO_2h-DMSO_nas	TK1	B5BUF9;B5BU32;A0A384MDV9;A0A024R8N6;P04183;K7ERV3;K7ES52;K7ERJ1	FALSE	0.9647	Contrast selection
355	0.6567	5.292	0.02731	0.1273	DMSO_2h-DMSO_nas	RPL38	A0A024R8P8;P63173;J3KT73;J3QL01	FALSE	1.564	Contrast selection
356	-0.2243	4.654	0.2642	0.4705	DMSO_2h-DMSO_nas	SAP30BP	A0A024R8R0;J3QQJ0;Q9UHR5	FALSE	0.5781	Contrast selection
357	-0.5892	5.202	0.05467	0.1857	DMSO_2h-DMSO_nas	NPLOC4	A0A024R8R4;Q8TAT6;B4DG89	FALSE	1.262	Contrast selection
358	-0.7718	6.287	0.0109	0.07678	DMSO_2h-DMSO_nas	SUMO2;SUMO4	A0A024R8S3;P61956;Q6EEV6	FALSE	1.962	Contrast selection
359	0.3293	5.781	0.1261	0.3007	DMSO_2h-DMSO_nas	P4HB	P07237;A0A024R8S5;B4DNL5;H7BZ94;B4DUA5;B4DLN6	FALSE	0.8992	Contrast selection
360	-0.004945	4.075	0.9862	0.9965	DMSO_2h-DMSO_nas	SLC16A3	Q53G91;A0A024R8U1;O15427;J3QQS9;J3QQV2;J3QSC3	FALSE	0.006046	Contrast selection
361	-0.1106	5.951	0.7296	0.85	DMSO_2h-DMSO_nas	SRSF2;SFRS2	J3KP15;Q53FN0;A0A024R8U5;Q01130;J3QL05;Q8NAK9;B3KUY1;B3KX15;Q6NXQ0;Q8N220;B3KVY2;B3KUF7	FALSE	0.1369	Contrast selection
362	-0.309	4.751	0.2561	0.4633	DMSO_2h-DMSO_nas	PYCR1;PIG45	P32322;A0A024R8U9;A0A1B2JLU7;E7D7X9;E7D7Y0;J3QL24;E2QRB3;J3KQ22;J3QKT4;B7Z8T1;J3QL32;Q2TU78;J3QL23;Q8TBX0;J3QLK9;J3QR88	FALSE	0.5915	Contrast selection
363	-0.4845	4.375	0.2655	0.4718	DMSO_2h-DMSO_nas	USP36;DUB1	A0A024R8V6;Q9P275;A0A075B784;Q9H9C5;E9PEW0	FALSE	0.5759	Contrast selection
364	-0.394	5.842	0.1045	0.2708	DMSO_2h-DMSO_nas	EIF4A3;DDX48	P38919;A0A024R8W0;I3L3H2	FALSE	0.981	Contrast selection
365	-0.3471	4.998	0.3146	0.5222	DMSO_2h-DMSO_nas	CSNK1D;CSNK1E	B4E0G1;A0A024R8X3;H7BYT1;P48730;B4DIJ9;Q59FJ7;H0Y645;B0QY35;B0QY34;J3QQI9;B0QY36;H0Y2N6	FALSE	0.5022	Contrast selection
366	0.4963	4.62	0.0314	0.1374	DMSO_2h-DMSO_nas	MGST3	Q53GB9;A0A024R8Z1;Q5VV89;O14880	FALSE	1.503	Contrast selection
367	-0.2573	4.633	0.2812	0.4885	DMSO_2h-DMSO_nas	CACYBP	Q6NVY0;A0A024R904;Q9HB71;B4DFD3	FALSE	0.5509	Contrast selection
368	0.1473	3.809	0.6845	0.8204	DMSO_2h-DMSO_nas	DKFZp686D1354;DDR2	Q6MZT2;A0A024R906;Q16832	FALSE	0.1647	Contrast selection
369	-0.2324	4.235	0.3701	0.5752	DMSO_2h-DMSO_nas	UCK2	A0A2R8Y653;A0A024R912;Q9BZX2;B4DGD3	FALSE	0.4316	Contrast selection
370	-0.1773	5.002	0.4293	0.6282	DMSO_2h-DMSO_nas	C1orf155;CENPL	A0A024R932;Q8N0S6	FALSE	0.3673	Contrast selection
371	1.144	4.719	0.01872	0.1034	DMSO_2h-DMSO_nas	PKP1	A0A024R952;Q13835	FALSE	1.728	Contrast selection
372	-0.2821	4.835	0.3265	0.5329	DMSO_2h-DMSO_nas	NEK7	A0A024R964;Q8TDX7;B2R8K8	FALSE	0.4861	Contrast selection
373	-0.532	4.026	0.06663	0.2104	DMSO_2h-DMSO_nas	ATP2B4;DKFZp686M088;ATP2B1;ATP2B3	P23634;A0A024R968;Q68DH9;A7E2D8;A8K8U3;P20020;A0A024RBC7;Q16720;Q59H63;A1L3B5;E7ERY9	FALSE	1.176	Contrast selection
374	0.0246	4.164	0.9544	0.9768	DMSO_2h-DMSO_nas	LAMC1	A0A024R972;P11047	FALSE	0.02028	Contrast selection
375	0.1944	4.325	0.4269	0.6261	DMSO_2h-DMSO_nas	TROVE2	A0A024R983;P10155	FALSE	0.3697	Contrast selection
376	0.06149	5.361	0.7282	0.8487	DMSO_2h-DMSO_nas	CPNE3	A0A024R994;O75131;Q05DL8;A0A087WYQ3;H0YB26	FALSE	0.1378	Contrast selection
377	-0.8918	4.61	0.01995	0.107	DMSO_2h-DMSO_nas	DDX3Y	A0A024R9A4;O15523;B4E010;B4E132	FALSE	1.7	Contrast selection
378	0.172	4.449	0.4865	0.6717	DMSO_2h-DMSO_nas	UBE2T	A0A024R9A9;Q9NPD8	FALSE	0.3129	Contrast selection
379	-0.4638	4.98	0.05458	0.1856	DMSO_2h-DMSO_nas	RBBP5	A0A024R9B5;B4DMM7;Q15291;B4DLF8	FALSE	1.263	Contrast selection
380	0.2706	5.489	0.3011	0.5103	DMSO_2h-DMSO_nas	PABPC1;PABPC3	A0A087WTT1;P11940;A0A024R9C1;E7EQV3;B4DZW4;A0A024R9E2;E7ERJ7;B3KT93;B4DQX0;H0YAR2;Q9H361;Q3ZCS4;Q5VX58;Q2VIP3	FALSE	0.5212	Contrast selection
381	0.7626	4.544	0.1062	0.2734	DMSO_2h-DMSO_nas	MTDH	A0A024R9D2;Q86UE4;E5RJU9	FALSE	0.974	Contrast selection
382	0.7806	5.192	0.01121	0.07742	DMSO_2h-DMSO_nas	RPL30	E5RI99;A0A024R9D3;P62888;E5RJH3;A0A0C4DH44	FALSE	1.95	Contrast selection
383	-0.3778	4.474	0.2722	0.4783	DMSO_2h-DMSO_nas	DECR1	A0A024R9D7;Q16698	FALSE	0.5651	Contrast selection
384	0.4679	5.171	0.05649	0.1896	DMSO_2h-DMSO_nas	ENY2	A0A024R9D9;Q9NPA8;E5RHX8	FALSE	1.248	Contrast selection
385	0.1925	4.139	0.6537	0.7985	DMSO_2h-DMSO_nas	TAF2	A0A024R9E6;Q6P1X5;B3KMD8	FALSE	0.1846	Contrast selection
386	0.2456	6.549	0.3843	0.5861	DMSO_2h-DMSO_nas	ATAD2	A0A024R9G7;Q6PL18;A0A0B4J211	FALSE	0.4154	Contrast selection
387	0.08472	5.494	0.6579	0.8005	DMSO_2h-DMSO_nas	RAD21	A0A024R9J0;O60216	FALSE	0.1819	Contrast selection
388	-1.115	4.838	0.01096	0.07678	DMSO_2h-DMSO_nas	C8orf36;NSMCE2	A0A024R9J6;Q96MF7;E5RFJ1;E5RIM1;A0A087WTZ8;E5RHW9	FALSE	1.96	Contrast selection
389	-3.815	4.017	1.418e-4	0.004739	DMSO_2h-DMSO_nas	DCC1;DSCC1	A0A024R9J7;Q9BVC3	TRUE	3.848	Contrast selection
390	-0.08293	4.617	0.8308	0.9127	DMSO_2h-DMSO_nas	FYTTD1	A0A024R9K4;Q96QD9	FALSE	0.08052	Contrast selection
391	-0.506	5.28	0.0954	0.2573	DMSO_2h-DMSO_nas	AQR	A8K6F0;A0A024R9L1;O60306;B0AZM4	FALSE	1.02	Contrast selection
392	1.009	4.348	0.01632	0.09499	DMSO_2h-DMSO_nas	OIP5	O43482;A0A024R9N0	FALSE	1.787	Contrast selection
393	0.1497	4.563	0.5344	0.7121	DMSO_2h-DMSO_nas	EHD4	A0A024R9N6;A8K9B9;Q9H223	FALSE	0.2721	Contrast selection
394	-0.36	3.796	0.2888	0.4967	DMSO_2h-DMSO_nas	FAM82C;RMDN3	B3KUI4;A0A024R9P6;Q96TC7;H0YLG5;H0YMB1	FALSE	0.5394	Contrast selection
395	-1.06	4.212	0.01589	0.09331	DMSO_2h-DMSO_nas	VPS18	A0A024R9R3;Q9P253	FALSE	1.799	Contrast selection
396	0.05769	4.131	0.8599	0.9256	DMSO_2h-DMSO_nas	ZFP106;ZNF106	A0A024R9R5;H3BSS6;Q9H2Y7;H3BNX5;B4DGC7	FALSE	0.06558	Contrast selection
397	-0.356	4.781	0.1468	0.3277	DMSO_2h-DMSO_nas	HUWE1	A0A024R9Y3;A0A024R9W5;Q7Z6Z7;A0A024R9U8;Q5H924	FALSE	0.8332	Contrast selection
398	0.8167	4.305	0.07951	0.2311	DMSO_2h-DMSO_nas	TMEM33;SHINC3	D6RAA6;A6QKW0;A0A024R9W7;P57088;H0Y8N0	FALSE	1.1	Contrast selection
399	-1.685	4.016	2.925e-4	0.007411	DMSO_2h-DMSO_nas	KIAA1267;KANSL1	A0A1W2PPV8;A0A1W2PRB5;A0A0J9YVS1;A0A0G2JQF5;A0A3B3IT55;A0A0G2JNB1;A0A0G2JQF4;A0A0G2JNT7;A0A024R9Y2;Q7Z3B3;A0A1W2PRR3;I3L233	TRUE	3.534	Contrast selection
400	-0.4039	4.483	0.2558	0.463	DMSO_2h-DMSO_nas	GNL3L	Q05DU1;A0A024R9Y6;Q9NVN8	FALSE	0.5921	Contrast selection
401	0.227	5.043	0.2585	0.4657	DMSO_2h-DMSO_nas	MAGED2	A0A024R9Y7;Q9UNF1;B4DX55;Q5H909;Q5H907;B4DWM5	FALSE	0.5876	Contrast selection
402	-0.1529	5.26	0.4246	0.624	DMSO_2h-DMSO_nas	BZW2	B7Z4K8;E7ETZ4;B3KM68;A0A024RA42;Q9Y6E2;B5MCH7;B5MCE7;Q75MG1;E9PFD4	FALSE	0.372	Contrast selection
403	0.09254	6.16	0.6497	0.7962	DMSO_2h-DMSO_nas	ANLN	A0A024RA49;Q9NQW6;A8K5D9	FALSE	0.1873	Contrast selection
404	-0.1007	4.789	0.6944	0.8271	DMSO_2h-DMSO_nas	CDCA7L	A8K8X5;A0A024RA51;Q96GN5	FALSE	0.1584	Contrast selection
405	-0.1544	4.634	0.6362	0.7861	DMSO_2h-DMSO_nas	PSMA2	Q53GF5;A0A024RA52;P25787;C9JCK5	FALSE	0.1964	Contrast selection
406	-0.6425	4.114	0.05446	0.1856	DMSO_2h-DMSO_nas	CDC2L5;CDK13	A0A2R8Y4Z0;A0A024RA85;Q14004	FALSE	1.264	Contrast selection
407	-1.019	5.651	0.004128	0.04195	DMSO_2h-DMSO_nas	HSPG2	A0A024RAB6;P98160;Q59EG0	FALSE	2.384	Contrast selection
408	-0.2197	5.041	0.2957	0.5047	DMSO_2h-DMSO_nas	LUZP1	A0A024RAC0;Q86V48	FALSE	0.5292	Contrast selection
409	1.192	6.129	2.342e-4	0.006513	DMSO_2h-DMSO_nas	RCC2	Q9P258;A0A024RAC5;A5PLK7	TRUE	3.63	Contrast selection
410	-0.3707	4.965	0.5106	0.6916	DMSO_2h-DMSO_nas	TCEB3	A0A024RAC6;Q14241	FALSE	0.2919	Contrast selection
411	1.018	5.039	0.002331	0.02872	DMSO_2h-DMSO_nas	DDOST	A0A0C4DGS1;A0A024RAD5;P39656;U3KQ84	FALSE	2.632	Contrast selection
412	0.4684	5.116	0.0267	0.1261	DMSO_2h-DMSO_nas	MRTO4;C1orf33	Q9UKD2;A0A024RAE1	FALSE	1.574	Contrast selection
413	0.6345	4.933	0.01113	0.07742	DMSO_2h-DMSO_nas	CDC42;hCG_39634	A0A024RAE4;B4E1U9;P60953;B7ZAY4;B4DMH5;A0A024RAE6;A0A024R9T1	FALSE	1.954	Contrast selection
414	-0.5421	4.023	0.2034	0.4037	DMSO_2h-DMSO_nas	MGC4268;AMMECR1L;AMMECR1	A0A024RAG1;Q6DCA0;B3KMF2;B2RBC1;A0A0S2Z4X0;Q9Y4X0	FALSE	0.6917	Contrast selection
415	0.3737	5.39	0.08013	0.2315	DMSO_2h-DMSO_nas	DDX18	A0A024RAH8;Q9NVP1;Q4ZG72;Q8N254	FALSE	1.096	Contrast selection
416	-0.05431	5.062	0.7972	0.8911	DMSO_2h-DMSO_nas	ACTR3	P61158;A0A024RAI1;Q59FV6;B4DXW1;B4DTI0;B4DT29	FALSE	0.09842	Contrast selection
417	0.1763	3.932	0.6234	0.7778	DMSO_2h-DMSO_nas	MRPS27	G5EA06;B4DT94;A0A024RAJ1;Q92552;B4DKI9;Q6PKB3;D6RH20;Q8N6F2	FALSE	0.2053	Contrast selection
418	-0.4151	5.155	0.03703	0.1505	DMSO_2h-DMSO_nas	XRCC4	A0A024RAL0;A0A024RAQ8;Q13426;A0A024RAP0	FALSE	1.431	Contrast selection
419	0.1602	6.088	0.431	0.6299	DMSO_2h-DMSO_nas	TNPO1	A0A024RAM0;Q92973	FALSE	0.3655	Contrast selection
420	0.2075	5.602	0.3434	0.5487	DMSO_2h-DMSO_nas	MAP1B;DKFZp686F1345	A0A024RAM4;P46821;A2BDK6;Q5H9P1	FALSE	0.4642	Contrast selection
421	-0.8669	3.874	0.132	0.3072	DMSO_2h-DMSO_nas	POLK	Q59G18;A0A024RAP4;Q9UBT6	FALSE	0.8793	Contrast selection
422	-0.1051	5.331	0.658	0.8005	DMSO_2h-DMSO_nas	hCG_27698;DDX47;E4-DBP	Q53GJ1;A0A024RAS3;Q9H0S4;Q9H4E3	FALSE	0.1818	Contrast selection
423	-0.01662	6.103	0.9311	0.9633	DMSO_2h-DMSO_nas	RECQL	A0A024RAV2;P46063	FALSE	0.03101	Contrast selection
424	-0.2899	5.278	0.2763	0.483	DMSO_2h-DMSO_nas	WBP11	B4DMD3;B4DY34;A0A024RAW9;Q9Y2W2	FALSE	0.5587	Contrast selection
425	0.7803	4.692	0.1595	0.3448	DMSO_2h-DMSO_nas	MGST1	Q6LET6;A0A024RAX2;P10620;F5H7F6;F5H6X2	FALSE	0.7972	Contrast selection
426	-0.9355	4.42	0.02164	0.1111	DMSO_2h-DMSO_nas	ATF7IP	Q6VMQ6;A0A024RAY1;B3KQF8;B3KNI7	FALSE	1.665	Contrast selection
427	-0.1001	4.332	0.7992	0.8924	DMSO_2h-DMSO_nas	KRT18	B2RA03;A0A024RAY2;P05783;I6L965;F8VZY9	FALSE	0.09733	Contrast selection
428	0.3548	6.341	0.1814	0.374	DMSO_2h-DMSO_nas	HNRNPA1;HNRPA1;hCG_2020860;HNRNPA1L2;RP11-78J21.1	P09651;A0A024RAZ7;A0A024RB53;F8W6I7;Q6IPF2;Q0VAC0;A0A024RC46;Q9BSM5;B4E0B5;F8VZ49;Q32P51;A0A024QZ98;B4DP35	FALSE	0.7414	Contrast selection
429	-0.389	3.804	0.2518	0.4587	DMSO_2h-DMSO_nas	ITGA5	B2R627;A8K6A5;A0A024RB01;P08648	FALSE	0.5989	Contrast selection
430	-1.522	4.162	0.007544	0.06045	DMSO_2h-DMSO_nas	PPFIBP1	F5GZP6;B4DFU8;A0A024RB02;Q86W92	FALSE	2.122	Contrast selection
431	0.2367	4.616	0.3464	0.5512	DMSO_2h-DMSO_nas	RAB5B	A0A024RB09;P61020;Q6FI54;F8VUA5	FALSE	0.4605	Contrast selection
432	0.2775	5.435	0.1387	0.3166	DMSO_2h-DMSO_nas	FAM62A;ESYT1	A0A024RB17;A0A024RB16;Q9BSJ8;B3KMV5;B3KY56	FALSE	0.8578	Contrast selection
433	-0.04595	5.551	0.8043	0.8955	DMSO_2h-DMSO_nas	SMARCC2	Q59G16;A0A024RB22;F8VXC8;Q8TAQ2;B4DF22	FALSE	0.09456	Contrast selection
434	0.3966	4.633	0.2192	0.422	DMSO_2h-DMSO_nas	PTGES3	A0A024RB32;Q15185;B4DDC6;A0A087WYT3;B3KUY2	FALSE	0.6592	Contrast selection
435	0.5998	5.07	0.06091	0.1989	DMSO_2h-DMSO_nas	NACA;hCG_2016482	F8VZJ2;F8W0W4;H0YHX9;A0A024RB41;Q13765;E9PAV3;F8W1N5;F8VNW4;B4DDI8	FALSE	1.215	Contrast selection
436	0.3397	4.078	0.2025	0.403	DMSO_2h-DMSO_nas	METTL1	A0A024RB62;Q9UBP6;H0YIH0	FALSE	0.6935	Contrast selection
437	-0.5423	4.843	0.01201	0.07927	DMSO_2h-DMSO_nas	COPZ1	Q53FU3;A0A024RB72;F8VVA7;P61923;F8VXB1;F8W156;F8W651;F8VYZ4;F8VUC5;F8VXR1	FALSE	1.92	Contrast selection
438	0.1752	4.639	0.5487	0.722	DMSO_2h-DMSO_nas	CS	O75390;A0A024RB75;B4DJV2;B3KTN4;A0A0C4DGI3;H0YIC4;Q0QEL2	FALSE	0.2606	Contrast selection
439	-0.4766	5.355	0.02445	0.1204	DMSO_2h-DMSO_nas	CDK2	A0A024RB77;G3V5T9;P24941;A0A024RB10;E7ESI2;B4DDL9	FALSE	1.612	Contrast selection
440	0.846	5.139	0.004138	0.04195	DMSO_2h-DMSO_nas	PA2G4	A8K6Y1;Q6PIN5;A0A024RB85;Q9UQ80;Q05D08;F8VR77	FALSE	2.383	Contrast selection
441	-0.06349	4.654	0.8217	0.9059	DMSO_2h-DMSO_nas	RAP1B;RAP1A	P61224;P62834;A0A024RB87;A8KAH9;Q5U0C3;A6NIZ1;B7ZAY2;B7ZB78;F5H7Y6;E7ESV4;F5GX62;F5GZG1;F5H823	FALSE	0.08529	Contrast selection
442	-0.233	5.185	0.2868	0.4951	DMSO_2h-DMSO_nas	SHMT2;HEL-S-51e;DKFZp686P09201	P34897;B4DJ63;V9HW06;Q53ET4;A0A024RB99;Q5HYG8;Q5BJF5;B4E1G2;B4DP88;B4DWA7;B4DLV4;B4DW25;H0YIZ0;B4DJQ3;G3V2Y4	FALSE	0.5425	Contrast selection
443	1.085	4.208	0.03373	0.1436	DMSO_2h-DMSO_nas	RAB21	Q9UL25;A0A024RBA9;Q96GX3	FALSE	1.472	Contrast selection
444	7.043e-4	4.226	0.9983	0.9998	DMSO_2h-DMSO_nas	CSRP2	A0A024RBB5;F8VW96;Q16527;F8VQR7	FALSE	7.303e-4	Contrast selection
445	-1.165	4.686	0.01072	0.07659	DMSO_2h-DMSO_nas	CDK4	F8VYH9;F8VTV8;F8VWX7;A0A024RBB6;P11802;F8W1L8;F8VXD2;F8VZZ0;F8VZ51;Q6LC83	FALSE	1.97	Contrast selection
446	-5.77E-04	5.296	0.9975	0.9998	DMSO_2h-DMSO_nas	NAP1L1	P55209;F8W020;H0YIV4;B7Z2V4;F5H4R6;F8W0J6;F8VY35;A0A024RBB7;F8W118;F8VXI6;F8VUX1;F8VV59;B7Z9C2;A0A024RBE6;H0YHC3;B7Z5H0;H0YH88;F8VVB5;F8VRJ2	FALSE	0.001085	Contrast selection
447	-0.07228	4.216	0.8918	0.9415	DMSO_2h-DMSO_nas	OSBPL8;DKFZp686C0249	A0A024RBB8;Q5HYM3;Q9BZF1;F8VUA7;F8VQX7;Q641R2;Q96E43	FALSE	0.04973	Contrast selection
448	1.395	5.864	1.629e-4	0.005125	DMSO_2h-DMSO_nas	LEMD3	A0A024RBB9;Q9Y2U8	TRUE	3.788	Contrast selection
449	-0.4716	3.855	0.3342	0.5405	DMSO_2h-DMSO_nas	NEDD1	A8K1Z3;A0A024RBE5;Q8NHV4	FALSE	0.4759	Contrast selection
450	1.629	5.862	1.146e-4	0.004236	DMSO_2h-DMSO_nas	TMPO	A0A024RBE7;P42167;G5E972;A0A024RBH7;Q59G12	TRUE	3.941	Contrast selection
451	0.3795	4.419	0.1475	0.3287	DMSO_2h-DMSO_nas	SLC25A3	Q8NCF7;B2RE88;A0A024RBE8;A0A024RBH9;Q00325;F8VVM2;Q53HC3	FALSE	0.8311	Contrast selection
452	0.4285	6.309	0.1921	0.3887	DMSO_2h-DMSO_nas	CKAP4	A0A024RBH2;Q07065;B3KVX6;Q8TB01;Q6NWZ1	FALSE	0.7164	Contrast selection
453	0.1884	4.664	0.5255	0.7044	DMSO_2h-DMSO_nas	PWP1	B4DNL1;Q9BV37;Q53FW9;A0A024RBH5;Q13610;B4DJV5	FALSE	0.2795	Contrast selection
454	-0.3405	5.761	0.09875	0.2622	DMSO_2h-DMSO_nas	CORO1C	Q53G58;A0A024RBI5;Q59EA2;Q9ULV4;B3KN06;B4DMH3;B4E3S0;B7Z9V0	FALSE	1.005	Contrast selection
455	-0.6328	3.932	0.03159	0.1377	DMSO_2h-DMSO_nas	GLTP	F5H0U5;A0A024RBI7;Q9NZD2	FALSE	1.5	Contrast selection
456	-0.53	4.882	0.08919	0.2469	DMSO_2h-DMSO_nas	ANAPC7	B3KMP2;Q4KMX6;A5D8X2;A0A024RBJ3;Q9UJX3;Q2M2R1;A8KAQ7	FALSE	1.05	Contrast selection
457	1.047	5.051	0.001801	0.02465	DMSO_2h-DMSO_nas	RPL6	Q8TBK5;Q8N5Z7;B2R4K7;A0A024RBK3;Q9HBB3;Q02878;B4DRX3	FALSE	2.745	Contrast selection
458	0.2166	5.189	0.2858	0.4946	DMSO_2h-DMSO_nas	TXNRD1	Q16881;E9PIR7;A0A087WSY9;A0A140VKC9;A0A024RBK9;A0A182DWI3;A0A087WSW9;B7Z2S5;F8W809;B2R5P6;Q6ZR44;E2QRB9	FALSE	0.544	Contrast selection
459	-0.584	4.28	0.3856	0.5872	DMSO_2h-DMSO_nas	TBX3	A0A024RBQ4;A0A024RBL6;O15119	FALSE	0.4139	Contrast selection
460	0.1286	4.725	0.7227	0.8447	DMSO_2h-DMSO_nas	PPP1CC	Q9UPN1;F8VYE8;A0A024RBP2;P36873;F8VR82;F8W0W8;A0A087WYY5	FALSE	0.1411	Contrast selection
461	-0.07664	4.743	0.7924	0.8876	DMSO_2h-DMSO_nas	RSN;CLIP1	A0A024RBR1;P30622;F5H0N7;Q59GJ4;A0A3B3ITA2	FALSE	0.101	Contrast selection
462	0.3775	4.337	0.2582	0.4657	DMSO_2h-DMSO_nas	DENR	F8VVL1;A0A024RBR3;O43583	FALSE	0.588	Contrast selection
463	0.4768	4.38	0.5207	0.7016	DMSO_2h-DMSO_nas	DDX55	F5H5U2;A0A024RBS0;Q8NHQ9;A0A384N652;B4DVE4;Q8TEC9	FALSE	0.2834	Contrast selection
464	0.6655	6.041	0.03388	0.144	DMSO_2h-DMSO_nas	RPLP0;RPLP0P6	P05388;A8K4Z4;A0A024RBS2;Q53HK9;Q53HW2;F8VWS0;Q6NSF2;F8VU65;F8VW21;G3V210;B4E3D5;F8VPE8;F8VZS0;F8VRK7;F8VQY6;Q8NHW5;F8VS58	FALSE	1.47	Contrast selection
465	-0.2344	5.323	0.2624	0.4688	DMSO_2h-DMSO_nas	NCOR2	C9JE98;A0A024RBU9;C9J0Q5;C9JFD3;A0A024RBS3;Q9Y618;C9J7T7;A0A384DVL6;A0A481PGK9	FALSE	0.581	Contrast selection
466	-0.6649	3.805	0.1221	0.2955	DMSO_2h-DMSO_nas	PUS1	A0A024RBS6;F5H1S9;G8JLB3;E5KMT6;E5KMT5;Q9Y606;F5GXL3;F5H168;F5GY32;F8W9U5;F5H1B2	FALSE	0.9132	Contrast selection
467	-0.2922	4.348	0.2866	0.4951	DMSO_2h-DMSO_nas	ZBED1;hCG_1981838	O96006;A0A024RBU4	FALSE	0.5428	Contrast selection
468	-0.6604	4.188	0.03434	0.1444	DMSO_2h-DMSO_nas	TBL1X	Q59F53;A0A024RBV9;O60907	FALSE	1.464	Contrast selection
469	-2.153	4.307	3.011e-4	0.007448	DMSO_2h-DMSO_nas	FANCB	C9J5X9;A0A024RBW1;Q8NB91	TRUE	3.521	Contrast selection
470	0.04941	4.249	0.8348	0.9142	DMSO_2h-DMSO_nas	PDHA1;PDHA1/LOC79064	Q53GE3;A0A024RBX9;P08559;A5YPB6;A5PHJ9	FALSE	0.07842	Contrast selection
471	0.3758	4.103	0.2209	0.4245	DMSO_2h-DMSO_nas	IMPACT	A0A024RC24;A0A3B3ITH3;Q9P2X3;J3KT25;J3QRS6	FALSE	0.6558	Contrast selection
472	0.4999	4.521	0.1629	0.3502	DMSO_2h-DMSO_nas	DSC3	A0A024RC29;A8K6T3;Q14574	FALSE	0.7882	Contrast selection
473	-1.621	4.313	2.43e-4	0.00664	DMSO_2h-DMSO_nas	RBBP8	A0A024RC34;I6L8A6;Q99708;F6Q6H0	TRUE	3.614	Contrast selection
474	-0.5947	4.725	0.2639	0.4705	DMSO_2h-DMSO_nas	P15RS;RPRD1A	A0A024RC37;Q96P16;A0A0C4DGQ6	FALSE	0.5785	Contrast selection
475	-0.4944	4.413	0.08432	0.2395	DMSO_2h-DMSO_nas	SS18;SYT-SSX2;SYT-SSX1;SYT	F5GWN1;J3KRP6;A4PIV9;A4PIV8;A4PIW0;A0A024RC40;A8K0E5;Q4VAX2;Q15532;Q4VAX0;J3QQW2;J3KT74;J3QQM2;X6R3J2;J3QS72;A4PIV7;Q8TDQ9;Q6FGL9	FALSE	1.074	Contrast selection
476	-0.3255	4.454	0.2527	0.46	DMSO_2h-DMSO_nas	ZNF24	P17028;A0A024RC47	FALSE	0.5974	Contrast selection
477	-0.2234	3.733	0.6495	0.7962	DMSO_2h-DMSO_nas	PIAS2	A0A024RC49;O75928;Q2TA77;A0A087WUY7	FALSE	0.1874	Contrast selection
478	-0.3378	6.078	0.2039	0.4039	DMSO_2h-DMSO_nas	hCG_1991735;IQGAP1	A0A024RC65;P46940;A4QPB0;A0A0J9YXZ5;H0YLE8;B4E2M0;Q6P1N4	FALSE	0.6906	Contrast selection
479	-0.3772	5.272	0.1703	0.3612	DMSO_2h-DMSO_nas	PRC1	A0A024RC67;O43663	FALSE	0.7688	Contrast selection
480	0.1938	5.045	0.3967	0.5969	DMSO_2h-DMSO_nas	CHD2	A0A024RC75;O14647;A0A1B0GTU9;A8K9Y5	FALSE	0.4016	Contrast selection
481	0.00326	4.789	0.989	0.9966	DMSO_2h-DMSO_nas	PHRF1;KIAA1542	E9PJ24;B7ZM65;F8WEF5;B7ZM66;A0A0J9YYB5;A0A0J9YWD5;A0A024RCA1;Q9P1Y6;A0A0J9YX88	FALSE	0.004815	Contrast selection
482	0.6601	5.251	0.08723	0.2445	DMSO_2h-DMSO_nas	RPLP2	P05387;A0A024RCA7	FALSE	1.059	Contrast selection
483	0.8615	3.849	0.03235	0.1402	DMSO_2h-DMSO_nas	CD151	K4DIA7;E9PMR4;A0A024RCB3;P48509;E9PRJ3;Q53FU5	FALSE	1.49	Contrast selection
484	0.2519	4.457	0.2277	0.4315	DMSO_2h-DMSO_nas	NAP1L4	A0A024RCC9;B7ZAK9;B7ZB83;B7ZAC7;B4DS05;Q99733;A8MXH2;E9PKT8;C9J6D1;C9JZI7;A0A2U9QGI0;E9PNW0;E9PJJ2;E9PS34;E9PNJ7	FALSE	0.6427	Contrast selection
485	-0.3412	4.636	0.1116	0.2819	DMSO_2h-DMSO_nas	ARMCX3	A0A024RCF9;A8K5B0;Q9UH62	FALSE	0.9522	Contrast selection
486	-0.5187	4.686	0.01799	0.1008	DMSO_2h-DMSO_nas	CARS	A8K067;A0A024RCG3;P49589;B4DI19;Q53HG6;A8MVQ3;B4DKY1;B4DPV7	FALSE	1.745	Contrast selection
487	-0.05019	4.195	0.8557	0.9246	DMSO_2h-DMSO_nas	FSHPRH1;CENPI	B4DZL4;A0A024RCG4;Q92674	FALSE	0.06768	Contrast selection
488	0.0727	3.666	0.8655	0.9285	DMSO_2h-DMSO_nas	ARMCX2	A8K5M7;A0A024RCG7;Q7L311	FALSE	0.06272	Contrast selection
489	2.424	6.632	7.069e-6	6.532e-4	DMSO_2h-DMSO_nas	HIST1H2BJ;HIST2H2BE;HIST1H2BB	A0A024RCJ2;P06899;Q16778;P33778	TRUE	5.151	Contrast selection
490	-0.4971	4.666	0.09285	0.2522	DMSO_2h-DMSO_nas	hCG_1821276;PPP1R18	A0A1U9X8D3;A0A1U9X8C7;A0A1U9X8C1;A0A0G2JHC2;A0A024RCJ8;Q6NYC8;A0A1U9X8D1	FALSE	1.032	Contrast selection
491	2.52	8.033	1.619e-5	0.001183	DMSO_2h-DMSO_nas	HIST1H2BK;HIST1H2BI;HIST1H2BC;HIST1H2BN;HIST1H2BD;H2BFS;HIST1H2BM	A0A024RCL8;O60814;B2R4S9;P62807;A0A024RCJ9;A0A024QZZ7;U3KQK0;P57053;Q99877;P58876;A8K9J7;I6L9F7;Q99879;Q0D2M2	TRUE	4.791	Contrast selection
492	-0.1697	5.767	0.4529	0.6466	DMSO_2h-DMSO_nas	DDX39B;hCG_2005638	Q13838;A0A024RCM3;Q5STU3;A0A0G2JJZ9;B4DP52;F6WLT2;A0A140T9X3;F6TRA5;A0A0A0MT12;F6S4E6	FALSE	0.344	Contrast selection
493	-0.08687	5.286	0.6728	0.8109	DMSO_2h-DMSO_nas	VARS	A0A1U9X9D5;A0A1U9X9C8;A0A1U9X9C7;A0A1U9X9C4;A0A1U9X9C1;A0A1U9X9A1;A0A024RCN6;P26640;A0A1U9X9A3;A0A140T936;B4DT32	FALSE	0.1721	Contrast selection
494	0.03376	4.095	0.9291	0.9627	DMSO_2h-DMSO_nas	HSR1;GNL1	Q0EFC6;B4DYK6;A0A1U9X7R2;A0A024RCR2;P36915;B4DWZ0;B7ZAS6;B4DNS8;Q6P458;A8MPZ0;A2AB27;Q86Z07;A0A140T8Y2;Q96QB8	FALSE	0.03195	Contrast selection
495	-0.14	4.504	0.4558	0.6478	DMSO_2h-DMSO_nas	hCG_2039588;PBX2	Q7KZE5;A0A024RCR3;P40425;A0A1U9X8A2;A0A1U9X8A1;Q6NW39	FALSE	0.3412	Contrast selection
496	-0.2929	5.192	0.1596	0.3448	DMSO_2h-DMSO_nas	BRD2	P25440;A0A0G2JK44;A0A140T9E9;H0Y6K2;A0A024RCR5;X5CF57;A0A1U9X7B8;A0A1U9X7B4;A0A1U9X7A8;A0A1U9X7B3;A0A140T9V2;A0A140T9F7;A0A0G2JHL0;A0A140T9I1;A0A0G2JHN8;U3KQA6	FALSE	0.7971	Contrast selection
497	-0.5758	4.385	0.01768	0.1	DMSO_2h-DMSO_nas	BAG6;BAT3	P46379;A0A0G2JK23;A0A024RCR6;A0A1U9X7A6;A0A1U9X7A9;A0A0G2JL47	FALSE	1.752	Contrast selection
498	-1.645	4.795	3.8e-4	0.008651	DMSO_2h-DMSO_nas	DAXX	B2R7M0;A8K822;A0A1U9X7L0;A0A024RCS3;B4E1C1;Q9UER7;Q53F85	TRUE	3.42	Contrast selection
499	0.04367	5.761	0.8101	0.9007	DMSO_2h-DMSO_nas	KIFC1	A0A024RCS7;Q9BW19;A0A1U9X7Y0;A0A1U9X7X5;B4DMA8;B4E063	FALSE	0.09145	Contrast selection
500	0.6358	3.959	0.1417	0.3207	DMSO_2h-DMSO_nas	SRPK1	A0A024RCU9;A8K8B2;H3BLV9;Q96SB4	FALSE	0.8486	Contrast selection
501	1.513	5.471	8.002e-5	0.003223	DMSO_2h-DMSO_nas	LEMD2	A0A024RCZ1;Q8NC56;A0A220T1R7	TRUE	4.097	Contrast selection
502	-0.2632	4.642	0.3478	0.5523	DMSO_2h-DMSO_nas	PPP2R5D	B4DSD7;E9PFR3;A8K6Y2;A0A024RD11;Q14738;Q59EF0;H0Y8C4	FALSE	0.4586	Contrast selection
503	-0.411	4.046	0.1295	0.3044	DMSO_2h-DMSO_nas	MAPK14	A0A024RD15;Q16539;B4E0K5;L7RSM2	FALSE	0.8876	Contrast selection
504	0.1162	5.053	0.6474	0.7952	DMSO_2h-DMSO_nas	C6orf139;CENPQ	A0A024RD28;Q7L2Z9	FALSE	0.1888	Contrast selection
505	-0.277	4.677	0.5533	0.7255	DMSO_2h-DMSO_nas	RPL7L1	A0A024RD36;Q6DKI1;R4GMU7;B7Z4G0	FALSE	0.2571	Contrast selection
506	-0.3671	5.27	0.1217	0.2952	DMSO_2h-DMSO_nas	NCOR1	O75376;A0A024RD47;A0A088AWL3;Q7Z516;B4DZ48	FALSE	0.9145	Contrast selection
507	-0.8415	4.09	0.07352	0.2217	DMSO_2h-DMSO_nas	POLH	B3KVC6;B7ZA36;B4DG64;B3KN75;A0A024RD62;Q9Y253	FALSE	1.134	Contrast selection
508	-0.04406	5.771	0.8178	0.9049	DMSO_2h-DMSO_nas	HSP90AB1	A0A024RD80;P08238;B4DMA2;B4DGL0	FALSE	0.08737	Contrast selection
509	0.8709	4.289	0.01556	0.09295	DMSO_2h-DMSO_nas	TRAM2	A0A024RD84;Q15035	FALSE	1.808	Contrast selection
510	-0.1743	5.415	0.3588	0.5634	DMSO_2h-DMSO_nas	PAICS	A0A024RD93;P22234;E9PBS1;B4DGX3;D6RF62	FALSE	0.4452	Contrast selection
511	-0.7973	4.135	0.1724	0.3628	DMSO_2h-DMSO_nas	EXOC1	A0A024RDA1;A0A024RDA9;Q9NV70	FALSE	0.7634	Contrast selection
512	-0.3857	4.154	0.261	0.4683	DMSO_2h-DMSO_nas	UBE1L2;UBA6	B3KSS1;A0A024RDB0;A0AVT1	FALSE	0.5834	Contrast selection
513	-0.06725	4.447	0.8369	0.9147	DMSO_2h-DMSO_nas	G3BP2	A8K6V7;A0A024RDB2;A0A024RDE5;Q9UN86	FALSE	0.07731	Contrast selection
514	-0.4555	5.415	0.05561	0.1879	DMSO_2h-DMSO_nas	PRDM8	A0A024RDC4;Q9NQV8	FALSE	1.255	Contrast selection
515	-0.143	5.61	0.4554	0.6478	DMSO_2h-DMSO_nas	SEC31A;SEC31L1	O94979;A0A024RDD3;D6REX3;A0A1S5UZ19;A0A024RDH6;D6RHZ5;H7BXG7;H0YAB3	FALSE	0.3416	Contrast selection
516	-0.7235	4.509	0.07977	0.2315	DMSO_2h-DMSO_nas	DKFZp686L1814;LIN54;DKFZp686L18142	A0A024RDD8;Q6MZP7;B4DFU0;Q7Z3G2	FALSE	1.098	Contrast selection
517	-0.3161	5.344	0.1629	0.3502	DMSO_2h-DMSO_nas	PDLIM5;LIM	A0A024RDE8;Q96HC4;H0Y8Y3;Q4W5K9	FALSE	0.788	Contrast selection
518	0.2476	6.344	0.3317	0.5381	DMSO_2h-DMSO_nas	HNRPD;HNRNPD	A0A024RDF4;A0A024RDF3;Q14103;H0YA96;H0Y8G5;D6RAF8	FALSE	0.4792	Contrast selection
519	-0.1986	5.921	0.5303	0.7087	DMSO_2h-DMSO_nas	HNRNPDL;HNRPDL	A0A087WUK2;A0A024RDF6;O14979;B4DTA2	FALSE	0.2755	Contrast selection
520	-0.1988	4.854	0.302	0.5103	DMSO_2h-DMSO_nas	VDP;USO1	A0A024RDG1;O60763	FALSE	0.52	Contrast selection
521	0.8286	5.244	0.003865	0.04061	DMSO_2h-DMSO_nas	RPL34	P49207;A0A024RDH8	FALSE	2.413	Contrast selection
522	-0.19	4.824	0.7128	0.8373	DMSO_2h-DMSO_nas	NOLA1;GAR1	A0A024RDJ3;Q9NY12	FALSE	0.1471	Contrast selection
523	-0.5833	4.148	0.06407	0.2061	DMSO_2h-DMSO_nas	NFKB1	A0A494C157;A0A494C1E9;A0A024RDJ4;P19838;D6RF93	FALSE	1.193	Contrast selection
524	-0.4093	5.56	0.03671	0.1496	DMSO_2h-DMSO_nas	CAMK2D	Q13557;E9PF82;B7Z2B0;E9PBG7;A0A024RDK3;D6R938;Q4G1A8	FALSE	1.435	Contrast selection
525	0.6781	4.791	0.05993	0.197	DMSO_2h-DMSO_nas	INTS12	A0A087WXN4;A0A024RDK4;Q96CB8;E9PGI3	FALSE	1.222	Contrast selection
526	-0.5597	5.627	0.06505	0.2083	DMSO_2h-DMSO_nas	CCT6A	Q59ET3;B2R9K8;A0A024RDL1;P40227;A1JUI8;B4DPJ8;B4DN39	FALSE	1.187	Contrast selection
527	-0.3597	5.257	0.09893	0.2622	DMSO_2h-DMSO_nas	HSPH1	A0A024RDQ0;A0A024RDS1;Q92598;B4DF68;A0A0A0MSM0;B4DY72;B4DZB4	FALSE	1.005	Contrast selection
528	-3.201	5.863	1.653e-7	7.42e-5	DMSO_2h-DMSO_nas	RFC3	A0A024RDQ8;P40938;Q5U0C2;Q53HK8;B4DKE6	TRUE	6.782	Contrast selection
529	0.9081	6.293	0.007865	0.06208	DMSO_2h-DMSO_nas	HMGB1;HMGB1P1	Q5T7C4;B7Z965;Q59GW1;A0A024RDR0;P09429;B3KQ05;A0A286R9D9;B2RPK0	FALSE	2.104	Contrast selection
530	-0.6817	4.866	0.02902	0.1317	DMSO_2h-DMSO_nas	ZNF198;ZMYM2	A8K126;A0A024RDS3;Q9UBW7	FALSE	1.537	Contrast selection
531	-0.03383	3.965	0.9234	0.9597	DMSO_2h-DMSO_nas	FNDC3A	A0A024RDV5;A0A024RDT9;Q9Y2H6;G5E9X3	FALSE	0.03462	Contrast selection
532	0.649	4.291	0.07725	0.2273	DMSO_2h-DMSO_nas	INTS6	A0A024RDU0;Q9UL03;G5E9X1;B3KQH5	FALSE	1.112	Contrast selection
533	0.08254	5.312	0.7424	0.8585	DMSO_2h-DMSO_nas	GTF2F2	A0A024RDU9;P13984	FALSE	0.1294	Contrast selection
534	0.01412	5.376	0.9395	0.9681	DMSO_2h-DMSO_nas	RB1	P06400;A0A024RDV3;A0A3B3IS71;B4DTN0;Q59HH0;B4DRB3	FALSE	0.02711	Contrast selection
535	-0.4044	4.832	0.1355	0.3122	DMSO_2h-DMSO_nas	KPNA3	A0A024RDV7;O00505;Q53F09	FALSE	0.868	Contrast selection
536	-0.3085	4.731	0.1972	0.3967	DMSO_2h-DMSO_nas	SPG20	A8K6Q9;A0A024RDV9;Q8N0X7;B4DXT5;B3KML8;B3KMI3	FALSE	0.705	Contrast selection
537	-0.5966	4.287	0.2541	0.4611	DMSO_2h-DMSO_nas	SUPT20H;FAM48A	B4E2D5;R4GND2;B3KNI1;A8K8L1;A0A024RDW2;Q0D2Q4;F6S7C4;Q8NEM7	FALSE	0.595	Contrast selection
538	-0.2036	5.403	0.5556	0.7277	DMSO_2h-DMSO_nas	ARGLU1;FLJ10154	Q9NWB6;A0A024RDW4;B4E3J6	FALSE	0.2552	Contrast selection
539	-0.6246	4.178	0.1876	0.3828	DMSO_2h-DMSO_nas	COG6	A0A140VJG7;A0A024RDW5;B4DG73;Q9Y2V7;H0YGX8	FALSE	0.7267	Contrast selection
540	-0.08855	5.94	0.641	0.7898	DMSO_2h-DMSO_nas	IPO5;RANBP5	O00410;A0A024RDY0;H0Y8C6;B4E0R6;B3KWG6	FALSE	0.1931	Contrast selection
541	1.637	4.577	0.02428	0.12	DMSO_2h-DMSO_nas	LAMP1	B3KRY3;A0A024RDY3;P11279	FALSE	1.615	Contrast selection
542	-0.4016	4.441	0.1251	0.2992	DMSO_2h-DMSO_nas	TFDP1;hCG_1982709	Q5JSB5;A0A024RDY4;Q14186;F5H452;Q5JSB6;B7Z569;A0A024RBZ0	FALSE	0.9027	Contrast selection
543	-0.5905	4.814	0.0861	0.2426	DMSO_2h-DMSO_nas	MED4	A0A024RDY7;U4PSC4;Q9NPJ6;Q5T911	FALSE	1.065	Contrast selection
544	-0.289	4.557	0.3389	0.545	DMSO_2h-DMSO_nas	ARHGEF7;KIAA0142	A0A024RDY9;B1ALK7;B7Z6G2;A0A2R8YG42;A0A2X0SF98;Q14155;E7EUY6;E9PDQ5;B7Z344;Q5W9H1	FALSE	0.4699	Contrast selection
545	-0.5482	5.039	0.0202	0.107	DMSO_2h-DMSO_nas	CDC16	Q5T8C6;A0A024RDZ2;Q13042;A0A3B3ISD2;B2RCW0	FALSE	1.695	Contrast selection
546	0.2365	4.937	0.2885	0.4964	DMSO_2h-DMSO_nas	RP11-98F14.6;PCID2	A8K097;A0A024RE04;Q5JVF3;A0A024RDZ9	FALSE	0.5399	Contrast selection
547	-0.949	4.511	0.02308	0.116	DMSO_2h-DMSO_nas	LIG4	B2RBW4;A0A024RE06;P49917;A8K8Q4;A0A0C4DGV9	FALSE	1.637	Contrast selection
548	0.288	3.788	0.4782	0.6656	DMSO_2h-DMSO_nas	HLA-C;HLA-Cw;HLA-B;HLA-A;MHC class I HLA-A;HLA-A*0226;HLA-A*02;HLA;HLA-A*0201V3	I2GUK7;A0A3S6RG40;E3Q1I7;E9LMN8;E9RJS6;A0A0B7NNQ2;A0A0B7NX62;G9I1P6;G9MD19;R9RH39;R9RH45;A0A1W7INV8;R9RH57;A0A3S6RG33;A0A1S6GP34;I2GUK3;A0A1W1TAX6;H2B3H3;A0A0S4T4A3;A0A238DA82;A0A090KKK1;R4RWU8;Q8SNB1;A0A2K4XGR1;A0A2K4XGM0;A0A218NI38;E3Q1I5;G0WJF1;A0A2K4X4I8;E1XUP6;U3MLI1;V6CI97;W0NQ25;W1ICE9;W8FKE1;W8YSA8;X5JZ45;A0A2Z5XAE1;F2XI57;S5DN70;S5DLG2;E0WN45;F6KVT8;E0WN44;C7EW73;C7C619;E3Q0Y3;A7LH95;A6Y…	FALSE	0.3204	Contrast selection
549	0.3147	4.262	0.5538	0.7259	DMSO_2h-DMSO_nas	AMBRA1	A0A075B6T1;B4DZ97;Q9C0C7	FALSE	0.2567	Contrast selection
550	-1.384	3.991	0.02033	0.1074	DMSO_2h-DMSO_nas	PDE4DIP	E9PQG4;A0A087WVF8;A0A0A0MRM1;A0A087WX83;A0A075B749;Q5VU43	FALSE	1.692	Contrast selection
551	-0.2616	4.292	0.3192	0.5257	DMSO_2h-DMSO_nas	GPX4	K7ERP4;A0A087X2I2;A0A087WT12;P36969;Q6PI42;K7EJ20;A0A0A0MTT1;K7EKX7;R4GNE4;K7ENB4	FALSE	0.4959	Contrast selection
552	-0.05852	4.636	0.8042	0.8955	DMSO_2h-DMSO_nas	DCAF13	A0A087WT20;Q9NV06	FALSE	0.09463	Contrast selection
553	0.01073	4.262	0.9734	0.9876	DMSO_2h-DMSO_nas	PGM3	A0A087WT27;A0A494C1Q4;J3KN95;A0A494C1E2;A0A494C0G1;H0Y987;O95394;B3KN28;D6RIS6;A0A494C163;A0A494C099	FALSE	0.01169	Contrast selection
554	-0.698	4.301	0.1005	0.265	DMSO_2h-DMSO_nas	GRIPAP1	A0A087WT45;A8K7Z3;Q4V328;A0A075B793	FALSE	0.9977	Contrast selection
555	-0.07782	4.623	0.7559	0.8664	DMSO_2h-DMSO_nas	PYCR2;P5CR2;DKFZp434J218	A0A087WTV6;A0A0S2Z5U6;Q96C36;B3KMB7;A0A024R3Q9;Q4W8W1;A0A087WZR9;Q8NCZ0	FALSE	0.1216	Contrast selection
556	-0.482	6.319	0.04665	0.1697	DMSO_2h-DMSO_nas	UHRF1	A0A087WVR3;A0A087WTW0;Q96T88;A0A087WWG9;B4E0F9	FALSE	1.331	Contrast selection
557	-0.4058	4.184	0.2961	0.5047	DMSO_2h-DMSO_nas	CASP8AP2	A0A087WTW5;A7E2C0;Q9UKL3	FALSE	0.5286	Contrast selection
558	0.8686	4.442	0.0204	0.1076	DMSO_2h-DMSO_nas	MAGT1	B4DH58;A0A087WU53;Q9H0U3;Q96SP2	FALSE	1.69	Contrast selection
559	-1.524	4.854	0.02615	0.125	DMSO_2h-DMSO_nas	CTNNBL1	Q8WYA6;A0A087WUB9	FALSE	1.583	Contrast selection
560	1.522	4.82	1.106e-4	0.004135	DMSO_2h-DMSO_nas	SPCS2	B4DDB9;A0A087WUC6;E9PI68;Q15005;E9PL01;E9PRB9	TRUE	3.956	Contrast selection
561	0.4885	4.578	0.1143	0.2839	DMSO_2h-DMSO_nas	SLIRP	A0A087WUN7;H0YJ40;G3V4X6;G3V2S9;Q9GZT3;H0YJW7;H0YJ07;H0YJU7	FALSE	0.942	Contrast selection
562	0.744	4.261	0.01208	0.07957	DMSO_2h-DMSO_nas	RPS24	E7ETK0;A0A2R8Y849;A0A087WUS0;A0A2R8YD14;P62847;A0A2R8Y8A0	FALSE	1.918	Contrast selection
563	0.6527	4.38	0.06185	0.201	DMSO_2h-DMSO_nas	EIF5B	Q8N5A0;A0A087WUT6;O60841;B3KM86;D3DVI5	FALSE	1.209	Contrast selection
564	-1.053	4.21	0.1353	0.312	DMSO_2h-DMSO_nas	IKBKG	D3DWY2;D3DWY0;A0A087X0G7;A0A087WUW6;A0A087X1B1;Q9Y6K9	FALSE	0.8688	Contrast selection
565	-0.4261	6.054	0.07349	0.2217	DMSO_2h-DMSO_nas	SPTBN1	Q01082;B2ZZ89;A0A087WUZ3;D6W5C0;K9MS24	FALSE	1.134	Contrast selection
566	-0.6225	4.095	0.04107	0.1585	DMSO_2h-DMSO_nas	SMAP2	A0A087WV97;Q8WU79;X6RCC3	FALSE	1.387	Contrast selection
567	-0.8039	4.145	0.007414	0.05991	DMSO_2h-DMSO_nas	COG1	A0A087WVI0;E9PBL8;Q8WTW3;B3KUY5;Q4G0L8	FALSE	2.13	Contrast selection
568	-0.3597	5.11	0.135	0.312	DMSO_2h-DMSO_nas	MTHFD1L	A0A087WVM4;B7ZM99;Q6UB35;B2RD24	FALSE	0.8696	Contrast selection
569	-0.2856	6.419	0.2098	0.4106	DMSO_2h-DMSO_nas	CLTC	A0A087WVQ6;Q00610	FALSE	0.6782	Contrast selection
570	0.3429	4.855	0.2669	0.4726	DMSO_2h-DMSO_nas	POLR2E	A0A087WVZ9;E5KT65;P19388;B4DJ89;A0A087WWX0;A0A0A0MQR7	FALSE	0.5736	Contrast selection
571	0.3372	4.059	0.3604	0.5653	DMSO_2h-DMSO_nas	SH3GLB1	A0A087WW40;A0A140VJU5;Q9Y371	FALSE	0.4432	Contrast selection
572	-0.2496	5.164	0.2002	0.4004	DMSO_2h-DMSO_nas	PSMD1	B2R6D0;A0A087WW66;Q99460;Q05CW6;Q05BX4	FALSE	0.6984	Contrast selection
573	0.08856	5.307	0.6922	0.8254	DMSO_2h-DMSO_nas	RBM15	A0A499FJY3;A0A087WWP4;Q96T37;A0A494C001	FALSE	0.1597	Contrast selection
574	-0.07691	3.976	0.8523	0.9224	DMSO_2h-DMSO_nas	RSBN1	A0A0C4DGT8;A0A087WWP8;Q5VWQ0;A0A0C4DH79	FALSE	0.06942	Contrast selection
575	-0.6373	5.244	0.0294	0.1325	DMSO_2h-DMSO_nas	THOC1	A0A087WWS1;Q96FV9;A0A087WY84	FALSE	1.532	Contrast selection
576	0.361	4.061	0.1778	0.3692	DMSO_2h-DMSO_nas	ZCCHC17	A0A087WXU5;B4DYA9;A0A0D9SEW3;A0A087WXF8;Q9NP64;A0A087WYF0;A0A087WYV3	FALSE	0.7501	Contrast selection
577	0.4667	4.057	0.1898	0.3847	DMSO_2h-DMSO_nas	VPS11;DKFZp564P2364	B7Z879;Q53FX3;A0A087WXL6;Q9H270;Q658K0	FALSE	0.7218	Contrast selection
578	-0.6746	4.537	0.03335	0.1422	DMSO_2h-DMSO_nas	ASNA1	A0A087WXS7;O43681;B4DEE5	FALSE	1.477	Contrast selection
579	-0.443	4.195	0.2371	0.4397	DMSO_2h-DMSO_nas	MYO5A	A8CDT9;A0A087WY00;G3V394;F8WE88;F8W6H6;Q9Y4I1;B4E147;Q59FF5	FALSE	0.6252	Contrast selection
580	-0.2781	5.367	0.2493	0.4554	DMSO_2h-DMSO_nas	AP2M1	A0A087WY71;E9PFW3;Q96CW1;B4DFM1;B4DNB9;B4DJB1;B4E304;B4DTI4;B7Z4N2;C9JJ47	FALSE	0.6032	Contrast selection
581	-0.8183	4.085	0.01772	0.1	DMSO_2h-DMSO_nas	DHX29	A0A087WYN9;Q7Z478	FALSE	1.751	Contrast selection
582	0.3303	3.942	0.4233	0.6227	DMSO_2h-DMSO_nas	DKFZp686A1765;TPD52L2	Q68E05;Q6FGS1;A0A087WYR3;O43399;Q5J908;A0A087WZ51;B4DDV4;Q53GA0	FALSE	0.3733	Contrast selection
583	-0.05486	3.97	0.8733	0.9311	DMSO_2h-DMSO_nas	UGP2	Q53QE9;A0A140VKE1;B2RAN1;A0A087WYS1;E7EUC7;B4DUP2;Q16851;C9JNZ1;D6W5E6	FALSE	0.05882	Contrast selection
584	-0.08268	5.43	0.7796	0.8797	DMSO_2h-DMSO_nas	RAVER1	A0A087WZ13;E9PAU2;Q8IY67	FALSE	0.1081	Contrast selection
585	-0.523	4.268	0.2267	0.4309	DMSO_2h-DMSO_nas	PARVB	Q9HBI1;A0A087WZB5	FALSE	0.6445	Contrast selection
586	0.2043	4.859	0.384	0.586	DMSO_2h-DMSO_nas	EIF3H;EIF3S3	Q5BKY2;A0A087WZK9;Q6IB98;Q53HR0;Q53HG0;B3KS98;O15372;E5RGU4	FALSE	0.4157	Contrast selection
587	-0.5613	4.328	0.1621	0.3488	DMSO_2h-DMSO_nas	BCL9L	A0A087WZX0;Q86UU0	FALSE	0.7903	Contrast selection
588	0.4314	5.2	0.1271	0.3013	DMSO_2h-DMSO_nas	SBDS	A0A087X020;A0A0S2Z5I7;Q9Y3A5	FALSE	0.8959	Contrast selection
589	0.599	4.357	0.0487	0.1747	DMSO_2h-DMSO_nas	HYOU1	Q9Y4L1;A0A494C039;A0A384P5T6;B3KXH0;B7Z2N4;A0A087X054;B7Z766;B7Z602;A0A087WWI4;Q6IN67;K7EQK2;Q05D91;E9PJ21	FALSE	1.312	Contrast selection
590	-0.5211	5.168	0.0257	0.1237	DMSO_2h-DMSO_nas	TJP1;DKFZp686A1195;DKFZp686M05161	A0A087X0K9;G5E9E7;A9CQZ8;G3V1L9;Q07157;Q6MZU1;Q68DX9	FALSE	1.59	Contrast selection
591	-0.5156	5.091	0.03613	0.1488	DMSO_2h-DMSO_nas	SLC4A1AP	A0A087X0M4;Q9BWU0;B4DV74	FALSE	1.442	Contrast selection
592	-0.7443	4.456	0.0126	0.08132	DMSO_2h-DMSO_nas	NOL4L;NOL4	A0A087X0N3;Q96MY1;A0A087WTU5;O94818	FALSE	1.899	Contrast selection
593	-1.749	4.335	0.03783	0.1519	DMSO_2h-DMSO_nas	UTX;KDM6A;UTY	B7ZKN5;A0A087X0R0;Q59HG3;B4E253;O15550;F5H6S1;F4MHK3;E1U0S7;F5H5V6;B7ZKN6;F8W8R6;B4DG81;F4MHJ5;B7ZKN1;F4MHH6;F4MH44;E1U0S6;F4MHC1;A0A096LPD8;F4MH29;F4MH58;F4MH27;F4MHK2;F4MH53;F4MH46;F4MH56;F4MH52;F4MH51;F4MHD9;F4MH35;F5H8B4;F4MHC2;F4MH30;F4MH92;A0A087X2I9;E1NZ87;F4MH98;F4MHE7;E1NZ88;F4MH43;F4MH61;F4MHM3;F4MH73;F4MHS7;F4MHD0;F4MH59;F4MHE5;F4MHH5;F4MHA2;F4MHE1;F4MH45;F4MH70;F4MH75;F4MH66;F4MH36;E1…	FALSE	1.422	Contrast selection
594	-0.7213	5.762	0.007447	0.06	DMSO_2h-DMSO_nas	COL6A1	A0A087X0S5;A0A384P5H7;P12109;Q8TBN2;B4DRR8;D3DSM7	FALSE	2.128	Contrast selection
595	-0.6063	4.046	0.07887	0.2302	DMSO_2h-DMSO_nas	RELA	Q2TAM5;A0A087X0W8;Q04206;E9PI38;E9PQS6;Q96F54;E9PKV4;Q96CP1;A0A087WVP0;E9PKH5;B4E082	FALSE	1.103	Contrast selection
596	0.3919	4.707	0.152	0.3348	DMSO_2h-DMSO_nas	NOMO3;NOMO1;NOMO2	J3KN36;A0A0G2JN29;A0A087X117;Q15155;P69849;Q5JPE7;A0A0G2JP90;A0A087WW46;Q1LZN2	FALSE	0.8183	Contrast selection
597	-0.1081	4.082	0.7486	0.8629	DMSO_2h-DMSO_nas	PHF19	B3KV88;A0A087X169;Q5T6S3;B0QZ72;F5H8K3;B7Z887;B7Z8H3	FALSE	0.1257	Contrast selection
598	-0.2269	4.557	0.3682	0.5738	DMSO_2h-DMSO_nas	STAU1	O95793;A8K622;Q59F99;A0A087X1A5;Q5JW30;B3KRE0	FALSE	0.434	Contrast selection
599	0.5911	3.846	0.149	0.3306	DMSO_2h-DMSO_nas	ARFIP2	B4DXH2;B4DUZ3;A0A087X1E4;P53365	FALSE	0.8269	Contrast selection
600	-0.3216	3.897	0.6065	0.7657	DMSO_2h-DMSO_nas	ACAP2	A0A0U1RQT1;A0A087X1H5;Q15057	FALSE	0.2172	Contrast selection
601	-0.4408	4.162	0.2249	0.4294	DMSO_2h-DMSO_nas	PSME2	Q86SZ7;Q2TNB3;A0A087X1Z3;Q9UL46;H0YM70;Q6FHK9	FALSE	0.6481	Contrast selection
602	-0.2003	4.328	0.4839	0.6701	DMSO_2h-DMSO_nas	KIAA1524	A0A087X211;Q8TCG1	FALSE	0.3153	Contrast selection
603	0.7552	4.244	0.04911	0.1756	DMSO_2h-DMSO_nas	RBFOX1;RBFOX2;A2BP1;DKFZp547L059	Q9NWB1;F8VZY7;F8WSN4;A0A0G2JRA5;A0A087X2B1;B7ZLH9;B0QYY4;X5DP44;B0QYV1;X5DNY3;J3KNW3;Q59HD3;Q8TCM0;F8VR27;S4R469;S4R3K7;A0A0G2JRD1;B7Z1U7;A0A286YEU2;F8VZG9;O43251;X5D7T5;I3L1D4;F8VRS4	FALSE	1.309	Contrast selection
604	-0.2565	4.157	0.3711	0.5762	DMSO_2h-DMSO_nas	BIRC2	A0A087X2B2;E9PMH5;B2R8N8;Q13490;H0YDY3;Q8IZZ0	FALSE	0.4305	Contrast selection
605	-0.8031	4.047	0.02132	0.1106	DMSO_2h-DMSO_nas	HECTD1	A0A087X2H1;Q9ULT8;H0YJP0;Q2KQ74	FALSE	1.671	Contrast selection
606	-0.5767	4.922	0.2934	0.5026	DMSO_2h-DMSO_nas	HEL-S-73;PSMC6	V9HW24;A0A087X2I1;P62333;H0YJC0;H0YJS8	FALSE	0.5326	Contrast selection
607	-0.5301	4.205	0.1232	0.2967	DMSO_2h-DMSO_nas	EGR1;Egr-1	Q546S1;A0A089VKS7;P18146	FALSE	0.9093	Contrast selection
608	0.03587	5.199	0.8622	0.9268	DMSO_2h-DMSO_nas	CUL1	A0A090N7U0;Q13616;A0A0C4DGX4;B4DLA3;B3KTW0;Q75MQ1	FALSE	0.0644	Contrast selection
609	-0.5126	4.449	0.2177	0.4203	DMSO_2h-DMSO_nas	C7orf24;GGCT	A0A090N7V5;O75223;M0QZK8;B3KMN7	FALSE	0.6621	Contrast selection
610	0.1419	4.004	0.703	0.8329	DMSO_2h-DMSO_nas	ABCF2	A0A090N7X1;A0A090N7Y2;Q9UG63	FALSE	0.153	Contrast selection
611	-0.779	3.842	0.0942	0.2549	DMSO_2h-DMSO_nas	AGAP3;CENTG3;DKFZp761E2216	Q96P47;A0A090N7Y0;Q86XV5;Q6ZNF7;D3DX07;E7ESL9;Q86ST5;H7C4F1;H0Y873;Q8N8Q2;Q96T14;Q9H3X2;C9J975	FALSE	1.026	Contrast selection
612	0.3033	4.829	0.2656	0.4718	DMSO_2h-DMSO_nas	EZH2	S4S3R8;A0A090N8E9;Q15910;F2YMM1;Q75MP9;Q75MQ0	FALSE	0.5757	Contrast selection
613	-0.03847	5.004	0.8648	0.928	DMSO_2h-DMSO_nas	GARS	A0A090N8G0;P41250	FALSE	0.06307	Contrast selection
614	-0.08963	4.118	0.8196	0.9049	DMSO_2h-DMSO_nas	REPIN1	C9JZE3;C9JYJ8;A0A090N8Z2;A8K9F5;A0A090N8H1;Q9BWE0;E7EVL6	FALSE	0.08642	Contrast selection
615	-0.5366	3.913	0.07165	0.2175	DMSO_2h-DMSO_nas	NYREN18;NUB1	A0A090N8Q5;H3BM14;H3BM74;Q9Y5A7;C9JRT6;F8WDB6	FALSE	1.145	Contrast selection
616	0.6649	5.463	0.003772	0.03991	DMSO_2h-DMSO_nas	ERP70;PDIA4	A0A499FI48;A0A090N8Y2;P13667	FALSE	2.423	Contrast selection
617	-0.2505	4.483	0.2271	0.4311	DMSO_2h-DMSO_nas	SMARCD3	A0A090N8Z9;Q6STE5;B3KXL9	FALSE	0.6438	Contrast selection
618	-0.405	4.488	0.09331	0.2532	DMSO_2h-DMSO_nas	ENAH	A8K2B4;A0A4D6J698;A0A097PID1;A0A097PIC4;A0A0U1RRM6;Q8N8S7;Q6ZSB8;Q6ZT55	FALSE	1.03	Contrast selection
619	-0.5346	5.02	0.0852	0.2412	DMSO_2h-DMSO_nas	RTFDC1	B2RB99;B4DXL5;A0A0A0MQR2;Q9BY42;A2A2L5;A2A2L6	FALSE	1.07	Contrast selection
620	0.3854	4.017	0.3696	0.5748	DMSO_2h-DMSO_nas	URLC1;PHF20L1	A0A0A8K9A6;A0A0A0MQS0;F8W9L8;A8MW92;A0A024R9G8;E9PM57;A8MUE8;A8MXR8	FALSE	0.4323	Contrast selection
621	0.1707	4.058	0.6533	0.7983	DMSO_2h-DMSO_nas	PYCRL	D3DWK4;A0A0A0MQS1;Q53H96	FALSE	0.1849	Contrast selection
622	0.1086	4.764	0.611	0.7683	DMSO_2h-DMSO_nas	MYEF2	A0A0A0MQW0;A0A0A0MR39;Q9P2K5;A0A024R5Q6;Q9Y655;A0A087WUT0;H0YN19	FALSE	0.214	Contrast selection
623	-0.4584	5.101	0.1444	0.3246	DMSO_2h-DMSO_nas	MBNL1	C9JP00;A0A0A0MQX8;Q9NR56;B4E233;H7C4T5;Q86VM6	FALSE	0.8404	Contrast selection
624	-1.173	4.957	0.005335	0.05004	DMSO_2h-DMSO_nas	AKAP9	A0A0A0MRF6;Q99996;Q96KG3;A0A0A0MRE9	FALSE	2.273	Contrast selection
625	-0.2338	4.569	0.4629	0.652	DMSO_2h-DMSO_nas	PCMT1	B7Z972;A0A384MDK7;A0A3F2YNX8;A0A0A0MRJ6;H7BY58;P22061;C9J0F2;F6S8N6	FALSE	0.3345	Contrast selection
626	-0.2966	4.513	0.1492	0.3307	DMSO_2h-DMSO_nas	MYO6	A0A0A0MRM8;A0A1Y0BRN0;A0A1Y0BRN3;A0A0D9SGC1;E7EW20;Q9UM54	FALSE	0.8262	Contrast selection
627	0.1885	5.725	0.4646	0.6532	DMSO_2h-DMSO_nas	NOLC1	A0A0A0MRM9;Q14978;B2RAU8;Q96J17	FALSE	0.3329	Contrast selection
628	0.3936	4.39	0.3132	0.5218	DMSO_2h-DMSO_nas	SNRPC	Q5TAL4;Q53G33;A0A0A0MRR7;P09234	FALSE	0.5042	Contrast selection
629	-0.8052	4.036	0.03052	0.135	DMSO_2h-DMSO_nas	WAC	A0A0A0MRT2;Q9BTA9;Q9NZE0	FALSE	1.515	Contrast selection
630	-1.583	4.342	0.001563	0.02252	DMSO_2h-DMSO_nas	ABI1;ABI-2;ABI2	B6VEX5;B6VEX4;B6VEX3;A0A0A0MRT6;Q59G41;Q8IZP0;Q53RS4;B7Z836;E9PEZ7;E7EW77;E7EP65;A0A0C4DG21;F8WAL6;Q9NYB9	FALSE	2.806	Contrast selection
631	-0.3946	4.587	0.08969	0.2478	DMSO_2h-DMSO_nas	APTX	F8W6G5;F5HRF8;A0A0A0MRW7;Q7Z2E3;C9JZ40;C9J8U3	FALSE	1.047	Contrast selection
632	-0.1319	4.11	0.7469	0.8616	DMSO_2h-DMSO_nas	SFXN3	A0A0A0MS41;A0A1P0AYU5;B4DRS6;Q9BWM7	FALSE	0.1267	Contrast selection
633	0.5518	4.921	0.01406	0.08722	DMSO_2h-DMSO_nas	SRCAP	A0A0A0MS59;A0A0C4DFX4;Q6ZRS2;G1UI29	FALSE	1.852	Contrast selection
634	-0.3921	4.098	0.304	0.5124	DMSO_2h-DMSO_nas	MYD88	A0A0A0MS70;H0Y4G9;Q99836;A0A0A0MSI9;B4E3D6;B4DU08;A0A3F2YP85;A0A494C0J8	FALSE	0.5172	Contrast selection
635	-0.8576	4.654	0.2262	0.4308	DMSO_2h-DMSO_nas	FHL2;AAG11	I0CE67;Q6I9R8;Q2XQU9;J3KNW4;A0A0A0MSG2;Q14192;Q53T40;Q2TSB7	FALSE	0.6454	Contrast selection
636	-0.1071	6.066	0.6351	0.7853	DMSO_2h-DMSO_nas	PRDX1	A0A0A0MSI0;A0A384NPQ2;Q06830;B2R4P2	FALSE	0.1972	Contrast selection
637	-0.1864	5.179	0.3922	0.5939	DMSO_2h-DMSO_nas	PHC2;HPH2	B3KPJ4;B4DG61;B7ZLY0;A0A0A0MSI2;Q8IXK0;P78365	FALSE	0.4065	Contrast selection
638	-0.005741	4.197	0.9878	0.9965	DMSO_2h-DMSO_nas	EXOC5	F8W9B8;B4E0U7;A0A0A0MSI8;O00471;B4DHG4	FALSE	0.005317	Contrast selection
639	-0.06791	4.684	0.8418	0.9182	DMSO_2h-DMSO_nas	GPSM1	A0A0A0MSK4;A0A0A0MRC4;Q86YR5;A0A087WVF5	FALSE	0.07478	Contrast selection
640	1.133	4.136	9.381e-4	0.01638	DMSO_2h-DMSO_nas	PITPNB	B2R7P6;A0A0A0MSW4;P48739;B3KYB6;B3KYB7	FALSE	3.028	Contrast selection
641	-0.6857	4.849	0.06651	0.2102	DMSO_2h-DMSO_nas	SCAF8;RBM16	B7Z876;B7Z3A4;A0A0A0MT33;Q9UPN6;Q05BU5	FALSE	1.177	Contrast selection
642	0.4072	5.927	0.04213	0.1601	DMSO_2h-DMSO_nas	SMARCA4	P51532;A0A2R8Y4P4;A0A2R8Y7S2;A7E2E1;A0A0A0MT49;Q9HBD4;B9EGQ8;A0A2R8YGG3;A0A2R8Y440;A0A2R8YG32;A0A2R8Y7F3;A0A2R8Y6V2;A0A2R8Y6N0;A0A2R8YF80;A0A2R8Y7Y7;A0A2R8YF58;A0A2R8Y526;A0A2R8Y4C5;A0A2R8YDA1;B4E0F1;B4DSI8;A0A2R8YGP5;Q59FZ6;A0A2R8Y523;B3KNW7	FALSE	1.375	Contrast selection
643	-0.2585	4.029	0.3551	0.5607	DMSO_2h-DMSO_nas	FKBP15	A0A0A0MT60;Q5T1M5;B4DZS8;B4DVS2	FALSE	0.4496	Contrast selection
644	0.1149	5.578	0.5572	0.7289	DMSO_2h-DMSO_nas	WDR36	A0A0A0MTB8;Q8NI36	FALSE	0.254	Contrast selection
645	-0.7078	4.992	0.005357	0.05009	DMSO_2h-DMSO_nas	RNF213	A0A0A0MTR7;A0A0A0MTC1;Q63HN8	FALSE	2.271	Contrast selection
646	-0.002738	5.052	0.988	0.9965	DMSO_2h-DMSO_nas	HEL-S-28;ILK	V9HWF0;A0A0A0MTH3;Q13418	FALSE	0.005258	Contrast selection
647	-1.753	4.713	0.02627	0.1254	DMSO_2h-DMSO_nas	BTAF1	Q2M1V9;A0A0A0MTH9;O14981	FALSE	1.581	Contrast selection
648	1.236	3.74	0.01684	0.09711	DMSO_2h-DMSO_nas	Nbla03646;DHCR24	Q3LIE7;B7ZAV4;A0A0A0MTI1;Q15392;H7C4B7;B7Z546;B7Z943;B7Z919	FALSE	1.774	Contrast selection
649	-0.1789	3.793	0.6437	0.7924	DMSO_2h-DMSO_nas	NCEH1	H7C046;A0A0R4J2G3;A0A0A0MTJ9;Q6PIU2	FALSE	0.1913	Contrast selection
650	0.4106	3.79	0.3562	0.5616	DMSO_2h-DMSO_nas	FAM65A	B4DZD8;A0A0A0MTL6;Q6ZS17;H3BSX9	FALSE	0.4483	Contrast selection
651	-0.3656	5.144	0.07461	0.2234	DMSO_2h-DMSO_nas	CUL2	A0A140VKB1;A0A0A0MTN0;Q13617;Q5T2B5;B7Z1Y1	FALSE	1.127	Contrast selection
652	0.03787	4.042	0.9097	0.9521	DMSO_2h-DMSO_nas	GSTM3	A4UJ43;A0A0A0MTN3;Q6FGJ9;Q59EJ5;P21266;B4E2J2	FALSE	0.04111	Contrast selection
653	-0.2581	4.367	0.232	0.4354	DMSO_2h-DMSO_nas	OGFOD1	A0A0A0MTR2;Q8N543;H3BR79;H3BUA6	FALSE	0.6345	Contrast selection
654	0.5219	4.923	0.07551	0.2253	DMSO_2h-DMSO_nas	RAB3B	A0A0A1HAV6;A8K6I8;P20337	FALSE	1.122	Contrast selection
655	-0.5042	4.735	0.0403	0.1569	DMSO_2h-DMSO_nas	NCAPH2	A0A0A6YYG7;Q6IBW4;E5RJN3	FALSE	1.395	Contrast selection
656	-0.117	5.458	0.7092	0.835	DMSO_2h-DMSO_nas	LUC7L2	B3KRR1;B3KSL5;A0A0A6YYJ8;Q9Y383	FALSE	0.1492	Contrast selection
657	-0.6817	4.455	0.062330000000000003	0.2019	DMSO_2h-DMSO_nas	USP13	Q92995;A0A0A6YZ17;H7C5J3	FALSE	1.205	Contrast selection
658	0.03106	3.811	0.924	0.9597	DMSO_2h-DMSO_nas	URLC2;NO66	A0A0A8K8C0;Q9H6W3	FALSE	0.03434	Contrast selection
659	0.2405	5.987	0.2659	0.472	DMSO_2h-DMSO_nas	HELLS	F6XU50;Q6I7N8;A0A0B4J1V9;Q9NRZ9;A0A087WSW7	FALSE	0.5753	Contrast selection
660	-1.194	4.918	0.01713	0.09823	DMSO_2h-DMSO_nas	MED24	O75448;A0A0B4J1W0;F5GY88;B4E1A5;B4DSQ6;B4DV99;F5H5K2;B4DDR8;B4E0S3	FALSE	1.766	Contrast selection
661	0.1822	4.986	0.4315	0.6301	DMSO_2h-DMSO_nas	SRSF7	A0A0B4J1Z1;B4DEK2;C9JAB2;Q16629;Q8NB80	FALSE	0.365	Contrast selection
662	-1.016	4.482	0.001518	0.02231	DMSO_2h-DMSO_nas	CDYL2	A0A0B4J291;Q8N8U2	FALSE	2.819	Contrast selection
663	-0.09466	4.862	0.7773	0.8782	DMSO_2h-DMSO_nas	TPT1	B4DKJ4;A0A0P1J1R0;Q5W0H4;A0A0B4J2C3;P13693;Q9UP43;B4DLD6;J3KPG2;E9PJF7	FALSE	0.1094	Contrast selection
664	-1.182	5.325	0.001654	0.02331	DMSO_2h-DMSO_nas	FOXP1;hFKHLB	Q9H334;A0A0B4J2F3;Q548T7;Q8TEA2;A0A3B3IST0;A0A3B3IST6;A0A3B3IT66;B4DMV4;G5E965;A0A3B3IUB6;A0A3B3IS20;A0A3B3IRW5;A0A3B3IRS5;Q8IXF4;A0A3B3IT14;A0A3B3IS87;A3KMG1;H0Y882;C9J0F0	FALSE	2.781	Contrast selection
665	-0.01739	4.801	0.9393	0.9681	DMSO_2h-DMSO_nas	LRRC41	A0A0B4J2G4;Q15345;A0A087X0S7;A0A087WTU1;Q562F1;B4DK79;Q53F69;A0A0C4DH00	FALSE	0.02721	Contrast selection
666	-0.108	3.896	0.7835	0.8814	DMSO_2h-DMSO_nas	MECOM;EVI1	E7EUL6;C7FEN9;A0A0C3SFZ7;D3DNP4;Q03112	FALSE	0.1059	Contrast selection
667	-0.6841	3.954	0.3261	0.5325	DMSO_2h-DMSO_nas	KDM4B;JMJD2B	A0A0C4DFL8;F5GX28;B7ZM63;O94953;B3KX69	FALSE	0.4867	Contrast selection
668	-0.6374	4.559	0.01545	0.09279	DMSO_2h-DMSO_nas	NELFA;WHSC2	A0A0C4DFX9;Q9H3P2;B3KSP0;B3KTK5;Q53GS8;H0Y3X6;B3KM78;H7C2C7;C9JHL4	FALSE	1.811	Contrast selection
669	-0.2056	5.984	0.3276	0.5342	DMSO_2h-DMSO_nas	DDX46	A8K6X3;A0A0C4DG89;D3DQA6	FALSE	0.4846	Contrast selection
670	-0.576	5.254	0.1056	0.2726	DMSO_2h-DMSO_nas	HLTF	Q59GQ7;A0A0C4DGA6;Q14527;A8K5B6	FALSE	0.9764	Contrast selection
671	-0.352	5.895	0.1492	0.3307	DMSO_2h-DMSO_nas	CHD4	Q14839;A0A0C4DGG9;A0A2R8Y521;A0A2R8Y212;F5GWX5;A0A2U3TZM0;A0A2R8YFK9;A0A2R8Y5J0;A0A2R8Y425;B3KY63;A0A2R8YFD8;A0A2R8YD40;A0A2R8YDJ9;A0A2R8YDW2;A0A2R8Y4X2;A0A2R8Y8C1;A0A2R8YER1;A0A2R8Y445;A0A2R8Y5Z7;A0A2R8Y5M9	FALSE	0.8261	Contrast selection
672	0.06984	4.871	0.7803	0.8797	DMSO_2h-DMSO_nas	DUT	A0A0C4DGL3;H0YNW5;H0YKC5;P33316;H0YMM5;H0YNJ9;H0YKI0;H0YMP1	FALSE	0.1077	Contrast selection
674	-0.5768	4.337	0.1133	0.2831	DMSO_2h-DMSO_nas	POLR3E	B4DDR0;A0A0C4DH01;Q53GZ2;Q9NVU0	FALSE	0.9456	Contrast selection
675	-0.4172	5.478	0.08581	0.2426	DMSO_2h-DMSO_nas	CDK11B;CDC2L1;CDC2L2;CDK11A	P21127;A0A0D9SEN2;A0A0D9SER5;A0A0D9SEI3;B4E3D9;A4VCI5;Q6P5Y5;Q9UQ88;Q5QPR3;Q5QPR4;Q4VBY6;Q96CA8;B4E0N4	FALSE	1.066	Contrast selection
676	-0.5473	3.62	0.08801	0.2457	DMSO_2h-DMSO_nas	FAM120B	B4DKV5;B4DG54;A0A0D9SEJ5;F5GY05;B4DSS4;Q96EK7	FALSE	1.055	Contrast selection
677	-0.2919	4.628	0.4357	0.6326	DMSO_2h-DMSO_nas	SRSF4;SFRS4	A0A0D9SEM4;Q53F45;A8K644;Q08170;Q59EF5;B4DEM8	FALSE	0.3608	Contrast selection
678	-0.7137	4.43	0.01604	0.0937	DMSO_2h-DMSO_nas	HEL-S-31;MAP4K4;TNIK;MINK1	V9HWH3;A0A0D9SEY1;O95819;B7Z388;E7EN19;Q53TX8;B7Z3V5;E7ENQ1;G3XAA2;G5E948;H7C360;C9J840;E7EX83;A0A0D9SG62;Q5MD60;H7C0P6;Q9UKE5;Q8N4C8	FALSE	1.795	Contrast selection
679	-0.1046	5.545	0.6048	0.7647	DMSO_2h-DMSO_nas	DDX3X	B5BTY4;A0A2R8Y4A4;O00571;A0A0D9SF53;A0A2R8YFS5;A0A0D9SG12;A0A2R8YF78;A0A0D9SFB3;A0A2U3TZJ9;A0A2R8YFR4;A0A2R8YCW1;Q59GX6;A0A2R8Y5G6;A0A2R8Y645;F6S8Q4;A0A2R8YDH3;Q5S4N1;B4DLU5	FALSE	0.2184	Contrast selection
680	0.02017	4.383	0.9625	0.9828	DMSO_2h-DMSO_nas	ARFGAP2	Q8N6H7;G5E9L0;A0A0D9SF70;B3KV00;B4E327;E9PMU9;H0YDN9;E9PQP3	FALSE	0.0166	Contrast selection
681	-1.347	5.101	6.201e-5	0.002824	DMSO_2h-DMSO_nas	PNKP	A0A0D9SFL2;M0QYH2;A0A1S5RA93;Q96T60;M0R3C8;M0QYI1	TRUE	4.208	Contrast selection
682	0.5479	4.286	0.06161	0.2004	DMSO_2h-DMSO_nas	SHPRH	A0A0D9SFM0;Q149N8;K4DI94;B3KX98	FALSE	1.21	Contrast selection
683	-0.5088	4.533	0.0531	0.1839	DMSO_2h-DMSO_nas	UBE3A	A0A0D9SG77;A0A1B0GVL3;Q9H2G0;Q5W7F7;Q05086;Q9BUI6;Q96GR7	FALSE	1.275	Contrast selection
684	0.4132	5.075	0.07874	0.2302	DMSO_2h-DMSO_nas	PHF6	A0A0D9SGE8;Q8IWS0;Q5JRC6;B4E138	FALSE	1.104	Contrast selection
685	1.096	3.825	0.08226	0.2362	DMSO_2h-DMSO_nas	MUM1	J3KNX4;D6W5Y8;A0A0D9SGJ8;Q2TAK8	FALSE	1.085	Contrast selection
686	-0.06897	4.798	0.8626	0.9268	DMSO_2h-DMSO_nas	FXR1	A0A0F7KYT8;A0A0F7L0Q8;P51114;A0A0F7L1S3;B4DXZ6;B4DM21;E9PFF5;B4DM78;B4DGH9;E7EU85	FALSE	0.06421	Contrast selection
687	-0.4779	4.256	0.1717	0.3626	DMSO_2h-DMSO_nas	DIAPH1	H9KV28;A0RZB8;A0A140T8Z0;Q6URC4;A0A0G2JH68;O60610;A0A1E1ERW3;A0A2R8Y5N1;B4DVR3	FALSE	0.7652	Contrast selection
688	-1.854	5.678	1.557e-4	0.005051	DMSO_2h-DMSO_nas	EHMT2	A0A0G2JIS2;A0A1U9X7P8;A0A024RCN9;B7Z852;A2ABF8;A0A0G2JIR1;Q96KQ7;A2ABF9;A0A0G2JK64;Q59FM7;A0A0G2JRR0;A0A0G2JRN8	TRUE	3.808	Contrast selection
689	-0.3291	5.767	0.08979	0.2479	DMSO_2h-DMSO_nas	HSPA1A;HSPA1B;HEL-S-103	P0DMV8;P0DMV9;A0A0G2JIW1;A0A1U9X7W4;A8K5I0;Q59EJ3;B4DNT8;B4DWK5;B4DI39;B4DFN9;B4E388;B4E1S9;B4DVU9;B3KTT5;V9GZ37;B4DNX1;B4E1T6	FALSE	1.047	Contrast selection
690	-0.7976	4.836	0.002349	0.02883	DMSO_2h-DMSO_nas	RXRB	B7Z7J5;A0A0G2JKR7;J3JS71;Q5STP9;A0A0S2Z570;P28702;Q06310;A0A0S2Z4M5	FALSE	2.629	Contrast selection
691	1.013	4.932	0.1005	0.265	DMSO_2h-DMSO_nas	DKFZp686L19235;DKFZp686J11235;DKFZp686G21220;DKFZp686C02218;IGH@;DKFZp686M08189;DKFZp686K04218;SNC73;IGHA1;DKFZp686O16217;DKFZp686C02220;DKFZp686K18196;IGHA2	A0A0G2JMB2;Q6MZV6;Q6MZW0;Q6N090;Q8WY24;Q96K68;Q8NCL6;Q6ZVX0;Q7Z374;Q6P089;Q6MZX9;Q7Z379;Q9NPP6;A0A286YEY1;Q9UP60;P01876;Q6ZW64;A0A286YEY5;Q96DK0;Q6N041;Q6N091;Q6N092;P01877	FALSE	0.9978	Contrast selection
692	-0.8187	4.186	0.01816	0.1012	DMSO_2h-DMSO_nas	SCRIB	A0A0G2JMS7;A0A0G2JNZ2;A0A0G2JPP5;Q14160;A0PJK8	FALSE	1.741	Contrast selection
693	-0.3205	4.489	0.1653	0.3532	DMSO_2h-DMSO_nas	ABR	Q6ZT60;Q12979;A0A1C7CYZ0;B7Z7Z1;A0A0G2JQ41;B7Z2X0;B7Z683;I3L2P5	FALSE	0.7818	Contrast selection
694	-0.4026	5.482	0.1897	0.3847	DMSO_2h-DMSO_nas	PUF60	A0A0J9YYL3;A0A0J9YVP6;A0A0J9YXJ8;A0A0J9YXX5;Q9UHX1;A0A0J9YVR6;E9PQ56;A0A0J9YWM1;H0YEM1	FALSE	0.7219	Contrast selection
695	0.2097	5.056	0.3261	0.5325	DMSO_2h-DMSO_nas	DNAJB6	O75190;B4DVN1;A0A0J9YX62;B4DNN5;A7UJ17;C9J2C4;B4DNF1;E9PH18;B4DMJ9;C9J2P2;F8WCZ4;C9JDX6;C9JDR7;C9JB42	FALSE	0.4867	Contrast selection
696	-0.3526	4.008	0.4025	0.6017	DMSO_2h-DMSO_nas	ACO2	B4DLY4;B4DJW1;B4DZ08;B2RBW5;A0A0K0K1H7;A2A274;Q99798;B4DW08;B4DEC3	FALSE	0.3952	Contrast selection
697	0.006877	5.238	0.975	0.9888	DMSO_2h-DMSO_nas	PSMA7	Q05DH1;A0A0K0K1K4;O14818;H0Y586	FALSE	0.011	Contrast selection
698	-0.6581	3.6	0.1905	0.3859	DMSO_2h-DMSO_nas	PGLS	M0R261;A0A0K0K1K7;O95336	FALSE	0.7201	Contrast selection
699	0.05935	4.438	0.7743	0.8754	DMSO_2h-DMSO_nas	PSME1	A0A384NQ35;Q6FHU3;A0A0K0K1L8;Q06323	FALSE	0.1111	Contrast selection
700	-0.3781	4.631	0.5714	0.7403	DMSO_2h-DMSO_nas	HBA1;HBA2	P69905;A0A1S5UZ39;A0A1K0GXZ1;A0A0K2BMD8;A0A385HVY8;A0A385HW02;A0A385HW21;D1MGQ2;I1VZV6;A0A385HW00;A0A385HW63;G3V1N2;A0A385HVZ2;A0A2R8Y7C0;V9H1D9;Q9BX83;E9M4D4;E1B2D1;U6A216	FALSE	0.2431	Contrast selection
701	-0.1031	6.342	0.7032	0.8329	DMSO_2h-DMSO_nas	MATR3;DKFZp686K23100	P43243;A8MXP9;A0A0R4J2E8;Q68D11;D6REM6;D6R991	FALSE	0.1529	Contrast selection
702	-0.6967	3.97	0.1898	0.3847	DMSO_2h-DMSO_nas	JMJD6	B2WTI3;B2WTI4;K7EJU9;A0A0S2PZM4;Q6NYC1	FALSE	0.7217	Contrast selection
703	0.3531	5.637	0.2415	0.4452	DMSO_2h-DMSO_nas	ARID1A	A0A0S2Q0B1;O14497;H0Y488;A0A1B0GTU5	FALSE	0.6172	Contrast selection
704	0.02577	6.049	0.8906	0.9415	DMSO_2h-DMSO_nas	ANXA6	A0A0S2Z2Z6;P08133;A8K3Q7;B7Z582;Q6ZP35;E7EMC6	FALSE	0.05034	Contrast selection
705	0.1347	4.708	0.6648	0.8061	DMSO_2h-DMSO_nas	CDK7	D6RAD4;A0A0S2Z3F9;P50613;D6R9G1	FALSE	0.1773	Contrast selection
706	-0.4922	6.305	0.02488	0.122	DMSO_2h-DMSO_nas	ACTN4	A0A0S2Z3G9;O43707;Q96BG6;F5GXS2	FALSE	1.604	Contrast selection
707	-0.6509	4.647	0.06876	0.2137	DMSO_2h-DMSO_nas	CASP2;hCG_20684	A0A0S2Z3H1;P42575;B4E085;D3DXE0;D3DXD9;B4E0I5;D3DXD8	FALSE	1.163	Contrast selection
708	-0.5121	4.248	0.2798	0.4871	DMSO_2h-DMSO_nas	GNAS;GSA	A0A0S2Z3S5;A0A0S2Z3H8;P63092;Q5JWF2;B0AZR9;Q5FWY2;Q14455;O60726	FALSE	0.5531	Contrast selection
709	1.41	5.704	2.091e-4	0.005938	DMSO_2h-DMSO_nas	RCC1	Q5T081;A0A0S2Z3I4;A0A0S2Z404;P18754;C9JW69;C9JRH2;C9J3R0;C9JMJ4;C9JQZ4	TRUE	3.68	Contrast selection
710	-0.6758	4.401	0.01931	0.1044	DMSO_2h-DMSO_nas	ETFA	A0A0S2Z3L0;P13804;H0YK49;H0YL12;H0YNX6;H0YKF0;H0YLU7;A0A0S2Z3M4	FALSE	1.714	Contrast selection
711	0.5658	5.773	0.02882	0.131	DMSO_2h-DMSO_nas	ATP2A2	A0A0S2Z3L2;P16615;H7C5W9	FALSE	1.54	Contrast selection
712	0.1479	4.223	0.6706	0.8104	DMSO_2h-DMSO_nas	CRK	L7RT18;A0A0S2Z3Q4;P46108;A0A0S2Z3K9;I3L297	FALSE	0.1735	Contrast selection
713	-1.94	4.462	0.002228	0.02789	DMSO_2h-DMSO_nas	FANCG	A0A0S2Z3R2;Q53XM5;O15287;B4DE21;A0A0S2Z4A7;C9JSE3	FALSE	2.652	Contrast selection
714	0.7035	4.212	0.02658	0.1261	DMSO_2h-DMSO_nas	GDI1	A0A0S2Z3X8;P31150;B4DHX4;B4DH24	FALSE	1.575	Contrast selection
715	0.4881	4.455	0.1994	0.3991	DMSO_2h-DMSO_nas	HSD17B10	A0A0S2Z410;Q99714;Q5H928;A0A0S2Z434	FALSE	0.7002	Contrast selection
716	-0.1357	4.395	0.6986	0.8304	DMSO_2h-DMSO_nas	PCK2	Q6IB91;A0A384MTT2;A0A0S2Z430;Q16822;H0YML5;A0A0S2Z4C0	FALSE	0.1558	Contrast selection
717	-0.1908	4.951	0.4592	0.6502	DMSO_2h-DMSO_nas	PRCC	A0A0S2Z470;Q96FT4;A0A0S2Z456;Q92733;A0A0S2Z483	FALSE	0.338	Contrast selection
718	-0.4761	4.517	0.1802	0.3727	DMSO_2h-DMSO_nas	PSMD12	O00232;A0A0S2Z489	FALSE	0.7443	Contrast selection
719	0.4328	6.285	0.08361	0.238	DMSO_2h-DMSO_nas	NPM1	A0A0S2Z491;P06748;A0A0S2Z4G7;A4ZU86;A0A140VJQ2;Q9BTI9	FALSE	1.078	Contrast selection
720	-0.7786	6.346	0.001166	0.01918	DMSO_2h-DMSO_nas	MCM7	A0A0S2Z4A5;P33993;C6EMX8;B2RBA6;B4DDF5;B3KUD7;Q9H4N9	FALSE	2.933	Contrast selection
721	0.4087	4.71	0.108	0.276	DMSO_2h-DMSO_nas	PPP3CA	A0A0S2Z4B5;A0A0S2Z4C6;Q08209;E9PPC8;E9PK68;E7ETC2	FALSE	0.9667	Contrast selection
722	-0.2206	4.499	0.5142	0.6949	DMSO_2h-DMSO_nas	FH	A0A0S2Z4C3;P07954;A0A0S2Z3S9;A0A0S2Z3W2;A0A0S2Z3X6;A0A0S2Z4H0	FALSE	0.2889	Contrast selection
723	0.04543	3.939	0.8632	0.927	DMSO_2h-DMSO_nas	NCK1	P16333;A0A0S2Z4Y3;B2R6S4;A0A0S2Z4E4;C9J0K5;A0A0S2Z4D7;C9J869;C9JVV5;C9K098	FALSE	0.06387	Contrast selection
724	-0.3346	5.6	0.1487	0.3303	DMSO_2h-DMSO_nas	TPM3;DKFZp686J1372	B2RDE1;A0A0S2Z4G4;A0A087WWU8;Q5HYB6;Q8NAG3;B4DWT5;D6R904	FALSE	0.8278	Contrast selection
725	-0.02381	4.878	0.9009	0.9455	DMSO_2h-DMSO_nas	HSD17B4	P51659;A0A0S2Z4J1;B2R659;A0A2R8YD50;B4DDM5;E7EWE5;B4DSD0;E7ER27;G5E9S2;B4DI68;E7ET17;A0A2R8Y7L2;B3KSP2;E7EPL9;Q59H27	FALSE	0.04531	Contrast selection
726	-0.6624	4.148	0.2438	0.4485	DMSO_2h-DMSO_nas	PMM2	O15305;H3BV55;A0A0S2Z4J6;B2R6D4;A0A291FGD1;H3BPH4;B7Z6A1	FALSE	0.613	Contrast selection
727	-1.819	5.084	0.0168	0.09711	DMSO_2h-DMSO_nas	TGFBI	A0A0S2Z4K6;Q53GU8;A0A0S2Z4Q2;Q15582;H0Y8L3	FALSE	1.775	Contrast selection
728	-0.05584	5.202	0.7708	0.8734	DMSO_2h-DMSO_nas	YARS	A0A0S2Z4R1;P54577;A0A0C4DGZ5	FALSE	0.1131	Contrast selection
729	-0.01774	4.321	0.947	0.972	DMSO_2h-DMSO_nas	HGS	B4E1E2;A0A0S2Z4R4;O14964;A0A0S2Z4Q4;I3L1E3	FALSE	0.02366	Contrast selection
730	-0.981	6.475	6.311e-4	0.01247	DMSO_2h-DMSO_nas	MCM3;HCC5	Q53HJ4;B2R7C5;A0A0S2Z4T1;P25205;A0A0S2Z492;J3KQ69;B4DUQ9;A0A499FHX9;Q8NHX6;B4DS46	FALSE	3.2	Contrast selection
731	-1.091	3.824	0.01811	0.1012	DMSO_2h-DMSO_nas	RIN1	E9PNR2;A0A0S2Z4T5;A0A0S2Z4U0;Q13671;B4DW96;B4DN44;B7Z310;Q59FL5	FALSE	1.742	Contrast selection
732	-0.2797	4.457	0.2745	0.4816	DMSO_2h-DMSO_nas	PQBP1	A0A0S2Z4V5;A0A0S2Z556;O60828;H7C053	FALSE	0.5614	Contrast selection
733	-0.1056	5.587	0.6404	0.7894	DMSO_2h-DMSO_nas	SRRM1	A0A0S2Z4W1;A9Z1X7;B7Z7U0;A0A0S2Z4Z6;Q8IYB3;E9PCT1;M0R088	FALSE	0.1935	Contrast selection
734	-0.1109	4.56	0.694	0.8269	DMSO_2h-DMSO_nas	CLINT1	A0A0S2Z4Y4;A0A0S2Z5H3;Q14677	FALSE	0.1587	Contrast selection
735	1.174	4.499	0.003991	0.04147	DMSO_2h-DMSO_nas	DPM1	A0A0S2Z4Y5;Q5QPK2;H0Y368;O60762;Q5QPJ9	FALSE	2.399	Contrast selection
736	0.06807	5.796	0.8626	0.9268	DMSO_2h-DMSO_nas	RBM14	A0A0S2Z4Z0;Q96PK6;Q59GV2	FALSE	0.06421	Contrast selection
737	-0.3998	3.822	0.2937	0.5028	DMSO_2h-DMSO_nas	RIPK2	Q2TU65;B3KQM3;A0A0S2Z4Z8;O43353	FALSE	0.5321	Contrast selection
738	-0.2448	6.195	0.4921	0.6764	DMSO_2h-DMSO_nas	NONO	A8K525;A0A0S2Z4Z9;Q15233;H7C367	FALSE	0.3079	Contrast selection
739	-0.706	4.107	0.03069	0.1354	DMSO_2h-DMSO_nas	OPTN	B7ZA56;B4E184;A0A0S2Z500;Q96CV9;A0A0S2Z5I6	FALSE	1.513	Contrast selection
740	0.3533	5.392	0.1241	0.2977	DMSO_2h-DMSO_nas	SRSF10	Q5JRI1;Q53GD7;A0A0S2Z504;O75494	FALSE	0.9063	Contrast selection
741	-0.1407	5.114	0.7422	0.8585	DMSO_2h-DMSO_nas	DAZAP1	K7EQ02;K7EQ55;K7EK33;A0A0S2Z569;Q96EP5	FALSE	0.1295	Contrast selection
742	0.1256	4.254	0.8098	0.9007	DMSO_2h-DMSO_nas	VPS33B	B7Z6M7;F5H008;B7Z1N4;A0A2R8YDQ0;A0A0S2Z577;Q9H267	FALSE	0.0916	Contrast selection
743	0.9433	4.785	0.004002	0.04147	DMSO_2h-DMSO_nas	RDH11	A0A0S2Z583;Q8TC12;G3V2G6;A0A0S2Z575;H0YIZ8;G3V234;B3KQ19	FALSE	2.398	Contrast selection
744	-0.7807	4.925	0.09282	0.2522	DMSO_2h-DMSO_nas	FOSL1	Q53GM9;B2R9B4;A0A0S2Z595;P15407;E9PPX2	FALSE	1.032	Contrast selection
745	-0.3569	4.278	0.2917	0.5003	DMSO_2h-DMSO_nas	DCTN4	A0A0S2Z5B8;A0A0S2Z5D4;Q9UJW0;B4DL03	FALSE	0.535	Contrast selection
746	-0.06975	5.01	0.7862	0.8833	DMSO_2h-DMSO_nas	PAK1IP1	A0A0S2Z5C3;Q9NWT1	FALSE	0.1045	Contrast selection
747	0.8409	4.807	0.005089	0.04845	DMSO_2h-DMSO_nas	FAM64A	A0A0S2Z5C7;I3L419;A0A0S2Z5F0;Q9BSJ6;I3L156	FALSE	2.293	Contrast selection
748	-1.059	4.516	9.963e-4	0.01711	DMSO_2h-DMSO_nas	RBM23;RNPC4	Q86U06;A0A0S2Z5D9;B2RDP1;A0A0S2Z5J3;A0A0S2Z5I1;Q6IA98;B7Z8M4;G3XAP0;G3V5Z6;B3KWQ8;H0YJJ3	FALSE	3.002	Contrast selection
749	-0.4161	5.315	0.09078	0.2494	DMSO_2h-DMSO_nas	CWF19L1	A0A0S2Z5E9;Q69YN2	FALSE	1.042	Contrast selection
750	0.3987	4.712	0.1188	0.2903	DMSO_2h-DMSO_nas	TBL2	E9PF19;B4DY50;A0A0S2Z5F3;Q8N2L6;B2RB52;A0A384MDS4;Q9Y4P3;B4DY59;Q96E41;A0A0S2Z5C1	FALSE	0.9251	Contrast selection
751	-1.148	5.031	0.005473	0.0506	DMSO_2h-DMSO_nas	COPS4	Q53FV3;A0A0S2Z5H7;D6RAX7;Q9BT78;B3KM48;D6RFN0;D6RD63	FALSE	2.262	Contrast selection
752	-0.01783	5.149	0.9286	0.9626	DMSO_2h-DMSO_nas	AP3B1	A8K586;A0A0S2Z5J4;O00203;Q3MNE1;A0A0S2Z4Z4	FALSE	0.03217	Contrast selection
753	-1.957	5.169	2.019e-6	2.538e-4	DMSO_2h-DMSO_nas	GINS3	A0A0S2Z5L0;Q9BRX5;A0A0S2Z5P2	TRUE	5.695	Contrast selection
754	-0.2264	3.919	0.5207	0.7016	DMSO_2h-DMSO_nas	ABCF3	B4DRU9;A0A0S2Z5L1;Q9NUQ8	FALSE	0.2834	Contrast selection
755	0.2906	4.785	0.2669	0.4726	DMSO_2h-DMSO_nas	SEC63	B3KQF0;A0A0S2Z5M1;Q9UGP8;B3KNE7	FALSE	0.5736	Contrast selection
756	0.05741	4.575	0.7613	0.8687	DMSO_2h-DMSO_nas	ELAC2	G5E9D5;B3KT00;B4DT15;A0A0S2Z5M8;Q9BQ52;B3KSU9;B4E365;E7ES68	FALSE	0.1185	Contrast selection
757	-0.7998	5.055	0.01373	0.0858	DMSO_2h-DMSO_nas	MCMBP	Q9BTE3;A0A0S2Z5P5	FALSE	1.862	Contrast selection
758	-0.157	4.053	0.6666	0.8068	DMSO_2h-DMSO_nas	CENPH	B3KVZ3;A0A0S2Z5T0;Q9H3R5;H0Y9E6	FALSE	0.1761	Contrast selection
759	-0.007827	5.543	0.9671	0.9849	DMSO_2h-DMSO_nas	HNRNPLL;HNRPLL	B7WPG3;C9IYN3;A8K894;D6W592;A0A0S2Z6K1;A0A0S2Z5U3;Q8WVV9;A0A0S2Z610	FALSE	0.01452	Contrast selection
760	0.5379	4.228	0.1401	0.3187	DMSO_2h-DMSO_nas	HM13	A0A0S2Z5V7;A0A3B3IUB5;Q8TCT9;A0A075B6F6;A0A0S2Z6F0;A0A3B3IT72	FALSE	0.8536	Contrast selection
761	0.8126	3.849	0.1481	0.3295	DMSO_2h-DMSO_nas	COG7	A0A0S2Z652;P83436;B3KSN1	FALSE	0.8293	Contrast selection
762	0.4997	5.7	0.1303	0.3055	DMSO_2h-DMSO_nas	MCCC1;DKFZp686B20267	A0A0S2Z693;Q96RQ3;E9PHF7;Q68D27;F5GYT8;E9PG35;B4DH16;G5E9X5;B4DHW5	FALSE	0.8851	Contrast selection
763	-0.345	5.135	0.1756	0.3672	DMSO_2h-DMSO_nas	PHF14	O94880;A0A0U1RRH6;B4DG57	FALSE	0.7554	Contrast selection
764	0.1557	4.973	0.5038	0.6876	DMSO_2h-DMSO_nas	PSMA5	Q5U0A0;A0A109NGN6;P28066	FALSE	0.2978	Contrast selection
765	-0.8174	4.176	0.01025	0.07421	DMSO_2h-DMSO_nas	MTAP	A0A140CZL6;A0A140CZL5;Q05DJ2;J3QSB7;A0A140CZL4;Q6FHT1;Q6FHP1;A0A384ME80;B4DUC8;Q13126;F2Z2F3	FALSE	1.989	Contrast selection
766	-0.701	4.798	0.02518	0.1226	DMSO_2h-DMSO_nas	LRWD1	A0A140VJD0;Q9UFC0;H7C5N7	FALSE	1.599	Contrast selection
767	0.3336	4.009	0.5147	0.6949	DMSO_2h-DMSO_nas	ADK	Q86U79;A0A140VJE0;P55263	FALSE	0.2885	Contrast selection
768	0.4336	4.294	0.1437	0.3235	DMSO_2h-DMSO_nas	METAP2	Q96B43;F8VRR3;F8VQZ7;A0A140VJE3;P50579;G3V1U3;B3KWL6	FALSE	0.8425	Contrast selection
769	-1.015	4.731	0.01409	0.08722	DMSO_2h-DMSO_nas	AP1G1	Q8IY97;A0A140VJE7;B3KXW5;O43747;B4DS96;B4DDL1	FALSE	1.851	Contrast selection
770	-0.2387	5.635	0.2775	0.4841	DMSO_2h-DMSO_nas	AP2B1;DKFZp781K0743	P63010;A0A140VJE8;A8K916;A8K0G3;H0UID3;H0UID4;H0UID5;A0A087X253;Q68DI0;B4DWG4;B4E261;A0A087WZQ6;A0A087WU93;A0A087WYD1;B4DIL5	FALSE	0.5568	Contrast selection
771	-0.225	5.477	0.3241	0.5301	DMSO_2h-DMSO_nas	BUB3	A0A140VJF3;O43684;J3QT28;B4DDM6	FALSE	0.4894	Contrast selection
772	0.0128	4.027	0.9826	0.9946	DMSO_2h-DMSO_nas	BLVRA	P53004;A0A140VJF4	FALSE	0.007639	Contrast selection
773	1.136	4.823	0.003193	0.03545	DMSO_2h-DMSO_nas	COMT	P21964;A0A140VJG8;B8XPJ8;B8XPJ7;E7EUU8;E7EMS6	FALSE	2.496	Contrast selection
774	0.7281	4.135	0.1135	0.2831	DMSO_2h-DMSO_nas	ECM1	A0A140VJI7;Q16610	FALSE	0.9449	Contrast selection
775	-0.1194	5.378	0.6113	0.7683	DMSO_2h-DMSO_nas	ESD	A0A140VJJ2;P10768;X6RA14;H7BZT7;U3KQT1	FALSE	0.2138	Contrast selection
776	-0.317	5.167	0.09024	0.2486	DMSO_2h-DMSO_nas	GLRX3	A0A140VJK1;O76003	FALSE	1.045	Contrast selection
777	2.758e-4	4.764	0.9992	0.9998	DMSO_2h-DMSO_nas	GPD2	Q53T76;A8K1Z2;A0A140VJK2;P43304;B7Z601	FALSE	3.624e-4	Contrast selection
778	-0.2376	5.787	0.1874	0.3828	DMSO_2h-DMSO_nas	GMPS	A0A140VJK6;P49915;B4DUT7;Q53F90	FALSE	0.7272	Contrast selection
780	0.02557	4.855	0.8974	0.9431	DMSO_2h-DMSO_nas	LRRC40	A0A140VJN3;Q9H9A6	FALSE	0.047	Contrast selection
781	0.0235	4.534	0.9225	0.9595	DMSO_2h-DMSO_nas	MAT2B	A0A140VJP2;Q9NZL9;A8K7A4;B7Z1X8;H7C0X7	FALSE	0.03503	Contrast selection
782	-0.01466	5.422	0.9343	0.9657	DMSO_2h-DMSO_nas	MAT2A	A0A140VJP5;P31153;B4DEX8	FALSE	0.02953	Contrast selection
783	-0.6073	3.883	0.23	0.4337	DMSO_2h-DMSO_nas	OAT	P04181;A0A140VJQ4;Q59HE2	FALSE	0.6384	Contrast selection
784	-0.4463	4.922	0.1807	0.3729	DMSO_2h-DMSO_nas	PXN	F5GZ78;B3KVL0;A0A140VJQ8;A0A1B0GTU4;P49023;A0A1B0GU60;Q59GS5;B4DRY6	FALSE	0.7432	Contrast selection
785	-0.02289	5.173	0.8944	0.942	DMSO_2h-DMSO_nas	PPP2CB;PPP2CA	Q8WZ56;Q5U0I7;B3KRM2;A0A140VJS0;P62714;B3KQ51;E7ESG8;E5RHC1	FALSE	0.04847	Contrast selection
786	0.03472	5.395	0.8677	0.9296	DMSO_2h-DMSO_nas	PSMC5	Q59GS3;A0A140VJS3;P62195;J3QQM1;J3QLH6;J3KRP2;J3QSA9;J3QSE0	FALSE	0.06161	Contrast selection
787	0.09755	4.074	0.8147	0.9035	DMSO_2h-DMSO_nas	PSMB2	A0A140VJS6;P49721;B7Z478	FALSE	0.08903	Contrast selection
788	-0.501	4.65	0.07466	0.2234	DMSO_2h-DMSO_nas	PPP2R2A	Q56VW8;A0A140VJT0;P63151	FALSE	1.127	Contrast selection
789	-0.3306	5.568	0.1255	0.2994	DMSO_2h-DMSO_nas	RNH1	A0A140VJT8;P13489;A0A024RC87;H0YCR7	FALSE	0.9014	Contrast selection
790	0.564	5.673	0.0287	0.1309	DMSO_2h-DMSO_nas	STMN1	A2A2D0;P16949;A0A140VJW2;B5BU83;Q59G27;Q96CE4	FALSE	1.542	Contrast selection
791	0.1918	5.074	0.4418	0.638	DMSO_2h-DMSO_nas	DARS	D3DP78;A0A140VJW5;P14868;Q53T60	FALSE	0.3548	Contrast selection
792	0.1025	5.018	0.6955	0.8278	DMSO_2h-DMSO_nas	ACAT1	A0A140VJX1;P24752;E9PRQ6	FALSE	0.1577	Contrast selection
793	0.6175	4.981	0.1541	0.3381	DMSO_2h-DMSO_nas	TMEM209	A0A140VJX5;Q96SK2	FALSE	0.8121	Contrast selection
794	-0.2016	4.558	0.4986	0.6829	DMSO_2h-DMSO_nas	TRAP1	Q9BV61;Q59EK6;Q53FS6;A0A140VJY2;Q12931;Q8N9Z3;Q53G55;Q5CAQ4;I3L0K7;K0A7K7	FALSE	0.3023	Contrast selection
795	-0.8456	4.749	0.008189	0.06401	DMSO_2h-DMSO_nas	TXNDC17	A0A140VJY7;Q9BRA2;I3L0K2;I3L3M7;I3L2R6	FALSE	2.087	Contrast selection
796	-0.4194	5.272	0.05103	0.1798	DMSO_2h-DMSO_nas	USP5	P45974;A0A140VJZ1	FALSE	1.292	Contrast selection
797	0.0614	5.047	0.887	0.9396	DMSO_2h-DMSO_nas	AZGP1	A0A140VK00;P25311;C9JEV0;A0JLQ0	FALSE	0.05207	Contrast selection
798	0.3521	5.34	0.2192	0.422	DMSO_2h-DMSO_nas	DPYSL3	Q6DEN2;A0A140VK07;Q8IXW6;Q14195	FALSE	0.6592	Contrast selection
799	0.3928	3.9	0.2337	0.4354	DMSO_2h-DMSO_nas	COPG2	Q9H9B7;A0A140VK12;Q9UBF2;Q9NUP3;B3KND4	FALSE	0.6313	Contrast selection
800	-0.04301	4.44	0.8334	0.9135	DMSO_2h-DMSO_nas	LTA4H	A0A140VK27;P09960;B4DVZ8	FALSE	0.07915	Contrast selection
801	-0.6559	5.133	0.04555	0.1686	DMSO_2h-DMSO_nas	MCCC2	A0A140VK29;Q9HCC0;D6RD67	FALSE	1.342	Contrast selection
802	-0.1579	4.718	0.3761	0.5795	DMSO_2h-DMSO_nas	PPME1	A0A140VK39;Q9Y570	FALSE	0.4247	Contrast selection
803	-0.05049	5.383	0.8041	0.8955	DMSO_2h-DMSO_nas	PSMC3	E9PM69;R4GNH3;A8K781;A0A140VK42;P17980;E9PKD5	FALSE	0.09471	Contrast selection
804	0.03877	4.947	0.8452	0.9202	DMSO_2h-DMSO_nas	PSMA3	Q6IB71;A0A140VK43;P25788	FALSE	0.07302	Contrast selection
805	-0.04755	4.961	0.846	0.9202	DMSO_2h-DMSO_nas	PSMA6	A0A140VK44;G3V5Z7;P60900;G3V295;G3V3I1;G3V3U4	FALSE	0.07264	Contrast selection
806	0.3476	5.093	0.2483	0.4547	DMSO_2h-DMSO_nas	PSMB1	Q53FT8;A0A140VK45;P20618;Q59GN1	FALSE	0.605	Contrast selection
807	0.1233	4.378	0.6866	0.8215	DMSO_2h-DMSO_nas	PSMB4	P28070;A0A140VK46;B4DFL3	FALSE	0.1633	Contrast selection
808	0.2554	5.865	0.255	0.4619	DMSO_2h-DMSO_nas	SND1	A0A140VK49;Q7KZF4;B2R5U1;Q59FF0;B4E299;B3KU67;I6TRR8	FALSE	0.5934	Contrast selection
809	-0.1619	5.777	0.5116	0.6925	DMSO_2h-DMSO_nas	SRRM2;KIAA0324	A0A140VK53;Q9UQ35;O60382	FALSE	0.2911	Contrast selection
810	0.4605	5.419	0.02858	0.1307	DMSO_2h-DMSO_nas	TALDO1	A0A140VK56;P37837;F2Z393	FALSE	1.544	Contrast selection
811	-1.80E-04	4.529	0.9995	0.9998	DMSO_2h-DMSO_nas	ATP6V1B2	A0A140VK65;P21281;Q59HF3;H0YC04	FALSE	2.066e-4	Contrast selection
812	-0.08021	5.3	0.7077	0.835	DMSO_2h-DMSO_nas	PSMC2	A0A140VK70;P35998;Q75L23	FALSE	0.1501	Contrast selection
813	-0.4926	3.942	0.2862	0.4949	DMSO_2h-DMSO_nas	PPP1R7	C9J177;H7C003;A0A140VK83;Q15435;B5MBZ8;C9JD73	FALSE	0.5434	Contrast selection
814	0.02344	4.424	0.9297	0.9627	DMSO_2h-DMSO_nas	RANBP1	A0A140VK94;F6WQW2;P43487;C9JXG8;D3DX26;C9JJ34;C9JDM3;B7Z6U1;C9JGV6;B4DE76	FALSE	0.03168	Contrast selection
815	0.16	6.063	0.4401	0.6363	DMSO_2h-DMSO_nas	CALD1	E9PGZ1;A0A140VKA0;Q9NYG1;B7Z6G4;C9J813;B4DPW5;Q6PJM5	FALSE	0.3564	Contrast selection
816	-0.1183	5.038	0.5088	0.6915	DMSO_2h-DMSO_nas	ST13;ST13P4;ST13P5;hCG_1990625	H7C3I1;F6VDH7;Q3KNR6;Q1XBU6;B7ZA40;Q0IJ56;B4E0U6;A0A140VKA6;Q8IZP2;P50502;Q8NFI4;D6W507	FALSE	0.2934	Contrast selection
817	1.103	5.117	1.952e-4	0.005897	DMSO_2h-DMSO_nas	MECP2	P51608;E9LUH4;A0A140VKC4;D5L9I5;D3YJ43;D9ZNA4;D0UU70;C6KG45;E9LUH3;E1B2J3;A8K079;A0A075BPP5;A0A087X1U4;A0A0S2Z401;C6KG44;D6QZ43	TRUE	3.71	Contrast selection
818	0.1576	4.67	0.6547	0.7991	DMSO_2h-DMSO_nas	DYNC1I2	Q13409;A0A140VKE9;B4DPZ3;Q59GU5;E7EQL5;E7EV09;E7EQU2;E7EMU4	FALSE	0.184	Contrast selection
819	0.04418	5.077	0.8326	0.9135	DMSO_2h-DMSO_nas	KIF2C	A0A140VKF1;Q99661;B7Z6Q6;A8K3S3;B7Z7M6;Q8N5N1;Q5JR91	FALSE	0.07957	Contrast selection
820	-0.005694	4.563	0.9822	0.9945	DMSO_2h-DMSO_nas	PSMD14	A0A140VKF2;O00487;Q4ZG77	FALSE	0.007806	Contrast selection
821	0.8309	5.695	0.001558	0.02252	DMSO_2h-DMSO_nas	RAB7A	A0A158RFU6;P51149;C9J8S3;B4DPH9;C9J4V0;C9J4S4;C9J592	FALSE	2.807	Contrast selection
822	1.068	5.781	0.08806	0.2457	DMSO_2h-DMSO_nas	LTF;HEL110	P02788;A0A161I202;A8K494;B3VMW0;B7ZAL5;E7EQB2;V9HWI4;E7ER44;W8QEY1;Q5EK51;Q2TUW9;B3KSL2;B2MV14;Q19KS2	FALSE	1.055	Contrast selection
823	-0.1199	4.001	0.5767	0.7435	DMSO_2h-DMSO_nas	FTO	A0A1B0GTY1;A0A1B0GUC3;A0A1B0GV98;A0A1B0GTC5;A0A1B0GU26;B3KU60;A0A1B0GTC3;A0A1B0GVH5;Q9C0B1	FALSE	0.2391	Contrast selection
824	-0.1313	3.828	0.6471	0.7951	DMSO_2h-DMSO_nas	HSPA12A	B7Z2F7;A0A1B0GTF3;O43301;B7Z2M8	FALSE	0.189	Contrast selection
825	-0.04468	4.386	0.8718	0.9304	DMSO_2h-DMSO_nas	ALDH7A1	A0A1B0GTY9;A0A1B0GUA1;A0A1B0GTG2;A0A1B0GW82;A0A1B0GW77;P49419;A0A0J9YWF7;A0A1B0GUY0;A0A1B0GTJ4;A0A384MDZ8;A0A1B0GV49	FALSE	0.05957	Contrast selection
826	-0.58	4.726	0.03794	0.152	DMSO_2h-DMSO_nas	ADSL	P30566;Q71UA4;X5D8S6;A0A1B0GTJ7;A0A1B0GWJ0;A0A1B0GTG9;B4DP46;A8K4X6;A0A1B0GWF8;X5D2Z4;X5DP48;A0A0A6YY92;A0A096LNY6;A0A096LNY5;B4DUM2	FALSE	1.421	Contrast selection
827	-0.2136	4.352	0.4668	0.6543	DMSO_2h-DMSO_nas	HEL-S-130P;CTSD	H7C469;A0A1B0GW44;A0A1B0GV23;A0A1B0GVD5;A0A1B0GWE8;V9HWI3;A0A1B0GU92;A0A1B0GU03;P07339;A0A1B0GVP3;F8WD96;C9JH19	FALSE	0.3308	Contrast selection
828	-0.5355	3.869	0.1921	0.3887	DMSO_2h-DMSO_nas	KIAA1279	A0A1B0GUA3;Q96EK5;A0A1B0GUH6	FALSE	0.7164	Contrast selection
829	-1.189	4.725	0.002437	0.02935	DMSO_2h-DMSO_nas	ZEB2;ZFHX1B	E7EUW9;Q53TD9;A0A1B0GVV8;A0A1B0GW50;A0JP08;A0A1B0GV02;O60315;A0A1X7SC99;A0A1B0GWI0	FALSE	2.613	Contrast selection
830	-2.305	5.689	9.191e-6	8.216e-4	DMSO_2h-DMSO_nas	EHMT1	Q9H9B1;A0A1B0GV09;A0A1B0GU48;A0A0C4DGF8	TRUE	5.037	Contrast selection
831	-0.05149	4.302	0.8305	0.9127	DMSO_2h-DMSO_nas	ZNF654	A0A1B0GWA0;Q8IZM8	FALSE	0.08064	Contrast selection
832	0.02577	5.419	0.9112	0.9527	DMSO_2h-DMSO_nas	DPYSL2	Q16555;A0A1C7CYX9;Q59GB4;Q53ET2;Q86U75	FALSE	0.0404	Contrast selection
833	0.7909	5.382	0.03533	0.1467	DMSO_2h-DMSO_nas	VDAC1	A0A1L1UHR1;P21796;B3KTS5;C9JI87	FALSE	1.452	Contrast selection
834	0.2855	4.635	0.166	0.3545	DMSO_2h-DMSO_nas	GALNT2	G3V1S6;B7Z6K2;A0A1L7NY50;A0A1L7NY41;Q10471;B7Z462	FALSE	0.78	Contrast selection
835	0.1267	4.666	0.692	0.8254	DMSO_2h-DMSO_nas	C10orf12	A0A1P0AZG4;A0PJI9	FALSE	0.1599	Contrast selection
836	-0.9141	5.753	0.002396	0.02906	DMSO_2h-DMSO_nas	LMO7	A0A1P7ZIM8;Q8WWI1;E9PMS6;J3KP06;F8J2B5;F8WD26;B7Z8W3;E9PMP7;E9PMT2;A0A0A0MTE2;H0Y424	FALSE	2.621	Contrast selection
837	-1.691	3.98	6.821e-4	0.01331	DMSO_2h-DMSO_nas	MLLT4	Q5TIG5;G1UI22;A8MQ02;A0A1P7ZIN0;J3KN01;P55196	FALSE	3.166	Contrast selection
838	-0.05765	3.802	0.8713	0.9303	DMSO_2h-DMSO_nas	NFKB2	Q00653;A0A1P8C958;D3DR86	FALSE	0.05986	Contrast selection
839	-0.4128	6.754	0.04407	0.1658	DMSO_2h-DMSO_nas	TLN1	A0A1S5UZ07;Q9Y490	FALSE	1.356	Contrast selection
840	-0.196	4.796	0.4403	0.6363	DMSO_2h-DMSO_nas	TRIOBP	A0A1S5UZ31;Q9H2D6;H0Y5J9	FALSE	0.3563	Contrast selection
841	-0.4381	4.302	0.08333	0.2378	DMSO_2h-DMSO_nas	MICAL1	A0A1S5UZH2;Q8TDZ2	FALSE	1.079	Contrast selection
842	-0.622	4.468	0.2806	0.4881	DMSO_2h-DMSO_nas	ABCF1	Q2L6I2;A0A1U9X609;Q8NE71;A0A0G2JIC2;B4DNU2;Q59F96;H0YGW7	FALSE	0.552	Contrast selection
843	0.2441	4.652	0.335	0.5408	DMSO_2h-DMSO_nas	CSNK2B;CSNK2B-LY6G5B-1181;CSNK2B-LY6G5B--991	A0A1U9X7J2;N0E4C7;Q5SRQ6;P67870;N0E638;N0E466;Q5SRQ3;N0E472;A0A0G2JM12	FALSE	0.475	Contrast selection
844	-0.2112	5.001	0.4228	0.6222	DMSO_2h-DMSO_nas	NELFE;NELF-E;RDBP	A0A1U9X839;A0A1U9X830;P18615;H9ZYJ1;A0A0A0MSN9;B7Z6T4;A0A0A0MT02;E9PD43;A0A0G2JI50	FALSE	0.3738	Contrast selection
845	1.013	4.494	0.001675	0.02343	DMSO_2h-DMSO_nas	NRM	B3KQU6;A0A1U9X845;Q8IXM6;H0Y6T6	FALSE	2.776	Contrast selection
846	-0.2382	5.01	0.3158	0.5231	DMSO_2h-DMSO_nas	RING1	B4DW57;A0A1U9X8F2;A0A1U9X8F1;Q06587;B4DVB5;A0A024RCR9	FALSE	0.5006	Contrast selection
847	-0.4183	4.58	0.1455	0.3255	DMSO_2h-DMSO_nas	SKIV2L;SKI2W	Q15477;A0A1U9X8I9;A0A1U9X8J0;A0A1U9X8J1;A0A1U9X8J2;B4E0N1;B4DM01;Q9NPK3;O76046;A0A1U9X8J6;Q96BC0;A0A1U9X8I7;A0A024RCU1;B4DSY1	FALSE	0.837	Contrast selection
848	-0.7823	4.768	0.00908	0.06841	DMSO_2h-DMSO_nas	TRIM27	A0A1U9X8R9;P14373;Q59EC6	FALSE	2.042	Contrast selection
849	0.3085	5.179	0.211	0.412	DMSO_2h-DMSO_nas	C6orf11;WDR46	A0A1U9X8W1;A0A1U9X8U7;A0A1U9X8U3;B4DNI0;B0UZZ8;O15213;B4DP15;A8K9A1;A8K806	FALSE	0.6758	Contrast selection
850	-0.3488	4.653	0.421	0.621	DMSO_2h-DMSO_nas	S;CDSN	Q0EFA5;A8K9C1;A0A1U9X8Y9;A0A1U9X8X8;A0A1U9X8X5;Q2L6G8;M1SWB8;G8JLG2;D2IYL2;A0A1U9X901;A0A1U9X8Z0;A0A1U9X8X6;Q15517	FALSE	0.3757	Contrast selection
851	0.004286	5.94	0.9843	0.9954	DMSO_2h-DMSO_nas	A0A1U9X8Y4	A0A1U9X8Y4	FALSE	0.006865	Contrast selection
852	1.328	5.942	0.004865	0.04675	DMSO_2h-DMSO_nas	MDC1	Q14676;A0A1U9XBE0;A0A1U9XBE3;A0A1U9XBC1;A0A1U9XBF2;A0A1U9XBB2;A0A1U9XBC0;A0A1U9XBD4;A0A1U9XBC2;A0A1U9XBD9;A0A1U9XBE1;A0A1U9XBC3;B4DYH4	FALSE	2.313	Contrast selection
853	-0.6164	3.759	0.2326	0.4354	DMSO_2h-DMSO_nas	TSC2	P49815;A0A2R8YGU4;A0A1V1FWM5;A0A2R8YGD6;A0A2R8Y7C8;A0A2R8YDR3;A0A2R8Y7X5;A0A2R8YDZ2;H3BMQ0;X5D2U8;X5D9D6;X5D7Q2;A0A2R8Y5F1;A0A386NCL5;A0A1V1G0E9;A0A1V1FGH9;A0A1V1FTF4;A0A2R8Y6C9;A0A1V1FWL6;A0A1V1FI06;A0A1V1FNX9	FALSE	0.6334	Contrast selection
854	-1.81	4.615	2.403e-4	0.006622	DMSO_2h-DMSO_nas	ERCC4	A0A1W1GSK9;Q92889;A0A1W1GST9;B4DXD8	TRUE	3.619	Contrast selection
855	0.5828	4.089	0.06714	0.2112	DMSO_2h-DMSO_nas	PIGT	Q969N2;A0A1W2PPC3;A0A1W2PRZ8;A0A1W2PP57;A0A1W2PNP0;A0A1W2PPS0;A0A1W2PPR6;A0A1W2PPQ7;A0A1W2PP13;A0A1W2PQN1;A0A1W2PP53;A0A1W2PR92;B7Z3L1;F6W983;A0A1W2PQ52;B7ZAP3;B7Z1F1;B7Z1N3;A0A1W2PRH2;A0A1W2PPI8;A0A1W2PQ29	FALSE	1.173	Contrast selection
856	0.8005	3.996	0.01195	0.0792	DMSO_2h-DMSO_nas	GOSR2	O14653;A0A1W2PPP5;I3L4Z6;A0A1W2PRP7;A0A1W2PPG1;A0A1W2PRL0;A0A1W2PRC2;A0A1W2PS12;A0A1W2PQM3;A0A1W2PR02;A0A1W2PQ77;A0A1W2PPW8;A0A1W2PQP2;A0A1W2PR23;A0A1W2PNV3;A0A1W2PQE0;A0A1W2PS81;A0A1W2PQ38;E7EQ34;I3NI02;A0A1W2PPG5;B4E141;A0A1X7SBU8;I3L0K1;A0A1W2PRV0;A0A1W2PRE6;A0A1W2PPJ0;I3L1K7;A0A1W2PQ06;A0A1W2PRD0	FALSE	1.922	Contrast selection
857	-0.2106	5.275	0.2873	0.4954	DMSO_2h-DMSO_nas	ARPC1B	A0A1W2PNV4;C9JEY1;C9K057	FALSE	0.5417	Contrast selection
858	-0.3719	4.598	0.1225	0.2961	DMSO_2h-DMSO_nas	STAT6	Q9BQD2;A0A494C0T4;B7ZAC1;B4DQB3;A0A1W2PNW1;B2R680;A8K4S9;H0YJH6;P42226;B4DR42	FALSE	0.9118	Contrast selection
859	-0.671	5.093	0.002455	0.02945	DMSO_2h-DMSO_nas	UNC45A	A0A1W2PNX8;Q9H3U1	FALSE	2.61	Contrast selection
860	0.1523	4.62	0.5452	0.7195	DMSO_2h-DMSO_nas	JMJD1C	B7ZLC8;A0A1W2PNZ9;Q15652;H7BXU7;A0PJE4	FALSE	0.2634	Contrast selection
861	0.1271	4.244	0.585	0.7496	DMSO_2h-DMSO_nas	RBMX2	Q9Y6G0;A0A1W2PP04;Q9Y388;Q5JY83;Q05DU0;Q0VGM7	FALSE	0.2328	Contrast selection
862	-0.1396	4.095	0.6656	0.8062	DMSO_2h-DMSO_nas	TRIM3	D3DQT4;D3DQT3;Q6ZTE7;A0A1W2PPI7;B7Z5Y8;O75382	FALSE	0.1768	Contrast selection
863	-0.1377	5.703	0.486	0.6717	DMSO_2h-DMSO_nas	TCEA1	A0A384MTX4;A0A1W2PPZ5;P23193;B7Z4W0;A0A1W2PRL9;E5RIS7	FALSE	0.3134	Contrast selection
864	-0.02411	6.156	0.9199	0.9592	DMSO_2h-DMSO_nas	DDX17	A0A1W2PQ51;Q59F66;A0A1X7SBZ2;Q92841;B4DZQ7	FALSE	0.03628	Contrast selection
865	0.4744	4.214	0.1942	0.3915	DMSO_2h-DMSO_nas	PFKFB3	F2Z2I2;Q5W015;Q5VX20;A0A1W2PR17;Q16875;B7Z8A0;B7Z7U8;A0A1W2PNV9;O60352	FALSE	0.7118	Contrast selection
866	-0.08677	4.818	0.6566	0.8005	DMSO_2h-DMSO_nas	MED17	A0A1W2PRB8;Q9NVC6;A0A1W2PS27;A0A384NYG5;B4DSE1;E9PM72;A0A1W2PS69;A0A1W2PNW7;A0A1W2PRX4;A0A1W2PQ48	FALSE	0.1827	Contrast selection
867	-1.13	4.233	0.1705	0.3612	DMSO_2h-DMSO_nas	SMN1;SMN2	Q16637;E7EQZ4;A0A1W2PRV5;A0A3G6V6Q6;A0A3G6V326;B4DP61;A0A3G6V3P1;A0A3G6V713	FALSE	0.7683	Contrast selection
868	-0.7066	3.841	0.03192	0.1387	DMSO_2h-DMSO_nas	BIVM-ERCC5;ERCC5;ERCC5-201	A0A1W2PS85;Q59FZ7;R4GMW8;P28715;B4DGQ2;A0A090HNM7;B4DSI5;A0A494C0S2	FALSE	1.496	Contrast selection
869	-0.3297	3.795	0.3812	0.5836	DMSO_2h-DMSO_nas	TEAD3	Q96G15;Q71U35;A0A1X7SBS4;Q99594	FALSE	0.4189	Contrast selection
870	-1.129	3.896	0.05596	0.1886	DMSO_2h-DMSO_nas	ANKLE2	A0A220T1R9;Q86XL3	FALSE	1.252	Contrast selection
871	-0.01899	6.008	0.9149	0.9563	DMSO_2h-DMSO_nas	HCFC1	A0A223PQH6;P51610;A6NEM2	FALSE	0.03862	Contrast selection
872	-0.2656	5.481	0.2238	0.4277	DMSO_2h-DMSO_nas	PHGDH;HEL-S-113;PGDH3	O43175;A0A2C9F2M7;A0A286YF22;V9HW79;B3KSC3;A0A286YFA2;A0A286YFL2;Q9UMY2;A0A286YFM8;Q8N5M8	FALSE	0.6501	Contrast selection
873	-0.7133	4.534	0.004534	0.04479	DMSO_2h-DMSO_nas	MON2	B7ZM73;A0A286YFF8;Q7Z3U7	FALSE	2.344	Contrast selection
874	-0.4646	5.064	0.05451	0.1856	DMSO_2h-DMSO_nas	ROCK2	A0A2P9DU05;O75116;E9PF63;Q14DU5;B4DRJ9	FALSE	1.264	Contrast selection
875	-0.8918	4.915	0.009844	0.07238	DMSO_2h-DMSO_nas	GOLGA2	A0A2Q2TH77;Q08379	FALSE	2.007	Contrast selection
876	-1.511	3.851	0.001494	0.02231	DMSO_2h-DMSO_nas	CAMK2G;CAMK2B	Q5SWX3;Q13555;A0A2Q3DQE3;A8K6N9;Q8WU40;B3KY86;Q53H78;D3DVK8;Q13554;H7BXS4;B3KTH7;H0Y6G2;B7Z1Z6;A4D2J9	FALSE	2.826	Contrast selection
877	-0.5702	4.91	0.01088	0.07678	DMSO_2h-DMSO_nas	TNS1	Q9HBL0;A0A2R8Y4T1;A0A494C067;B2RU35;E9PF55;E9PGF5;Q0VG54;A1L0S7;Q0VG55;A0A087WWW7;H0Y4U1;Q59G71;Q6PJM3	FALSE	1.964	Contrast selection
878	0.04521	3.913	0.8831	0.9368	DMSO_2h-DMSO_nas	EPS8	B4E3T6;A0A2R8Y4W2;A0A2R8YE63;Q12929;F5H3Q6;F5H0R8	FALSE	0.05399	Contrast selection
880	0.5277	4.839	0.1406	0.3193	DMSO_2h-DMSO_nas	CTCF	A0A2R8Y595;A0A2R8YFL0;P49711	FALSE	0.8521	Contrast selection
881	-0.3921	5.284	0.07587	0.226	DMSO_2h-DMSO_nas	CSNK2A1;CSNK2A3	P68400;B2R6D7;Q5U5J2;E7EU96;A0A2R8YD58;A0A2R8YF43;A0A2R8Y5A0;A0A2R8Y4H0;B5BUH5;Q2I0Y7;A0A2R8Y4D6;V9GYA2;Q8NEV1;A0A2R8YEW1;A0A2R8YDY7	FALSE	1.12	Contrast selection
882	-0.3981	4.079	0.2219	0.4256	DMSO_2h-DMSO_nas	ATXN2	B3KT59;H0YH87;A0A2R8Y7P6;A0A2R8YDM9;F8VQP2;F8WB06;Q2M2R5;V9GY86;A0A2R8Y7E6;A0A2R8Y5A6;Q99700;F8VRK6	FALSE	0.6539	Contrast selection
883	0.1703	4.008	0.7244	0.8461	DMSO_2h-DMSO_nas	SHROOM3	B3KY47;A0A2R8Y5P9;Q8TF72;Q6ZVL3;B4E244	FALSE	0.1401	Contrast selection
884	-0.3666	4.133	0.264	0.4705	DMSO_2h-DMSO_nas	TBCE	Q15813;A0A2R8Y5Q8;A0A2R8YHI9;A0A2R8Y7E7;A0A2U3TZJ6;A0A2R8YER9;A0A2R8YFL4;A0A2R8Y809;A0A2R8Y4V6;A0A2R8Y784;A0A2R8Y4P2;A0A2R8YFM3;A0A2R8Y787;A0A2R8Y5H6;A0A2R8Y6Q1	FALSE	0.5784	Contrast selection
885	0.1894	5.289	0.5413	0.7163	DMSO_2h-DMSO_nas	RDX	B0YJ88;A0A2R8Y5S7;P35241;A0A2R8Y7M3;Q05CU6;Q6PKD3;B7Z2S7	FALSE	0.2666	Contrast selection
886	0.2819	5.164	0.2277	0.4315	DMSO_2h-DMSO_nas	RPL5	A0A2R8Y6J3;B3KTM6;A2RUM7;Q59GX9;P46777	FALSE	0.6427	Contrast selection
887	-0.1666	4.831	0.5121	0.6926	DMSO_2h-DMSO_nas	ERCC3	G3V1S1;B3KTH1;B3KRG2;A8K359;A0A2R8Y6W8;P19447;Q53HW5	FALSE	0.2907	Contrast selection
888	-0.121	4.229	0.7032	0.8329	DMSO_2h-DMSO_nas	SUCLA2;DKFZp686D0880;DKFZp564P2062	Q9P2R7;A0A2R8Y6Y7;Q6N0B1;E5KS55;E5KS60;A0A2R8YDQ9;B4DRV2;B7ZAF6;Q7Z503;A0A0U1RQL1;A0A0U1RQF8;A0A0S2Z511;Q5T9Q5;B7Z9S6;A0A2R8Y6E6;A0A2R8Y5P6;Q9Y4T0;B4DY87	FALSE	0.1529	Contrast selection
889	0.1868	5.14	0.3584	0.5634	DMSO_2h-DMSO_nas	BPTF	E7ETD6;E9PE19;A0A2R8Y7Q1;Q12830;F5GXF5	FALSE	0.4456	Contrast selection
890	0.4024	5.181	0.1546	0.3385	DMSO_2h-DMSO_nas	RPS14	P62263;A0A2R8Y811;E5RH77	FALSE	0.8108	Contrast selection
891	-2.179	5.162	1.091e-5	9.022e-4	DMSO_2h-DMSO_nas	RNASEH2B	Q5TBB1;A0A2R8YCX2;A0A2R8YGP2;A0A2R8Y7R8;Q8N451;A0A2R8Y6Y1;A0A2R8Y6Q6;A0A2R8YCJ4;A0A087WZJ6;A0A2R8Y761;A0A087WXR7;A0A2R8YEH2;A0A2R8Y4S2;A0A2R8Y687;A0A2R8Y6M7;A0A2R8Y883;A0A2R8YCP1;A0A2R8Y459;A0A2R8Y7Q3;A0A2R8YE60;A0A2R8YEC1;A0A2R8YEU9;A0A2R8YEB4	TRUE	4.962	Contrast selection
892	-0.7841	5.193	0.003253	0.03586	DMSO_2h-DMSO_nas	TOPBP1	A0A2R8YD63;Q92547;A7E2X7;A0AV47	FALSE	2.488	Contrast selection
893	-0.5521	4.193	0.066	0.2093	DMSO_2h-DMSO_nas	DOCK10	A0A2R8YD85;Q96BY6	FALSE	1.18	Contrast selection
894	-0.5465	4.413	0.01617	0.09427	DMSO_2h-DMSO_nas	OPA1	O60313;E5KLL9;E5KLM1;E5KLM0;C9JMB8;A0A2R8YDM2;A0A2R8YE78;E5KLM2;A0A2R8Y3X5;E5KLJ9;E5KLK0;A0A2R8YGE5;A0A2R8YD53;A0A2R8YFD1;A0A2R8Y4Q3	FALSE	1.791	Contrast selection
895	-0.9657	4.489	0.04361	0.165	DMSO_2h-DMSO_nas	PIG59;GLUL	A8YXX4;A0A2R8YDT1;P15104;A1L199;B4DWM6	FALSE	1.36	Contrast selection
896	-0.5987	4.524	0.04661	0.1697	DMSO_2h-DMSO_nas	CCNH	D6RHI7;D6RG18;Q59FW7;A8K6Q5;A0A2R8YEM2;P51946	FALSE	1.331	Contrast selection
897	0.1036	3.939	0.7618	0.8687	DMSO_2h-DMSO_nas	VPS33A	H3BMM5;A0A2R8YF87;Q96AX1;Q9H6C4;B2RDH6	FALSE	0.1182	Contrast selection
898	0.06569	4.973	0.8514	0.9224	DMSO_2h-DMSO_nas	MICAL2	A0A2R8YFA9;O94851	FALSE	0.06986	Contrast selection
899	-0.133	3.992	0.6718	0.8104	DMSO_2h-DMSO_nas	SEC23B	B4DRA5;A0A2R8YFH5;Q15437;B4DJW8;Q5QPE2	FALSE	0.1728	Contrast selection
900	-0.2292	5.049	0.3933	0.5947	DMSO_2h-DMSO_nas	FAM208B	Q5VWN6;A0A2R8YH03	FALSE	0.4053	Contrast selection
901	-0.7568	5.692	0.002475	0.02957	DMSO_2h-DMSO_nas	SMC6	A0A2S1ZR87;Q96SB8;A0A2S1ZR79;C9JMN1;A0A0A0MRY1	FALSE	2.606	Contrast selection
902	0.2488	4.005	0.4254	0.6247	DMSO_2h-DMSO_nas	ARHGAP17	A0A2X0SF71;Q68EM7;C9IZD3;B4DWE9;I3L4P6	FALSE	0.3712	Contrast selection
903	-1.419	4.291	0.03874	0.1537	DMSO_2h-DMSO_nas	SRGAP1;SRGAP2	Q7Z6B7;A0A2X0SFI2;B7Z3G4;O75044;B7ZM87;G5EA48;A0A1S5UZH8;A0A075B7B5	FALSE	1.412	Contrast selection
904	0.8551	4.549	0.004521	0.04479	DMSO_2h-DMSO_nas	ARHGAP11A	A0A2X0SFK9;Q6P4F7;H3BR51	FALSE	2.345	Contrast selection
905	0.2209	3.95	0.5899	0.7529	DMSO_2h-DMSO_nas	SYDE1	M0QXZ8;O60432;B2RD93;A0A2X0SFL9;Q6ZW31;M0R101	FALSE	0.2292	Contrast selection
906	-0.1624	4.012	0.4968	0.6817	DMSO_2h-DMSO_nas	ARHGAP35;GRLF1	Q9NRY4;A0A2X0SFV3;A2RRE5	FALSE	0.3038	Contrast selection
907	-0.5052	4.061	0.1117	0.282	DMSO_2h-DMSO_nas	FARP1	A0A2X0TVY0;C9JME2;Q9Y4F1;M0QYB0;A0A1B0GV68	FALSE	0.9518	Contrast selection
908	0.7009	3.803	0.4047	0.6038	DMSO_2h-DMSO_nas	OCRL	Q504W7;A0A2X0TVZ9;Q01968;A0A2R8YCN4;A0A2R8YG38	FALSE	0.3929	Contrast selection
909	-1.441	5.221	8.77e-5	0.003402	DMSO_2h-DMSO_nas	MMS22L	A0A2Z2E9D2;Q6ZRQ5;E2QRD4	TRUE	4.057	Contrast selection
910	-0.2459	5.288	0.2763	0.483	DMSO_2h-DMSO_nas	DBN1	A0A2Z6ATB6;Q16643;D6R9W4;B3KSQ7	FALSE	0.5586	Contrast selection
911	-1.159	4.525	0.009434	0.07041	DMSO_2h-DMSO_nas	TRIM22	B4DVR0;D3DQT1;A0A348GSH8;D3DQT0;A8K319;Q8IYM9;C9JWC5;B4DQA9;B4DQS5;C9JIU5	FALSE	2.025	Contrast selection
912	0.2109	3.771	0.5102	0.6916	DMSO_2h-DMSO_nas	PNPLA6	A0A384DVU0;Q8IY17	FALSE	0.2923	Contrast selection
913	-0.4237	4.582	0.281	0.4883	DMSO_2h-DMSO_nas	TCEB2	B8ZZU8;A0A384MDL3;Q15370;A0A0B4J296;I3L0M9	FALSE	0.5513	Contrast selection
914	-0.5006	4.366	0.1504	0.3323	DMSO_2h-DMSO_nas	TDP2	A0A384MDM5;O95551;X6R5A3	FALSE	0.8227	Contrast selection
915	-0.8105	5.446	0.00636	0.05536	DMSO_2h-DMSO_nas	COL6A2	A0A384MDP3;P12110	FALSE	2.197	Contrast selection
916	0.6741	4.783	0.0193	0.1044	DMSO_2h-DMSO_nas	GCS1;MOGS	Q58F09;A0A384MDR6;Q13724;A0A3B3IRK6;C9J8D4;A8K9K4;A0A3B3IRW2;A0A3B3IS52	FALSE	1.714	Contrast selection
917	0.4491	4.539	0.3309	0.5373	DMSO_2h-DMSO_nas	HNRNPH2	A0A384MDT2;P55795;B4DFK9;B4DP00	FALSE	0.4804	Contrast selection
918	-0.77	5.707	0.00564	0.05078	DMSO_2h-DMSO_nas	COL1A2	A0A384MDU2;A0A087WTA8;A0A0S2Z3H5;P08123	FALSE	2.249	Contrast selection
919	-0.4202	5.236	0.04677	0.1697	DMSO_2h-DMSO_nas	HEL-S-77;DCTN2	A0A384MDU9;V9HW58;Q53H88;Q13561;A8K8J9;B3KTX4;H0YI98;F8W1I6;F8VW18	FALSE	1.33	Contrast selection
920	0.2303	4.139	0.3702	0.5752	DMSO_2h-DMSO_nas	RPS6KA3	P51812;A0A384MDW3;B7ZB17;B4DG22;B4DKZ2;B1AXG1	FALSE	0.4316	Contrast selection
921	-0.2786	4.67	0.4542	0.6472	DMSO_2h-DMSO_nas	ECHS1	A0A384MDW7;P30084	FALSE	0.3428	Contrast selection
922	-0.2807	5.285	0.1662	0.3547	DMSO_2h-DMSO_nas	CTNNA1	P35221;A0A384MDY0;B4E2G8;B4DU00;B4DKT9;G3XAM7;B3KSR8	FALSE	0.7795	Contrast selection
923	-2.841	5.555	9.414e-7	1.612e-4	DMSO_2h-DMSO_nas	MSH3	A8K1E1;A0A384MDZ1;P20585	TRUE	6.026	Contrast selection
924	0.3137	4.566	0.2351	0.4366	DMSO_2h-DMSO_nas	GRB2	A0A384ME16;Q6ICN0;B3KR50;B0LPF3;P62993;J3KT38	FALSE	0.6287	Contrast selection
925	-0.1763	5.56	0.5093	0.6915	DMSO_2h-DMSO_nas	TUFM	P49411;A0A384ME17	FALSE	0.2931	Contrast selection
926	0.03502	4.887	0.895	0.942	DMSO_2h-DMSO_nas	SAP18	H7BZW6;A0A384ME24;O00422;U3KPY7	FALSE	0.0482	Contrast selection
927	1.162	5.484	8.196e-4	0.0148	DMSO_2h-DMSO_nas	RPL13A;RPL13a	A0A384ME37;P40429;Q9BSQ6;Q53H34;Q5QTS3;M0QYS1;Q8J015;Q0VGL3	FALSE	3.086	Contrast selection
928	0.5574	5.13	0.01928	0.1044	DMSO_2h-DMSO_nas	ERLIN2	A0A384ME54;O94905;E5RHW4	FALSE	1.715	Contrast selection
929	-0.6846	4.135	0.1575	0.3424	DMSO_2h-DMSO_nas	NT5C2	A8K6K2;A0A384MED8;P49902;Q5JUV4;B3KXN5	FALSE	0.8027	Contrast selection
930	0.186	5.991	0.4323	0.6303	DMSO_2h-DMSO_nas	FSCN1	A0A384MEG1;Q16658;B3KTA3	FALSE	0.3642	Contrast selection
931	0.07056	6.193	0.7837	0.8814	DMSO_2h-DMSO_nas	HNRNPH1	P31943;G8JLB6;A0A384MEJ3;E9PCY7;D6RBM0;H0YB39;D6RIU0	FALSE	0.1058	Contrast selection
932	1.463	7.687	1.162e-4	0.004247	DMSO_2h-DMSO_nas	LMNA	A0A384MQX1;P02545;W8QEH3;Q5I6Y5;Q3BDU5;Q8N519;Q5TCI8	TRUE	3.935	Contrast selection
933	0.1741	4.234	0.7205	0.8428	DMSO_2h-DMSO_nas	PEF1	A0A384MQX5;Q9UBV8	FALSE	0.1424	Contrast selection
934	0.1423	4.853	0.5164	0.6969	DMSO_2h-DMSO_nas	DKFZp667O202;VPS29	Q5JPE4;A0A384MR19;F8VXU5;Q9UBQ0	FALSE	0.287	Contrast selection
935	0.1355	5.886	0.4767	0.6644	DMSO_2h-DMSO_nas	LGALS1	A0A384MR27;P09382	FALSE	0.3217	Contrast selection
936	0.2017	6.438	0.3488	0.5535	DMSO_2h-DMSO_nas	SMC1A;DKFZp686L19178	A0A384MR33;Q14683;G8JLG1;Q6P2R1;A8K7A6;Q6MZR8	FALSE	0.4575	Contrast selection
937	0.07831	4.884	0.7709	0.8734	DMSO_2h-DMSO_nas	CAPZB	B1AK87;B2R7T8;A0A384MR50;B1AK88;B4DWA6;P47756;B1AK85	FALSE	0.113	Contrast selection
938	0.7523	4.548	0.03963	0.1553	DMSO_2h-DMSO_nas	NSF	I3L0N3;B7Z5J7;A0A384MTI6;P46459;B4DGR3;B7Z9U2;B4DH19;B4DSK5	FALSE	1.402	Contrast selection
939	0.1342	3.943	0.7547	0.8658	DMSO_2h-DMSO_nas	DCPS	Q53G42;A0A384MTI8;Q96C86;A0A3B3ITF0	FALSE	0.1222	Contrast selection
940	0.217	5.866	0.2489	0.4554	DMSO_2h-DMSO_nas	TAGLN2	A0A384MTL2;P37802;X6RJP6	FALSE	0.6039	Contrast selection
941	-0.04804	5.527	0.7833	0.8814	DMSO_2h-DMSO_nas	AHCY	P23526;A0A384MTQ3;Q1RMG2	FALSE	0.1061	Contrast selection
942	0.8789	4.152	0.01282	0.0822	DMSO_2h-DMSO_nas	LSS	B2R694;A0A384MTQ5;P48449;A0A0G2JQD0;C9J315	FALSE	1.892	Contrast selection
943	-0.9296	4.258	0.03392	0.144	DMSO_2h-DMSO_nas	GTF2H1	B2R7G4;A0A384MTQ8;P32780;B4DSG6	FALSE	1.47	Contrast selection
944	-0.3944	5.137	0.1823	0.3751	DMSO_2h-DMSO_nas	PRDX3	A0A384MTR2;P30048;Q53HC2	FALSE	0.7392	Contrast selection
945	-0.2793	6.07	0.1375	0.3152	DMSO_2h-DMSO_nas	RUVBL1	B5BUB1;A0A384MTR5;Q9Y265;E7ETR0;B3KRS7	FALSE	0.8618	Contrast selection
946	-0.4783	4.992	0.1169	0.2871	DMSO_2h-DMSO_nas	PPWD1	A0A384MTS1;Q96BP3;F5H7P7;B4DT22;B4DP34;D6R9Q1	FALSE	0.9323	Contrast selection
947	0.05858	5.08	0.7517	0.8645	DMSO_2h-DMSO_nas	COTL1	Q14019;A0A384MTY2;H3BT58	FALSE	0.124	Contrast selection
948	-0.07642	6.406	0.7621	0.8687	DMSO_2h-DMSO_nas	SFPQ	Q86VG2;A0A384N5Z8;P23246;Q9BSV4;Q6PIX2	FALSE	0.118	Contrast selection
949	-0.2473	4.718	0.281	0.4883	DMSO_2h-DMSO_nas	GRHPR	A0A384N605;Q5M7Z5;U3KQ56;Q9UBQ7	FALSE	0.5513	Contrast selection
950	-0.1728	5.618	0.4107	0.6102	DMSO_2h-DMSO_nas	PCBP2	A0A384N6B9;Q15366;H3BRU6;F8VZX2;B4DRD7	FALSE	0.3864	Contrast selection
951	0.5614	5.45	0.04931	0.1759	DMSO_2h-DMSO_nas	IMPDH2	H0Y4R1;A0A384N6C2;P12268;B7Z1G4;Q6QE17;E7ETK5	FALSE	1.307	Contrast selection
952	-0.05729	4.857	0.7836	0.8814	DMSO_2h-DMSO_nas	NAGK	A0A384N6G7;Q9UJ70;H7C3G9;C9JEV6;H7C286	FALSE	0.1059	Contrast selection
953	0.00778	6.213	0.9705	0.9861	DMSO_2h-DMSO_nas	EEF2	A0A384N6H1;P13639;Q8TA90;B4DPU3;Q6PK56	FALSE	0.01301	Contrast selection
954	-0.004596	6.018	0.9838	0.9952	DMSO_2h-DMSO_nas	CSE1L	A0A384NKW7;P55060;B4DM31;B4DUC5;B4DM67	FALSE	0.007079	Contrast selection
955	-0.3716	4.426	0.1495	0.3308	DMSO_2h-DMSO_nas	G6PD	P11413;A0A384NL00;A8K8D9;B4DYA7;Q2VF42;Q2Q9H2;E7EUI8;Q2Q9B7;A0A4P8W0G4;E7EM57;E9PD92;Q0PHS1	FALSE	0.8254	Contrast selection
956	-0.07384	5.165	0.7951	0.8895	DMSO_2h-DMSO_nas	PSMB3	A0A384NL22;P49720;A0A087WXQ8;A0A087WY10;A0A087WUL2	FALSE	0.09956	Contrast selection
957	0.8268	4.736	0.002363	0.02888	DMSO_2h-DMSO_nas	TECR	A0A384NL45;Q9NZ01;B3KM97;B3KSQ1;M0R2N5;M0R3C3	FALSE	2.627	Contrast selection
958	0.5441	4.307	0.1542	0.3381	DMSO_2h-DMSO_nas	CBR1	A0A384NL53;P16152;E9PQ63;A8MTM1	FALSE	0.8119	Contrast selection
959	0.1998	5.804	0.4745	0.6618	DMSO_2h-DMSO_nas	HNRNPA3	A0A384NL63;P51991	FALSE	0.3237	Contrast selection
960	0.1413	4.63	0.6586	0.8008	DMSO_2h-DMSO_nas	RBM34	A0A384NL74;P42696;A2A2V2	FALSE	0.1814	Contrast selection
961	0.2528	4.86	0.4693	0.6565	DMSO_2h-DMSO_nas	COX5B	Q6FHM4;A0A384NL93;P10606;Q6FHJ9	FALSE	0.3286	Contrast selection
962	1.657	6.898	1.187e-5	9.564e-4	DMSO_2h-DMSO_nas	LMNB2	Q03252;A0A384NPH0;A0A0A7M1X5	TRUE	4.925	Contrast selection
963	-0.216	4.081	0.5664	0.7359	DMSO_2h-DMSO_nas	ALDH2	Q53FB6;A0A384NPN7;P05091;S4R3S4;B4YAH7	FALSE	0.2469	Contrast selection
964	0.5423	5.417	0.03017	0.1347	DMSO_2h-DMSO_nas	PDIA6	A0A384NPU5;Q15084	FALSE	1.52	Contrast selection
965	1.361	5.949	0.003638	0.03928	DMSO_2h-DMSO_nas	HDGF	A0A384NPW1;P51858;B2RDE8;A8K8G0;B7Z958;B7Z525	FALSE	2.439	Contrast selection
966	-1.43	6.406	3.835e-4	0.008669	DMSO_2h-DMSO_nas	tmp_locus_29;DES	Q53SB5;Q45VM8;Q45VM7;Q45VM6;A5Z217;A0A384NPX1;P17661;Q9H319;L7RDA5;B4DUI0	TRUE	3.416	Contrast selection
967	-0.3495	5.848	0.1707	0.3613	DMSO_2h-DMSO_nas	RBM39;DKFZp781C0423;DKFZp686A11192;RNPC2;DKFZp686C17209;DKFZp781I1140	Q14498;A0A384NQ03;B4DRA0;B4E1M7;Q68DD9;B3KWX7;B4DLM0;G3XAC6;Q6N037;E1P5S2;B7Z4L7;Q6MZY7;Q7Z3L0;H0Y4X3;A0A0U1RQH7	FALSE	0.7678	Contrast selection
968	-0.2093	4.995	0.3175	0.5243	DMSO_2h-DMSO_nas	ACTR1A	B4DM97;A0A384NQ21;P61163;R4GMT0;B4DMT4;B4DXP9;A0A1B0GVS3	FALSE	0.4982	Contrast selection
969	0.2982	4.668	0.225	0.4294	DMSO_2h-DMSO_nas	MYL9	Q6IBG1;A0A384NY64;P24844;Q71U02	FALSE	0.6479	Contrast selection
970	0.5812	4.646	0.01895	0.1036	DMSO_2h-DMSO_nas	SCP2	B2R761;A0A384NY87;P22307;B4E0J3;H0YF61	FALSE	1.722	Contrast selection
971	-0.1542	6.555	0.4488	0.6438	DMSO_2h-DMSO_nas	TUBB	P07437;Q5SU16;A0A384NYT8;Q5JP53;B7ZAF0;B4DY90;Q6LC01;Q5ST81;B7ZAK1;B4DQN9;B4E052;Q9BUU9;B4DMU8;B4DXZ5;Q96B85	FALSE	0.3479	Contrast selection
972	-0.01818	5.773	0.9412	0.9694	DMSO_2h-DMSO_nas	HEL-S-124m;HSPA9	B7Z4V2;V9HW84;A0A384P5G6;P38646;Q8N1C8;B7Z1V7;B7Z4T3	FALSE	0.02634	Contrast selection
973	0.004708	4.957	0.9917	0.9977	DMSO_2h-DMSO_nas	CSRP1;DKFZp686M148	B4DY28;A0A384P5K2;P21291;Q9BTA4;Q6ZMS3;E9PND2;B4E2T4;E9PS42;Q6AI18;Q59EQ5;E9PP21;B3KVC9	FALSE	0.003639	Contrast selection
974	0.7535	4.648	0.02991	0.1341	DMSO_2h-DMSO_nas	CAT	A0A384P5Q0;P04040;B4DWK8	FALSE	1.524	Contrast selection
975	-0.2327	5.506	0.2672	0.4726	DMSO_2h-DMSO_nas	SEPT11	D6RGI3;Q9NVA2;D6RER5;A0A384P5S0;D6RDU5;Q96KC0	FALSE	0.5732	Contrast selection
976	0.2451	4.618	0.3444	0.5497	DMSO_2h-DMSO_nas	ANP32A	H0YN26;Q6PKH8;Q08AJ6;A0A384P5U2;P39687;Q3KPI8	FALSE	0.463	Contrast selection
977	-0.06261	4.341	0.8507	0.9224	DMSO_2h-DMSO_nas	CD44	P16070;A0A385KNS5;A8K309;B4DN59;H0YD13;H0Y2P0;B4E2X0;H0YE40	FALSE	0.07025	Contrast selection
978	0.2002	4.363	0.5052	0.6883	DMSO_2h-DMSO_nas	BRCA2	P51587;A0A386IPJ4;A0A386IN23;A0A386IP96;A0A386IPV8;A1YBP1;A0A4P8DKU7;A0A386IPI4;A0A386IPV5;A0A4P8DL22;A0A386IQ54;A0A386IN22;A0A386IPY1;A0A386INM2;A0A386IP91	FALSE	0.2966	Contrast selection
979	-0.527	4.549	0.1179	0.2892	DMSO_2h-DMSO_nas	CTPS1	A0A3B3IRI2;P17812;B4DMB5;B4E1E0;A0A3B3IRQ8;A0A3B3ITF6;A0A3B3ITB8;B7Z9C4	FALSE	0.9285	Contrast selection
980	0.7624	4.762	0.002933	0.03339	DMSO_2h-DMSO_nas	SSR1	C9J3L8;C9J5W0;B2R6N9;A0A3B3IRT8;E9PAL7;C9IZQ1;P43307	FALSE	2.533	Contrast selection
981	-0.1864	4.613	0.4539	0.6471	DMSO_2h-DMSO_nas	QSER1	A0A3B3IRW6;Q2KHR3;B3KWV1;H0YCQ7	FALSE	0.343	Contrast selection
982	-0.03467	4.078	0.9469	0.972	DMSO_2h-DMSO_nas	KDM5B	Q9UGL1;A0A3B3IS40;A0A3B3IT25;A0A3B3ITE7;A0A3B3ITA8;B3KV94;A0A3B3IS31;A0A3B3IT85;A0A3B3ITJ7;A0A3B3ISE6	FALSE	0.0237	Contrast selection
983	0.1794	3.725	0.7397	0.8573	DMSO_2h-DMSO_nas	MYST3;KAT6A	A5PLL3;A5PKX7;A0A3B3IS53;A0A3F2YNX6;Q92794;C9JJY6;A0A3B3ISU5	FALSE	0.131	Contrast selection
984	0.2063	4.027	0.7032	0.8329	DMSO_2h-DMSO_nas	IDE	A0A3B3ISG5;P14735;B7Z7W6;B3KSB8;Q59GA5	FALSE	0.1529	Contrast selection
985	1.151	4.013	0.1606	0.3459	DMSO_2h-DMSO_nas	RMI2	Q96E14;A0A3B3ISX4	FALSE	0.7943	Contrast selection
986	-0.9971	5.544	7.339e-4	0.0141	DMSO_2h-DMSO_nas	BLM	A0A3B3IT82;B2RAN0;P54132;H0YNU5;B7ZKN7;B7Z2X2	FALSE	3.134	Contrast selection
987	-0.01056	5.889	0.9579	0.9791	DMSO_2h-DMSO_nas	A0A3B3ITJ4	A0A3B3ITJ4	FALSE	0.01869	Contrast selection
988	0.2965	4.022	0.4014	0.6004	DMSO_2h-DMSO_nas	PGM1	B4DFP1;B7Z6C2;A0A3B3ITK7;P36871;B4DDQ8	FALSE	0.3964	Contrast selection
989	-1.478	4.665	0.06725	0.2113	DMSO_2h-DMSO_nas	FANCE	A0A3B3ITU7;Q9HB96	FALSE	1.172	Contrast selection
990	-0.2285	5.792	0.4003	0.5995	DMSO_2h-DMSO_nas	THRAP3	Q9Y2W1;A0A3B3ITZ9	FALSE	0.3976	Contrast selection
991	-0.4973	3.628	0.3635	0.5688	DMSO_2h-DMSO_nas	EIF2B5	A0A3B3IUB1;Q13144;Q59HD8;A0A3B3ITG6	FALSE	0.4395	Contrast selection
992	-0.01929	3.48	0.9669	0.9849	DMSO_2h-DMSO_nas	BIRC6	Q9NR09;A0A3B3IUB9	FALSE	0.01463	Contrast selection
993	-0.1147	5.757	0.7276	0.8483	DMSO_2h-DMSO_nas	PDCD11	A0A3B3IUD7;Q14690;B4DH82	FALSE	0.1381	Contrast selection
994	-0.4606	4.957	0.1371	0.3151	DMSO_2h-DMSO_nas	ARID1B	A0A3F2YNW7;Q8NFD5;A0A1B0GWJ2;A0A1B0GTJ8;A0A1B0GVK1;H0Y7H8;A0A1B0GV63	FALSE	0.863	Contrast selection
995	-0.2249	4.759	0.2763	0.483	DMSO_2h-DMSO_nas	SEC16A	A0A3F2YNX0;A0A3F2YNZ0;F1T0I1;O15027;A4QN19;A4QN18;X6RGP5;A0A0C4DH09	FALSE	0.5586	Contrast selection
996	-0.6138	5.514	0.0523	0.182	DMSO_2h-DMSO_nas	PRPF40A	A0A3F2YNY6;O75400	FALSE	1.281	Contrast selection
997	-0.7928	3.846	0.02297	0.1157	DMSO_2h-DMSO_nas	HMBS	A0A3F2YNY7;P08397;F5H226;F5H345;A0A3B3IRR1;A0A0G2JQQ7;A0A3B3IU56;F5GY90;A0A1W2PNU5;A0A3B3IU34;F5H0P4	FALSE	1.639	Contrast selection
998	-0.4371	6.024	0.07212	0.2187	DMSO_2h-DMSO_nas	PRMT1;HRMT1L2	Q99873;A0A3S6H812;A0A3S6H7E9;E9PKG1;A0A3S6H7X4;A0A3Q8AM27;Q5U8W9;A0A3Q8ATF5;A0A3Q8B022;A0A3S6H7G3;A0A3Q8APW9;A0A3Q8APX7;A0A3S6H7Z6;A0A3Q8AIR8;B4DJ87;E9PIX6;A0A3S6H7K8;A0A3Q8BCI7;E9PQ98;A0A3S6H942;A0A3S6H824;A0A3S6H7Y4;A0A3Q8B027;A0A3S6H765;A0A3S6H8A6;A0A3Q8APY3;A0A3S6H960;H0YDE4;A0A3Q8B4M4;A0A3Q8AIS2;A0A3S6H950;E9PNR9;A0A3Q8BCJ2	FALSE	1.142	Contrast selection
999	-0.1294	4.83	0.4868	0.6717	DMSO_2h-DMSO_nas	UBA2	B3KMZ6;B2RDF5;A0A3R5W301;Q9UBT2;K7EPL2	FALSE	0.3127	Contrast selection
1000	-0.3078	3.972	0.3613	0.5663	DMSO_2h-DMSO_nas	HBB;HBD	P68871;D9YZU5;A0A481SHK9;C8C504;E9NGZ5;Q0Z944;Q4TZM4;B3VL05;Q3LR79;Q14473;B3VL86;Q52MT0;Q6V0K9;Q8IUL9;Q8IZI0;Q9UK54;Q9BWU5;A0A2R8Y7R2;Q9GZL9;Q9BWV6;Q4TWB7;A0N071;A0A1B4WRL5;Q3Y9I8;F8W6P5;E9M263;Q9UP81;A0A2S1CVU8;A9YUX2;D5FZW3;Q14484;Q9BXA2;Q6J1Z7;P02042;Q9UBV6;B5ANL9;B3VL31	FALSE	0.4421	Contrast selection
1001	-0.03522	3.831	0.9212	0.9595	DMSO_2h-DMSO_nas	TBK1	A0A494C0X2;A0A494C167;A0A494C148;A0A494C045;Q9UHD2;B4E164;A0A494C0R4;A0A494C0A8;A0A494C1M6;A0A494C079	FALSE	0.03563	Contrast selection
1002	-0.6103	4.266	0.1247	0.2986	DMSO_2h-DMSO_nas	NKAP	A0A494C050;Q8N5F7	FALSE	0.904	Contrast selection
1003	0.4234	4.072	0.1242	0.2977	DMSO_2h-DMSO_nas	SUCLG1	A0A494C0D1;B7Z438;Q6IAL5;B2R8A1;A8K4W7;P53597	FALSE	0.906	Contrast selection
1004	0.9859	4.674	0.00892	0.06753	DMSO_2h-DMSO_nas	DIMT1	A8K9K8;A0A494C0G7;Q9UNQ2;A0A0C4DGB1;B4DRY2	FALSE	2.05	Contrast selection
1005	0.08194	4.175	0.8	0.8928	DMSO_2h-DMSO_nas	ZNF827	A0A494C0H4;Q17R98;G5E9Z1	FALSE	0.09691	Contrast selection
1006	-0.2453	4.836	0.6329	0.7842	DMSO_2h-DMSO_nas	TGM3	A0A494C0J7;Q08188;B4DQ50	FALSE	0.1986	Contrast selection
1007	-0.5439	4.031	0.2333	0.4354	DMSO_2h-DMSO_nas	CLUH	I3L2B0;A0A494C0R8;K7EIG1;O75153	FALSE	0.6322	Contrast selection
1008	-0.3223	4.999	0.2222	0.4257	DMSO_2h-DMSO_nas	PARN	O95453;A0A494C0W0;A0A494C0K5;A0A494C1N1;A0A494C0Q2;A0A494C1K5;A0A494BZW7;A0A494C0Q6;A0A494C0P9;A0A494BZU6;A0A494C156;A0A494C1G3;H3BRK1;B3KN69;A0A494C002	FALSE	0.6532	Contrast selection
1009	0.455	4.671	0.1592	0.3444	DMSO_2h-DMSO_nas	TBCB	A0A494C0X0;Q99426;K7EP07;K7EK42	FALSE	0.7982	Contrast selection
1010	-1.528	4.153	0.003692	0.03953	DMSO_2h-DMSO_nas	MCM8;FLJ00323	A0A494C100;Q9UJA3;Q6ZMK4;A0A0S2Z5Q9;A0A0S2Z618	FALSE	2.433	Contrast selection
1011	-0.1974	3.901	0.6867	0.8215	DMSO_2h-DMSO_nas	DIP2A;DIP2B	A0A494C143;Q14689;Q96NX2;Q8N7L2;Q9P265	FALSE	0.1632	Contrast selection
1012	-0.8788	4.624	0.08887	0.2469	DMSO_2h-DMSO_nas	CYTSA;SPECC1L;SPECC1L-ADORA2A	B2RMV2;A0A494C1J1;Q69YQ0;F8WAN1;Q59GT7;C9J8U1	FALSE	1.051	Contrast selection
1013	-0.7611	4.436	0.01117	0.07742	DMSO_2h-DMSO_nas	ALDH1L2	A0A494C1M4;B4DTU7;Q3SY69	FALSE	1.952	Contrast selection
1014	-0.6455	5.462	0.01134	0.07743	DMSO_2h-DMSO_nas	SART3	A0A499FI31;Q15020;F8VV04;B4DRG9;B4E3R6	FALSE	1.945	Contrast selection
1015	1.269	4.046	0.002834	0.0325	DMSO_2h-DMSO_nas	ESYT2	A0A499FIX8;H7BXI1;A0A087WXU3;A0FGR8	FALSE	2.548	Contrast selection
1016	-1.185	4.776	0.001217	0.01973	DMSO_2h-DMSO_nas	WDR26	A0A499FIZ0;Q9H7D7;B4DRF0	FALSE	2.915	Contrast selection
1017	0.2675	4.308	0.5392	0.7152	DMSO_2h-DMSO_nas	IGK@;HEL-213;IGKC	Q8TCD0;A0A4P8J2G1;Q6GMX0;Q6P5S8;Q6PIL8;Q7Z3Y4;V9HW34;Q6PJF2;Q5EFE6;Q0KKI6;A0A4P8J4D6;P01834;P0DOX7	FALSE	0.2682	Contrast selection
1018	-0.3217	3.846	0.4822	0.6696	DMSO_2h-DMSO_nas	STRN3	A0AV58;Q13033	FALSE	0.3167	Contrast selection
1019	-0.1948	4.85	0.3428	0.5486	DMSO_2h-DMSO_nas	BARD1	Q53F80;B2RAM8;A0AVN2;Q99728;B4DX74;A0A087X2H0;F6MDI1;F6MDI0;C9IYG1	FALSE	0.465	Contrast selection
1020	0.1806	3.731	0.7722	0.8737	DMSO_2h-DMSO_nas	KIF13B	A0JLQ2;E7ERX9;D3DSU3;Q9NQT8	FALSE	0.1123	Contrast selection
1021	-1.346	3.773	0.04566	0.1686	DMSO_2h-DMSO_nas	BUB1	A0JLU2;B4DYG2;A8K5A6;O43683	FALSE	1.34	Contrast selection
1022	-0.3541	3.991	0.5784	0.7455	DMSO_2h-DMSO_nas	PIK3R4	A0JP11;B2RAJ6;Q99570	FALSE	0.2377	Contrast selection
1023	-0.4648	4.059	0.3116	0.5197	DMSO_2h-DMSO_nas	UBE2V2;TMEM189-UBE2V1;UBE2V1	A0M8W4;I3L0A0;Q15819;Q13404;A0A0A0MSL3;G3V2F7;G3V113;H0YBP9	FALSE	0.5064	Contrast selection
1024	-0.3106	5.693	0.1773	0.3689	DMSO_2h-DMSO_nas	SMU1	A0MNN4;Q2TAY7	FALSE	0.7513	Contrast selection
1025	-0.3674	5.536	0.2692	0.4752	DMSO_2h-DMSO_nas	WDR57;SNRNP40	A0MNP2;Q96DI7;B2R9I9	FALSE	0.5699	Contrast selection
1026	0.914	3.779	0.1444	0.3246	DMSO_2h-DMSO_nas	FBXO38	A0PJ52;Q6AZE0;Q6PIJ6	FALSE	0.8403	Contrast selection
1027	1.113	5.225	2.859e-4	0.007303	DMSO_2h-DMSO_nas	RPL14	E7EPB3;A0PJ62;B7Z6S8;A8K7N0;Q6IPH7;P50914;A8K3Q9	TRUE	3.544	Contrast selection
1028	0.05879	4.821	0.8118	0.9018	DMSO_2h-DMSO_nas	SRP72;HEL103	Q86X80;A0PJJ5;Q0D2M6;V9HWK0;O76094;Q71V07;D6RDY6;R4GNC1	FALSE	0.09057	Contrast selection
1029	-1.03	4.587	0.06598	0.2093	DMSO_2h-DMSO_nas	QRICH1	A1L3Z9;Q2TAL8;Q9NXG9;Q9H9Z1	FALSE	1.181	Contrast selection
1030	-0.05101	4.019	0.8677	0.9296	DMSO_2h-DMSO_nas	MAPK8;MAPK10;MAPK9	P45983;A1L4K2;B5BUB8;P53779;A0A286YFC0;A0A286YF35;A0A286YF19;D7R526;D7R527;A0A286YEQ0;A0A286YFI3;D6RJF9;A0A286YEQ7;A0A286YEX7;A0A286YFJ6;A8MWW6;A0A286YFB6;A0A1P0B7D2;B5BUJ7;A0A286YFJ4;A0A286YFD7;A0A286YES9;A0A286YEN5;A0A286YF85;A0A286YF97;A0A286YFA6;A0A286YF62;A0A286YFM6;A0A286YFN2;D7R525;D6RCB1;P45984;A0A286YEW9;A0A286YEV3;J3KNK1;A0A286YEY0;A0A3B3IRW7;C9J762;A0A286YF83	FALSE	0.06164	Contrast selection
1031	1.147	4.84	0.0202	0.107	DMSO_2h-DMSO_nas	SH3PXD2B	A1X283	FALSE	1.695	Contrast selection
1032	-0.5599	3.964	0.2104	0.4113	DMSO_2h-DMSO_nas	AAR2	A2A2Q9;Q9Y312	FALSE	0.677	Contrast selection
1033	-0.2393	4.122	0.5402	0.7159	DMSO_2h-DMSO_nas	DDX58	B4DWT9;A2A376;B3KWW1;O95786;B3KN51	FALSE	0.2674	Contrast selection
1034	1.115	5.414	0.003043	0.03427	DMSO_2h-DMSO_nas	RPS6	Q96DV6;A2A3R6;P62753	FALSE	2.517	Contrast selection
1035	0.1541	4.672	0.5042	0.6876	DMSO_2h-DMSO_nas	Hin-3;BRE	A2NFR5;Q6ZWH1;Q9NXR7;F8W733	FALSE	0.2974	Contrast selection
1036	-1.69	4.191	0.002873	0.03283	DMSO_2h-DMSO_nas	A2NX49	A2NX49	FALSE	2.542	Contrast selection
1037	-0.5531	4.738	0.04903	0.1756	DMSO_2h-DMSO_nas	IQGAP3	A2RRC9;F2Z2E2;Q86VI3	FALSE	1.31	Contrast selection
1038	-0.2164	4.883	0.3779	0.581	DMSO_2h-DMSO_nas	NBAS	A2RRP1;G1UI26;H0Y5G7	FALSE	0.4226	Contrast selection
1039	-0.9542	5.323	9.859e-4	0.01702	DMSO_2h-DMSO_nas	MORC3	B4DHJ4;A2RU29;Q4VBZ9;Q14149	FALSE	3.006	Contrast selection
1040	0.6558	4.649	0.02788	0.1284	DMSO_2h-DMSO_nas	TMSB4X	A2VCK8;P62328;Q0P5T0;Q0P5U7;Q0P5Q0;Q0P5P4;Q0P5N8	FALSE	1.555	Contrast selection
1041	0.05304	4.885	0.8488	0.9215	DMSO_2h-DMSO_nas	NKRF;NRF	Q6NUN2;A3F769;A3F768;O15226;A2I829	FALSE	0.07118	Contrast selection
1042	0.2325	4.22	0.3307	0.5373	DMSO_2h-DMSO_nas	AURKA	A3KFJ0;O14965;Q5QPD4;B2R6Z3;B4DX16;A3KFJ1	FALSE	0.4806	Contrast selection
1043	-0.4524	4.728	0.2617	0.4687	DMSO_2h-DMSO_nas	EXOSC2	A3KFL2;Q13868;A3KFL5;B4E001;A3KFL1	FALSE	0.5823	Contrast selection
1044	-0.5063	5.386	0.0358	0.1478	DMSO_2h-DMSO_nas	SBNO1	A3KN83	FALSE	1.446	Contrast selection
1045	2.543	7.324	3.425e-5	0.001856	DMSO_2h-DMSO_nas	HIST1H1E	A3R0T8;P10412;Q4VB24;B2R984;A3R0T7	TRUE	4.465	Contrast selection
1046	0.07374	6.011	0.7061	0.8342	DMSO_2h-DMSO_nas	DDX1	A3RJH1;Q92499;F1T0B3;A0A087X2G1;B4DP70	FALSE	0.1511	Contrast selection
1047	-0.3609	4.681	0.1027	0.2685	DMSO_2h-DMSO_nas	ORC5L;ORC5	Q53FC8;A8K8C0;A4D0P7;O43913;Q9UDM8	FALSE	0.9884	Contrast selection
1048	-1.145	4.098	0.05262	0.1829	DMSO_2h-DMSO_nas	TES	Q53GU1;B2RDR4;A4D0U5;Q9UGI8;E0X098;F8W7T0	FALSE	1.279	Contrast selection
1049	-0.3022	4.564	0.2029	0.4031	DMSO_2h-DMSO_nas	CAPZA2	Q53GE2;Q53GC7;A4D0V4;P47755;C9JUG7;F8W9N7;B4DE01	FALSE	0.6927	Contrast selection
1050	-0.4984	4.092	0.2945	0.5039	DMSO_2h-DMSO_nas	LSM8	A4D0W0;O95777;F2Z2Y6;C9JIZ0;C9JNV3	FALSE	0.531	Contrast selection
1051	-2.107	4.209	2.221e-5	0.001342	DMSO_2h-DMSO_nas	RPA3	P35244;A4D105;B5MC59	TRUE	4.653	Contrast selection
1052	-0.257	6.12	0.3429	0.5486	DMSO_2h-DMSO_nas	CBX3	A4D177;Q13185;S4R2Y4	FALSE	0.4648	Contrast selection
1053	0.6322	4.751	0.261	0.4683	DMSO_2h-DMSO_nas	CPA4	B7Z577;B7Z5J4;A4D1M3;Q9UI42	FALSE	0.5834	Contrast selection
1054	-0.02994	5.047	0.9161	0.9572	DMSO_2h-DMSO_nas	CHCHD3	A4D1N4;C9JRZ6;F8WAR4;Q9NX63;B7Z1X9	FALSE	0.03805	Contrast selection
1055	0.07874	4.796	0.7199	0.8424	DMSO_2h-DMSO_nas	SSBP1	Q567R6;A4D1U3;Q04837;C9K0U8;A0A0G2JLD8;E7EUY5;B7Z268	FALSE	0.1427	Contrast selection
1056	-0.4441	3.877	0.2395	0.4426	DMSO_2h-DMSO_nas	PCOLCE	Q15113;A4D2D2;B4DPJ4	FALSE	0.6208	Contrast selection
1057	0.6991	4.68	0.01374	0.0858	DMSO_2h-DMSO_nas	YKT6	Q9UES0;A4D2J0;O15498;B5BU81	FALSE	1.862	Contrast selection
1058	0.5014	4.86	0.02003	0.107	DMSO_2h-DMSO_nas	RAC1;hCG_20693	A4D2P1;A4D2P0;P63000;A4D2P2;A0A024R9T5	FALSE	1.698	Contrast selection
1059	-0.9593	5.592	7.465e-4	0.01413	DMSO_2h-DMSO_nas	ATRX	A4LAA3;P46100;B4DHH8	FALSE	3.127	Contrast selection
1060	0.3592	4.391	0.3426	0.5486	DMSO_2h-DMSO_nas	MAP2K1	B4DFY5;A4QPA9;Q02750	FALSE	0.4652	Contrast selection
1061	-0.03079	4.098	0.9474	0.972	DMSO_2h-DMSO_nas	DNAJC1	A4VCI1;Q96NY3;Q96KC8	FALSE	0.02348	Contrast selection
1062	-1.757	4.306	4.827e-4	0.01025	DMSO_2h-DMSO_nas	FAAP100;C17orf70	A4ZI32;Q0VG06;A0A024R8W1	FALSE	3.316	Contrast selection
1063	-1.109	4.384	0.005984	0.05312	DMSO_2h-DMSO_nas	PIAS1	Q1XBU8;A4ZVS8;O75925;A4ZVS7	FALSE	2.223	Contrast selection
1064	0.6436	5.119	0.004348	0.04351	DMSO_2h-DMSO_nas	MORF4L1	A5D8W6;B3KTM8;Q9UBU8;H0YLJ3;H0YMJ0;Q0VAE4;H0YM21	FALSE	2.362	Contrast selection
1065	-0.8283	4.269	0.08006	0.2315	DMSO_2h-DMSO_nas	MAN2A1	A5PKX5;Q16706	FALSE	1.097	Contrast selection
1066	0.3805	5.249	0.0784	0.2298	DMSO_2h-DMSO_nas	EXOSC9	D6RIY6;A5PLM5;Q06265;B4DXG8;D6R905	FALSE	1.106	Contrast selection
1067	-0.2118	5.012	0.3112	0.5193	DMSO_2h-DMSO_nas	CNOT1	A5YKK6	FALSE	0.507	Contrast selection
1068	0.06538	5.038	0.7232	0.8451	DMSO_2h-DMSO_nas	CEP170	Q5SW79;B2RTS4;A6H8X9;H0Y2V6;B4DL23	FALSE	0.1407	Contrast selection
1069	0.8861	4.182	0.004811	0.0467	DMSO_2h-DMSO_nas	PIGK	B1AK81;A6NEM5;Q92643	FALSE	2.318	Contrast selection
1070	-0.3086	4.097	0.27	0.4758	DMSO_2h-DMSO_nas	BPNT1;HEL20	A6NF51;V9HWF9;O95861;F8VVW8;F8VZG4;F8W1J0	FALSE	0.5686	Contrast selection
1071	0.3161	3.922	0.422	0.6214	DMSO_2h-DMSO_nas	NUDT5	A6NFX8;Q9UKK9	FALSE	0.3747	Contrast selection
1072	-0.68	5.042	0.02692	0.1268	DMSO_2h-DMSO_nas	ZMYM3	A6NHB5;Q14202;A6NHN7	FALSE	1.57	Contrast selection
1073	-0.6487	6.58	0.01355	0.08512	DMSO_2h-DMSO_nas	SMCHD1	A6NHR9;J3KTL8	FALSE	1.868	Contrast selection
1074	-0.01592	4.329	0.9428	0.9703	DMSO_2h-DMSO_nas	USP14	A6NJA2;B2RD79;P54578;D3DUG9;B3KTG4	FALSE	0.02559	Contrast selection
1075	-0.6343	4.194	0.06817	0.2135	DMSO_2h-DMSO_nas	RNPEP	A6NKB8;Q7RU04;Q9H4A4	FALSE	1.166	Contrast selection
1076	-2.816	5.796	8.753e-7	1.612e-4	DMSO_2h-DMSO_nas	POLA1	P09884;A6NMQ1;A0A087WU64	TRUE	6.058	Contrast selection
1077	0.9945	6.676	0.02347	0.1172	DMSO_2h-DMSO_nas	RRBP1	A7BI36;Q9P2E9	FALSE	1.629	Contrast selection
1078	-0.3478	4.326	0.3752	0.5786	DMSO_2h-DMSO_nas	CLIP2	A7E2F7;A0A140VJG6;Q9UDT6	FALSE	0.4258	Contrast selection
1079	1.154	5.837	0.001404	0.02184	DMSO_2h-DMSO_nas	UNC84A	A7MCZ7	FALSE	2.853	Contrast selection
1080	0.8592	5.472	0.00645	0.05552	DMSO_2h-DMSO_nas	POM121C	A8CG34;B4DET5	FALSE	2.19	Contrast selection
1081	-0.1703	4.684	0.3851	0.5869	DMSO_2h-DMSO_nas	GABPA	Q8IYS3;Q53FW7;B2R8X4;A8IE48;Q06546	FALSE	0.4144	Contrast selection
1082	-0.5069	4.803	0.03289	0.141	DMSO_2h-DMSO_nas	KNTC2;NDC80	A8K031;O14777;Q05DQ6	FALSE	1.483	Contrast selection
1083	0.5311	4.687	0.08914	0.2469	DMSO_2h-DMSO_nas	TRAM1	G3XAN4;Q6FHU7;Q6FHL3;A8K032;Q15629	FALSE	1.05	Contrast selection
1084	-0.07567	5.182	0.7463	0.8615	DMSO_2h-DMSO_nas	DIEXF	A8K0P8;Q68CQ4	FALSE	0.1271	Contrast selection
1085	-0.2011	4.091	0.6202	0.7748	DMSO_2h-DMSO_nas	NCOA3	Q0IIN7;Q569F6;A8K0W8;Q59EE8;Q9Y6Q9;B4DYT5	FALSE	0.2075	Contrast selection
1086	-0.01214	4.794	0.9657	0.9846	DMSO_2h-DMSO_nas	GLS	A8K132;O94925;Q53TX0	FALSE	0.01514	Contrast selection
1087	-0.5645	4.254	0.3087	0.5167	DMSO_2h-DMSO_nas	NRIP1	A8K171;P48552	FALSE	0.5105	Contrast selection
1088	-1.583	5.341	2.56e-4	0.006759	DMSO_2h-DMSO_nas	NBN	A8K1D3;O60934;A6H8Y5;A0A0C4DG07;A0PJ71	TRUE	3.592	Contrast selection
1089	1.3	4.309	0.03428	0.1444	DMSO_2h-DMSO_nas	DKFZp586I1223;PMPCB	Q9UG64;B3KQ85;B4DM90;Q96CP5;B3KM34;A8K1E9;G3V0E4;O75439	FALSE	1.465	Contrast selection
1090	-0.5694	4.094	0.1895	0.3847	DMSO_2h-DMSO_nas	MIS12	A8K1M4;Q9H081	FALSE	0.7224	Contrast selection
1091	-0.4026	4.398	0.3397	0.5457	DMSO_2h-DMSO_nas	BRD8	B4DEG9;H7C179;B4DN43;B5MCW3;H7C127;B2R5V7;A8K1N6;Q9H0E9;H7C128;H7C2P4	FALSE	0.4689	Contrast selection
1092	-0.1336	4.726	0.5083	0.6914	DMSO_2h-DMSO_nas	PARP2	G3V167;A8K214;Q9UGN5;B4DV82	FALSE	0.2939	Contrast selection
1093	1.306	5.501	2.785e-4	0.007226	DMSO_2h-DMSO_nas	VRK1	A8K245;Q99986;H0YJ50	TRUE	3.555	Contrast selection
1094	-2.301	3.934	0.04004	0.1565	DMSO_2h-DMSO_nas	ZBTB20	B2RCW4;A8K251;Q9HC78	FALSE	1.397	Contrast selection
1095	-0.7609	4.385	0.03085	0.1358	DMSO_2h-DMSO_nas	L3MBTL3	A8K2F4;Q96JM7	FALSE	1.511	Contrast selection
1096	-0.1877	5.092	0.3986	0.5986	DMSO_2h-DMSO_nas	PSMC4	A8K2M0;P43686	FALSE	0.3994	Contrast selection
1097	-0.8703	4.244	0.01783	0.1004	DMSO_2h-DMSO_nas	EGFR	E7BSV0;P00533;Q2TTR7;A8K2T7;A9CB80;Q504U8;F2YGG7;E9PFD7;B7Z2I3;Q59FL8;Q68GS6	FALSE	1.749	Contrast selection
1098	-0.8734	4.606	0.1424	0.3214	DMSO_2h-DMSO_nas	A2ML1	A8K2U0;B3KVV6;Q6ZWK7	FALSE	0.8465	Contrast selection
1099	-0.05388	4.696	0.8689	0.9296	DMSO_2h-DMSO_nas	GSPT1;GSPT2	Q7KZX8;B2RCT6;A8K2W7;P15170;H3BR35;B4DQM6;Q8IYD1	FALSE	0.06102	Contrast selection
1100	-0.06304	4.596	0.8487	0.9215	DMSO_2h-DMSO_nas	RAD54B;DKFZp434J1672	A8K322;Q9Y620;Q9UF71;A0A087X0H2	FALSE	0.07125	Contrast selection
1101	0.7914	5.821	5.98e-4	0.01205	DMSO_2h-DMSO_nas	SAFB	B7ZLP5;A8K329;Q15424;B7Z2Z1;B7Z5X3;B7Z1C7;B7Z2F6;B7Z959	FALSE	3.223	Contrast selection
1102	0.09011	5.708	0.6714	0.8104	DMSO_2h-DMSO_nas	WDR75	A8K330;Q8IWA0	FALSE	0.173	Contrast selection
1103	0.456	4.371	0.2043	0.4039	DMSO_2h-DMSO_nas	GGH	Q92820;A8K335	FALSE	0.6898	Contrast selection
1104	-0.1442	4.783	0.6497	0.7962	DMSO_2h-DMSO_nas	CSK	B5BU52;B2R6Q4;A8K3B6;P41240;B4DP99;Q53EL3;B4DMZ0	FALSE	0.1873	Contrast selection
1105	-0.2438	5.629	0.2646	0.4706	DMSO_2h-DMSO_nas	CCT4	A8K3C3;P50991;B7Z9L0;B7Z2Z8;B7Z2F4	FALSE	0.5773	Contrast selection
1106	-0.2982	5.624	0.3093	0.5175	DMSO_2h-DMSO_nas	LUC7L3;CROP	A8K3C5;J3KPP4;O95232;Q6PKC2;Q86Y74;B4DJ96;D6RDI2	FALSE	0.5096	Contrast selection
1107	-0.2395	5.818	0.2448	0.4499	DMSO_2h-DMSO_nas	Nbla02942;SEPT7;DKFZp686F17268	A8K3D0;Q3LIE9;Q8TC62;Q16181;E7EPK1;E7ES33;A4GYY8;B4DUD6;G3V1Q4;B4DNE4;A0A024RA87;A0A023T695;Q59EY4;B4DPQ6	FALSE	0.6111	Contrast selection
1108	0.2972	4.191	0.4172	0.6168	DMSO_2h-DMSO_nas	APPL2	B7Z1Q8;B3KMB9;A8K3E7;Q8NEU8	FALSE	0.3796	Contrast selection
1109	0.5405	5.224	0.01958	0.1056	DMSO_2h-DMSO_nas	PTPN1	P18031;A8K3M3;B4DSN5	FALSE	1.708	Contrast selection
1110	0.7232	3.917	0.04567	0.1686	DMSO_2h-DMSO_nas	PTPN2	K7EQG9;A8K3N4;Q59F91;P17706;D3DUJ3	FALSE	1.34	Contrast selection
1111	0.8095	4.302	0.02721	0.1272	DMSO_2h-DMSO_nas	SERPINB7;DKFZp686D06190	A8K4B1;A8K3Q8;O75635;Q6MZG5	FALSE	1.565	Contrast selection
1112	-0.2407	5.077	0.4028	0.6018	DMSO_2h-DMSO_nas	BOP1	A8K3R2;Q14137;B4DEN9;B2RDN4;Q4G0D9;Q6DKJ9	FALSE	0.3949	Contrast selection
1113	-3.1	5.674	4.755e-8	3.735e-5	DMSO_2h-DMSO_nas	RFC5	Q6LES9;A8K3S0;Q59GW7;P40937;A8K4Z2	TRUE	7.323	Contrast selection
1114	-0.2494	4.287	0.3661	0.5717	DMSO_2h-DMSO_nas	DSN1	Q5JW57;Q5JW53;Q5JW54;Q4G1A1;A8K3X3;Q9H410	FALSE	0.4364	Contrast selection
1115	0.2881	4.939	0.3377	0.5436	DMSO_2h-DMSO_nas	LYAR	A8K3Y5;Q9NX58	FALSE	0.4714	Contrast selection
1116	-0.3474	4.445	0.2492	0.4554	DMSO_2h-DMSO_nas	MEMO1	A8K3Y8;Q9Y316;A0A1S5UZ25;Q2VIM3	FALSE	0.6035	Contrast selection
1117	0.999	4.997	0.01191	0.07912	DMSO_2h-DMSO_nas	NUP35	A8K3Z5;Q8NFH5;C9IYQ7;F8WCF5;F8WEL4;A8K0N6	FALSE	1.924	Contrast selection
1118	0.532	5.133	0.08226	0.2362	DMSO_2h-DMSO_nas	HEL-S-54e;PHB	Q6PUJ7;Q6FHP5;A8K401;P35232;Q53FV0;C9JW96;C9JZ20;E7ESE2;E9PCW0	FALSE	1.085	Contrast selection
1119	0.61	6.108	0.0266	0.1261	DMSO_2h-DMSO_nas	PPIA;HEL-S-69p	P62937;A8K486;V9HWF5;B2RE56;B4DM82;C9J5S7;F8WE65	FALSE	1.575	Contrast selection
1120	-0.3988	5.154	0.07054	0.2159	DMSO_2h-DMSO_nas	MARS	A8K492;P56192;B4DF61;B4E0E9	FALSE	1.152	Contrast selection
1121	1.074	5.352	0.001218	0.01973	DMSO_2h-DMSO_nas	RPL13	Q6NZ55;A8K4C8;P26373;J3QSB4	FALSE	2.914	Contrast selection
1122	0.2607	5.191	0.4319	0.6303	DMSO_2h-DMSO_nas	FUS	A8K4H1;Q8TBR3;Q6IBQ5;H3BPE7;P35637;Q59H57;B4DR70;Q13344;Q70T18	FALSE	0.3646	Contrast selection
1123	0.2128	3.827	0.4533	0.6468	DMSO_2h-DMSO_nas	EMC2	Q53HG5;A8K4K9;Q15006	FALSE	0.3436	Contrast selection
1124	-0.1263	4.438	0.6307	0.7827	DMSO_2h-DMSO_nas	CCNT1	A8K4M5;O60563	FALSE	0.2002	Contrast selection
1125	-0.3551	4.929	0.1783	0.37	DMSO_2h-DMSO_nas	URB2	A8K4P8;Q14146;Q6PCC8	FALSE	0.7488	Contrast selection
1126	-0.6515	5.153	0.006494	0.05552	DMSO_2h-DMSO_nas	PSMD5	A8K4T6;Q16401	FALSE	2.187	Contrast selection
1127	-0.6827	4.364	0.03256	0.1407	DMSO_2h-DMSO_nas	NCAPH	B4DRG7;E9PHA2;A8K4T8;Q15003;C9J470	FALSE	1.487	Contrast selection
1128	0.1811	5.678	0.459	0.6502	DMSO_2h-DMSO_nas	RALY	A8K4T9;Q53GL6;Q5QPL9;Q9UKM9;Q5QPM1;Q5QPM0;B4DSJ1;Q5QPM2	FALSE	0.3382	Contrast selection
1129	-0.2704	3.883	0.4569	0.6484	DMSO_2h-DMSO_nas	ACAT2	Q59GW6;A8K4W5;Q9BWD1	FALSE	0.3402	Contrast selection
1130	0.1949	4.318	0.4685	0.6556	DMSO_2h-DMSO_nas	BUD13	A8K4Z6;Q9BRD0	FALSE	0.3293	Contrast selection
1131	0.1267	5.094	0.6709	0.8104	DMSO_2h-DMSO_nas	UBE2I	H3BQQ9;A8K503;Q7KZS0;B0QYN7;P63279;H3BPC4	FALSE	0.1734	Contrast selection
1132	-0.1117	4.511	0.7389	0.8569	DMSO_2h-DMSO_nas	hCG_1994066;SNRNP27	A8K513;Q8WVK2	FALSE	0.1314	Contrast selection
1133	0.901	5.677	0.00199	0.02614	DMSO_2h-DMSO_nas	RPS23	A8K517;P62266;D6RD47	FALSE	2.701	Contrast selection
1134	-0.1668	4.962	0.5688	0.7382	DMSO_2h-DMSO_nas	PELP1	A8K548;Q8IZL8;C9JFV4;B4DR36;E7EV54;B4DEX7;O15451	FALSE	0.245	Contrast selection
1135	-0.3273	5.58	0.2789	0.486	DMSO_2h-DMSO_nas	SRSF6;HEL-S-91;SFRS6	Q59GY3;A8K588;Q13247;V9HVZ0;B5BU15	FALSE	0.5546	Contrast selection
1136	-1.146	4.331	0.003748	0.03978	DMSO_2h-DMSO_nas	SH3BP4	Q9P0V3;A8K594	FALSE	2.426	Contrast selection
1137	0.0371	4.827	0.8978	0.9431	DMSO_2h-DMSO_nas	TIAL1	Q2TSD2;A8K5C4;Q01085;O15187;B4DHS3;Q59G49;Q49AS9	FALSE	0.04684	Contrast selection
1138	-1.7	4.578	1.99e-4	0.005938	DMSO_2h-DMSO_nas	EXO1	A8K5H6;Q9UQ84;A0A024R3V2	TRUE	3.701	Contrast selection
1139	-0.3062	3.981	0.598	0.7585	DMSO_2h-DMSO_nas	YME1L1;FTSH	A8K5H7;Q96I63;Q96TA2;Q9Y2Q2;Q9NQ51	FALSE	0.2233	Contrast selection
1140	0.3581	4.451	0.2279	0.4315	DMSO_2h-DMSO_nas	TGM1	B0AZN7;A8K5N5;P22735;B0AZM8;B4DRV1	FALSE	0.6423	Contrast selection
1141	-0.06822	4.487	0.7711	0.8734	DMSO_2h-DMSO_nas	MEPCE	A8K5Q1;Q7L2J0	FALSE	0.1129	Contrast selection
1142	0.2389	5.111	0.3807	0.5836	DMSO_2h-DMSO_nas	SUGT1	A8K5T7;Q9Y2Z0;A8K7W3;B4DYC6	FALSE	0.4194	Contrast selection
1143	-0.5962	3.99	0.09897	0.2622	DMSO_2h-DMSO_nas	PHF12	B4DFE2;A8K5V5;Q96QT6;C9J9G2	FALSE	1.004	Contrast selection
1144	0.6106	4.398	0.2754	0.4826	DMSO_2h-DMSO_nas	IARS2	A8K5W7;Q9NSE4	FALSE	0.56	Contrast selection
1145	-0.5116	5.475	0.01713	0.09823	DMSO_2h-DMSO_nas	XPO5	A8K5Y7;Q9HAV4;B3KPQ5;B3KNC6;Q9H8N6	FALSE	1.766	Contrast selection
1146	-0.517	4.684	0.03922	0.1548	DMSO_2h-DMSO_nas	TSHZ3	Q63HK5;A8K601;B4DDN6	FALSE	1.406	Contrast selection
1147	-0.1151	5.109	0.6107	0.7683	DMSO_2h-DMSO_nas	XPO7	A8K607;Q9UIA9;E7ESC6;B4DSP8;D3DSQ7	FALSE	0.2142	Contrast selection
1148	0.7509	4.344	0.1128	0.2831	DMSO_2h-DMSO_nas	OSTF1	A8K646;Q92882	FALSE	0.9478	Contrast selection
1149	0.04164	4.677	0.8569	0.9253	DMSO_2h-DMSO_nas	C1QBP	A8K651;Q07021;I3L3Q7;I3L3B0	FALSE	0.06705	Contrast selection
1150	0.7447	5.18	0.03164	0.1377	DMSO_2h-DMSO_nas	MBD1	A8K654;Q9UIS9;A0A0A0MS90;B4DI41;B4DUR3	FALSE	1.5	Contrast selection
1151	-0.4479	5.217	0.1424	0.3214	DMSO_2h-DMSO_nas	NOSIP	A8K670;Q9Y314;A0A075B6F9;M0R3B2	FALSE	0.8466	Contrast selection
1152	-0.1243	5.847	0.4868	0.6717	DMSO_2h-DMSO_nas	HEL-S-94n;STIP1	V9HW72;A8K690;P31948	FALSE	0.3127	Contrast selection
1153	0.3189	4.95	0.2284	0.4318	DMSO_2h-DMSO_nas	EMG1	A8K6D2;Q92979;V9GYP5;B4DQC7;A0A087WWQ2	FALSE	0.6413	Contrast selection
1154	-0.3033	5.201	0.1306	0.3057	DMSO_2h-DMSO_nas	DHX38	A8K6G9;Q92620;B4DET0;B4DM30	FALSE	0.8842	Contrast selection
1155	-0.7289	5.005	0.02524	0.1226	DMSO_2h-DMSO_nas	DHX8	F5H658;B7Z8F4;Q86YB2;Q86X36;A8K6J9;Q14562;B4DFD7	FALSE	1.598	Contrast selection
1156	0.1177	4.127	0.644	0.7924	DMSO_2h-DMSO_nas	MAP3K7IP1;TAB1	A8K6K3;Q59FT7;Q15750;B7Z9N9;B7Z3S5	FALSE	0.1911	Contrast selection
1157	-0.08827	3.853	0.8806	0.9357	DMSO_2h-DMSO_nas	GYS1	Q53ER0;A8K6K7;P13807	FALSE	0.05521	Contrast selection
1158	0.679	3.706	0.2322	0.4354	DMSO_2h-DMSO_nas	VTI1B	Q5TZX9;A8K6M4;Q9UEU0;B2RE64	FALSE	0.6342	Contrast selection
1159	-0.8911	4.781	0.04947	0.176	DMSO_2h-DMSO_nas	RBM6	A8K6Q4;P78332;E9PGM9;F8WCA5;B3KSK6	FALSE	1.306	Contrast selection
1160	-0.1916	4.989	0.4398	0.6362	DMSO_2h-DMSO_nas	TFRC	A8K6Q8;P02786;G3V0E5;B7Z2I6	FALSE	0.3568	Contrast selection
1161	-0.03285	5.045	0.8551	0.9246	DMSO_2h-DMSO_nas	ASH2L	F5H8F7;B4DPT1;A8K6T5;Q9UBL3	FALSE	0.06799	Contrast selection
1162	-0.1904	5.612	0.4723	0.6598	DMSO_2h-DMSO_nas	HNRNPUL1;HNRPUL1	Q9BUJ2;A8K6U7;B7Z4B8;A0A0A0MRA5;A0A024R0J9;A8K3W4;A8K5K0;M0R3F1	FALSE	0.3258	Contrast selection
1163	-0.6145	4.848	0.06209	0.2015	DMSO_2h-DMSO_nas	SEC24D	B3KM89;A8K6V0;O94855;Q49AI3;E9PC44;E9PDM8;Q4W5D3	FALSE	1.207	Contrast selection
1164	-0.4631	6.064	0.05835	0.1937	DMSO_2h-DMSO_nas	SF3B3	A8K6V3;Q15393;B3KQH1;B3KM77	FALSE	1.234	Contrast selection
1165	-0.2261	5.301	0.3463	0.5512	DMSO_2h-DMSO_nas	CTR9	Q6PD62;A8K6X9	FALSE	0.4605	Contrast selection
1166	0.03394	4.696	0.8966	0.9424	DMSO_2h-DMSO_nas	ETS1	Q6FG54;Q5U0M2;A8K725;P14921;B4DW78	FALSE	0.04742	Contrast selection
1167	0.3091	4.045	0.4055	0.6047	DMSO_2h-DMSO_nas	ORC1L;ORC1	B7Z8H0;Q96F82;A8K794;Q13415	FALSE	0.392	Contrast selection
1168	-0.4359	4.464	0.1476	0.3287	DMSO_2h-DMSO_nas	DDX49;DKFZp564G1016	A8K7A1;Q9Y6V7;Q69YV6;Q9NVY6	FALSE	0.8309	Contrast selection
1169	1.386	5.286	6.482e-5	0.002829	DMSO_2h-DMSO_nas	CDCA8	Q53HL2;A8K7A2	TRUE	4.188	Contrast selection
1170	1.304	3.67	0.02265	0.1148	DMSO_2h-DMSO_nas	RUFY1	A8K7B1;Q96T51	FALSE	1.645	Contrast selection
1171	-0.2861	5.603	0.1434	0.3232	DMSO_2h-DMSO_nas	PPP2R1A	B4DQY1;B4DDF7;A8K7B7;P30153;A8K3H8;B4DE69;B3KQV6;C9J9C1	FALSE	0.8433	Contrast selection
1172	0.2725	5.187	0.3055	0.5131	DMSO_2h-DMSO_nas	KPNA2	Q7Z726;A8K7D9;P52292;J3QLL0;J3KS65	FALSE	0.515	Contrast selection
1173	0.2167	5.955	0.3556	0.5612	DMSO_2h-DMSO_nas	EIF4A1	P60842;A8K7F6;A8K088;Q59F68;J3KT12;J3QS69;J3KTB5;J3QL43;B4DNH2;J3KSZ0;B4DKP9;J3KTN0	FALSE	0.449	Contrast selection
1174	-0.2183	4.579	0.4212	0.6211	DMSO_2h-DMSO_nas	CLK3	B3KUU7;A8K7G8;Q59FC5;B3KRI8;P49761;H3BNQ5;B3KTV2;B3KVF3	FALSE	0.3755	Contrast selection
1175	-0.3258	4.901	0.2054	0.4052	DMSO_2h-DMSO_nas	ORC4;ORC4L	A8K7H4;O43929;Q53TH5;Q96B14;B7Z2M4;B7Z632	FALSE	0.6873	Contrast selection
1176	-0.4779	5.46	0.1159	0.2854	DMSO_2h-DMSO_nas	SF3A3	B3KY12;A8K7V1;Q12874;A8K566;B4DW90;Q53HM6	FALSE	0.9358	Contrast selection
1177	0.04818	5.056	0.8896	0.9414	DMSO_2h-DMSO_nas	RPF2	Q5VXN0;A8K800;Q9H7B2;B4DWS5	FALSE	0.05081	Contrast selection
1178	0.2324	4.966	0.5378	0.7138	DMSO_2h-DMSO_nas	A8K818	A8K818	FALSE	0.2694	Contrast selection
1179	-0.5792	3.957	0.07897	0.2302	DMSO_2h-DMSO_nas	CPNE2	B2RD40;A8K8A4;Q96FN4	FALSE	1.103	Contrast selection
1180	0.04362	4.999	0.8411	0.918	DMSO_2h-DMSO_nas	CENPU	A8K8D2;Q71F23	FALSE	0.07513	Contrast selection
1181	0.1445	4.979	0.4978	0.6824	DMSO_2h-DMSO_nas	RTCA	A8K8K1;O00442	FALSE	0.3029	Contrast selection
1182	-1.05	3.959	0.1946	0.3917	DMSO_2h-DMSO_nas	SPAG5	A8K8N3;Q96R06;K7ELG0	FALSE	0.7108	Contrast selection
1183	-0.8089	3.935	0.02801	0.1284	DMSO_2h-DMSO_nas	ZHX3	H0Y6F5;A8K8Q0;Q9H4I2	FALSE	1.553	Contrast selection
1184	-0.3967	4.248	0.1139	0.2837	DMSO_2h-DMSO_nas	NAB1	A8K8T1;Q13506;B8ZZS2	FALSE	0.9433	Contrast selection
1185	-0.3496	6.138	0.06763	0.2121	DMSO_2h-DMSO_nas	CAND1	A8K8U1;Q86VP6;A0A0C4DGH5;B3KMG3	FALSE	1.17	Contrast selection
1186	-1.396	4.254	0.001082	0.01828	DMSO_2h-DMSO_nas	GPATCH1	Q9BRR8;A8K8Y8;B2RDX4	FALSE	2.966	Contrast selection
1187	-1.665	4.445	0.001456	0.02231	DMSO_2h-DMSO_nas	TLK1	A8K8Z3;Q9UKI8;Q53TE4	FALSE	2.837	Contrast selection
1188	4.237e-4	4.79	0.9988	0.9998	DMSO_2h-DMSO_nas	NOC3L	Q8WTT2;A8K905;B4DXL4	FALSE	5.37e-4	Contrast selection
1189	-0.2631	5.666	0.313	0.5217	DMSO_2h-DMSO_nas	PNN	A8K964;Q9H307	FALSE	0.5044	Contrast selection
1190	0.9566	4.23	0.02013	0.107	DMSO_2h-DMSO_nas	RAD54L	B4DLX7;A8K996;Q92698;A0A087WTB0	FALSE	1.696	Contrast selection
1191	-0.09755	4.324	0.7566	0.8669	DMSO_2h-DMSO_nas	TYMS	Q53Y97;Q53FB7;A8K9A5;P04818	FALSE	0.1211	Contrast selection
1192	-0.4617	4.701	0.02091	0.1095	DMSO_2h-DMSO_nas	HBS1L	Q9Y450;A8K9E1;B3KNB9;D9YZV0;J3QT46;H0YDX7;B7Z524;B7Z1K2	FALSE	1.68	Contrast selection
1193	1.357	4.855	1.259e-4	0.004496	DMSO_2h-DMSO_nas	VRK2	A8K9L2;Q05CR6;Q86Y07;B7Z2X1	TRUE	3.9	Contrast selection
1194	0.8594	4.034	0.03665	0.1495	DMSO_2h-DMSO_nas	CUL7	A8K9U1;Q14999	FALSE	1.436	Contrast selection
1195	-0.2895	4.199	0.5263	0.7052	DMSO_2h-DMSO_nas	NRP1;DKFZp781F1414;DKFZp686A03134	Q59F20;Q6X907;E9PEP6;A8K9V7;Q68DN3;O14786;Q71SW6;E7EX60;Q9H2E1;Q5T7F0;Q5JWQ6;Q6AWA9;Q5JWQ4	FALSE	0.2787	Contrast selection
1196	-1.127	4.051	0.006741	0.05663	DMSO_2h-DMSO_nas	FAF1	A8K9X5;Q9UNN5;B3KT28;B1ANM7;B4DEJ6	FALSE	2.171	Contrast selection
1197	-0.41	5.336	0.07041	0.2159	DMSO_2h-DMSO_nas	XPOT	A8KA19;O43592;A0A024RB67	FALSE	1.152	Contrast selection
1198	0.06351	5.048	0.7557	0.8664	DMSO_2h-DMSO_nas	NOP14	A8KA74;P78316;E9PFK5;Q96GC8	FALSE	0.1216	Contrast selection
1199	0.687	4.174	0.07063	0.2159	DMSO_2h-DMSO_nas	PTDSS1	Q9BSY0;A8KAH1;P48651	FALSE	1.151	Contrast selection
1200	0.4217	4.804	0.03245	0.1404	DMSO_2h-DMSO_nas	UGGT1	Q9NYU2;A8KAK1	FALSE	1.489	Contrast selection
1201	-1.409	4.818	0.002774	0.03193	DMSO_2h-DMSO_nas	MED14	A8KAK5;O60244	FALSE	2.557	Contrast selection
1202	-0.1481	3.892	0.706	0.8342	DMSO_2h-DMSO_nas	GOLGA5	B4E1D4;A8KAL2;Q8TBA6	FALSE	0.1512	Contrast selection
1203	-0.3062	4.843	0.3274	0.5342	DMSO_2h-DMSO_nas	PPIE	E9PEQ6;A8KAM9;Q9UNP9;B3KSZ1;B4E3F2;E9PKY5	FALSE	0.4849	Contrast selection
1204	0.0844	4.398	0.7867	0.8833	DMSO_2h-DMSO_nas	ELL;MEN	U3KQ90;Q59HG4;V9H027;A8KAP0;P55199	FALSE	0.1042	Contrast selection
1205	0.697	4.275	0.09356	0.2536	DMSO_2h-DMSO_nas	AUP1;DKFZp686P12272	A8KAQ6;Q9Y679;Q68CX8;B4E3W1	FALSE	1.029	Contrast selection
1206	-0.5698	4.12	0.2258	0.4307	DMSO_2h-DMSO_nas	DRG2	J3QRI9;J3QKW7;A8MZF9;P55039;J3QR71;J3QL90;J3KRL5;B4DIG2;J3QKV7;B4DMP8	FALSE	0.6463	Contrast selection
1207	-0.4104	5.741	0.1095	0.2784	DMSO_2h-DMSO_nas	DIS3;KIAA1008	A8QI98;Q9Y2L1;Q49AG4;G3V1J5;A0A024R643;F2Z2C0	FALSE	0.9605	Contrast selection
1208	-0.1211	5.49	0.7878	0.8835	DMSO_2h-DMSO_nas	CASP14	A9UFC0;B2CIS9;P31944	FALSE	0.1036	Contrast selection
1209	0.02266	3.748	0.9433	0.9705	DMSO_2h-DMSO_nas	ARHGAP18	A9UK01;Q8N392	FALSE	0.02534	Contrast selection
1210	-1.015	4.395	0.08296	0.237	DMSO_2h-DMSO_nas	ARNT	B0AZM1;P27540;B4E3L5;A8K6P0	FALSE	1.081	Contrast selection
1211	0.1124	6.511	0.5846	0.7496	DMSO_2h-DMSO_nas	SMC3	B0AZQ4;Q86VX4;Q9UQE7	FALSE	0.2332	Contrast selection
1212	0.1816	5.236	0.4343	0.6323	DMSO_2h-DMSO_nas	B0AZS5	B0AZS5	FALSE	0.3622	Contrast selection
1213	-0.01288	5.37	0.9444	0.9713	DMSO_2h-DMSO_nas	MYO1B	E9PDF6;B0I1S9;O43795	FALSE	0.02484	Contrast selection
1214	-0.5523	4.115	0.2287	0.4318	DMSO_2h-DMSO_nas	MYO9B variant protein;MYO9B	Q4LE74;M0R300;M0R0P8;B0I1T6;Q13459	FALSE	0.6408	Contrast selection
1215	-0.628	4.622	0.193	0.3898	DMSO_2h-DMSO_nas	AKT1	B3KVH4;B0LPE5;P31749;G3V3X1;B3KXD7;Q9BV07	FALSE	0.7144	Contrast selection
1216	-0.1893	5.243	0.4125	0.6121	DMSO_2h-DMSO_nas	EIF3L	B0QY89;Q9Y262;B3KPB9;B4DQF6;B0QY90	FALSE	0.3846	Contrast selection
1217	0.1192	5.034	0.7505	0.8637	DMSO_2h-DMSO_nas	EWSR1	B0QYK0;Q01844;A0A0D9SFL3;C9JGE3;H7BY36	FALSE	0.1247	Contrast selection
1218	-0.04679	5.175	0.8183	0.9049	DMSO_2h-DMSO_nas	CPNE1	Q99829;B0QZ18;F2Z2V0;A6PVH9;Q59EI4;E7ENH5;Q5JX59;Q5JX44;Q5JX60;Q5JX58;Q5JX45;Q5JX56	FALSE	0.08708	Contrast selection
1219	-0.4271	5.5	0.02677	0.1263	DMSO_2h-DMSO_nas	ARCN1;DKFZp686M09245	B0YIW5;P48444;Q6MZV5;B0YIW6	FALSE	1.572	Contrast selection
1220	0.7844	5.554	0.04458	0.167	DMSO_2h-DMSO_nas	RPS19	B0ZBD0;Q8WVX7;P39019;A0A075B6E2;M0R2L9;M0QXK4;M0QYF7;M0R140	FALSE	1.351	Contrast selection
1221	-0.8374	6.239	7.737e-4	0.0143	DMSO_2h-DMSO_nas	MCM5	Q53FG5;B1AHB0;P33992;A8K521;B1AHB1;B4DQ39;B3KVF0;B4DVK5	FALSE	3.111	Contrast selection
1222	-0.1931	4.964	0.3577	0.5628	DMSO_2h-DMSO_nas	PSMD10	B1AJY5;B1AJY7;O75832	FALSE	0.4465	Contrast selection
1223	-0.131	3.69	0.7962	0.8902	DMSO_2h-DMSO_nas	HMGCL	P35914;B1AK13	FALSE	0.099	Contrast selection
1224	0.233	4.235	0.2569	0.4644	DMSO_2h-DMSO_nas	NRD1	B4DRI0;Q6UUU9;G3V1R5;B1AKJ5;O43847;H0Y5G9;B4DYV0;Q96L67;F5H7V1	FALSE	0.5902	Contrast selection
1225	0.571	3.719	0.1978	0.397	DMSO_2h-DMSO_nas	PRPS1;PRPS2	B1ALA9;Q53FW2;P60891;B7ZB02;H7C540;B2R860;A0A2R8Y7H4;A0A140VK41;P11908	FALSE	0.7037	Contrast selection
1226	-0.1185	4.096	0.7454	0.861	DMSO_2h-DMSO_nas	COG2	B7Z819;B7Z2Y2;B1ALW7;Q14746	FALSE	0.1276	Contrast selection
1227	-0.02212	4.36	0.9519	0.9755	DMSO_2h-DMSO_nas	PABPC4	B1ANR0;Q6IQ30;Q13310;H0Y5F5	FALSE	0.02139	Contrast selection
1228	-0.5411	4.571	0.04401	0.1658	DMSO_2h-DMSO_nas	BNC2;DKFZp686A01127;hCG_27250	Q6ZN30;B1APH0;B4DR27;Q5H9S4;D3DRJ1;H0Y6W5;F5H586;B4E3J2	FALSE	1.356	Contrast selection
1229	0.4347	5.032	0.104	0.2704	DMSO_2h-DMSO_nas	PFDN2	B1AQP2;Q9UHV9	FALSE	0.9831	Contrast selection
1230	-0.272	3.752	0.4353	0.6326	DMSO_2h-DMSO_nas	GMEB1	B1AT47;B2RCN8;Q9Y692	FALSE	0.3612	Contrast selection
1231	0.04773	3.936	0.8574	0.9253	DMSO_2h-DMSO_nas	TRIM5	B1Q3L0;Q9C035	FALSE	0.06684	Contrast selection
1232	0.7393	5.657	0.01025	0.07421	DMSO_2h-DMSO_nas	RPS4X	Q96IR1;B2R491;P62701;Q53HV1	FALSE	1.989	Contrast selection
1233	0.8392	5.503	0.001855	0.02523	DMSO_2h-DMSO_nas	RPL18A	M0R3D6;M0R1A7;M0R117;B4DM74;B2R4C0;Q02543;M0R0P7;B4DM94;B4DUV3;Q53HD3;Q32XH3	FALSE	2.732	Contrast selection
1234	1.025	5.813	0.005615	0.05078	DMSO_2h-DMSO_nas	RPL31	B2R4C1;P62899;H7C2W9;C9JU56;B7Z4E3;B7Z4C8;Q76N53	FALSE	2.251	Contrast selection
1235	0.6427	4.524	0.05874	0.1942	DMSO_2h-DMSO_nas	LYZ	B2R4C5;P61626;F8VV32;A0A0B4J259	FALSE	1.231	Contrast selection
1236	0.194	5.042	0.4395	0.6362	DMSO_2h-DMSO_nas	ARPC3	Q2LE71;B2R4D5;O15145;F8VR50;C9JZD1;B4DM63	FALSE	0.357	Contrast selection
1237	0.6382	5.332	0.1061	0.2734	DMSO_2h-DMSO_nas	S100A9	B2R4M6;P06702	FALSE	0.9742	Contrast selection
1238	2.774	7.113	5.074e-5	0.002496	DMSO_2h-DMSO_nas	HIST1H4H;HIST1H4A	B2R4R0;P62805;Q0VAS5	TRUE	4.295	Contrast selection
1239	-0.601	3.878	0.1571	0.3422	DMSO_2h-DMSO_nas	RPS28	B2R4R9;P62857	FALSE	0.8039	Contrast selection
1240	0.3304	4.127	0.2315	0.4352	DMSO_2h-DMSO_nas	UBE2C	Q5TZN3;B2R4U3;O00762;A0A0A0MSE8;A0A087WVK1	FALSE	0.6355	Contrast selection
1241	0.453	5.139	0.1021	0.2683	DMSO_2h-DMSO_nas	RPS15A;hCG_1994130	I3L3P7;B2R4W8;P62244;I3L246;A8K7H3;H3BN98	FALSE	0.9909	Contrast selection
1242	-4.99E-04	4.612	0.9981	0.9998	DMSO_2h-DMSO_nas	COPS6	B2R514;E7EM64;Q7L5N1;B4DHR8	FALSE	8.463e-4	Contrast selection
1243	-0.07095	4.338	0.7602	0.8687	DMSO_2h-DMSO_nas	HEL-S-26;HEL-216;IDH1	V9HWJ2;V9HW78;Q6FIA4;B2R5M8;O75874;Q0QER2;Q6FI37;C9J4N6	FALSE	0.1191	Contrast selection
1244	-0.3847	4.737	0.1832	0.3762	DMSO_2h-DMSO_nas	DKFZp779L0468;PRKAR1A	Q68DQ4;B2R5T5;P10644;K7EM13	FALSE	0.737	Contrast selection
1245	0.3575	6.434	0.16	0.3454	DMSO_2h-DMSO_nas	HNRNPC;hCG_1641229	B2R5W2;B4DY08;G3V4W0;P07910;A8K9A4;B2R603;G3V4C1;G3V2Q1;G3V576;B3KX96;D3DPI2;G3V2D6;G3V5V7;B4DQQ2	FALSE	0.796	Contrast selection
1246	-0.7917	5.316	0.02324	0.1165	DMSO_2h-DMSO_nas	CSA2;IK;DKFZp564B112	Q9UK43;B2R5Y4;Q13123;Q95HA6;E7EQZ7;Q9Y3Z5;D6REL4;Q9H4P6	FALSE	1.634	Contrast selection
1247	-1.978	5.011	2.069e-4	0.005938	DMSO_2h-DMSO_nas	USP1	B2R636;O94782	TRUE	3.684	Contrast selection
1248	-0.3002	4.637	0.3036	0.5123	DMSO_2h-DMSO_nas	ANXA7	B4DT77;B4DWU2;B4DHY4;Q53HM8;B2R7L2;B2R657;P20073	FALSE	0.5177	Contrast selection
1249	-0.0747	5.613	0.684	0.8203	DMSO_2h-DMSO_nas	PPM1G	Q6IAU5;B2R665;O15355;B4DDC8;B3KXL8;Q96IN7	FALSE	0.1649	Contrast selection
1250	-0.1845	5.447	0.5414	0.7163	DMSO_2h-DMSO_nas	SRSF3;SFRS3	P84103;B2R6F3;A0A087X2D0	FALSE	0.2665	Contrast selection
1251	-0.419	4.301	0.3103	0.5189	DMSO_2h-DMSO_nas	KIF18A	Q4G194;B2R6H3;Q8NI77	FALSE	0.5082	Contrast selection
1252	-1.782	5.732	1.715e-5	0.001198	DMSO_2h-DMSO_nas	MLH1	P40692;B2R6K0;Q5GJ64;Q53GX1;H0Y818;Q59EG3;A0A024R2S9;B7Z821	TRUE	4.766	Contrast selection
1253	-0.3402	3.905	0.2337	0.4354	DMSO_2h-DMSO_nas	MMP14	K4RH61;B2R6P3;P50281	FALSE	0.6313	Contrast selection
1254	-0.2704	4.398	0.3791	0.5818	DMSO_2h-DMSO_nas	TRMT1L	B2R713;Q7Z2T5;B4DXX1	FALSE	0.4212	Contrast selection
1255	-0.2812	4.769	0.2154	0.4174	DMSO_2h-DMSO_nas	ZW10	B2R7C2;O43264;B4E1J7	FALSE	0.6667	Contrast selection
1256	-3.246	4.388	1.362e-6	2.111e-4	DMSO_2h-DMSO_nas	RPA2	B2R7E8;P15927;B4DQD9;B4DUL2;Q5TEJ7	TRUE	5.866	Contrast selection
1257	0.3392	4.431	0.107	0.2745	DMSO_2h-DMSO_nas	ATP6V0D1	J3QL14;R4GN72;B2R7M1;F5GYQ1;B7Z6L9;P61421;B7Z788	FALSE	0.9708	Contrast selection
1258	0.3436	4.862	0.2172	0.4199	DMSO_2h-DMSO_nas	HEL-S-70p;ATIC	V9HWH7;B2R7P8;P31939;B4DP06	FALSE	0.6632	Contrast selection
1260	1.048	4.53	0.02981	0.1338	DMSO_2h-DMSO_nas	HMOX1	Q96DI8;Q6FH11;B2R7U4;P09601;B1AHA8;F2YMD9	FALSE	1.526	Contrast selection
1261	-0.3769	5.371	0.0959	0.2575	DMSO_2h-DMSO_nas	BCAS2	O75934;B2R7W3;Q53HE3	FALSE	1.018	Contrast selection
1262	-3.018	5.471	1.905e-6	2.494e-4	DMSO_2h-DMSO_nas	CHAF1B	B2R7X3;Q13112	TRUE	5.72	Contrast selection
1263	0.4238	5.112	0.02804	0.1284	DMSO_2h-DMSO_nas	SERPINB2;SERPINB10	B2R7Y0;P05120;H7C004;H7BYS2	FALSE	1.552	Contrast selection
1264	0.7547	5.365	0.008386	0.0649	DMSO_2h-DMSO_nas	SNRPA	B2R802;P09012;M0R268;M0QZG7;M0QXK2;M0R221;M0R2B8;B4DDC7	FALSE	2.076	Contrast selection
1265	0.3967	4.612	0.1295	0.3044	DMSO_2h-DMSO_nas	PNO1	Q9NRX1;B2R823;F8WBJ6	FALSE	0.8877	Contrast selection
1266	-0.3838	4.94	0.09215	0.2513	DMSO_2h-DMSO_nas	PLK1;Plk-1 delta	B2R841;P53350;B4E083;Q59GD0;Q58A51;D3DWF3	FALSE	1.035	Contrast selection
1267	-0.02621	5.249	0.8949	0.942	DMSO_2h-DMSO_nas	DDX6	P26196;B2R858	FALSE	0.04821	Contrast selection
1268	-0.8286	4.157	0.0665	0.2102	DMSO_2h-DMSO_nas	MAP4K5	B2R928;Q9Y4K4;D3DSB5	FALSE	1.177	Contrast selection
1269	0.1761	4.594	0.7354	0.8552	DMSO_2h-DMSO_nas	HEL-S-114;TXNL1	V9HW51;B2R960;O43396;Q59G46;K7ER96	FALSE	0.1335	Contrast selection
1270	0.3859	4.556	0.1772	0.3689	DMSO_2h-DMSO_nas	HEL-S-21;GSTO1	V9HWG9;B2R983;P78417;Q5TA02;Q5TA01	FALSE	0.7517	Contrast selection
1271	-0.9362	4.3	0.1161	0.2857	DMSO_2h-DMSO_nas	RRP36	B2R9K5;Q96EU6	FALSE	0.9351	Contrast selection
1272	-0.2535	4.376	0.3916	0.5936	DMSO_2h-DMSO_nas	XIAP	B2R9R2;P98170;B1AKU2	FALSE	0.4071	Contrast selection
1273	0.2434	4.342	0.5467	0.7208	DMSO_2h-DMSO_nas	HEL-S-66;CAPG	B4DU58;V9HW69;B2R9S4;P40121;E7ENU9;B8ZZL6	FALSE	0.2622	Contrast selection
1274	1.085	5.052	3.647e-4	0.008489	DMSO_2h-DMSO_nas	TMEM109	Q9BVC6;B2R9T9;B4E1S3	TRUE	3.438	Contrast selection
1275	0.6083	4.401	0.1052	0.2718	DMSO_2h-DMSO_nas	NCLN	B2RA56;Q969V3;K7EMW4	FALSE	0.978	Contrast selection
1276	-0.1272	4.35	0.7345	0.8544	DMSO_2h-DMSO_nas	YES1;SRC;FYN	P07947;Q9H7V3;P12931;J3QRU1;B2RA70;P06241;B3KPS6;Q9P134	FALSE	0.134	Contrast selection
1277	0.1717	4.975	0.4171	0.6168	DMSO_2h-DMSO_nas	SCAF11;SFRS2IP	B2RA91;F8VXG7;Q99590;Q05BS8;A0A0A0MTP7;B4DZM2	FALSE	0.3798	Contrast selection
1278	-0.4246	5.332	0.06098	0.1989	DMSO_2h-DMSO_nas	PPP1R12A	B2RAH5;O14974;A0A024RBF1;F8VZN8	FALSE	1.215	Contrast selection
1279	-0.4386	5.2	0.03654	0.1495	DMSO_2h-DMSO_nas	ZNF148	Q8TDH4;B2RAI2;Q9UQR1;Q4FD37;Q8IWK7	FALSE	1.437	Contrast selection
1280	0.6216	4.047	0.1745	0.3654	DMSO_2h-DMSO_nas	PPP2R3A	Q6P0N9;B2RAL3;Q06190	FALSE	0.7581	Contrast selection
1281	0.5769	4.883	0.01025	0.07421	DMSO_2h-DMSO_nas	PSMB7	Q86U62;Q6IBT1;E9KL30;B2RAQ9;Q99436	FALSE	1.989	Contrast selection
1282	-0.05374	4.404	0.8328	0.9135	DMSO_2h-DMSO_nas	QTRT1	B2RAR3;Q9BXR0	FALSE	0.07949	Contrast selection
1283	-0.2669	4.433	0.3015	0.5103	DMSO_2h-DMSO_nas	SNX9	B3KXH8;B2RAU5;Q9Y5X1;Q59ES5	FALSE	0.5207	Contrast selection
1284	-0.5217	4.016	0.07986	0.2315	DMSO_2h-DMSO_nas	KANSL3	B4E1W4;B4DYX5;B2RAV0;Q9P2N6	FALSE	1.098	Contrast selection
1285	0.125	5.11	0.5337	0.7118	DMSO_2h-DMSO_nas	UTP18	B2RAX6;Q9Y5J1;J3KSR7	FALSE	0.2727	Contrast selection
1286	-0.2308	4.299	0.3733	0.5777	DMSO_2h-DMSO_nas	STAM	B2RAY1;Q92783;A6NMU3;B4DZT2	FALSE	0.428	Contrast selection
1287	-0.2388	4.563	0.2883	0.4963	DMSO_2h-DMSO_nas	UCHL5	B2RB07;Q5LJA5;Q5LJA9;Q9Y5K5;B4DW59;B7Z9U9;H0Y6Y4;Q5LJB0	FALSE	0.5402	Contrast selection
1288	-0.2866	4.341	0.4198	0.62	DMSO_2h-DMSO_nas	SLU7	B2RBA0;O95391	FALSE	0.3769	Contrast selection
1289	0.2578	4.689	0.42	0.62	DMSO_2h-DMSO_nas	NAA15;NARG1	B2RBE5;Q9BXJ9;B4E2T6;A0A0B4J1W3;Q58F05	FALSE	0.3767	Contrast selection
1290	0.274	4.595	0.567	0.7361	DMSO_2h-DMSO_nas	NT5E	Q6NZX3;Q53Z63;B2RBH2;P21589;Q96B60	FALSE	0.2464	Contrast selection
1291	-0.6207	5.289	0.004703	0.0459	DMSO_2h-DMSO_nas	ZEB1	B4DGU2;B2RBI8;Q13088;P37275;B4DS26;B4DSB8;A0JLS9	FALSE	2.328	Contrast selection
1292	-0.8861	4.236	0.1379	0.3156	DMSO_2h-DMSO_nas	TYMP;hCG_1988078	C9JGI3;E5KRG5;B2RBL3;P19971;A0A494C0L6;A0A494C1N7	FALSE	0.8603	Contrast selection
1293	-0.7451	3.813	0.1879	0.3831	DMSO_2h-DMSO_nas	BCAR1	P56945;D3DUK1;B2RBL9;Q6P5Z4;B3KW85;A0A2R8Y5C9;A0A2R8YFS8;A0A2R8Y8C4;A0A2R8Y4C2;A0A2R8Y6M6;A0A2R8YFK2;A0A2R8Y5E4;Q8NC57;B3KWE2;A0A2R8Y596;Q96CD4;B3KWS6	FALSE	0.7261	Contrast selection
1294	-0.4529	5.778	0.06998	0.2158	DMSO_2h-DMSO_nas	ADNP	Q6DHZ8;B2RBM8;Q9H2P0;A0A2R8Y6X0	FALSE	1.155	Contrast selection
1295	0.2947	6.191	0.2039	0.4039	DMSO_2h-DMSO_nas	KPNB1	B2RBR9;Q14974;J3KTM9;B7Z752;B7Z5M1	FALSE	0.6906	Contrast selection
1296	0.1268	4.507	0.5597	0.7309	DMSO_2h-DMSO_nas	PRPF18	Q5T9P7;B2RBU0;Q99633;Q5T9P8	FALSE	0.2521	Contrast selection
1297	-0.6355	3.796	0.07164	0.2175	DMSO_2h-DMSO_nas	SYF2	B4E0Y8;B2RBX8;O95926	FALSE	1.145	Contrast selection
1298	-2.733	5.548	2.117e-7	7.866e-5	DMSO_2h-DMSO_nas	PRIM1	B2RBY4;P49642;Q53F98;F8VNY2	TRUE	6.674	Contrast selection
1299	-0.1676	3.663	0.7685	0.8719	DMSO_2h-DMSO_nas	ENPP1	P22413;B2RBY8;E9PE72	FALSE	0.1144	Contrast selection
1300	1.134	5.671	5.137e-4	0.01069	DMSO_2h-DMSO_nas	AURKB	B2RC06;J3KTD6;J3QLN8;J3QR41	FALSE	3.289	Contrast selection
1301	0.4508	4.166	0.1376	0.3152	DMSO_2h-DMSO_nas	EXOSC5	B2RC50;Q9NQT4;M0R050	FALSE	0.8613	Contrast selection
1302	-0.1992	4.416	0.6068	0.7657	DMSO_2h-DMSO_nas	WDR11;DKFZp434L1715	B2RCJ6;Q9BZH6;B4DX09;Q9NWV7;Q659C9;Q9NVU3	FALSE	0.217	Contrast selection
1303	0.2057	5.406	0.5566	0.7284	DMSO_2h-DMSO_nas	LARS	B4E266;B4DER1;B2RCM2;Q9P2J5;Q9H8E3	FALSE	0.2544	Contrast selection
1304	-0.1093	4.999	0.5442	0.7187	DMSO_2h-DMSO_nas	CAPN2	B2RCM3;Q59EF6;B4E1R7;P17655;B4DN77	FALSE	0.2643	Contrast selection
1305	-0.1826	4.14	0.6098	0.7682	DMSO_2h-DMSO_nas	MBIP	B2RCV0;Q9NS73;S4R3P6;S4R3N2;A0A087X1L0;S4R2X9;B4DE55	FALSE	0.2148	Contrast selection
1306	0.4319	4.643	0.1202	0.2927	DMSO_2h-DMSO_nas	NSUN5	B2RD09;Q96P11	FALSE	0.9202	Contrast selection
1307	0.06412	4.413	0.7652	0.8708	DMSO_2h-DMSO_nas	PSMG1	O95456;B2RD51	FALSE	0.1162	Contrast selection
1308	-0.1526	4.323	0.5449	0.7193	DMSO_2h-DMSO_nas	NUDT16L1	K7EIN2;B2RD96;Q9BRJ7;K7ENA3	FALSE	0.2637	Contrast selection
1309	-0.3958	5.049	0.07876	0.2302	DMSO_2h-DMSO_nas	UBR7	B2RDC9;Q05DA8;Q8N806;E9PCJ7;H0YJY4	FALSE	1.104	Contrast selection
1310	-0.29	4.745	0.4603	0.651	DMSO_2h-DMSO_nas	PRMT5	B2RDD7;O14744;G3V580;G3V2L6;G3V5L5;C9JSX3	FALSE	0.3369	Contrast selection
1311	-0.1308	4.757	0.6373	0.7868	DMSO_2h-DMSO_nas	PES1	B5MCF9;B2RDF2;O00541;B3KXD6;B3KTZ6	FALSE	0.1956	Contrast selection
1312	-0.01653	4.8	0.9475	0.972	DMSO_2h-DMSO_nas	PSMA4	H0YN18;B2RDG0;P25789;H0YMZ1;H0YL69;H0YKT8;H0YMA1;H0YKS0;H0YLC2	FALSE	0.02341	Contrast selection
1313	0.5894	4.086	0.1989	0.3985	DMSO_2h-DMSO_nas	CIAO1	O76071;B2RDJ6;B4DRZ6	FALSE	0.7014	Contrast selection
1314	-0.245	5.129	0.363	0.5683	DMSO_2h-DMSO_nas	DKFZp564C172;GRWD1	Q8TCJ8;Q8NCK5;B2RDP6;Q9BQ67	FALSE	0.4401	Contrast selection
1315	-5.24E-04	5.772	0.9987	0.9998	DMSO_2h-DMSO_nas	DKFZp686F18120;TRA2B	Q8N1H4;Q68DZ9;Q59GA1;B2RDQ3;P62995;H7BXF3;H7C2L4	FALSE	5.518e-4	Contrast selection
1316	-0.5869	4.945	0.03901	0.1545	DMSO_2h-DMSO_nas	NSMCE1	H3BV05;B2RDU2;Q8WV22;I3L1I3	FALSE	1.409	Contrast selection
1317	-0.7417	4.507	0.1537	0.3377	DMSO_2h-DMSO_nas	DUS3L	B2RDV7;Q96G46	FALSE	0.8134	Contrast selection
1318	-0.2698	4.612	0.2387	0.442	DMSO_2h-DMSO_nas	TARS	B2RDX5;Q53GX7;P26639;B4DKZ9;B3KTN2;Q5M7Z9	FALSE	0.6221	Contrast selection
1319	0.2229	5.92	0.3236	0.5296	DMSO_2h-DMSO_nas	CAP1	D3DPU2;B2RDY9;B4DNW7;B4DI38;Q01518;B4DNY3;B4DUZ8	FALSE	0.4899	Contrast selection
1320	-0.1486	4.754	0.6356	0.7856	DMSO_2h-DMSO_nas	FRMD6	B3KX30;B2RE19;Q96NE9	FALSE	0.1968	Contrast selection
1321	0.7544	5.317	0.002693	0.03136	DMSO_2h-DMSO_nas	RPN2	B2RE46;P04844;B4DJL0	FALSE	2.57	Contrast selection
1322	-0.1436	4.11	0.7901	0.8857	DMSO_2h-DMSO_nas	RQCD1	D5MQE1;B2RE59;Q92600;B4DJE1	FALSE	0.1023	Contrast selection
1323	0.9004	4.191	0.06384	0.2057	DMSO_2h-DMSO_nas	CKAP2	B2RMQ4;Q8WWK9	FALSE	1.195	Contrast selection
1324	-1.502	3.66	0.001159	0.01917	DMSO_2h-DMSO_nas	CEP131;AZI1	I3L2J8;B2RN10;Q9UPN4;I3L2X7;I3L316;I3L4M5	FALSE	2.936	Contrast selection
1325	0.02793	5.223	0.9265	0.9616	DMSO_2h-DMSO_nas	ZFR	B2RNR6;Q96KR1;A8K849	FALSE	0.03315	Contrast selection
1326	-0.1703	5.2	0.4552	0.6478	DMSO_2h-DMSO_nas	WAPAL	B2RTX8;Q7Z5K2;Q8WVX6;F6QZY1	FALSE	0.3418	Contrast selection
1327	-0.06034	5.558	0.7526	0.8648	DMSO_2h-DMSO_nas	EIF4G1;EIF4G1 variant protein	Q04637;Q4LE58;B2RU06;B2RU10;B4DGF1;E7EUU4;E9PGM1;B4DSI9;E7EX73;Q96I65	FALSE	0.1235	Contrast selection
1328	-0.7159	5.858	0.07566	0.2255	DMSO_2h-DMSO_nas	CNN2	B4DDF4;B2RWM5;Q6FHE4;B4DUT8;Q99439;A0A087X271;H3BVI6;Q6FHC3;Q53GK7;B4DHU5;K7ES69;B4DN57;A0A087X1X5	FALSE	1.121	Contrast selection
1329	-0.05923	5.038	0.7452	0.861	DMSO_2h-DMSO_nas	BAG2	B3KM36;B3KN59;O95816	FALSE	0.1277	Contrast selection
1330	0.2584	3.601	0.5523	0.7254	DMSO_2h-DMSO_nas	ASMTL	B3KM43;O95671;B4DN81;B4DRF1	FALSE	0.2579	Contrast selection
1331	-1.014	3.865	0.01682	0.09711	DMSO_2h-DMSO_nas	SENP6	B3KM94;H0Y4F4;F8W6D9;B3KX86;Q9GZR1;D6RG09;B3KMM0;H0Y8Y8	FALSE	1.774	Contrast selection
1332	-0.798	5.296	0.01258	0.08132	DMSO_2h-DMSO_nas	MBD3	B3KMA8;K7EIE8;O95983;A0A087WT34;A0A087X1H1;A0A0A0MTS6	FALSE	1.9	Contrast selection
1333	0.08262	4.048	0.7867	0.8833	DMSO_2h-DMSO_nas	WBP4	O75554;B3KMC8;B2RB72	FALSE	0.1042	Contrast selection
1334	0.1071	5.68	0.6154	0.7705	DMSO_2h-DMSO_nas	XRN2	B3KMC9;Q9H0D6;B4DZC3;B4E0B9	FALSE	0.2109	Contrast selection
1335	-0.0354	4.506	0.8826	0.9365	DMSO_2h-DMSO_nas	CRTAP	B3KS71;B3KX16;Q8NB01;B3KME2;O75718;C9JP16;B3KQR7;B4DPA3;B3KUP0	FALSE	0.05425	Contrast selection
1336	-1.219	3.953	0.03728	0.1513	DMSO_2h-DMSO_nas	PIAS4	Q53H55;B3KMR4;Q8N2W9;Q05DS6	FALSE	1.429	Contrast selection
1337	0.03563	5.241	0.9226	0.9595	DMSO_2h-DMSO_nas	RRP12	B3KMR5;Q5JTH9;B3KY97	FALSE	0.035	Contrast selection
1338	-0.6009	4.907	0.04989	0.1767	DMSO_2h-DMSO_nas	NCAPD2	B3KY03;B3KMS0;Q15021;B4E0B7	FALSE	1.302	Contrast selection
1339	0.7564	4.717	0.05564	0.1879	DMSO_2h-DMSO_nas	ARL6IP6	B3KMZ5;Q8N6S5	FALSE	1.255	Contrast selection
1340	-0.6258	4.507	0.02287	0.1157	DMSO_2h-DMSO_nas	HEXIM1	B3KN49;O94992	FALSE	1.641	Contrast selection
1341	-0.1387	5.346	0.4368	0.6337	DMSO_2h-DMSO_nas	YWHAG	B3KNB4;P61981;B4DE78;B4DHC4	FALSE	0.3597	Contrast selection
1342	-0.2109	5.233	0.5105	0.6916	DMSO_2h-DMSO_nas	NOC2L	B3KNC3;Q9Y3T9;Q9H9J5;Q8NAK7	FALSE	0.292	Contrast selection
1343	0.7864	5.186	0.003638	0.03928	DMSO_2h-DMSO_nas	SEC61A1;SEC61A2	P61619;B4DR61;B3KNF6;Q9H9S3;Q8TC24;F8W776;B3KQ68	FALSE	2.439	Contrast selection
1344	-0.3999	4.744	0.1008	0.2653	DMSO_2h-DMSO_nas	FIGNL1	Q6PIW4;B3KNH6	FALSE	0.9965	Contrast selection
1345	-1.274	3.91	0.02161	0.1111	DMSO_2h-DMSO_nas	PIAS3	E9PHH8;Q6IAR4;B3KNI3;Q9Y6X2	FALSE	1.665	Contrast selection
1346	-0.8547	4.127	0.08005	0.2315	DMSO_2h-DMSO_nas	DAPK3	B3KNJ3;O43293	FALSE	1.097	Contrast selection
1347	0.7427	4.039	0.01516	0.09144	DMSO_2h-DMSO_nas	ZMPSTE24	B3KNM6;O75844	FALSE	1.819	Contrast selection
1348	0.1705	5.425	0.384	0.586	DMSO_2h-DMSO_nas	PSMD3	B3KNN7;B4DEB0;Q8N9M2;Q6IBN0;O43242;B4DV84;B4DPM7;Q96N86	FALSE	0.4156	Contrast selection
1349	-0.7202	4.302	0.0392	0.1548	DMSO_2h-DMSO_nas	FNBP4	B3KNP0;D3DQS4;Q8N3X1	FALSE	1.407	Contrast selection
1350	-0.5324	4.363	0.1126	0.2831	DMSO_2h-DMSO_nas	ZKSCAN1	B3KRF7;E9PC66;B3KNP9;P17029;B3KVN6	FALSE	0.9484	Contrast selection
1351	-0.4216	4.146	0.202	0.4022	DMSO_2h-DMSO_nas	SURF6	B3KNS8;O75683	FALSE	0.6947	Contrast selection
1352	0.005144	4.337	0.9895	0.9966	DMSO_2h-DMSO_nas	SRA1	B3KNT3;Q9HD15	FALSE	0.004583	Contrast selection
1353	-0.5617	4.225	0.0659	0.2093	DMSO_2h-DMSO_nas	RAP1GDS1	B3KNU0;P52306;B7Z2V8;B7Z4M5;Q6U7G8	FALSE	1.181	Contrast selection
1354	-0.2604	4.199	0.4491	0.6438	DMSO_2h-DMSO_nas	GRSF1	B7Z2D8;B7Z5F9;B3KP14;H0Y8R1;F5H5I6;B7Z3R7;H0YAK1;B3KW50;Q12849;A0A024RD99	FALSE	0.3477	Contrast selection
1355	-0.2637	4.102	0.6159	0.7706	DMSO_2h-DMSO_nas	RINT1	B3KP18;Q6NUQ1	FALSE	0.2105	Contrast selection
1356	0.1167	4.355	0.7186	0.8412	DMSO_2h-DMSO_nas	AKT2	B3KP61;B4DG79;M0R0P9;P31751;J3QL45;J3QKW1	FALSE	0.1435	Contrast selection
1357	0.001853	4.228	0.9946	0.9996	DMSO_2h-DMSO_nas	ACADVL	B3KPA6;Q53HR2;B4DEA8;P49748;B3KPX1	FALSE	0.002373	Contrast selection
1358	-0.3891	5.032	0.1311	0.30620000000000003	DMSO_2h-DMSO_nas	SRBD1	B3KPM8;Q8N5C6;B7ZAA7;B7Z6X7	FALSE	0.8825	Contrast selection
1359	-0.9169	4.325	0.001273	0.02041	DMSO_2h-DMSO_nas	PDLIM2	B3KPU0;E5RGS7;A0A087WVI1;Q96JY6;A0A087WUQ1;H0YBP7;H7C1D1	FALSE	2.895	Contrast selection
1360	-0.3852	5.233	0.2859	0.4946	DMSO_2h-DMSO_nas	MPHOSPH10	O00566;B3KPV5	FALSE	0.5438	Contrast selection
1361	0.9056	3.81	0.1314	0.30620000000000003	DMSO_2h-DMSO_nas	FBXO21	B3KQC8;Q4G104;A0A024RBL8;A0A024RBR2;O94952	FALSE	0.8815	Contrast selection
1362	-0.2493	4.044	0.6253	0.779	DMSO_2h-DMSO_nas	CALU	Q6IAW5;B3KQF5;O43852;B3KNG6;A0A024R755;H0Y875	FALSE	0.2039	Contrast selection
1363	0.1976	4.35	0.4139	0.6135	DMSO_2h-DMSO_nas	PLOD3	B3KQQ3;O60568	FALSE	0.3831	Contrast selection
1364	0.8906	5.741	7.739e-4	0.0143	DMSO_2h-DMSO_nas	HEL-S-269;PDIA3	B3KQT9;V9HVY3;P30101;B3KQT2;B4DJ98	FALSE	3.111	Contrast selection
1365	0.3043	4.012	0.6282	0.781	DMSO_2h-DMSO_nas	NR1H2;NR1H3;DKFZp686D1580	P55055;F1D8P7;Q6IBU6;M0R2F9;M0R0K3;B3KRG6;F1D8N1;B6ZGS7;Q68CY8;B4DXU5;Q5U0N9;B6ZGS8;B3KV37;B2R8B9;E9PLL4;Q13133	FALSE	0.2019	Contrast selection
1366	-0.6261	5.16	0.1214	0.2947	DMSO_2h-DMSO_nas	DKFZp667P103;SREK1	B3KRJ9;Q69YM5;Q8WXA9	FALSE	0.9157	Contrast selection
1367	-0.1278	4.023	0.7799	0.8797	DMSO_2h-DMSO_nas	TSN	B3KRM8;B7Z5D9;E9PGT1;Q53GR3;Q15631;H7C1D4	FALSE	0.108	Contrast selection
1368	-0.1405	5.482	0.4776	0.6651	DMSO_2h-DMSO_nas	NCAPG2	B3KRQ2;Q86XI2;Q9NXD3;H0Y6U5;B4DXB7	FALSE	0.3209	Contrast selection
1369	-0.1762	4.681	0.4463	0.6415	DMSO_2h-DMSO_nas	TUBGCP2	F2Z2B9;B3KRS1;Q53EQ3;Q9BSJ2;B4DS45	FALSE	0.3504	Contrast selection
1370	-0.2156	3.956	0.6146	0.7705	DMSO_2h-DMSO_nas	TRIM4	H7C0Q6;B4DEC5;B3KS62;Q9C037	FALSE	0.2114	Contrast selection
1371	-0.8996	3.769	0.006273	0.0549	DMSO_2h-DMSO_nas	STAMBPL1	Q96FJ0;B3KS69;B3KR00	FALSE	2.203	Contrast selection
1372	0.5815	4.306	0.133	0.3089	DMSO_2h-DMSO_nas	HMOX2	Q6IBP2;Q6FHB5;B3KSE0;P30519;I3L1Y2;I3L159;I3L1F5;Q53HF1;A0A087WT44	FALSE	0.876	Contrast selection
1373	0.442	5.152	0.1234	0.2967	DMSO_2h-DMSO_nas	EIF3F	B4DMT5;B3KSH1;O00303;B4DEW9;H0YDT6	FALSE	0.9087	Contrast selection
1374	-0.07425	4.445	0.7621	0.8687	DMSO_2h-DMSO_nas	PTGES3L-AARSD1;AARSD1	C9J5N1;B3KSP9;Q9BTE6;L7N2F4	FALSE	0.118	Contrast selection
1375	-0.6282	5.044	0.006526	0.05552	DMSO_2h-DMSO_nas	GATAD2B	B3KSZ4;Q8WXI9;A0A0U1RRM1;A0A0U1RR30	FALSE	2.185	Contrast selection
1376	-0.3246	6.644	0.1412	0.3203	DMSO_2h-DMSO_nas	TUBA1B	P68363;B3KT06;A8JZY9;B3KPS3;B4DDU2	FALSE	0.8501	Contrast selection
1377	-0.306	4.725	0.3001	0.5092	DMSO_2h-DMSO_nas	NMD3	B3KT11;C9JA08;Q96D46;B3KMN5;B4DKU1	FALSE	0.5227	Contrast selection
1378	-0.4868	3.611	0.3727	0.5772	DMSO_2h-DMSO_nas	BID	B3KT21;B1PL87;A8ASI8;P55957	FALSE	0.4286	Contrast selection
1379	-0.1844	5.759	0.5354	0.7125	DMSO_2h-DMSO_nas	CCAR2	B3KTJ9;Q8N163;H0YB24;G3V119	FALSE	0.2713	Contrast selection
1380	0.5045	5.504	0.1686	0.3583	DMSO_2h-DMSO_nas	NUP43	B3KTT0;Q8NFH3;A0PJK4	FALSE	0.7732	Contrast selection
1381	-1.119	4.04	0.001328	0.02097	DMSO_2h-DMSO_nas	LONP1	K7EJE8;K7EKE6;B3KU28;Q2VPA0;B4DPX0;B3KXS5;E5KMI6;P36776;A4VCH6	FALSE	2.877	Contrast selection
1382	0.1477	4.37	0.6523	0.7983	DMSO_2h-DMSO_nas	BRMS1L	B3KU43;B4DLQ5;Q5PSV4;H0YHD0	FALSE	0.1855	Contrast selection
1383	-0.479	4.402	0.2218	0.4256	DMSO_2h-DMSO_nas	SWAP70	B4E245;E7EMB1;B3KUB9;Q9UH65	FALSE	0.6541	Contrast selection
1384	-1.05	4.416	0.09521	0.2572	DMSO_2h-DMSO_nas	GCFC2	P16383;B3KUM5	FALSE	1.021	Contrast selection
1385	-0.2107	4.313	0.3749	0.5785	DMSO_2h-DMSO_nas	ATP6V1H	B3KUZ7;B4E054;A0A024R7X3;A0A024R7U9;Q9UI12;G3V126;Q8TF11	FALSE	0.4261	Contrast selection
1386	0.5521	4.41	0.1883	0.3835	DMSO_2h-DMSO_nas	GLOD4	B3KV49;B4DX01;B7Z403;F6TLX2;Q9Y3E8;Q9HC38;I3L3Q4;A8K8F0	FALSE	0.7251	Contrast selection
1387	-0.2936	4.574	0.3769	0.5803	DMSO_2h-DMSO_nas	ZBTB4	B3KVD4;Q9P1Z0	FALSE	0.4237	Contrast selection
1388	0.2709	4.495	0.2427	0.4467	DMSO_2h-DMSO_nas	SLC2A1	B3KVN0;B4DKW1;Q59GX2;P11166;B4DDR6	FALSE	0.615	Contrast selection
1389	0.4393	4.221	0.1203	0.2928	DMSO_2h-DMSO_nas	SLC35B2	B3KVY9;Q8TB61	FALSE	0.9197	Contrast selection
1390	0.5577	4.572	0.1881	0.3833	DMSO_2h-DMSO_nas	XPO6	B3KW08;B7ZM10;Q96QU8	FALSE	0.7256	Contrast selection
1391	0.4534	3.949	0.1079	0.276	DMSO_2h-DMSO_nas	YIPF5	B3KW34;Q969M3	FALSE	0.9671	Contrast selection
1392	-0.3226	4.858	0.1045	0.2708	DMSO_2h-DMSO_nas	CYFIP1	Q7L576;B3KWV6;X5D2F4;B3KWT5;A0A0G2JQT1;A0A0G2JR96	FALSE	0.981	Contrast selection
1393	0.626	5.162	0.0252	0.1226	DMSO_2h-DMSO_nas	MORF4L2	B3KWX6;Q53EY5;Q15014;B4DXQ8;B3KX14;A0A0A0MT59;Q5JXX2	FALSE	1.599	Contrast selection
1394	-0.2788	5.376	0.1703	0.3612	DMSO_2h-DMSO_nas	CCT3	B3KX11;P49368;Q2TU64;Q59H77;B4DUR8	FALSE	0.7689	Contrast selection
1395	-0.4659	6.208	0.1133	0.2831	DMSO_2h-DMSO_nas	U5-116KD;EFTUD2;SNRP116	B3KX19;Q6IBM8;Q15029;Q8IXJ3;B4DZB1;A8KAP3;B3KWY2	FALSE	0.9456	Contrast selection
1396	-1.174	3.677	0.01103	0.07703	DMSO_2h-DMSO_nas	LMOD1	B3KX20;B4E3F8;B4E3S9;B4DIX9;P29536	FALSE	1.957	Contrast selection
1397	-0.02805	4.599	0.9043	0.948	DMSO_2h-DMSO_nas	MUS81;DKFZp761P1714	E9PRI1;Q53ES5;B3KX63;Q96NY9;H0YDE3;H0YDU2;H0YDK3;Q659C2	FALSE	0.0437	Contrast selection
1398	0.4943	4.095	0.369	0.5746	DMSO_2h-DMSO_nas	DENND4C	B3KXP9;Q5VZ89	FALSE	0.433	Contrast selection
1399	-0.6912	5.73	0.02029	0.1073	DMSO_2h-DMSO_nas	CDC5L	Q99459;B3KY60;B4DSH1	FALSE	1.693	Contrast selection
1400	0.476	5.225	0.04994	0.1767	DMSO_2h-DMSO_nas	TMEM214	B3LEU8;Q6NUQ4;H7C0H8	FALSE	1.302	Contrast selection
1401	-0.2032	4.923	0.3981	0.5985	DMSO_2h-DMSO_nas	CSTF2	B4DUD5;E7EWR4;B3V096;P33240;E9PID8;A0A0A0MT56	FALSE	0.4	Contrast selection
1402	-0.756	4.762	0.15310000000000001	0.337	DMSO_2h-DMSO_nas	CSTF1	B4DDG3;Q05048;A0A0A0MSZ9	FALSE	0.8151	Contrast selection
1403	1.128	4.661	1.594e-4	0.005111	DMSO_2h-DMSO_nas	MBOAT7	B4DDH8;Q96N66	TRUE	3.797	Contrast selection
1404	0.1523	4.842	0.3989	0.5986	DMSO_2h-DMSO_nas	SRP54	G3V4F7;B4DDS7;P61011	FALSE	0.3992	Contrast selection
1405	0.09541	4.105	0.8087	0.8998	DMSO_2h-DMSO_nas	SIRT6	B4DDV3;Q8N6T7;M0QZ09	FALSE	0.09219	Contrast selection
1406	0.08395	4.249	0.7907	0.886	DMSO_2h-DMSO_nas	CBLL1	C9J2P9;B4DDV7;Q75N03	FALSE	0.102	Contrast selection
1407	0.8327	4.366	0.005508	0.0506	DMSO_2h-DMSO_nas	ANXA4;HEL-S-274;DKFZp686H02120	Q6P452;B4DE02;V9HW59;Q6LES2;P09525;B4DDZ4;Q6MZI0;Q59FK3	FALSE	2.259	Contrast selection
1408	-0.549	4.045	0.3235	0.5296	DMSO_2h-DMSO_nas	SNX17	B4DE48;B4DQ37;Q15036;B4DTB8;F8WAZ0	FALSE	0.4901	Contrast selection
1409	-1.018	3.732	0.1664	0.355	DMSO_2h-DMSO_nas	NDUFV1	Q96ID4;B4DE93;G3V0I5;E5KNH5;P49821;Q53G70;E9PJL9;H0YE81;E9PLC6;E9PQP1;E9PMX3;B4DUN7	FALSE	0.7787	Contrast selection
1410	-0.3693	5.448	0.2381	0.4414	DMSO_2h-DMSO_nas	DDX50;mcdrh;DKFZp761E0323	B4DED6;B4DW97;Q9BQ39;A0A087WVC1;K0J110;Q9NTA9	FALSE	0.6232	Contrast selection
1411	0.3148	5.143	0.1309	0.306	DMSO_2h-DMSO_nas	EIF4B	B4DEP6;E7EX17;B4DRM3;P23588;Q7Z5Y0;B4DS01;F8VX11	FALSE	0.8831	Contrast selection
1412	-0.5937	4.436	0.02882	0.131	DMSO_2h-DMSO_nas	PAXIP1	B4DEQ6;Q6ZW49	FALSE	1.54	Contrast selection
1413	-0.5687	5.974	0.09899	0.2622	DMSO_2h-DMSO_nas	HEL-S-2a;PRDX2	B4DF70;V9HW12;P32119;A6NIW5	FALSE	1.004	Contrast selection
1414	-0.1667	5.056	0.4604	0.651	DMSO_2h-DMSO_nas	KLC1;KNS2	Q07866;F8W6L3;E7EVH7;Q7RTP8;G3V5R9;Q7RTQ4;Q7RTQ0;Q7RTQ1;Q7RTQ2;G3V3H3;Q7RTQ8;B4DGB3;B4DS14;B5BU63;G3V2E7;G5E9S8;Q7RTQ7;Q7RTQ9;Q7Z5D5	FALSE	0.3369	Contrast selection
1415	-0.6638	4.98	0.04752	0.1716	DMSO_2h-DMSO_nas	MED15;DKFZp762B1216;DKFZp686A2214	B4DGD6;G3V1P5;B7Z2H7;Q6PKB8;Q96RN5;Q69YK5;Q69YR4;B3KWF1;B3KW62	FALSE	1.323	Contrast selection
1416	-0.3688	5.508	0.283	0.491	DMSO_2h-DMSO_nas	CPSF7	F5H669;B4DGF8;Q8N684;F5H6M0;F5H047	FALSE	0.5482	Contrast selection
1417	0.2539	4.042	0.3308	0.5373	DMSO_2h-DMSO_nas	ANAPC2	B4DGH7;Q9UJX6	FALSE	0.4804	Contrast selection
1418	-1.064	3.844	0.03581	0.1478	DMSO_2h-DMSO_nas	IXL;MED29	B7Z9P5;B4DGM4;B4DN56;B4DUA7;Q9NX70	FALSE	1.446	Contrast selection
1419	-0.4121	4.746	0.2157	0.4176	DMSO_2h-DMSO_nas	IWS1	B4DGM5;Q96ST2;B4DL52;A0A1B0GW95	FALSE	0.6661	Contrast selection
1420	-0.2791	5.484	0.146	0.3261	DMSO_2h-DMSO_nas	HSPA4;HEL-S-5a;HS24/p52	Q59GF8;B4DH02;P34932;V9HW33;A0A087WYC1;B4DUS3;B4DT47;B4E354;B4DIZ3;O14992;A0A087WTS8;B4E0H6	FALSE	0.8355	Contrast selection
1421	-0.1721	4.039	0.7214	0.8435	DMSO_2h-DMSO_nas	PITRM1	B4DH07;Q5JRX3;B4DRW8	FALSE	0.1419	Contrast selection
1422	-1.65	4.007	0.02552	0.1234	DMSO_2h-DMSO_nas	TACC1;DKFZp686K18126	E7EVI4;E7ET87;O75410;B4DH49;Q5HYH0;B4E3L7;H0YBT8;H0YAY0;B4DHF7;B4E3H6	FALSE	1.593	Contrast selection
1423	-1.166	6.354	6.054e-5	0.002824	DMSO_2h-DMSO_nas	B4DH52;A0A494C1K3;B4DRA9	B4DH52;A0A494C1K3;B4DRA9	TRUE	4.218	Contrast selection
1424	1.151	3.861	0.02611	0.125	DMSO_2h-DMSO_nas	UBAP2	B4E0R5;B4DRB6;B4DH66;B4DZ54;Q5T6F2;B3KQ73	FALSE	1.583	Contrast selection
1425	-0.8965	3.658	0.1065	0.274	DMSO_2h-DMSO_nas	FBXW11;DKFZp781N011;BTRC	B4DH70;Q9UKB1;Q68DS0;B2R8L3;B7Z3H4;A0A0S2Z4P6;A0A0S2Z507;Q9Y297	FALSE	0.9728	Contrast selection
1426	-0.6813	3.8	0.1788	0.3708	DMSO_2h-DMSO_nas	PLOD2	E7ETU9;B4DHG3;O00469;Q96AR9	FALSE	0.7476	Contrast selection
1427	0.366	5.474	0.066	0.2093	DMSO_2h-DMSO_nas	POLR2B	C9J2Y9;B4DHJ3;P30876;C9J4M6;B4DH29;A0A1W2PPT5;B4DR40	FALSE	1.18	Contrast selection
1428	0.1731	4.517	0.665	0.8061	DMSO_2h-DMSO_nas	C3orf17	B4DJ73;B4DVN9;B4DHL5;B4E228;Q6NW34;E9PFF8;B4DDJ6;B4DUV5	FALSE	0.1772	Contrast selection
1429	-0.7159	4.553	0.02861	0.1307	DMSO_2h-DMSO_nas	PDXDC1	B4DHL7;H3BND4;Q6P996	FALSE	1.543	Contrast selection
1430	-0.4676	4.064	0.107	0.2745	DMSO_2h-DMSO_nas	TSFM	B4DHY8;E5KS95;P43897;C9JT21	FALSE	0.9705	Contrast selection
1431	-0.5459	4.016	0.09259	0.2519	DMSO_2h-DMSO_nas	CYR61	Q9UID7;B4DI61;Q6FI18;O00622;Q53FA4	FALSE	1.033	Contrast selection
1432	-0.5186	4.723	0.1716	0.3625	DMSO_2h-DMSO_nas	RNGTT	B4DIQ0;O60942;B2R623;B4DSJ8	FALSE	0.7656	Contrast selection
1433	-0.489	4.605	0.2143	0.4159	DMSO_2h-DMSO_nas	DHX33	B4DIS6;Q9H6R0;I3L1L6	FALSE	0.669	Contrast selection
1434	-0.5179	5.218	0.02539	0.1231	DMSO_2h-DMSO_nas	HEL-S-45;TGM2	B4DIT7;V9HWG3;P21980;B4DTN7	FALSE	1.595	Contrast selection
1435	0.1733	4.18	0.5456	0.7197	DMSO_2h-DMSO_nas	UBE2K	D6RDM7;B4DIZ2;P61086	FALSE	0.2631	Contrast selection
1436	-0.1933	4.318	0.5339	0.7118	DMSO_2h-DMSO_nas	PTPN23	B4DJ21;B4DST5;Q9H3S7;B4DJ12	FALSE	0.2725	Contrast selection
1437	0.6232	4.916	0.01451	0.08887	DMSO_2h-DMSO_nas	HEL-S-164nA;GANAB	V9HWJ0;B4DJ30;Q14697;F5H6X6;B4DSM6;A0A024R592;B4DIW2;E9PKU7;B4DZ53	FALSE	1.838	Contrast selection
1438	-1.261	4.693	0.01573	0.09325	DMSO_2h-DMSO_nas	TOX4	B4DJ39;O94842	FALSE	1.803	Contrast selection
1439	0.03867	5.016	0.8857	0.939	DMSO_2h-DMSO_nas	CALM3;CALM2;CALM1	P0DP25;P0DP24;P0DP23;B4DJ51;H0Y7A7;Q9BRL5;B2RDW0;E7ETZ0;E7EMB3;M0QZ52;A8K1M2;F8WBR5;G3V479;Q96HY3	FALSE	0.0527	Contrast selection
1440	-0.4901	4.572	0.1222	0.2955	DMSO_2h-DMSO_nas	VWA9	B4DVT3;B4DJL6;Q96SY0;H3BRY6;B4DWZ3	FALSE	0.913	Contrast selection
1441	-0.4039	4.203	0.08769	0.2454	DMSO_2h-DMSO_nas	MAEA	Q7L5Y9;E7ESC7;D6RE80;D3DVP1;B4DJP8;D3DVP3;B4DVN3;B4DUB2;B4DQT1;D6REW7	FALSE	1.057	Contrast selection
1442	0.3852	4.211	0.1556	0.3399	DMSO_2h-DMSO_nas	UBE4A	B4DK32;Q14139;Q05BZ7	FALSE	0.8081	Contrast selection
1443	-0.4796	4.234	0.3792	0.5818	DMSO_2h-DMSO_nas	OGDH;OGDHL	B4DZ95;B4E3E9;E9PFG7;B4DK55;E9PDF2;E9PCR7;Q02218;B4DH65;B4DF00;A0A0D9SFS3;Q9ULD0	FALSE	0.4211	Contrast selection
1444	-0.4619	3.923	0.3946	0.5952	DMSO_2h-DMSO_nas	SMEK2	B4DKA9;Q5MIZ7	FALSE	0.4039	Contrast selection
1445	0.4888	4.089	0.3056	0.5131	DMSO_2h-DMSO_nas	STX5A;STX5	B4DKR0;Q13190;H7C3X5	FALSE	0.5148	Contrast selection
1446	-0.2759	4.044	0.5271	0.706	DMSO_2h-DMSO_nas	SHC1	B4DL02;P29353;X6R6D0	FALSE	0.2781	Contrast selection
1447	0.5602	4.202	0.1704	0.3612	DMSO_2h-DMSO_nas	ABCD3	B4DZ22;B4DL07;P28288	FALSE	0.7684	Contrast selection
1448	-0.08442	5.001	0.8241	0.907	DMSO_2h-DMSO_nas	ZC3H11A	B4DLG2;O75152;E9PQ61;E9PBY7	FALSE	0.084	Contrast selection
1449	-0.3298	4.843	0.2336	0.4354	DMSO_2h-DMSO_nas	NVL	B4DLM8;O15381;B4DQJ4	FALSE	0.6316	Contrast selection
1450	0.606	4.211	0.04147	0.1597	DMSO_2h-DMSO_nas	B4DLN1	B4DLN1	FALSE	1.382	Contrast selection
1451	-0.9117	4.122	0.04068	0.1576	DMSO_2h-DMSO_nas	VPS26A	B4DLT1;O75436;A8K3C1;S4R3Q6	FALSE	1.391	Contrast selection
1452	0.8737	5.772	0.0055	0.0506	DMSO_2h-DMSO_nas	GDI2	Q6IAT1;B4DLV7;P50395;Q8TB95;B3KVE3;Q5SX87	FALSE	2.26	Contrast selection
1453	0.5616	4.183	0.1312	0.30620000000000003	DMSO_2h-DMSO_nas	RNF114;ZNF313	B4DLW5;Q9Y508;H0UI65;A0A096LNV3;A0A096LP02	FALSE	0.8821	Contrast selection
1454	-0.06439	4.995	0.8353	0.9142	DMSO_2h-DMSO_nas	MAPRE1	B4DM33;Q15691;A2VCR0	FALSE	0.07815	Contrast selection
1455	-0.08642	4.881	0.8273	0.9098	DMSO_2h-DMSO_nas	GLUD1;GLUD2	B4DMG8;B4DMF5;Q53GW3;E9KL48;P00367;B4E0N9;B3KT18;A0A140VK14;P49448;Q14400;Q59FQ4	FALSE	0.08232	Contrast selection
1456	0.2451	4.923	0.399	0.5986	DMSO_2h-DMSO_nas	HMG20A	B4DMG1;Q9NP66;H0YKL0	FALSE	0.3991	Contrast selection
1457	-1.14	3.499	0.07394	0.2221	DMSO_2h-DMSO_nas	RBCK1	B4E0F5;B4DML5;G3XAG9;Q9BYM8	FALSE	1.131	Contrast selection
1458	0.3728	5.754	0.1375	0.3152	DMSO_2h-DMSO_nas	HNRNPAB	D6R9P3;D6RD18;B4DMY3;D6RBZ0;Q53F64;Q99729	FALSE	0.8618	Contrast selection
1459	-0.7164	4.616	0.02795	0.1284	DMSO_2h-DMSO_nas	LIMA1	F8VQE1;B4DN52;Q53GG0;Q9UHB6;F8VRN8;F8VS07;B3KTW2	FALSE	1.554	Contrast selection
1460	0.05516	4.236	0.8461	0.9202	DMSO_2h-DMSO_nas	ITCH	B4DN85;Q96J02;Q59ER4	FALSE	0.07258	Contrast selection
1461	-0.671	4.332	0.05804	0.193	DMSO_2h-DMSO_nas	UPP1	F8WD51;C9J486;C9JIP2;B4DND0;Q16831;C9K0J2	FALSE	1.236	Contrast selection
1462	-0.6696	4.077	0.1348	0.3118	DMSO_2h-DMSO_nas	PFN2	C9J0J7;G5E9Q6;B4DNH1;D3DNI2;D3DNI3;C9JQ45	FALSE	0.8702	Contrast selection
1463	-0.3851	4.267	0.2699	0.4758	DMSO_2h-DMSO_nas	LEO1	B4DNM0;Q8WVC0	FALSE	0.5688	Contrast selection
1464	0.2011	4.568	0.3611	0.5661	DMSO_2h-DMSO_nas	RRM1	B4DNN4;P23921;B4DS95;B4E0I8;Q53GZ5;E9PL69;B4DXB0;B4DXD1	FALSE	0.4424	Contrast selection
1465	-0.7803	4.127	0.1535	0.3376	DMSO_2h-DMSO_nas	B4DPC0	B4DPC0	FALSE	0.8138	Contrast selection
1466	-0.4327	4.531	0.3473	0.5517	DMSO_2h-DMSO_nas	OTUB1;DKFZp564E242	F5GYN4;J3KR44;B4DPD5;Q96FW1;Q659F9;F5H6Q1;F5GYJ8	FALSE	0.4593	Contrast selection
1467	0.1865	5.286	0.4112	0.6106	DMSO_2h-DMSO_nas	PLS3	P13797;Q53GY0;B4DPW9;A0A0A0MSQ0;Q96HI1	FALSE	0.3859	Contrast selection
1468	0.7556	3.684	0.2286	0.4318	DMSO_2h-DMSO_nas	ALDH16A1	B4DVV1;F5H4B6;B4DQ15;Q8IZ83	FALSE	0.6409	Contrast selection
1469	-1.108	3.586	0.03624	0.1489	DMSO_2h-DMSO_nas	NR2F6	B4DQE4;B6ZGU2;F1D8R3;P10588	FALSE	1.441	Contrast selection
1470	0.01359	4.821	0.9669	0.9849	DMSO_2h-DMSO_nas	DMAP1	B4DQG8;Q9NPF5;Q5TG40;Q5TG38;Q5TG39	FALSE	0.01462	Contrast selection
1471	-0.02336	4.556	0.9425	0.9703	DMSO_2h-DMSO_nas	ZNF384	B4DQU6;D3DUR9;Q8TF68;F5H8L7;E9PHB3;A9X425;A9X424;F5H105	FALSE	0.02571	Contrast selection
1472	-0.8981	4.478	0.04504	0.1673	DMSO_2h-DMSO_nas	ANKRD32	Q9BQI6;B4DR33;I6L9F1	FALSE	1.346	Contrast selection
1473	-0.2382	4.594	0.2354	0.4369	DMSO_2h-DMSO_nas	STK24;HEL-S-95	B4DR80;Q6P0Y1;Q5U0E6;B4DT57;Q9Y6E0;H0Y630;Q6FG81;Q5JV98;B4DMR0	FALSE	0.6281	Contrast selection
1474	-0.4237	4.059	0.3191	0.5257	DMSO_2h-DMSO_nas	TTC27	Q6P3X3;B4DRC7;A0A3B3IS02	FALSE	0.4961	Contrast selection
1475	-0.894	3.571	0.1352	0.312	DMSO_2h-DMSO_nas	ELMO2	Q5JVZ5;B4DRL5;Q96JJ3;Q5JVZ8;Q5JVZ4;B7Z1S8	FALSE	0.8689	Contrast selection
1476	-0.09321	4.646	0.7469	0.8616	DMSO_2h-DMSO_nas	DDX19A;DDX19B;DKFZp762C1313;hCG_1998531;DKFZp686C21137	Q9NUU7;B4DS24;I3L0H8;Q9UMR2;H3BQK0;Q7Z4W5;A0A0U4B4U6;F6QDS0;Q53G16;Q9HBZ9;Q2NL95;I3L352;Q69YM2;A0A024QZ90;Q68DY7;B4DL69;Q59FQ9;H3BTB3	FALSE	0.1267	Contrast selection
1477	-0.4736	4.173	0.1041	0.2704	DMSO_2h-DMSO_nas	ZMYM1	B4DSJ9;Q5SVZ6;Q9H5R2	FALSE	0.9824	Contrast selection
1478	-0.1098	4.131	0.7518	0.8645	DMSO_2h-DMSO_nas	HMGXB4	Q2M3X1;B4DSN8;Q9UGU5	FALSE	0.1239	Contrast selection
1479	-0.3775	5.135	0.3231	0.5296	DMSO_2h-DMSO_nas	ZC3H18	E7ERS3;B4DTK7;Q86VM9	FALSE	0.4907	Contrast selection
1480	-0.4966	4.691	0.03203	0.139	DMSO_2h-DMSO_nas	RASA1	B4DTL8;E9PGC0;B4DTX4;P20936;A0A024RAL2	FALSE	1.494	Contrast selection
1481	-0.2891	4.142	0.2767	0.4832	DMSO_2h-DMSO_nas	PUM1	H0YDK8;E9PR38;B4DU15;Q5T1Z4;Q5T1Z8;Q14671;B3KU37;H0YEH2	FALSE	0.5581	Contrast selection
1482	-0.09207	4.55	0.8598	0.9256	DMSO_2h-DMSO_nas	IVL	B4DWR5;B4DU44;P07476	FALSE	0.06561	Contrast selection
1483	-0.2501	5.07	0.2041	0.4039	DMSO_2h-DMSO_nas	GBE1	B4DUF1;Q59ET0;E9PGM4;B4DNJ3	FALSE	0.6901	Contrast selection
1484	-0.1037	6.425	0.706	0.8342	DMSO_2h-DMSO_nas	HNRNPK	B4DUQ1;Q5T6W2	FALSE	0.1512	Contrast selection
1485	0.8014	4.406	0.03953	0.1551	DMSO_2h-DMSO_nas	ACOT7	B4DUX0;O00154;K7EKP8	FALSE	1.403	Contrast selection
1486	-0.4517	4.306	0.04523	0.1678	DMSO_2h-DMSO_nas	CNDP2	Q96KP4;B4DV28;B4DPF1;Q9NW02;Q9NUV1	FALSE	1.345	Contrast selection
1487	0.1641	4.087	0.7539	0.8651	DMSO_2h-DMSO_nas	PBXIP1	B4DV94;B4E1J0;B4E0K4;Q96AQ6	FALSE	0.1227	Contrast selection
1488	0.2914	5.147	0.2069	0.4073	DMSO_2h-DMSO_nas	GPI	B4DVJ0;B4DE36;A0A0A0MTS2;A0A2U3TZU2;P06744;A0A1W6AYU6;K7EQ48	FALSE	0.6843	Contrast selection
1489	-0.4287	4.16	0.305	0.5131	DMSO_2h-DMSO_nas	SORBS3	B4DVR4;O60504;E5RJP2;E5RIA0;H0YB51;Q9BT70	FALSE	0.5158	Contrast selection
1490	0.1234	5.201	0.6525	0.7983	DMSO_2h-DMSO_nas	SNRPN;SNRPB	J3QLE5;Q6LBS1;Q66K91;Q5XPV6;B4DVS0;X5DP00;Q53HE7;Q15182;P63162;P14678;Q9UIS4	FALSE	0.1854	Contrast selection
1491	-0.4036	3.991	0.3715	0.5762	DMSO_2h-DMSO_nas	ZPR1	H7C0E5;B4DVT8;H7BZM7;O75312	FALSE	0.43	Contrast selection
1492	0.001311	5.52	0.9955	0.9998	DMSO_2h-DMSO_nas	CLIC4	B4DWC4;Q6FIC5;Q9Y696;B3KTR3;Q9NVF8	FALSE	0.001962	Contrast selection
1493	-0.5189	4.27	0.1976	0.3968	DMSO_2h-DMSO_nas	SEC23IP	B4DWG1;Q9Y6Y8;B3KM47;B3KN10	FALSE	0.7042	Contrast selection
1494	-0.2797	5.62	0.3905	0.5925	DMSO_2h-DMSO_nas	PSPC1	B4DWI8;Q8WXF1;A0A024RDP4;X6RDA4	FALSE	0.4084	Contrast selection
1495	0.6425	4.547	0.02324	0.1165	DMSO_2h-DMSO_nas	HSD17B12	B4DWS6;D3DR22;Q53GQ0;B3KQJ0;A0A1B0GVY6;A0A1B0GV93	FALSE	1.634	Contrast selection
1496	-0.6636	4.091	0.1269	0.3012	DMSO_2h-DMSO_nas	GRPEL1	B4DWV5;Q9HAV7	FALSE	0.8967	Contrast selection
1497	0.2383	4.072	0.4388	0.6359	DMSO_2h-DMSO_nas	LANCL2	B4DWZ7;Q9NS86;B3KTN5	FALSE	0.3578	Contrast selection
1498	0.6043	4.64	0.1135	0.2831	DMSO_2h-DMSO_nas	ATL3	F5H6I7;B4DXC4;Q6DD88	FALSE	0.945	Contrast selection
1499	0.09178	5.858	0.658	0.8005	DMSO_2h-DMSO_nas	ILF2	B4DY09;F4ZW62;Q12905;Q53FG3;F4ZW63	FALSE	0.1818	Contrast selection
1500	-0.3526	4.417	0.3569	0.5621	DMSO_2h-DMSO_nas	APIP	Q96GX9;B4DY17;S4R3D6	FALSE	0.4475	Contrast selection
1501	0.7735	3.659	0.06827	0.2135	DMSO_2h-DMSO_nas	ANKRD13A;ANKRD13	S4R3D2;B4DYP5;Q3ZTS7;Q8IZ07;H0YIN8;B4DDL0	FALSE	1.166	Contrast selection
1502	-0.3964	4.644	0.1314	0.30620000000000003	DMSO_2h-DMSO_nas	DNM1L	G8JLD5;D3DUW7;D3DUW6;B4DYR6;D3DUW5;O00429;Q32Q67	FALSE	0.8815	Contrast selection
1503	-0.5011	5	0.01732	0.09914	DMSO_2h-DMSO_nas	ZBTB38	B4DYR8;Q8NAP3;A0A1B0GV48;D6RBC4	FALSE	1.761	Contrast selection
1504	-0.3184	4.958	0.2142	0.4159	DMSO_2h-DMSO_nas	UBAP2L	B4DYY5;F8W726;B4DZJ6;Q14157	FALSE	0.6692	Contrast selection
1505	-0.03152	4.227	0.9209	0.9595	DMSO_2h-DMSO_nas	UBQLN4	B4DZF6;Q59F94;Q9NRR5;D3DVA8	FALSE	0.03577	Contrast selection
1506	0.1781	5.806	0.383	0.5851	DMSO_2h-DMSO_nas	SUPT5H	B4DZJ7;O00267;B4E0Q4;B4DJK4	FALSE	0.4168	Contrast selection
1507	1.062	3.715	0.1131	0.2831	DMSO_2h-DMSO_nas	HMMR	Q6PG44;B4DZK6;O75330;Q6NSC0	FALSE	0.9466	Contrast selection
1508	-0.1827	4.498	0.4235	0.6227	DMSO_2h-DMSO_nas	SCML2	B4DZR9;Q9UQR0;B4DRC2	FALSE	0.3731	Contrast selection
1509	0.1017	5.363	0.6196	0.7747	DMSO_2h-DMSO_nas	CCT5;HEL-S-69	E7ENZ3;B4DZT5;V9HW37;P48643;B4DE30;B4DYC8;B7ZAR1;B4DDU6;B4DXI1;E9PCA1;Q9BU08;B4DX08;Q96GI1;B4DZY9	FALSE	0.2079	Contrast selection
1510	-0.02486	5.02	0.9068	0.9501	DMSO_2h-DMSO_nas	ORC3	B4E014;Q9UBD5;B7Z8A5;B7ZAI3	FALSE	0.04248	Contrast selection
1511	-0.04773	4.255	0.8368	0.9147	DMSO_2h-DMSO_nas	NSL1;C1orf48	B4E071;Q5SY74;Q53FM2;B2R9C5;Q96IY1	FALSE	0.0774	Contrast selection
1512	-0.9049	4.729	0.146	0.3261	DMSO_2h-DMSO_nas	NLE1	B4E074;B4E303;Q9NVX2;A0A0A0MRH0;K7EN33	FALSE	0.8355	Contrast selection
1513	0.1288	3.922	0.7367	0.8558	DMSO_2h-DMSO_nas	RAD51C	B4E0G0;J3QKK3;O43502;Q7KZJ0	FALSE	0.1327	Contrast selection
1514	0.8099	5.338	0.008467	0.06537	DMSO_2h-DMSO_nas	NUPL1	B4E0K0;Q5JRG1;H7BYF2;Q9BVL2;B3KW23	FALSE	2.072	Contrast selection
1515	0.2514	4.686	0.2259	0.4307	DMSO_2h-DMSO_nas	ERGIC1	B4E0N6;Q969X5	FALSE	0.646	Contrast selection
1516	-0.2741	5.957	0.4291	0.6282	DMSO_2h-DMSO_nas	FUBP1	B4E0X8;A0A384MDX9;Q96AE4;A0A1Z1G4M2;E9PEB5;B4DT31;B4DWL1;Q59FU3;Q6PJY1	FALSE	0.3675	Contrast selection
1517	-0.6012	4.248	0.03549	0.1471	DMSO_2h-DMSO_nas	CDC20	B4E1H5;Q12834	FALSE	1.45	Contrast selection
1518	-0.291	4.325	0.3523	0.5572	DMSO_2h-DMSO_nas	GLTSCR2	Q7L4X7;Q96CS0;Q53YP0;B4E1N4;Q9NZM5;B4DVK1;B4E013;B4DND9	FALSE	0.453	Contrast selection
1519	-0.5748	4.571	0.04156	0.1598	DMSO_2h-DMSO_nas	SEC24A	O95486;B4E205	FALSE	1.381	Contrast selection
1520	-0.5257	4.11	0.177	0.3689	DMSO_2h-DMSO_nas	UBR2	B4E215;Q8IWV8	FALSE	0.7521	Contrast selection
1521	-0.7384	4.545	0.07368	0.2218	DMSO_2h-DMSO_nas	SPTY2D1	B4E223;Q68D10	FALSE	1.133	Contrast selection
1522	0.8631	4.561	0.01119	0.07742	DMSO_2h-DMSO_nas	UBXN4	B4E240;Q92575;B3KTD5	FALSE	1.951	Contrast selection
1523	-0.4281	4.236	0.1144	0.284	DMSO_2h-DMSO_nas	FBXO11	B4E272;Q86XK2;B3KUR1	FALSE	0.9414	Contrast selection
1524	-0.2697	4.494	0.2338	0.4354	DMSO_2h-DMSO_nas	SEC24B	B4E2E1;O95487;B4DTM6	FALSE	0.6312	Contrast selection
1525	-2.612	3.607	7.393e-4	0.0141	DMSO_2h-DMSO_nas	PARP4	B4E2S2;Q9UKK3	FALSE	3.131	Contrast selection
1526	-1.06	3.874	0.034	0.1442	DMSO_2h-DMSO_nas	UBE4B	O95155;B4E2Y2;K7EP75	FALSE	1.469	Contrast selection
1527	0.2476	4.346	0.267	0.4726	DMSO_2h-DMSO_nas	SLC3A2	B4E2Z3;F5GZS6;J3KPF3;P08195;A0A024R599;H0YFS2;F5H0E2	FALSE	0.5735	Contrast selection
1528	-0.5408	4.301	0.1156	0.285	DMSO_2h-DMSO_nas	USP28	B4E3L3;Q96RU2;G3V1N5	FALSE	0.9369	Contrast selection
1529	0.7743	4.31	0.01872	0.1034	DMSO_2h-DMSO_nas	EIF2S2	Q6IBR8;B5BU01;P20042;Q96I16	FALSE	1.728	Contrast selection
1530	-0.8985	5.898	0.07157	0.2175	DMSO_2h-DMSO_nas	U2AF1	P0DN76;B5BU08;Q01081	FALSE	1.145	Contrast selection
1531	0.4236	5.689	0.1086	0.2769	DMSO_2h-DMSO_nas	SSB	B5BUB5;P05455;Q14730;E7ERC4	FALSE	0.9643	Contrast selection
1532	-0.4026	5.081	0.04438	0.1667	DMSO_2h-DMSO_nas	DUSP3	B5BUI8;P51452;K7ES89	FALSE	1.353	Contrast selection
1533	-0.06592	4.294	0.8374	0.9148	DMSO_2h-DMSO_nas	EML4	B5MBZ0;Q9HC35;A6P4V4	FALSE	0.07707	Contrast selection
1534	-1.544	4.428	3.106e-4	0.007601	DMSO_2h-DMSO_nas	FANCL	B5MC31;Q9NW38;B4DN24;A0A087X0C0;C9J512;H7C1M0;C9JZA9	TRUE	3.508	Contrast selection
1535	-0.02387	4.377	0.9471	0.972	DMSO_2h-DMSO_nas	TP53	H6U5S2;H6U5S3;B6E4X6;Q2XSC7;Q5U0E4;A0A386NCB1;B4DNI2;H2EHT1;A0A0U1RQC9;A0A386NC20;A0A386NC22;A0A386NC55;A0A386NC62;P04637;A0A386NCA6;A0A386NDA8;K7PPA8;E5RMA8;A0A386NG45;A0A386NFY2;A0A386NFX3;A0A386NDB3;A0A386NCX4;A0A386NCW8;K7PPU4;A0A386NCU2;Q1MSW8;B4E095;H6U5S4;B4DMH2;Q1MSX0;H6U5S5	FALSE	0.0236	Contrast selection
1536	-0.7648	4.583	0.04165	0.1598	DMSO_2h-DMSO_nas	AIP	D2CVN5;B7SBB1;D0EKE5;C0JXB8;C8CHN4;C8CK04;C8CK05;D0EKE4;D0EKE6;D5LTB3;G9I2H4;O00170;A5JGZ4;E9PMH2;C0JXB9	FALSE	1.38	Contrast selection
1537	0.1433	4.053	0.6596	0.8017	DMSO_2h-DMSO_nas	PCYOX1	Q584P1;B7Z3Y2;B7Z8A2;Q9UHG3	FALSE	0.1807	Contrast selection
1538	-0.6016	4.005	0.122	0.2955	DMSO_2h-DMSO_nas	B7Z481	B7Z481	FALSE	0.9136	Contrast selection
1539	-1.041	4.495	0.005259	0.04947	DMSO_2h-DMSO_nas	B7Z4B1	B7Z4B1	FALSE	2.279	Contrast selection
1540	0.08003	4.737	0.741	0.8582	DMSO_2h-DMSO_nas	NPEPPS;NPEPPSL1	B7Z4B2;E9PLK3;B7Z899;P55786;B3KU93;B7Z1H4;B3KTP2;B7Z6T6;B7Z1V9;A6NEC2	FALSE	0.1302	Contrast selection
1541	-0.07096	4.476	0.8175	0.9049	DMSO_2h-DMSO_nas	FHL1	Q53FI7;B7Z5V0;B7Z6U8;B7Z5T3;B7Z4B7;Q13642;Q5JXI2;B7Z9A1;A0A494C0D6;Q5JXI8;Q5JXI3;Q5JXH7;Q5JXH8;A0A0D9SFZ9;Q5JXH9;A0A0D9SFB0;A0A0D9SFI6	FALSE	0.08749	Contrast selection
1542	0.4598	4.331	0.2843	0.493	DMSO_2h-DMSO_nas	TMX2	B7Z4Y0;Q9Y320;B2R7I0	FALSE	0.5462	Contrast selection
1543	-0.01156	4.441	0.9573	0.9788	DMSO_2h-DMSO_nas	RANBP3	B7Z5P4;Q308M8;B7Z7F3;Q53GE1;Q9H6Z4;A0A384ME25;K7ESQ0	FALSE	0.01896	Contrast selection
1544	-0.8112	4.306	0.03049	0.135	DMSO_2h-DMSO_nas	PCIF1	Q9H4Z3;B7Z5U5	FALSE	1.516	Contrast selection
1545	-0.3855	4.109	0.2269	0.431	DMSO_2h-DMSO_nas	PPP2R5E	Q86XZ2;Q58EX4;B7Z5X1;Q562F2;Q59EK0;Q16537;B7Z7C0;B5BTZ7	FALSE	0.6442	Contrast selection
1546	-0.3464	4.434	0.4392	0.6362	DMSO_2h-DMSO_nas	ARMC8	B7Z637;Q8IUR7;G5E9V7;G5E9V6;C9J2I1;B7Z979;B7Z5P0	FALSE	0.3573	Contrast selection
1547	-0.3272	4.64	0.5486	0.722	DMSO_2h-DMSO_nas	PPHLN1	F8W6A0;B7Z8M9;B7Z695;Q8NEY8;F8WF16;B7Z615;B7Z8L1;F8W0Q9	FALSE	0.2607	Contrast selection
1548	-0.5331	4.597	0.06283	0.2031	DMSO_2h-DMSO_nas	POLR2C	Q6FGR6;B7Z6D1;P19387;B7Z377	FALSE	1.202	Contrast selection
1549	-0.2181	5.116	0.4673	0.6543	DMSO_2h-DMSO_nas	DDX27	B7Z6D5;Q96GQ7;B3GQE6;Q53G15	FALSE	0.3304	Contrast selection
1550	-0.3069	4.919	0.1566	0.3416	DMSO_2h-DMSO_nas	POLR3A	B7Z6H4;O14802	FALSE	0.8051	Contrast selection
1551	0.3757	4.83	0.2044	0.4039	DMSO_2h-DMSO_nas	ETF1	B7Z7P8;P62495	FALSE	0.6895	Contrast selection
1552	0.4986	5.028	0.1577	0.3424	DMSO_2h-DMSO_nas	MTX2	B7Z9F3;O75431;C9JNK6;C9JAZ1;B3KM74	FALSE	0.8022	Contrast selection
1553	0.06173	4.754	0.7528	0.8648	DMSO_2h-DMSO_nas	EIF2AK2	Q8IW76;B7ZKK7;P19525;Q05CP4;Q6PK38	FALSE	0.1233	Contrast selection
1554	-0.7367	5.338	0.003677	0.03953	DMSO_2h-DMSO_nas	UACA	H0YNH8;B7ZKM6;Q9BZF9;F5H2B9;B7ZKM7	FALSE	2.434	Contrast selection
1555	0.1822	5.408	0.3948	0.5952	DMSO_2h-DMSO_nas	USP48	B7ZKS3;Q86UV5;B7ZKR8	FALSE	0.4036	Contrast selection
1556	-0.2488	3.895	0.4796	0.6668	DMSO_2h-DMSO_nas	MAML2	B7ZL21;Q8IZL2	FALSE	0.3191	Contrast selection
1557	0.168	3.887	0.7482	0.8627	DMSO_2h-DMSO_nas	AAK1	D6W5G0;B7ZLC4;Q2M2I8;Q9BUD9;E9PG46	FALSE	0.126	Contrast selection
1558	-0.163	4.133	0.7026	0.8329	DMSO_2h-DMSO_nas	GEMIN5	Q8TEQ6;B7ZLC9	FALSE	0.1533	Contrast selection
1559	-1.31	5.997	4.145e-4	0.009134	DMSO_2h-DMSO_nas	SMARCA1	B7ZLQ5;A0A0A0MRP6;P28370;Q86UA8	TRUE	3.382	Contrast selection
1560	-0.5146	5.127	0.04954	0.1761	DMSO_2h-DMSO_nas	LPP	B7ZLW0;Q93052;A0A087WZF1;C9JUT4;B7Z8W0;B7Z871	FALSE	1.305	Contrast selection
1561	-1.181	6.056	2.542e-4	0.006759	DMSO_2h-DMSO_nas	FANCI	B7ZMF2;Q9NVI1;F8W7R3;B3KNW8;H3BP78	TRUE	3.595	Contrast selection
1562	-0.06688	4.738	0.766	0.8711	DMSO_2h-DMSO_nas	CHD9	H3BTW3;B7ZML1;Q3L8U1;Q461N2;B4DR07	FALSE	0.1158	Contrast selection
1563	-0.262	4.029	0.5032	0.6876	DMSO_2h-DMSO_nas	EPC1	B8XCX8;B8XCX7;Q9H2F5	FALSE	0.2983	Contrast selection
1564	-0.4997	4.008	0.1402	0.3188	DMSO_2h-DMSO_nas	MZT2B;MZT2A	H7C173;B8ZZ87;Q6NZ67;H7BZ50;H7C202;A0A494C0V9;Q6P582	FALSE	0.8532	Contrast selection
1565	-0.003195	5.521	0.98740000000000006	0.9965	DMSO_2h-DMSO_nas	USP39	B9A018;Q53GS9;B7Z7L9;A0A087X1B2	FALSE	0.005496	Contrast selection
1566	0.004513	4.406	0.9883	0.9966	DMSO_2h-DMSO_nas	RAB3GAP1	D3DP75;B9A6J2;Q15042	FALSE	0.005106	Contrast selection
1567	-0.621	4.61	0.2532	0.4604	DMSO_2h-DMSO_nas	NPAT	B9EG70;Q14207	FALSE	0.5965	Contrast selection
1568	0.03553	5.27	0.8703	0.9303	DMSO_2h-DMSO_nas	SMARCD2	J3KMX2;B9EGA3;Q92925;J3QWB6	FALSE	0.06032	Contrast selection
1569	-0.8183	4.876	0.0146	0.08895	DMSO_2h-DMSO_nas	MPRIP;Mprip-Ntrk1 fusion gene	B9EGI2;Q6WCQ1;U6FSN9;A0A494BZV2;J3KSW8;H0Y2S9	FALSE	1.836	Contrast selection
1570	-0.7073	4.496	0.02124	0.1106	DMSO_2h-DMSO_nas	MED16	Q9Y2X0;K7EKS6;B9TWZ8;U3KQ43;B9TWZ6;B9TWZ9;B9TX00;B9TX01;U3KQB4;B9TX02;B9TX03	FALSE	1.673	Contrast selection
1571	0.3806	5.098	0.3052	0.5131	DMSO_2h-DMSO_nas	ZC3HC1;NIPA	C9J0I9;Q86WB0;A4D1L4	FALSE	0.5154	Contrast selection
1572	0.2371	4.534	0.3569	0.5621	DMSO_2h-DMSO_nas	SRI	C9J0K6;P30626	FALSE	0.4474	Contrast selection
1573	0.8252	4.668	0.003699	0.03953	DMSO_2h-DMSO_nas	CMSS1;hCG_2023567	C9J384;D3DN44;Q9BQ75;B3KW72	FALSE	2.432	Contrast selection
1574	-0.6482	4.191	0.187	0.3826	DMSO_2h-DMSO_nas	MKRN2	C9J494;Q9H000	FALSE	0.7281	Contrast selection
1575	0.5319	4.37	0.105	0.2718	DMSO_2h-DMSO_nas	C2orf49	C9J4K0;Q9BVC5	FALSE	0.9787	Contrast selection
1576	0.6477	4.347	0.0519	0.1815	DMSO_2h-DMSO_nas	NAA50	C9J5D1;E7EQ69;Q9GZZ1;C9JZU6;C9J5J3;A0A0D9SF32;A0A087WWJ2	FALSE	1.285	Contrast selection
1577	0.1632	3.921	0.5765	0.7435	DMSO_2h-DMSO_nas	TBC1D15	C9JA93;Q8TC07;A8K8E1	FALSE	0.2392	Contrast selection
1578	0.04272	4.439	0.8947	0.942	DMSO_2h-DMSO_nas	DRAP1	E9PQX9;C9JCC6;Q14919;E9PNC7	FALSE	0.04834	Contrast selection
1579	0.1204	5.146	0.5068	0.6902	DMSO_2h-DMSO_nas	PCYT1A;hCG_2002711	C9JEJ2;P49585;C9J050;D3DXB2;B4E322;B2R8P1;C9J2E1;H7C1T3	FALSE	0.2952	Contrast selection
1580	-0.4951	4.791	0.112	0.2822	DMSO_2h-DMSO_nas	GPS1	Q13098;C9JFE4;A8K070;A0A096LPJ3;A0A096LP07;B4DND6	FALSE	0.9509	Contrast selection
1581	-0.2548	4.037	0.352	0.5572	DMSO_2h-DMSO_nas	LCORL	C9JI46;Q8N3X6	FALSE	0.4534	Contrast selection
1582	-0.1207	4.652	0.5884	0.7523	DMSO_2h-DMSO_nas	MTPN;DKFZp761E1322	C9JL85;Q69YG1;P58546	FALSE	0.2303	Contrast selection
1583	0.6861	5.162	0.02049	0.1077	DMSO_2h-DMSO_nas	RPL24;HEL-S-310	C9JXB8;C9JNW5;V9HW01;P83731	FALSE	1.688	Contrast selection
1584	-0.2532	4.503	0.334	0.5404	DMSO_2h-DMSO_nas	PPIH	C9JQD4;Q6FH57;Q6FH36;O43447	FALSE	0.4762	Contrast selection
1585	0.8326	4.703	0.0124	0.08085	DMSO_2h-DMSO_nas	C7orf50	C9JQV0;Q9BRJ6	FALSE	1.906	Contrast selection
1586	0.248	4.36	0.2681	0.4738	DMSO_2h-DMSO_nas	FOXJ3	C9JVP0;Q9UPW0;H7C1Y6	FALSE	0.5717	Contrast selection
1587	0.1229	4.199	0.634	0.7843	DMSO_2h-DMSO_nas	NFIX;DKFZp686I05275	C9JWJ8;Q7Z3K7;K7EN08;Q14938;B4DHW2;K7ESG9;K7EKH0;K7EJB0	FALSE	0.1979	Contrast selection
1588	-0.5166	5.188	0.01913	0.1042	DMSO_2h-DMSO_nas	DKFZp781O2021;CTNND1	Q68DU0;C9JZR2;O60716;Q96FS1;Q7KZJ3;A0A024R4Z0;A0A024R4Y7	FALSE	1.718	Contrast selection
1589	0.5367	5.442	0.04581	0.1687	DMSO_2h-DMSO_nas	RPL35A	C9K025;P18077;F8WBS5;F8WB72	FALSE	1.339	Contrast selection
1590	-0.2116	5.498	0.3431	0.5486	DMSO_2h-DMSO_nas	YWHAZ	D0PNI1;P63104;B0AZS6;E7EX29;B7Z2E6;H0YB80	FALSE	0.4646	Contrast selection
1591	0.4388	5.58	0.03945	0.1551	DMSO_2h-DMSO_nas	GTPBP4	Q8N4P8;D2CFK9;Q9BZE4;Q53GS0;B4DHR2;O60747	FALSE	1.404	Contrast selection
1592	1.017	4.011	0.08091	0.2332	DMSO_2h-DMSO_nas	BBX	D3DN56;Q9H6G9;Q9H6A7;C9JA69;A8K6U2;Q8WY36;Q6ZNU6	FALSE	1.092	Contrast selection
1593	0.7715	4.922	0.1231	0.2967	DMSO_2h-DMSO_nas	SH3BGRL3;HEL-S-297	Q5T123;Q86Z22;D3DPK5;Q9H299	FALSE	0.9097	Contrast selection
1594	0.01232	3.971	0.9687	0.9853	DMSO_2h-DMSO_nas	RPRC1;MAP7D1	D3DPS3;Q3KQU3;Q6NX58;B3KU03	FALSE	0.01381	Contrast selection
1595	0.8208	5.376	0.006078	0.05365	DMSO_2h-DMSO_nas	SERBP1;DKFZp686P17171	D3DQ70;Q8NC51;Q63HR1;Q5VU21;D3DQ69	FALSE	2.216	Contrast selection
1596	-0.4771	4.949	0.04974	0.1764	DMSO_2h-DMSO_nas	NEXN	H7BXY5;D3DQ79;Q0ZGT2;B4DUN9;E7EUA0;B4DDI0;E7ETM8	FALSE	1.303	Contrast selection
1597	-0.06379	5.531	0.7532	0.865	DMSO_2h-DMSO_nas	MPHOSPH1;KIF20B	D3DR32;Q96Q89	FALSE	0.1231	Contrast selection
1598	0.1618	5.891	0.5249	0.704	DMSO_2h-DMSO_nas	BAZ1A	D3DS96;Q9NRL2;Q59G54	FALSE	0.2799	Contrast selection
1600	-0.9047	4.671	0.02659	0.1261	DMSO_2h-DMSO_nas	PCM1	D3DSQ0;Q15154;B9EIS5;A2RUU9;H0YBA1;A0A088AWL4;B4DJ00	FALSE	1.575	Contrast selection
1601	0.2164	4.528	0.6251	0.779	DMSO_2h-DMSO_nas	ASAH1	D3DSQ1;Q13510;A0A1B0GV06;A8K0B6;Q53H01;A0A1B0GUH5;A0A1B0GTZ5;A0A1B0GTM3;A0A1B0GUA4;A0A1B0GW68;E7EMM4;A0A1B0GUW4;A0A1B0GUG1;A0A1B0GUE3;B3KUZ6;A0A1B0GTP7	FALSE	0.2041	Contrast selection
1602	0.1656	4.208	0.5819	0.7473	DMSO_2h-DMSO_nas	POLR3D	D3DSR2;P05423	FALSE	0.2352	Contrast selection
1603	0.2564	4.336	0.562	0.7321	DMSO_2h-DMSO_nas	GCLM	D3DT44;P48507	FALSE	0.2502	Contrast selection
1604	0.4099	4.778	0.2471	0.4532	DMSO_2h-DMSO_nas	RNPS1	H3BV80;H3BMM9;H3BTC0;D3DU92;Q15287;H3BPG5;H3BMS0	FALSE	0.6071	Contrast selection
1605	0.8172	5.178	0.001534	0.02231	DMSO_2h-DMSO_nas	N-PAC;GLYR1	D3DUE6;D3DUE7;Q49A26;K7EMM8	FALSE	2.814	Contrast selection
1606	0.207	4.984	0.4865	0.6717	DMSO_2h-DMSO_nas	S100A10	P60903;D3DV26;Q6FGE5	FALSE	0.3129	Contrast selection
1607	-0.8994	4.69	0.03828	0.1528	DMSO_2h-DMSO_nas	ARHGEF2	D3DVA5;V9GYM8;Q92974	FALSE	1.417	Contrast selection
1608	-0.8604	5.831	8.887e-4	0.01578	DMSO_2h-DMSO_nas	NES	D3DVC4;P48681;Q05BW3;A5PKT9	FALSE	3.051	Contrast selection
1609	-0.5341	4.354	0.07617	0.2266	DMSO_2h-DMSO_nas	pk;ZAK	D4Q8H0;Q9NYL2;C9J3F7;A8K710	FALSE	1.118	Contrast selection
1610	0.09986	4.471	0.8244	0.907	DMSO_2h-DMSO_nas	TUSC3	D6RDV0;D6RA37;D6RIY7;Q13454;A0A0A0MTC2	FALSE	0.08385	Contrast selection
1611	0.8181	5.916	0.003727	0.03969	DMSO_2h-DMSO_nas	RPS3A	D6RAT0;Q6NXR8;P61247;A8K4W0;D6RG13;D6RB09;D6R9B6;H0Y9Y4;B7Z3M5;E9PFI5;D6RAS7;H0Y8L7	FALSE	2.429	Contrast selection
1612	-0.5547	3.972	0.3061	0.5135	DMSO_2h-DMSO_nas	HSD17B11	D6RCD0;Q8NBQ5	FALSE	0.5141	Contrast selection
1613	-0.02034	5.276	0.9299	0.9627	DMSO_2h-DMSO_nas	UCHL1;HEL-117	D6RE83;V9HW74;P09936;B2RD14;D6R956;D6R974;A6NLJ7	FALSE	0.03157	Contrast selection
1614	-0.1175	4.344	0.6486	0.7961	DMSO_2h-DMSO_nas	FAM175A	D6REL5;Q6UWZ7	FALSE	0.188	Contrast selection
1615	-0.1614	4.548	0.5756	0.7427	DMSO_2h-DMSO_nas	TWF2	D6RG15;Q6IBS0;H0Y858	FALSE	0.2399	Contrast selection
1616	-0.1301	5.611	0.5469	0.7208	DMSO_2h-DMSO_nas	COL12A1	D6RGG3;Q99715;A0A087X0A8;B9EJB8	FALSE	0.2621	Contrast selection
1617	-0.02297	4.236	0.9343	0.9657	DMSO_2h-DMSO_nas	TAF9	D6RIY1;D6RGK3;D6RIV9;D6RIE8;Q16594;D6RHW1	FALSE	0.02951	Contrast selection
1618	0.01081	4.947	0.9537	0.9766	DMSO_2h-DMSO_nas	hCG_23833;RRM2	D6W4Z6;P31350;A0A286YFD6;C9JXC1;B3KS26;Q8N6S3	FALSE	0.02058	Contrast selection
1619	-3.587	5.551	5.612e-6	5.377e-4	DMSO_2h-DMSO_nas	CHAF1A	D6W625;Q13111	TRUE	5.251	Contrast selection
1620	0.2246	4.727	0.3864	0.5883	DMSO_2h-DMSO_nas	SLC25A1	Q6LAP8;D9HTE9;P53007	FALSE	0.4129	Contrast selection
1621	0.436	5.041	0.05209	0.1815	DMSO_2h-DMSO_nas	HEL-S-34;PEBP1;HEL-210	D9IAI1;P30086;A0A0K0K1J6;B4DRT4;V9HW05	FALSE	1.283	Contrast selection
1622	-1.448	4.037	0.002386	0.02905	DMSO_2h-DMSO_nas	FAN1	D9MXF4;Q9Y2M0;H3BQ24;X5DRB9;X5D9F0	FALSE	2.622	Contrast selection
1623	0.3149	5.721	0.129	0.3041	DMSO_2h-DMSO_nas	TPM1	D9YZV5;A0A0K0K1I0;Q15657;H0YKX5;Q8TCG4	FALSE	0.8896	Contrast selection
1624	-0.5454	6.579	0.03764	0.1517	DMSO_2h-DMSO_nas	COL6A3	D9ZGF2;P12111	FALSE	1.424	Contrast selection
1625	-0.7157	4.367	0.04583	0.1687	DMSO_2h-DMSO_nas	ROCK1	Q13464;D9ZGF8;A0A0U1RQV4	FALSE	1.339	Contrast selection
1626	-0.5059	5.522	0.01305	0.0832	DMSO_2h-DMSO_nas	PRIC295;GCN1L1	E1NZA1;Q92616;A0A024RBS1	FALSE	1.884	Contrast selection
1627	-0.0989	3.683	0.8334	0.9135	DMSO_2h-DMSO_nas	BCOR-RARA;BCOR	E3UVQ2;H7C231;H7BZ37;H7C2V9;A6NE70;B3KTC2;H9A532;Q6W2J9	FALSE	0.07915	Contrast selection
1628	-0.8497	4.538	0.01384	0.08629	DMSO_2h-DMSO_nas	PPID	Q6FGM6;E5KN59;E5KN55;Q08752;H0Y8J0	FALSE	1.859	Contrast selection
1629	-0.9106	4.195	0.01695	0.09755	DMSO_2h-DMSO_nas	GFM1	E5KND5;Q96RP9;C9IZ01;E5KND7;D3DNL3;F8WAU4	FALSE	1.771	Contrast selection
1630	-0.4688	5.878	0.1098	0.2786	DMSO_2h-DMSO_nas	LRPPRC	E5KNY5;P42704;B4DSR0	FALSE	0.9595	Contrast selection
1631	-0.4777	4.961	0.1029	0.2685	DMSO_2h-DMSO_nas	NDUFS1	E5KRK5;P28331;B4DJ81;A0A291FIZ5;Q9P1A0	FALSE	0.9876	Contrast selection
1632	1.101	4.274	0.00661	0.05583	DMSO_2h-DMSO_nas	TFAM	H7BYN3;Q6LES8;E5KSX8;E5KSU5;Q00059;Q05D31;Q3SX57	FALSE	2.18	Contrast selection
1633	-1.417	4.34	0.003312	0.03639	DMSO_2h-DMSO_nas	UNG;DKFZp781L1143	E5KTA5;P13051;Q68DM5;F5GYA2;Q6FHS8;E5KTA6;B4DRT6	FALSE	2.48	Contrast selection
1634	-0.266	4.051	0.5532	0.7255	DMSO_2h-DMSO_nas	GINS4	Q9BRT9;E5RFF9	FALSE	0.2571	Contrast selection
1635	-0.1713	4.748	0.6554	0.7997	DMSO_2h-DMSO_nas	PBK;HEL164	E5RFX4;V9HWH0;Q96KB5	FALSE	0.1835	Contrast selection
1636	0.2887	4.501	0.5375	0.7138	DMSO_2h-DMSO_nas	TBCA	E5RIW3;Q6FGD7;E5RJD8;O75347;E5RHG6;E5RIX8	FALSE	0.2696	Contrast selection
1637	0.9562	4.421	0.001996	0.02614	DMSO_2h-DMSO_nas	FABP5	E7DVW5;Q01469;I6L8B7	FALSE	2.7	Contrast selection
1638	-0.2581	4.592	0.3995	0.5989	DMSO_2h-DMSO_nas	ADD1;LA04NC01-25A3.2-001	E7EV99;E7ENY0;P35611;Q4TT76;Q96D30;A0A0A0MSR2;D6RF25;H0Y9H2	FALSE	0.3985	Contrast selection
1639	0.3545	4.134	0.3449	0.54990000000000006	DMSO_2h-DMSO_nas	PRRC2C	E7EPN9;Q9Y520	FALSE	0.4622	Contrast selection
1640	0.06398	5.445	0.7668	0.8714	DMSO_2h-DMSO_nas	EZR;HEL-S-105;EZR-ROS1	Q6NUR7;E7EQR4;P15311;V9HW42;B2R6J2;B7Z5V2;B7Z437;J7M2B1	FALSE	0.1153	Contrast selection
1641	0.6948	5.342	0.01479	0.08961	DMSO_2h-DMSO_nas	HMGB3	E9PES6;E7ES08;E7EQU1;O15347	FALSE	1.83	Contrast selection
1642	0.08946	4.612	0.7644	0.8704	DMSO_2h-DMSO_nas	MTA3	E7EQY4;E7EV10;Q9BTC8;E9PCS8;D6W5A2	FALSE	0.1167	Contrast selection
1643	-0.4277	3.877	0.3922	0.5939	DMSO_2h-DMSO_nas	PTK2;DKFZp666O0110;FAK	Q05397;E7ESA6;Q658W2;H0YBP1;Q59GM6;Q59GN8;B4DH13;A0A059VC25;H0YBZ1;H0YB16;Q8N9D7;I6L996;E9PEI4;A0A024R9H6;B4DWJ1	FALSE	0.4065	Contrast selection
1644	-0.3125	5.764	0.1279	0.3023	DMSO_2h-DMSO_nas	MTA1	E7ESY4;Q13330;Q59FW1;H0Y4T7	FALSE	0.8932	Contrast selection
1645	0.4608	5.418	0.08491	0.2408	DMSO_2h-DMSO_nas	MAP4	P27816;E7EVA0;A0A024R2V0;Q86Y04;B4DM10	FALSE	1.071	Contrast selection
1646	-1.502	4.419	0.006553	0.05552	DMSO_2h-DMSO_nas	ZFHX4	E7EVZ1;Q86UP3	FALSE	2.184	Contrast selection
1647	-1.091	4.915	0.003067	0.0343	DMSO_2h-DMSO_nas	POLB	E7EW18;Q53EV2;P06746;E5RIJ0;H0YBJ0;I1WZN9	FALSE	2.513	Contrast selection
1648	-1.47	4.332	0.08727	0.2445	DMSO_2h-DMSO_nas	FBLIM1	E7EWE8;Q8WUP2;D6RAI6;E7EPI5;E7EN81;D6R9I4;D6RA19	FALSE	1.059	Contrast selection
1649	-1.195	4.203	0.02441	0.1204	DMSO_2h-DMSO_nas	NCOA2	Q15596;E7EWM1;Q569J4	FALSE	1.612	Contrast selection
1650	0.529	6.122	0.08438	0.2395	DMSO_2h-DMSO_nas	PCCB	P05166;E7EX59;Q59GV0;E9PDR0;A0A1B2JLU8;C9JQS9;E7ETT1;E7EUY3;E7ETT4;B7Z8A8;E9PEC3;F8WBI9;B7Z7U9;Q9HBR7	FALSE	1.074	Contrast selection
1651	-0.7736	5.09	0.02613	0.125	DMSO_2h-DMSO_nas	DCTN1;DKFZp686I0746;DKFZp686E0752;DKFZp686E191	E7EX90;Q6MZZ3;Q14203;Q6AWB1;Q6AWB3	FALSE	1.583	Contrast selection
1652	-2.588	5.126	4.335e-6	4.541e-4	DMSO_2h-DMSO_nas	CHTF18;RUVBL	E7EXA6;Q8WVB6;Q96S08;A0A0D9SF58	TRUE	5.363	Contrast selection
1653	0.3446	5.532	0.1886	0.3837	DMSO_2h-DMSO_nas	GNB2L1	P63244;E9KL35;J3KPE3;H0YAF8;H0Y8W2;D6RAC2;H0YAM7;D6R9L0;D6R9Z1;D6RHH4;D6RFX4;D6REE5;B4DVD2	FALSE	0.7245	Contrast selection
1654	0.2212	5.424	0.3594	0.564	DMSO_2h-DMSO_nas	HADHA	E9KL44;H0YFD6;P40939;B4DDZ5;B4DRH6;A0A2R8Y4F5;A0A2R8YG21	FALSE	0.4445	Contrast selection
1655	0.4575	3.885	0.2932	0.5026	DMSO_2h-DMSO_nas	GTF2IRD1	Q75MX6;E9PFE2;Q59FS0;Q9UHL9;H7C4Q8	FALSE	0.5328	Contrast selection
1656	0.4137	4.239	0.1374	0.3152	DMSO_2h-DMSO_nas	MAP1A	E9PGC8;P78559;A8K4T7;Q7Z5F9;Q504X9	FALSE	0.8619	Contrast selection
1657	-1.286	3.938	0.02006	0.107	DMSO_2h-DMSO_nas	ZNF451	Q4KMR5;E9PH99;Q9Y4E5;Q96JY2	FALSE	1.698	Contrast selection
1658	-0.1368	4.382	0.6	0.7607	DMSO_2h-DMSO_nas	SSFA2	E9PHV5;P28290;B4E2E5;E7EUL7;B3KXT1	FALSE	0.2219	Contrast selection
1659	-1.954	5.42	3.272e-6	3.672e-4	DMSO_2h-DMSO_nas	SP100	E9PHV6;Q53TD0;P23497;B4E2B9;C9JBL0	TRUE	5.485	Contrast selection
1660	-0.1607	4.354	0.5879	0.7521	DMSO_2h-DMSO_nas	EPB41L2	O43491;E9PHY5;E9PK52;E9PII3;I6L9B1;Q59FD8;A0A2R8Y5B3	FALSE	0.2307	Contrast selection
1661	0.9887	4.416	0.006652	0.05603	DMSO_2h-DMSO_nas	MTCH2	E9PIE4;Q9Y6C9;Q53G34	FALSE	2.177	Contrast selection
1662	-1.078	4.216	0.0869	0.244	DMSO_2h-DMSO_nas	CYHR1	E9PJD7;Q6ZMK1;E9PQ42	FALSE	1.061	Contrast selection
1663	0.6762	4.596	0.05203	0.1815	DMSO_2h-DMSO_nas	RPL27A;L27a	E9PJD9;Q9BQQ5;E9PLL6;Q6NZ52;P46776	FALSE	1.284	Contrast selection
1664	0.05779	4.287	0.8588	0.9256	DMSO_2h-DMSO_nas	DKFZp564A063;BRMS1	Q9Y3T1;E9PJF5;H0YCF7;G5E9I4;Q9HCU9	FALSE	0.06612	Contrast selection
1665	-0.03058	4.769	0.8875	0.9396	DMSO_2h-DMSO_nas	RPS6KA4	E9PJN1;O75676;A0A0A6YYC0;B4DPV1;Q86VU2;A0PJF8	FALSE	0.05181	Contrast selection
1666	-0.6445	4.308	0.05193	0.1815	DMSO_2h-DMSO_nas	SCYL1	E9PS17;E9PK59;Q96KG9;E9PPN3	FALSE	1.285	Contrast selection
1667	-0.445	3.848	0.3231	0.5296	DMSO_2h-DMSO_nas	PPP6R3;SAPS3	H7BXH2;E9PKF6;Q5H9R7;B4DTT7;E9PQP7;B4E0C2;A0A024R5F3	FALSE	0.4907	Contrast selection
1668	-0.1021	4.641	0.6631	0.8051	DMSO_2h-DMSO_nas	NEDD8;NEDD8-MDP1	F8VSA6;E9PS38;S4R3E9;E9PL57;Q15843	FALSE	0.1784	Contrast selection
1669	0.2676	4.723	0.3377	0.5436	DMSO_2h-DMSO_nas	CAPRIN1	E9PLA9;Q14444;B4DSF8;G3V153;B3KXU8	FALSE	0.4714	Contrast selection
1670	-0.2213	5.309	0.3722	0.5766	DMSO_2h-DMSO_nas	CSTF3	E9PLP8;Q12996;B4DFQ5;B4DMA4	FALSE	0.4293	Contrast selection
1671	-0.2449	4.938	0.2795	0.4868	DMSO_2h-DMSO_nas	C11orf58;SMAP	E9PM92;O00193;E9PRZ9	FALSE	0.5536	Contrast selection
1672	-0.6071	4.439	0.03611	0.1488	DMSO_2h-DMSO_nas	NUF2;CDCA1	E9PQC4;Q9BZD4;A0A024R8Y0	FALSE	1.442	Contrast selection
1673	1.285	5.157	0.002774	0.03193	DMSO_2h-DMSO_nas	FAU	E9PR30;P62861	FALSE	2.557	Contrast selection
1674	-0.6582	4.5	0.02739	0.1273	DMSO_2h-DMSO_nas	NR2B1;RXRA;RXRG;NR2B3	F1D8Q5;Q6P3U7;P19793;A0A087WZ88;F1D8Q7;B6ZGT6;B2R7C0;P48443	FALSE	1.562	Contrast selection
1675	-1.115	5.206	0.002284	0.02836	DMSO_2h-DMSO_nas	NR2F2	P24468;F1D8R0	FALSE	2.641	Contrast selection
1676	-0.1952	4.654	0.5708	0.7399	DMSO_2h-DMSO_nas	DDX51	F1T0L5;Q8N8A6	FALSE	0.2435	Contrast selection
1677	-0.5077	3.748	0.2603	0.4683	DMSO_2h-DMSO_nas	TRMT2A	F2Z2W7;Q8IZ69;B4E213	FALSE	0.5845	Contrast selection
1678	0.08374	4.138	0.8344	0.9142	DMSO_2h-DMSO_nas	XPO4	Q0VG75;F2Z2X4;Q9C0E2;Q8IVQ8;Q86VC1	FALSE	0.0786	Contrast selection
1679	0.6309	4.635	0.0277	0.1282	DMSO_2h-DMSO_nas	BCL7B;BCL7A	F2Z3H6;Q9BQE9;F8WE18;F8WDZ4;Q4VC05	FALSE	1.557	Contrast selection
1680	-0.5304	4.731	0.03044	0.135	DMSO_2h-DMSO_nas	GTF2H3	F5GWD3;Q13889;H0YFF7;F5H6X0;A0A087WYD5;F5GXG6;F5GX35;F5H4K7;Q8NEI1	FALSE	1.517	Contrast selection
1681	1.334	3.969	0.005656	0.05078	DMSO_2h-DMSO_nas	HEL-S-36;PITPNA	V9HWC5;F5GWE5;Q6NUL6;Q00169;I3L471;I3L4U7;B4E1U1;I3L4H1	FALSE	2.247	Contrast selection
1682	-1.052	4.033	0.004052	0.04175	DMSO_2h-DMSO_nas	FAM76B	Q5HYJ3;F5GX09	FALSE	2.392	Contrast selection
1683	0.4082	4.474	0.07479	0.2236	DMSO_2h-DMSO_nas	PSMD9	F5H5V4;F5GX23;J3KN29;O00233;F5H7X1;F5H169	FALSE	1.126	Contrast selection
1684	-1.211	3.993	0.03023	0.1347	DMSO_2h-DMSO_nas	RBM7	I3L521;F5GXV8;Q59EQ8;F5GY08;Q6IRX3;J3KPD3;Q9Y580;F5H606	FALSE	1.52	Contrast selection
1685	1.091	4.45	0.001236	0.01991	DMSO_2h-DMSO_nas	DAD1	F5GXX5;P61803;Q53G02;F5H895;A0A0B4J239	FALSE	2.908	Contrast selection
1686	0.1136	4.179	0.6719	0.8104	DMSO_2h-DMSO_nas	ARL6IP4;FLJ00169	F5GYV5;F8WCT1;H7BZV4;B2RE15;A0A0C4DG62;Q8TEM4;Q66PJ3;A0A0C4DH18;F5H7X4	FALSE	0.1727	Contrast selection
1687	-1.224	4.712	0.006993	0.05818	DMSO_2h-DMSO_nas	DTL	F5GZ90;Q9NZJ0	FALSE	2.155	Contrast selection
1688	-0.2148	4.419	0.3307	0.5373	DMSO_2h-DMSO_nas	ANAPC5	F5H0F9;Q9UJX4	FALSE	0.4806	Contrast selection
1689	0.5104	4.197	0.08236	0.2362	DMSO_2h-DMSO_nas	MLEC	F5H1S8;Q14165;F5GX14;H0YG07	FALSE	1.084	Contrast selection
1690	-0.06964	5.17	0.7616	0.8687	DMSO_2h-DMSO_nas	SEC23A	F5H365;Q15436;B4DSQ5;B4DF60;B4E0Q9	FALSE	0.1183	Contrast selection
1691	0.03744	4.802	0.8553	0.9246	DMSO_2h-DMSO_nas	TSG101	F5H442;Q99816;D3DQY6	FALSE	0.0679	Contrast selection
1692	-0.2221	5.9	0.3411	0.5471	DMSO_2h-DMSO_nas	MYO1C	F5H6E2;O00159;B7Z3E5;D3DTH7;B7Z9C0	FALSE	0.4671	Contrast selection
1693	-0.6361	4.187	0.2585	0.4657	DMSO_2h-DMSO_nas	C12orf43	F5H7W8;Q96C57;F5H3K2;E7ENF1;B4DRA4;F5H8B7;G5EA44;B4DWJ9	FALSE	0.5876	Contrast selection
1694	0.8312	4.076	0.1583	0.3435	DMSO_2h-DMSO_nas	ZNF268	F5H848;Q9H337;F5H7L3;E7EV44;A0A075B6T9;B4DXW5;A0A088AWK7;Q2TB61;Q14587	FALSE	0.8005	Contrast selection
1695	-3.324	4.177	3.206e-9	1.007e-5	DMSO_2h-DMSO_nas	SIMC1	R9TJD7;F6R0L0;B4DRM7;Q8NDZ2	TRUE	8.494	Contrast selection
1696	0.07422	4.503	0.6907	0.8247	DMSO_2h-DMSO_nas	PDE12	F6T1Q0;Q6L8Q7	FALSE	0.1607	Contrast selection
1697	-0.3976	5.137	0.0418	0.16	DMSO_2h-DMSO_nas	CAD	F8VPD4;P27708;Q53SY7	FALSE	1.379	Contrast selection
1698	0.05748	4.612	0.8003	0.8928	DMSO_2h-DMSO_nas	BAZ2A	J3QK86;J3KPG5;F8VU39;Q9UIF9;A0A0C4DGI9	FALSE	0.09673	Contrast selection
1699	0.3466	4.214	0.4201	0.62	DMSO_2h-DMSO_nas	CHMP1A	F8VVT7;Q9HD42;B4DXN3;F8VUA2	FALSE	0.3766	Contrast selection
1700	0.6787	4.492	0.01566	0.09318	DMSO_2h-DMSO_nas	ERP29;HEL-S-107	F8VY02;V9HW71;P30040	FALSE	1.805	Contrast selection
1701	0.3197	4.973	0.1505	0.3323	DMSO_2h-DMSO_nas	ARL1	F8VYN9;P40616;B4DR16	FALSE	0.8225	Contrast selection
1702	-0.04661	4.105	0.8721	0.9304	DMSO_2h-DMSO_nas	YEATS4	F8W0J4;O95619	FALSE	0.05944	Contrast selection
1703	-0.3095	5.873	0.2005	0.4004	DMSO_2h-DMSO_nas	MYL6	P60660;F8W1R7;G3V1V0;J3KND3;B7Z6Z4;G3V1Y7;Q6IBG5;F8VPF3;G8JLA2;F8W180;F8VZU9	FALSE	0.698	Contrast selection
1704	0.865	5.219	0.003385	0.03706	DMSO_2h-DMSO_nas	RPL10	F8W7C6;A0A087WV22;X1WI28;X5D2T3;P27635;H7C123;H7C2C5;X5D7P1	FALSE	2.47	Contrast selection
1705	-0.3054	4.378	0.1399	0.3185	DMSO_2h-DMSO_nas	SLBP	Q53XR2;F8W8D3;Q14493;H7C4H8;B3KSC5;H0YAE8;E7EUV9;B4DUW7;B3KST9	FALSE	0.8543	Contrast selection
1706	0.1299	4.918	0.5218	0.7018	DMSO_2h-DMSO_nas	TIA1	F8W8I6;P31483;Q59G98;C9JTN7;E5RGV5	FALSE	0.2825	Contrast selection
1707	0.9993	4.552	0.005868	0.05223	DMSO_2h-DMSO_nas	RTN4;NOGOC;Nbla00271	Q6IPN0;F8W914;Q9NQC3;A0A0U1RQR6;Q53SY1;A6XGP7;H7C106;D6W5C2;Q3LIF4	FALSE	2.232	Contrast selection
1708	0.4486	4.597	0.1151	0.2849	DMSO_2h-DMSO_nas	IGF2BP2	Q9Y6M1;F8W930;B4DKT5	FALSE	0.939	Contrast selection
1709	-0.5455	5.358	0.01121	0.07742	DMSO_2h-DMSO_nas	DST	F8W9J4;Q03001	FALSE	1.95	Contrast selection
1710	-0.1802	4.436	0.6441	0.7924	DMSO_2h-DMSO_nas	CLASP1;DKFZp686D1968	F8WA11;Q7Z460;B7Z5R7;B7Z4E5;B7Z7Q8;H0Y5T1;B7Z7C4;Q68D09;B7Z2P0	FALSE	0.191	Contrast selection
1711	0.7194	4.187	0.03414	0.1444	DMSO_2h-DMSO_nas	DDX31	F8WAJ0;B4DYZ1;Q9H8H2	FALSE	1.467	Contrast selection
1712	-0.5615	4.656	0.05044	0.1781	DMSO_2h-DMSO_nas	ARPC4-TTLL3;ARPC4	F8WCF6;P59998;F8WDD7;H7C0A3;A0A0A6YYG9;Q9H7Z5	FALSE	1.297	Contrast selection
1713	-0.7267	4.155	0.1102	0.2792	DMSO_2h-DMSO_nas	ZNF687	Q8N1G0;F8WCX2;H0Y5I5	FALSE	0.9579	Contrast selection
1714	-0.4882	4.281	0.06648	0.2102	DMSO_2h-DMSO_nas	SPACIA1;SAAL1	G1UCX3;Q96ER3	FALSE	1.177	Contrast selection
1715	0.02853	6.027	0.8779	0.9336	DMSO_2h-DMSO_nas	PDS5A	G1UI16;Q29RF7	FALSE	0.05656	Contrast selection
1716	-0.06854	3.989	0.812	0.9018	DMSO_2h-DMSO_nas	PDXK;HEL-S-1a	G1UI32;V9HWC3;O00764;F2Z2Y4	FALSE	0.09045	Contrast selection
1717	0.8641	5.223	0.001391	0.02174	DMSO_2h-DMSO_nas	RPL21	G3V1B3;M0R181;Q6IAX2;Q59GK9;P46778	FALSE	2.857	Contrast selection
1718	-0.1106	5.724	0.6009	0.7612	DMSO_2h-DMSO_nas	API5	G3V1C3;Q9BZZ5;H0YER7	FALSE	0.2212	Contrast selection
1719	0.0429	4.543	0.8369	0.9147	DMSO_2h-DMSO_nas	PRRX1	P54821;G3V2N3	FALSE	0.0773	Contrast selection
1720	-0.2937	4.105	0.3928	0.5945	DMSO_2h-DMSO_nas	GMFB	G3V4P8;P60983	FALSE	0.4058	Contrast selection
1721	-0.1004	5.236	0.6827	0.8197	DMSO_2h-DMSO_nas	DDX24	G3V529;Q9GZR7;B4DM03;B4DKV2;F5GYL3;B4E300;Q59FS7;A0A1W2PRR2;A0A087WXU8;Q7Z4X3	FALSE	0.1657	Contrast selection
1722	1.302	5.274	5.667e-4	0.01158	DMSO_2h-DMSO_nas	ZNF512;DKFZp666L156	G3XAG1;Q96ME7;B4DES6;B7Z9P6;Q658M0	FALSE	3.247	Contrast selection
1723	-0.4348	4.583	0.1553	0.3399	DMSO_2h-DMSO_nas	PAPD5	H3BQM0;G4U4J3;Q53F79;A0A024R6Q7;Q8NDF8;B4DRJ7;Q5EBM7;E9PC61	FALSE	0.8087	Contrast selection
1724	-0.4938	4.8	0.03859	0.1535	DMSO_2h-DMSO_nas	USP11	G5E9A6;Q6P453;P51784;B3KP28;B4DGK3	FALSE	1.414	Contrast selection
1725	1.232	4.034	0.009783	0.07232	DMSO_2h-DMSO_nas	SP110	G5E9C0;Q9HB58;C9JZQ4;E7EM70;Q6PJR6;Q2I9M2	FALSE	2.01	Contrast selection
1726	-0.2736	4.887	0.452	0.6461	DMSO_2h-DMSO_nas	CELF1;CELF2	Q92879;G5EA30;A0A0J9YXJ0;A0A1B0GUN8;E9PC62;A0A1B0GU44;B4DS31;A0A0J9YX66;B2RA86;Q5VZZ6;B4DDE7;B4DT00;V9GYD9;B4DSZ2;E9PKU1;F5H0D8;E9PSH0;E9PQK4;F5H4Y5;O95319	FALSE	0.3448	Contrast selection
1727	0.011	5.354	0.9515	0.9755	DMSO_2h-DMSO_nas	CDC27	G5EA36;P30260;B4DL80	FALSE	0.02157	Contrast selection
1728	0.7351	4.277	0.06367	0.2054	DMSO_2h-DMSO_nas	USE1	M0QYT5;G8JLK1;Q9NZ43	FALSE	1.196	Contrast selection
1729	-0.6755	4.725	0.03931	0.1548	DMSO_2h-DMSO_nas	ZNF217	H0UI66;O75362;A8K2T5	FALSE	1.406	Contrast selection
1730	-0.6967	5.21	0.01023	0.07421	DMSO_2h-DMSO_nas	NELFCD;TH1L	X6RLT1;H0UI80;Q8IXH7	FALSE	1.99	Contrast selection
1731	-1.352	4.307	0.05315	0.1839	DMSO_2h-DMSO_nas	ZGPAT	H0UI99;H0UI97;A0A0S2Z5X3;A0A0S2Z6H0;Q8N5A5;V9GY48	FALSE	1.274	Contrast selection
1732	-0.18	5.302	0.4589	0.6502	DMSO_2h-DMSO_nas	ATAD3A	H0Y2W2;Q96T67	FALSE	0.3382	Contrast selection
1733	0.3431	4.308	0.3711	0.5762	DMSO_2h-DMSO_nas	RBM33	H0Y3K4;Q96EV2;B4DVQ2	FALSE	0.4305	Contrast selection
1734	0.4961	5.1	0.2074	0.4079	DMSO_2h-DMSO_nas	YBX1	H0Y449;P67809;Q6PKI6;Q7KZ24;A0JLU4	FALSE	0.6832	Contrast selection
1735	0.79	4.486	0.008948	0.06758	DMSO_2h-DMSO_nas	APMAP	H0Y512;Q9HDC9	FALSE	2.048	Contrast selection
1736	-0.6092	4.277	0.2779	0.4845	DMSO_2h-DMSO_nas	IMP4	H0Y714;Q96G21;E7ENR5;B9A008;B8ZZ47	FALSE	0.5561	Contrast selection
1737	0.9184	5.796	0.001805	0.02465	DMSO_2h-DMSO_nas	DEK	H0Y993;P35659;B4DFG0;A0A494C028;B4DNW3;A0A494C198;H0Y8X0	FALSE	2.744	Contrast selection
1738	0.2764	3.81	0.4854	0.6715	DMSO_2h-DMSO_nas	LAP3;HEL-S-106	H0Y9Q1;V9HW38;P28838;B4DQG5	FALSE	0.3139	Contrast selection
1739	0.6826	4.657	0.03439	0.1444	DMSO_2h-DMSO_nas	TMA16	H0Y9X1;Q96EY4;D6RA57;B7Z504	FALSE	1.464	Contrast selection
1740	-0.03983	5.07	0.8445	0.9202	DMSO_2h-DMSO_nas	TEAD1;TEAD4	P28347;H0YE88;H0YEJ9;E9PKB7;Q59EF3;Q15561;Q53GI4;A0A0A0MRF3	FALSE	0.07342	Contrast selection
1741	0.4731	4.583	0.0459	0.1687	DMSO_2h-DMSO_nas	REXO2	H0YG54;H0YGR4;Q9Y3B8;F5GYG5	FALSE	1.338	Contrast selection
1742	1.061	5.205	4.157e-4	0.009134	DMSO_2h-DMSO_nas	RPL28	H0YLP6;H0YMF4;H0YKD8;P46779;Q59F34	TRUE	3.381	Contrast selection
1743	0.4715	4.164	0.2264	0.4308	DMSO_2h-DMSO_nas	TLE3	Q04726;H0YL70;H0YKN8;H0YKT5;Q6PRX2;Q6PRX3;H0YNT2;A0A0D9SES8;F5H7D6;B3KUA2;H0YNI7;B4E2W3;B3KM67	FALSE	0.6452	Contrast selection
1744	0.2433	4.451	0.3562	0.5616	DMSO_2h-DMSO_nas	USP3	H0YLB7;H0YKU8;Q6JHV3;H0YMI4;Q9Y6I4;B3KMX7;Q498Y2;Q9Y2R8;B4DWJ6	FALSE	0.4484	Contrast selection
1745	0.4974	4.245	0.1804	0.3729	DMSO_2h-DMSO_nas	TRIP4	Q15650;H0YL91	FALSE	0.7438	Contrast selection
1746	-0.8242	4.511	0.09587	0.2575	DMSO_2h-DMSO_nas	EIF2AK4	H0YME5;Q9P2K8	FALSE	1.018	Contrast selection
1747	-0.4474	4.729	0.03496	0.1459	DMSO_2h-DMSO_nas	WDR61	H0YMF9;H0YN81;Q9GZS3;B4E387;H0YL19	FALSE	1.456	Contrast selection
1748	0.3747	4.615	0.1033	0.2693	DMSO_2h-DMSO_nas	RPS27L	H0YMV8;Q71UM5;C9JLI6	FALSE	0.986	Contrast selection
1749	0.3107	4.604	0.1562	0.3412	DMSO_2h-DMSO_nas	AKR7A2;HEL-S-166mP;AKR7L	H3BLU7;V9HWA2;O43488;A0A499FJT0;Q8NHP1;B4DZX4;H7C5H7	FALSE	0.8062	Contrast selection
1750	0.7049	5.448	0.01159	0.07781	DMSO_2h-DMSO_nas	RPS17	H3BNC9;P08708;H0YN88;A0A075B716	FALSE	1.936	Contrast selection
1751	-0.01037	4.748	0.9561	0.9782	DMSO_2h-DMSO_nas	MPHOSPH6	H3BSB3;H3BNT4;Q53HB4;Q99547	FALSE	0.01952	Contrast selection
1752	-0.2947	5.653	0.1298	0.3049	DMSO_2h-DMSO_nas	MACF1	H3BPE1;H3BQK9	FALSE	0.8866	Contrast selection
1753	0.2277	4.6	0.5104	0.6916	DMSO_2h-DMSO_nas	UQCRC2	H3BRG4;P22695;H3BSJ9;H3BP04	FALSE	0.2921	Contrast selection
1754	1.217	4.398	0.0616	0.2004	DMSO_2h-DMSO_nas	EARS2;A-735G6.3	Q5JPH6;H3BTB7;O14563	FALSE	1.21	Contrast selection
1755	-0.1885	4.528	0.4107	0.6102	DMSO_2h-DMSO_nas	ATXN2L	H3BUF6;Q8WWM7;A0A024QZC0;A0A024QZB7;A0A024QZ91;H3BSK9	FALSE	0.3864	Contrast selection
1756	-0.1135	4.345	0.6612	0.8033	DMSO_2h-DMSO_nas	CCDC137	I3L0U5;H6QX63;Q6PK04	FALSE	0.1797	Contrast selection
1757	0.6034	7.235	0.2047	0.4039	DMSO_2h-DMSO_nas	KRT1	H6VRG0;H6VRF8;H6VRG1;P04264;H6VRG3;H6VRF9	FALSE	0.689	Contrast selection
1758	0.5515	5.639	0.09578	0.2575	DMSO_2h-DMSO_nas	SMPD4	H7BXF4;B4E0T5	FALSE	1.019	Contrast selection
1759	-0.1927	5.147	0.6491	0.7962	DMSO_2h-DMSO_nas	EBNA1BP2	Q6IB29;H7C2Q8;Q99848;B4DHA6;B4DRX8	FALSE	0.1877	Contrast selection
1760	0.1933	4.28	0.5284	0.707	DMSO_2h-DMSO_nas	RALA	H7C3P7;P11233	FALSE	0.2771	Contrast selection
1761	0.01175	5.333	0.9619	0.9825	DMSO_2h-DMSO_nas	ZMYND8	H7C4X9;A0A087WYS3;A0A087WVZ6	FALSE	0.01688	Contrast selection
1762	0.2196	6.036	0.3937	0.595	DMSO_2h-DMSO_nas	TXN	H9ZYJ2;P10599	FALSE	0.4048	Contrast selection
1763	0.3004	4.146	0.3828	0.585	DMSO_2h-DMSO_nas	SLC25A11	I3L1P8;Q6IBH0;Q02978	FALSE	0.417	Contrast selection
1764	-0.1655	4.335	0.6054	0.765	DMSO_2h-DMSO_nas	FLYWCH2	Q96CP2;I3L1Y9;I3L4I0	FALSE	0.218	Contrast selection
1765	0.08563	5.607	0.794	0.8891	DMSO_2h-DMSO_nas	EIF5A;EIF5AL1	I3L397;I3L504;P63241;Q6IS14	FALSE	0.1002	Contrast selection
1766	0.5233	5.02	0.04441	0.1667	DMSO_2h-DMSO_nas	KDM2A	I3VM54;I3VM53;Q9Y2K7	FALSE	1.352	Contrast selection
1767	0.5013	3.95	0.3347	0.5408	DMSO_2h-DMSO_nas	MIF	I4AY87;P14174	FALSE	0.4753	Contrast selection
1768	0.02762	4.721	0.8931	0.9416	DMSO_2h-DMSO_nas	FAM98A	I6L9E8;Q8NCA5;E9PH82;B4DT23;B4DY25;B3KTW4	FALSE	0.04911	Contrast selection
1769	-0.5952	5.09	0.05433	0.1856	DMSO_2h-DMSO_nas	RTF1	Q92541;I7GPQ7;H0YKX1	FALSE	1.265	Contrast selection
1770	-0.03827	4.924	0.8517	0.9224	DMSO_2h-DMSO_nas	CHEK1	J3KN87;O14757;E7EPP6;B4DT73	FALSE	0.06971	Contrast selection
1771	-0.3652	5.212	0.07642	0.2267	DMSO_2h-DMSO_nas	DDX41	J3KNN5;Q9UJV9;Q53HI2;B3KRK2	FALSE	1.117	Contrast selection
1772	-0.5676	5.134	0.03077	0.1356	DMSO_2h-DMSO_nas	PARVA	J3KNQ4;Q9NVD7;B7Z952;E9PS97	FALSE	1.512	Contrast selection
1773	-0.01609	4.301	0.9528	0.9761	DMSO_2h-DMSO_nas	ZNF292	J3KNV1;O60281	FALSE	0.02099	Contrast selection
1774	1.142	4.351	0.004109	0.04192	DMSO_2h-DMSO_nas	DNAJB12	Q9NXW2;J3KPS0;V9GYN7	FALSE	2.386	Contrast selection
1775	0.3038	5.938	0.1732	0.3635	DMSO_2h-DMSO_nas	HEL-S-87p;ALDOA	V9HWN7;J3KPS3;P04075;H3BQN4;H3BUH7;H3BPS8;H3BR04;H3BMQ8;A0A0M4FNU3	FALSE	0.7615	Contrast selection
1776	0.9234	4.951	0.01813	0.1012	DMSO_2h-DMSO_nas	PHB2	J3KPX7;Q99623;F5GY37;F5GWA7;B4DW05;F5H3X6	FALSE	1.742	Contrast selection
1777	0.214	4.564	0.5417	0.7164	DMSO_2h-DMSO_nas	OLA1;PTD004	J3KQ32;Q9NTK5;Q53SQ6	FALSE	0.2662	Contrast selection
1778	0.8257	4.716	0.002304	0.0285	DMSO_2h-DMSO_nas	PTRH2	J3KQ48;Q96ME4;Q9Y3E5	FALSE	2.637	Contrast selection
1779	-0.1149	4.565	0.6815	0.8188	DMSO_2h-DMSO_nas	CCDC12	J3KR35;Q8WUD4	FALSE	0.1666	Contrast selection
1780	-0.3385	4.591	0.2719	0.4781	DMSO_2h-DMSO_nas	TAF6	J3KR72;P49848;B3KUR4;A4D299	FALSE	0.5656	Contrast selection
1781	-0.2013	4.327	0.4893	0.6743	DMSO_2h-DMSO_nas	TBCD	Q9BTW9;J3KR97;B4DE53;I6L959;A0A0J9YVR1;A0A0J9YWI5	FALSE	0.3104	Contrast selection
1782	-0.1503	4.954	0.5973	0.758	DMSO_2h-DMSO_nas	CBX1	J3KS05;Q6IBN6;P83916;B5MD17;K7ELA4	FALSE	0.2238	Contrast selection
1783	-0.2159	3.889	0.4649	0.6533	DMSO_2h-DMSO_nas	MSL1	J3QQY0;J3KSZ8;Q68DK7	FALSE	0.3326	Contrast selection
1784	-0.08912	4.5	0.7063	0.8342	DMSO_2h-DMSO_nas	HN1	Q9UK76;J3KT51;J3KSH8	FALSE	0.151	Contrast selection
1785	0.04635	6.343	0.852	0.9224	DMSO_2h-DMSO_nas	DDX5;DKFZp686J01190	P17844;J3KTA4;B5BUE6;B4DN41;B4DNG2;Q59E92;Q7Z2V5	FALSE	0.06958	Contrast selection
1786	1.038	4.723	0.0056	0.05078	DMSO_2h-DMSO_nas	RPL19	J3QR09;J3KTE4;Q53G49;P84098;Q8IWR8	FALSE	2.252	Contrast selection
1787	0.3672	4.829	0.2339	0.4354	DMSO_2h-DMSO_nas	ARHGDIA;HEL-S-47e	J3KTF8;V9HWE8;J3QQX2;P52565;J3KRE2;J3QW41;A0A0S2Z3D9;J3KRY1;J3KS60	FALSE	0.631	Contrast selection
1788	0.1933	5.934	0.4672	0.6543	DMSO_2h-DMSO_nas	SRSF1	J3KTL2;Q07955;Q59FA2;A8K1L8	FALSE	0.3305	Contrast selection
1789	-0.463	5.179	0.1088	0.2769	DMSO_2h-DMSO_nas	CHERP	J3QK89;Q8IWX8	FALSE	0.9633	Contrast selection
1790	0.6097	4.678	0.08834	0.2463	DMSO_2h-DMSO_nas	ZMYND11	J3QKD2;Q15326;Q5BJG6;B7Z3W2;B7Z2J6;E7ENI9;Q6PJR5;B7Z3Z1	FALSE	1.054	Contrast selection
1791	-0.4642	3.928	0.4002	0.5995	DMSO_2h-DMSO_nas	ASPSCR1	J3QL04;J3QR12;Q9BZE9	FALSE	0.3977	Contrast selection
1792	0.5682	4.888	0.02119	0.1106	DMSO_2h-DMSO_nas	RPL26;RPL26L1;hCG_26523	J3QRI7;J3QQQ9;J3QQV1;J3QRC4;Q6IBH6;P61254;E5RIT6;Q9UNX3;A0A024RBF6	FALSE	1.674	Contrast selection
1793	0.646	5.096	0.004439	0.04414	DMSO_2h-DMSO_nas	SUZ12	J3QQW9;Q15022;A8K1U9	FALSE	2.353	Contrast selection
1794	0.1814	4.495	0.4305	0.6294	DMSO_2h-DMSO_nas	YTHDC1	J3QR07;Q96MU7	FALSE	0.3661	Contrast selection
1795	0.4635	5.345	0.08378	0.2382	DMSO_2h-DMSO_nas	MYL12A;MYL12B	Q53HL1;J3QRS3;P19105;O14950;Q2F834	FALSE	1.077	Contrast selection
1796	-0.3811	4.765	0.2503	0.4571	DMSO_2h-DMSO_nas	ZNF207;DKFZp761N202	J3QRS9;Q59G94;X6R4W8;O43670;Q8N395;J3KS31;B4DQT7	FALSE	0.6015	Contrast selection
1797	-0.5813	5.045	0.04071	0.1576	DMSO_2h-DMSO_nas	TNC	J3QSU6;A7MBN2;E9PC84;F5H7V9;D3YHM4	FALSE	1.39	Contrast selection
1798	0.1923	5.612	0.4715	0.6593	DMSO_2h-DMSO_nas	EIF3A;eIF3a	Q24JU4;J9R021;Q14152;Q7Z5T5;Q6P1R0;Q05BS0;Q3B770	FALSE	0.3265	Contrast selection
1799	-0.3804	5.841	0.06965	0.2152	DMSO_2h-DMSO_nas	CUL4B	Q13620;K4DI93	FALSE	1.157	Contrast selection
1800	-0.05554	4.923	0.771	0.8734	DMSO_2h-DMSO_nas	SUI1;EIF1;GC20;EIF1B	Q6IAV3;K7EM18;P41567;Q6FG85;O60739	FALSE	0.1129	Contrast selection
1801	-0.4097	4.429	0.1375	0.3152	DMSO_2h-DMSO_nas	TPM4	K7ENT6;A0A2R8YEU4;K7ERG3	FALSE	0.8615	Contrast selection
1802	-0.2001	4.239	0.629	0.7814	DMSO_2h-DMSO_nas	THOP1	K7EP46;Q9BW75;Q96CV8;P52888;B4DU96	FALSE	0.2014	Contrast selection
1803	-0.5324	4.211	0.3309	0.5373	DMSO_2h-DMSO_nas	RBM42	K7EP90;Q9BTD8;K7EQ03;K7EML2;K7ER08	FALSE	0.4803	Contrast selection
1804	0.675	3.998	0.1004	0.265	DMSO_2h-DMSO_nas	FARSA;FARSLA	K7ER16;Q6IBR2;Q9Y285;K7ER00;K7EK06;K7EPH2	FALSE	0.9981	Contrast selection
1805	1.095	4.9	3.121e-4	0.007601	DMSO_2h-DMSO_nas	RPL22	K7ERI7;Q7Z4W8;P35268;K7ELC4;K7EMH1;K7EP65;K7EKS7	TRUE	3.506	Contrast selection
1806	-0.1331	6.254	0.4768	0.6644	DMSO_2h-DMSO_nas	EL52;HSP90AA1	K9JA46;P07900;Q8TBA7;Q2VPJ6;O75322;Q86U12;Q96HX7	FALSE	0.3216	Contrast selection
1807	-0.2148	4.861	0.3148	0.5222	DMSO_2h-DMSO_nas	PRKCA	Q2TSD3;L7RSM7;P17252;Q59FI5;A0A169TED2	FALSE	0.502	Contrast selection
1808	-0.9589	3.723	0.115	0.2849	DMSO_2h-DMSO_nas	NCAM1	L8EBH1	FALSE	0.9392	Contrast selection
1809	-2.227	5.896	9.414e-6	8.216e-4	DMSO_2h-DMSO_nas	WIZ	M0QXA7	TRUE	5.026	Contrast selection
1810	-0.6066	4.5	0.08658	0.2435	DMSO_2h-DMSO_nas	COPE	Q53HJ6;M0QXB4;O14579;Q7Z4Z1;M0R061	FALSE	1.063	Contrast selection
1811	-0.4154	4.212	0.3015	0.5103	DMSO_2h-DMSO_nas	MYDGF	M0QXF7;M0QYN0;Q969H8	FALSE	0.5207	Contrast selection
1812	-0.2331	5.248	0.2623	0.4688	DMSO_2h-DMSO_nas	ZC3H4	M0QY97;Q9UPT8	FALSE	0.5813	Contrast selection
1813	-0.2188	4.477	0.4666	0.6543	DMSO_2h-DMSO_nas	AP2S1	M0R0N4;M0QYZ2;P53680;M0QZ21;X6R390	FALSE	0.3311	Contrast selection
1814	0.6186	5.409	0.04612	0.1693	DMSO_2h-DMSO_nas	RPS16	M0R210;P62249;M0R3H0;M0R1M5	FALSE	1.336	Contrast selection
1815	0.6941	4.639	0.1413	0.3203	DMSO_2h-DMSO_nas	DDX39A;DDX39	O00148;B4DX78;K7EQN7;A0A024R7H0	FALSE	0.8499	Contrast selection
1816	-0.8369	5.378	0.01889	0.1036	DMSO_2h-DMSO_nas	HEL-S-112;PDLIM1	V9HW92;O00151	FALSE	1.724	Contrast selection
1817	-0.3105	3.911	0.4718	0.6594	DMSO_2h-DMSO_nas	STXBP3	O00186	FALSE	0.3262	Contrast selection
1818	-0.06033	5.46	0.7687	0.8719	DMSO_2h-DMSO_nas	PSMD11	O00231;B4DTS5;J3QRY4	FALSE	0.1143	Contrast selection
1819	0.1936	4.335	0.5602	0.7309	DMSO_2h-DMSO_nas	DFFA	Q53HN4;O00273;A0A024R4H5	FALSE	0.2517	Contrast selection
1820	-0.5704	3.857	0.08004	0.2315	DMSO_2h-DMSO_nas	HIP1	O00291;B4DYD7;A0A075EKM8	FALSE	1.097	Contrast selection
1821	0.4101	4.979	0.1825	0.3754	DMSO_2h-DMSO_nas	IGF2BP3	O00425	FALSE	0.7386	Contrast selection
1822	-0.68	3.983	0.1362	0.3136	DMSO_2h-DMSO_nas	GOLIM4	O00461;F8W785	FALSE	0.8657	Contrast selection
1823	-1.113	4.286	0.09712	0.2594	DMSO_2h-DMSO_nas	ELL2	O00472;Q59FW6;D6RC27	FALSE	1.013	Contrast selection
1824	0.5616	5.973	0.07059	0.2159	DMSO_2h-DMSO_nas	NOP56	O00567;A8K9K6;A0PJ92;A0A494C128;Q5JXT2	FALSE	1.151	Contrast selection
1825	0.2218	5.145	0.3335	0.5399	DMSO_2h-DMSO_nas	KPNA4	O00629	FALSE	0.4769	Contrast selection
1826	-0.4213	4.238	0.364	0.5689	DMSO_2h-DMSO_nas	ACACB	O00763	FALSE	0.4389	Contrast selection
1827	1.374	4.528	3.881e-4	0.00871	DMSO_2h-DMSO_nas	TMEM194A	O14524	TRUE	3.411	Contrast selection
1828	-0.9639	5.775	0.001133	0.01893	DMSO_2h-DMSO_nas	CIT	O14578	FALSE	2.946	Contrast selection
1829	1.026	4.418	0.005414	0.05048	DMSO_2h-DMSO_nas	EIF1AX;EIF1AY	P47813;O14602;A6NJH9;X6RAC9	FALSE	2.266	Contrast selection
1830	0.1004	5.178	0.632	0.7837	DMSO_2h-DMSO_nas	AP3D1	O14617;A0A2R8Y611;Q6PK82	FALSE	0.1993	Contrast selection
1831	-0.144	5.377	0.4106	0.6102	DMSO_2h-DMSO_nas	CHD1	O14646	FALSE	0.3866	Contrast selection
1832	-0.05493	3.884	0.9028	0.9468	DMSO_2h-DMSO_nas	KMT2D;MLL2	Q59FG6;O14686;H0YEF2;Q6PIA1	FALSE	0.04443	Contrast selection
1833	-0.3076	4.424	0.2967	0.505	DMSO_2h-DMSO_nas	PDCD5	O14737;K7EQA1;K7ESJ4	FALSE	0.5277	Contrast selection
1834	-0.1347	5.569	0.5211	0.7016	DMSO_2h-DMSO_nas	TCERG1	O14776;G3V220	FALSE	0.2831	Contrast selection
1835	-0.05829	5.489	0.7684	0.8719	DMSO_2h-DMSO_nas	HAT1	O14929	FALSE	0.1144	Contrast selection
1836	-0.1702	4.433	0.5734	0.7414	DMSO_2h-DMSO_nas	GAK	O14976;Q59HA5;B4DS37	FALSE	0.2416	Contrast selection
1837	-0.06052	6.383	0.8163	0.9049	DMSO_2h-DMSO_nas	XPO1	O14980;B7ZB16;B4DR01;B3KWD0	FALSE	0.08814	Contrast selection
1838	-0.1975	4.182	0.585	0.7496	DMSO_2h-DMSO_nas	ZNF609	O15014	FALSE	0.2329	Contrast selection
1839	-0.5496	3.687	0.1511	0.3335	DMSO_2h-DMSO_nas	ZNF646	O15015;B4E3P6	FALSE	0.8206	Contrast selection
1840	-0.6412	5.599	0.05428	0.1856	DMSO_2h-DMSO_nas	U2SURP	O15042;E7ET15	FALSE	1.265	Contrast selection
1841	-0.5801	3.639	0.1184	0.2899	DMSO_2h-DMSO_nas	SETD1A;hCG_1998636	O15047;A0A024QZB1	FALSE	0.9267	Contrast selection
1842	-0.6369	4.751	0.1353	0.312	DMSO_2h-DMSO_nas	SYNJ2	O15056;A0A1W2PR85;B4DLC4;E7ER60	FALSE	0.8686	Contrast selection
1843	-0.08587	3.669	0.8036	0.8955	DMSO_2h-DMSO_nas	SYNM	O15061;A0A075B7B1;C9JIE4	FALSE	0.09494	Contrast selection
1844	0.09987	4.721	0.8491	0.9215	DMSO_2h-DMSO_nas	CHUK	Q59GT1;Q562E6;O15111	FALSE	0.07107	Contrast selection
1845	0.2548	4.624	0.2877	0.4959	DMSO_2h-DMSO_nas	ARPC2	Q53R19;O15144;Q9BXV5	FALSE	0.541	Contrast selection
1846	-0.296	4.332	0.3445	0.5497	DMSO_2h-DMSO_nas	POLR1C	Q96HT3;O15160;A0A2R8YEY5;E7EQB9;A0A2R8YEZ4;A0A2R8Y5D3	FALSE	0.4628	Contrast selection
1847	0.7204	4.449	0.09222	0.2513	DMSO_2h-DMSO_nas	PGRMC2	O15173	FALSE	1.035	Contrast selection
1848	-0.5763	4.428	0.05703	0.1907	DMSO_2h-DMSO_nas	PFDN6	Q5STK2;O15212	FALSE	1.244	Contrast selection
1849	0.8288	4.53	0.01124	0.07742	DMSO_2h-DMSO_nas	SURF4	Q5T8U5;Q5T8U7;O15260;B7Z605;B7Z8F3;B7Z7A8	FALSE	1.949	Contrast selection
1850	-0.2201	5.625	0.2221	0.4257	DMSO_2h-DMSO_nas	OGT	O15294;Q548W1	FALSE	0.6535	Contrast selection
1851	-0.4999	3.625	0.2629	0.4692	DMSO_2h-DMSO_nas	INPPL1	O15357;A0A0A0MTP6	FALSE	0.5801	Contrast selection
1852	-1.902	4.374	6.264e-4	0.01246	DMSO_2h-DMSO_nas	FANCA	O15360	FALSE	3.203	Contrast selection
1853	-0.3189	5.07	0.149	0.3306	DMSO_2h-DMSO_nas	EIF3D	O15371;B4E1K8	FALSE	0.8269	Contrast selection
1854	-0.6217	5.072	0.004863	0.04675	DMSO_2h-DMSO_nas	IPO8	O15397	FALSE	2.313	Contrast selection
1855	0.8	4.918	0.008705	0.06655	DMSO_2h-DMSO_nas	NUPL2	Q3B7J4;O15504;C9JYA1;B2R7I1	FALSE	2.06	Contrast selection
1856	0.00364	4.746	0.987	0.9965	DMSO_2h-DMSO_nas	ARPC5	O15511;B1ALC0	FALSE	0.005666	Contrast selection
1857	-0.03635	4.195	0.9366	0.9668	DMSO_2h-DMSO_nas	RNF113A	O15541	FALSE	0.02844	Contrast selection
1858	-0.3433	6.228	0.1114	0.2815	DMSO_2h-DMSO_nas	DHX15	O43143;B4E0S6	FALSE	0.9533	Contrast selection
1859	0.1479	5.145	0.5795	0.746	DMSO_2h-DMSO_nas	RNMT	O43148;A8K946;Q05D80;K7EP06;B7Z3U8	FALSE	0.2369	Contrast selection
1860	-0.3949	4.194	0.4654	0.6533	DMSO_2h-DMSO_nas	RRP8	O43159;E9PPY3	FALSE	0.3322	Contrast selection
1861	0.03875	5.686	0.8875	0.9396	DMSO_2h-DMSO_nas	PRPF4	O43172;B2R7V4	FALSE	0.05184	Contrast selection
1862	-0.3221	5.335	0.1435	0.3232	DMSO_2h-DMSO_nas	PAPSS1	O43252;Q05BW9	FALSE	0.8432	Contrast selection
1863	1.496	4.018	0.0327	0.1408	DMSO_2h-DMSO_nas	hRED1;ADARB1	O43263;P78563	FALSE	1.485	Contrast selection
1864	-0.03974	5.677	0.8764	0.9328	DMSO_2h-DMSO_nas	SART1	O43290;B4DDH9	FALSE	0.05729	Contrast selection
1865	-0.6628	5.294	0.008596	0.06588	DMSO_2h-DMSO_nas	TGFB1I1	O43294;A0A024QZE7;H3BQC4	FALSE	2.066	Contrast selection
1866	0.7754	4.318	0.0766	0.2268	DMSO_2h-DMSO_nas	EEF1E1;EEF1E1-BLOC1S5	O43324;D6RBD7;C9J1V9;H0YAL7	FALSE	1.116	Contrast selection
1867	0.1586	5.845	0.5626	0.7326	DMSO_2h-DMSO_nas	HNRNPR;HNRPR;DKFZp686A13234	O43390;B4DMB1;Q0VGD6;B2R7W4;Q6MZS5;B4DT28;B4DMD1	FALSE	0.2498	Contrast selection
1868	-0.6052	5.32	0.0771	0.2273	DMSO_2h-DMSO_nas	PRPF3	O43395;B4DLS8;Q53GV6;B2R791;B4DM28	FALSE	1.113	Contrast selection
1869	0.8277	4.595	0.006833	0.0571	DMSO_2h-DMSO_nas	SUV39H1	O43463	FALSE	2.165	Contrast selection
1870	-0.4708	5.533	0.1268	0.3012	DMSO_2h-DMSO_nas	PLRG1	O43660	FALSE	0.897	Contrast selection
1871	0.1924	4.682	0.5247	0.704	DMSO_2h-DMSO_nas	RGS10	O43665	FALSE	0.2801	Contrast selection
1872	0.8132	4.137	0.02168	0.1111	DMSO_2h-DMSO_nas	WBSCR22	Q75ME3;O43709;H7C170	FALSE	1.664	Contrast selection
1873	-0.2029	4.769	0.4355	0.6326	DMSO_2h-DMSO_nas	HTATSF1	O43719;B4DRS4;Q5H918;Q5H919	FALSE	0.3611	Contrast selection
1874	-0.101	5.003	0.6373	0.7868	DMSO_2h-DMSO_nas	NARS	O43776;B4DN60	FALSE	0.1956	Contrast selection
1875	-0.7581	4.035	0.03118	0.1368	DMSO_2h-DMSO_nas	STRN	O43815;Q3B874	FALSE	1.506	Contrast selection
1876	0.3358	5.058	0.2662	0.4722	DMSO_2h-DMSO_nas	RRP9	O43818	FALSE	0.5748	Contrast selection
1877	-0.4367	4.869	0.2281	0.4315	DMSO_2h-DMSO_nas	AKAP8;DKFZp586B1222	O43823;Q8NE02;Q9UG73	FALSE	0.6419	Contrast selection
1878	-0.3646	5.588	0.05376	0.1855	DMSO_2h-DMSO_nas	DBP2;DHX16	Q5SQH4;O60231;A0A1U9X7L7;A0A140T947;B4DZ28;A0A1U9X7L6	FALSE	1.27	Contrast selection
1879	-0.8865	6.43	0.007022	0.05818	DMSO_2h-DMSO_nas	SMARCA5	O60264;B7ZAX9;B4DZC0	FALSE	2.154	Contrast selection
1880	-0.1507	4.133	0.6779	0.8158	DMSO_2h-DMSO_nas	SPAG9	O60271;B4DS36;A0A087X2D8;Q5JB53	FALSE	0.1688	Contrast selection
1881	-0.2599	4.773	0.4433	0.6392	DMSO_2h-DMSO_nas	URB1	O60287	FALSE	0.3533	Contrast selection
1882	-0.7807	4.186	0.1308	0.306	DMSO_2h-DMSO_nas	ZFC3H1	O60293	FALSE	0.8833	Contrast selection
1883	0.7124	5.591	0.02337	0.1169	DMSO_2h-DMSO_nas	MCM3AP	O60318;B7Z8Z8	FALSE	1.631	Contrast selection
1884	-0.615	5.675	0.005212	0.04929	DMSO_2h-DMSO_nas	KDM1A	O60341;A8K2R3;R4GMQ1	FALSE	2.283	Contrast selection
1885	-0.3285	4.529	0.381	0.5836	DMSO_2h-DMSO_nas	FACL4;ACSL4	Q8TAF6;O60488;B4DH39	FALSE	0.419	Contrast selection
1886	-0.04703	4.517	0.8781	0.9336	DMSO_2h-DMSO_nas	SNX3	O60493	FALSE	0.05647	Contrast selection
1887	-0.7476	4.455	0.02704	0.127	DMSO_2h-DMSO_nas	MGEA5	O60502;B3KMK2	FALSE	1.568	Contrast selection
1888	0.5505	6.027	0.01144	0.07749	DMSO_2h-DMSO_nas	SYNCRIP	O60506;B2R8Z8;Q05CK9	FALSE	1.941	Contrast selection
1889	-0.2373	4.422	0.4936	0.6781	DMSO_2h-DMSO_nas	CDC40	Q59H56;Q5SRN1;Q53H60;O60508;Q2TA76;H0UI46	FALSE	0.3067	Contrast selection
1890	-0.639	4.878	0.03153	0.1376	DMSO_2h-DMSO_nas	RANBP6	O60518	FALSE	1.501	Contrast selection
1891	-0.1142	4.929	0.6524	0.7983	DMSO_2h-DMSO_nas	PLIN3	O60664;A0A140VJN8;K7EL96;K7ERZ3	FALSE	0.1855	Contrast selection
1892	-2.218	3.911	0.005222	0.04929	DMSO_2h-DMSO_nas	REV3L	O60673	FALSE	2.282	Contrast selection
1893	-0.5124	4.584	0.35	0.5549	DMSO_2h-DMSO_nas	KPNA6	O60684;B4DII5;B4DWX3;Q5TFJ7	FALSE	0.4559	Contrast selection
1894	-0.1184	6.082	0.5051	0.6883	DMSO_2h-DMSO_nas	UGDH	O60701	FALSE	0.2966	Contrast selection
1895	0.3623	5.459	0.4457	0.641	DMSO_2h-DMSO_nas	DKC1	O60832;C9IYT0	FALSE	0.3509	Contrast selection
1896	0.8009	5.183	0.004978	0.04765	DMSO_2h-DMSO_nas	EDF1	O60869	FALSE	2.303	Contrast selection
1897	-0.3462	4.851	0.1722	0.3627	DMSO_2h-DMSO_nas	KIN	O60870;B7Z421	FALSE	0.7639	Contrast selection
1898	-0.2748	5.537	0.1482	0.3295	DMSO_2h-DMSO_nas	BRD4	O60885;A0A024R7H8	FALSE	0.8292	Contrast selection
1899	-0.02461	5.846	0.8964	0.9424	DMSO_2h-DMSO_nas	HEL-S-52;WDR1	V9HWG7;O75083;B3KXN4;D6RD66	FALSE	0.0475	Contrast selection
1900	-0.6805	5.807	0.007883	0.06208	DMSO_2h-DMSO_nas	RNF40	O75150;A8K6K1;A0A0S2Z537;A0A0S2Z4Z2;H3BP71;B4DMM1	FALSE	2.103	Contrast selection
1901	0.3401	4.803	0.1234	0.2967	DMSO_2h-DMSO_nas	PHF2	O75151	FALSE	0.9086	Contrast selection
1902	-0.523	3.994	0.2643	0.4705	DMSO_2h-DMSO_nas	KDM4A	O75164;B4DT38	FALSE	0.5779	Contrast selection
1903	-0.5478	4.855	0.03276	0.1408	DMSO_2h-DMSO_nas	DNAJC13	O75165;B3KN02	FALSE	1.485	Contrast selection
1904	-0.7867	4.297	0.1848	0.3787	DMSO_2h-DMSO_nas	SIN3B	O75182;M0QYC5	FALSE	0.7334	Contrast selection
1905	1.907	6.132	4.174e-5	0.00215	DMSO_2h-DMSO_nas	H2AFY	O75367;Q59FH0;B4DJC3	TRUE	4.379	Contrast selection
1906	-0.3383	6.41	0.1075	0.2754	DMSO_2h-DMSO_nas	FLNB;DKFZp686A1668	O75369;A0A024R321;Q68CT4;E7EN95	FALSE	0.9687	Contrast selection
1907	-0.868	4.116	0.0594	0.1958	DMSO_2h-DMSO_nas	SPAG7	O75391;I3L0X5;I3L4C3	FALSE	1.226	Contrast selection
1908	0.913	5.344	0.001524	0.02231	DMSO_2h-DMSO_nas	SEC22B	O75396	FALSE	2.817	Contrast selection
1909	-1.92	4.99	2.121e-5	0.001306	DMSO_2h-DMSO_nas	CDC45	O75419;B4E092	TRUE	4.674	Contrast selection
1910	-0.354	4.505	0.235	0.4366	DMSO_2h-DMSO_nas	SAP30	O75446	FALSE	0.629	Contrast selection
1911	1.441	5.967	1.76e-4	0.005475	DMSO_2h-DMSO_nas	PSIP1	O75475;Q05CM9	TRUE	3.755	Contrast selection
1912	0.6281	5.132	0.0125	0.08113	DMSO_2h-DMSO_nas	ERLIN1	O75477;B4DPN7	FALSE	1.903	Contrast selection
1913	-0.521	4.127	0.2029	0.4031	DMSO_2h-DMSO_nas	KHDRBS3	O75525	FALSE	0.6927	Contrast selection
1914	-0.4928	3.982	0.2018	0.402	DMSO_2h-DMSO_nas	TAF5L	O75529	FALSE	0.6952	Contrast selection
1915	0.3732	5	0.1124	0.2829	DMSO_2h-DMSO_nas	EED	O75530;B4DVW7;E9PJK2	FALSE	0.9491	Contrast selection
1916	-0.6286	6.041	0.03824	0.1528	DMSO_2h-DMSO_nas	SF3B1	O75533;Q7Z497	FALSE	1.418	Contrast selection
1917	-0.3191	3.762	0.4489	0.6438	DMSO_2h-DMSO_nas	NPM3	O75607	FALSE	0.3478	Contrast selection
1918	-0.5521	6.38	0.0494	0.176	DMSO_2h-DMSO_nas	SNRNP200	O75643;A4FU77;A0A494C1A5	FALSE	1.306	Contrast selection
1919	0.1003	4.285	0.6574	0.8005	DMSO_2h-DMSO_nas	TIPRL	O75663	FALSE	0.1822	Contrast selection
1920	-0.2774	5.561	0.1974	0.3968	DMSO_2h-DMSO_nas	UTP20	O75691	FALSE	0.7046	Contrast selection
1921	-2.956	5.964	7.766e-7	1.612e-4	DMSO_2h-DMSO_nas	WDHD1	O75717;A8KAE0;B3KMC2;B3KMD2;B3KMD9	TRUE	6.11	Contrast selection
1922	-1.355	4.552	0.04474	0.1671	DMSO_2h-DMSO_nas	RNASEH2A;JUNB	Q6UQL6;Q6IBG3;O75792	FALSE	1.349	Contrast selection
1923	-0.07394	4.995	0.7153	0.8383	DMSO_2h-DMSO_nas	EIF3G	Q6IAM0;O75821;K7ER90;K7EL20;A8K5K5;K7EP16;K7ENA8	FALSE	0.1455	Contrast selection
1924	-0.1851	4.285	0.3766	0.5801	DMSO_2h-DMSO_nas	STAM2	O75886	FALSE	0.4241	Contrast selection
1925	-0.2988	4.375	0.2961	0.5047	DMSO_2h-DMSO_nas	DCTN3	O75935;X6RA56;X6RCK5;A0A0A0MRV8;Q8NB28;X6RLR1	FALSE	0.5285	Contrast selection
1926	0.02612	5.564	0.8917	0.9415	DMSO_2h-DMSO_nas	DNAJC8	O75937	FALSE	0.04977	Contrast selection
1927	-0.5023	4.988	0.04013	0.1565	DMSO_2h-DMSO_nas	SMNDC1	O75940	FALSE	1.397	Contrast selection
1928	0.2559	4.329	0.3904	0.5925	DMSO_2h-DMSO_nas	FLOT1	Q6IB58;Q5ST80;Q53HQ0;O75955;A2VCL5;A0A140T9R1;A0A140T9W4;A0A140T9X0;A2AB09;A2AB10	FALSE	0.4085	Contrast selection
1929	-0.3702	5.038	0.09502	0.2569	DMSO_2h-DMSO_nas	TRIO	O75962;A0A2X0SFJ0;D3DTD2;E7EPJ7;E7EWP2;F5H228;B4E3M5	FALSE	1.022	Contrast selection
1930	0.6505	5.322	0.05379	0.1855	DMSO_2h-DMSO_nas	RSL1D1	O76021;J3QSV6;A0PJ61;Q32Q62;A0PJ87;I3L3U9	FALSE	1.269	Contrast selection
1931	0.3408	4.002	0.4214	0.6211	DMSO_2h-DMSO_nas	LTN1	O94822;H7BYG8	FALSE	0.3753	Contrast selection
1932	0.1448	4.522	0.594	0.7557	DMSO_2h-DMSO_nas	TOMM70A	O94826;B4DZ87;B3KQK0;B3KQK5	FALSE	0.2262	Contrast selection
1933	0.6013	4.733	0.01139	0.07743	DMSO_2h-DMSO_nas	UFL1	O94874	FALSE	1.944	Contrast selection
1934	-0.4119	4.972	0.09414	0.2549	DMSO_2h-DMSO_nas	UBXN7	O94888;C9JAT7;B4E126	FALSE	1.026	Contrast selection
1935	-0.5378	5.9	0.05142	0.1807	DMSO_2h-DMSO_nas	PRPF6	O94906	FALSE	1.289	Contrast selection
1936	-0.002957	4.57	0.9903	0.9966	DMSO_2h-DMSO_nas	PCF11	O94913;E9PKN0;B7Z7X4;E9PQ01	FALSE	0.004247	Contrast selection
1937	-0.1947	4.006	0.3904	0.5925	DMSO_2h-DMSO_nas	FRYL	O94915;F2Z2S2	FALSE	0.4085	Contrast selection
1938	-0.6049	4.741	0.05959	0.1962	DMSO_2h-DMSO_nas	AP2A2	O94973;A0A0G2JS82;B7Z5S9;A0A0G2JQM1;B7Z1Q4	FALSE	1.225	Contrast selection
1939	-0.6101	5.282	0.007233	0.05919	DMSO_2h-DMSO_nas	UBR5	O95071;E7EMW7	FALSE	2.141	Contrast selection
1940	0.0647	4.447	0.8194	0.9049	DMSO_2h-DMSO_nas	SFRS15;SCAF4	Q0P607;O95104	FALSE	0.08651	Contrast selection
1941	-0.1875	4.116	0.5641	0.7339	DMSO_2h-DMSO_nas	IKBKAP;IKBKAP variant protein;DKFZp781H1425	Q8N516;Q4LE38;O95163;Q68DI5;F5H2T0;B3KXE7;B4E3I9	FALSE	0.2487	Contrast selection
1942	-1.002	4.781	0.1586	0.3438	DMSO_2h-DMSO_nas	ZRANB2	O95218	FALSE	0.7997	Contrast selection
1943	0.655	5.751	0.01158	0.07781	DMSO_2h-DMSO_nas	KIF20A	O95235	FALSE	1.936	Contrast selection
1944	-0.2046	6.13	0.3009	0.5102	DMSO_2h-DMSO_nas	KIF4A	O95239;Q59HG1;Q6PKB2	FALSE	0.5216	Contrast selection
1945	0.7228	5.031	0.04073	0.1576	DMSO_2h-DMSO_nas	KAT7	O95251;E7EUP3;B7Z4D9;B3KVJ2;B4DG18;B4DJ40	FALSE	1.39	Contrast selection
1946	0.7323	4.984	0.008251	0.06405	DMSO_2h-DMSO_nas	VAPB	Q53XM7;O95292;B4DNS4;Q6ZSP7;Q6ZR82;B3KVU7	FALSE	2.083	Contrast selection
1947	0.1018	5.598	0.634	0.7843	DMSO_2h-DMSO_nas	PAPSS2	Q5TB52;O95340;B4DWB5	FALSE	0.1979	Contrast selection
1948	-1.048	3.98	0.03771	0.1517	DMSO_2h-DMSO_nas	ZBTB7A	O95365	FALSE	1.424	Contrast selection
1949	-0.2641	5.493	0.2406	0.4442	DMSO_2h-DMSO_nas	IPO7	O95373;B3KQG6	FALSE	0.6187	Contrast selection
1950	-0.8458	3.72	0.08246	0.2362	DMSO_2h-DMSO_nas	ARIH2	Q59HA2;Q6IBL8;Q53ET9;O95376;B3KMG5	FALSE	1.084	Contrast selection
1951	-1.453	4.195	0.03755	0.1517	DMSO_2h-DMSO_nas	MOCS3	O95396	FALSE	1.425	Contrast selection
1952	-1.395	3.936	0.0753	0.2249	DMSO_2h-DMSO_nas	SVIL;DKFZp586H1823	O95425;Q659E9;A0A0J9YWY6;B4E3H1	FALSE	1.123	Contrast selection
1953	-0.09963	4.02	0.7301	0.8502	DMSO_2h-DMSO_nas	BAG4	O95429;B2RA34	FALSE	0.1366	Contrast selection
1954	-0.1511	4.9	0.5663	0.7359	DMSO_2h-DMSO_nas	AHSA1	O95433;G3V438;H0YJU2;H0YJG7	FALSE	0.2469	Contrast selection
1955	0.5471	4.554	0.09732	0.2596	DMSO_2h-DMSO_nas	SGPL1	O95470	FALSE	1.012	Contrast selection
1956	-0.7815	4.579	0.1242	0.2977	DMSO_2h-DMSO_nas	CDK105;NSA2	Q5J7U2;O95478	FALSE	0.9059	Contrast selection
1957	-0.01943	5.292	0.9517	0.9755	DMSO_2h-DMSO_nas	POLR1A	O95602;B9ZVN9;B7ZKR9;B7Z284;B7Z8X7;Q53T12	FALSE	0.0215	Contrast selection
1958	-2.48	4.366	0.005224	0.04929	DMSO_2h-DMSO_nas	PCNT	O95613;B4DKV6	FALSE	2.282	Contrast selection
1959	-0.03906	4.472	0.8556	0.9246	DMSO_2h-DMSO_nas	ZBTB11	O95625;Q59H97	FALSE	0.06774	Contrast selection
1960	0.2528	4.086	0.4429	0.6392	DMSO_2h-DMSO_nas	CPSF4	O95639;H7C419;B7Z7B0	FALSE	0.3536	Contrast selection
1961	-0.567	5.697	0.01303	0.0832	DMSO_2h-DMSO_nas	AP2A1	O95782;Q8N9K4	FALSE	1.885	Contrast selection
1962	0.656	4.086	0.1087	0.2769	DMSO_2h-DMSO_nas	TTC4	O95801	FALSE	0.9639	Contrast selection
1963	-0.2487	4.379	0.3107	0.5193	DMSO_2h-DMSO_nas	BAG3	O95817;Q53GY1	FALSE	0.5076	Contrast selection
1964	1.217	3.993	0.03763	0.1517	DMSO_2h-DMSO_nas	FADS2	O95864	FALSE	1.424	Contrast selection
1965	-1.079	4.093	0.03152	0.1376	DMSO_2h-DMSO_nas	CHEK2	O96017;H0Y4V6;H0Y820;A8JZZ5	FALSE	1.501	Contrast selection
1966	-0.09635	5.31	0.6869	0.8215	DMSO_2h-DMSO_nas	ACTL6A;BAF53A	O96019;Q6FI97;Q53FS0;D3DNS0	FALSE	0.1631	Contrast selection
1967	0.7793	5.594	0.01421	0.08722	DMSO_2h-DMSO_nas	WHSC1	O96028;Q05CW4	FALSE	1.848	Contrast selection
1968	0.4339	5.995	0.08244	0.2362	DMSO_2h-DMSO_nas	LDHA;HEL-S-133P	P00338;V9HWB9;B4DJI1;F5GYU2;F5GXY2;F5GXH2	FALSE	1.084	Contrast selection
1969	-0.5151	4.25	0.1289	0.3041	DMSO_2h-DMSO_nas	HEL-75;GSR	V9HW90;P00390;A0A2R8YF59;H0YC68	FALSE	0.8897	Contrast selection
1970	0.6578	4.474	0.03634	0.1491	DMSO_2h-DMSO_nas	HEL-S-44;SOD1	V9HWC9;P00441;H7BYH4	FALSE	1.44	Contrast selection
1971	0.02178	5.856	0.9212	0.9595	DMSO_2h-DMSO_nas	HEL-S-68p;PGK1	V9HWF4;P00558;B4E1H9;B4DHM5;B4DWQ3;B4DHB3	FALSE	0.03562	Contrast selection
1972	0.2484	4.358	0.2715	0.4779	DMSO_2h-DMSO_nas	AK1	Q6FGX9;Q53EY8;Q5T9B7;P00568	FALSE	0.5662	Contrast selection
1973	-0.06541	4.629	0.924	0.9597	DMSO_2h-DMSO_nas	CSTA	P01040;C9J0E4	FALSE	0.03434	Contrast selection
1974	0.5818	5.221	0.2957	0.5047	DMSO_2h-DMSO_nas	PIGR	P01833	FALSE	0.5291	Contrast selection
1975	-1.262	5.94	5.084e-5	0.002496	DMSO_2h-DMSO_nas	COL1A1	P02452;Q6LAN8;H9C5C5	TRUE	4.294	Contrast selection
1976	-0.931	4.098	0.002972	0.03359	DMSO_2h-DMSO_nas	CSTB	Q76LA1;P04080	FALSE	2.527	Contrast selection
1977	0.9453	6.265	6.409e-4	0.01259	DMSO_2h-DMSO_nas	ANXA1	P04083;Q5TZZ9;A0A4D5RA86;A0A4D5RAB7;A0A4D5RAA5;A0A4D5RAG0;A0A4D5RAA2;A0A4D5RAJ5;A0A4D5RAI5;A0A4D5RAU4;A0A4D5RAH8	FALSE	3.193	Contrast selection
1978	0.6625	6.486	0.009157	0.06883	DMSO_2h-DMSO_nas	HEL-S-162eP;GAPDH	V9HVZ4;P04406;Q2TSD0;E7EUT5;Q0QET7;A4UCT1	FALSE	2.038	Contrast selection
1979	0.01477	5.798	0.9385	0.9677	DMSO_2h-DMSO_nas	HEL-S-102;HSPB1	V9HW43;P04792;B4DL87	FALSE	0.02758	Contrast selection
1980	1.188	5.83	1.389e-4	0.004739	DMSO_2h-DMSO_nas	RPN1	Q6IBR0;P04843;Q96HX3;Q53EP4;B4DL99;B7Z4L4;B4DNJ5	TRUE	3.857	Contrast selection
1981	-0.3907	4.707	0.1204	0.2929	DMSO_2h-DMSO_nas	GNAI2;WUGSC:H_LUCA16.1	P04899;Q96C71;B3KX51;B3KP24;Q93020	FALSE	0.9193	Contrast selection
1982	-0.1014	4.285	0.6532	0.7983	DMSO_2h-DMSO_nas	ATP1A1	P05023;B7Z3V1	FALSE	0.185	Contrast selection
1983	-0.1203	5.105	0.7371	0.8558	DMSO_2h-DMSO_nas	ARG1	P05089	FALSE	0.1325	Contrast selection
1984	1.669	5.694	0.001147	0.01907	DMSO_2h-DMSO_nas	HMGN1	P05114;A6NL93;Q6NSG7;Q3B790;A6NEL0	FALSE	2.94	Contrast selection
1985	0.1778	5.458	0.41	0.6099	DMSO_2h-DMSO_nas	SLC25A5	P05141;Q6NVC0	FALSE	0.3872	Contrast selection
1986	1.059	6.532	0.02008	0.107	DMSO_2h-DMSO_nas	PCCA	P05165;B2RDE0;A0A1B0GU58;A0A1B0GWI4;A0A1B0GUX9;A0A1B0GWA1	FALSE	1.697	Contrast selection
1987	0.3416	4.642	0.09208	0.2513	DMSO_2h-DMSO_nas	EIF2S1	Q53XC0;P05198;H0YJS4;G3V4T5	FALSE	1.036	Contrast selection
1988	1.968	7.041	5.839e-5	0.00278	DMSO_2h-DMSO_nas	HMGN2	P05204	TRUE	4.234	Contrast selection
1989	0.01889	4.82	0.9221	0.9595	DMSO_2h-DMSO_nas	JUN	P05412;Q6FHK0	FALSE	0.0352	Contrast selection
1990	0.8454	5.596	0.001869	0.02531	DMSO_2h-DMSO_nas	ITGB1	P05556	FALSE	2.728	Contrast selection
1991	0.2192	5.173	0.4166	0.6168	DMSO_2h-DMSO_nas	ATP5B;HEL-S-271	Q0QEN7;V9HW31;P06576;H0YH81;F8W0P7;F8W079	FALSE	0.3802	Contrast selection
1992	0.5441	5.464	0.2958	0.5047	DMSO_2h-DMSO_nas	S100A6	R4GN98;P06703;B2R577	FALSE	0.529	Contrast selection
1993	0.311	4.914	0.2179	0.4204	DMSO_2h-DMSO_nas	EIF4E	P06730;B7Z2T1;Q32Q75;X5D7E3;D6RBW1;D6RFJ3;H0Y8J7	FALSE	0.6617	Contrast selection
1994	0.3841	5.59	0.1269	0.3012	DMSO_2h-DMSO_nas	LDHB	Q5U077;P07195;A0A3B3IS95;A8MW50;C9J7H8	FALSE	0.8965	Contrast selection
1995	0.1118	5.512	0.5863	0.7506	DMSO_2h-DMSO_nas	CENPB	P07199	FALSE	0.2319	Contrast selection
1996	2.184	5.817	1.974e-5	0.001296	DMSO_2h-DMSO_nas	H1F0	P07305	TRUE	4.705	Contrast selection
1997	0.07383	6.224	0.7379	0.8564	DMSO_2h-DMSO_nas	PFN1	P07737;K7EJ44	FALSE	0.132	Contrast selection
1998	-0.2147	5.284	0.3199	0.5262	DMSO_2h-DMSO_nas	EPRS	P07814;Q3KQZ8;V9GYZ6;B4DKX5;H6WCP5	FALSE	0.495	Contrast selection
1999	0.5071	5.346	0.01959	0.1056	DMSO_2h-DMSO_nas	SRPR	P08240;Q6IAX9	FALSE	1.708	Contrast selection
2000	-0.06851	5.259	0.7165	0.8391	DMSO_2h-DMSO_nas	ASNS	P08243;B4DY32;F8WEJ5	FALSE	0.1448	Contrast selection
2001	0.1029	5.015	0.6252	0.779	DMSO_2h-DMSO_nas	SNRPB2	P08579;B5BTZ8;Q86YK2	FALSE	0.204	Contrast selection
2002	-1.016	7.072	3.475e-4	0.008149	DMSO_2h-DMSO_nas	HEL113;VIM	V9HWE1;P08670;Q53HU8;B0YJC4	TRUE	3.459	Contrast selection
2004	1.01	6.229	4.969e-4	0.01048	DMSO_2h-DMSO_nas	HEL-S-7;ANXA5	V9HWE0;P08758;D6RBE9;D6RBL5;E9PHT9	FALSE	3.304	Contrast selection
2005	-0.0369	5.715	0.8614	0.9268	DMSO_2h-DMSO_nas	HEL-S-22;GSTP1	V9HWE9;P09211;A8MX94;C7DJS1;C7DJS2	FALSE	0.06479	Contrast selection
2006	0.1669	4.856	0.5755	0.7427	DMSO_2h-DMSO_nas	CLTA	P09496;F8WF69;C9J8P9	FALSE	0.24	Contrast selection
[truncated: 1,144 more rows]
