# Supplementary material for: RNA polymerase II promotes the organization of chromatin following DNA replication
Source: EMBO Rep. 2024 Feb 12;25(3):1387–414. doi: 10.1038/s44319-024-00085-x (PMC10933433; doi:10.1038/s44319-024-00085-x)
Supplement: Supplementary file 4 — Dataset EV4 [file 44319_2024_85_MOESM4_ESM.csv]

Dataset EV4. Proteins identified in the whole cell extract taken during the iPOND-TMT time course experiments in TIG-3 cells (n = 3 biological replicates). Dataset EV4 contains the intensity values for each individual replicate as well as the log2 fold change of batch-corrected abundance with respect to the protein mean that was used to generate the heatmaps.
id	proteins	gene_symbols	DMSO_nas_1	DMSO_nas_2	DMSO_nas_3	DMSO_1h_1	DMSO_1h_2	DMSO_1h_3	DMSO_2h_1	DMSO_2h_2	DMSO_2h_3	DRB_nas_1	DRB_nas_2	DRB_nas_3	DRB_1h_1	DRB_1h_2	DRB_1h_3	DRB_2h_1	DRB_2h_2	DRB_2h_3	TPL_nas_1	TPL_nas_2	TPL_nas_3	TPL_1h_1	TPL_1h_2	TPL_1h_3	TPL_2h_1	TPL_2h_2	TPL_2h_3	DMSO_nas	DMSO_1h	DMSO_2h	DRB_nas	DRB_1h	DRB_2h	TPL_nas	TPL_1h	TPL_2h
1	H3BNP3;H3BTL2;H3BS02;B4DGN9;A0A024QZA9;O14874	BCKDK	NA	-0.698516719	-0.079415657	NA	-0.442157377	NA	NA	-0.145152425	-0.976222655	NA	-0.609356037	0.18553712822838403	NA	0.51168353110927145	NA	NA	0.4309037870028821	-0.207174394	NA	-0.10884246	NA	NA	0.5921711700629285	0.24389344876144403	NA	0.28248755697838224	1.0201611044722285	-0.386781949	-0.439973138	-0.558503301	-0.209725215	0.5138677703622648	0.11404893562587985	-0.106658221	0.42021654866517894	0.6535085699782989
2	B7Z7N6;Q53R49;Q15118;B7Z207	PDK1	0.46218778180563225	-0.283516587	-0.629520164	-0.796256844	-0.004861749	1.031707472310176	-0.165434488	-0.031311718	-0.525033784	0.051412025390401156	0.09191412	0.7699999198202351	0.9824712898503094	0.2871564008112007	1.1031175917187472	0.9930657813695503	0.077533211	0.12008833224250798	-1.118755636	-0.037897193	-1.581115953	-0.715785314	-0.109600389	-0.01062975	-0.006226946	0.30717253616313395	-0.261879949	-0.15028299	0.07686296	-0.24059333	0.3044420218892941	0.7909150941267534	0.39689577501138784	-0.912589594	-0.278671817	0.013021880273147502
3	B3KPZ7;A0A024R9C0;B4DYX8;Q6P1N1;Q9P0J1	PPM2C;PDP1	NA	0.26448036511151046	-0.063876394	NA	-0.169000894	0.081205842	NA	-0.138195277	0.14168542820927185	NA	0.081087233	-0.009261465	NA	-0.169383174	-0.302822981	NA	0.2984884226885821	0.3921511685612079	NA	0.078861705	0.053193009122424854	NA	0.090164618	0.096110686	NA	-0.282385433	-0.44250286	0.10030198556646223	-0.043897526	0.001745076	0.035912884	-0.236103078	0.345319796	0.066027357	0.093137652	-0.362444147
4	B4DRH1	B4DRH1	NA	NA	NA	NA	NA	NA	NA	NA	NA	NA	NA	NA	NA	NA	NA	NA	NA	NA	NA	NA	NA	NA	NA	NA	NA	NA	NA	NA	NA	NA	NA	NA	NA	NA	NA	NA
5	Q9NRZ5;B4DMU6;B4DHC0	AGPAT4	0.38587979815846973	0.095088656	0.6200720488703555	-0.419758541	0.14596549112376386	0.39923704924918396	NA	-0.767680367	0.4872375605813344	-1.113804977	0.0563293	0.033147667238038477	0.2854065184288738	0.1546084559384513	0.3756163430920249	-1.049062673	-0.181875777	-0.30693776	0.32137912984718997	0.5885787196359148	-1.612685753	0.8369587186325632	0.24661948323341779	-0.069802832	0.36813655388821104	-0.135075189	0.25642237631621534	0.37220688623321263	0.047008051903168833	-0.135028018	-0.336249285	0.2770704911211812	-0.507432018	-0.229049249	0.34311850855186726	0.16835463227709355
6	Q6NUM7;A0A024R640;Q9NUQ2	AGPAT5	-0.50720963	0.29327073918905283	0.3480580132920634	-0.977987337	0.6704683750073125	-0.013095129	-0.66464137	-0.006824929	-0.192494984	0.40792491358652755	-0.247317043	0.074440358	0.8431180492917917	-1.76826582	-0.214261185	0.4453821239122464	0.44354881641810856	0.412473157	0.3561087635112177	0.7483988097134903	-0.716145187	-0.132209761	-0.108265401	-0.191582447	0.3224204055450513	0.018555442127062737	0.3561322568911601	0.044706374	-0.106871364	-0.287987094	0.07834941	-0.379802985	0.4338013658790203	0.12945412870489528	-0.144019203	0.23236936818775805
7	Q9NRZ7;B4DUA6	AGPAT3	-0.10382451	0.2057914808017435	-0.049256247	0.17390186625656054	-0.028510002	0.023230949	-0.187782149	-0.331168767	-0.039240101	0.3917858760292905	0.16511148813889875	-0.043716383	0.21065231658468514	-0.056606061	-0.089647973	-0.150308657	-0.033264676	0.069188877	0.096458932	0.21524894786594495	0.047208034282919066	-0.425987038	0.003208443	0.21464188	-0.178284749	-0.007366879	-0.091464899	0.017570242	0.056207604250802505	-0.186063672	0.17106032717318626	0.021466094	-0.038128152	0.11963863794067726	-0.069378905	-0.092372176
8	Q71VH6;A0A024RCV5;Q99943;Q9HBM8;B3KPH3	AGPAT1	-0.02821431	-0.673259795	-0.538705397	0.48622951168845713	0.2573099733987547	-0.385865953	-0.728429697	0.4898508649032285	-0.079425237	0.3208786117146229	-0.487779845	0.016266856426779296	0.28387155951864046	0.37104080785257487	0.19334391637906784	0.18068468991830516	0.3887951143938463	0.050647115	-0.651631042	0.38653979137742983	0.3618475302105805	-0.144045053	-0.479165794	0.1463909126219351	0.3623667338556831	-0.28869678	0.18915491370844517	-0.413393167	0.11922451082631079	-0.106001356	-0.050211459	0.28275209458342776	0.206708973	0.032252093	-0.158939978	0.087608289
9	V9HWG4;Q9Y2I7	HEL37;PIKFYVE	0.063282755	-0.102518633	-0.231575474	-0.133667158	0.10079365244725348	-0.003511553	-0.170444859	-0.066788115	0.18399803025117611	0.10873206944901719	0.115870505	0.087827989	0.3239430883602787	0.2240283306732019	-0.010700957	0.005562629	-0.152397529	0.009424923	0.065541701	0.097552536	-0.02584302	-0.229623771	-0.36851933	-0.032614062	-0.052169603	0.151675933	0.042139924	-0.090270451	-0.012128353	-0.017744981	0.10414352106324877	0.17909015397458716	-0.045803326	0.045750405645411024	-0.210252388	0.047215417919985785
10	Q01970	PLCB3	-0.16801255	-0.081728695	-0.071128474	0.1606346224992953	0.017948984410992998	-0.048082542	0.10758526750513915	0.08418384	-0.041855391	-0.002077088	-0.005312221	-0.089499231	-0.258944036	0.1408820441199863	-0.044178603	-0.006079519	-0.062200126	0.037311024	0.002820583	-0.022727052	0.12732486940553905	0.26753530516167956	0.097185702	0.16531173056396972	-0.137242168	-0.068265306	-0.101390973	-0.106956573	0.043500355126408784	0.049971239	-0.03229618	-0.054080198	-0.010322874	0.035806133529328266	0.17667757909980497	-0.102299482
11	Q15147	PLCB4	0.028211516	-0.023365699	-0.273866918	-0.160500224	0.20481501097875024	-0.120941383	-0.0986215	0.080442195	0.10792534422189433	-0.026325245	-0.153950361	0.020566355130846373	0.07571761	-0.44839525	-0.162789996	-0.044623893	0.01742383	0.066202602	0.14512053331565988	0.1358017614234175	-0.024486684	0.13546300948409576	0.10642305859991003	0.27307134306711955	-0.091518304	0.10715571329955947	0.12504557248217743	-0.0896737	-0.025542198	0.029915346458741696	-0.053236417	-0.178489212	0.013000846243245932	0.085478537	0.17165247038370943	0.046894327
12	Q8N3E9;D3DX63	PLCD3	NA	-0.116979283	0.3604810053845826	-0.405988824	-0.186239431	-0.064027589	0.037480382	0.16748141319081444	0.5538214219663452	NA	-0.258517256	0.19790115491176347	-0.380042933	0.43225797815551276	-0.144449942	-0.272751579	0.28509816094107937	0.1148727046278096	NA	0.2806542609290164	-1.300100319	NA	-0.222051079	0.6585403838484941	0.17893573334225252	-0.104076964	0.1877005998706681	0.12915958595512939	-0.211343224	0.2603364638330033	-0.022899326	-0.023336241	0.049815153	-0.502314304	0.22565337732720975	0.094928514
13	Q9P212;B7ZM61	PLCE1	NA	NA	-0.152317755	NA	NA	0.026867066349936436	NA	NA	-0.678983109	NA	NA	-0.032842735	NA	NA	0.2556693216947625	NA	NA	0.3366085842038562	NA	NA	0.12641194103262102	NA	NA	0.17971786870139334	NA	NA	-0.061131183	-0.152317755	0.026867066349936436	-0.678983109	-0.032842735	0.2556693216947625	0.3366085842038562	0.12641194103262102	0.17971786870139334	-0.061131183
14	Q9BV57;A0A0G2JQN5	ADI1	NA	0.34558619910446214	NA	NA	0.2610013962721003	NA	NA	-0.177330778	NA	NA	-0.171606992	NA	NA	-0.567644219	NA	NA	0.3966621478774051	NA	NA	0.094079784	NA	NA	-0.151291771	NA	NA	-0.029455767	NA	0.34558619910446214	0.2610013962721003	-0.177330778	-0.171606992	-0.567644219	0.3966621478774051	0.094079784	-0.151291771	-0.029455767
15	Q04446;E9PGM4	GBE1	-0.277502996	-0.299665049	-0.091300879	-0.344021267	-0.040313146	-0.07722974	0.042716408573411864	0.072391488	0.010657912	0.022653502	-0.030191908	0.2530144609387463	0.17591707529089345	0.2059124250326646	-0.028485242	-0.155862851	0.00974004	-0.178556771	-0.149554768	-0.070738671	0.032528900904124504	0.16012085481303323	0.21661062409177842	-0.06970554	0.4005908881915828	0.023173275010320564	0.1871009731646604	-0.222822975	-0.153854718	0.041921936	0.081825352	0.11778141935850488	-0.108226527	-0.062588179	0.10234197955197559	0.20362171212218694
16	Q9UNM1;A0A384N6A4;P61604;B8ZZL8;A0A024R3X7;B8ZZ54	EPFP1;HSPE1	-0.169513473	0.12729092757362762	-0.101953045	0.19547881931028524	0.00153159	0.20199004398270792	-0.061713723	0.11168681141982176	-0.156759443	-0.172224547	-0.031350851	-0.064657251	0.2829426388057848	4.432200900337815e-4	-0.570161907	0.2799931927684029	0.069600763	-0.085110797	-0.614520568	0.3016418670006552	0.6457388981008797	-0.501810174	-0.035514694	-0.191160441	0.2802670485572004	-0.193344101	0.45118919337325814	-0.04805853	0.13300015120264813	-0.035595452	-0.089410883	-0.095592016	0.088161053	0.1109533989906686	-0.242828436	0.17937071379911518
17	B4DTU7;A0A494C1M4;Q3SY69	ALDH1L2	-0.114035805	-0.323625419	-0.141237714	0.02390547	-0.02957448	0.2714130854088435	-0.003768235	0.2728783715050347	0.22461825269494695	0.025440128	-0.037270369	0.33774649237421306	0.2577891741403992	0.13794399175093502	-0.017524711	-0.022747919	0.045361925	-0.147718803	-0.276637395	0.24895782132887465	-0.272929867	-0.156576336	-0.116228331	-0.099900107	0.1716076081286491	0.10826866568871557	-0.366155493	-0.192966312	0.088581359	0.16457612973208471	0.10863875032572147	0.12606948480021385	-0.041701599	-0.100203147	-0.124234925	-0.02875974
18	Q6IBM8;A8KAP3;Q15029;B3KX19;Q8IXJ3;B4DZB1;B3KWY2	U5-116KD;EFTUD2;SNRP116	-1.96E-06	0.069368243	0.10487375391217389	0.2882564281584002	-0.030358107	-0.083230783	0.016110791973888566	-0.087949506	-0.028435749	-0.131901882	-0.029650573	-0.01592977	-0.17315091	0.004613066	0.011491275078329137	-0.152208951	-0.007325835	0.052419617951683636	0.056290177	-0.102643221	-0.168374804	0.2460124231469754	0.10428321879554726	0.18580961881733082	-0.134447314	-0.02289177	0.028972516	0.058080014	0.058222513	-0.033424821	-0.059160742	-0.052348856	-0.035705056	-0.071575949	0.17870175358661783	-0.042788856
19	V9HWC4;Q9NRX4;Q6FIE5	HEL-S-132P;PHPT1;PHP14	0.079644842	-0.425797549	0.067238886	-0.035626217	0.041495549	0.020891505221673608	0.041382449	0.2143761392986583	0.13897897893082145	0.011885667137255841	0.015525030782229216	0.1716903501694126	-0.185985386	-0.540375342	-0.201361333	-0.032356476	0.085887455	-0.309813303	0.017461046101207835	-0.170482429	-0.01817988	0.11920591222149354	0.41062596975007654	0.21427601127183543	0.00369339	0.2361122399838604	0.029606493	-0.092971274	0.008920279	0.13157918900176271	0.066367016	-0.309240687	-0.085427441	-0.057067087	0.24803596441447048	0.089804041
20	V9HWD6;P31946;B5BU24	HEL-S-1;YWHAB	0.048768463443122904	0.062061532	0.031529212	0.3516843930134469	0.25729026972054087	0.002314939	-0.318185767	-0.090164387	-0.431901856	0.04721497	0.099486415	-0.385338557	-0.016729631	-1.48546156	-0.054896981	-0.072361015	0.2343161856335438	0.095875423	0.077032587	0.039614865289187784	0.048085213	0.047675427	0.1818219200537129	0.5137730791269213	-0.110823501	0.515951725	0.31136663628427236	0.047453069	0.20376320053036936	-0.280084003	-0.079545724	-0.519029391	0.085943531	0.054910888	0.24775680864205568	0.23883162015461434
21	V9HW98;P62258;G9K389;G9K388;B7ZA86	HEL2;YWHAE;YWHAE/FAM22B fusion;YWHAE/FAM22A fusion	-0.129603233	0.3036113138694292	-0.04374493	-0.190673562	0.44670419	-0.001893715	-0.08243888	-0.191330448	-0.108568645	-0.219353191	0.060758281038174634	-0.218704855	-0.030296486	-0.899835838	-0.257335378	0.18761689207094925	-0.163414805	-0.115100789	0.004398019	0.33169426175757333	0.3629959113257862	0.092536176	-0.118431261	0.063548423	0.26226089992863394	0.21863543396693738	0.43596621272049585	0.04342105	0.084712304	-0.127445991	-0.125766588	-0.395822567	-0.030299567	0.2330293975032037	0.012551112687699196	0.3056208488720224
22	A0A024R1K7;Q04917;B2R6N6;Q9H4N8;A2IDB2	YWHAH	-0.040157621	-0.014363511	-0.096581473	0.049108088	-0.142569546	0.205122585	-0.181924709	-0.161792097	0.040992176750692236	0.02019036	0.095229411	-0.073502416	0.048667803	-0.024833456	-0.56415244	-0.184079407	-0.056221858	0.025000753761306123	-0.099092539	0.069236225	0.4393385987467661	-0.137421028	0.30462112093309324	-0.155186145	0.18390390536640225	0.063390348	0.3870768712680332	-0.050367535	0.037220376	-0.10090821	0.013972451758242476	-0.180106031	-0.071766837	0.13649409495790213	0.004004649	0.21145704150922054
23	B3KNB4;P61981;B4DE78;B4DHC4	YWHAG	0.023097855015776356	-0.211069434	0.22104884705831987	0.020344355020238257	0.1607348787178794	-0.078952801	0.087506277	0.023654388	-0.068015557	-0.337482769	-0.058379107	-0.371231862	-0.078760349	0.15649220459590682	-0.156533865	-0.001084498	-0.182037082	-0.142816282	0.010294925	0.081572821	0.3835148387984946	0.20520219985918053	-0.108685754	0.067205465	0.075602451	0.017840692	0.26093716443725024	0.011025755924967245	0.034042144	0.014381702567249145	-0.255697913	-0.026267336	-0.108645954	0.15846086161927278	0.05457397	0.11812676899512482
24	P27348;B4DMT8;Q53S41;B4DY04	YWHAQ	0.1965041287582254	0.14488131607454396	-0.092406883	-0.219417855	0.24830918984733502	-0.059431492	0.026838148	0.091184343	0.1065491364817183	-0.092012261	-0.046951296	-0.249117927	-0.036753409	-1.129481066	-0.419468594	-0.05646498	0.29509644105960753	-0.032661773	-0.043838802	0.2612891706770486	0.1836453913955392	-0.04278851	-0.245761799	0.32171539659489234	0.22032643789550885	0.2656194430735452	0.40459810335243135	0.082992854	-0.010180053	0.074857209	-0.129360495	-0.52856769	0.068656563	0.13369858678197938	0.011055029254758389	0.29684799477382845
25	D0PNI1;P63104;B0AZS6;E7EX29;B7Z2E6;H0YB80	YWHAZ	-0.007388394	-0.02328021	0.001984192	-0.156245702	-0.075812244	0.023898737	-0.202281726	-0.096750464	-0.318206919	-0.233744892	-0.006987865	-0.184562072	0.009943679	-0.202002379	-0.193058351	0.13326336404726813	-0.157874057	-0.01048233	-0.098282274	0.10530514159710204	0.3042887777814594	0.4995950127674827	0.1813233607630754	0.12126363104769586	0.046466438	0.28483145575527385	0.2547960891522836	-0.009561471	-0.069386403	-0.205746369	-0.141764943	-0.12837235	-0.011697674	0.10377054855547055	0.26739400152608367	0.19536466088859095
26	O60613;A0A087X1G7;A0A0J9YX89	42248	-0.006187655	0.23159503678125531	0.3718712320650961	-0.017710105	0.045166307387327576	-0.006149767	-0.141349833	0.010863742881145493	-0.345020568	0.3919611516839744	-0.115670227	-0.109487437	0.7220371239916736	0.033888819	0.010068574059112823	0.15552134312500146	0.35376647392943494	0.049274784631558315	0.04399802	-0.043132514	0.061306737	-1.590941916	0.32761772389752525	0.49491566177412005	-0.165908007	-0.312534076	-0.449760628	0.1990928712325841	0.007102145	-0.158502219	0.055601162627048964	0.2553315056813048	0.1861875338953306	0.020724081039197973	-0.256136177	-0.309400903
27	A0A024R542;Q9C0C2;B3KXS7	TNKS1BP1	-0.014893682	-0.070028935	0.10478845784490629	0.051868902	0.007338464	-0.091952398	0.1088694641170053	-0.201926331	-0.081276559	0.10912660678186094	0.009276225	0.20966563026014196	-0.13032656	0.007944932	-0.098416705	-0.171227131	-0.008002285	-0.129751411	0.070763262	-0.181397331	-0.017580254	0.13973133357796658	0.2730288922536911	0.029292416	-0.028215405	0.089676383	0.013624018311453448	0.006621947	-0.010915011	-0.058111142	0.10935615408494018	-0.073599444	-0.102993609	-0.042738108	0.14735088075542505	0.025028331943555457
28	A8KA84;A0A024RBQ5;Q9Y6K5	OAS3	-0.147907284	0.079474417	-0.154232223	0.27496144777049986	-0.038983434	0.074549721	0.22650351866834695	0.055698767	-0.028298834	0.057898106	0.081466234	-0.225750381	-0.167280581	-0.188264418	0.24288188485687387	7.906735409923869e-4	0.1591426674782136	0.050958059	0.026801704353093505	-0.145286736	0.029271900804484323	-0.259358809	-0.167557345	0.13506701985409358	-0.107243364	0.22296897983424538	-0.088271689	-0.074221697	0.10350924482143829	0.084634484	-0.028795347	-0.037554371	0.070297133	-0.02973771	-0.097283045	0.009151309
29	O75600;A8K228	GCAT	NA	NA	NA	NA	NA	-0.534877608	NA	NA	-0.302219033	NA	NA	-0.289307833	NA	NA	0.1262305402915135	NA	NA	0.5340794689405762	NA	NA	0.4229780750671676	NA	NA	0.043116390245354484	NA	NA	NA	NA	-0.534877608	-0.302219033	-0.289307833	0.1262305402915135	0.5340794689405762	0.4229780750671676	0.043116390245354484	NA
30	B4DXR1;Q9UJ83;B3KPX4;B4DRJ1	HACL1	0.049066052024388185	-0.179364998	0.04710447	0.056770583	-0.204348266	0.41051656284888555	-0.400710357	-0.039048112	0.2025664288370608	0.19022442548636118	0.025801006069587695	0.085122398	0.23891546624471827	0.069774977	-0.097965109	0.21508829228933518	-0.098037448	-0.006001486	0.1605443711372243	0.13699750065789834	-0.33965441	-0.131609327	0.10137190902732614	-0.104547499	-0.260088316	0.007693098	-0.136182212	-0.027731492	0.087646293	-0.079064013	0.10038260969491693	0.070241778	0.037016453	-0.014037513	-0.044928306	-0.12952581
31	Q6N063	OGFOD2	0.24448758445818908	-0.736120853	0.22473579520329773	0.5153328221002097	0.5550036611096125	-0.084820814	0.27198559951994056	0.7358467435998968	-0.063045875	-0.267760094	NA	-0.145690425	0.1660238579767895	-0.480206762	0.3137106631964843	-0.654370996	-0.071449225	0.30027739850361285	0.035249975	-0.768440576	0.1683422485414234	-0.341882175	NA	-0.261575205	0.2018253122529963	0.4088530573252808	-0.26631172	-0.070134197	0.34733685077896087	0.33376045055902326	-0.187893632	0.018674214030487926	-0.12301598	-0.169451157	-0.282897062	0.1336205109579622
32	A0A024R8X4;Q6PK18;J3QRG1	FLJ22222;OGFOD3	0.12470926450466453	0.029259953	-0.707578692	-2.054753948	-0.04663293	-0.343457648	0.45122702518119867	-0.172048795	0.2598842983701938	0.22015490395533172	0.28756709579668926	0.66244417459985006	1.0645338679258893	-0.177694129	-0.31790095	0.011641537437548278	-0.315339365	0.3678791758031837	-0.724663301	0.15766594975795312	0.043503611	0.3653240182747747	0.14539171708333493	0.014616170857212106	-0.016792132	0.37398990624696343	0.2970692212161205	-0.184536491	-0.814948175	0.17968750961700847	0.39005539145061974	0.18964626275327875	0.021393782622063446	-0.174497913	0.17511063540510527	0.21808899842602003
33	Q02218;A0A0D9SFS3;E9PDF2;E9PCR7;B4DF00;B4E3E9;B4DH65;E9PFG7;B4DK55;B4DZ95	OGDH	-0.26480455	-0.32983731	-0.087787247	-0.09814217	-0.085205182	-0.027155076	0.11649150974326516	0.1865308940071545	0.075496141	0.015568823	0.13261441434637272	0.14936818687497438	0.2770618632268258	0.7071522375040876	0.078983092	0.26400216695922324	-0.185657422	0.039382197232334167	-0.338187904	0.050988020833885477	0.14159175143013483	-0.420736043	-0.148990951	-0.210136099	0.264333527	-0.047592275	-0.255332596	-0.227476369	-0.070167476	0.12617284824459363	0.099183808	0.35439906421283196	0.039242314	-0.048536044	-0.259954364	-0.012863781
34	Q59EI3;A0A024R0K3;Q6ZSA3;F5H5P2;P12694;H0YH31;Q658P7;B2R8A9	BCKDHA;DKFZp313C0640	-0.005262549	NA	0.691805521	-0.176863924	NA	0.002081473	0.20899060699948427	NA	0.1066882338293247	0.36643710710696786	NA	-0.147755499	0.45663179511041774	NA	-0.353162648	0.067318938	NA	0.13674357570907628	-0.588335028	NA	0.11065349001003799	-0.441805863	NA	-0.130501808	-0.031765871	NA	-0.27189755	0.34327148559857124	-0.087391225	0.15783942	0.10934080381445498	0.051734573491637285	0.10203125705555174	-0.238840769	-0.286153835	-0.15183171
35	A0A140VKB3;A0A0K2GN21;P21953;B7ZB80;B4E2N3	BCKDHB	-0.242638768	-0.469448853	-0.260880845	0.15027446497624342	0.7110366445864053	0.34088984301612246	-0.444717983	-0.137358184	-0.056855378	0.8930928352016848	-0.223075406	0.6405706666693446	-0.046610413	0.021868108299614587	-0.273397395	0.2125676762502844	0.8048250527860997	-0.447568256	0.17281339079320313	0.7533522079959313	0.29572849700859866	-0.753649334	-0.677779237	-0.260830444	0.094372281	-0.455558026	-0.341023146	-0.324322822	0.4007336508595904	-0.212977182	0.4368626985082449	-0.0993799	0.18994149100454347	0.40729803193257863	-0.564086338	-0.23406963
36	P09543;A0A024R1T5;B4DI06	CNP	0.1360805042946168	0.18426432282206748	-0.173828869	0.19149191294581175	0.035967463	0.14701891456017796	0.13670471471988796	-0.094408364	0.091511064	-0.018888447	-0.097696992	0.1549717739936987	0.22186591929340826	-0.291124469	0.11341507262402181	0.2589971137189228	0.079045954	-0.093138003	-0.503737313	0.10161301778543742	-0.115378296	-0.333303107	0.038622732	0.10035329847073612	-0.027364173	0.06937049	-0.312426233	0.048838652599220274	0.12482609699880083	0.044602472	0.012795444822160402	0.014718840881302148	0.081635021	-0.172500864	-0.064775692	-0.090139972
37	A0A024R9D7;Q16698;E5RFV2	DECR1	-0.289996471	0.082723741	0.088313953	-0.199584834	-0.371711029	0.1294166419252314	0.1076276171283454	-0.014598451	-0.056540556	0.1469480646177023	0.1057654684157456	0.16750237609177104	0.4068751882812593	0.32874835336458447	0.2555827042675052	-0.09835221	0.12583086560821977	0.12565782218408647	-0.117791971	0.017585709	-0.409632455	-0.383487238	-0.149565779	-0.193882631	0.32010453614283546	0.029091894	-0.15263131	-0.039652926	-0.147293073	0.012162870279744123	0.14007196970840632	0.3304020819711153	0.051045493	-0.169946239	-0.242311883	0.065521707
38	Q6L8Q7;F6T1Q0	PDE12	-0.034407487	0.029743095181470426	0.012956990164936316	-0.234770933	0.016778343778578134	-0.064081219	0.14127484332792922	0.13522450141525558	0.002704302	-0.018752763	0.13027304229359174	0.25328640579071277	-0.152047648	-0.287272623	-0.124886587	-0.043240358	0.043856234	0.020775375	-0.032143837	-0.034213584	-0.114891932	0.18039361791572697	-0.092856125	0.031582081	0.22842642342086233	0.056239387	-0.049949545	0.002764199	-0.094024603	0.093067882	0.12160222843343423	-0.188068953	0.007130417	-0.060416451	0.039706525	0.078238755
39	V9HW24;A0A087X2I1;P62333;H0YJC0	HEL-S-73;PSMC6	0.044264455	-0.240368201	0.001166808	0.3032968878872113	0.031928519580075955	0.046928296	-0.063474136	-0.001619819	0.10950627723421169	-0.398221355	0.078319398	-0.142769685	-0.009274349	0.29900699763066996	-0.154231238	0.1938006692088787	-0.081610882	-0.012671586	-0.220569136	-0.099874841	-0.039404201	0.041578997	-0.015709421	0.00510102	0.043703901847352296	0.049741024	0.231455598	-0.064978979	0.12738456795495404	0.014804107515573338	-0.154223881	0.045167137021919636	0.033172733779235214	-0.119949393	0.010323531955896558	0.10830017456409043
40	Q53XL8;Q53HB3;P62191	PSMC1	-0.053517755	-0.210016776	0.093402937	0.07358075	-0.052621755	-0.10595324	-0.023401896	0.10276635296242063	0.096179578	-0.22458122	-0.00944295	0.011460025622198179	0.046098381	0.46307819493919783	-0.159586229	0.033120504902825434	-0.020657749	-0.059795112	-0.212229108	-0.079953666	0.092467499	0.12909671025955793	0.1439813666582557	-0.013047533	0.1131581616833997	-0.224885971	0.051300500145581775	-0.056710532	-0.028331415	0.058514678	-0.074188048	0.11653011561917406	-0.015777452	-0.066571758	0.086676848	-0.020142436
41	R4GNH3;A8K781;A0A140VK42;P17980;E9PM69;E9PKD5;E9PMD8;E9PN50	PSMC3	0.028421304553622653	-0.092529337	-0.003180015	0.1576738491536118	0.1261351809482471	0.049056241	0.006687657	0.12544344430237206	-0.088720213	-0.208320196	0.10714170581537509	0.15744571120720394	-0.110528729	-0.287715718	0.052438128	-0.062494806	0.003589031	-0.201763444	-0.130111314	0.032342499	0.1591325109812468	0.3065798899145172	0.10372479853272668	-0.054716714	-0.022923565	-0.09408708	-0.058720821	-0.022429349	0.11095509026802666	0.014470296211053767	0.018755740320374487	-0.115268773	-0.086889739	0.020454565339716076	0.1185293247515043	-0.058577155
42	A8K2M0;P43686	PSMC4	-0.095324604	-0.047094642	0.1511356700946322	0.16204290241730834	-0.122514285	-0.193049557	-0.008788002	0.19929554540828062	0.017613891	-0.219972667	0.046318726	0.031702632	0.079845023	0.20123107130372578	-0.108923043	-0.032012852	-0.153626994	0.005162492	-0.099793739	0.042496111	0.11800267563526604	0.13148427408213742	0.1260684351228716	0.12643224149140733	0.017958010087564754	-0.230072107	-0.14561721	0.002905475	-0.051173647	0.069373811	-0.047317103	0.057384350643888284	-0.060159118	0.020235015876543264	0.1279949835654731	-0.119243769
43	A0A140VK70;P35998;Q75L23	PSMC2	-0.043746403	-0.079255218	-0.056896729	0.021919621101381025	-0.110067239	-0.046879611	0.16296086556214978	0.1356373513752227	0.14557399551608938	-0.112806627	-0.068538479	0.11306335198587765	0.01433487	0.30260575660005773	-0.124106361	0.019262389636260372	0.016112523884428888	-0.070495568	-0.116488739	-0.072979419	0.15585738300464336	-0.060720483	0.071065077	0.086694522	-0.008976322	-0.097739201	-0.175391308	-0.059966117	-0.045009076	0.14805740415115395	-0.022760585	0.064278088	-0.011706885	-0.011203592	0.032346372	-0.09403561
44	A0A140VJS3;P62195;Q59GS3;J3QSA9;J3QQM1;J3KRP2;J3QLH6	PSMC5	0.098178529	0.053011002	-0.019380032	0.016695458	-0.058462549	-0.011281511	-0.027422533	-0.002502158	-0.034864237	-0.169016704	-0.146754996	-0.015508254	0.023614354	0.24110476310669177	-0.16502945	0.032192707177880794	-0.074699816	-0.072299181	-0.234562665	0.12090555745967954	0.3431103845728051	0.074902178	-0.010405183	-0.046536521	0.082499208	-0.084187494	0.086699144	0.043936499728364366	-0.017682867	-0.021596309	-0.110426651	0.033229888963529804	-0.038268763	0.076484426	0.005986824	0.028336952517562092
45	B2R6D0;Q99460;A0A087WW66;Q05CW6;Q05BX4	PSMD1	-0.154405825	-0.131887636	-0.012943612	0.10050738445634103	-0.150243927	-0.035560146	0.031911124	-0.107350572	-0.007979532	-0.076291486	-0.240629456	0.15319609536051318	0.030173699124974238	1.0865956533115706	-0.039960915	0.057350686	-0.296219681	-0.113807596	-0.131673181	-0.170987922	0.22335271533457315	-0.027744964	0.10812621923751248	-0.090273478	0.028904265	0.029316159969332366	-0.061474073	-0.099745691	-0.02843223	-0.027806327	-0.054574949	0.3589361458927871	-0.117558864	-0.026436129	-0.003297408	-0.001084549
46	B1AJY5;B1AJY7;O75832	PSMD10	0.27816011660634643	0.18645276078710146	0.027753039	-0.321002395	-0.338320779	0.091112252	0.067140474	0.14358631130867877	0.15746656491796532	0.076047545	0.099975671	0.2532942994025428	0.029251818902175136	0.30286772177944576	-0.397819755	-0.160827694	-0.204544374	-0.192180815	-0.06494105	-0.176396198	-0.084959033	-0.30960943	0.26159701538150276	0.008097393	0.24493949957763833	-0.04030333	0.063162372	0.16412197198804865	-0.189403641	0.12273111669536341	0.1431058383714694	-0.021900071	-0.185850961	-0.108765427	-0.013305007	0.089266181
47	O00231;B4DTS5	PSMD11	0.055134117919631714	0.3134585852483391	0.025566164642564546	0.043912509	0.063204438	0.007150718	0.046399044544587424	0.061492740309934235	-0.548609562	-0.431734527	0.074994825	-0.544572345	0.073421344	0.13602840240329006	-0.376254288	0.3042235764337746	0.08126727	0.33981850357527454	-0.281162386	0.323384208	0.5086269560484263	-0.49683948	-0.338207727	0.13559257861432003	0.4068042237108434	-0.358041953	0.3749420623452676	0.13138628927017845	0.038089222	-0.146905926	-0.300437349	-0.055601514	0.2417697831704699	0.18361625910284482	-0.233151543	0.1412347778397154
48	A0A0S2Z489;O00232	PSMD12	0.33817001816357506	0.099826226	0.085189092	-0.078725566	-0.308864744	0.20347425177451386	-0.083912861	0.3546343974737502	0.098281306	-0.395881402	-0.168580063	-0.291628721	-0.108472579	0.1574685461247666	-0.446613238	2.8527979118766355e-4	-0.134212942	0.02861057	-0.211353118	0.11877879918695176	0.19078581895819907	0.041912116	0.17459118452963954	0.24198268588632987	0.31668409844420564	-0.185392282	-0.037036875	0.17439511224524146	-0.061372019	0.1230009476218485	-0.285363395	-0.13253909	-0.035105697	0.032737167	0.15282866201392023	0.031418314
49	Q53GN6;Q9UNM6;B2RBM7;A0A087WUL9;J3KNQ3;E9PL38	PSMD13	0.026090371	0.030574157858610417	0.24465544869448594	-0.069886024	-0.056280672	0.083420966	-0.089774854	-0.058371898	-0.137711031	-0.250199573	0.04031486	-0.169959409	0.054200574802382086	0.1266253851958203	-0.17365181	0.10345277149324582	0.1433626035063443	0.041587018	-0.04536183	-0.023130424	0.2212555257302348	-0.212591412	0.057103048	-0.127757442	0.2765248275216788	-0.05210587	0.017614691702946612	0.10043999256788777	-0.014248576	-0.095285928	-0.126614708	0.002391383	0.096134131	0.05092109	-0.094415269	0.080677883
50	A0A140VKF2;O00487;Q53TH1;Q59G89	PSMD14	-0.025360932	0.001325889	0.015351997	0.1841533666024584	0.3182875490297788	-0.104456085	0.1866566925976743	0.12962700591254683	0.18035006432281747	-0.328598138	-0.118206295	0.025241275764801875	0.048584004824347785	-0.299397822	-0.072328668	-0.047252926	-0.058363327	0.082556566	0.09278242	0.035106067	0.001857521	-0.22570776	0.1579915261699403	-0.195603275	0.08584038	-0.068039028	-0.002398068	-0.002894349	0.13266161028301515	0.16554458761101679	-0.140521052	-0.107714162	-0.007686562	0.043248669	-0.08777317	0.005134428
51	Q59EG8;Q13200;B4DM22;Q9NSM5	PSMD2;DKFZp564A2282	-0.055734882	-0.093985716	0.036284764194561975	0.10883646298943049	0.11586858119862499	0.058091201	0.094369334	0.13224979979120066	0.024830979517551033	-0.172543209	0.054385619892179944	0.14083331504403876	0.096138593	-0.234518667	-0.215621729	-0.100253866	0.012738087443114788	-0.103919199	-0.062804572	-0.020797982	-0.099204884	-0.006692526	0.006699444	0.019130349878026334	0.096652293	0.075658728	0.093309678	-0.037811945	0.094265415	0.083816704	0.007558575	-0.118000601	-0.063811659	-0.060935813	0.006379089	0.088540233
52	B3KNN7;B4DEB0;Q6IBN0;O43242;Q96N86;B4DV84;Q8N9M2;B4DPM7	PSMD3	-0.086996759	-0.408003119	-0.346548729	0.3503194338687999	-0.032166333	0.060296495	0.1176964924879428	0.08090578	0.18114627170386718	-0.345767264	0.031735790827578395	0.015967994930215685	0.040379122	0.5402918043629423	-0.115715128	-0.096415756	-0.247841652	0.013642846739083076	-0.177287922	0.006437488	-0.05499869	0.083956846	0.23413898227635171	-0.013002963	0.10785609952635271	-0.071835812	0.13180868071109458	-0.280516202	0.1261498652870118	0.12658284804993167	-0.099354493	0.1549852659008185	-0.110204854	-0.075283042	0.1016976216432477	0.05594299
53	P55036;A6PVX3	PSMD4	0.20547330637288133	-0.12375535	0.043907468754296415	0.17999931033948716	0.11525500776796327	-0.054366559	-0.009383958	0.34150910362772485	0.15844639609170177	-0.11421485	0.10240235259933428	0.314776285	0.067109565	-0.74355069	0.029449622807360194	-0.120002754	-0.065169691	-0.205479921	-0.113876304	0.18580409049356583	0.026416282098821384	-0.141871745	0.17416946931859884	0.20431980331723065	-0.042117518	-0.006526222	-0.408722502	0.041875142	0.08029592	0.16352384731502598	0.10098792938767787	-0.215663834	-0.130217455	0.032781356	0.078872509	-0.152455414
54	Q16401;A8K4T6	PSMD5	0.007237252	0.097514777	0.007066334	-0.225233919	-0.224663101	-0.076933838	0.26357491740135924	0.072921481	0.015280625290572987	-0.057383469	0.105718735	-0.022883434	-0.175697897	0.16806393256260585	-0.219132237	-0.041035089	-0.132406245	-0.086960126	0.063966688	0.073019334	0.16891445844273595	-0.265686012	-0.032471881	-0.022495535	0.4219675889144521	-0.091210498	0.20894715689095453	0.037272788	-0.175610286	0.11725900794874673	0.008483944	-0.075588734	-0.086800487	0.10196682681671086	-0.106884476	0.17990141589962028
55	Q15008;B3KT66	PSMD6	0.14015038769438257	0.099475627	0.15936390010769239	-0.211394965	0.065936128	-0.160775572	0.2548154369633725	0.18986709066174126	-0.163839608	-0.118356528	0.030884323852399278	-0.345381376	0.18151329922213144	0.13641610475330923	-0.30155906	0.19914751211381934	-0.067783514	0.3244790310438548	-0.292067878	0.15191304896871133	0.4048332248088254	-0.998754782	-0.033391987	-0.112106043	0.46342544237338207	-0.186136805	0.18932756124140945	0.13299663824982202	-0.102078136	0.093614307	-0.144284527	0.005456781	0.1519476763397459	0.088226131888141393	-0.381417604	0.15553873295418885
56	B2RD27;P51665;B4DXI8;H3BNT7;H3BTM8	PSMD7	0.041864183292792394	-0.195634617	3.4923766629229376e-4	-0.180662206	-0.081804452	0.077818187	-0.045312273	0.063896468	0.08158823	-0.489365431	0.053173865	0.25948729611567795	0.23840634154051607	0.294266055	-0.089768566	0.025696750234762606	-0.006685037	-0.283094686	0.1309675998872585	0.039163848	0.037067149	-0.220666088	-0.064491156	-0.099788369	0.33252741380720513	0.033601807052194066	0.04739845	-0.051140399	-0.061549491	0.033390808380507515	-0.058901423	0.14763461	-0.088027658	0.069066199	-0.128315204	0.1378425568967138
57	R4GMR5;V9HW09;P48556;K7EJR3;Q5U0B3;B4E2Y4;K7EJC1	PSMD8;HEL-S-91n	0.071653396	0.2560849530204126	-0.043570185	0.017902438	-0.076451765	-0.116351514	0.084318557	0.15093517577286972	-0.524640138	-0.227577861	0.15389289240699341	-0.363414392	0.046494901	0.16015973607393316	-0.225165285	0.18645036082498775	0.091922879	0.36678636153136646	-0.42940419	0.055620922	0.4597468739965911	-0.284541144	-0.222434891	0.030949299	0.32058387064337296	-0.250412503	0.31046125093696064	0.094722721	-0.05830028	-0.096462135	-0.145699787	-0.006170216	0.21505320040608766	0.028654535116389622	-0.158675578	0.12687753955563816
58	F5H5V4;F5GX23;J3KN29;O00233;F5H7X1;F5H169	PSMD9	-0.073279248	-0.299911617	0.063216049	0.10431371529419144	-0.004182329	0.14355454613611504	0.008699365	-0.011947828	0.043365749162839196	0.020921672938828913	0.18539071324357814	0.12151931583210453	-0.297514468	-0.173894842	-0.182208831	-0.036869839	0.14654889295607243	0.056787161582422585	0.069315143	-0.072045099	-0.150469703	-0.046971891	0.065034339	0.023957178747826855	0.18389613677557512	0.35230965039700335	-0.239533936	-0.103324938	0.081228644	0.013372428814787429	0.10927723400483622	-0.217872714	0.055488738590880625	-0.051066553	0.014006542299810585	0.098890617
59	Q13442	PDAP1	0.014876138593877613	-0.250224429	0.198668468	0.010033731634558214	0.4010006282610448	0.2730210676315863	0.052233917	0.18372788499421605	0.075075632	-0.255116698	-0.217768657	4.6755755100599686e-4	0.051282249	-0.124186868	-0.158505874	0.35543353319885995	-0.210928195	-0.314849009	-0.053071827	0.069748592	-0.206109015	-0.253753978	0.3097149852224719	-0.054432741	0.036933356855997676	0.017274835083982528	0.049454714439564486	-0.012226607	0.22801847584239546	0.10367914454314653	-0.157472599	-0.077136831	-0.056781224	-0.063144084	5.094222159211255e-4	0.034554302
60	B4DP77;A0A024RD03;P82664;Q9BZS5	MRPS10	0.084617885	0.2872072352564999	-0.080117348	-0.825281251	0.14647462229002992	0.1525114605662114	0.22171573549911391	0.05477797	-0.376741987	0.1898747964358736	-0.055301144	-0.314035639	0.37174502716043883	-0.335403752	-0.295473891	0.5034054689517035	0.26773331117405763	0.22749700153900307	-0.495103923	0.15308984843896611	0.6804027323639437	-0.937831307	0.092338842	-0.074218137	0.32472691246025703	-0.249253562	0.2806430891745588	0.097235924	-0.175431723	-0.033416094	-0.059820662	-0.086377539	0.33287859388825375	0.11279621927146691	-0.3065702	0.11870547992548136
61	Q53FX9;P82912;Q53GJ8;H0YL99	MRPS11	0.026763533	-0.372822606	0.3623363610902553	-0.245759399	-0.032108167	0.098946885	-0.140193823	0.2147927516568644	0.13240160924514333	0.2542643772660457	0.055005419339219666	0.15726659697792872	0.5143239696629752	0.18696637414152534	-0.130300084	0.048834343	-0.064285219	-0.022371416	-0.269401436	0.06995356	-0.407920629	-0.642844946	0.062425005	-0.128811946	0.018063575505914798	0.1370785657236113	0.11739674338749366	0.005425763	-0.059640227	0.069000179	0.15551213119439705	0.1903300865755726	-0.012607431	-0.202456168	-0.236410629	0.090846295
62	A0A024R0H2;O15235	MRPS12	-0.019099572	-0.398704429	-0.124695593	0.081172575	-0.338670997	0.078506213	0.041401723	0.3713319809844836	0.11712542351544472	0.062276339	-0.016308581	0.15873715259321103	0.571007783	0.4505807513896339	0.24716254828018105	-0.138100782	-0.006400411	0.027694015920328843	-0.749273854	0.037576611	-0.262398857	-0.097578655	0.333133319	-0.301845572	-0.190834614	-0.1301663	0.19637178019666054	-0.180833198	-0.059664069	0.17661970909521882	0.06823497	0.4229170274981007	-0.038935726	-0.3246987	-0.022096969	-0.041543045
63	O60783;B2R4A5	MRPS14	0.4007234736836623	0.15991929890629494	0.3206804522983838	-1.571974029	-0.088668961	-0.111619962	0.24646358386846484	-0.08721485	0.3462584040585872	0.13527396	0.1121624526827187	0.21628391813431566	0.6382855463739778	0.3414946275729602	-0.089056845	1.342899964866283	0.243135705	-0.122060568	-1.80508841	-0.016616418	0.3516915764269888	NA	0.073407585	-0.432194298	-0.016075051	-0.533344793	-0.054766365	0.30041860668302905	-0.584110119	0.17514657762418218	0.1612176420120362	0.3035519747834077	0.4946358990373113	-0.483360219	-0.172749158	-0.194751204
64	P82914;D3DPS9	MRPS15	0.046859475	0.043616474	0.050485976	-0.204662887	-0.324616319	-0.124312539	-0.306434534	0.0815817	0.19607188025600936	-0.012894691	0.016211596	0.037263988438177104	0.45862494255340946	0.1493368682645236	0.080007759	0.39336530760493243	-0.047633495	-0.010406717	-0.310553989	0.26822943544030753	-0.045042272	-0.334706636	-0.048288369	-0.162577855	-0.094056816	0.00184071	0.20269100737094575	0.046987308241362005	-0.217863915	-0.009593651	0.013526964403092073	0.22932319009074034	0.11177503197496858	-0.029122275	-0.18185762	0.036824967
65	Q9Y3D3;A6ND22	MRPS16	-0.055117514	-0.006853222	0.060769583	-0.139362388	-0.062020859	-0.087920117	-0.194473747	0.075217613	0.10555100959192572	-0.100386516	-0.018690166	-0.418892769	0.2715606606778216	0.14113443799481093	-0.139475512	0.48127614713588956	0.15850179421235672	0.1804229520084769	-0.507100443	0.29505674236023666	0.35910798004005373	-0.312589122	-0.278241243	-0.231700948	0.18614949393765975	-0.209365039	0.4474411918896369	-4.00E-04	-0.096434455	-0.004568375	-0.17932315	0.091073196	0.2734002977855754	0.049021426	-0.274177104	0.14140854894710483
66	Q8IY71;I3L0E3;Q9Y2R5;E9PE17	MRPS17;hCG_1984214	-0.192826944	0.18248003971475882	0.07071981	-0.117081106	0.045028317376894424	-0.194910249	-0.241550601	0.19326584725562124	-0.033607258	-0.233596976	-0.26742232	0.11339398482626216	0.531070305	0.048958181884711294	-0.074524847	0.3243211037869838	0.027532610612485933	-0.003884404	-0.406879732	0.20571103179932468	0.416561667	-0.058943634	-0.084510394	-0.232898468	0.19922410993007367	-0.127070654	-0.088559422	0.020124302	-0.088987679	-0.027297337	-0.129208437	0.16850121324168754	0.11598977029151213	0.071797656	-0.125450832	-0.005468655
67	Q9NVS2;Q5QPA5	MRPS18A	-0.070342152	-0.168129011	-0.174097796	-0.065135575	0.3989338738911226	0.1848644535264152	0.2384648493312144	0.072161686	-0.004655125	-0.212182149	-0.17854007	0.012253869663976747	0.2338647158119953	-0.34326489	0.20870392329049442	0.3007075708426213	-0.18841199	-0.17776466	-0.409823708	0.24346371325809926	0.064079802	-0.364444169	-0.007348858	0.20894139732903327	0.041751769	0.15136392381202876	0.004584604	-0.137522986	0.17288758404928325	0.10199047003870129	-0.126156116	0.03310125	-0.021823026	-0.034093398	-0.054283876	0.065900099
68	B0S7P4;A0A1U9X819;Q9Y676;A0A0G2JIC6	MRPS18B	-0.17174927	-0.026249221	0.4707414533754765	0.21985776786769065	-0.19043857	0.2724875050172018	-0.377377799	0.3342672385928756	0.5623077660351965	-0.452443972	0.091221392	0.8195444807020696	0.6788398173208708	-0.006020528	0.7022858649659438	0.31330983981365274	0.014439338058766325	-0.234221626	-0.267516475	0.2220155874048373	-0.070218661	0.028186898471826986	-0.303978106	-0.436912062	0.14661689944043857	-0.157052881	-2.181942677	0.090914321	0.10063556747311603	0.17306573511750512	0.1527739668879787	0.45836838465341717	0.031175850666330492	-0.038573183	-0.237567756	-0.730792886
69	Q9Y399;A0A024R8D4;Q5T8A0	MRPS2	0.00409776	0.016674737032063396	-0.146616029	-0.229034101	-0.261549059	-0.030972133	-0.121662321	0.16838987588283835	0.23325661386475624	-0.205148731	0.085903812	-0.132984783	0.5164244640402498	0.21089919938752874	-0.237664595	0.19113853880340853	0.18139614712870694	0.3171648502190755	-0.286803606	-0.028729373	0.2443339479897234	-0.324688583	-0.219687974	-0.322508977	0.17140119485209446	0.074579301	0.1323898230692014	-0.041947844	-0.173851764	0.093328056	-0.084076568	0.16321968964064973	0.22989984538373032	-0.02373301	-0.288961845	0.12612343975926416
70	G5E9W7;G5E9V5;P82650;Q8NBL6;Q59GX8	MRPS22	-0.086462737	-0.170694588	-0.069865423	-0.186248744	-0.118580814	-0.112611425	-0.040453614	0.2807275199634446	-0.039407983	0.11933226517313601	0.014453025633571598	0.25842749977783797	0.31225310615890095	0.46103296115111175	-0.003828436	-0.008394764	-0.024706	-0.025771224	-0.158105964	0.22853214563714944	0.043048455	-0.126524024	-0.345170988	-0.041758983	-0.074766464	-0.081049094	-0.00340571	-0.109007583	-0.139146994	0.066955308	0.13073759686151618	0.2564858769443671	-0.019623996	0.037824879	-0.171151332	-0.053073756
71	Q9Y3D9;J3QLR8	MRPS23	0.1293166022040717	0.004699037	0.22111737630043854	-0.848653923	0.3122915020510234	-0.208649864	-0.310482059	0.2046634692569124	-0.063045043	-0.15629702	-0.010684246	-0.275836164	0.38836910826210447	-0.399423992	-0.266040736	0.33444130718000975	0.12269316687334324	0.21250132585144754	-0.127497091	0.2802051385230921	0.40474887932224213	-0.175445766	-0.259141566	0.064074562	0.3608769217317976	-0.031098951	0.092298024	0.11837767190706723	-0.248337428	-0.056287878	-0.14760581	-0.092365207	0.2232119333015992	0.18581897555215895	-0.123504257	0.1406919983034399
72	Q96EL2	MRPS24	0.24535271057335178	-0.606508801	0.27145786506689146	-0.556900971	0.17556938616809734	0.24528381356573317	-0.152059391	0.4416050563584828	0.1525861406136209	-8.09E-04	-0.02324545	-0.20917478	0.45856365870305554	-0.187162281	0.12133653690005777	0.42327141342497004	-0.333886542	-0.644287837	-0.91765919	0.16664352508961833	0.34887545688166793	-0.065803407	0.15817343158383018	0.20283769429366302	0.3926540296455849	0.22640090310717959	-0.33311407	-0.029899409	-0.045349257	0.1473772688209671	-0.077743044	0.13091263832645184	-0.184967655	-0.134046736	0.098402573	0.095313621
73	P82663;E7EPW2	MRPS25	-0.058871247	-0.112223968	0.024705646897298993	-0.215748108	-0.062819181	-0.101984411	0.033178392938602155	0.2557772049853988	-0.035457959	-0.172146134	-0.175452511	0.052445409	0.24791140815893187	0.5832979980979859	-0.112895803	0.28021730767855285	-0.227348647	0.2597830287467689	-0.141680189	-0.040063641	0.10090735182437696	-0.183194579	-0.076050926	-0.072150876	0.16392811450974712	-0.261411296	0.047347610221194165	-0.048796523	-0.126850567	0.084499213	-0.098384412	0.23943786759316116	0.10421722993143345	-0.026945493	-0.11046546	-0.016711857
74	Q9BYN8	MRPS26	-0.216881664	0.40024270701204595	0.41883083144463923	0.15921287682881777	0.15593971712598634	-0.231658661	-0.31076031	-0.372587349	-0.129564464	-0.070543721	-0.219911018	-0.218012205	9.88312263382201e-4	0.15351756042016704	-0.516610923	0.4136532135561516	0.3164018938920277	0.28205416104939696	-0.414544746	0.15647524031203403	0.080737418	-0.466452718	-0.088769062	0.27250709262581635	0.41920284549434306	-0.118619593	0.14515256500356558	0.20073062493469257	0.027831311	-0.270970708	-0.169488981	-0.120701683	0.3373697561658578	-0.059110696	-0.094238229	0.14857860571964512
75	G5EA06;B4DT94;A0A024RAJ1;Q92552;D6RH20;Q6PKB3;Q8N6F2;B4DKI9;D6RJC7	MRPS27	-0.118524227	-0.025117548	-0.080114877	0.14752927145001013	0.10378477632836768	-0.032011205	-0.176207886	0.1895652327920372	-0.013733447	-0.104282558	-9.88E-04	-0.163308283	0.4580240192955932	0.096185327	-0.28475243	0.23738263311764848	0.038408649413031966	0.11973959710306743	-0.392955303	0.12138490840272095	0.29291141808435744	-0.543517616	-0.282884095	0.029653344039132234	0.16920484448030618	-0.129338452	0.3439620814871069	-0.07458555	0.073100948	-1.25E-04	-0.08952634	0.089818972	0.13184362654458262	0.007113675	-0.265582789	0.12794282475425653
76	A0A0S2Z5D2;A0A0S2Z563;A0A0S2Z5H0;Q9Y2Q9;Q53G62;E5RGC7;E5RFH3;H0YAT2;H7C5V3;E5RK86	MRPS28	0.07558303	-0.210502481	0.13056307455217836	0.044076945	-0.051018863	-0.052094175	-0.245068251	0.283610771	0.06338901	-0.226648289	0.046561319	-0.209644851	0.4821515395417112	-0.076898805	-0.186461467	0.38864317500504025	-0.022509803	0.069313601	-0.514299052	0.21091098510078465	0.13272680261483466	-0.441492245	-0.009087981	0.11578667071021145	0.054007534	-0.058244752	0.20664655772831633	-0.001452126	-0.019678698	0.033977177	-0.129910607	0.072930422	0.14514899118206848	-0.056887088	-0.111597852	0.06746978
77	P51398;V9GZ03;V9GYL9;V9GYJ9	DAP3	0.005997183	-0.001431949	-0.079356439	-0.129330121	-0.212619298	0.018646973	-0.0314638	0.2601762352015473	-0.065920668	-0.121724225	0.016505332949208047	0.093060155	0.45491064743573967	0.29543442254873237	-0.004851236	0.2188052003389231	0.020753775227938736	0.12973216220870168	-0.397734263	0.060092553	0.23908637427789164	-0.410725641	-0.174346996	-0.149367156	0.11358281319032186	-0.189261715	0.04134968	-0.024930402	-0.107767482	0.054263923	-0.004052912	0.24849794475340886	0.12309704592518783	-0.032851778	-0.244813264	-0.011443074
78	Q9BUN6;Q53H77;Q9NP92;Q53GN7	MRPS30	0.018496426735258947	-0.207815882	-0.397099544	0.24883283223220348	-0.147959467	0.2115894726166013	-0.131834314	0.28168011518617947	-0.174506412	-0.080060987	-0.054840682	0.10560535603945843	0.3044637334476179	0.11296391805075821	-0.196143853	0.2602320532803484	-0.053367316	0.11298483194816115	-0.350670451	0.27270151683501725	0.16403159143520676	-0.316430762	0.059420616	0.075520033	-0.124914582	-0.1541443	0.1612660548664231	-0.195473	0.1041542794418673	-0.008220204	-0.009765438	0.073761266	0.10661652298429568	0.028687552283425996	-0.060496704	-0.039264276
79	Q92665	MRPS31	-0.234754789	-0.215480209	0.077976777	-0.059673675	-0.058826837	0.24179187726169477	-0.009317198	0.1514093847766784	-0.00425449	0.045914869064343125	0.083031603	0.086387883	0.4735336559318478	-0.059732541	-0.04904279	0.12607819068378756	-0.172275875	-0.266021379	-0.306473316	0.080896731	0.068014717	-0.293906278	0.31567260876743597	-0.134053687	-0.054195924	0.0716532	0.095647492	-0.124086074	0.041097122	0.045945899	0.071778118	0.12158610822077796	-0.104073021	-0.052520623	-0.037429119	0.037701589
80	A4D1T3;Q3KRB4;Q9Y291;C9JBY7	MRPS33	0.014792093	-0.3704858	0.070801011	-0.280942962	-0.005518855	0.028411660377791054	-0.207436477	0.498769096	-0.030574859	-0.126807342	-0.106452186	0.12945451298388438	0.4650167672548958	0.24944636620668237	0.25911323915056345	0.29696704594153656	-0.072280771	0.10163469031147168	-0.642384241	0.13038253565089689	0.04138942	-0.154949498	-0.167812194	-0.233949069	0.13659617515556802	0.014112818593642348	-0.037293179	-0.094964232	-0.086016719	0.086919253	-0.034601672	0.32452545753737955	0.10877365524861424	-0.156870762	-0.185570254	0.037805271489536434
81	P82930;C9JJ19;A4UCR9	MRPS34	-0.480985849	-0.001200557	0.057403989	-1.237248336	-0.161854245	0.1777610001982523	-0.398893168	0.5482427637131855	0.051895064	0.22711962967100932	-0.142279013	-0.211782674	0.9157190206155048	0.6322335440513819	-0.278781863	0.7054791050736807	0.13694623148372378	0.2551049919989518	-0.271918276	0.092973231	0.130182024	-0.817799607	-0.087779795	0.14764252923638868	0.6759964761854345	-0.625654244	-0.038521972	-0.141594139	-0.40711386	0.067081553	-0.042314019	0.42305690057334433	0.3658434428521188	-0.01625434	-0.252645624	0.003940087
82	P82673	MRPS35	-0.182775387	-0.149493734	4.521768650549981e-4	-0.037812943	-0.185696754	-0.197596604	-0.033904384	0.20030358528395312	0.24756397155924048	-0.070130301	-0.023645605	0.07968183	0.19847149331216396	0.24168717530360592	0.14356777134329113	-0.057034169	0.068605027	0.012072927965275865	-0.135042273	0.13524782295078422	0.14986878978027085	-0.059867594	-0.297786524	-0.281603258	0.23187389495118602	0.050066248	-0.047073184	-0.110605648	-0.140368767	0.13798772434291134	-0.004698026	0.19457547998635366	0.007881262	0.05002478	-0.213085792	0.078288986
83	P82675	MRPS5	-0.125134343	-0.140768522	-0.069687664	0.015233287261535155	0.065054351	0.1936233570808911	-0.057181695	0.15668644944668905	-0.066944183	0.17685695626424847	0.01951852	0.1698685250348294	0.3470078806818384	-0.159900038	0.051074809420184226	0.16273828718728706	-0.077386233	-0.081607979	-0.156389675	0.086030533	-0.128136796	-0.301941665	-0.017430257	-0.022920323	-0.119716937	0.088362012	-0.006908656	-0.11186351	0.091303665	0.010853523744942598	0.1220813336474742	0.079394218	0.001248025	-0.066165313	-0.114097415	-0.012754527
84	A0A024R8L0;J3QLS3;Q9Y2R9;J3QQS1;J3KSI8;J3QKW2	MRPS7	0.002392094	-0.23066606	0.17951334079985434	-0.355123533	-0.048145691	-0.12519636	-0.052486773	0.2782298329696834	0.2460876856853899	0.037938827	-0.107826463	-0.431757595	0.3663141822760587	0.11738992113239022	-0.21604496	0.38761760227715525	0.010898060240625057	0.16510314657417455	-0.505483454	0.029346552940248547	0.30285678494146534	-0.324636981	-0.026527355	-0.060622558	0.094803115	-0.034222062	0.3002486985483624	-0.016253542	-0.176155195	0.15727691526475057	-0.167215077	0.089219714	0.18787293636398494	-0.057760039	-0.137262298	0.12027658379287369
85	P82933;Q86WV4	MRPS9	-0.134226243	-0.016583118	-0.483984469	-0.305422683	-0.166127596	-0.141972137	0.067889287	0.22679998604690055	0.079413131	0.063311889	0.24178749915451841	0.3747223202674117	0.3342604582620218	-0.020450108	0.015933303	-0.013429459	-0.008528187	0.3076845599774499	-0.26826176	-0.050448781	0.29477162482606295	-0.266984481	-0.151894012	-0.346819535	0.32624884522478376	0.026802212	0.015507452376881222	-0.211597943	-0.204507472	0.12470080112233682	0.2266072361754241	0.10991455099371032	0.095242305	-0.007979639	-0.255232676	0.12285283668961944
86	A0A024R355;Q8IV48	THEX1;ERI1	0.12643370888851965	-0.141985251	-0.173390397	-0.419015422	0.11741603867789191	0.18760422825776255	-0.177621432	0.2873340779685245	-0.288624849	0.24196109780128064	-0.091928264	0.1526070481673002	0.034324955	-0.155643642	0.06681522	-0.09707183	-0.078302356	0.4190909610124427	0.001820987	0.087071994	-0.359424884	-0.049841072	-0.170720359	0.52151011	0.072256255	-0.165125575	0.052448651	-0.062980646	-0.037998385	-0.059637401	0.10087996074673801	-0.018167822	0.081238925	-0.090177301	0.10031622627024657	-0.013473557
87	A0A024QYX0;Q15125;C9J719;C9JJ78;A0A494C0F3	EBP	-0.017835367	0.27346856805951425	0.29546255873871075	-0.570723371	-0.304059686	-0.207336018	-0.098858826	-0.224489029	-0.868502294	0.21953432182651825	0.2567382920269354	0.23186505232303475	0.4468795122780036	-0.170507695	0.149842227	0.27183782972996634	-0.02969587	0.13935443347076978	0.1319297371154908	0.2022633920749672	0.35657744057329815	-0.465685911	0.021791590114202432	0.4143673759639801	0.091605359	-0.005997778	-0.539825846	0.1836985866687683	-0.360706358	-0.397283383	0.2360458887254971	0.1420713480104566	0.12716546448857918	0.23025685658791772	-0.009842315	-0.151406088
88	B2R649;A8KA27;A0A024RAP2;P04035	HMGCR	-0.223557651	-0.368742315	NA	-1.333500122	0.14243487076873962	0.3230684171258057	-0.259331952	-0.412368257	0.87675919	1.206742314302679	0.44127844389362997	0.24232430714184008	-0.289131295	-0.059340522	0.20954666432779911	0.067569513	-0.199511088	-0.929288495	NA	-0.488309599	0.30805884588190435	NA	0.4638916496210257	-0.385249057	0.36575155643170987	NA	0.30090458074354115	-0.295645317	-0.288827611	0.06885766	0.6306196882470719	-0.045803718	-0.35323869	-0.08962071	0.039825962796259745	0.33383273505531413
89	A0A0S2Z410;Q99714;Q5H928;A0A0S2Z434	HSD17B10	-0.119259318	-0.276631109	0.11227438512846137	-0.256458155	-0.060702611	0.16483033358880003	-0.200118298	0.18858587714772942	-0.011618568	0.083980212	0.064871413	0.4508042726790176	0.33103449713714495	0.029353015129125467	-0.322691514	-0.011778756	-0.030469517	0.10583327082439217	-0.341635415	0.2627849446027367	-0.005231641	0.1538261208866805	0.20316200332536785	-0.483745809	0.17675152743425182	-0.190010753	-0.017740409	-0.09453868	-0.050776811	-0.007716996	0.19988529916142775	0.012565332812516414	0.021194999	-0.028027371	-0.042252561	-0.010333212
90	A0A024RDG9;Q9BUT1;D6RFG2;D6R9P2;D6R9U8;D6RIR6;B3KY19;A8K5M0;A0A024RDJ8	BDH2;SLC9B2	-0.16369732	-0.121870795	0.002369084	-0.478833549	0.23469200089771955	0.034421486205595576	0.3667703418463701	-0.266319744	-0.015290749	0.032252877	0.18195051290405787	0.2000824606937109	-0.115705999	-0.140996892	-0.250599235	-0.316004068	0.2090189193414489	-0.078944532	0.5521483589950205	-0.124353248	-0.01477342	0.27831087259401893	0.1598880749875761	0.17114030555129178	-0.357095554	0.081506574	-0.060066768	-0.094399677	-0.069906687	0.028386616438497495	0.13809528362945442	-0.169100708	-0.06197656	0.1376738971898061	0.20311308437762796	-0.111885249
91	P31937;A0A024RA75	HIBADH	-0.580045469	-0.022047236	-0.196966321	-0.290422812	-0.081288074	0.3570261155677179	-0.42065397	-0.026726595	-0.051649728	0.15419109761016433	-0.129470657	0.27788912518627845	0.635577409	0.2834584286381205	-0.065169671	0.053563471192650994	0.18197956917743247	-0.029751715	0.024885640089766736	0.21209931108133234	-0.124150838	0.19427131715488055	-0.274766028	-0.17509385	0.025211322	0.014921134048558552	0.053129020574526675	-0.266353008	-0.004894923	-0.166343431	0.10086985540156129	0.2846220556108878	0.068597109	0.037611371142090066	-0.085196187	0.031087158976009194
92	B9A058;A0A140VJL0;Q6NVY1;H7C126;F8W8A6	HIBCH	-0.25336364	0.3297711467528146	-0.104067814	0.4356636931054092	0.38399777438763066	0.4711586907055837	0.4787710517476404	0.16800134346941248	0.3263844506861693	0.023641307	0.14274750696909683	-0.697917776	-0.07457302	-0.777333561	-0.373441014	-0.256992877	0.16322695754550273	-2.32E-04	-0.473742836	0.24723413818444046	0.009928254	0.5318158691319684	-0.914817576	0.012822983784526695	0.4031348964489143	-0.07644331	-0.125374486	-0.009220102	0.43027338606620785	0.32438561530107307	-0.177176321	-0.408449198	-0.031332691	-0.072193481	-0.123392908	0.0671057
93	B2RB23;P42765;A0A0B4J2A4;B3KNP8;K7EME0	ACAA2	-0.10643173	-0.069336311	0.018294800635595927	-0.262240205	0.066693587	0.15279204296466925	0.26531538855134107	0.0695114	0.23798285525999385	0.097149893	0.4124479368836788	0.2656983554663959	0.2862931425291239	0.1750380322296434	-0.385268665	-0.027025689	-0.635135575	-0.135532216	-0.140277471	-0.235218664	0.11649735072212201	-0.567352766	0.30928649016502596	-0.059310752	0.34656477992102147	0.043989736	-0.240425747	-0.05249108	-0.014251525	0.19093654792802242	0.2584320619324651	0.02535417	-0.265897827	-0.086332928	-0.105792343	0.050042923
94	A0A024R2M6;P09110;C9JDE9;Q8NCW8;B4DEN6;H7C131;A0A140VJX0	ACAA1	0.005887363	-0.329237619	-0.246124514	0.14222162139152073	-0.079355213	0.2461963878049981	-0.07368038	-0.017934948	0.13384021201006474	0.15759835972704117	0.088184372	0.035358056	0.12241713906930636	0.030358834	-0.282698429	-0.072134859	-0.002006725	-0.156088617	-0.238658004	0.05374108	-0.079707959	0.13114227022410255	0.079401209	0.077713646	-0.121143371	0.17452712136377435	0.22018296496188355	-0.189824923	0.1030209321550537	0.014074961347195164	0.093713596	-0.043307485	-0.0767434	-0.088208294	0.096085709	0.091188905
95	K7ERC8;A0A024R292;Q06136;K7EQS7	KDSR;FVT1	-0.082034447	0.24892046080662655	-0.119952263	-0.192492411	0.10424298415395603	0.449384932	-0.433789618	-0.133004174	-0.054118287	-0.111164689	0.14150706996900642	0.1669304973178354	0.24761100557643162	0.2806543984212388	-0.038104447	0.15049000690673578	0.045180166	-0.118002549	-0.155029728	-0.764186526	-0.284328529	0.4711260174641674	0.538544918	0.13795051458309401	0.3768340073082708	-0.778167434	-0.095001877	0.015644583761074124	0.12037850153688301	-0.206970693	0.065757626	0.16338698572171031	0.025889208083889496	-0.401181594	0.3825404834680178	-0.165445101
96	A0A140VJX3;P25325;Q2VEU1;B1AH49;Q59HD5	MPST	-0.067508042	-0.061421166	-0.158784194	0.017154493770414853	0.3130851661665575	-0.103387265	0.081120583	-0.141726926	0.093412403	0.051964159	0.1040015649981742	0.3846529125335756	-0.198475003	0.1164948423039684	0.031413835	0.21908233038810002	-0.173083573	-0.055581927	-0.498814258	-0.16147903	-0.140624303	-0.30556442	0.21990037845310112	0.1148942960238115	0.5097702755140743	-0.227213658	0.036716526016271074	-0.095904467	0.075617465	0.010935353	0.18020621205669282	-0.016855442	-0.00319439	-0.266972531	0.009743418	0.10642438126520601
97	Q96LK9;P51857	AKR1D1	0.25988999546883584	NA	NA	0.060795562854220823	NA	NA	-0.315522083	NA	NA	0.20851230409996813	NA	NA	0.32298892535903195	NA	NA	-0.156832314	NA	NA	-0.107301346	NA	NA	-0.198697578	NA	NA	-0.073833467	NA	NA	0.25988999546883584	0.060795562854220823	-0.315522083	0.20851230409996813	0.32298892535903195	-0.156832314	-0.107301346	-0.198697578	-0.073833467
98	E9PER6;O15530;Q53HJ9;Q9UPJ8;Q6A1A2;Q9UPJ7	PDPK1;PkB-like 1;PDPK2P;PkB-like 2	0.048563466	0.18602401523144604	0.093804287	-0.08648676	0.16841756421385057	0.012281138558983634	0.036064821262525255	-0.024111297	0.06423871	-0.008637061	-0.004776128	-0.020267964	-0.085355174	-0.292137943	-0.03493663	-0.150139995	-0.067102604	-0.116763384	0.068676947	0.2508476555605609	0.15063101133998458	-0.099112799	-0.480947396	-0.17726157	0.2164318509302558	0.25849338395344895	0.093561854	0.10946392302277887	0.031403981	0.025397411	-0.011227051	-0.137476582	-0.111335328	0.1567185380803277	-0.252440589	0.1894956962512034
99	V9HWF9;O95861;A6NF51;F8VZG4;F8W1J0	HEL20;BPNT1	0.053975016	-0.141466663	-0.30139634	-0.019748408	0.14882889133183919	-0.04628953	0.3260197676840366	0.21085958875606672	0.32417982703313514	-0.077098708	-0.083727076	0.33879420007275396	0.22992621735405588	-0.11833934	-0.144376516	0.093624875	-0.025706016	-0.136844856	-0.35392234	-0.17032859	0.007796819	-0.474518591	0.22991800423487418	-0.319147339	0.32432103823054936	0.017164899976321174	0.10750116772450827	-0.129629329	0.027596984474540846	0.2870197278244118	0.059322805	-0.010929879	-0.022975332	-0.172151371	-0.187915975	0.14966236864379293
100	Q9BYD6;A0PJ79;H0Y8N7	MRPL1	-0.260320197	-0.309821721	0.064902858	-0.168820392	-0.060497241	0.024612416	-0.17238751	0.10198612819579458	0.18109249505858216	-0.107840505	0.12051485674577936	0.076718111	0.3913309483062881	0.28294873748963595	0.053650562636444785	0.067098235	0.012593859816379973	-0.11666733	-0.035284955	0.09541833	0.015630692	0.08314455	0.047142688820876494	-0.226483299	0.043689267145700456	-0.172586403	-0.031765183	-0.16841302	-0.068235072	0.036897038	0.029797488	0.2426434161441249	-0.012325079	0.025254688805875364	-0.032065353	-0.053554106
101	B4DEH0;Q7Z7H8	MRPL10	0.004259833	-0.066020526	0.1036524470859185	-0.237942222	0.04739822	0.379967921	-0.175365759	0.4445957919017242	NA	-0.017713588	0.4090375891004954	-0.251063858	0.8171881024510882	-0.951253546	-0.528137463	0.4700788761846617	-0.026670492	-0.759125135	-0.961188293	0.30658484477495024	-0.087207688	-0.402772517	9.93782141946704e-4	0.6358063552037028	0.24020882023714482	-0.066476551	0.6711650555064452	0.008978177	0.058155565	0.129629275	0.04176764	-0.225720044	-0.110224658	-0.25225612	0.073023465	0.2766467003173699
102	Q9Y3B7;Q53G19	MRPL11	0.10989541729112229	0.6803046779603322	-0.200613498	-0.690328546	-6.13E-04	0.19980879729449083	-0.077272905	0.15017749786409332	-0.541046018	-0.181598878	-0.062217131	-0.233991645	0.46784889819991826	0.16384927161590426	-0.222560143	0.4534559872037122	0.002247675	0.24705838574976752	-0.483010753	0.18272017383880143	0.5515528422577168	-0.499098986	-0.348840532	-0.06081325	0.42998549604646547	-0.261641839	0.22474198853151406	0.19652886571109324	-0.163710912	-0.156047142	-0.159269218	0.1363793421569391	0.23425401613053823	0.083754088	-0.302917589	0.131028549
103	Q96Q74;P52815	MRPL7/L12;MRPL12	NA	0.8056324299208791	-0.366033935	NA	0.4016161875263651	0.40168350226010063	NA	0.15640354688623964	-1.015304429	NA	-0.456676139	-0.073317829	NA	0.33689107369547716	-0.499521218	NA	0.006871807	0.1141034194881292	NA	0.010219070406870251	0.6599160929482769	NA	-0.496522613	0.3835511219318557	NA	-0.555246611	0.18573452208396463	0.21979924742870355	0.40164984489323285	-0.429450441	-0.264996984	-0.081315072	0.060487613	0.3350675816775721	-0.056485745	-0.184756044
104	Q9BYD1;E5RJI7	MRPL13	-0.272009894	0.1099255542032088	-0.143827713	-0.020517094	0.009317345	-0.70824138	-0.317932133	0.16256396880316853	-0.304236986	0.074463457	6.061619614234488e-4	-0.251268058	0.7222831035517754	0.2097186855784163	0.17199443032605777	0.45989439663194354	0.063460288	0.2498238251812291	-0.52291928	0.3325898839115679	0.8478437727196072	-0.424479489	-0.026870036	0.1936321436802018	-0.104087791	-0.49769305	-0.014034113	-0.101970684	-0.23981371	-0.153201717	-0.058732813	0.3679987398187498	0.25772616999425174	0.2191714589005571	-0.085905794	-0.205271651
105	A0A024RD78;Q6P1L8	MRPL14	-0.135911868	0.16545358736099386	-0.117296797	-0.380769875	-0.327687348	-0.36881895	-0.037601869	0.3065436764589238	0.16593278070993298	0.22445100728940942	-0.043802373	-0.024958755	0.485776947	-0.019208546	-0.113273536	0.23746606496468323	0.21195363779583454	0.3547777787691858	-0.1793362	-0.144314901	0.3643949281017492	-0.748724497	0.04543379	-0.08030058	0.19740717267111002	-0.257505412	0.21992013611144134	-0.029251693	-0.359092058	0.14495819605288024	0.051896627	0.11776495517219791	0.2680658271765708	0.013581275	-0.261197096	0.053273965734532046
106	B2R739;Q9P015;E5RIZ4;E5RHF4	MRPL15	-0.171947151	-0.077521589	0.20772553348012804	-0.338077947	-0.174922926	-0.084866263	0.078827339	0.4709339364367651	0.12569210805754766	-0.018096991	0.15024955388767208	0.11316591569557877	0.3644992388741324	-0.074631991	-0.181002677	0.047249630001421294	0.080159241	-0.271591226	-0.172397775	0.11692477760146863	-0.019682565	0.048424626	-0.186655815	0.069017248	-0.102249638	-0.118790016	0.11956542373750324	-0.013914402	-0.199289046	0.22515112786030747	0.081772826	0.03628819	-0.048060785	-0.025051854	-0.023071314	-0.033824744
107	Q9NX20	MRPL16	-0.160481822	-0.236488432	0.2460132632481881	-0.063904275	-0.111023427	-0.003274353	-0.332081715	0.3667098198464725	0.040656472290412415	-0.076912041	0.088623212	0.068950824	0.38337171544851323	0.018036002857902533	-0.312029097	0.092644905	0.077697703	0.032986121381135214	-0.264338985	0.024508577855742283	0.10892266845694203	0.2556314125105774	0.14144129659485424	-0.030391314	-0.066272061	-0.175449748	-0.113546726	-0.050318997	-0.059400685	0.025094859136526565	0.026887331558849478	0.029792873884236452	0.067776243	-0.043635913	0.12222713185419015	-0.118422845
108	E9PKV2;Q9NRX2	MRPL17	0.3312075798014044	0.30985621524143536	-0.102088933	NA	-0.344526907	-1.141378675	-0.285722485	-0.050792009	0.071631675	NA	-0.351540601	0.1992119196690321	0.7948129137962686	0.5693387749437129	-0.050851541	-0.663815202	0.24625521731822178	0.3974023494018801	NA	0.30905438159583093	0.42319121582131636	NA	-0.555530961	-0.454099657	NA	-0.389167824	0.7375525514991911	0.2086811495531335	-0.713929929	-0.059271411	-0.047141478	0.4667895779899438	0.02230365	0.395145661	-0.475792447	0.20321522607623768
109	A8K9D2;Q9H0U6	MRPL18	-0.620522713	-0.965774831	-0.104740234	NA	0.2673348951218042	0.08666934	-0.336982946	0.084970073	0.35422932520736955	-0.070352383	-0.067658602	0.22825475767032344	1.134815066685099	-0.198233053	-0.153015545	0.5405846918656273	0.23363268953471986	-0.236542398	-0.233147714	0.26049164775408984	-0.057324556	-0.315915099	-0.993381559	0.07169099	-0.124748315	1.0829650825972426	0.13270138767509249	-0.570234893	0.1704464836817299	0.027516516825791974	0.023525623484249285	0.25463318887648534	0.1726693604545255	-0.016549175	-0.419090856	0.3570837510463799
110	A8K5D5;P49406;B4DIG4;S4R3W9;A0A0A0MRF4	MRPL19	-0.14907513	-0.228160977	-0.154394425	-0.134434614	-0.179610165	-0.058926234	-0.034543551	0.3761757940552168	0.041027037072226664	0.088522655	-0.100606508	0.3541562881212818	0.4045185266307179	0.030804915	0.2535120402002633	0.11038283557146747	-0.035914689	-0.268878983	-0.290710499	0.25418992985145067	-0.082118608	-0.464490061	-0.073343872	-0.240435638	0.30222086850621144	0.067776326	0.21235673734175622	-0.177210177	-0.124323671	0.1275530932432418	0.11402414504160406	0.22961182728137328	-0.064803612	-0.039546392	-0.25942319	0.1941179771683419
111	Q5T653;C9IY40;B4DVE2	MRPL2	0.4436036624322533	0.048081924	0.031878195194722896	-0.378741492	-0.328165704	0.19649971	-0.097523031	-0.346215147	0.13918754416653856	0.039429348	0.09587533	0.34858802326921157	0.18362147808304888	0.26462494012286053	-0.214637454	0.13802520019766482	0.37892527357211625	-0.040764543	-0.379628812	-0.199592416	-0.058670215	0.1353914310920073	-0.12807747	-0.089998607	0.085534311	0.31180458026819313	-0.579056058	0.17452126047476765	-0.170135829	-0.101516878	0.16129756704350087	0.077869655	0.1587286434254902	-0.212630481	-0.027561549	-0.060572389
112	Q9BYC9	MRPL20	0.075823445	-0.106653467	0.1884921463820547	-0.395909852	0.068487119	-0.394570109	-0.498460962	0.16805279326013406	0.3688944470209941	0.36509550896471005	-0.034550362	-0.39626136	0.4375739318458715	0.2363560264074898	-0.48590506	0.951130408	-0.056401922	0.494102337	-1.199662919	0.12162192293208814	0.4261081475894077	-0.523656275	-0.020669355	0.010816762490190134	0.041617927746586604	-0.055592497	0.2141212172510433	0.052554041409865804	-0.240664281	0.012828759328301695	-0.021905404	0.062674966	0.46294360758971853	-0.21731095	-0.177836289	0.066715549
113	Q7Z2W9;A0A024R5G7;B4DXI4;F5H7V8;H3BUY0	MRPL21	0.085261009	-0.084691455	0.038694333092771115	-0.258271954	0.071667707	-0.09406543	-0.289476272	0.033130819	-0.098320511	0.008212509	0.3415288235747016	-0.057670162	0.3260587399024333	-0.156917926	-0.139724668	0.70480279	0.39840583510274374	-0.011149204	-0.389947465	0.27237202042378766	0.47643368269312386	-0.72932237	-0.803137121	0.005069603	0.2812741319913262	0.005054456	0.064728078	0.013087962388588103	-0.093556559	-0.118221988	0.097357057	0.009805382	0.3640198072011977	0.11961941260439019	-0.509129963	0.11701888869516497
114	J3KQY1;E7ESL0;Q9NWU5	MRPL22	-0.104074584	-0.292693532	0.4369194261084891	-0.117322443	-0.040728943	-0.017174846	-0.111283716	0.29192147754757797	0.081757169	0.22651703508455037	0.11770055816642236	0.28089784732377493	0.45423408950290123	-0.31932	-0.005125454	0.12461878712067323	-0.119717818	-0.309344555	-0.382228999	0.2044777076537931	0.20873759328936145	-0.138858104	0.069648796	-0.427159616	-0.115284486	0.16000597637844757	-0.157119366	0.013383769913948265	-0.058408744	0.087464977	0.20837181352491688	0.043262879	-0.101481196	0.010328767430845476	-0.165456308	-0.037465959
115	H7C2P7;B2R9J4;A0A024RCB2;A6NJD9;A8MVT4;A8MYK1;Q16540	MRPL23	0.073998036	0.27011129550396434	0.66524907	-0.804769147	0.5241690225813693	-1.514972604	-0.293632998	-0.311886827	0.5025915325635809	-0.044430333	0.40884079273610524	-0.262417758	0.6422753365503104	-0.494946912	0.1440430508365018	0.518009744	-0.047283982	-0.248551161	-0.316733128	-0.034683721	0.6829805340273086	-0.467711367	-0.431831887	0.6271135602322578	0.20212092390135025	0.076231451	-0.063882525	0.33645280052398624	-0.598524243	-0.034309431	0.033997567236326416	0.097123825	0.0740582	0.11052122812143171	-0.090809898	0.07148995
116	Q96A35	MRPL24	0.004184153	-0.175626368	-0.291791016	0.12858885633598388	-0.074915107	0.22237630187103777	-0.079572467	0.19233903346696787	-0.242802198	-0.093743909	-0.159837701	-0.010024093	0.5559470078789595	-0.08931104	0.010523451265465784	0.077591054	0.031120821598784907	-0.148118421	-0.246215431	0.24882391232489573	-0.008362882	-0.4722286	0.098503649	0.34181169471703166	0.11955832447351715	0.010364543	0.050816429342510516	-0.154411077	0.092016684	-0.04334521	-0.087868568	0.15905313975206614	-0.013135515	-0.001918133	-0.010637752	0.060246432
117	Q9P0M9;D6RAN8;H7C5U8	MRPL27	0.033550756915366325	-0.302271012	-0.098372623	0.042833512	8.386943089468202e-4	-0.564360011	-4.20E-04	0.2718385819100764	0.7424348793369097	0.060849662	0.084602571	0.13128460069168282	-0.205559435	-0.092338595	0.6219860747418122	-0.088629703	-0.146091887	-0.272220166	-0.180602778	0.10418071661477218	0.083447641	0.1447338979901289	0.067660717	-0.414205663	-0.002092197	-0.157437383	0.1343587334767328	-0.122364293	-0.173562602	0.3379512913536988	0.092245611	0.1080293484576885	-0.168980585	0.00234186	-0.067270349	-0.008390282
118	Q13084;A2IDC6;Q4TT37;A2IDC7	MRPL28	0.2479511104032243	-0.101142815	0.089538931	-1.125905061	0.046367782	-0.166895101	0.23061125771904586	0.1243292191863166	-0.027459262	0.21614673014205577	-0.064197471	-0.463252551	0.2982826525661003	0.22669351210230507	-0.605261325	0.35469770725589855	-0.139800468	0.3703666164069795	-0.465169359	-0.014613729	0.5862397376423782	-0.081554825	0.12030213557184137	-0.062849691	-0.015846057	0.025938854923946604	0.3964814690065936	0.078782409	-0.41547746	0.10916040482806687	-0.103767764	-0.02676172	0.19508795205269086	0.03548555	-0.008034127	0.13552475569225683
119	H0Y9G6;E7ETU7;B4DKM0;P09001;E9PF06;D6RC14;B4DW56	MRPL3	0.253742592	0.003237645	0.021147879698613117	-0.182943336	-0.058473017	0.1758489357382732	0.065308929	-0.073374106	0.167173161	-0.096936082	0.3384567441205513	-0.078094068	0.3485709981916125	0.20839483176532866	0.20624514290541307	0.2617639290153084	0.039553536855421734	-0.153226396	-0.08176907	0.22831828509809615	-0.286824317	-0.2931184	-0.514994075	-0.179702268	-0.157308839	-0.170755687	0.009757051	0.092709372	-0.021855806	0.053035994689496595	0.054475531	0.25440365762078376	0.049363690021210035	-0.046758367	-0.329271581	-0.106102492
120	Q8TCC3;B8ZZV5	MRPL30	0.097009984	-0.222058424	0.055847949	-0.258260356	0.067659102	0.1445889733196414	-0.10873684	0.22682749365239918	0.3358192843473176	0.093530836	-0.024505804	-0.13162809	0.7051021866405773	-0.09086257	-0.210351368	0.38915344679871305	0.050944997	-0.075123277	-0.758638644	0.001184809	0.14204880950251095	-0.23945561	0.1843287576429655	-0.199863658	-0.359230351	0.020388863	0.16427950211713704	-0.02306683	-0.015337427	0.15130331260348115	-0.020867686	0.13462941627663483	0.12165838878186865	-0.205135009	-0.084996837	-0.058187329
121	A4D1V4;Q9BYC8	MRPL32	0.14023494181836668	NA	-0.564806442	-0.131497353	NA	-0.240452975	0.022575471	NA	-0.171396237	0.3198367806279359	-0.937479944	0.23653414293641653	0.5136329815819999	NA	-0.18403265	0.47804608447877944	0.4817718516417335	0.4414466302985211	-0.411708442	-0.504650424	0.22186739700756739	-0.835808147	0.45509101769103516	0.026498397	-0.194274382	0.7815892634913535	0.056982037	-0.200883116	-0.174572529	-0.063007749	-0.115633706	0.17620280040324623	0.4784908233006474	-0.220094522	-0.106670276	0.2261682740464251
122	Q9BZE1;S4R369	MRPL37	-0.180322634	-0.004661046	-0.189605342	0.056463830795665616	0.135935555	0.002240526	-0.07757064	0.2898169541389547	-0.047723115	0.039723472	1.5716535280173497e-4	0.10957745303587355	0.24727185628468187	-0.217316678	-0.0750029	0.17268796585220092	-0.006827661	-0.058212992	-0.209535273	-0.017318014	0.11675736452018189	-0.41096545	-0.025149146	0.06560536	0.17742455781512514	0.079740388	0.026808442611926643	-0.124863007	0.06487997	0.054841066334683754	0.049819363	-0.015015907	0.035882437	-0.036698641	-0.123503078	0.094657796
123	B2R894;Q96DV4	MRPL38	-0.521416556	0.14044558818249298	-0.075565401	-0.574997528	0.095767669	-0.063938275	-0.108247562	0.33038018610127706	-0.001045258	0.31320508665573144	0.15569848903246516	-0.141480703	0.44539862715339035	-0.109121284	-0.244544386	0.35813285428545627	0.10411748550334346	0.093103752	0.2088680357423008	0.2818367269755639	0.3695206600434617	-1.025381007	-0.63155207	0.004441112	0.77564423	-0.290014634	0.11074416191758352	-0.15217879	-0.181056045	0.073695789	0.10914095765674023	0.030577652	0.1851180305416408	0.28674180758710976	-0.550830655	0.1987912525160566
124	Q9NYK5;C9JG87	MRPL39	-0.135006126	-0.184996876	0.2628541006733866	-0.252407433	-0.202070348	0.12051436289310248	-0.11713257	0.2956672689204666	0.3697853472303758	-0.071511706	0.032330188	0.24944163985510467	0.5235743254445575	0.16875597565303307	0.15690699661207208	0.19672039017224263	-0.101301428	-0.796272894	-0.246295798	0.054111728851216644	0.13056105368473292	-0.240457011	0.12850961767726962	-0.156712565	0.242783386	-0.077814678	-0.35053695	-0.019049634	-0.111321139	0.1827733487848354	0.070086707	0.2830790992365542	-0.233617977	-0.020541005	-0.089553319	-0.061856081
125	K7ES61;A0A024R7C5;X6RAY8;Q9BYD3;K7EKI4;K7ELF1;K7ELQ0	MRPL4	0.004579934	0.023665686759412396	0.1893500551140679	-0.851118161	0.057820958876378246	0.25252120512354814	-0.129632354	0.31491192064293244	-0.733592576	0.1956124353114899	-0.169770094	-0.502587207	0.3759673446800822	0.30611284998987726	-0.152342263	0.44633233614500945	0.43232399938346133	0.6436564737636181	-0.597190015	-0.070704952	0.53792132	-0.081521263	-0.461683008	-0.160308998	0.3017588136058369	-0.060889232	-0.111195211	0.072531892	-0.180258666	-0.182771003	-0.158914955	0.17657931042900485	0.507437603	-0.043324549	-0.234504423	0.04322479
126	Q9NQ50	MRPL40	0.2250531487075879	-0.329299854	0.13442320191399987	-0.347243629	0.1490454138025552	-0.168750626	-0.319720247	0.37396354877007354	0.18997339978591168	-0.023696864	0.022438483036456056	-0.013687454	0.49674422505591137	-0.296313246	-0.058661075	0.48801888658150705	-0.102877898	0.066289193	-0.563409683	0.23000132167016984	0.10905417984625311	-0.330916968	-0.09227699	0.088421768	0.00652005	0.06829476	-0.001387047	0.010058832098984158	-0.12231628	0.081405567	-0.004981945	0.047256634609647526	0.150476727	-0.074784727	-0.11159073	0.024475921
127	Q8IXM3	MRPL41	-0.173097338	0.3873305530077042	0.0515949	-0.621826901	0.1768955157690468	0.048773927	0.09505344	0.1425763236308546	-0.24768158	0.24595307063615296	-0.234943642	-0.413276795	0.3398249992650069	0.021311492764842118	-0.285430196	0.11288879965360976	0.4227681027641466	0.091067	-0.609594964	0.3782447115366013	0.6110059162576212	-0.008744835	-0.749054291	-0.089688561	0.2447189023782636	-0.156185903	0.21951734946981366	0.088609372	-0.132052486	-0.003350605	-0.134089122	0.025235432089798452	0.20890796755210736	0.12655188802174458	-0.282495895	0.10268344957235663
128	S4R360;J3KPP0;A0A024RBG3;S4R2Z7;Q9Y6G3	MRPL42	NA	NA	0.092393065	NA	NA	0.3399406012307672	NA	NA	0.4503897109138849	NA	NA	-0.164822834	NA	NA	-0.159027794	NA	NA	-0.910221909	NA	NA	0.091699452	NA	NA	0.7512752692290203	NA	NA	-0.491625562	0.092393065	0.3399406012307672	0.4503897109138849	-0.164822834	-0.159027794	-0.910221909	0.091699452	0.7512752692290203	-0.491625562
129	H0Y6Y8;B1AL05;Q8N983;M0R051;H0YBU8	MRPL43	-0.114342166	-0.043834597	-0.259811635	-0.025243431	-0.131869607	0.35265087858167765	-0.130136947	0.3377268671208802	0.013205730546236118	0.019975286210201233	-0.125869245	-0.345013493	0.4285533098811423	0.051390104186502694	-0.09669215	0.33996200688401806	0.090445079	0.31238669843244077	-0.37469461	0.14151189691314836	-0.181575097	-0.495983016	-0.281374119	0.11814542519525231	0.17113045370163102	0.061061258236033145	0.16829512139927685	-0.139329466	0.06517928	0.07359855	-0.150302484	0.1277504212900155	0.2475979280000659	-0.138252603	-0.219737237	0.1334956111123127
130	A0A024R473;Q9H9J2	MRPL44	-0.050254461	-0.21832346	0.16237399957555276	-0.083382117	0.026282121	0.020645763	-0.344637591	0.26959552730669106	-0.064728121	0.001466449	-0.115498226	0.021396531000596526	0.25707566541351856	0.036037662	-0.13496217	0.2550233293901719	-0.181929928	-0.048635088	-0.120716805	0.13365051228230418	-0.00201746	-0.390327542	-0.048472826	0.13361621788072203	0.27954624611368206	0.18415402078001966	0.023021749478167205	-0.035401307	-0.012151411	-0.046590061	-0.030878415	0.052717052	0.008152771	0.003638749	-0.10172805	0.16224067212395632
131	A0A087X2D5;B4DEF8;Q9BRJ2;A0A0G2JMS5;A0A087WU62	MRPL45	-0.144483634	-0.207297519	0.18936321308611304	-0.514985399	0.005208425	-0.106886371	0.10894075516829693	0.161814042	-0.127181576	0.21549448358951714	0.23396435897939713	0.6571254770371766	0.40391839528326917	0.3148840344580907	0.22686987648477197	0.022463028	-0.412395791	-0.216320477	-0.144932494	0.065517332	-0.625964325	-0.084204887	0.15045508000440977	-0.038697552	0.024478103789249247	0.00201676	-0.159163338	-0.054139313	-0.205554448	0.04785774	0.36886143986869696	0.3152241020753763	-0.202084413	-0.235126496	0.009184214	-0.044222825
132	Q9H2W6	MRPL46	0.035660566	0.10918322655508962	-0.095773123	-0.294521131	0.001096664	-0.033134145	-0.056780181	0.34001687290161814	-0.35795232	-0.266226528	0.10914965003543446	-0.100827481	0.6111377222999458	0.22442364890158734	-0.525525634	0.3458505387416442	0.19050203128061624	0.004040158	-0.442980608	0.16632931160575304	0.8761088996506661	-0.525713355	-0.460763491	0.15922605411965107	0.192883548	-0.296082158	0.090671261	0.016356889847745727	-0.108852871	-0.024905209	-0.08596812	0.10334524581751901	0.18013090937430673	0.19981920124405275	-0.275750264	-0.004175783
133	Q9HD33	MRPL47	0.087839036	0.033560319	0.3360906593644898	-0.349330131	-0.009897933	-0.73003938	-0.198958641	0.3382163600802105	0.7494336883776076	-0.061504957	-0.021857184	-0.410573925	0.5304053957889718	0.066379024	-0.397146351	0.7147830926155554	0.399855861	0.27469751524606056	-0.663109809	0.17433368247837103	0.470473466	-0.864205121	-0.37437401	-0.241854922	0.28878537995038145	-0.603902798	0.46190168185520253	0.15249667135425954	-0.363089148	0.2962304692827394	-0.164645355	0.066546023	0.4631121561651933	-0.006100887	-0.493478018	0.048928087822668304
134	F5H702;Q96GC5;F5H8D0	MRPL48	-0.271081033	-0.536950403	-0.10999331	-0.367860442	0.09867952	0.006867953	-0.231979761	0.4676599863175252	0.25247634463256485	0.31752985351112345	-0.086347961	0.021698265234729782	0.4032204541682166	-0.160730216	-0.123861818	0.1487937665608222	0.035668169	-0.257997489	0.12372207596367918	0.3314723041351106	0.1966685519570108	-0.293551085	-0.29925771	0.14150774942482275	0.055256961719956824	0.15439375491792645	-0.016004481	-0.306008249	-0.087437657	0.16271885669184313	0.084293386	0.039542806549328485	-0.024511851	0.2172876440185992	-0.150433682	0.064548745
135	A0A024R578;Q13405;H0YDP7;Q59GE9	MRPL49	0.1136693537815412	0.389684809	-0.205600507	-0.311397548	-0.034905681	-0.094662009	-0.169026152	0.10680626275451119	-0.106731413	0.073391756	0.010628718168189449	-0.366242875	0.5701468377560187	-0.140260896	-0.414448528	0.4729664067352579	0.1639806524764499	0.4361167346660821	-0.76879176	0.2704512168831062	0.3901084969614585	-0.597723747	-0.118430065	0.011372708	0.25449127377608366	-0.372407314	0.43681326905037693	0.099251218	-0.146988413	-0.056317101	-0.094074134	0.005145805	0.3576879312925986	-0.036077349	-0.234927035	0.10629907637713427
136	Q8N5N7	MRPL50	0.35069005648058077	0.6219233654714148	0.17336938403904725	-1.114775114	-0.171877572	0.014434784655639807	0.1598810416670458	0.4122612916736274	-0.374883984	-0.06588533	-0.215054827	-0.444508421	0.6527176645639874	0.3338064948878473	-0.310910751	0.3510999013621081	-0.116512764	0.1596427582578019	-0.124052891	0.45492492232648934	0.5806721626327549	-0.861328345	-0.763043211	0.19942385878415456	0.073051272	-0.246517155	0.27145140695926573	0.3819942686636819	-0.424072634	0.065752783	-0.241816193	0.2252044693328138	0.13140996521082654	0.30384806477385656	-0.474982566	0.032661841275731664
137	Q96EL3	MRPL53	0.10887663263124261	-0.088018164	NA	-1.080406677	-0.389176747	-1.10323509	-0.135748809	0.019230739332421417	0.1194731982509002	-0.465255174	-0.093496942	0.5210140426835749	0.3518814513746631	-0.271716734	NA	0.8031758249851865	0.4522552829152049	-0.130093188	-0.319936811	0.6862726932092814	-0.119204987	0.10089581613475421	0.5810081540206367	0.5170647012597478	0.4965215015581275	-0.561380716	NA	0.009759531	-0.858275874	3.153398190374203e-4	-0.013249061	0.039412655	0.3744429368416259	0.081707262	0.398986521	-0.03309931
138	A0A024R3R0;Q7Z7F7;X6R631;X6RIW1	MRPL55	0.11190145019897477	-0.148191954	0.1148838633292809	-0.708427188	-0.311840333	-0.231111454	-0.119364275	0.2596414717757139	0.28027799238886825	0.3915774079834698	-0.028968108	-0.155080217	0.34605142416941737	0.27382750603319034	-0.219701305	0.28597233835550323	0.12002621459447378	0.25553584639230115	-0.768490025	0.17554415968829404	0.16358522862374208	-0.57420521	0.1357941930433338	-0.155637534	0.3806464425004767	-0.335634332	0.4613863978482114	0.026197786420507005	-0.417126325	0.14018506294664348	0.069176361	0.13339254164647016	0.22051146644742606	-0.143120212	-0.198016184	0.1687995028384118
139	Q9BYD2;Q5SZR1;A0A1W2PQB6;A0A1W2PS92;B4DUJ1;A0A1W2PPE5;B4DDZ7	MRPL9	-0.155531711	-0.386073146	0.04420998	0.040790274	-0.141918484	0.18358368988632753	-0.268696102	0.19779168849462764	0.41976151582063104	-0.029768896	0.22210970577317024	-0.262726894	0.5041107039872059	0.3274764364691485	0.007386142	0.4173409356121124	-0.027484469	-0.115483026	-0.279830019	0.16518305341989742	-0.141850387	-0.356936971	-0.227631669	0.033341044	-0.098056176	-0.086001251	0.014904030004269883	-0.165798292	0.027485160125964175	0.11628570072137984	-0.023462028	0.27965776073727355	0.091457814	-0.085499117	-0.183742532	-0.056384466
140	P49189;B4DE91;B4DX14	ALDH9A1	-0.081157981	-0.214762488	-0.042294482	0.20391952249693152	0.2501143911744068	0.13840268014068427	0.094013041	0.17702454961987552	0.033967698608232136	-0.107073046	0.2559235315046219	-0.029823254	-0.097844537	-0.318766366	-0.205862445	-0.13222612	-0.099432601	-0.080162707	0.060920831	-0.008140789	0.12744726223841216	0.004146999	0.014753624862995984	0.10849746489825554	-0.076472413	0.081305137	-0.056417504	-0.112738317	0.19747886460400754	0.10166842990351951	0.039675744	-0.207491116	-0.103940476	0.060075768	0.042466029	-0.017194927
141	P46783;F6U211;Q59GE4;A0A2R8Y7H1;A0A2R8YFH6;A0A1W2PQS6;S4R435;A0A2R8Y6L3	RPS10;RPS10-NUDT3	0.11314694370462898	0.1807345592460299	0.13232241739614098	-0.059652594	0.015687959973712966	-0.195796379	-0.06481211	0.13316625850579555	0.1582139091601704	-0.124410012	-0.075118174	-0.042200842	0.34968872010913316	0.2542078561275561	-0.189627443	0.23606042333442293	-0.220428351	-0.260426686	-0.33069015	0.019388843968878522	0.30754573900087995	-0.414834306	0.0710692	-0.056557629	-0.009944837	-0.171340132	0.24460681495953193	0.1420679734489333	-0.079920338	0.075522686	-0.080576343	0.1380897111356935	-0.081598205	-0.001251856	-0.133440912	0.021107281897191656
142	P62280;M0QZC5	RPS11	0.25586490901991643	0.025774740862788515	0.2165307272787926	0.1327148290800054	0.24556157632564446	0.053988007836197574	0.001636255	0.457215044	-0.006489891	-0.247769729	-0.2552526	-0.016906288	0.18478861668595778	0.009590502	0.093770224	-0.036367723	-0.409490318	-0.623149431	-0.314226142	0.2564217267264676	0.2102462315732319	-0.032900344	-0.030020745	-0.043388425	-0.134890958	-0.265763146	0.2725123484851817	0.16605679238716978	0.14408813774728443	0.1507871358497377	-0.173309539	0.096049781	-0.356335824	0.050813939	-0.035436505	-0.042713918
143	P25398	RPS12	0.098220174	-0.02403493	0.27643136819948094	0.137723523	-0.075382596	-0.219332544	-0.056909043	0.057593884	0.031966076	-0.063417929	0.1753900713542814	-0.376587755	0.22422938812726437	0.4332503070896135	-0.33172871	-0.022044062	-0.381785601	0.159947517	-0.196108061	0.1962062803183743	0.37936391367629124	-0.414401824	-0.170091064	-0.007617174	-0.0190833	-0.22097109	0.4091731796594076	0.11687220392361099	-0.052330539	0.010883638951075893	-0.088205204	0.10858366170140252	-0.081294049	0.12648737775794727	-0.197370021	0.056372929944767516
144	P62277;J3KMX5	RPS13	0.19802464147577362	-0.216481573	0.3949910853630922	-0.337144979	-0.447057996	-0.414456486	-0.033752067	0.31093674132619137	0.5633995843794698	-0.322775823	-0.20584221	-0.338709618	0.1636533149340381	1.8354329159439597	-0.347179233	0.099265241	-0.371965147	0.042791105	-0.241938463	-0.40887334	0.8386046304244149	0.064342917	0.4058287016800117	-0.435132177	-0.159851087	-0.746285583	0.11017490498189231	0.12551138471938353	-0.399553154	0.28019475287876877	-0.289109217	0.5506356659960904	-0.076636267	0.062597609	0.011679813701790106	-0.265320588
145	A0A2R8Y811;P62263;E5RH77	RPS14	-0.126792759	-0.103439282	0.3588336445771355	-0.312037764	0.13958030539652286	0.39194925972789596	-0.133121815	-0.131265684	-0.203182631	-0.502548916	-0.083784566	0.051904322	-0.159526783	0.7920228526802278	0.005132383	0.13719011433023492	-0.22262604	-0.287542081	0.39517033764478277	-0.007949701	-0.174826897	0.8506793983514318	-0.05285389	-0.041373618	-0.264429498	-0.192291944	-0.122868751	0.042867201	0.073163934	-0.15585671	-0.178143053	0.21254281778886536	-0.124326002	0.070797913	0.2521506304230087	-0.193196731
146	K7ELC2;P62841;K7EM56;A0A0B4J2B4;S4R417;K7EQJ5;K7EJ78	RPS15	0.3414318111590489	0.383017439	-0.125707328	-0.00366363	0.1471573853474946	-0.095079304	-0.358401033	0.06358965	0.22375619890716017	-0.295082191	-0.313781742	0.017360972982565243	0.31900120631973106	-0.025166304	0.4007580586771113	0.5980727999275631	-0.329481131	-0.248605549	-0.185149046	0.25284545119643137	0.072353652	-0.603442221	-0.134101646	-0.297080143	0.053938896156688294	-0.133041443	0.27449918878603236	0.19958064064393857	0.016138151	-0.023685061	-0.197167653	0.23153098704393224	0.00666204	0.046683352588815924	-0.34487467	0.065132214
147	B2R4W8;P62244;A8K7H3;I3L3P7;I3L246	hCG_1994130;RPS15A	0.16341026100240327	0.060424554820986624	0.23745945771403063	0.1285334436414901	-0.173559496	0.038173825039949365	-0.194293854	0.14132391255993576	-0.029477167	-0.413504688	-0.119846782	-0.11276846	0.21807533940669277	0.5288897204617276	-0.499782682	0.1642357102474807	-0.15288175	0.071199354	-0.013044418	-0.258074016	0.1273669683920911	-0.185661078	0.16769243912724505	-0.046610129	-0.231949579	-0.05691611	0.4415852243717017	0.15376475784580584	-0.002284076	-0.02748237	-0.21537331	0.082394126	0.027517771379055266	-0.047917155	-0.021526256	0.050906511498402585
148	P62249;M0R210;M0R3H0	RPS16	0.10250913431872262	0.20992397764896656	0.16519226992048866	0.15005801113182612	0.005273854	-0.103310956	0.010390172916502552	-0.045869694	0.022304066923261392	-0.369032618	-0.044109177	-0.004227978	0.089300134	0.4390469272094038	0.12459405025017056	-0.061590991	-0.349531002	-0.284933532	-0.043263013	0.2778516087390355	0.24994234017584585	-0.150060421	-0.22739624	-0.127885852	-0.022448344	-0.253103942	0.24037721151088476	0.1592084606293936	0.017340302987684384	-0.004391818	-0.139123258	0.21764703710914007	-0.232018508	0.1615103120856845	-0.168447504	-0.011725025
149	H3BNC9;P08708;H0YN88;A0A075B716	RPS17	0.327583995	-0.060792244	0.28356629820114965	-0.033261767	-0.162513127	-0.123428486	-0.16751986	0.3281469464205258	0.054906604	-0.348148088	-0.100332866	0.083440479	0.23264919262975947	0.6012880709398271	-0.240357423	0.2003359296562429	-0.191271307	-0.14265125	-0.282354605	-0.091781953	0.19785745808838165	-0.172739006	0.26632431044363924	-0.039272008	-0.164966439	-0.333123389	0.078414534	0.1834526830172229	-0.106401127	0.071844563	-0.121680159	0.19785994702191917	-0.044528876	-0.0587597	0.018104431951962166	-0.139891765
150	P62269	RPS18	0.22968552773764106	0.26424087457287215	0.1571993946305915	-0.544398342	-0.124683415	0.16325192261732788	-0.102624484	0.057615838	0.2039785272702218	-0.156057373	-0.091341371	-0.154803174	0.5768349151028943	0.43529317276222185	-0.01794596	0.49643339141445303	-0.386727341	-0.150128709	-0.27271846	0.13212714940814707	0.13406435246091364	-0.309718783	0.082023639	-0.207624123	-0.289406661	-0.273925524	0.1493550154464551	0.21704193231370156	-0.168609945	0.052989960409917464	-0.134067306	0.3313940425417189	-0.01347422	-0.002175653	-0.145106423	-0.13799239
151	B0ZBD0;Q8WVX7;P39019;M0R2L9;M0QXK4;M0QYF7;M0R140	RPS19	0.22925024376102204	0.6999034811490047	0.22211024102103413	-0.201826988	-0.128536705	-0.438488894	0.003233657	-3.59E-04	0.4178928284181594	-0.322897333	-0.253924639	-0.539455339	0.41733891051173244	0.22979679710623802	-0.425381046	0.3205997543867696	-0.063044452	0.2503131901714285	-0.220134343	0.2443992976089326	0.6429133403353533	-0.49083342	-0.113536975	-0.221343574	-0.118942831	-0.541432051	0.40238621919588263	0.38375465531035463	-0.256284196	0.14025570517786923	-0.372092437	0.07391822	0.16928949741106208	0.22239276506862624	-0.27523799	-0.085996221
152	P15880;Q8N5L9;Q8J014;Q6IPX5;Q3KQT6;H0YEN5;E9PQD7;E9PMM9;I3L404;E9PPT0;Q8NI61;Q9BSW5	RPS2;rps2;OK/KNS-cl.7	0.09375055	0.18518300262692744	0.19022059784635778	0.098475151	0.1434691168044789	0.13886945210777732	-0.153182383	0.25497008490457596	-0.07425574	-0.061431116	-0.174304285	-0.011467201	0.2460145567388097	-0.041184945	-0.071161672	-0.123503652	-0.143524005	-0.173708793	-0.258508102	0.14229172005358626	0.11817945489044608	0.047791703817848495	-0.159342039	-0.029778561	-0.092236128	-0.148333766	0.056706998	0.15638471667777729	0.12693790656685622	0.009177321	-0.082400867	0.04455598	-0.14691215	6.543575957462747e-4	-0.047109632	-0.061287632
153	P60866;E5RIP1;E5RJX2;G3XAN0	RPS20	0.2170653257466326	-0.062333604	0.17621244296425892	0.035892855	-0.182672153	-0.049854962	0.007357708	0.1885791117369485	0.067095948	-0.275582398	-0.179657745	-0.01164121	0.1337393634907613	0.9025574502799073	-0.340411176	0.09418104	-0.134278162	-0.18002044	-0.356989522	-0.034347507	0.21365898699615485	0.002519838	-0.063539517	0.1753657404384168	-0.263882463	-0.365606366	0.2865914138746798	0.11031472145732438	-0.065544753	0.087677589	-0.155627118	0.23196187912452795	-0.07337252	-0.059226014	0.038115354	-0.114299138
154	Q8WVC2;Q6FGH5;P63220;Q9BYK1	RPS21	0.047748306	0.2086832990831517	0.038577687	0.18617765686070253	-0.022616108	0.10414701854082478	-0.271185751	0.32695047151837064	0.080046242	-0.131181074	0.004530961	-0.217210684	0.24097045488801633	-0.782020583	-0.085580839	0.22822356	-0.038626944	-0.349547361	-0.313294853	0.2774477284096013	0.43541923271627403	-0.110745134	0.29643837110373333	0.023349564	-0.037059461	-0.130699227	-0.008942535	0.098336431	0.089236189	0.045270320919396215	-0.114620266	-0.208876989	-0.053316915	0.13319070283604473	0.069680934	-0.058900408
155	A8K517;P62266;D6RD47	RPS23	0.14753461574970084	-0.536064625	0.27885181229637346	-0.141225046	0.14900247395846242	0.4801329053106736	-0.058934192	0.6590536412826846	0.15794321543997836	-0.090347706	-0.191787975	0.4563469051902529	0.13961103463547575	-0.005447687	0.3023266519576025	-0.120280426	-0.501351518	-0.817180571	0.12185537076748465	-0.089146861	-0.130367146	0.011814065117316754	0.075025545	-0.27867046	0.080220603	0.3491835515029632	-0.448098179	-0.036559399	0.16263677764534978	0.2526875550232652	0.058070408	0.1454966665455547	-0.479604172	-0.032552879	-0.063943616	-0.006231342
156	E7ETK0;A0A2R8Y849;A0A087WUS0;A0A2R8YD14;P62847;A0A2R8Y8A0	RPS24	0.17252685819296373	-0.013478349	0.10333511544466133	-0.070864528	-0.079347217	0.034944818	0.12872490308527268	0.2489099663490446	-0.052458374	-0.357153221	-0.077756434	0.15790217744403096	0.41485696227032964	0.37927961393336085	0.11803381169311014	-0.025960072	-0.245301323	-0.170185719	-0.164157977	-0.050552555	-0.044779343	-0.005180116	0.075148652	-0.062672119	-0.125472643	-0.261222124	-0.027120764	0.087461208	-0.038422309	0.10839216530438138	-0.092335826	0.3040567959656002	-0.147149038	-0.086496625	0.002432139	-0.137938511
157	P62851	RPS25	0.4341342225984227	-0.077345223	0.30590625562817386	-0.568094431	-0.125554434	0.059654731	-0.139363993	-0.005880693	0.26027098497315154	-0.517744483	-0.130524047	0.174006438	0.6307994929930549	0.9330008648921045	-0.136769571	0.552670045	-0.280327796	-0.23330721	-0.433102926	0.027371478131896748	0.075196206	-0.325782051	-0.045724298	-0.179353812	-0.193529765	-0.09852653	0.037920544	0.22089841829404297	-0.211331378	0.038342099611764026	-0.158087364	0.47567692889665064	0.01301168	-0.110178414	-0.183620054	-0.084711917
158	A0A024RB14;P62854;Q75MH1;Q5JNZ5	RPS26;RPS26P11	0.32497425071330893	0.15577148662070955	0.4124590734003305	-0.442787849	-0.009640599	-0.287416608	0.017849603206590132	0.1874954870089745	0.034770269228903125	-0.345292356	0.008782641	0.008263405	0.3684204138011602	-0.033280455	-0.271875213	0.22801473871320319	-0.235292535	-0.238774482	-0.264068515	-0.05475619	0.038050499	0.19734244895451428	0.1816301176696711	0.2543729830224571	-0.298434616	-0.121847011	0.1852690136257044	0.2977349369114497	-0.246615019	0.080038453	-0.109415437	0.021088248444309104	-0.082017426	-0.093591402	0.2111151832155465	-0.078337538
159	A4D1G5	LOC392748	NA	NA	NA	NA	NA	NA	NA	NA	NA	NA	NA	NA	NA	NA	NA	NA	NA	NA	NA	NA	NA	NA	NA	NA	NA	NA	NA	NA	NA	NA	NA	NA	NA	NA	NA	NA
160	P42677	RPS27	0.20771594451062414	0.041324373070327575	0.006982551	0.17523711721060212	0.22790583024881747	-0.021554449	-0.00192371	0.1965677062040514	0.07916983	-0.248218894	-0.15678967	0.024831922	0.011213443077203891	-0.398517381	0.1869708061616754	-0.229880823	-0.046181691	-0.370465022	0.10047723288708277	0.044519937	-0.158114192	0.10716936012754828	-8.06E-04	-0.046355671	-0.195223448	0.19263789749169927	0.27130716540923416	0.085340956	0.1271961661416978	0.091271275	-0.126725547	-0.066777711	-0.215509179	-0.004372341	0.020002508	0.089573872
161	H0YMV8;Q71UM5;C9JLI6	RPS27L	0.2038337350822592	0.054688874	0.24824744637257018	-0.226316074	0.25587055599776704	0.036388299846115205	0.21164765095811763	0.074781996	0.004409512	0.041875183	0.23669071885064452	-0.091401976	-0.073031493	-0.647911517	-0.006770365	-0.158225703	-0.022640754	-0.300163626	0.060475037894034724	0.4174812092313816	-0.044048695	0.086806358	-0.590911955	0.092668376	-0.069763951	0.1285861781568282	0.076734978	0.16892335173012668	0.021980927	0.096946386	0.062387975	-0.242571125	-0.160343361	0.14463585071221166	-0.137145741	0.045185734842842634
162	B2R4R9;P62857	RPS28	0.3594597508449694	0.009679524	0.13140642348356843	-0.36881641	-0.246112296	-0.31440843	-0.10363167	0.085722364	-0.006561557	0.2973504032505398	0.23626680789539553	-0.106130009	-0.150744304	0.6666413221120121	-0.348454428	0.5964326790519364	-0.255513032	0.14797787104216145	0.11748578591782875	0.2957507979875574	0.485063101	-0.667426764	0.052201427	-0.031459811	-0.248456866	-0.828889596	0.19516691375259482	0.1668485662140018	-0.309779045	-0.008156954	0.1424957340119956	0.055814197	0.16296583940199375	0.299433228	-0.215561716	-0.294059849
163	P23396;Q53G83;E9PL09;F2Z2S8;H0YCJ7;E9PPU1;H0YF32;A7E2S3;E9PK82;E9PJH4;E9PQ96	RPS3	0.12558277771391502	0.16604798716928704	0.094609725	0.3319820250375048	-0.071556041	0.072293875	-0.040508927	0.034248005	-0.017851745	-0.422917186	-0.142865817	-0.078083941	0.21455718840275034	0.43566223874892956	-0.046386752	-0.046617929	-0.193387095	-0.23994216	-0.291312093	0.04109174	0.11146094964000035	2.0841354823594992e-4	0.12439425704390845	0.021954772	-0.091514552	-0.19626681	0.10511709468227712	0.12874682997342163	0.11090661946715635	-0.008037556	-0.214622314	0.20127755822361737	-0.159982394	-0.046253135	0.048852481	-0.060888089
164	E9PR30;P62861	FAU	1.3675784079951563	-0.02316656	0.15840712871898693	0.098286328	-0.065441423	0.14835547162453397	0.48942584393992744	0.3585918961323259	0.21020377822957034	-0.127122153	-0.067800095	0.3001399908448844	0.8608606433269592	0.20979446288702586	0.3650057328313593	0.7149604543970692	-0.148280403	-0.322034944	-0.755874253	0.077366804	-0.291803461	-3.440785082	0.19176935020145122	-0.176959977	-0.008167617	0.018305593	-0.141615919	0.5009396587841506	0.060400126	0.3527405061006069	0.035072581	0.4785536130151148	0.081548369	-0.32343697	-1.141991903	-0.043825981
165	Q6NXR8;P61247;A8K4W0;D6RAT0;D6RG13;D6RB09;B7Z3M5;E9PFI5;H0Y9Y4;H0Y8L7;D6RAS7	RPS3A	0.049077991343260824	-0.010211526	0.13383874135299265	0.13722334116134832	-0.154557754	0.18750894283735578	-0.109425891	0.12009025075063014	-0.08015171	-0.268968385	-0.123720425	0.16051610751090106	0.1808030446686413	0.4317189578696725	-0.031161733	0.009954301	-0.325148515	-0.246737303	-0.137195208	0.068434591	-0.009996116	0.2867248936810227	0.19233406194269298	-0.117487872	-0.239834757	-0.109258144	0.005630112	0.057568402	0.056724843	-0.02316245	-0.077390901	0.1937867565340583	-0.187310505	-0.026252244	0.12052369463875322	-0.114487596
166	Q96IR1;B2R491;P62701;Q53HV1	RPS4X	0.047816871	-0.101774648	0.14332172409849606	0.205682225	0.008384685	0.21403003893561343	-0.04056303	0.2717183277499712	0.031578801	-0.297586363	0.036197495	0.031970551	0.25375118076975883	0.21122381250242842	-0.116739342	-0.050116379	-0.235606226	-0.40139658	-0.219314837	0.1062363594927171	0.1551937310342442	-0.073630244	-0.059653525	0.032353457295660276	6.735116563175156e-4	-0.218479944	0.064728345	0.029787983	0.14269898322186342	0.087578033	-0.076472773	0.11607855031671803	-0.229039728	0.014038417977234693	-0.033643438	-0.051026029
167	C9JEH7;A4FU11;Q496E4;P22090;Q53HI6	RPS4Y1	0.005184305	0.14063320936633356	-0.001214882	0.057101294	-0.093413299	0.2662156073218437	0.03299146	0.30821159578635227	0.13669749011163132	-0.095571926	-0.046337174	-0.177062555	0.18105395447784406	0.20136008057650373	-0.187924545	-0.136722027	-0.353520878	-0.113535016	-0.068817477	0.1256649533866067	0.28547943559273964	0.16374278224160796	-0.243638816	-0.18248122	-0.089809595	-0.105516092	-0.008770669	0.048200878	0.076634534	0.1593001819063797	-0.106323885	0.06482983	-0.201259307	0.11410897081303362	-0.087459084	-0.068032119
168	M0R0F0;A0A024R4Q8;P46782;M0R0R2;M0QZN2;Q53G25	RPS5	-0.019219111	-0.243968882	0.17528829924723202	0.033551517	-0.047642859	-0.027841892	0.1337414324228133	0.050303365	-0.203944685	-0.296627212	0.19737191885352903	-0.110270129	-0.005083897	0.8144274629335393	-0.182746565	0.18727387948565793	-0.183005381	0.053022238	-0.343182832	-0.087040064	0.25691333362247926	0.064144245	-0.041066756	-0.174773195	-0.163849351	-0.111246889	0.2754720093955159	-0.029299898	-0.013977745	-0.006633296	-0.069841808	0.2088656670949605	0.019096912137604033	-0.057769854	-0.050565235	1.2525629749169065e-4
169	A2A3R5	RPS6	-0.053224773	0.2170564433856275	0.2035476596991789	0.063147836	9.58015584010802e-4	0.06779187	-0.114884816	0.2998136485435112	-0.049738805	0.15160868352768428	0.31903572817954634	0.3083437076100531	0.4464206759422488	-0.537324643	0.007137109	-0.035094908	-0.019964341	-0.143658972	-0.013966106	-0.022065412	-0.035733188	-0.454948461	0.009065129	-0.066048728	-0.182619514	-0.19138841	-0.173265428	0.12245977661066525	0.043965907228263656	0.045063342	0.25966270643909556	-0.027922286	-0.066239407	-0.023921569	-0.17064402	-0.182424451
170	Q96DV6;A2A3R6;P62753	RPS6	-0.02559197	-0.154964905	0.050518572427676336	0.10928763592195863	-0.096086066	0.19873882755300712	-0.095970201	0.07132779	0.050544177891340296	-0.323133856	-0.115675213	-0.03432485	0.2911645670493617	1.1156388418276901	-0.13448187	-0.058740712	-0.425773276	-0.306596407	-0.048910766	-0.212198154	0.079370272	-0.003187996	0.20402143009170173	-0.047894101	-0.119208035	-0.178982399	0.21110866205553103	-0.043346101	0.070646799	0.008633922	-0.157711306	0.4241071795111209	-0.263703465	-0.060579549	0.050979778	-0.029027257
171	P62081;B5MCP9	RPS7	0.064344028	-0.133310081	-0.004795054	0.090056108	-0.192936764	-0.02255255	0.018218527	-0.032865397	-0.070460894	-0.29697734	-0.170942241	-0.098799593	0.2057920807595299	1.1566230178020873	0.12312908129144691	-0.065403899	-0.303134643	-0.321577115	-0.185778131	0.062572679	0.14137651885641556	0.2740900389959823	0.15546754899545648	0.056136258	-0.333620618	-0.351560793	0.23690922634338726	-0.024587036	-0.041811069	-0.028369255	-0.188906391	0.49518139328435373	-0.230038552	0.006057022	0.16189794862016232	-0.149424061
172	Q5JR95;Q5JR94;P62241;Q9BS10	RPS8	0.12363141927569349	-0.122868359	0.1232149162422651	0.16318823910630625	-0.150326187	0.057977215769036756	-0.05003304	0.056151679	-0.166891166	-0.156606898	-0.112685477	0.039864765	0.147440103	1.507630630173758	-0.13594823	-0.137205098	-0.298431734	-0.370712782	-0.163253955	-0.231099181	0.061203356	0.041509373	-0.033773618	0.26128985137758937	-0.213078092	-0.355251141	0.11506341045184108	0.041325992225988914	0.023613089241114292	-0.053590842	-0.07647587	0.506374168	-0.268783205	-0.111049927	0.089675202	-0.151088607
173	A0A024R4M0;P46781;A5D904;B5MCT8;C9JM19;B7Z732	RPS9	0.35521715144189037	0.259670736	0.3401917381992517	0.11341167742972377	-0.076371422	-0.198538539	-0.254766656	0.10876979894118628	0.24933846123252817	-0.318127583	-0.045303114	-0.504752138	0.3523569598358539	0.4475221461734614	-0.394169627	0.41031754723631764	-0.250644794	0.007783174	-0.359299537	0.064459036	0.49542850485987144	-0.806575186	-0.040066388	-0.053383448	0.054322968	-0.316103841	0.35931237532787547	0.3183598753376587	-0.053832761	0.034447201262479396	-0.289394279	0.13523649297229123	0.055818642	0.066862668	-0.300008341	0.032510500945725995
174	C9J9K3;Q96RS2;A0A024R2P0;A0A0C4DG17;P08865;F8WD59;A0A024R7P5	RPSA;LOC388524	0.15203872079843356	0.36266057025279086	0.014658761	0.37321011065468535	-0.275017228	0.23969034179281862	-0.414226729	0.275363373	-0.146804626	0.036673116	-0.052436469	0.1834667742317522	0.072272259	0.15377527566831362	-0.106891179	-0.059682934	0.053799224	-0.177713036	-0.309397636	0.007662051	0.15678909964958576	-0.10165717	-0.252817238	-0.011755272	0.22468098351891494	-0.432486815	0.034145672709549366	0.17645268393853913	0.11262774161491709	-0.095222661	0.055901140197661014	0.039718785	-0.061198915	-0.048315495	-0.12207656	-0.05788672
175	A0A024R084;Q9BRK5;A0A024R0A9;H0Y3T6;G3V1E2	SDF4	0.1517005418833704	-0.838856864	-8.93E-04	-0.319759064	0.12116815145920096	0.30395449567768756	-0.139198497	0.45446373624919406	0.14911629525869802	0.3132385614210945	0.28777616	0.39550478739338885	0.088577236	-0.138560496	0.21113205205254837	-0.028923303	-0.180969109	-0.585492224	0.15939222640693423	-0.14371272	0.10593761637319339	-0.114828278	0.3519193744046715	-0.279268392	-0.218349688	0.079014191	-0.184083748	-0.229349788	0.035121194	0.15479384471096927	0.3321731697373814	0.053716264	-0.265128212	0.040539041	-0.014059098	-0.107806415
176	B4E2Z3;F5GZS6;J3KPF3;P08195;A0A024R599	SLC3A2	0.054290751	-0.140189411	0.18655911021335006	-0.077931672	0.085168262	0.022576769758819712	-0.192930558	0.020925342230877397	-0.018657836	-0.098173033	0.077584807	0.026326882354447585	0.20610994852399486	0.03877182	-0.046639318	0.083957347	-0.191378269	-0.088046175	0.057247820604557256	0.14815475121472244	-0.116527773	0.072585848	0.065884953	0.07046708	-0.187555116	0.059665781	-0.118248113	0.033553483350368854	0.009937786	-0.063554351	0.001912886	0.066080817	-0.065155699	0.029624933067152245	0.06964596	-0.082045816
177	Q8IZH2;H7C5E4	XRN1	0.054820148973854045	-0.152214625	0.050084558130719506	0.096185816	0.00877738	0.057440973305881694	-0.064280086	-0.010864051	-0.017597982	0.008893414	-0.019581222	-0.08601143	-0.149714074	0.1454435303706528	-0.049465789	-0.105639385	-0.03676229	-0.03228202	0.084849468	-0.031353369	0.045342318	0.077330425	0.089342523	0.061402376	0.0059614	-0.006332993	-0.023775012	-0.015769973	0.054134723	-0.03091404	-0.032233079	-0.017912111	-0.058227898	0.032946138789969465	0.076025108	-0.008048868
178	B3KMC9;Q9H0D6;B4DZC3;B4E0B9	XRN2	-0.06197331	0.025134754	-0.027893522	0.3254689680497186	0.078512651	0.027312840330272033	0.049212189	-0.180218996	0.014459568466141031	0.10501388685412305	-0.038656576	0.096284656	-0.414296067	0.074842759	0.066258208	-0.055240849	0.12216820589927549	0.2958775515675732	0.11840433458281714	-0.155872262	-0.394353754	0.10594643679473296	-0.010278427	0.034566084	-0.200816733	-0.023548238	0.023685641	-0.021577359	0.14376481986237916	-0.038849079	0.054213988880331535	-0.091065033	0.1209349694665378	-0.143940561	0.043411364	-0.06689311
179	Q13131	PRKAA1	-0.053799002	-0.316922536	-0.04934451	0.045976874	0.053479586	-0.025352926	-0.081134712	0.23087655734079898	0.19797282923554327	-0.012111855	0.001578626	0.080391715	-0.31660148	-0.123741094	0.057674466098351945	-0.101956241	-0.117030301	-0.235460967	0.12942143296971625	-0.201765979	0.1499486944493473	0.23538578676570054	0.25852052065513553	-0.087945134	0.13605956595315846	0.17820320230482245	-0.03232312	-0.140022016	0.024701178	0.11590489146211813	0.023286161936214668	-0.127556036	-0.151482503	0.025868049345241617	0.13532039119508202	0.093979883
180	B2RA25;A0MZF5;A0A087WXX9;P54646	PRKAA2	NA	NA	NA	NA	NA	NA	NA	NA	NA	NA	NA	NA	NA	NA	NA	NA	NA	NA	NA	NA	NA	NA	NA	NA	NA	NA	NA	NA	NA	NA	NA	NA	NA	NA	NA	NA
181	B4DVP2;B2R6A0;A0A024RBN1;Q9Y478	PRKAB1	0.19549724496996765	-0.062118086	-0.235782066	-0.250181568	-0.09059759	-0.057741131	0.1890972541266451	0.39919969610036876	0.12581478570723065	0.15499014191032046	-0.316997457	0.6505792181665463	0.009652652	-0.862977415	0.3060194172920634	0.13447972508042072	-0.017763351	0.1395320833954919	-0.355972468	0.18185956808601123	-0.121480008	-0.314759404	0.097985562	-0.428413939	0.269669534	0.43861152726543967	-0.178203926	-0.034134302	-0.132840097	0.23803724531141385	0.16285730095829576	-0.182435115	0.085416152	-0.098530969	-0.215062594	0.17669237842111749
182	X5D2Z8;X5D2S2;O43741	PRKAB2	-0.089679865	-0.188080438	0.048987529929303705	0.092520892	0.3384484378220253	0.026211113533192377	0.3417992217698761	0.2870451279000337	0.067210653	0.2265660847792278	0.069599792	-0.003032398	-0.088575421	-1.058498901	-0.134540675	0.002619893	0.015402559970485096	-0.17499108	-0.284648561	0.23886415975042366	0.11724446073890482	0.078326834	-0.245356965	-0.253221203	-0.047610561	0.5425486937203333	0.074840616	-0.076257591	0.1523934809942795	0.23201833419324944	0.097711159	-0.427204999	-0.052322875	0.023820019813101966	-0.140083778	0.1899262494163044
183	A0A024R125;P54619;F8VYY9;H0YHF8;H0YIC9	PRKAG1	0.21622184752631554	-0.126145184	-0.079694635	-0.018602746	-0.005654398	-0.211465746	-0.072075819	0.12658697956342563	-3.70E-04	-0.214273622	-0.023752742	-0.117155507	0.094072648	-0.269535651	-0.100793434	0.025168662	-0.0013327	-0.094660416	-0.194286246	0.1662278288931745	0.22955539860864033	0.051447266968087886	-0.00752122	0.15681225026092405	0.15982152611701164	0.11062672810502151	0.2007792224807761	0.003460676	-0.078574297	0.018046956016146136	-0.118393957	-0.092085479	-0.023608151	0.06716566	0.066912766	0.1570758255676011
184	A0A494C068;E9PGP6;B7Z6X8;A0A494C123;A0A494C1K7;A0A384MDZ2;A0A090N8Q6;Q9UGJ0	PRKAG2	-0.709431474	-0.388311801	0.3892292498471868	0.2337593882092079	0.17506885924624596	-0.862453057	0.6625251802930816	-0.023107001	-0.721136014	0.10677014194598346	0.2490665487023435	-0.257529605	-0.124838298	0.4169231604627994	-0.26394772	0.1457584596721789	-0.110133014	-0.331601844	-0.546814043	-0.271102251	-0.10769215	-0.007690995	-0.252074495	0.49384569	0.8221094321795298	-0.017595148	1.300402801009372	-0.236171342	-0.15120827	-0.027239278	0.032769028439062146	0.009379048	-0.098658799	-0.308536148	0.078026733	0.7016390284846458
185	Q9H6S1;A0A024R2K9;C9JVK8	AZI2	-0.146760223	-0.544892549	0.06314908	0.061770952	0.1615744942955422	0.29337835382566435	-0.054589391	0.1703169831308123	-0.254263181	0.2139318448875925	-0.044072366	-0.196738204	-0.169150264	-0.201522466	-0.365259468	-0.023933824	0.099454902	-0.029268571	0.17595724874427537	-0.007743398	0.33809463146395563	0.19867337895844836	-0.015684578	0.26202323239206937	0.09995718	0.077972864	-0.162376664	-0.209501231	0.17224126667442838	-0.046178529	-0.008959575	-0.245310733	0.015417502	0.16876949419415538	0.14833734451947425	0.00518446
186	Q6NZX3;Q53Z63;P21589;B2RBH2;Q96B60	NT5E	-0.192168864	0.008398717	0.075198183	-0.007301845	-0.1060505	-0.177341635	-0.451787662	0.061098169	-0.11579607	0.032128506013437384	-0.22784839	0.26227559609932327	0.4709781728814524	0.703484806	0.23837030221009886	0.26350771930521405	-0.20026631	0.23495492861847478	-0.033648083	0.038344555095132175	-0.080203978	0.1161833789800649	-0.030134482	-0.177802961	-0.382951076	-0.057643707	-0.26397747	-0.036190655	-0.096897993	-0.168828521	0.022185237416043373	0.47094442694634775	0.099398779	-0.025169169	-0.030584688	-0.234857418
187	Q5TFE4;A8K2Z3	NT5DC1	0.037300064	-0.250164775	0.39034117982715844	0.22962503165313078	-0.143674532	-0.464849816	-0.294339326	-0.176225199	-0.158962514	-0.06155067	0.11368911896998106	0.026086641914481814	-0.135937968	0.068282064	-0.030491235	0.056725451144980364	-0.158572969	-0.149999071	-0.210594612	-0.07281364	-0.006519449	0.2795609066679501	0.1424607902067958	0.4634634317611299	0.23846086665595836	0.4400889946619661	-0.171388766	0.059158823	-0.126299772	-0.209842346	0.026075030137076675	-0.032715713	-0.083948863	-0.096642567	0.29516171	0.16905369836862622
188	Q9H857;H7C4G8	NT5DC2	0.029165785	-0.110503783	0.12832029302857698	-0.104749646	-0.070425298	0.013950607	-0.030612388	0.051730979	0.013054854382306658	-0.222035179	0.1078673743713856	3.805009347382312e-4	0.19912567811186238	-0.225864902	-0.097316303	0.1395291714386588	0.031706449556450744	-0.064856836	-0.130614188	0.14531005314522014	0.13481196177231394	-0.11399666	0.15870943022582815	0.016067388458391563	0.1372133612229507	-0.068641675	-0.067327028	0.015660765	-0.053741446	0.011391148284995298	-0.037929101	-0.041351843	0.035459595	0.049835942	0.020260052979757297	4.148861361914984e-4
189	Q86UY8	NT5DC3	-0.051803049	-0.14993524	0.057723146233316334	-0.032162975	0.061508825108214066	-0.185276499	-0.191948469	0.6872382975479024	0.087219242	-0.114898848	-0.211008932	0.12351225408265692	0.2627767104564831	0.29545613597829706	-0.393521747	0.258970697	0.085502403	0.017012522	-0.064691078	0.1927701884747715	0.12965338125088113	-0.484810506	-0.310580123	-0.016299398	0.030171384000924992	-0.072761115	-0.009817207	-0.048005048	-0.051976883	0.1941696900890126	-0.067465175	0.0549037	0.12049520742440714	0.08591083	-0.270563343	-0.017468979
190	A0A024RA81;A0A090N7U2;X6RM59;Q9H0P0	NT5C3;NT5C3A	0.045355246943823986	0.078998045	-0.076056758	0.047681374	0.015493148093562387	0.053570783647705685	-0.25726744	0.17969947012349077	0.10226743881696565	-0.032383845	0.10976316353918404	0.18537822036183108	0.45229485507615474	0.3232555126411259	0.2688991900033366	0.11032765984447244	-0.021403262	0.32941073480823413	-0.014117001	-0.039345461	0.12837956770125966	-0.464062431	-0.221968428	-0.490353801	-0.10002524	-0.214936254	-0.498854489	0.016098845	0.038915101905762466	0.008233156	0.087585846	0.3481498525735401	0.13944504416018536	0.024972368564250672	-0.39212822	-0.271271994
191	A0A087WY99;A7E261;O14841	OPLAH	NA	NA	NA	NA	NA	NA	NA	NA	NA	NA	NA	NA	NA	NA	NA	NA	NA	NA	NA	NA	NA	NA	NA	NA	NA	NA	NA	NA	NA	NA	NA	NA	NA	NA	NA	NA
192	J3KSX6;J3KRC4;V9HWF3;Q8TCD5	NT5C;HEL74	NA	NA	NA	NA	NA	NA	NA	NA	NA	NA	NA	NA	NA	NA	NA	NA	NA	NA	NA	NA	NA	NA	NA	NA	NA	NA	NA	NA	NA	NA	NA	NA	NA	NA	NA	NA
193	A0A140VJQ7;O43422;Q2YDB3;B4DS64	PRKRIR	0.33282641081039616	0.045324939332440396	-0.954829034	0.18032993357845717	-0.074222108	-0.580405006	-0.111528453	-0.168199381	0.2519073450167024	-0.04892864	-0.066525148	-0.125899431	-0.085155257	-0.052234122	0.31675996974884824	-0.010470711	0.019372448	4.322367817452412e-4	0.4716150287876867	0.16250893646779135	0.42545395890336585	-0.513258012	0.16423532575401345	0.39258426520581585	-0.066311404	-0.049240042	0.14385595052313122	-0.192225894	-0.15809906	-0.009273496	-0.080451073	0.059790197	0.003111325	0.3531926413862803	0.014520526203595337	0.009434835
194	B4E325;Q53F93;Q00013;C9J9J4	MPP1	-0.153938239	-0.155037002	0.087051701	0.22115542590330878	0.16525050852613754	-0.05111647	-0.049309988	-0.135437991	0.14418486189259927	0.014427226138104429	-0.044697002	0.050428276	-0.001784767	-0.789096812	-0.210795163	0.096782468	-0.089371029	-0.22194928	-0.005931424	0.3918956580864887	-0.091817312	0.011325481471147404	0.13846080832885374	0.18017955092960944	0.059684826	0.591272388	-0.151816703	-0.073974513	0.11176315497371958	-0.013521039	0.0067195	-0.333892247	-0.071512614	0.098048974	0.10998861357653784	0.16638017031931304
195	F2Z2I2;Q5W015;Q5VX20;A0A1W2PR17;Q16875;B7Z8A0;B7Z7U8	PFKFB3	-0.032230466	0.064533271	-0.302172705	0.032170457	0.2526699752007765	0.26904213875907984	0.2220287737979225	0.13128373595187584	-0.031455297	-0.005792204	-0.010173692	0.12317259793907523	-0.51996453	0.22451633314067695	0.084192871	-0.082985563	-0.165415362	-0.172272799	0.20021887160711507	-0.328130999	-0.333365419	0.090986429	-0.244441207	0.036576526492955515	0.13772510210794883	0.2539238706467708	0.10535928881181998	-0.089956633	0.18462752381766345	0.10728573769330432	0.035735567263051146	-0.070418442	-0.140224575	-0.153759182	-0.038959417	0.1656694205221789
196	B7Z5C3;Q66S35;Q16877;Q5XLC3;B2R6L2;C9K0D8	PFKFB4	0.4220217796759393	0.11716223719036258	-0.154207469	-0.126384927	0.136651838	-0.010872442	NA	-0.195936582	-0.431184195	0.7976087603312284	-0.041884175	0.3556968675583746	-0.058870575	0.15130807909153032	-0.60334512	0.5344745711577635	0.3533583441077678	0.16387147993922618	-0.13586896	-0.360748258	0.42460841386856313	-1.153058376	-0.415862672	-0.264043166	-0.219215738	0.17513907207322943	0.5395812095152642	0.1399388638268652	0.011411504361144468	-0.301947041	0.38208716543085003	-0.158689191	0.3621814794592688	-0.012389587	-0.599374723	0.17678152893186277
197	P52209;B4E2U0;K7EMN2;K7EM49;K7EPF6;B4DV68	PGD	-0.102730258	-0.225807337	-0.021064045	-0.013742489	-0.088788204	0.015631376	0.25226223034677236	0.23339924064960693	0.049213791270678285	0.11797773915833712	-0.027156019	0.027316172326861125	-0.219176296	0.5572308157487303	0.029648051886724335	-0.01429635	-0.406197048	-0.046333157	-0.208814655	-0.123138029	-0.324725496	-0.267860676	0.4379253171282597	0.21821140712338918	0.3498286736942805	-0.091287952	-0.107526804	-0.11653388	-0.028966439	0.1782917540890192	0.039379297437343724	0.12256752381027854	-0.155608852	-0.218892727	0.1294253494596256	0.050337973
198	B4DL86	B4DL86	NA	NA	NA	NA	NA	NA	NA	NA	NA	NA	0	NA	NA	NA	NA	NA	NA	NA	NA	NA	NA	NA	NA	NA	NA	NA	NA	NA	NA	NA	0	NA	NA	NA	NA	NA
199	A0A0K0K1K7;O95336;M0R261;M0R1L2	PGLS	NA	0.5672821617648139	-0.061371759	NA	0.28399795183982834	0.010290282841769175	NA	-0.489585405	0.44369330647107125	NA	0.086313027	-0.595900018	NA	0.2039125331806784	-0.451021481	NA	0.7573876449358605	0.31096664451650585	NA	0.019351054130612944	0.25690892737712095	NA	-0.728235281	0.3152537510553805	NA	-0.551739478	-0.377503863	0.2529552012533599	0.14714411734079877	-0.022946049	-0.254793496	-0.123554474	0.5341771447261832	0.13812999075386695	-0.206490765	-0.46462167
200	P10809;A0A024R3X4;B3GQS7;B7Z597;B7Z5E7;B7Z4F6	HSPD1	-0.121695401	-0.267727977	-0.117879925	-0.027403052	0.056380079	0.077839925	0.003155099	0.20184697357464032	-0.033467052	0.19597253428954511	0.16052468429172218	0.26504519005765087	0.157367916	0.11796047507568666	0.012638733892229881	-0.094125851	-0.011853584	-0.054736027	-0.223841078	0.10610662108646167	0.011317946	-0.007420732	-0.10175086	0.014056357572408187	-0.031511044	-0.044272511	-0.24252744	-0.169101101	0.035605650511082804	0.057178340038015855	0.20718080287964036	0.095989042	-0.053571821	-0.03547217	-0.031705078	-0.106103665
201	A0A024R983;P10155;B3KN94	TROVE2	-0.133505971	-0.346472336	-0.172362707	-0.098558192	0.11031597075698406	-0.065882667	0.17642395919688494	-0.028346512	-0.040249808	-0.145212041	0.053911128	0.1156058626071396	-0.010862924	-0.289745501	0.053319656	-0.332027667	-0.129672164	-0.227060819	-0.046791019	0.1563435722420639	0.20160947846950514	0.056101587	0.32516538111939314	-0.037104809	0.46814348	0.24717168412555524	0.13974337899883596	-0.217447005	-0.018041629	0.035942546	0.00810165	-0.08242959	-0.229586883	0.10372067716460671	0.11472071965782388	0.28501951436971573
202	P05388;A8K4Z4;A0A024RBS2;Q53HW2;Q53HK9;F8VU65;F8VWS0;Q6NSF2;F8VW21;B4E3D5;F8VPE8;G3V210;Q8NHW5;F8VRK7;F8VQY6;F8VS58	RPLP0;RPLP0P6	-0.125114157	-0.142343094	0.1910390520443821	0.1906763142594959	-0.0253414	0.014316909069522089	-0.019764129	0.13234323522655608	0.057249685835144344	-0.232114983	-0.125871613	0.14819392992695707	0.3414095617396788	0.3556730590158111	-0.170628533	-0.097228734	-0.191077882	-0.173446274	0.013333568693631757	0.12580032116372522	0.070243835	-0.128421351	0.034451886	-0.105729738	-0.007901126	-0.043059824	-0.08668852	-0.025472733	0.059883941	0.056609597373935415	-0.069930889	0.17548469584135315	-0.15391763	0.069792575	-0.066566401	-0.045883156
203	Q7Z612;A0A024R608;P05386;Q6ICQ4	RPLP1	-0.121285712	NA	NA	-1.282247519	NA	NA	0.5130709066655671	NA	NA	-0.792040524	NA	NA	0.46398356351402564	NA	NA	0.6288434464839172	NA	NA	0.07255466	NA	NA	0.060852184	NA	NA	0.45626899426070266	NA	NA	-0.121285712	-1.282247519	0.5130709066655671	-0.792040524	0.46398356351402564	0.6288434464839172	0.07255466	0.060852184	0.45626899426070266
204	P05387;A0A024RCA7	RPLP2	0.27669260871276996	-0.044510955	0.2007042947783784	-0.162927198	0.017587419901737754	-0.018323639	0.048932816981247435	0.24705460372809307	0.042951525283006574	-0.301723079	0.022986225867853146	0.1250809855967392	0.049611533	-0.04814625	-0.26907383	0.00504366	-0.222933149	-0.195954518	0.12585931571916925	0.15986182988949305	0.42314410795509955	-0.179973334	0.056450058753017236	-0.203470505	-0.266260249	-0.099695037	0.2110307571006249	0.14429531629090125	-0.054554472	0.11297964866411471	-0.051218623	-0.089202849	-0.137948002	0.2362884178545863	-0.108997927	-0.05164151
205	B3KT11;C9JA08;Q96D46;B3KMN5;B4DKU1;C9J0B9	NMD3	0.04674263	-0.270621333	0.087978815	0.16012106253241756	-0.079743349	-0.086201785	-0.062985455	-0.084689401	-0.18023783	0.1402184300553361	0.06491398	-0.053656389	-0.195486568	0.07907871	0.05112225	-0.36999356	0.011331802	0.10231400333594148	0.30859755508927794	-0.063786143	-0.136311426	-0.003201581	0.1471431515688584	0.13413917669724804	0.007553097	0.16749156116135974	0.078168597	-0.045299963	-0.001941357	-0.109304229	0.050492007	-0.021761869	-0.085449252	0.036166662	0.092693582	0.084404418
206	X1WI28;X5D2T3;P27635	RPL10	NA	-0.199447608	NA	NA	-0.347584227	NA	NA	0.12609070662673078	NA	NA	0.16995788434370504	NA	NA	0.2398790643533476	NA	NA	-0.147441378	NA	NA	0.14005224961737608	NA	NA	-0.011699952	NA	NA	0.030193260296184552	NA	-0.199447608	-0.347584227	0.12609070662673078	0.16995788434370504	0.2398790643533476	-0.147441378	0.14005224961737608	-0.011699952	0.030193260296184552
207	P62906;Q1JQ76;A0A024RCW3	RPL10A	0.1384162924103445	0.1307783840507682	0.2429320125476823	0.076696739	0.06814231	-0.079756787	0.15117417761914106	0.17579170690930507	0.059936902	-0.166905605	-0.156935411	-0.398366799	0.2627135088078593	0.2198726263096565	-0.118210779	0.25172331654214325	-0.242304251	0.065906762	-0.486438823	0.15290652352387468	0.23278505676208902	-0.205169624	-0.071748546	-0.003009536	-0.262000047	-0.230369464	0.19143935128425327	0.17070889633626402	0.021694087	0.12896759553442835	-0.240735938	0.12145845197965426	0.025108609250972056	-0.033582414	-0.093309235	-0.100310053
208	Q5VVD0;P62913;Q5VVC8;Q08ES8	RPL11	0.1767685547421279	0.071778123	-0.154836388	-0.048024828	-0.169049126	0.14247379096256924	0.22813202960441897	0.11574227881109013	0.061811092	-0.134085906	-0.036848926	0.039077056	0.2997189136578489	0.14847514684093385	-0.118987218	-0.454230299	-0.369931943	-0.208778365	-0.067031905	0.22906853814073883	0.21947567078085872	0.30367298200665876	0.20546769461112116	-0.209764149	-0.302891783	-0.004267872	0.037066836	0.031236763354945705	-0.024866721	0.13522846668758715	-0.043952592	0.10973561432929571	-0.344313536	0.12717076803550825	0.099792176	-0.090030939
209	P30050;Q59FI9	RPL12	-0.077384353	-0.03732212	-0.075814101	0.4785451208038039	0.010455973236595152	0.1730893341462175	-0.295510064	0.17649322484879354	-0.222023769	-0.10227558	0.10320351431707704	-0.054911988	0.2683516179991599	0.23650912243042585	-0.009305863	0.053559152	-0.320624475	-0.15676282	-0.053130871	0.3192880177018671	-0.034929828	-0.041041373	-0.134107495	0.14462567729442047	-0.397432157	-0.198330058	0.2467861610668873	-0.063506858	0.22069680939553984	-0.113680203	-0.017994684	0.16518495911570272	-0.141276048	0.077075773	-0.010174397	-0.116325351
210	Q6NZ55;A8K4C8;P26373;J3QSB4	RPL13	0.11125796432087967	8.205022461403069e-4	0.084205309	0.078028546	0.35446364408281866	0.21396502141476142	0.085173482	0.22075145118083586	0.38710495197883965	-0.578548933	-0.119126772	0.16493958993750057	0.49169039821773014	1.0362713171347115	0.2011258981927803	0.082177442	-0.50253008	-0.24268955	-0.136121158	-0.066030764	0.22139004852218605	0.033142897001671535	-0.279855843	-0.375775554	-0.357231655	-0.653853026	-0.454745127	0.065427925	0.2154857370203255	0.23100996170706625	-0.177578705	0.5763625378484083	-0.221014062	0.006412709	-0.207496167	-0.488609936
211	A0A384ME37;P40429;Q5QTS3;M0QYS1;Q53H34;Q8J015;Q0VGL3	RPL13A;RPL13a	0.21895430180589842	-0.080016892	0.2596163317356821	0.20011695703972665	-0.042982338	-0.022303758	0.040717810355006157	0.18699860345843214	0.20615442295410893	-0.466138871	-0.311995762	-0.169033385	0.23248723603420754	0.6275332445786839	-2.34E-04	0.32667101107701113	-0.329783527	-0.245265473	-0.339607484	0.19781728650086777	-0.036625668	-0.157578303	0.10230210002768997	-0.077242771	-0.365902183	-0.175245835	0.22058661490947198	0.13285124734385834	0.04494362	0.14462361225584908	-0.315722673	0.2865956037113991	-0.082792663	-0.059471955	-0.044172991	-0.106853801
212	E7EPB3;A0PJ62;B7Z6S8;A8K7N0;Q6IPH7;P50914;A8K3Q9	RPL14	0.093083121	-0.01893408	0.11084009337731093	0.2863916456509949	0.16236004947986873	0.037193863	0.12656668541664842	0.1429136454555538	-0.06314983	-0.302277202	-0.059222372	0.13155204577868432	0.08844915	0.2129866063958624	0.093870006	-0.212486889	-0.189845741	-0.020283451	0.14067353544195701	-0.150756076	-0.001252261	0.047277363	0.052025128667233654	-0.343112847	-0.096819809	-0.373254828	0.10521244804795928	0.061663045	0.1619818527155023	0.068776834	-0.076649176	0.1317685877422807	-0.140872027	-0.003778267	-0.081270118	-0.12162073
213	A0A087WXM6;J3QQT2;J3KRX5;A0A024R261;A0A0A6YYL6;P18621;J3QLC8;A0A0A0MRF8;J3KRB3;A0A087WWH0;J3QS96	RPL17;hCG_24487;RPL17-C18orf32	0.300323928	0.12284374983032036	0.23308533316670915	-0.044925339	0.1535915053136372	0.009625774	-0.19332498	0.19136605219376265	0.1205545326545176	-0.153035749	0.063981793	-0.018886442	0.4644226081374847	0.3424470056284237	0.018167305373976234	0.075626516	-0.454102555	-0.227214021	-0.177431202	0.11386910727751759	-0.017799125	0.010667486582164758	-0.188502318	-0.15658455	-0.454243665	-0.247903942	0.1133811912145265	0.21875100378636086	0.039430647	0.039531868	-0.035980132	0.27501230637996155	-0.201896687	-0.027120407	-0.111473127	-0.196255472
214	A0A024QZD1;J3QQ67;Q07020;Q0QEW2;G3V203;H0YHA7;F8VYV2;F8VUA6;B4DDY5;A0A075B7A0	RPL18	0.157793977	0.16616176829108964	0.032502211003966344	-0.225845274	-0.112970699	-0.025654966	-0.019312837	0.2136510725536182	0.046275674	-0.284104401	-0.136541467	0.073825856	0.41515035134538214	0.19874165509095415	0.061267808574791735	0.1854630393590494	-0.196088407	-0.132272065	-0.042658307	0.16363018482456243	-0.060570918	-0.093144253	-0.024455302	0.12788997153006929	-0.193379665	-0.228922844	-0.066432164	0.11881931882199132	-0.121490313	0.080204637	-0.115606671	0.225053272	-0.047632478	0.020133653110291968	0.003430139	-0.162911558
215	M0R3D6;M0R1A7;M0R117;B4DM74;B2R4C0;Q02543;Q53HD3;Q32XH3;B4DM94;B4DUV3;M0R0P7	RPL18A	0.22959740991608693	-0.042219365	0.19542110694201073	0.048242603	-0.09144325	0.009434553	0.009218975	0.37338761224461914	0.1969070806974627	-0.198906644	-0.031320608	0.1039287188047219	0.2783040738848317	0.2645559795104839	0.021589006204466805	0.012467889818599066	-0.344468913	-0.240095151	-0.180100938	0.070668731	-0.036649549	-0.064270276	0.071568105	-0.275576809	-0.251974103	-0.185812684	0.057546443101926144	0.12759971740784132	-0.011255364	0.19317122257178002	-0.042099511	0.1881496865332598	-0.190698725	-0.048693918	-0.089426327	-0.126746781
216	Q6IAX2;P46778;M0R181	RPL21	0.054878069	-0.18006752	0.12860668999988334	0.032073972554331295	-0.085573746	0.002093825	-0.004927652	0.14511849303097515	0.037076418681304645	-0.202821542	-0.156468946	0.04356081	0.2764866916542769	0.9009377301599326	-0.040192809	-0.251913413	-0.312498864	-0.238030938	-0.099274493	-0.013049004	0.10855447976381781	-0.024293526	0.05441424	-0.052729716	-0.029499928	-0.16985651	0.077397189	0.001139079	-0.017135316	0.059089086	-0.105243226	0.3790772043651679	-0.267481072	-0.001256339	-0.007536334	-0.040653083
217	K7ERI7;K7EJT5;K7EP65;K7EKS7;K7ELC4;K7EMH1;Q7Z4W8;P35268	RPL22	-0.050028632	-0.125380925	0.1494167030215625	-0.057976429	-0.289769531	0.1760043234710599	0.22209126354797315	-0.171588088	0.048993297	0.029306921	0.22190488400875516	0.1328807684041017	0.22178879932470402	1.1665474972431584	0.10228848481512987	0.064226464	-0.163512235	-0.18106323	-0.075395173	-0.322446147	-0.060572693	-0.496950781	0.18875681607447964	-0.104187963	-0.115519981	-0.242420941	-0.267393473	-0.008664285	-0.057247212	0.033165490705981175	0.12803085788673582	0.4968749271276641	-0.093449667	-0.152804671	-0.137460643	-0.208444798
218	C9JYQ9;H0Y8C2;Q6P5R6	RPL22L1	0.1687463391628408	-0.074066484	0.35601418572016463	0.23060457472749113	-0.248180775	0.11367592191147292	-0.156840421	0.1625027504843265	-0.069710479	-0.005029079	0.38420561858981095	0.012339273583489324	0.504843606	0.3451514093429226	0.045192623	-0.204466942	-0.282103623	-0.055375329	-0.02871373	-0.213387409	-0.164328259	-0.160146111	0.14435872927491644	-0.273803991	-0.384494171	-0.143133231	-0.003854998	0.150231347	0.032033241	-0.021349383	0.13050527111141863	0.2983958793615839	-0.180648631	-0.135476466	-0.096530458	-0.1771608
219	Q9BTQ7;A0A024R1Q8;P62829;J3KT29;J3KTJ3	RPL23	0.061227604	-0.013256571	0.062238698	0.023701275037197666	0.036293487	0.046044349718750856	-0.317506632	0.1486501184664813	0.10794327219082896	-0.0826469	0.056759936486004164	-0.059838593	0.40750816511286564	0.083551205	-0.420542381	-0.020535057	-0.221128844	-0.077022346	0.11602816012156819	0.038481919219799036	0.2345149086537147	-0.158515614	0.13607051245623322	0.051060968	-0.215648629	-0.124114225	0.10068121164458184	0.036736577	0.035346370648806795	-0.020304414	-0.028575186	0.023505663	-0.106228749	0.12967499599836063	0.009538622	-0.079693881
220	P62750;H7BY10;K7EJV9;K7ERT8;A8MUS3;K7EMA7	RPL23A	0.12245413192575956	-0.138712328	0.18495532236874399	0.18235472012428766	-0.15727144	0.10095064692464195	-0.007239178	0.33495633943377867	0.18449432319312314	-0.286361772	-0.207026998	0.06730217	0.22146672499884815	0.3233040331151018	-0.043522637	0.020076019861791927	-0.101313978	-0.186686216	-0.106202632	0.089342193	0.062847003	-0.010828252	-0.018454975	-0.212813767	-0.218428492	-0.050586127	-0.149054834	0.056232375	0.042011309	0.17073716146948112	-0.142028867	0.1670827069182904	-0.089308058	0.015328854413031768	-0.080698998	-0.139356484
221	C9JXB8;C9JNW5;V9HW01;P83731	RPL24;HEL-S-310	0.16473873894205343	0.014011502131995191	0.1649367303627424	-0.280354186	0.013774308	0.060586099	-0.057272808	0.15905043475934852	-0.110621869	0.011034661075256587	-0.033985043	-0.033724859	0.3133743721365975	0.3894126140377067	0.083512081	0.062266543	-0.266818716	-0.253633004	-0.393079725	-0.063720138	0.16144871408800868	-0.028541567	0.068234117	0.053505073	-0.18206668	-0.197191309	0.18112391585563303	0.11456232381226268	-0.068664593	-0.002948081	-0.018891747	0.26209968899816155	-0.152728392	-0.098450383	0.031065874	-0.066044691
222	Q6IBH6;P61254;J3QRI7;J3QQQ9;J3QQV1;J3QRC4;A0A024RBF6	RPL26;hCG_26523	-0.009101204	-0.061080793	0.08059468	0.12868438792523562	0.13301802663795428	0.25535710216956914	0.2956737496293553	0.19300280182906274	0.18784203359162466	-0.580707032	-0.087187175	-0.012353131	0.082711623	0.26531975163719634	-0.185541342	-0.308914083	-0.159609098	-0.41846177	0.028576102517879225	0.086322052	-0.060262755	0.2225582254102174	0.038828248	-0.053483666	-0.07628335	-0.14511515	0.15961176460051743	0.003470895	0.172353172	0.2255061950166799	-0.226749113	0.054163344	-0.29566165	0.0182118	0.069300936	-0.020595579
223	Q9UNX3;E5RIT6	RPL26L1	-0.139031768	0.14582712208436335	0.382054025	-0.388847189	-0.132987015	0.4173199523616847	-0.293138786	0.394935513	-0.229269907	-0.151589465	0.1250047238503831	0.40222862885675553	0.23365136454641225	0.044791871	0.49327310218333675	0.2451559736802836	-0.405738572	0.059908983	-0.163250176	-0.064183452	-0.174158524	0.610673329	-0.010586338	-1.393630144	0.031730567	-0.093798724	0.053654904	0.12961646000935576	-0.034838084	-0.04249106	0.12521462934093758	0.2572387792333289	-0.033557872	-0.133864051	-0.264514384	-0.002804418
224	E4W6B6;B2R4D8;A0A024R1V4;P61353;K7ELC7	RPL27	0.15156373695216835	0.053996786665683326	0.003290135	0.093580172	-0.163622722	0.073843507	0.02021547	0.17726799427624723	-0.040295827	-0.366607659	-0.091347775	-0.052875563	0.34172094395593505	0.5452805334785764	-0.07917116	0.10337312607827281	-0.105522425	-0.112447885	-0.305018978	0.014995601450304685	0.04679698	0.00978559	-0.201344224	0.12421530530326758	-0.118480212	-0.20777195	0.084580499	0.069616886	0.001266986	0.052395879142418486	-0.170276999	0.269276773	-0.038199061	-0.081075466	-0.022447776	-0.080557221
225	Q9BQQ5;E9PLL6;Q6NZ52;P46776;E9PJD9	L27a;RPL27A	0.033440318	0.1821390029458108	0.21662023835909602	0.09997229	0.1437584894104122	-0.045739328	0.14292792684970923	0.33440784265918877	0.2558205170968757	-0.1229123	0.051045867	0.126353852	-0.080566195	-0.58310312	-0.158189139	-0.18285029	-0.155949098	-0.378552149	-0.125078829	-0.003804341	-0.023393891	0.12521189391233992	0.046400379	-0.11852298	0.090612988	-0.067702093	0.19765214581249343	0.14406651966370548	0.065997151	0.24438542886859024	0.018162472734637558	-0.273952818	-0.239117179	-0.05075902	0.017696431227087726	0.073521014
226	H0YKD8;P46779;H0YMF4;Q59F34	RPL28	0.13813015476263682	-0.079258269	0.20062282923854827	0.13804699976385257	-0.213342762	-0.149795345	-0.109299766	0.071179872	-0.02697483	-0.212022847	-0.147877911	0.13815396453733217	0.25444941115630093	0.6333264814408482	-0.051592625	0.22599578481894966	-0.222571733	0.081830575	-0.421765322	0.079337014	-0.061518447	0.507295388	0.088965982	0.10968844584055334	-0.611860898	-0.192782083	-0.166360064	0.086498238	-0.075030369	-0.021698241	-0.073915598	0.2787277557401411	0.028418208840992193	-0.134648918	0.2353166052798438	-0.323667682
227	A0A024R326;Q6IPI1;A0A3B3ITT5;P47914	RPL29	0.6687744967032622	-0.087239531	0.23979745049471773	0.1677802821043097	0.1761530920471301	0.26520170103597734	0.2981022262596115	0.3739821396938394	0.062651625	-0.474097552	0.087429514	-0.078618525	0.4223049528903359	-0.019978255	-0.059939885	0.268213287	0.18493730740109882	0.031823999	-0.533693709	-6.11E-04	-0.139017127	-0.707946999	-0.418971992	-0.525993095	-0.54563164	-0.057414417	0.4020017793409722	0.2737774719482159	0.20304502506247138	0.24491199706082709	-0.155095521	0.11412893744846461	0.161658198	-0.224440653	-0.550970695	-0.067014759
228	P39023;Q8TBW1;B3KS36;Q96QL0;Q9NY85;G5E9G0;Q9BT63;H7C422;H7C3M2;Q49AJ9	RPL3;rpl3	-0.009812321	0.034549973	0.11486674355227869	0.023643679299152145	0.028721919469084225	0.093936831	-0.024398211	0.1257315525857579	0.033490777527672204	-0.216734359	-0.184170464	0.1306229454253219	0.2991904972046029	0.2822834084360665	0.049813966	-0.145519828	-0.351243265	-0.360012029	-0.204153936	0.063390125	-0.105005505	0.17914991290515306	0.20615930222290385	0.006654699	0.031325362	-0.117440993	0.014959215	0.046534798465928784	0.048767476547137714	0.044941373	-0.090093959	0.2104292906315369	-0.285591707	-0.081923105	0.1306546381226406	-0.023718805
229	A0A024R9D3;P62888;E5RI99;A0A0C4DH44	RPL30	-0.03269717	-0.124514001	-0.068487221	0.2029485580088053	-0.026004054	0.079405882	-0.108179751	0.035768917063366934	-0.057102538	-0.336515523	-0.038951932	-0.075125716	0.3349244843686767	0.25340328987538213	-0.238770036	0.1721641764269603	0.11663367568140999	-0.045752483	-0.263033447	-0.069833603	0.017201586666055674	0.053609952	0.001716557	0.34011044579209976	-0.177203598	-0.082352797	0.13663634580438266	-0.075232797	0.085450129	-0.043171124	-0.150197724	0.11651924592764544	0.081015123	-0.105221821	0.13181231836930346	-0.04097335
230	B2R4C1;P62899;H7C2W9;C9JU56;B7Z4E3;B7Z4C8;Q76N53	RPL31	0.16270487721158572	-0.054993266	0.3109759367781125	-0.260539986	0.017149626537105996	0.028305590077967843	0.14796064546409218	0.2601444420630586	0.089236386	-0.102288567	9.548312747334421e-4	0.041970797992131034	0.3155953552744892	-0.287721916	0.14087018515936348	0.11366097712103175	-0.201486158	-0.164656056	-0.192216142	0.2934437073703697	0.027112807	-0.221715291	0.034931068	-0.066984286	-0.249308859	-0.027359211	-0.155747494	0.13956251595490746	-0.071694923	0.16578049107963264	-0.019787646	0.056247875	-0.084160412	0.042780124	-0.084589503	-0.144138522
231	D3YTB1;A0A024R2G7;F8W727;P62910	RPL32	0.4389890168061029	0.39450403555625524	0.16265992919951797	0.33169415321442686	-0.262603825	0.017936093	-0.217051702	-0.079970019	0.029215036151527794	-0.374717617	-0.242550824	-0.111069657	0.6669770424043329	0.6757573388240207	0.27187004167211376	0.36211390765119483	-0.060471687	-0.320848948	-0.525273101	-0.060163058	0.1877348397346218	-0.501890327	0.099990127	-0.444716658	-0.365850378	-0.152806127	0.080542367	0.3320509938539587	0.029008807	-0.089268895	-0.242779366	0.5382014743001567	-0.006402242	-0.132567106	-0.28220562	-0.146038046
232	P49207;A0A024RDH8	RPL34	0.3108283323442763	0.13573508647971147	0.23445301993485312	0.23050920334748917	0.033965697297866235	0.19903089800167556	-0.091223505	0.265643832	0.2581301782457806	-0.747547334	-0.137279692	-0.040834711	0.38079168234531047	0.31275224173075616	-0.238153053	0.1834379105753503	-0.268027054	-0.361271508	-0.222711801	0.010921340750016724	0.1824511144825716	-0.348499861	-0.117141302	-0.278928107	-0.021816922	-0.123330426	0.2581147376104969	0.22700547958628128	0.15450193288234462	0.14418350170495836	-0.308553912	0.15179695696627704	-0.148620217	-0.009779782	-0.248189757	0.037655797
233	P42766;F2Z388;A4D2M5;A0A024R866	RPL35;LOC154880	0.43791142229929647	-0.415103721	0.6114146469188536	-0.270781603	-0.864427798	-0.044806021	-0.380619396	0.10488743963057619	0.037898825	0.41051559967082574	0.1746447998507561	0.5162669392525678	0.517638391	2.176104511605104	-0.892329856	0.4548886474738439	-0.60231741	-0.047389261	0.35394017848050985	-0.238192512	0.4439723565112179	-2.965705602	0.4693593973448819	0.18823437774866927	0.39236419969792385	-0.586474674	0.018106120697842044	0.21140744937161077	-0.393338474	-0.07927771	0.3671424462580489	0.6004710155863455	-0.064939341	0.1865733410520575	-0.769370609	-0.058668118
234	C9K025;P18077;F8WBS5;F8WB72	RPL35A	0.2788689123861334	1.2035216502037274e-4	0.25109048808302625	-0.238372033	-0.142048176	-0.130883662	-0.026682715	0.2214565216451095	-0.029631878	-0.190017023	-0.174012212	-0.466641821	0.16479556815471957	0.7590093246920447	-0.448235855	0.2573968806779967	-0.267585865	0.063358182	-0.324576277	0.11138193573134064	0.6325045401193023	-0.295234233	0.011451504	-0.145814329	0.024270365	-0.336925122	0.4409566288607794	0.176693251	-0.170434624	0.055047309356207566	-0.276890352	0.158523013	0.017723065708812213	0.1397700662149238	-0.143199019	0.042767290493752795
235	Q9Y3U8	RPL36	0.46836353412853726	0.27013754041047666	0.4216280498709373	-0.587357752	0.10159548704699989	-0.044910173	-0.005966998	0.2966591130877112	-0.239611649	0.029336841	0.2320072945447548	0.558039415	0.536218234	-0.112150731	0.46578520635726134	0.7098121103131351	-0.333387639	-0.210946244	-0.470342097	0.14894635506689446	-0.652963679	-0.887399983	-0.059335535	-0.039315088	-0.12662597	-0.397567786	-0.070647856	0.3867097081366504	-0.176890813	0.017026821870153346	0.2731278500969997	0.29661757	0.055159409	-0.324786474	-0.328683535	-0.198280537
236	H0Y5B4;H7BZ11;J3KQN4;P83881;H7BY91;H0Y3V9	RPL36A;RPL36A-HNRNPH2	0.26103819210962004	-0.016875082	0.16017788141708775	-0.424304644	0.5731287099900173	0.10512382810750827	0.14495063066964264	0.2674993600558737	-0.070835894	-0.076919354	-0.052116287	0.035522777	0.16276254315602487	-1.479693682	-0.290465939	0.22059087298137636	-0.260466042	-0.145736163	0.09305423	0.294105242	0.091724856	-0.132013482	0.15446053054158657	0.11944341855503575	-0.489153563	0.38337284193916893	0.3716242167986313	0.13478033065121722	0.084649298	0.11387136563073154	-0.031170955	-0.535799026	-0.061870444	0.15962810922077075	0.047296822	0.088614499
237	Q969Q0;B2R4V2	RPL36AL	-0.043315675	-0.014579709	0.055990178200687774	0.19953668744471145	0.098654036	0.16906631110578488	-0.041712736	0.1386697269769474	0.078829468	-0.223635759	0.058894153	-0.059154977	0.33271881100496004	-0.044013158	-0.073675788	-7.29E-04	-0.280858215	-0.313136351	-0.07377391	0.055563553	0.1059986409025067	-0.410144879	0.2519120004088482	-0.007651566	-0.049649342	-0.079994104	0.17019201803452633	-6.35E-04	0.15575234491831966	0.058595486083387556	-0.074632194	0.071676622	-0.198241327	0.029262761503932862	-0.055294815	0.013516190904232254
238	P61927;D6RG19;A0A024R0A2	RPL37	0.067194583	0.18909563855738887	-0.415908185	0.21828494334270404	-0.154047308	-0.195798631	-0.135261794	0.7324289917577063	0.006862805	-0.418853613	0.022601707	-0.126971947	0.5805240023664995	0.32615990837000003	0.008935471	-0.266659652	-0.282431401	0.063338837	0.15560300824121326	0.19022062270284687	-0.087449582	0.017703890465886093	-1.113847753	0.023386435	-0.174457003	0.11422446913098644	0.6551215568043336	-0.053205988	-0.043853665	0.20134333432195733	-0.174407951	0.3052064606140925	-0.161917405	0.086124683	-0.357585809	0.1982963408472917
239	C9J4Z3;P61513;G5E9R3;M0R0A1;Q6P4E4;E9PEL3;M0R2L6	RPL37A	0.13028391450995705	-0.266695461	0.049247437103538745	0.1576978426578867	0.15423690342546376	-0.010779163	-0.036378339	0.22335405209714002	0.10521494473307606	-0.070774695	0.2760072016058966	-0.134065384	0.087695147	-0.030589109	0.084207387	-0.087169906	-0.44144201	-0.130724361	-0.2420522	0.018227205708965855	0.038407601	0.064585578	0.3370647020418221	-0.145969778	-0.205836573	-0.030057669	0.10630473087556928	-0.029054703	0.10038519449803261	0.097396886	0.023722374	0.047104475	-0.219778759	-0.061805798	0.085226834	-0.043196504
240	A0A024R8P8;P63173;J3KT73;J3QL01;J3KSP2	RPL38	0.27779426033087234	0.10550190087938029	0.4212641003207211	-0.409625477	-0.139808968	-0.47883083	-0.38973694	0.067317149	-0.242993067	-0.521237822	-0.09042709	-0.478097048	0.7652196297957103	0.7654040025802762	-0.318976979	0.6056974569532638	-0.029204128	0.18154547380333919	-0.38361918	0.033991203	0.7259081257217348	-0.433262644	-0.008565919	-0.179126288	0.036637588	-0.502830432	0.6200619210988519	0.2681867538436579	-0.342755092	-0.188470953	-0.363253986	0.40388221768769333	0.2526796010278767	0.12542671638758174	-0.206984951	0.051289693
241	Q59GY2;P36578;B4DMJ6;Q53G74;H3BM89;B4DFI6;B4DMJ2	RPL4	0.13666617251546775	-0.067253082	0.17090579242988588	0.098384915	-0.20583634	0.12082177913116093	0.1489354228973992	0.21080842200758612	0.13578293446155815	-0.250789431	-0.095815366	0.035763166328413316	0.075493945	0.6065995606261559	0.090940524	0.087264633	-0.36697635	-0.255932501	-0.194186881	-0.002313722	-0.11413576	-0.034541928	0.1896387673576608	-0.00637146	-0.193725332	-0.095551112	-0.224576771	0.080106294	0.004456785	0.16517559312218016	-0.103613877	0.25767800994114826	-0.178548072	-0.103545454	0.049575126	-0.171284405
242	A2RUM7;P46777;A0A2R8Y6J3;B3KTM6	RPL5	0.081649882	-0.087531491	0.051429551	0.4845474543190079	0.095348576	-0.079350459	-0.074272795	0.018321202	0.13694459279320287	-0.359551598	0.009348455	0.017636995543280888	0.18763488089791847	0.33612897788258655	-0.156681337	0.047844398	-0.358510649	-0.232586828	-0.337970782	0.093074592	0.016703512	0.13939468508688097	0.055334652	0.006809843	-0.232480723	-0.075037575	0.2158219861057133	0.015182647358962317	0.1668485237824699	0.026997666548410716	-0.110855383	0.1223608406575133	-0.18108436	-0.076064226	0.067179727	-0.030565437
243	Q8TBK5;Q8N5Z7;A0A024RBK3;Q9HBB3;Q02878;B2R4K7;B4DRX3	RPL6	0.19464249006499104	0.20354290296657324	0.20544534008966384	-0.048122247	0.08045889	0.022926786727278745	0.17207161442151334	0.22986551043479198	0.09210037	-0.231616796	-0.08154828	0.020374489	0.17848821131062262	0.002927371	-0.111787074	0.025339840863871865	-0.274351801	-0.227416195	-0.078281011	0.050489405	0.080615255	-0.079043043	-0.023390638	-0.037983388	-0.214328906	-0.056240788	-0.095178311	0.20121024437374369	0.018421143100457265	0.16467916508555847	-0.097596862	0.023209503	-0.158809385	0.017607883054144888	-0.04680569	-0.121916002
244	P18124;A0A024R814;A8MUD9	RPL7	0.19903765725710526	-0.195876809	-0.024732568	0.050813659	-0.799420723	-0.075818167	0.081927158	0.2814545154660437	-0.09859758	-0.357010756	0.11854832081807903	0.078762264	0.4243639900137743	1.3695603651401957	0.04501273	0.057629437776126974	-0.417027311	-0.198541297	-0.354486873	-0.19045712	0.4175676802283314	-0.100188783	0.1858404623400523	0.044001737	-0.206233788	-0.275585388	-0.060542813	-0.007190573	-0.27480841	0.088261364	-0.053233391	0.6129790284633307	-0.185979723	-0.042458771	0.043217805	-0.180787329
245	A0A024RD36;Q6DKI1;R4GMU7;B7Z4G0	RPL7L1	0.6453530086861164	0.5319164236082286	0.5390846388169136	0.3984935359093791	0.33988282725438357	0.093697205	0.3382302857177536	0.2117762524146263	0.6731593534580538	-0.112003683	-0.052327966	-0.561885705	-0.36207532	-0.574866703	-0.667181211	-0.405866708	-0.391618803	-0.122485675	0.009311471	0.15433761577620006	0.33106130874406653	-0.405981797	0.4348286061105949	0.1153157360419187	-0.250357125	-0.822898124	-0.086899449	0.5721180237037529	0.2773578561714731	0.40772196386347886	-0.242072451	-0.534707745	-0.306657062	0.16490346531525807	0.048054182	-0.386718233
246	P62424;Q5T8U3;Q9BY74;Q5T8U2	RPL7A;RP-L7a	0.16048162391800705	0.12618847095062885	0.12224966314484442	0.15885327603726215	0.043471659970629344	0.059053446	0.11346565580723317	0.096684352	0.15543010729511295	-0.267612912	-0.125309782	0.06781293	0.19123425697594415	0.2771612433805062	0.020085928599710576	-0.165520994	-0.268054989	-0.242276239	-0.0458637	0.061068641	0.002143358	-0.136963572	0.022662287416831337	-0.202523694	-0.179119085	-0.146022809	0.10122087674668655	0.13630658600449244	0.087126127	0.12186003852719719	-0.108369922	0.16282714298538697	-0.225284074	0.005782766	-0.105608326	-0.074640339
247	P62917;E9PKZ0;E9PP36;G3V1A1;B4DVG7;E9PKU4	RPL8	0.20239225555871238	-0.232091744	0.11735137224221963	0.3064126885881957	-0.468068496	0.013933785008171764	0.043895088	0.27269414811902953	0.22544575608880768	-0.269648006	-0.004084473	0.052635067	0.027495957	1.400815097965536	-0.078576118	-0.181331106	-0.328288454	0.021819319	-0.149376486	-0.2508546	-0.122472176	0.17638751098063132	0.18153118904506077	-0.365294101	-0.383258737	-0.357103436	0.14763870010823868	0.029217295	-0.049240674	0.18067833080831677	-0.073699137	0.44991164551897456	-0.162600081	-0.174234421	-0.002458467	-0.197574491
248	Q53Z07;P32969;D6RAN4;A0A2R8Y5Y7;B4E1M5;E7ESE0;B4DLV8;H0Y9V9	RPL9	0.044130885	0.077138877	0.022964347	0.060533959	0.17026225162457115	0.058052466	-0.013440103	0.23760426585317396	0.094583712	-0.127716293	0.3358022295489426	0.2317474542868382	0.36543755244662035	0.14861269568353289	-0.053014904	-0.068572498	-0.102489201	-0.11225085	-0.160320783	-0.243397365	-0.159026496	0.1377464643431843	-0.353744666	-0.385643618	-0.270193125	-0.165844589	0.23103733065454005	0.048078036	0.096282892	0.10624929167254446	0.14661113034982587	0.15367844793004784	-0.094437516	-0.187581548	-0.200547273	-0.068333461
249	Q9Y221;J3QLW7;B3KM49	NIP7	0.028070651	-0.247658412	0.3916570777947538	0.08865007	0.17016029561633436	-0.217868792	-0.039428297	0.09296343	-0.098213082	0.021142318	0.026234302	-0.039099116	0.058405811480392984	0.12701174491542647	0.2165820412969555	-0.11313578	0.008519513	-0.043060305	0.14345435901700754	-0.182305108	-0.092447106	-0.246886609	-0.252360605	-0.059542689	0.11966097975829451	0.20949148758276684	-0.069998181	0.057356438964191986	0.013647191109776937	-0.014892649	0.002759168	0.13399986589759263	-0.049225524	-0.043765952	-0.186263301	0.086384762
250	Q9UBM7;A0A024R5F7;A0A1Y1B909;A8K0D2;E9PM00;X5DNI9;X5DRD7;E9PJ54;X5D9E1;A0A0S2Z3S3	DHCR7	0.081920001	0.3296132852905042	-0.191361842	0.070902828	0.5205898813092743	0.2710481822717025	-0.346623774	-0.127278715	-0.333855598	0.22858766340003903	0.025873513244093115	0.1225011024802723	0.1473727035019664	-0.684633618	0.19840669864509097	-0.080678252	0.1635359599028175	0.24401012541670367	0.021360592394130733	0.17765538672022294	-0.426449553	-0.330868639	-0.321023474	0.21122922734985497	-0.024603767	0.012882048793170717	0.039888032	0.073390481	0.28751363053774015	-0.269252696	0.12565409304146913	-0.112951405	0.10895594429155893	-0.075811191	-0.146887629	0.009388771
251	A0A024R819;A0A024R858;P36639	NUDT1	0.020690626152571136	-0.206681081	0.18088089863393259	-0.003615664	-0.393968455	0.28286385554632726	0.10288458168450063	0.40003985922813007	-0.224851835	0.13086355441821948	-0.443803456	-0.008781754	-0.098674111	-0.140386516	-0.061857519	0.25685193462332767	0.3864272396599808	-0.0174212	0.29214579160097837	0.6462353530904257	0.1870213151550499	-1.11478702	-0.619803106	-0.234933825	0.2761971248973918	0.10509381050721317	0.30136959722642265	-0.001703185	-0.038240088	0.092690869	-0.107240552	-0.100306048	0.20861932466708613	0.37513415328215133	-0.656507984	0.22755351087700823
252	A0A024R6R4;P08253;H3BS34	MMP2	0.0514706	0.15064181868371518	-0.001647618	-0.472032986	-0.396662105	0.17162660612455344	-0.152505234	0.4680182415474577	-0.032401078	-0.575582491	-0.410912856	0.033756286	0.185268155	0.3924178281763463	0.6775797692340366	0.4161229376659701	-0.058971185	-0.014141731	0.044772545006260954	-0.061547924	-0.500338367	0.09153928	0.2767184538249374	0.01005629	0.14799393405193406	-0.16766914	-0.273570029	0.0668216	-0.232356162	0.094370643	-0.317579687	0.4184219174971523	0.11433667398745392	-0.172371249	0.1261046745005676	-0.097748412
253	P11021;V9HWB4	HSPA5;HEL-S-89n	-0.152475405	-0.355475718	0.053906354	0.23788316893683017	0.1574885492184544	0.10979972851472293	-0.14976765	0.10464278221814084	0.016220706	-0.244719166	-0.020678947	0.1027579875475106	0.11349293283159682	-0.030727103	-0.121541427	-0.019721418	-0.117631394	-0.349283598	0.034681523	0.048172976	0.16817058138594101	0.3813408241316213	0.3519283488422198	0.030919902	-0.298372744	-0.090352863	0.039341068	-0.151348256	0.16839048222333583	-0.009634721	-0.054213375	-0.012925199	-0.162212137	0.083675027	0.2547296917814327	-0.116461513
254	Q7L2J0;A8K5Q1	MEPCE	0.1592190669063801	0.2977610983884612	0.052252616150626985	0.086624299	0.16940567073426452	0.053878038623776714	0.07301213	-0.039645265	0.01925176	0.12537535099215427	0.046960585	-0.100110487	-0.231565725	-0.196172094	0.15192428108029424	-0.177833545	-0.03855628	-0.133183263	0.12382569957443727	0.067687248	-0.054871357	-0.05466381	-0.104223435	0.20056399273006453	-0.021746544	-0.265884281	-0.209285752	0.16974426048182178	0.10330266946223624	0.017539541732109684	0.024075149825364593	-0.091937846	-0.116524363	0.045547197	0.013892249187906103	-0.165638859
255	B2RB33;Q8NE26;Q5HYL0;Q9UHI8	ADAMTS1;DKFZp686E01144	0.13173257335165306	0.1286113245756027	0.4072479231039858	0.31427399014242946	-0.017543593	-0.152982403	0.32916813641402926	0.5768730847340969	0.29242064202984913	0.13847401414436514	0.15889524752188053	0.043638151651644794	-0.107557258	-0.466364249	-0.019578391	-0.773348374	-0.358409582	-0.326403793	-0.023204699	0.3548119795480278	0.2774841622618768	0.2478299272986242	0.22794706947876192	-0.200329823	-0.447373085	-0.314499141	-0.421813834	0.22253060701041483	0.047915998	0.3994872877259908	0.11366913777263114	-0.197833299	-0.486053916	0.20303048083444597	0.091815725	-0.39456202
256	Q8TE58	ADAMTS15	NA	NA	NA	NA	NA	NA	NA	NA	NA	NA	NA	NA	NA	NA	NA	NA	NA	NA	NA	NA	NA	NA	NA	NA	NA	NA	NA	NA	NA	NA	NA	NA	NA	NA	NA	NA
257	A0A1B0GTY3;O95450	ADAMTS2	-0.698383368	0.32144892315649776	-0.050405185	NA	0.2605913185618107	-0.027224938	NA	0.2741957577827051	1.5540337851003019	-0.349437804	0.5413576289240514	0.018948966813945894	0.9793483894050992	-0.328215612	-0.834963486	1.0779543772229196	-0.856476902	-1.310988047	NA	-0.102776999	-0.330232834	0.33675191862917797	0.045999138	0.7112023586525659	-1.383376543	0.15064915412019428	NA	-0.14977726	0.10935247349435505	0.9067840547411856	0.06295888	-0.068607619	-0.370500907	-0.223835633	0.3573204218093001	-0.623694411
258	E9PBD5;G3V1X8;P59510	ADAMTS20	NA	NA	NA	NA	NA	NA	NA	NA	NA	NA	NA	NA	NA	NA	NA	NA	NA	NA	NA	NA	NA	NA	NA	NA	NA	NA	NA	NA	NA	NA	NA	NA	NA	NA	NA	NA
259	A0A140VK05;Q92667;B4DN86;I3L0W0	AKAP1	-0.182478783	0.075583448	-0.267460161	0.037552541	-0.079163118	0.12512671466240208	0.014402805849166318	-0.007336241	-0.232373077	-0.052068598	0.094522018	0.16661533944809656	0.12635316279568817	0.2136854128768489	-0.058165115	-0.053606802	0.08907046	-0.037064467	0.097394064	0.14207779597147507	-0.030994798	0.054976440176473934	-0.161687558	0.3610123160252718	-0.004765187	-0.271632036	-0.15957658	-0.124785165	0.027838712800534935	-0.07510217	0.069689586	0.09395782	-5.34E-04	0.069492354	0.084767066	-0.145324601
260	A0A0S2Z4Y8;A0A0S2Z4Z7;O43572;E7EMD6;Q2XPN4	AKAP10	0.32912904381464286	-0.341668167	-0.110382416	NA	-0.161990025	-0.172710333	0.018357409337351475	0.13029606283766157	0.39133343972537693	0.091331378	0.057489466	0.45685557347142836	-0.497134948	-0.302682782	0.07313577	-0.270370358	-0.152496921	0.21002092326920194	0.38856970053627854	0.16390387784765337	0.1367461146226061	-0.165037442	0.2719721344606966	-0.849527781	0.16316073471650747	0.14884339267428567	-0.007143846	-0.034775692	-0.161152024	0.18619379207432166	0.20809029364020326	-0.236029165	-0.064750631	0.23593805244303867	-0.241332875	0.10781824848438198
261	Q9UKA4	AKAP11	0.1668589784572083	0.058324546045750415	-0.049993958	-0.02241146	0.23441396178219098	0.19339719671165806	-0.077548703	0.1704799616004141	0.08826676	0.082917998	0.044526831490668925	0.2547524353443277	-0.197623279	-1.022660459	0.031415007	-0.12292857	0.062853015	-0.312673227	0.16372064232243247	0.079438642	-0.038610488	0.057912194642380364	-0.023223917	-0.117784421	0.15770033255215754	0.22834758030146232	-0.089867602	0.058396522	0.13513323285999412	0.06039934	0.12739908844001643	-0.396289577	-0.124249594	0.068182932	-0.027698715	0.09872677
262	Q02952	AKAP12	0.12413398881073938	-0.075391751	0.032553822	0.17273332963107887	0.023893219389151787	-0.025554132	-0.028877167	0.07909139	0.056703537555544206	-0.178009786	0.040688815	0.13055653209014303	-0.078723242	-0.127911521	0.004421896	-0.25540747	0.033730956	-0.200104646	0.069512411	0.017748362183909284	-0.017722282	0.29159087642303827	-0.019646095	-0.026564564	-0.068282998	0.050197433	-0.025360915	0.027098686710242393	0.057024139	0.035639253	-0.002254813	-0.067404289	-0.14059372	0.023179496823486998	0.081793406	-0.01448216
263	A0A2X0SF55;Q12802;B7ZW05;A0A087WTD7;A8MYJ1	AKAP13	0.020566550374125196	-0.11978578	-0.066822679	0.2031707428745421	0.1551918356322626	0.16768935544973773	0.1954324096389833	-0.121188636	0.085300465	-0.104891433	-0.023945612	-0.025561621	-0.201002597	-0.37679392	-0.173188733	-0.26884542	-0.083365258	-0.206371739	0.064610753	0.18179901061746928	0.1599313432098705	0.13744548371553977	0.11430191883850509	0.16943440852994357	0.077796664	0.1535141334869899	-0.114421649	-0.055347303	0.1753506446521808	0.053181413	-0.051466222	-0.250328417	-0.186194139	0.13544703573383626	0.14039393702799516	0.03896305
264	Q02040;X6RAJ1;Q05DA9	AKAP17A;SFRS17A	0.17859893526443443	0.18132758308768177	-0.128372249	-0.068015585	-0.01799588	0.029423497182928113	0.036003165	-0.199593604	0.022396978162893297	0.22593990293867125	-0.017658988	0.054741263	-0.382895665	0.10584868651598285	0.31324326552468024	0.020744576125347667	0.17281133027195866	0.049247307	0.009623257	-0.202966713	-0.33286714	-0.03025802	-0.083566593	-0.026723833	0.17401423097565716	-0.0830976	4.789006272762751e-5	0.077184757	-0.018862656	-0.047064487	0.087674059	0.012065429074283497	0.080934404	-0.175403532	-0.046849482	0.030321507
265	A0A024R152;A0A024R167;B4E2K2;Q9Y2D5;C9JVY5	hCG_28765;AKAP2	0.010414206592070334	-0.093727068	-0.050896996	-0.001152837	0.013241314115412895	0.027902381	0.19025342277416946	-0.07620063	-0.181128008	-0.110409911	-0.012141048	0.026185871821924098	0.005999455	0.15275310323721336	0.002079337	0.057657404	0.001734802	-0.068655206	0.027812072548075918	-0.069543073	-0.213919293	0.1394203421301878	0.12186428692340323	0.044362338588499896	-0.210941405	0.024513330385974322	0.24252180645461693	-0.044736619	0.013330286006052048	-0.022358405	-0.032121696	0.053610632	-0.003087667	-0.085216764	0.10188232254736265	0.018697910700022167
266	A0A075B6R4;A8K8U8;A0A384MQY7;Q5JQC9	AKAP4	NA	NA	-0.517042483	NA	NA	0.7324624717581706	NA	NA	0.18103285676615227	NA	NA	0.082310744	NA	NA	0.41849928199046943	NA	NA	0.6844147897800514	NA	NA	-1.435443597	NA	NA	0.17772760861967588	NA	NA	-0.323961673	-0.517042483	0.7324624717581706	0.18103285676615227	0.082310744	0.41849928199046943	0.6844147897800514	-1.435443597	0.17772760861967588	-0.323961673
267	O43823;Q8NE02;Q9UG73	AKAP8;DKFZp586B1222	0.039143616	0.27719399324678384	0.072474264	0.15753234924066997	0.1838750480869049	0.046540453583433276	0.29371946831162077	0.049997521	0.085769026	0.13478873946663608	-0.211027607	-0.06930222	-0.336290794	-0.336194637	0.14795885077732274	-0.109935679	0.004577402	0.13548783083385396	0.14070099614059967	-0.214642399	-0.328379794	-0.105279909	-0.133579991	0.13024939857294915	-0.039532082	0.22391249238558278	-0.239756339	0.1296039577185468	0.12931595030367038	0.1431620050609042	-0.048513696	-0.174842193	0.010043184841909684	-0.134107066	-0.036203501	-0.018458643
268	Q9ULX6;A0A140VKH3	AKAP8L	0.10713579427354325	0.11778397542164702	0.095923218	0.12287911168570692	-0.0547806	0.008463212	0.286340672	-0.058665058	0.08960167	-0.197321478	0.079605518	-0.414004617	-0.328836284	-0.470427784	0.12490866202645245	-0.287168538	0.067639899	0.092245884	0.1769836566719989	-0.034364474	-0.124120892	0.23709142255898696	0.1454620894175021	0.16364997714938342	-0.031070467	0.064512751	0.020532678132331963	0.10694766260130183	0.025520574672545326	0.10575909481035356	-0.177240192	-0.224785135	-0.042427585	0.006166097	0.18206782970862515	0.017991653988289707
269	Q99996;A0A0A0MRF6;A0A0A0MRE9;Q96KG3	AKAP9	-0.105799081	0.1482389254479969	-0.05595718	0.001655832	0.040090818576871724	-0.09642175	0.15361894355509695	-0.249838963	-0.043587763	-0.099830078	-0.087174522	-0.136436422	-0.23129249	-0.045400196	-0.037335079	-0.044340366	0.10020828819160829	0.1585792897109629	0.11808741606347907	-0.038024499	0.014777017880091435	0.18344416621490284	0.055357666	0.19990664994583537	0.028015308340486496	0.030486353715664386	0.038971711	-0.004505779	-0.018225033	-0.046602594	-0.107813674	-0.104675921	0.071482404	0.031613312	0.14623616082742283	0.032491125
270	Q96D53;A0A024R0Q9	ADCK4	-0.361027171	0.1807480728930849	-0.072877906	NA	0.23475189724293571	0.11091757206163545	NA	0.104885167	0.10014564619157773	NA	-0.073095736	-0.677416963	0.37563419516065705	-0.201396565	-0.45528335	NA	-0.144415715	-0.153934965	NA	0.136794787	0.60129195	NA	-0.534395401	0.10654213314991776	NA	0.26230645128653785	0.4598258999503952	-0.094278311	0.16294209161492434	0.092622764	-0.385148992	-0.10357455	-0.159067983	0.3591507254538683	-0.223819277	0.3511735325811038
271	P42684	ABL2	-0.448239879	0.47061371153534864	-0.283277445	NA	0.00632419	0.4435368318010472	NA	0.1716746262994733	0.6130075601985184	NA	0.24427410165065985	0.018639225646959637	-0.056842694	-0.293519764	0.052401987	0.21847872915943975	-0.018851916	0.41433992388470153	NA	0.10202690280765458	0.036088929	NA	-0.285388682	0.4168596027445101	-0.045842902	-0.212533276	-1.563769763	-0.119690895	0.19220748696292073	0.3596180693879592	0.09873364	-0.132043181	0.17193255499248453	0.036334892175728606	0.033012437	-0.640105004
272	A8K0A4;A0A1U9X777;A0A0G2JJD3;O95870;A0A0G2JI89;B3KNX9	ABHD16A;BAT5	-0.170151364	-0.082527504	-0.19076356	0.003801465	0.1041287107596629	0.3209647614947688	-0.02797506	-0.009902203	0.030536233181150927	0.023804323487681626	0.29966597809155177	0.3170282514116493	0.5599362527304106	-0.403236076	-0.605507934	0.19680525703638935	0.20537121994594323	0.44134427478430904	0.044065503	5.625035139884718e-4	0.20307736791029138	-1.041007323	-0.05432721	-0.509688297	0.21026161762910564	0.052554697	0.081178116	-0.147814143	0.14296497911138517	-0.00244701	0.21349951766362854	-0.149602586	0.2811735839222129	0.082568458	-0.53500761	0.1146648099351299
273	B6VEX5;B6VEX4;B6VEX3;A0A0A0MRT6;Q8IZP0;Q59G41	ABI1	0.058318487	0.033074561746621135	0.07684226	0.086894046	-0.157761768	-0.065376259	3.579379415339255e-4	0.22139496723771637	0.065915968	-0.127274305	0.004017011	-0.072413671	0.066690438	-0.105737682	-0.072003643	-0.178102289	-0.011296967	-0.061816762	-0.187320564	0.002328188	-0.033493816	0.3127247882974119	0.087001864	0.047248922	-0.017593022	-0.045890769	0.073272078	0.056078436	-0.04541466	0.095889624	-0.065223655	-0.037016962	-0.083738673	-0.072828731	0.14899185823965203	0.003262762
274	Q9NYB9;F8WAL6;A0A0C4DG21;E7EP65;E7EW77;E9PEZ7;B7Z836;Q53RS4	ABI2;ABI-2	0.3218652707002916	-0.279354987	-0.56420858	0.12950108445157374	-0.277796519	-0.583619782	-0.15577327	-0.318131164	0.6259594051134966	-0.02022429	0.3582360887325242	0.14670805024828343	-0.074424379	0.6533103269478732	-1.812023082	-0.141698281	0.047692786061715044	0.6485819389070626	0.10381835541259933	0.3531499340273902	0.7244370130053216	-0.138070063	-0.292126775	-0.127893065	0.15024087936242062	0.055018611	0.46682449179611235	-0.173899432	-0.243971739	0.050684990305401224	0.16157328313444969	-0.411045711	0.18485881466408075	0.39380176748176843	-0.186029968	0.22402799389796552
275	Q8IZT6;B3KWI2	ASPM	0.051987546	-0.038568561	0.042069032	0.12157799982682647	0.1883533319000066	0.1251307673785395	0.098501448	0.077198381	0.10087706124358985	-0.086585467	0.029247813336985624	0.10753637857333967	-0.115191996	-0.028140261	0.12993063404781627	-0.284652298	-0.052922924	-0.102207046	0.054609212	-0.166758227	-0.19324983	0.20616616471309807	0.093132062	-0.10329896	-0.00386868	-0.066264932	-0.18460865	0.018496005344912907	0.14502069970179185	0.092192297	0.016732908	-0.004467207	-0.146594089	-0.101799615	0.065333089	-0.084914087
276	H3BRF9;Q96K21;H3BN64;H3BRM1	ZFYVE19	0.29383261288293927	-0.319353034	0.018864357821288227	0.13004513041091523	0.1373697720471018	-0.013482251	0.28962850063666123	0.17927687045585197	0.2519153071929097	0.27290902514574045	0.3027393778500567	-0.007964022	-0.091605403	-0.282741265	-0.05949517	0.021367454597604696	-0.178523565	-0.485546897	-0.016825001	-0.333517998	0.069965323	-0.583171327	0.23621028055904436	0.2711901449573547	-0.174468185	0.080470177	-0.009090216	-0.002218688	0.084644217	0.2402735594284743	0.1892281268762509	-0.144613946	-0.214234336	-0.093459225	-0.025256967	-0.034362741
277	A0A0J9YWL0;Q9Y4K1;B3KPT0;B3KWJ0	AIM1	-0.082907553	-0.059757378	-0.147022758	-0.052630551	-0.063535857	0.031121285006010406	-0.149819353	-0.25933473	-0.1549091	0.16868550836725996	-0.024085675	0.1360435258427667	0.056018884	0.092459173	0.13772563523871847	-0.040046905	0.082699945	0.071654472	0.1327246758004807	-0.121283495	-0.019967257	0.098851977	0.2609655254708218	-0.027606747	-0.033203538	0.050220918	-0.083060626	-0.096562563	-0.028348374	-0.188021061	0.093547786	0.095401231	0.038102503936609536	-0.002842026	0.1107369183963663	-0.022014415
278	A0A024RBV2;Q86V21	AACS	0.046775919	-0.192085924	0.013862928058259493	0.1301133131642122	0.12135370854367981	-0.028273956	0.090795988	0.062345882	-0.034838484	-0.226076771	-0.221489153	0.051185527	-0.009244987	-0.10267035	-0.010613413	-0.245318967	0.1385494977920196	0.064322681	0.13444664355675345	0.052867429	-0.014297716	0.086173503	-0.046299322	0.027584529220753523	0.14241585477825408	0.13347579360739562	-0.165060155	-0.043815692	0.074397689	0.039434462	-0.132126799	-0.040842917	-0.014148929	0.057672119	0.022486236746855678	0.036943830963220396
279	A1L0T0;M0R026;Q59GP4;E9PJS0	ILVBL	-0.12748662	-0.005796562	-0.095971526	0.31688834	0.091368086	-0.024640808	0.086953104	0.015774828435633315	0.24914813733639904	0.011451189	-0.00323868	0.1276381548498702	-0.033811135	-0.254632605	0.008345533	-0.081523409	0.009933607	-0.46434422	-0.105419102	0.007109565	0.20078680489352438	-0.071539267	-0.161259715	0.043950624757778854	-0.037918226	0.22000543279596388	0.078228468	-0.076418236	0.12787187267678737	0.11729202327368399	0.045283555	-0.093366069	-0.178644674	0.034159089563750515	-0.062949453	0.086771892
280	Q9BWD1;Q59GW6;A8K4W5	ACAT2	-0.1724247	-0.328453292	0.29464137724576206	0.2382075463213109	-0.103546574	-0.152171692	0.16631367685013154	0.37483382034429974	0.37615450284811774	-0.229363052	0.15297716988855123	-0.205784387	0.043883605	-0.092584394	0.5251793904362576	-0.192200549	0.025955223495861116	-0.036041184	-0.316064036	-0.331941354	-0.396377319	0.4492048814769539	0.001029014	0.13465912535452174	0.2748141153999771	0.029255434940082783	-0.530156353	-0.068745538	-0.005836907	0.3057673333475173	-0.094056756	0.15882620054372118	-0.067428836	-0.348127569	0.1949643402871684	-0.075362268
281	A0A140VJX1;P24752	ACAT1	-0.118963717	-0.203607355	-0.176288552	-0.310413926	-0.278830536	0.062408716	0.18449246035237424	0.26303683895488766	0.017031623	0.1630346148709635	0.19568755405336768	0.40564790327124095	0.2718146200219767	0.3178735319164513	-0.027474914	-0.043034492	0.17467655867323792	0.011220001867424402	-0.185312786	-0.161256438	-0.00959293	-0.364758918	-0.17312859	-0.098312522	0.2745528721761048	-0.058079613	-0.132422007	-0.166286541	-0.175611916	0.15485364075376545	0.25479002406518975	0.18740441260634957	0.047620689655817304	-0.118720718	-0.212066677	0.028017084267014384
282	Q13085;A2NX49	ACACA	-0.034112836	-0.058239001	0.055511635	0.053416813	0.10177670910736185	-0.05601916	0.13303131520836628	0.10421615409588654	0.062807891	0.024000652	0.001709112	0.16851233117851272	-0.065489003	0.016769899150369787	-0.088378916	-0.117430806	-0.012275015	-0.126271036	-0.17931387	-0.058437418	0.032890262	0.015877106889238685	0.041737203	-0.058287435	0.11799654806089387	-0.062557016	-0.013442119	-0.012280068	0.033058121	0.1000184534675327	0.064740698	-0.04569934	-0.085325619	-0.068287008	-2.24E-04	0.013999137397079664
283	O00763	ACACB	NA	-0.088778418	0.15012624731550409	NA	0.6043497194086805	-0.146103932	NA	0.073519781	0.085063652	NA	-0.122702577	0.058898850029933565	NA	0.072655664	-0.527787237	NA	-0.162550467	0.080988257	NA	-0.07053182	-0.278794622	NA	-0.097528208	0.48240741289422867	NA	-0.305331407	0.19209910620859555	0.030673915	0.22912289372056213	0.079291717	-0.031901864	-0.227565787	-0.040781105	-0.174663221	0.19243960226139434	-0.056616151
284	Q96FY7;Q4G0E8;Q6DKJ3;Q9NR19;B3KUV2;Q9H9U4;Q68CU9;H0UIA1	ACSS2;DKFZp762G026	-0.1726297	0.3473251451151915	-0.305004473	-0.00844489	0.068288015	0.28675788836137156	-0.061636542	0.025524927271678478	0.03683973	-0.052844379	-0.040540088	0.006954364	-0.261650242	0.041344474281977545	-0.10948029	-0.120821971	-0.308526973	0.24429949321526462	0.36882965839532544	0.2529001722986431	-0.220825122	0.11258197520324975	NA	-0.372023201	0.30160606719384836	-6.72E-04	-0.058152289	-0.038631875	0.12033813830453625	0.005047172	-0.024005567	-0.105124219	-0.056878683	0.13843936991213798	-0.124916146	0.08573181
285	O00400;A0A2R8Y5I5;A0A2R8YF57	SLC33A1	0.22996395753064597	0.068846348	0.18523855909566123	-0.267621094	-0.141830257	-0.102251754	-0.241712496	0.13078968090548104	0.098690893	0.36545816427027206	0.017765105108540406	-0.069005077	0.6776847161724405	-0.476901408	0.2005264411017886	-0.339495798	0.007319606	0.34819616974652107	-0.431837113	0.2932323609531906	0.4062294477811701	0.29271172459946404	0.041704000365526815	-0.198373671	-0.374740427	0.075365064	-0.795953141	0.161349621	-0.170567702	-0.004077307	0.10473939738687706	0.13376991629369853	0.005339993	0.089208232	0.045347351	-0.365109501
286	B4E3W4;Q07001	CHRND	NA	NA	NA	NA	NA	NA	NA	NA	NA	NA	NA	NA	NA	NA	NA	NA	NA	NA	NA	NA	NA	NA	NA	NA	NA	NA	NA	NA	NA	NA	NA	NA	NA	NA	NA	NA
287	Q86YI5;A0A024R3D8;P10515;B4DJX1;E9PEJ4;B4DLQ2;H0YDD4;B4DS43	DLAT	-0.158949424	-0.310977143	0.001771106	-0.018683311	0.015657968446593097	0.089109853	0.1067108436927343	0.3095800909506421	0.052917706	0.2451611415499097	0.034193008819964815	0.2917073468030717	0.24699617530070353	-0.020272515	-0.048536056	-0.071391235	0.054570999302138296	-0.257997685	0.037233904320761436	0.17764808641538313	0.012717592601968745	-0.25801163	-0.006658004	-0.204312814	-0.099785956	-0.076611985	-0.143788065	-0.15605182	0.028694836866486703	0.15640288016961879	0.19035383239098208	0.059395868	-0.091605974	0.075866528	-0.156327483	-0.106728669
288	Q53F51;O43427;H0YCE7;E9PSD3	FIBP	-0.050464399	0.031672002	-0.149150904	-0.080935246	-0.181217387	-0.007473386	-0.067099511	0.25820875930419673	-0.045538514	0.2628612712108049	-0.131210767	-0.15454687	0.085514569	-0.005517186	-0.415006198	0.038940774	-0.005752911	0.17933008384105828	-0.385898003	0.12704571237287157	0.1701330484584258	0.017494063423550775	-0.258113012	0.3449813474391393	0.11322087149737899	0.080286271	0.2282355190689972	-0.0559811	-0.089875339	0.048523577952821396	-0.007632122	-0.111669605	0.070839316	-0.029573081	0.034787466	0.14058088707058866
289	H0YN26;Q6PKH8;Q08AJ6;A0A384P5U2;P39687;Q3KPI8	ANP32A	0.050976672	0.084359858	-0.207108896	0.022872851606543305	-0.102285884	0.045826946	0.2023468409364476	0.082634264	-0.139917442	0.025088049	0.2282793473058295	-0.271294297	-0.421974047	-0.201092812	0.1922586467531814	6.28508778765652e-4	0.041560964706753675	0.22664815525393922	-0.037788743	-0.158382647	-0.071184478	0.2452037362883027	-0.120633543	-0.019510106	0.12219342705509187	-0.018427521	0.1987221474593333	-0.023924122	-0.011195362	0.048354554	-0.005975633	-0.143602737	0.089612543	-0.089118623	0.035020029	0.10082935114705599
290	Q53F35;Q92688	ANP32B	0.17631735641710564	0.012982373115552753	-0.089912343	0.014085085605621616	0.12614516672879525	0.14785476896874772	0.002567059	-0.101772979	-0.16385453	0.16378804843054187	0.08517124	0.23123681882314667	-0.408176099	0.42349122788681315	0.13301907750256062	-0.177593136	0.073043613	-0.039283168	0.41397801114610117	-0.298521375	0.15090455003526174	-0.469640052	-0.181408994	-0.204485009	0.026292939659926427	-0.257170287	0.21094063540197158	0.033129128775499596	0.09602834	-0.087686817	0.16006536898051973	0.049444736	-0.04794423	0.088787062	-0.285178018	-0.006645571
291	Q53F20;Q9BTT0;Q5TB19;B4E0D5;E9PLC4	ANP32E	-0.171874051	0.12773292965664365	0.046708447	0.15901895215191203	0.340825667	0.042882454	0.022663038732883063	-0.126600902	-0.121766482	0.032767606	0.035875805	0.10708492467143729	-0.083483057	-0.38591721	0.048649821	-0.240699701	-0.040312705	-0.116632881	3.925054942511805e-4	0.11917826352150279	-0.045341026	0.25259654156558964	-0.360686352	-0.062830287	0.13890406394294452	0.21472531099597625	0.066138325	8.557753027613372e-4	0.18090902433760486	-0.075234782	0.058576112	-0.140250149	-0.132548429	0.024743247622864867	-0.056973366	0.139922567
292	B4DZ08;B2RBW5;A0A0K0K1H7;A2A274;Q99798;B4DJW1;B4DEC3;B4DW08;Q71UF1	ACO2	-0.217575187	-0.406098141	-0.184803723	0.091948644	-0.139607181	0.057693154	0.069553194	0.16243525273623943	0.11811037964915551	0.16902448803585043	0.3543691353552259	0.20907199432015752	0.086195742	-0.018942276	-0.070439613	-0.003498645	0.089227555	-0.089344211	-0.367263237	0.10791258741667654	0.1224582666497753	-0.162428475	0.054780164	-0.144945171	0.1486637372414061	0.10308955107460108	-0.139587985	-0.269492351	0.003344872	0.11669960874069725	0.24415520590374462	-0.001062049	-0.0012051	-0.045630794	-0.084197827	0.037388434420044886
293	V9HWB7;P21399;Q9HBB2;Q59FI0	HEL60;ACO1;IRP1	0.086124436194820575	-0.083682193	-0.163335525	-0.094125845	-0.051509982	0.082536507	-0.05273928	-0.00731898	-0.052312288	0.028583531989650194	0.039001716925809254	0.2173546161077387	-0.011450187	0.14841911138387068	-0.010492708	-0.016602667	-0.013992959	-0.05261471	-0.185262418	-0.077884028	0.049001785927554276	0.036185538	0.081599965	-0.098915622	0.12404444377715038	0.043822287512986585	0.035565452	-0.053631094	-0.021033107	-0.037456849	0.094979955	0.042158739	-0.027736779	-0.071381553	0.00628996	0.067810728
294	Q8N556	AFAP1	0.1554763162890761	-0.19196802	-0.057592814	0.2771716305021125	0.058276919427638976	0.087245358	0.058029286	-0.024371807	0.11500035222448733	0.1183914056116262	-0.045870104	0.086565048	-0.250577709	-0.266395085	0.4062785834297453	-0.280709371	-0.005148483	-0.25819539	0.32849905386220657	-0.095333811	-0.1542908	-0.006286797	0.3472627900164285	-0.026288719	-0.187911848	0.24770387394804871	-0.434959861	-0.031361506	0.1408979691594196	0.04955261	0.053028783	-0.03689807	-0.181351081	0.026291480964835447	0.10489575795306078	-0.125055945
295	B4E0C1;Q8TED9	AFAP1L1	-0.2230325	0.24583605364726063	0.2823516692769857	-0.82870877	-0.123355507	-0.133848846	0.5265134523949485	-0.208901962	0.3841064403641419	0.30440788066539326	0.018640622	0.14287688405598364	0.6242485535589809	0.009512274	0.022066098	0.20731446390969469	0.35326894732533615	-0.237968102	-0.161626472	-0.190574467	-0.982765701	-0.26883572	-0.583034577	0.558889696	-0.220655039	0.14631822745895906	0.33695640136291516	0.10171840756121373	-0.361971041	0.23390597680545067	0.15530846237012996	0.21860897542787547	0.10753843628425162	-0.44498888	-0.0976602	0.087539863
296	B3KSG3;F8W8M4;A0A2Z4N5U1;A0A0A0MRL6;A0A3B3IS55;O14639;A0A494C1P1;A0A494C1G0;B7Z4H1;B4DQA3;J3QSX6;H0Y7N6;F6XFR5	ABLIM1	0.211480798	NA	-0.316947581	-0.699517339	0.023001595682769212	0.11074425161286255	-0.003919964	-0.466257187	0.019740718593568005	0.18787051692264561	0.1401307833268002	0.14213551490497642	-0.108199894	NA	0.057415278	0.1951483786924258	NA	0.054427702551328665	0.23778053133009633	NA	-0.096854836	0.2399916926223389	NA	0.23592341557553023	-0.174496026	0.30299101178945376	-0.292589362	-0.065884604	-0.20174171	-0.16329669	0.14356105902494196	-0.038543521	0.11163682792867793	0.057311635	0.2248063414057353	-0.067849338
297	A0A0C4DGA7;O94929	ABLIM3	-0.050344667	0.11907228985028251	-0.010228095	-0.021364227	0.032534545	-0.037177854	-0.081574604	-0.310757635	-0.036586196	0.20439065728642403	-0.201956443	-0.129624993	-0.210538842	-0.151944548	0.3129975862095254	-0.158984598	-0.031478094	0.10024869832971345	0.3909919358578267	0.05343817	-0.120501438	0.12037405040177172	0.32647048938168555	-0.084521948	-0.044559208	0.040019426	-0.018394459	0.019499842665967066	-0.008669179	-0.142972812	-0.042396926	-0.016495268	-0.030071331	0.10797622271587225	0.1207741971934021	-0.007644747
298	A0A024RA49;Q9NQW6;A8K5D9	ANLN	0.070843779	0.045110073	-0.121187423	0.22933147005704033	0.10462042703740804	0.001203595	0.009881738	-0.209505423	0.079639254	-0.00694488	-0.111212971	-0.037461059	-0.34216209	-0.159686453	0.054249627	-0.216045671	0.016525194	0.070254192	0.18512971617920082	-0.028967215	-0.130487974	0.19390735219498245	0.2893589076489295	0.030929442483838963	-0.080154263	0.033490975	0.02933968	-0.001744523	0.11171849731654912	-0.039994811	-0.05187297	-0.149199638	-0.043088762	0.008558175	0.17139856744258464	-0.005774536
299	O96019;Q53FS0;Q6FI97	ACTL6A;BAF53A	-0.006042295	-0.152383076	0.005866137	0.076382828	-0.201873789	-0.045829517	-0.077347121	-0.180761215	-0.015899203	0.035117037718324556	0.12956712470238477	-0.020006827	-0.217261215	0.4278802394199714	0.20240313280391192	-0.071936791	-0.028017594	0.012314006022455014	-0.1319197	-0.229378605	-0.086282751	0.4560575094349636	0.34936227841338247	-0.093809386	-0.177913746	-0.076294683	0.11800722186847973	-0.050853078	-0.057106826	-0.091335847	0.048225778314617745	0.13767405236851035	-0.02921346	-0.149193685	0.23720346743077933	-0.045400403
300	B2RDG9;Q9NZ32;Q05DQ7;Q53HF6;Q53H79;Q86TY2;V9GYX7	ACTR10	0.2536964616925485	0.075852141	-0.183121132	-0.308745401	-0.002665329	0.063803978	-0.061170598	-0.036903156	-0.070540392	0.2044173949105104	-0.047700473	0.18894917251037047	0.2994499444850437	-0.053392367	0.020704565997974437	-0.253699292	-0.035474215	-0.519821527	0.074057184	0.079493355	0.29065785532377997	-0.044808865	-0.193505018	-0.098990985	0.384363675	0.079812333	-0.104719311	0.048809157	-0.082535584	-0.056204715	0.11522203132792212	0.088920715	-0.269665011	0.14806946486345063	-0.112434956	0.11981889894648204
301	P61160;B4DHK9	ACTR2	0.046701295	0.3176919571929745	0.3315086230709021	0.06132368	0.23620067706755313	-0.092038596	-0.011387818	0.046122565	-0.392670704	0.031008873	-0.081566869	-0.24879947	-0.062458524	0.039186771	0.006449495	0.047443368	-0.29153783	0.10657348417915127	-0.164071389	0.23576874578044907	-0.063293465	-0.008756403	0.043381582120542404	0.1374821289460917	0.002409063	-0.487403312	0.21473207134172662	0.23196729189769213	0.068495254	-0.119311985	-0.099785822	-0.005607419	-0.045840326	0.002801297	0.057369103	-0.090087393
302	Q53GB6;A0A0K0K1L3;V9HVZ6;Q92747;Q59GQ0	HEL-68;ARPC1A	0.090509356	-0.015984731	-0.250705616	-0.425075634	0.005269444	0.29899651058633453	-0.021965998	0.9010644244861199	-0.453645418	0.29465416954293877	0.6209170891036191	0.016745455788929355	-0.147357119	1.1022423655372349	0.24142798319594364	-0.234220991	-2.200961094	0.6132795059470456	0.5395896571030366	0.9696587521332657	-0.156614969	-0.187264655	-1.755121921	-0.290856541	0.21659822369708154	0.3266253840381482	-0.097803634	-0.058726997	-0.040269893	0.1418176697001138	0.3107722381451634	0.3987710766729076	-0.60730086	0.4508778132745387	-0.744414373	0.14847332469206964
303	A4D275;O15143	ARPC1B	-0.056988799	0.4978146939159731	-0.289263358	0.3765573533655479	-0.113286106	0.095220602	-0.250209567	-0.048383173	0.079706912	0.1493153618848769	0.12742161272938582	0.065604678	-0.031791227	0.17307682838341953	-0.16069389	-0.155148521	-0.593228498	0.084974614	-0.092520456	-0.318258085	0.098251131	-0.052810328	-0.012203895	-0.088446824	0.11011165170216661	0.42806091538180746	-0.02288363	0.050520846	0.11949728327963909	-0.072961943	0.11411388427735317	-0.00646943	-0.221134135	-0.104175803	-0.051153682	0.17176297904892587
304	Q53R19;O15144;A0A024R408;Q9BXV5	ARPC2	-0.012884464	-0.121021999	0.12477729558748095	-0.053583595	-0.167609971	0.029810359919835893	0.1647441375849753	0.030716499660315838	0.046207571332785226	7.205331828101276e-4	0.22402936976385732	0.15686492671296096	-0.023859691	0.003988235	-0.100511909	-0.167798784	-0.129591381	-0.158454541	-0.048638755	-0.205370201	0.003079606	-0.02616712	0.41862766866990775	-0.17414688	0.047587382	0.10164879098488738	0.036836916029332256	-0.003043056	-0.063794402	0.08055607	0.12720494321987613	-0.040127788	-0.151948235	-0.083643117	0.072771223	0.062024363
305	B2R4D5;O15145;B4DM63;Q2LE71	ARPC3	0.033042944	0.044707545	0.083203792	0.029288216292281483	0.15481059219062832	-0.00109012	-0.207021019	-0.059902372	-0.432398358	-0.019516347	-0.108623733	-0.380319133	9.675011362786627e-4	-0.263047461	-0.644610573	0.2477812490115861	0.076249813	0.29329235124951153	-0.337960459	0.11539808287483495	0.7814672917747548	-0.27109338	0.23994069363175144	0.083567756	0.1058190128103427	-0.026000251	0.46204636533714416	0.053651427	0.061002896142920905	-0.23310725	-0.169486405	-0.302230178	0.2057744711940896	0.18630163865000485	0.017471689937310887	0.18062170896040677
306	F8WCF6;P59998;H7C0A3	ARPC4-TTLL3;ARPC4	0.3590486330769845	0.7180450350883113	-0.188484025	-0.533627018	0.091232123	0.23969934442338617	0.047668629	0.080344394	-1.113392473	-0.037843264	0.1840159105500964	-0.314940146	0.2788524953263711	0.16759674741242464	-0.328066082	0.32744789653239137	-0.707843273	0.2587010118771972	0.006604402	0.36364739298700727	0.4679218054106919	-0.842845386	-0.049624836	0.2395354555096129	0.3633116276243002	-0.593813039	0.5168066401284775	0.29620321426549173	-0.067565184	-0.328459817	-0.056255833	0.039461053	-0.040564788	0.2793912001763831	-0.217644922	0.095435076
307	O15511;B1ALC0	ARPC5	0.36585929346186896	-0.144669153	-0.034140435	0.001093039	-0.142260174	-0.156981117	-0.094198315	0.057787862	0.059865682	-0.022668923	-0.008402507	-0.184862075	0.1698735027964283	0.19316590701349384	-0.211731904	0.1699525036731739	-0.104195783	0.045662054	-0.390582129	0.24061523472229254	0.19523534074817764	-0.475189889	0.005053459	0.11926998821249242	0.24116632278723535	-0.066329572	0.17161178600636134	0.062349901674136975	-0.099382751	0.00781841	-0.071977835	0.050435835	0.037139591775506665	0.015089482003904083	-0.116955481	0.11548284567263746
308	A0A024R897;B3KPC7;Q9BPX5	ARPC5L	0.076254672	0.47453960633629416	0.3245477507737904	-0.508890318	-0.328726252	0.095123372	-0.082012979	0.038782919	-0.266158752	-0.049498667	0.080189806	-0.3700999	0.11475107184647672	0.3984975292144312	-0.776107326	0.34347811492931374	0.2464346585688713	0.3058517910172857	-0.279213341	-0.20293157	0.7153565057014701	-0.531961597	-0.15388061	-0.074643928	0.5170663625686532	-0.627162715	0.520413796	0.29178067643269096	-0.247497733	-0.103129604	-0.113136254	-0.087619575	0.29858818817182065	0.077737198	-0.253495378	0.13677248122196745
309	B4DXW1;Q59FV6;A0A024RAI1;P61158;B4DTI0;B4DT29	ACTR3	0.096418924	-0.062348883	0.012477230344877436	0.1635095860599204	0.13275070372255307	0.1344915288736443	-0.031634166	0.15568912939946328	0.034118382	-0.068725692	-0.046025838	0.17744192105936735	-0.085353663	-0.158904673	0.013960655528107716	-0.098621275	-0.084251125	-0.323543284	-0.145724214	0.1732902328295913	-0.18029872	0.15117561901245247	-0.038965321	0.30799080085510255	0.03240729	0.041162677	-0.302487826	0.015515757343850644	0.14358393955203827	0.052724448269382745	0.020896797068684792	-0.076765893	-0.168805228	-0.0509109	0.14006703286614053	-0.076305953
310	Q9H9F9	ACTR5	0.19477171583429945	0.13703473837177685	-0.122354405	0.013046221990330483	-0.342900603	0.21900623431223035	-0.21404154	-0.064568486	0.20227644331555159	0.14137329021988249	-0.148605777	0.21098240347465416	0.1741748813780279	0.3542435359908469	0.22661280166007255	0.24889544179267706	0.068574575	0.2447189793176888	0.20066415298109733	-0.131720709	-0.373606024	-0.471763374	0.036845261508511924	-0.797953385	-0.205839992	0.12477590519372155	0.075357714	0.069817349679958493	-0.036949382	-0.025444528	0.067916639	0.2516770730096491	0.18739633211181958	-0.101554193	-0.410957166	-0.001902124
311	Q9GZN1;F8W057;F8VP72;F8W043;F8W0Q1;Q9P0A0;F8VRL1;G3V1Y1	ACTR6	-0.001208271	-0.040066419	0.11224601256267343	0.031785547	-0.065659097	0.013954501462385041	-0.084952523	-0.135551226	-0.060572287	-0.044414653	0.044640616	0.16879713865671803	0.023690208	0.18606304848987967	0.10745492626956922	-0.016455096	-0.061042719	0.22070982122374105	0.036625237	-0.12698818	-0.027197098	0.030489921	0.09610234	-0.106271467	0.014182621	0.013805992664347077	-0.330168893	0.023657107722326584	-0.006639683	-0.093692012	0.056341034	0.10573606081807381	0.047737335525097666	-0.039186681	0.006773598	-0.10072676
312	Q9H981;H0Y849	ACTR8	-0.052881651	-0.062096785	-0.05045714	0.1568187014297823	0.12808007391010412	-0.141351621	0.089244172	-0.130144191	0.027926869	0.11563095752019219	0.055302191	0.096258219	-0.181552657	-0.08110249	-0.015990283	-0.272531266	0.11575143247054198	0.11807571235483821	0.098719372	0.051024999	-0.025004536	-0.038357786	0.017521978261235818	0.016064988083611065	0.04818361	0.031515648	-0.114648518	-0.055145192	0.047849052	-0.004324383	0.089063789	-0.09288181	-0.012901374	0.041579945	-0.001590273	-0.011649753
313	D2JYH4;P62736;P63267;B3KW67;B3KUD3;Q13707	ACTA2;ACTG2	-0.222471742	-0.290616883	-0.256954625	-0.458249846	0.26362564546603745	0.037732749856186576	0.4591149065357759	0.7964184377978273	0.5529900824132735	-0.328819044	-0.012584041	0.066312418	0.25593005437123045	-1.138618746	0.7618944028569776	0.3968225366462553	-0.494375718	-1.329383707	-3.55E-04	-0.385511018	0.4631770392699923	-0.382259203	0.6897199398952035	-0.736282103	0.4961570073734268	0.3243561503435057	0.4722303058675544	-0.256681083	-0.05229715	0.6028411422489589	-0.091696889	-0.040264763	-0.47564563	0.025770341	-0.142940455	0.4309144878614966
314	P63261;P60709;Q1KLZ0;Q53G76;Q53G99;Q53GK6;Q8WVW5;B4E335;B4E3A4;B4DVQ0;A0A2R8Y793;B4DW52;I3L1U9;I3L3I0;Q6PJ43;B7ZAP6;B3KWQ3;I3L4N8	ACTG1;ACTB;PS1TP5BP1	-0.11535459	0.024639696102298426	-0.083878444	-0.006521085	-0.157143025	-0.24070778	-0.065213918	-0.136099123	0.006859249	-0.272190446	-0.196916998	-0.071697607	0.0528597	0.8110256673303162	0.043660782	0.053741049	-0.252038166	0.055450238	0.032617405416324595	5.672934605552029e-4	-0.039966909	0.2652933249576787	0.17404622655299476	0.13074860663777574	-0.123186653	-0.126285368	0.23569087271424372	-0.058197779	-0.13479063	-0.064817931	-0.18026835	0.3025153828752966	-0.047615626	-0.002260737	0.19002938604948505	-0.004593716
315	Q6IBA2;P53999;Q59G24;B7Z1Z0	PC4;SUB1	0.20375971891797687	-0.031525845	0.004427388	0.021099863	0.022856883663244124	0.28716661860575343	-0.174869499	0.080812256	0.2462568421755325	-0.126145122	-0.118744881	-0.111084011	0.22269514727328624	0.2791296416801708	-0.017479033	-0.26236418	-0.235739296	-0.143960037	-0.051310359	-0.052990311	-0.365887164	0.11256233938658294	0.044025624	-0.06330063	-0.09193024	0.077566682	0.24497160183460878	0.058887087	0.1103744550623776	0.050733199656355456	-0.118658005	0.16144858545232643	-0.214021171	-0.156729278	0.031095778	0.076869348
316	A0A075B6T1;B4DZ97;Q9C0C7	AMBRA1	0.1819269281242437	0.5624789936666903	-0.376125475	-1.206940912	0.5382595566905441	-0.307219946	0.5402668676113901	-0.308347898	0.26814799488021623	0.4791172576740894	0.315493158	0.29452656766685315	0.45235685529912534	-0.950432987	-0.159782785	0.13689858258486431	0.7900346731535497	0.25299092938337064	-0.936401567	0.181162161	-0.015062425	-0.517204864	0.39202098730484003	-0.176404321	0.5561148496905817	-1.272166576	0.2842933941367962	0.12276014903226287	-0.325300434	0.16668898828535342	0.3630456610976659	-0.219286306	0.39330806170726257	-0.256767277	-0.100529399	-0.143919444
317	Q15650;H0YL91	TRIP4	-0.050311263	0.063047964	0.09511015	-0.01937528	-0.024594183	-0.065112618	0.018027147062638024	0.030907776662240375	0.10654871655046565	-0.050155658	-0.011245695	-0.062434248	0.001470386	-0.137852089	-0.02612689	-0.177096397	-0.070577376	-0.066509613	0.18547726209514012	0.021397491	-0.074789061	0.007651312	0.11714564032148629	0.054162085	0.018140343248712915	0.10595618248252613	0.011137915725493865	0.03594895	-0.036360694	0.05182788	-0.041278533	-0.054169531	-0.104727796	0.044028564	0.059653012	0.045078147152245285
318	A0A024QZM0;B7Z518;B3KU20;H0YCB3;Q8N9N2;H0YE76;E9PM82	ASCC1	-0.08876688	-0.026872322	0.2904047452353953	-0.055177542	0.093110957	0.050298151	0.033846165791206265	0.1793981047718769	-0.121871217	-0.079374242	-0.038965921	-0.166433093	0.036940745290771015	-0.172523394	-0.054965765	-0.053076041	-0.205560539	-0.03598454	0.16959446207030907	0.098144107	-0.2052693	-0.097724955	0.080926255	0.15582818897146278	0.028650667	0.13221619288725725	0.053207012	0.058255181002934024	0.029410522158598205	0.030457684	-0.094924419	-0.063516138	-0.09820704	0.020823089483250106	0.046343163	0.071357957
319	A0A024R1F9;Q9H1I8;A0A024R1E1;Q53H58;Q53G98	ASCC2	0.019197131	0.25944972008417805	-0.053102909	0.17902993832477374	-0.108625611	-0.094182383	0.2100723406271187	-0.092219737	-0.100317005	-0.206417964	-0.200659931	0.050261298	-0.019788685	-0.129711674	-0.238109443	-0.130389857	0.037131026476832585	-0.006223569	-0.030430295	0.12222266283000924	0.31862651802465847	-0.228721927	0.14159081735805368	-0.040879574	0.1835113730323949	0.1217796148557789	0.036908125	0.075181314	-0.007926019	0.005845199	-0.118938866	-0.129203268	-0.0331608	0.13680629517388446	-0.042670228	0.11406637096765153
320	Q8N3C0	ASCC3	0.10064158075767708	-0.149386959	-0.028708243	-0.079564993	0.017016857	0.090907382	0.036574504	0.077097167	0.033719324672751315	-0.130643869	-0.067556324	-0.033269379	-0.013828138	0.041618203	0.021052859670958407	-0.092487325	-0.119571306	-0.147803061	-0.011321237	0.019654833550271037	-0.00510145	0.021578515354937534	0.13191956694615845	0.020184833774477735	0.13506988616770463	0.051260994	0.080945774	-0.025817874	0.009453082	0.049130332	-0.077156524	0.016280975	-0.119953897	0.001077382	0.057894305	0.089092218
321	Q6VMQ6;A0A024RAY1;B3KQF8;B3KNI7	ATF7IP	0.26217689373535535	0.004021468	-0.035166926	0.13437940067274073	0.12229163868364933	0.1495969551667319	-0.244647393	-0.158177184	-0.225708076	0.008151431	0.027434713640780893	-0.039456546	-0.224699678	-0.469804745	0.11773458082612648	-0.10439325	-0.019601795	0.074468677	0.097490906	-0.004708308	-0.119400261	0.1345169232978632	0.2973134685774186	0.17468754302157122	0.13571985660411268	0.062840892	-0.157061187	0.077010479	0.13542266484104065	-0.209510884	-0.001290134	-0.192256614	-0.016508789	-0.008872554	0.20217264496561668	0.013833187283508104
322	O95433;H0YJG7	AHSA1	-0.009106017	-0.114590745	-0.424270709	0.080611471	-0.035488831	-0.136768952	-0.083744348	0.23656579544114884	0.3210382577682181	-0.151733594	0.038283321080283324	0.080308363	0.11366968130544162	-0.636675923	-0.333216656	-0.171432552	-0.048090848	0.089832393	-0.05357578	0.15655831610463058	0.14198633546483921	0.20345165053370795	0.11755705085893157	0.1698475632620509	0.12378191683960008	0.20996144202318986	0.11524139792433749	-0.182655824	-0.030548771	0.15795323501862946	-0.011047304	-0.285407632	-0.043230336	0.081656291	0.16361875488489583	0.14966158559571013
323	A0A024R029;Q9ULW3	ABT1	0.29017638261168244	0.39852787862556366	0.0207077	0.360557811	-0.149222732	0.051020182	0.3248686081085119	-0.19825388	-0.140529648	-0.080863259	-0.323208023	0.094716415	0.09331048	-0.36158362	-0.306777642	-0.374233117	0.15395494847133212	0.18908980285488666	-0.40771044	0.058426251	-0.0785149	0.047550257	0.4216741053557138	0.10219550026256581	-0.465809519	0.034626205	0.2453042521561371	0.23647065371117412	0.087451753	-0.004638307	-0.103118289	-0.191683594	-0.010396122	-0.142599696	0.19047328758203952	-0.061959687
324	Q12979;A0A1C7CYZ0;B7Z7Z1;A0A0G2JQ41;B7Z2X0;B7Z683;Q6ZT60	ABR	-0.050522683	-0.052009429	-0.13245689	0.032211083	0.12995026971778006	-0.037799765	0.19031692563518282	-0.072823897	0.14446666216000192	-0.003294513	0.14275718083541783	0.14933961740144416	-0.032947801	-0.191318024	-0.047098301	-0.03175297	0.016374393249633728	-0.172242552	-0.004444515	0.067249617	0.007370889	-0.094398996	-0.105773277	-0.059780673	0.073896541	0.081503562	0.053227546	-0.078329667	0.041453862	0.087319897	0.096267428	-0.090454709	-0.062540376	0.023391997139617742	-0.086650982	0.069542549
325	Q86WX3;A0A024R1T1	RPS19BP1	0.36231909234135323	0.5577701541790643	0.33491676026596756	0.14666729818838115	0.7430451655952055	0.22191285905002772	0.5412450455690453	0.19768681735271257	0.5806028856994961	0.035441526677353744	-0.256313461	-0.366410033	-0.450036088	-1.412582762	0.044098499	-0.276093458	-0.013247785	-0.03380989	0.20124743019682328	0.016683822207502697	-0.223965368	-0.116893095	0.21617788995183523	-0.117541731	-0.362380394	-0.129563257	-0.440977925	0.41833533559546265	0.3705417742778705	0.43984491620708566	-0.195760656	-0.60617345	-0.107717044	-0.002011372	-0.006085645	-0.310973859
326	P36896	ACVR1B	NA	NA	NA	NA	NA	NA	NA	NA	NA	NA	0.028956373	NA	NA	NA	NA	NA	NA	NA	NA	-0.028956373	NA	NA	NA	NA	NA	NA	NA	NA	NA	NA	0.028956373	NA	NA	-0.028956373	NA	NA
327	Q6DHZ8;B2RBM8;Q9H2P0;A0A2R8Y6X0	ADNP	-0.009139028	-0.06053464	0.019599094452941373	0.10059176273221317	0.085061996	-0.042140067	0.04110604	-0.110464978	0.065137947	0.023472545747986052	-0.009255604	0.044842043	-0.29291649	-0.147894086	0.11417073513730257	-0.224462258	-0.014730182	-0.002507051	0.22596009209607198	-0.098129326	-0.205411481	0.41594754397898154	0.07635925	0.039392674	-0.084181042	0.07064894	-0.020524433	-0.016691525	0.047837897	-0.001406997	0.019686328	-0.108879947	-0.080566497	-0.025860238	0.1772331559067584	-0.011352178
328	F8W0Q4;F8W179;F8W1I9;Q6JQN1	ACAD10	NA	NA	NA	NA	NA	NA	NA	NA	NA	NA	NA	NA	NA	NA	NA	NA	NA	NA	NA	NA	NA	NA	NA	NA	NA	NA	NA	NA	NA	NA	NA	NA	NA	NA	NA	NA
329	Q709F0;D6RDI8;F8WEV0	ACAD11	-0.26966581	0.042350815	0.18012946647810232	-0.039631422	0.3658584550521194	0.12354922939352478	-0.032158679	-0.318579377	0.06657345	0.22898569182445203	0.2574190033991546	0.027505760335108046	0.5068745712775512	-0.379236235	-0.106149063	-0.269375637	0.047381637	-0.173950239	-0.426380012	0.22724894010067276	0.090405211	0.030145180103790997	-0.322826833	-0.204798446	0.089808756	0.019652501120833776	0.23886308489624858	-0.01572851	0.14992542091482206	-0.094721535	0.1713034851862392	0.007163091	-0.131981413	-0.036241954	-0.1658267	0.11610811404428559
330	Q9H845;Q9H9W4;Q59FN3;H0Y8Z9	ACAD9	0.23392192966802708	-0.057801081	0.1545643630850634	-0.146365212	-0.325841061	-0.018534516	-0.017412785	0.17473117704969043	0.057879691	0.080812038	0.010456721	0.061141866	0.3670883572942994	-0.049097543	0.002626371	0.2613208502483983	0.3494012937697054	0.28458711381714086	-0.421541703	0.23720477750376573	-0.145752785	-0.556159717	-0.147512521	-0.020104602	-0.009842695	-0.140373242	-0.219397086	0.11022840407352971	-0.163580263	0.071732694	0.050803542	0.1068723949747576	0.29843641927841386	-0.110029903	-0.241258947	-0.123204341
331	Q59GX7;O00767	SCD	-0.219545378	-0.372990243	0.20726335516614622	-0.05808938	-0.159707427	-0.506124759	-0.122772145	0.18441178613697878	0.055009894280218526	-0.227218939	0.27729972709727607	0.15307704415168447	0.6112166700192845	0.7696750151006241	0.10582243011762535	0.19918212396380083	0.23070718500298038	0.3392377324239335	-0.334967081	-0.467794038	-0.365910244	-0.007491522	0.049792462	0.20163448269302808	0.2256608768531805	-0.416591491	-0.350788139	-0.128424088	-0.241307189	0.038883178	0.067719277	0.49557137174584465	0.25637568046357256	-0.389557121	0.081311808	-0.180572918
332	E9PF16;B4DTB9;Q96CM8;D6RF87	ACSF2	0.21703863319086134	-0.698045116	0.32488420351606156	0.020292555292415925	0.050996398	-0.262015566	-0.169310003	0.032760245824103446	-1.53E-04	0.529288092	0.17698351366581208	0.32724525035139573	-0.06510018	0.4174648168298047	0.017644291	-0.312915843	0.19786912609220525	-0.133356382	-0.413895673	0.088181637	0.4344337537589858	-0.395095426	-0.604672197	-0.67960126	0.3909378012831362	0.3268591936373891	0.18128065509368638	-0.05204076	-0.063575538	-0.045567426	0.3445056185476813	0.12333630935914723	-0.082801033	0.036239906	-0.559789628	0.2996925500047362
333	B7Z2R7;B7Z9D0;Q8NCM9;Q5T8D3;B7Z2A7;X6RDD7;Q5T8E0	ACBD5;KIAA1996	0.13744968566181653	0.2970711986743385	-0.057355379	-0.236065742	0.30562699954781736	0.061266806	-0.127100522	0.2768471371147336	-0.070631104	-0.030069043	-0.4424371	0.16453098896764445	0.12843638201319027	-0.45906798	-0.131850297	0.11982735255353616	0.16414024470937377	-0.064967618	0.005781717	0.1505206510572035	0.039261847729650995	0.10757650606148288	-0.348965733	0.10714102060964564	0.099822177	-0.397880032	0.20108983291047558	0.12572183511221266	0.043609354615830355	0.026371837020669205	-0.102658384	-0.154160631	0.072999993	0.065188072	-0.044749402	-0.032322674
334	B2RAA8;A0A024R915;Q9BR61;A0A2R8Y544	ACBD6	0.020551531	-0.079750788	-0.156179335	-0.448555602	-0.22449608	-0.02755219	0.47784078881624475	-0.249277432	0.19804513147124145	0.5417180290351435	0.1613726964673862	0.096511205	0.3294727545554456	0.040350599	0.074312765	-0.184459181	0.1591867242068387	0.046654816676911855	-0.049107597	0.23551816900748251	-0.142302437	-0.925591248	-0.231886274	-0.036390101	0.2553829462671898	0.20325648738492955	-0.08462638	-0.071792864	-0.233534624	0.1422028295796614	0.2665339769358871	0.1480453727730279	0.007127453	0.014702712	-0.397955874	0.12467101777461712
335	P07108;B8ZWD1;A0A024RAF2;A0A0A0MTI5;B8ZWD9	DBI	NA	0.8939257257520068	0.21277691372922655	NA	-0.283706741	0.2873899360025235	NA	-0.501462856	-0.381802981	NA	-0.015879273	-0.554566796	NA	-0.982362265	-0.482330862	NA	0.8471624680868588	0.093567467	NA	0.011884387	0.4793955539894544	NA	-0.392140218	0.15802900147323123	NA	0.4113317676656526	0.1987887710747731	0.5533513197406167	0.001841597	-0.441632919	-0.285223034	-0.732346563	0.4703649674183266	0.24563997066085383	-0.117055608	0.30506026937021286
336	Q92604	LPGAT1	0.5086369402895252	0.2998197965424556	-0.072259306	-1.132274143	-0.164499451	-0.047677885	0.31505623815858824	0.07017718	-0.027024944	0.1367867837995783	-0.107331976	0.015672187101170076	0.28635630289478453	0.4946125555943835	-0.259390506	0.36530946	-0.190983317	0.14324105270720297	0.332006895	0.2549966445546047	0.096295327	-0.783234589	-0.077941959	0.17467504925835803	-0.24289625	-0.398392317	0.010264230842870996	0.2453991434701347	-0.448150493	0.11940282481096373	0.015042331488266485	0.17385945082978888	0.10585573169993104	0.22776628883466324	-0.228833833	-0.210341445
337	A0A024R8T3;A0A024R8L7;Q15067;B4DU07	ACOX1	-0.016506567	0.016879700569497866	0.14626275602713634	0.133058514	-0.01976517	-0.044765816	-0.066597354	0.20482438335363257	-0.138892291	-0.353646433	0.012340826520741055	-0.144392083	-0.027568251	0.06614893	-0.064121674	0.089562685	-0.094176715	-0.215709701	-0.006461403	0.044270685299234544	0.21201122544460238	0.1520486709833494	-0.067813454	-0.018441699	-0.021187338	0.039051563	0.18358600782930695	0.04887863	0.022842509428531495	-2.22E-04	-0.16189923	-0.008513665	-0.073441244	0.083273503	0.021931172730356076	0.067150077
338	E9KL42;B4DV16;A1L172;A0A087X0W7;A0A087WT95;Q86TX2;P49753;G3V4F2;B7ZMC1	ACOT1;ACOT2	0.22989543296722398	-0.101767706	0.3501288750443327	0.054563302	0.011934595168432528	0.23608600830702003	-0.768489031	0.3592201498696028	0.12266697198828905	0.14281877590732714	0.45523708136621804	-0.373536272	0.24825802124829632	-0.716540873	0.11298378433054432	-0.012051754	-0.191453803	-0.16842072	0.46564840232144866	0.35235546099413884	-0.043692546	-0.408200947	-0.449979272	-0.11243448	0.18175381708984556	0.12428052859569258	-0.101263803	0.15941886723721524	0.10086130193122111	-0.09553397	0.074839862	-0.118433023	-0.123975426	0.25810377257303274	-0.323538233	0.068256848
339	Q9NPJ3	ACOT13	0.31645833475243756	-0.426556049	0.001148508	0.11012562317230734	-0.395081838	-0.004606984	-0.254306915	0.4147662000916953	0.33328823254474527	0.5288575742980843	-0.030749642	0.3412810128556798	0.3865274653672031	0.664653716	0.1727525191387354	-0.074464552	0.1863541296063051	0.013933210888505923	-0.324233079	0.11860215968620698	0.099794569	-0.728412256	-0.356689219	0.006062902	-0.200871935	-0.164174719	-0.73445897	-0.036316402	-0.096521066	0.16458250596581278	0.27979631496828855	0.40797790029689046	0.04194093	-0.035278783	-0.359679524	-0.366501875
340	E9PJN0;B4DLF4;Q6FHI2;O14734;E9PRD4;H7C5A7;Q9BR14;E9PMC4;E9PIS4;B4DQG0;A0A494C0N6;A8K8X9	ACOT8;PTE1	-0.227076515	-0.163314762	-0.102493721	-0.065050342	0.070338857	-0.184389395	0.11986046051736632	0.035834333	-0.224452019	0.4589915952759507	0.12079895297144831	0.016803667499530387	-0.018092919	0.19081647457088635	0.1815234872622553	0.18167210728161504	0.10334877776514864	0.1099584850145442	-0.107850294	0.17508111516430336	-0.051444536	-0.495494082	0.008669	0.022288428	0.061571529	-0.37016142	0.1522627338954621	-0.164294999	-0.059700293	-0.022919075	0.19886473858231077	0.11808234758232072	0.13165979002043596	0.005262095	-0.154845551	-0.052109052
341	Q9Y305;H7C5Q2;Q96EA2	ACOT9	-0.119490935	-0.219746599	-0.060004729	-0.342905501	-0.064490797	0.11645978799250965	-0.070262527	0.26359760517138886	0.10472865062070986	0.15312548906818865	0.188118969	0.3487983448681162	0.3205567860123603	-0.293026685	-0.058059881	0.17531387456627398	0.043680870967178605	-0.076257934	-0.046266181	0.12456003664720447	0.1421364180256516	-0.375531476	-0.033345948	-0.313448873	0.24317428745661251	0.11405910698927123	-0.265472162	-0.133080754	-0.096978837	0.099354576	0.2300142676670123	-0.010176593	0.047578937	0.073476758	-0.240775432	0.030587077499263128
342	A0A087X1K9;E5RGR0;Q6IAQ1;B4DJV9;O75608;B4DP64	LYPLA1	-0.320772662	-0.020717614	-0.417180491	-0.676177264	0.19576093629145985	0.5915178203709831	0.5754771378933083	0.2139590490842014	0.41529573514065177	0.061100687	0.15827243788460565	0.21544425945755472	-0.158210684	-0.230617063	0.16332645452989913	0.027735472	0.14033832587369663	0.31820096831784045	-0.430151494	0.008112846	-0.328409344	0.4443996624687546	-0.135078105	-0.398597956	0.1433164349641334	-0.10725704	-0.44908851	-0.252890256	0.037033831	0.40157730737272146	0.14493912803254627	-0.075167097	0.16209158867049234	-0.250149331	-0.0297588	-0.137676372
343	A0A140VJC9;O95372;Q5QPQ0	LYPLA2	0.2363343779851217	0.6935770985305015	-0.030710734	-0.434895275	0.7103774504513989	-0.2008532	0.14430636110295425	1.0754346652592923	-0.296806828	-0.022874688	-0.822782477	-0.142581948	0.10602401820591277	0.7127763055567354	-0.326904406	0.20912650629637733	-0.926188954	0.17394486735017328	-0.142575412	0.4868347104430861	0.5386550348118688	-0.327176332	-1.28377985	-0.027741038	0.19202296411069072	-0.380420698	0.08687748	0.2997335809261977	0.024876325	0.3076447326806053	-0.329413038	0.16396530592577213	-0.181039193	0.294304778	-0.546232407	-0.033840085
344	A0A024R2U9;C9JIF9;P13798;H7C393;H7C1U0;C9JLK2	APEH	0.034864472	-0.16630555	-0.057086604	0.032644955	-0.112303134	-0.087011491	-0.049197892	-0.181558472	-0.086137464	0.13724103052045517	0.039263994200261394	0.16549619591868264	-0.065107833	0.2181477280534751	-0.074376609	-0.223898119	0.1710455452160173	-0.128395913	-0.050221284	-0.056478698	0.094821813	-0.086578151	-0.129859281	-0.030580061	0.23136353260766446	0.35621276735633783	0.10399452210152668	-0.062842561	-0.055556557	-0.105631276	0.11400040687980072	0.026221095403973358	-0.060416162	-0.00395939	-0.082339164	0.23052360735517732
345	A0A3B3ISZ0;E9PC15;B4E2Z8;A0A3B3ITD0;A4D1U5;Q53H12;A0A3B3ISY9;E9PG39;B4DR72;A0A3B3ITX7	AGK;FLJ10842	0.049511734	-0.086291851	-0.374264289	0.39244606592720493	-0.120959565	-0.00865043	-0.147480026	-0.092575163	0.047682737	0.334986392	0.051843384557133373	0.2707964473137502	0.4838658067555008	0.26581343763080634	0.4212583017304138	-0.144966775	0.15654793633450867	0.2279467084516516	-0.813750629	0.17601031753557894	-0.085913719	-0.426176873	0.3946394386127399	-0.329199901	0.14708898325204414	-0.479283679	-0.310924791	-0.137014802	0.087612024	-0.064124151	0.2192087411935695	0.3903125153722403	0.079842623	-0.24121801	-0.120245778	-0.214373162
346	Q6P587	FAHD1	-0.030710247	-3.27E-04	0.050214133543088256	-0.021690354	-0.281072637	0.13595912821070333	0.006260644	0.2619948556382765	0.17019807443159835	0.011539805269861644	0.21004144825502305	0.016976162653672404	0.27350974160215047	0.190220358	-0.268355889	0.5752937689195922	-0.032974849	0.038738453	-0.615020502	-0.251246641	0.070455254	-0.741003865	-0.07410035	-0.057365465	0.3680528796560694	-0.019287672	0.013701168369836127	0.00639216	-0.055601288	0.1461511914781657	0.079519139	0.065124737	0.19368579098049216	-0.26527063	-0.290823226	0.12082212523324451
347	Q8N6G6;A8K3Q2	ADAMTSL1	NA	0.16519392677263428	5.689808209174425e-4	NA	0.31577098036061724	-0.004930888	NA	-0.661143983	0.049383207	-0.168986124	-0.061604988	0.13769926302387608	-0.721858765	0.005805139	0.6375671470266308	0.6538468004304134	-0.003948658	0.3971911976836338	-0.047375407	-0.133427329	-0.291999317	-0.266937842	0.25598740361276423	-0.421404172	0.031530071500803926	0.3677845291213965	-0.234711172	0.085384376	0.15792296804760367	-0.303377466	-0.028461028	-0.023659238	0.351532702	-0.155097763	-0.141615282	0.057370731242535535
348	L7RT18;A0A0S2Z3Q4;P46108;A0A0S2Z3K9;I3L297	CRK	-0.030696575	0.022831594713720708	-0.07150177	0.304268978	0.013328904800727627	0.094579051	0.1070973355042651	0.035993853051819895	0.21646917507627003	0.088097897	0.032481513	0.066954094	0.009145871	-0.031999105	-0.056030898	-0.237208418	0.16351278693207177	-0.060417213	0.064795346	-0.504891086	-0.198929639	-0.250222579	0.009984928	0.003766442	0.11327010531321573	0.18772392380954803	-0.092404517	-0.026455584	0.13739231147907405	0.11985345454411933	0.062511168	-0.026294711	-0.044704281	-0.21300846	-0.078823736	0.069529837
349	F5GYH1;A0A1W2PRM0;A0A1W2PRL5;A0A1W2PR09;Q8NC96;A0A1W2PR27;A0A1W2PPF5;A0A1W2PRQ7;B4E160	NECAP1	0.2243473606170421	-0.075127444	-0.426811154	0.008881052	0.2976112491899362	0.1128656223753211	-0.006785521	0.2052800643766884	-5.78E-04	-0.26858584	0.026095135231458722	0.19467804312038958	-8.68E-04	-1.314702812	-0.114815533	0.050245683	0.41236603672652444	-0.021521712	-0.414202559	0.38418843000023833	-0.085548708	0.4328803454460038	-0.191754112	0.2362490455806519	0.13450996476605215	0.336183285	-0.135079301	-0.092530412	0.13978597446748967	0.065972051	-0.015937554	-0.476795526	0.14703000251419937	-0.038520946	0.159125093	0.11187131614148364
350	Q53FE5;A0A024QZ81;Q9NVZ3;B4DUR7;F6SKB8	NECAP2	-0.038952595	0.17104907264670063	0.056814922	-0.111828913	0.14051572025883843	-0.013865511	-0.074341233	-0.232440033	-0.016627471	0.017477314	-0.109717188	-0.040137713	0.12843995169949288	-0.397729302	0.1338413698511532	-0.024930512	-0.065203491	-0.188981317	-0.002969275	0.19465772551808366	-0.038913288	0.2908345797181465	0.22696754951807172	0.021947700532092895	-0.081698127	0.062459074664440006	-0.006669012	0.062970466	0.004940432	-0.107802912	-0.044125862	-0.045149327	-0.09303844	0.050925054	0.1799166099227694	-0.008636021
351	P07741;H3BQZ9;H3BQF1;H3BQB1;H3BSW3	APRT	0.2707414661241825	0.5681146781037053	0.090232016	0.3946827563729024	-0.358728895	0.5019417082580997	0.03573553	-0.208719897	-0.636436056	-0.566539151	0.2668065503229219	0.22624424084601938	-0.158349473	0.2848804404415273	-0.287366597	-0.310227944	-0.442589761	-0.292426045	0.2973757198108703	-0.028706901	0.5954514150684724	0.35615453298255545	-0.129130446	-0.0286119	-0.251464917	0.078084818	-0.267147888	0.309696053	0.1792985233578754	-0.269806808	-0.02449612	-0.053611877	-0.348414583	0.2880400777974805	0.066137395	-0.146842663
352	P25054;A0A224AV41;Q4LE70;A0A224ANK2;A0A384ME03;A8K0K2;E9PFT7	APC;APC variant protein	0.24815766285221139	0.077652359	0.026844121	0.100765875	-0.221815086	-0.065338104	-0.101466131	-0.142642542	0.03425362	0.37120805126177187	0.066610104	-0.049028113	-0.584813783	0.174819167	-0.017259831	-0.006925887	-0.134285463	0.007502403	0.307347633	0.39239852632072414	0.084229956	-0.14267349	-0.243397496	0.1386396880999445	-0.250345692	0.00103572	-0.071473268	0.11755138098045209	-0.062129105	-0.069951685	0.129596681	-0.142418149	-0.044569649	0.2613253719160564	-0.082477099	-0.106927747
353	B3KVY9;Q8TB61	SLC35B2	-0.073785559	-0.24331942	0.2950987254095413	0.23743620498732237	-0.083449706	0.006903563	-0.025905509	0.2753491523721161	0.080689246	-0.163056076	-0.344067803	-0.128256282	0.22317245890509865	-0.147393651	0.3157959704774573	-0.016122845	0.17004857604399848	0.10769436118315578	0.003818742	0.2340752430659089	-0.313058355	0.08363718	0.13139147671788548	-0.401893601	-0.210929287	0.1206385557304534	-0.134511363	-0.007335418	0.05363002	0.11004429651602965	-0.211793387	0.13052492617566708	0.087206697	-0.02505479	-0.062288315	-0.074934031
354	A0A024QZW4;B2R8V5;A0A024R008;Q9H1N7;B4E2F5;B4E1Q6;A0A3B3IRN3	SLC35B3	0.863804864	NA	-0.777052269	0.020111893988707517	NA	0.043657626	-1.438998919	NA	0.36028362639757605	0.10344215548938218	NA	-0.021974844	0.9523163429565581	NA	0.074923826	0.004068277	NA	0.073816393	-0.487964967	NA	0.034426582	0.4184081977447102	NA	-0.271213956	-0.18935524	NA	0.23730040978752914	0.043376298	0.03188476	-0.539357646	0.040733656	0.5136200843258542	0.038942334797143784	-0.226769192	0.073597121	0.023972584757118994
355	A0A0S2Z3B9;F5GYD4;A0A0S2Z3T6;F5GXW0;F5GWI4;A0A0S2Z381;P00813	ADA	NA	NA	NA	NA	NA	NA	NA	NA	NA	NA	NA	NA	NA	NA	NA	NA	NA	NA	NA	NA	NA	NA	NA	NA	NA	NA	NA	NA	NA	NA	NA	NA	NA	NA	NA	NA
356	P55263;A0A140VJE0;Q86U79	ADK	-0.004307017	0.1853774940820432	0.10691110152933711	-0.247358854	0.34706172887324055	0.29135902685858817	0.2556991681018615	-0.133907492	0.062632587	-0.306721346	-0.109488735	-0.084415099	-0.226857023	-0.875638283	-0.030321591	0.027068548758223232	0.099144687	-0.189976845	0.18121814656371454	-0.061463242	-0.15161399	0.15511229390962697	0.048502606	0.3248956804254025	0.32748313450517064	0.25993383752804416	-0.250330524	0.095993859	0.1303539672860304	0.061474754393040953	-0.16687506	-0.377605632	-0.021254536	-0.010619695	0.17617019331085643	0.11236214923931745
357	A0A024RBM8;Q9BVA6	HYPE;FICD	NA	NA	NA	-0.740647486	NA	NA	-0.689712233	NA	NA	-0.276902181	NA	NA	0.9976864310968204	NA	NA	0.6783343056954075	NA	NA	NA	NA	NA	NA	NA	NA	0.031241163439762926	NA	NA	NA	-0.740647486	-0.689712233	-0.276902181	0.9976864310968204	0.6783343056954075	NA	NA	0.031241163439762926
358	A0A384MTQ3;P23526	AHCY	-0.02658812	-0.145521314	0.016740733	0.3489697660059089	0.24093638551181729	0.034198725	0.12943681513104718	0.026272013229565464	0.068777679	-0.301731665	-0.022277849	-0.016917786	-0.230961598	-0.318980042	0.048248756	-0.422808089	-0.049197127	-0.19267358	0.09769082	0.039665158933818744	-0.144410772	0.44375474076512017	0.078846967	-0.034276286	0.11539804504341411	0.13593834074075442	0.081469285	-0.051789567	0.20803495888472565	0.074828836	-0.113642433	-0.167230962	-0.221559599	-0.002351598	0.1627751405906094	0.11093522346026372
359	Q1RMG2	AHCY	0.018157254433574434	0.10311620084556654	0.16160435972487525	0.8709608329282659	-0.069252056	-0.12658972	0.2440375142677832	-0.095073282	0.2961319476971161	-0.771915841	0.629794749	0.27023807839465624	-0.741160988	-0.113689187	-0.109621732	-0.095885324	0.4069459375124912	-0.091606472	-0.329685415	-0.095496397	0.06677282	0.5737860465056387	-0.641294839	-0.22282273	0.4777448484189427	-0.217457835	-0.397738771	0.094292605	0.2250396856829078	0.14836539337087806	0.042705661918232315	-0.321490636	0.073151381	-0.119469664	-0.096777174	-0.045817253
360	A0A024R0A8;O43865;Q2NKW8;V5YQL4	AHCYL1;FGFR2-AHCYL1	-0.175286578	0.016152432	-0.123927216	-0.070987984	0.051548766922728605	0.069081208	0.093723702	0.035477773	-0.056367997	0.085689963	0.084297618	0.046556397	-0.091412068	0.036969734635774514	-0.155352057	-0.135114425	-0.290064635	-0.248991215	0.034808528	-0.008222053	0.058757106	0.10395674271223794	0.1101248945842233	0.086030038	0.029007065	0.15755395981443077	0.25599030078565294	-0.094353787	0.01654733	0.024277825890919418	0.072181326	-0.069931463	-0.224723425	0.028447860310111782	0.10003722496505209	0.14751710842906737
361	D3DVL8;Q59FG4;Q08828	ADCY1	NA	NA	NA	NA	NA	NA	NA	NA	NA	NA	NA	NA	NA	NA	NA	NA	NA	NA	NA	NA	NA	NA	NA	NA	NA	NA	NA	NA	NA	NA	NA	NA	NA	NA	NA	NA
362	B3KWA8;B7ZB23;B7Z801;B7Z2C7;A0A384P5Q5;O95622;B4DG74	ADCY5	NA	NA	0.016742804545536488	NA	NA	-0.122225914	NA	NA	0.008734582	NA	NA	-0.470395295	NA	NA	0.24457210289838835	NA	NA	0.12873647828866838	NA	NA	0.2271531224618848	NA	NA	0.11345634142006701	NA	NA	-0.146774223	0.016742804545536488	-0.122225914	0.008734582	-0.470395295	0.24457210289838835	0.12873647828866838	0.2271531224618848	0.11345634142006701	-0.146774223
363	O43306	ADCY6	NA	-0.269878004	0.4182103132035688	NA	-0.060079235	-0.280835958	NA	-0.132413894	0.409191968	NA	-0.056571213	0.11220090678021605	NA	0.2926256128838109	0.6884953254274403	NA	-0.038847076	-0.712846939	NA	0.17463861988696533	-0.321358141	NA	0.2671100346295772	-0.066015179	NA	0.011669729943217353	-0.435296872	0.074166154	-0.170457596	0.13838903679275988	0.027814847	0.4905604691556256	-0.375847007	-0.07335976	0.10054742796850427	-0.211813571
364	O60503	ADCY9	0.082249082	-0.042509757	-0.220662247	-0.433050898	-0.17234744	0.056998835	-0.422131108	-0.230852397	-0.44796513	0.5988017455767386	0.1536367042033177	0.30268629656159607	0.040188505	0.22216280531053034	0.23502686574928122	0.065529571	-0.076852857	-0.064952711	0.067240573	0.23804963789965872	0.16423729249441713	-0.004480894	-0.240597367	0.021079361926904523	0.30134178594258315	-0.010234259	-0.182591997	-0.06030764	-0.182799834	-0.366982879	0.3517082487805518	0.1657927254756186	-0.025425332	0.15650916795189682	-0.0746663	0.036171843
365	F8W1A4;A0A140VK93;P54819;F8VY04;F8VZG5;B4DLK2;G3V213	AK2	-0.186428071	-0.119942725	0.003676815	-0.026552684	0.11281338363674655	0.030479731	-0.289440126	0.19975619662049648	-0.068706979	0.083247418	0.18468073047997008	-0.155183586	0.4482168331581914	0.073480233	-0.349504508	0.12928777898363414	0.002461922	0.4434978166563788	-0.689486792	0.094292032	0.09468386	-0.422380656	-0.278924418	-0.065603606	0.3425413374095704	0.042197027209638055	0.36684103722027994	-0.100897994	0.038913476662572236	-0.052796969	0.037581521	0.057397519	0.19174917257216278	-0.166836967	-0.255636227	0.2505264672798304
366	Q6FGX9;Q53EY8;Q5T9B7;P00568	AK1	0.057610993	-0.210724298	-0.415941182	0.090600332	-0.136000868	0.3432161861068075	7.932612279219084e-4	0.2959283010972284	0.27215081797834023	0.042895491	0.1515811841362621	0.3487399203484137	0.009721951	-0.172558077	0.15960050833219244	-0.251788221	-0.098255564	-0.219602035	0.065871474	-0.082393496	-0.024989988	-0.161369592	0.063584277	-0.180463259	0.095530823	0.2597407590199437	-0.3034797	-0.189684829	0.099271883	0.18962412676783116	0.18107219837136032	-0.001078539	-0.18988194	-0.013837337	-0.092749525	0.017263960770291086
367	Q9Y6K8;Q8N291	AK5	0.21521466866533176	-0.349154746	-0.054274763	-0.185893593	0.19558616370672866	0.14712603033457144	0.40815023099995545	-0.422869548	0.16144371148724287	-0.088614598	0.1767089874258635	0.050762142881837474	-0.149736115	-0.183626653	-0.429038199	-0.167681304	-0.204766528	0.076152231	-0.059784898	0.16282749077060749	0.079350882	-0.035464254	0.35275449337531384	-0.144568865	-0.00500681	0.2624455663232771	0.19195827342280522	-0.06273828	0.052272867	0.048908132	0.046285511	-0.254133656	-0.0987652	0.060797825053964645	0.057573791581036905	0.1497990098804909
368	P30566;A0A1B0GWJ0;Q71UA4;X5D8S6;A0A1B0GTJ7;A0A0A6YY92;B4DP46;A0A096LNY6;B4DUM2;A8K4X6;X5DP48;X5D2Z4;A0A1B0GTG9;A0A1B0GWF8;A0A096LNY5	ADSL	0.20427184613609542	-0.073676943	0.056131008	0.10373443748021065	-0.015933683	-0.047659898	0.24840447214281894	0.12344765596868032	0.1173874232055644	0.008161645	-0.059336911	0.10630478628079668	0.078668922	-0.202565779	-0.050151256	-0.373759371	0.11808672444988877	-0.009746998	-0.046208191	-0.009962104	0.007459134	-0.439451761	-0.01780651	-0.086858502	0.2735461109918114	0.051285141	-0.063771398	0.06224197	0.013380285586434738	0.16307985043902024	0.018376506536992025	-0.058016038	-0.088473215	-0.016237054	-0.181372258	0.087019951
369	A0A024R5Q7;P30520;B4E1L0	ADSS	0.09217393	-0.107184438	0.11910796962883362	-0.093563604	0.062156384	0.054637163	0.12702048267599647	0.053686333974313716	-0.215783741	-0.194120607	0.11058563826238173	0.17325586059017625	-0.07082529	0.1419937247682707	-0.224685072	-0.256882138	-0.325358539	-0.174660054	0.085118247	-0.062945142	0.20457661986460757	0.2359437863642904	0.044963422	0.18076427892702887	0.17544955996160883	0.20713519694380023	-0.342559971	0.034699154	0.007743314	-0.011692308	0.029906963890876454	-0.051172212	-0.252300244	0.075583242	0.15389049561015314	0.013341595
370	B4DNA3	B4DNA3	-0.167918773	-0.13829796	-0.111996867	0.050564343	-0.322966804	0.10548770017461415	-0.192815466	-0.092373887	0.2125663255121061	0.28368580242935476	0.3910706825928839	0.47283663695793127	0.25938169395651095	0.43585103645299483	-0.817872271	-0.029595147	0.034297783	0.12201688280532487	0.021304690823388185	-0.297531772	0.030609749	-0.469990686	0.052834941433706616	-0.277140315	0.18942985953191938	-0.024574238	0.28113605918751255	-0.139404534	-0.055638253	-0.024207676	0.3825310406600576	-0.040879847	0.042239839500762974	-0.081872444	-0.23143202	0.14866389343821546
371	D3DPU2;B2RDY9;B4DI38;Q01518;B4DNW7;B4DNY3;B4DUZ8	CAP1	-0.044650947	-0.167794016	-0.012851051	0.1841688535039135	0.1917657061776705	0.17030144265397568	0.023497797	0.03436183	0.021068385938919895	-0.155039039	-0.101458041	0.031132090598442415	-0.218885162	-0.016708848	-0.110227206	-0.315614667	-0.237917129	-0.210138533	0.17854549519086566	-0.001319855	1.550914771691726e-4	0.20410449824748034	0.1868347020473218	0.10918667588503299	0.12194602061020307	0.17898955695460958	-0.043453651	-0.075098671	0.18207866744518555	0.026309337774556293	-0.075121663	-0.115273739	-0.254556777	0.05912691	0.16670862539327935	0.085827309
372	E9PDI2;P40123;B7Z385;Q5JPJ8;A0A087X0J3;A0A087WZ15;B7Z4M3	CAP2;DKFZp686D0714	-0.031669679	-0.217209812	0.11585076956250659	0.011686296000253543	0.17424790082425115	0.051815844	0.048842237218766654	0.031195321	0.21148578180339453	-0.071813009	-0.104867283	0.063298786	-0.055503185	-0.089225158	-0.248943496	-0.324657553	-0.202331535	-0.501254702	0.10629136692772884	-0.181308411	0.3447559686131664	0.40963077478695187	0.39903167207131274	-0.100065284	0.049888971	0.2625804240177073	-0.151753008	-0.044342907	0.079250014	0.097174447	-0.037793835	-0.131223946	-0.34274793	0.089912975	0.23619905424130405	0.053572129
373	O95396	MOCS3	0.051425297	0.21902718944617677	-0.125476782	0.14044024201384506	-0.214004269	-0.030597986	0.45262593481924795	-0.163037078	0.041593955	-0.065231132	-0.003489793	0.022405166	-0.172225504	0.18356634563834934	-0.152446741	0.060940594	0.072393919	0.094993267	0.086784705	-0.152580717	-0.102609213	-0.189740376	0.042383902	0.078619914	-0.328034303	-0.011384048	0.16365751072175647	0.048325235	-0.034720671	0.11039427048508968	-0.015438586	-0.0470353	0.07610926	-0.056135075	-0.022912187	-0.058586947
374	Q9UKB5	AJAP1	NA	NA	NA	NA	NA	NA	NA	NA	NA	NA	NA	NA	NA	NA	NA	NA	NA	NA	NA	NA	NA	NA	NA	NA	NA	NA	NA	NA	NA	NA	NA	NA	NA	NA	NA	NA
375	H0Y512;Q9HDC9	APMAP	-0.123136114	-0.048328321	-0.051698591	0.030489866	-0.186046882	0.11780842868707507	-0.23102885	0.10982114383971113	-0.044904206	-0.046764442	0.17411306201749605	0.041295355	0.24769767103696155	-0.145048437	-0.139362799	-0.091693789	0.070614729	0.009297459	0.14968371682278078	0.30508443407346963	-0.032044765	0.03579184	-0.304786635	0.16584456254329957	-0.065589483	0.074513609	-0.021622563	-0.074387675	-0.012582862	-0.055370637	0.056214658	-0.012237855	-0.0039272	0.14090779519295257	-0.034383411	-0.004232812
376	A0A024R377;Q6IQ32	KIAA0863;ADNP2	-0.169988635	0.20384439302274374	0.11818626202954215	-0.080782701	0.11373935989843238	0.16233321729285594	0.21610932765297988	-0.171888058	0.069352665	-0.046059951	-0.067312538	-0.048659204	0.058439619	-0.09936062	0.31451262737339447	-0.060195193	0.11804063825665644	0.040623159	0.005095972	-0.077407575	-0.438414831	0.050976057	0.063446656	-0.070099638	0.050022747928333174	-0.111699372	-0.142854385	0.050680673253778334	0.065096626	0.037857978	-0.054010564	0.091197209	0.032822868	-0.170242145	0.014774358306879832	-0.068177003
377	Q9BRR6;B4DDP8;B4DG35;H3BRS6;Q69YR1	ADPGK;DKFZp667C1917	0.17478266021929523	0.13031532997641193	0.1700337866328489	-0.172892466	-0.315989175	-0.080776181	-0.304093852	0.10952452522523615	0.14777870469529839	0.494692548	-0.010707817	-0.152411093	0.040331981	0.3609840601364541	-0.269084985	-0.054261716	-0.117959231	-0.215580608	-0.309422881	0.2004225644551586	0.12261104635352867	-0.149654171	0.080767074	0.15059271208598327	0.30286237694900475	-0.389262743	0.056397551	0.158377259	-0.189885941	-0.015596874	0.11052454615169746	0.044077018514117064	-0.129267185	0.00453691	0.027235205008552626	-0.010000938
378	H7C386;Q8NG26;Q96KB3;A0A024RDI6;Q9BW91;D6RAW2	NUDT9	-0.327427225	-0.172515171	-0.600957136	-0.317361802	0.049600019	0.23954614515249406	-0.448726354	0.2112678930993375	0.1746559166008099	-0.194740547	0.093245164	0.17272097823875546	0.20531194592180813	-0.050448332	0.24677884511438994	0.061003112641652375	-0.122839651	-0.137719993	0.2981493003179033	-0.017846407	-0.011763717	0.4122730481397898	-0.100251144	-0.132933615	0.40921857383198573	-0.030372446	0.092132597	-0.366966511	-0.009405212	-0.020934181	0.023741865267142143	0.13388081953480802	-0.066518844	0.089513059	0.059696096	0.1569929085211955
379	A0A386NEX7;A6NC48;Q10588;H0Y8G4;H0Y984	BST1	0.11559738411352233	-0.13811383	0.040966733	-0.126964821	0.029934039	-0.178810358	-0.682874827	0.22996271337563806	-0.116454242	0.088822374	0.22745935320764854	0.14013984946457753	0.8697822255790082	0.6296233495501966	0.4714267131510589	0.4918661042807851	0.1206521387011244	0.2057164431432719	-0.151065399	-0.107562755	0.015803324125419793	-0.259540193	-0.467704818	-0.452578724	-0.431597452	-0.32229136	-0.242193965	0.006150096	-0.091947047	-0.189788785	0.15214052564130642	0.6569440960934212	0.27274489537505947	-0.08094161	-0.393274578	-0.332027592
380	A0A024R3Q3;P84077;A0A024R0Y6;P61204;B4DEB9;F5H423;B4DJC8;B4DN70;F5H0C7	ARF1;ARF3	0.22361055497910917	-0.120230961	0.036488849038443946	-0.156185884	0.22609942822139942	0.12141712846667495	-0.213793125	0.034893131	0.076681538	-0.057203354	0.3348058102217788	0.04776231	0.1654510802565347	-0.147090525	-0.292664334	0.033715299	-0.162214949	0.029030678716079658	0.06955092	0.020911234467766115	0.1656339354130707	-0.098151515	0.16903211060089354	0.051080937	-0.099773738	-0.255243148	-0.203613413	0.046622814	0.063776891	-0.034072819	0.10845492205763634	-0.091434593	-0.033156324	0.085365363	0.040653844	-0.1862101
381	P18085;C9JPM4;C9JAK5	ARF4	0.24907918173816626	0.5134553066355272	-0.034420762	-0.222924632	0.4073377326183913	0.2550169165954017	-0.181527409	0.45972681498323875	-0.170790007	0.027396153584998015	0.1555766271497292	-0.269437219	-0.004378925	-2.750221029	-0.085089257	0.1412823445728408	0.24966496389561638	-0.120871361	-0.111057827	0.4519262758339112	0.28417251240378694	-0.147161993	0.11534941295942219	-0.159689145	0.24187452930514014	0.4198099297236279	0.28590086276249593	0.24270457544974594	0.14647667229786826	0.035803133111383785	-0.028821479	-0.94656307	0.090025316	0.2083469871623012	-0.063833908	0.3158617739304213
382	A4D0Z3;B4DLJ3;P84085;C9J1Z8	ARF5	0.5681997559844929	-0.29856343	-0.161310544	-0.071224995	-0.064685265	0.056206592822233205	-0.094166564	0.21844837494682703	0.082401378	0.034663384	0.40416722342807243	0.11681583753230243	-0.270773842	0.743934328	-0.186942833	-0.247143342	-0.382383505	0.31056524559573184	-0.293304515	-0.443231068	-0.023183771	0.090788147	0.1158877606431045	-0.134870105	0.084269766	-0.286942629	0.13237861351581645	0.036108593760792534	-0.026567889	0.068894396	0.1852154818067851	0.095405885	-0.106320534	-0.253239784	0.023935267254023264	-0.023431416
383	P62330;Q6FH17;Q5U025	ARF6	0.090312509	0.10020115416740218	-0.160493753	0.015537312	-0.153003644	0.10884062366159844	-0.180926731	0.23559555240921942	0.046763757	0.20584377802878417	-0.032044296	0.1617977396051241	0.4858371949502151	-0.143127657	0.020048808	-0.23184189	-0.178130257	-0.237095775	-0.069512159	0.21722091736488697	-0.106116102	-0.307290772	-0.150181269	-0.051416437	-0.034306006	0.076419771	0.27106763024496255	0.010006636876986727	-0.009541903	0.03381086	0.11186574049095252	0.12091944842932266	-0.215689307	0.013864218834748502	-0.169629493	0.10439379863198882
384	Q8N6T3;Q53F62;F8VWH9;F8W1U7;E5RHC5;E5RHT6	ARFGAP1	0.044159617355394025	-0.235717393	-0.032678094	0.10887498666016054	0.020214163	0.079251052	-0.029769297	-0.195404818	0.2839178163294892	0.1978734353101227	0.10627978810874204	0.22033743332498557	-0.140105771	-0.133786092	-0.053963751	-0.243252588	-8.43E-04	-0.375160044	0.14192361504083492	0.2010652569816136	-0.189410462	0.10013754360863608	0.10031235985187949	-0.01218904	-0.068774566	0.20554407356117335	-0.098836253	-0.07474529	0.069446734	0.019581233759320065	0.17483021891461678	-0.109285205	-0.206418535	0.051192803	0.062753621	0.012644418087055206
385	A0A0D9SF70;Q8N6H7;G5E9L0;E9PQP3;B3KV00;E9PIY6	ARFGAP2	-0.035277851	0.044006418	0.045682439	0.21663901918583772	0.048568975	-0.134996413	-0.087589527	-0.150694988	0.051810337	0.16249488503892623	-0.075586545	0.17819712947136873	-0.401128451	0.032739313	-0.08949963	-0.14698161	-0.051739016	-0.072133031	0.2602206645082699	-0.098249435	-5.00E-04	0.11156304558462758	0.2031081824918412	0.020015942	-0.01251451	0.056295775	-0.074450845	0.018137002085141664	0.043403860312946047	-0.062158059	0.08836849	-0.152629589	-0.090284552	0.053823652084554655	0.11156238991864237	-0.010223193
386	A0A024R4U0;Q9NP61;B7Z6L2	ARFGAP3	0.088580081	-0.034659362	-0.040559182	0.10642876897798947	0.053139499	0.12845704239226427	-0.177517424	0.066554005	0.10762331988463283	-0.009680605	0.031132957616515744	-0.010559104	-0.173751717	-0.41190643	-0.055503999	-0.192222297	-0.076249996	-0.167551641	0.2064087072130183	-0.207221064	0.037933808	0.3110424247640381	0.20716218165637373	0.012219395344057369	-0.11643282	0.2856214972084547	0.031511953159949556	0.004453846	0.096008437	-0.001113367	0.003631083	-0.213720715	-0.145341311	0.012373817035337438	0.17680800058816032	0.06690021
387	Q9UJY5;B0QYR6;B3KTE2	GGA1	0.050844961392382974	-0.097806685	0.047770408	0.15366257009864512	0.11582426019715283	-0.152903587	0.048970851	0.032633984	0.11600610734690932	-0.236330826	-0.024074221	-0.029283113	-0.163472797	-0.300640575	-0.212202714	0.10678970089053107	0.096050618	-0.0193958	-0.059982839	-0.224173131	-0.067565235	0.042787275230710485	0.19213019862221953	0.15999633201986121	0.2136012687744974	0.12394148927161798	0.086821498	2.6956130929877185e-4	0.038861081	0.065870314	-0.09656272	-0.225438695	0.061148172818891205	-0.117240402	0.13163793529092943	0.1414547521063615
388	Q9UJY4	GGA2	-0.09002047	0.2045219924595674	0.26162515	-0.043298122	0.15689958740172738	-0.090224092	0.18494050693056743	-0.061702402	-0.385880928	-0.133149057	-0.232858911	0.14302094669851312	0.043343741	0.049238398577887324	0.11988146288102332	0.092208432	0.29206675204787846	-0.061034317	-0.09386073	0.1396518019995395	-0.092911038	-0.07070978	-0.257349191	0.14131145496303088	0.10603093407343861	-0.300901414	-0.020840708	0.1253755574774093	0.007792458	-0.087547608	-0.074329007	0.070821201	0.10774695564188085	-0.015706656	-0.062249172	-0.071903729
389	A8K6I6;Q9NZ52;A8K6M0;J3KSS7;B7Z456	GGA3	-0.023258354	0.035191363	-0.167349521	-0.038306585	0.14414984189920388	-0.21562449	-0.012731936	-0.172527674	-0.113347351	-0.097037767	0.011218822050645344	0.27214392499213547	-0.180922739	-0.181567756	-0.183194879	-0.042292798	-0.019811646	0.10989303834138715	0.1163187580848028	0.06148065	0.10051163530471084	0.022031878311079656	0.012940192	0.13756992382656374	0.4092885625299432	0.026148662497247226	-0.010913757	-0.051805504	-0.036593744	-0.099535654	0.062108327	-0.181895124	0.015929531	0.092770348	0.057513997908709084	0.14150782268031525
390	P40616;B4DR16;F8VYN9;B4DZG7	ARL1	0.18418247678895133	-0.023161364	0.095098891	0.033686518	0.039930846	0.04928385	-0.050954025	0.261306882	0.1784062371110927	1.725025333873643e-4	0.020895146997506962	0.16977458893385217	-0.071690663	-0.242448213	-0.196743344	-0.016636392	-0.244551842	-0.173366339	-0.086610737	0.16654649925153397	0.1304763928339262	0.11675069981874167	-0.2044327	0.013525058298756575	-0.056614094	0.21308144292747275	-0.30590832	0.085373335	0.040967071	0.12958636475212665	0.063614079	-0.170294073	-0.144851524	0.070137385	-0.024718981	-0.049813657
391	Q8N8L6;Q6PCE2	ARL10	NA	0.10751245435195698	-0.669385312	NA	0.11119044631106835	0.18240235275216554	NA	NA	0.2918366798701029	NA	0.3122610519956021	-0.319352232	NA	NA	-0.204519098	NA	-0.688424443	0.12282828603199634	NA	-0.059643974	0.7516288572219608	NA	NA	0.031602795	NA	NA	0.030062134912501155	-0.289213235	0.1385195933038133	0.2835598736423008	-0.011822396	-0.212795904	-0.291074885	0.3377156355318246	0.023325988597234077	0.021785328684698995
392	A8K4C1;A0A087WUW9;Q9NXU5;A0A0B4J222	ARL15	0.44579017459376613	-0.458312637	0.1016619134830629	-1.209771957	-0.077492329	0.23398975224228652	0.1254567054876138	-0.148023456	0.30884004962604034	-0.063535726	0.20221288097401963	0.2359956445713173	-0.145757721	-0.054359114	-0.034139692	0.7159703210271104	-0.358410111	-0.420952315	0.2793397828500393	0.47098715718545836	-0.006441954	NA	-0.022074103	-0.134526353	0.4575016115504806	-0.02878829	-0.415160236	0.032613159	-0.348191503	0.098324442	0.12779094152204618	-0.0751855	-0.018230693	0.25086167047986063	-0.075400219	0.007417704
393	Q53YD8;P36404;V9GYD0;B4DGG0	hCG_23373;ARL2;ARL2-SNX15	0.1366690912131069	0.15644009492857983	-0.115822057	-0.123737238	0.19509810194173757	-0.114354514	0.2761237677440308	-0.090502341	0.035218797290161766	-0.160422427	-0.08166461	-0.39234789	0.091355844	-0.352555129	-0.303644747	0.3157675359956158	0.27470600918811117	0.3363552015980166	0.15348481103322187	0.16378946604454644	0.30050392046428864	-1.487079163	-0.242856113	0.18122237599557767	0.5795751473742288	0.093543622	0.17513244384743015	0.05909571	-0.014331217	0.073613408	-0.211478309	-0.188281344	0.3089429155939145	0.20592606584735232	-0.516237633	0.28275040451067956
394	P36405	ARL3	0.12720232881927562	-0.014347996	0.085087379	-0.403739703	-0.079972135	-0.174897409	-0.329910718	-0.016831261	0.0890281	0.050870160928768504	0.029759980567411276	-0.429666757	0.060406442205721715	0.11756975620829326	-0.306460083	0.13280320176067117	0.020238951487760278	0.19894868270820054	-0.108455337	0.042775091	0.16357991800379937	-0.028498362	0.18778065887167422	0.18526787696886504	0.31762914103369133	-0.071551543	0.15538363519420836	0.065980571	-0.219536416	-0.085904626	-0.116345539	-0.042827962	0.11733027865221067	0.032633224049647844	0.11485005779876062	0.1338204110429516
395	B0YIW9;Q96KC2	ARL5B	0.24839529678336789	0.2792032010019382	0.15275724838386417	-0.711298273	0.10144211942918978	0.10512769405194514	0.22515757626869018	0.056950908	0.083565712	-0.159931464	-0.117563147	-0.561949908	0.12552820047209987	-0.63178612	-0.267453546	-0.109873504	0.13506916336214222	0.10348653846639518	-0.013352414	0.3211838009491064	0.546708113	-0.281410862	-0.185746278	-0.153523674	0.4886108974421907	0.011262779097181253	0.20943994242010724	0.22678524872305675	-0.16824282	0.1218913985368653	-0.279814839	-0.257903822	0.042894065847871726	0.2848465000590022	-0.206893605	0.2364378729864921
396	F5GYV5;F8WCT1;A0A0C4DH18;H7BZV4;A0A0C4DG62;Q8TEM4;Q66PJ3;B2RE15	ARL6IP4;FLJ00169	0.035593762	-0.357609599	-0.398088504	0.080089292	0.008535193	0.22483174911181986	-0.079592229	-0.257385485	0.29974175711042483	0.367314873	-0.002437608	0.3645908655896172	-0.211907875	1.1431314254080762	0.24406022175108405	-0.135568342	0.082295963	0.39177828553957683	0.43337809576116865	-0.470171269	-1.415517739	0.010227908494619041	-0.108799991	0.073908145	-0.414252687	-0.127365253	0.21921904347152024	-0.24003478	0.10448541155579119	-0.012411986	0.24315604362630702	0.3917612574780163	0.11283530246879582	-0.484103638	-0.008221313	-0.107466299
397	Q8N6S5;B3KMZ5	ARL6IP6	0.004815317	-0.78944476	-0.130471148	-0.014425405	-1.268031741	0.084609986	-0.326793552	0.39291188066372623	0.12881736855152465	-0.020614615	0.8416982400301042	0.082548457	0.32102317185178564	-0.691288492	0.2615583194745903	-0.392142684	0.2606037565737232	0.074461208	0.20335007411988917	-0.504497228	0.040723043	-0.361253109	1.1489124646629574	-0.662223926	0.068048575	1.2032160785357646	0.04388872	-0.30503353	-0.399282387	0.064978566	0.3012106940634137	-0.036235667	-0.019025907	-0.086808037	0.04181181	0.43838445789419284
398	B2R7U5;A0A024R977;Q96BM9	ARL8A	NA	0.20850830584053673	0.15504049863113956	NA	0.5352131907497125	-0.239696953	NA	0.43676439032205794	0.40689181302918415	NA	0.10909689008178447	-0.079149348	NA	-2.924264696	0.063779556	NA	0.24358985749856749	0.093299003	NA	0.7664777652501257	0.087829209	NA	-0.114411753	-0.217535754	NA	0.4063985428552774	0.062169483	0.18177440223583669	0.14775811868301245	0.421828102	0.014973771090445797	-1.43024257	0.16844443020199645	0.4271534873481238	-0.165973754	0.23428401285694364
399	A6NFX8;Q9UKK9;A6NJU6;A6NCQ0	NUDT5	0.13530544618443882	0.012155653	-0.067755684	0.16394553867788714	0.16787649515767364	-0.056970997	-0.121833503	0.10698099432479222	0.20433290384635705	-0.028157873	0.057814972	0.14681574554838805	0.012269001153289221	-0.125237822	-0.132700376	-0.027253942	-0.269968398	-0.097300013	0.16875122829408962	-0.176285396	0.11800396251092482	-0.293525615	0.12558644102452743	-0.270121776	0.15137909749343112	0.0958116	8.231586705007592e-5	0.026568472	0.091617012	0.063160132	0.058824282	-0.081889732	-0.131507451	0.036823265	-0.146020317	0.082424338
400	A8K787;A0A0S2Z3H3;P12235;V9GYG0;A0A0S2Z359;Q59EP7	SLC25A4	-0.735193808	0.5616931361086595	NA	-0.787173512	NA	-0.172807756	0.8505631756772348	NA	0.089972376	0.6801500730739198	0.3195019320748689	0.091746651	0.8287082831828244	0.035572673	NA	0.5752526186428435	-0.271519381	-0.682202376	0.09268308	-0.644016001	NA	-1.572375161	NA	0.12551978096968427	-0.147677762	0.6770013861928362	0.084600592	-0.062178971	-0.455419269	0.49483914122637396	0.38837091736845947	0.45671184362715356	-0.101585014	-0.251095095	-0.698856325	0.22921277093763515
401	P05141;Q6NVC0	SLC25A5	0.18892876321604368	-0.01003259	0.075571764	-0.072678416	-0.075102003	0.085951795	-0.249290399	0.040613215611259974	0.00968929	-0.217893695	0.066545834	0.25478736105135846	0.25175758370674817	0.3072428994466469	-0.222943067	0.069965963	-0.059483625	0.11508683448955154	-0.065535051	-0.131621053	-0.243890356	-0.198521428	0.04832241	-0.158663943	0.16089276317531614	-0.066888193	0.097187344	0.084822646	-0.020609541	-0.066329298	0.034479833	0.11201913858550959	0.041856391	-0.147015486	-0.10295432	0.063730638
402	Q6I9V5;P12236;Q59EI9	SLC25A6	0.22543077484656238	0.098476655	0.12773659637283602	-0.466234651	-0.156952559	8.067503374522318e-5	-0.010851186	0.26319229541892697	0.007560655	0.094888903	-0.043954487	0.17567928372261096	0.5363965026065395	0.3309070828339203	-0.023451333	-0.278860161	-0.074210357	0.032914471	-0.147398163	0.14257907297278524	-0.166479554	-0.232435618	-0.199171573	-0.005241232	0.092046449	-0.149969918	-0.172678625	0.15054800860531148	-0.207702178	0.086633921	0.0755379	0.28128408428517826	-0.106718683	-0.057099548	-0.145616141	-0.076867365
403	R4GNJ5;A0A3F2YNW4;A0A0C4DGT6;Q96AP0;B4DVI0	ACD	-0.14214157	0.1521229043760043	-0.086972262	-0.532148898	-0.294659428	-0.003597707	0.17923792761264323	0.15863563945804132	0.044723883	0.2650372976131487	-0.005264794	-0.135587732	-0.110868045	0.5811607017981352	0.4189025669269053	-0.028947667	-0.023942675	-0.024598754	0.066786283	-0.137319907	-0.14023558	0.29320026345477707	-0.195764426	-0.026779213	-0.125384891	-3.34E-04	-0.145260327	-0.025663642	-0.276802011	0.12753248328210942	0.041394924	0.29639840783412036	-0.025829699	-0.070256401	0.023552208	-0.09032627
404	P51816	AFF2	NA	NA	NA	NA	NA	NA	NA	NA	NA	NA	NA	NA	NA	NA	NA	NA	NA	NA	NA	NA	NA	NA	NA	NA	NA	NA	NA	NA	NA	NA	NA	NA	NA	NA	NA	NA
405	A8K353;B7Z4I6;P51826;Q8NAP7	AFF3	NA	0.32924105146107524	NA	NA	0.087694046	0.45396784629980724	NA	-0.495608202	0.8204058713908625	NA	0.39825607003300917	-0.423278173	NA	-0.478687107	0.15322839110331513	NA	0.23250550467719655	0.2095907537346605	NA	0.025354855374349075	-1.534075459	NA	0.065943331	-0.042668918	NA	0.1981301378615194	NA	0.29994265205426446	0.24153254672945731	0.13310043515664033	-0.041809451	-0.192027757	0.1917497297991192	-0.783658701	-0.017661193	0.16883173845470859
406	Q9UHB7	AFF4	-0.17485755	-0.042298601	-0.150908943	-0.31333198	0.079091124	-0.023156114	-0.015011883	-0.263613888	-0.256870658	0.1664121024118054	-0.237276966	-0.079418062	-0.128699558	-0.002648514	-0.109139082	-0.114829149	0.026730772559692494	0.14324323542513553	0.046040412	-0.174217292	-0.097842108	0.4474243083023171	0.22186266471699018	0.21580925447956778	0.1636814319144427	0.35435981471742617	0.31946522612647077	-0.122688365	-0.08579899	-0.178498809	-0.050094309	-0.080162385	0.018381619718613334	-0.075339663	0.2950320758329583	0.2791688242527789
407	J3KN01;A0A1P7ZIN0;P55196;Q5TIG5	MLLT4	-0.016545003	-0.042075094	-0.015751906	0.051784714730313486	-0.034407105	0.035378206	-0.086667657	-0.177772787	-0.050763689	0.1147450377853087	0.057675752	0.250889833	-0.088229843	0.14768124770784555	0.095223848	-0.081045258	-0.003738714	-0.078803428	0.094696994	0.049419824570768045	-0.238865076	0.128863422	0.043482191854857834	-0.094889728	-0.055678939	0.003573369	-0.008180213	-0.024790668	0.017585272	-0.105068044	0.14110354087547344	0.051558417	-0.054529133	-0.031582752	0.025818628870468104	-0.020095261
408	B7ZB07;S4R403;B3KSA6;Q9Y2D8	SSX2IP	NA	-0.39818243	0.5085311936554743	NA	-0.150502751	0.3303396730289535	NA	0.2153953500437168	-0.376640324	NA	0.1147173873972449	0.041011405	NA	-0.406776206	-0.164217727	NA	-0.36466317	NA	NA	-0.067384406	-0.232360228	NA	0.32198474840418356	0.36016767022455887	NA	0.26857981244986395	NA	0.060512346	0.095256425	-0.075284523	0.08320236	-0.280159002	-0.359325205	-0.144534353	0.34641417361029786	0.2739177767457906
409	D3DUJ0;Q8TA92;Q9Y4W6	AFG3L2	0.045956167573065206	0.055349917	-0.027518611	-0.182482054	-0.110351562	-0.012854967	-0.236568532	0.13509935443430096	0.054811193816652365	0.058089661	0.11150123230986024	0.17506699168473558	0.3105925050501806	0.15383822552415238	-0.238678301	0.171497301	0.060847444969298115	-0.018290571	-0.139949154	0.14502092870326858	0.019668529564851496	-0.132899826	0.060490083	0.001688822	-0.139553326	-0.296248586	-0.024122866	0.024595824397807702	-0.101896194	-0.015552661	0.11488596155916851	0.07525081	0.071351392	0.008246768	-0.023573641	-0.153308259
410	H3BLU7;V9HWA2;O43488;A0A499FJT0;Q8NHP1	AKR7A2;HEL-S-166mP;AKR7L	-0.071680746	-0.174553672	-0.075014387	0.11664615818903351	0.012601074680407798	-0.064353829	0.085660521	0.19015596754779895	0.33613580772142027	-0.0955463	0.088805579	0.059346426	-0.050479154	-0.090704984	-0.127714542	-0.264918413	0.029781454350248614	-0.09424353	0.20565132513323403	-0.060488684	0.1016485878976473	-0.330458355	0.1125245009887113	-0.161562908	0.2141997548871024	0.020105493507283353	0.088456851	-0.107082935	0.021631134745152505	0.20398409864580083	0.017535235107048946	-0.089632893	-0.109793496	0.08227041	-0.126498921	0.10758736654595613
411	Q53GW0;Q6ULP2;B8ZZI9;Q3LIF3	AFTPH;Nbla10388	0.015851716423593558	-0.063694035	0.22198613059336464	-0.499499143	-0.099167103	-0.226564301	0.13601565314079697	-0.379913807	-0.682211214	0.30744611903416336	-0.259317703	0.14684864086261007	0.1881437004333908	0.3093675631303312	0.42439764230893756	-0.36356125	0.098933867	0.4133417010459338	0.24892163473144532	-0.046792617	-0.190579368	-0.056844894	0.4686098536004202	0.47733051368648133	0.14637329566085372	-0.121720027	-0.61370257	0.058047937	-0.275076849	-0.308703122	0.064992352	0.3073029686242179	0.049571439	0.003849883	0.2963651577843386	-0.196349767
412	O00468;A0A087X208;A0A494C1I6	AGRN	-0.150798208	0.3992631076602713	NA	-0.115427593	-0.341738497	NA	-0.355583473	0.012961066	NA	0.32609460745196317	0.5022388220535272	NA	0.4406397898139173	-1.502841389	NA	0.1896383027764837	0.3805113662497198	NA	0.017751482	0.3551964720091688	NA	-0.541632214	0.082618795	NA	0.13062925502418818	0.1704783096031197	NA	0.12423244960281936	-0.228583045	-0.171311204	0.41416671475274663	-0.5311008	0.2850748345131047	0.18647397695932103	-0.22950671	0.15055378231365837
413	B7SBB1;O00170;D0EKE5;C0JXB8;C8CHN4;C8CK04;C8CK05;D0EKE4;D0EKE6;D5LTB3;G9I2H4;D2CVN5;A5JGZ4;C0JXB9;E9PMH2;D0EKE7	AIP	0.1435603525287644	-0.407686207	-0.024883339	-0.111380063	0.19382947624325494	-0.059594106	-0.004200055	0.18582366582460277	0.052383136729040075	-0.244818875	0.13544500173216348	-0.322479466	0.26862517169944794	-0.211335762	-0.263812377	0.16625644243546134	-0.203423854	0.096947133	-0.198301109	-0.128613667	0.26687914618066744	0.029160041	-0.034501151	0.066061555	0.094598303	0.2835923879354901	0.2318682174165276	-0.096336398	0.007618436	0.078002249	-0.143951113	-0.068840989	0.019926573801771857	-0.020011876	0.020240148	0.2033529693758491
414	A0A024R6T5;A0A024R6S6;Q9H8T0;H3BM79	FTS;AKTIP	0.13248790069140448	0.305376648	-0.127672471	0.074388498	0.2559922633638506	0.046434052	-0.057369129	0.20795046739191106	0.028549428458861235	-0.381684855	-0.412725607	-0.072409307	0.047452542	-1.043487502	-0.033107571	-0.105929113	0.23404669924405935	-0.0388615	0.047909002	0.5664676502614591	-0.042734116	-0.017936862	0.2914469019229051	-0.007785503	-0.028236442	-0.121030719	0.2524686431906384	0.10339735892673142	0.12560493772554662	0.059710255711554076	-0.288939923	-0.34304751	0.029752028494312577	0.19054751203087658	0.088574846	0.034400494
415	Q9NRG9;Q53HS1;F8VZ44;B4DDU7;H3BU82	AAAS	0.10900345254627342	-0.086605804	-0.100329258	-0.057269428	0.099149339	-0.222115974	-0.135158141	0.002360175	-0.203919647	0.16943514278545752	-0.073494157	0.26842905144545415	-0.107234741	-0.236532638	0.2048221610496377	0.04576953	0.017945438	0.040644438251031964	0.1027791549810161	0.041113455	0.017273443873876707	0.25769771036678446	0.14477843763542964	-0.196482947	-0.103708366	-0.067167406	0.068817574	-0.025977203	-0.060078688	-0.112239204	0.12145667917277382	-0.046315072	0.034786469	0.053722018066524095	0.0686644	-0.034019399
416	A0A024R6R2;Q8TD30	GPT2	NA	-0.012477313	-0.199317756	NA	-0.032760768	-0.155377753	NA	0.45169259745656487	-0.361793222	NA	0.166537329	0.5516201823304634	NA	0.30584403537724963	0.4062127150160988	NA	-0.516235457	0.08021469	NA	0.17290592636616725	0.2088200153093451	NA	-0.302010886	-0.290128258	NA	-0.204758687	-0.268987392	-0.105897534	-0.09406926	0.044949688	0.35907875563141567	0.35602837519667424	-0.218010384	0.1908629708377562	-0.296069572	-0.23687304
417	B2RBJ5;Q9BYV1	AGXT2	0.084557781	NA	NA	0.2642390395402352	NA	NA	-0.403808228	NA	NA	0.3561436320121178	NA	NA	0.2461219999569174	NA	NA	-0.41233115	NA	NA	-0.803329147	NA	NA	1.000368023448067	NA	NA	-0.331961951	NA	NA	0.084557781	0.2642390395402352	-0.403808228	0.3561436320121178	0.2461219999569174	-0.41233115	-0.803329147	1.000368023448067	-0.331961951
418	P49588	AARS	-0.026628465	-0.245422841	-0.033581553	0.1129377391043364	0.1289966343605861	0.12800248253005891	0.11383016978365504	0.002657728	-0.102410716	-0.20788452	0.027583000351729944	-0.011753264	-0.070264528	-0.03471275	-0.142034738	-0.185481828	-0.026632712	-0.21502664	0.03441711	0.038437011	0.001684907	0.11684675975671453	0.14364679602799554	0.14737123738674843	0.080559328	0.099312123	0.12555152882049375	-0.10187762	0.12331228533166146	0.004692394	-0.064018261	-0.082337339	-0.142380393	0.024846342656482747	0.13595493105715284	0.1018076600302728
419	Q5JTZ9	AARS2	-0.05595843	-0.30728154	0.14727837366694632	-0.22645515	0.3783841352370184	0.4416985014760158	-0.077565043	0.3633894225972538	-0.611736864	-0.053262016	0.018484846508696844	0.3781039740381266	0.2610792751237217	0.038447549	-0.217927717	-0.038214107	0.16461892140976633	-0.053730088	-0.029841605	-0.193562224	-0.014263372	0.041802572922955916	-0.335456384	-0.087255269	0.17741956849756157	8.887437559442941e-4	-0.109086075	-0.071987199	0.19787582890613056	-0.108637495	0.11444226829904235	0.027199702	0.024224908855780894	-0.0792224	-0.126969693	0.023074079
420	C9J5N1;B3KSP9;Q9BTE6	PTGES3L-AARSD1;AARSD1	0.047640584999057066	-0.077568223	-0.063959901	-0.087740725	0.073219471	-0.111820104	0.10086395845010265	-0.316046784	0.13671568036417422	0.19273224194256391	-0.098842955	0.085039419	0.040295708095909044	0.24782120576312655	-0.084618533	-0.253661752	0.004071171	-0.204932296	-0.055501816	-0.134594858	0.098885884	-0.226155998	0.19230412074618392	0.17575608221201736	0.2634320755704384	0.029079654063574878	0.027586688	-0.031295846	-0.042113786	-0.026155715	0.059642902	0.067832793	-0.151507626	-0.030403597	0.047301402	0.10669947239058244
421	V9HWI0;P14550	HEL-S-165mP;AKR1A1	-0.01135462	0.075013715	-0.150091885	-0.075006261	0.00268024	0.033604947	-0.112129522	0.081383379	0.2433949676631201	-0.140534255	-0.077059737	-0.216469079	-0.042326864	-0.115023777	-0.156351721	0.27569587418796593	0.10057988821116623	0.091385482	-0.219743868	-0.030423859	0.23786153268783516	-0.049606176	-0.046751816	0.063570331	0.20847792429362277	-0.060118915	0.089344072	-0.02881093	-0.012907024	0.070882942	-0.14468769	-0.104567454	0.15588708152488778	-0.004102065	-0.010929221	0.079234361
422	Q8IZ83;B4DVV1;F5H4B6;B4DQ15	ALDH16A1	-0.049019557	2.2234243156772648e-4	0.011051826590137646	0.11446009215101755	-0.215744114	0.030271528	-0.077058591	-0.004446769	3.710357310740426e-4	-0.227424255	0.090766147	0.18385758625883686	0.16064773128474288	0.3106169114620499	-0.266521254	-0.049430961	-0.047092155	-0.097441727	-0.124552022	-0.129742899	0.030037748123182207	0.084711274	0.1891527440958136	-0.121144753	0.094942089	-0.12803	0.2365399997145848	-0.012581796	-0.023670831	-0.027044775	0.015733159502552684	0.068247796	-0.064654947	-0.074752391	0.050906421	0.067817363
423	P30837;A0A384MTJ7;B4DLJ0	ALDH1B1	0.7277837637396783	-0.135852863	-0.611262021	-0.386190043	0.41094636848729055	0.3834847647602209	0.22699156230418022	0.8219320320160826	0.22688755765947524	0.05620934	0.050468547910132944	0.5324265982702235	0.7702649174891854	0.44413866753579606	0.2454431630499142	0.092780452	0.022434082485064125	0.089991246	-0.124919864	-0.300967497	-0.291435725	-2.169513941	-0.892269867	-0.268147163	0.29001433511533287	0.007179128	-0.218817542	-0.006443707	0.1360803634444792	0.425270384	0.21303482868106735	0.48661558269163285	0.068401927	-0.239107695	-1.109976991	0.026125307177615607
424	P05091;A0A384NPN7;Q53FB6;B4YAH7	ALDH2	-0.14576293	-0.273345726	-0.088944363	-0.010635753	-0.038468601	0.2596596432347871	0.11312429145380874	0.233886379	0.2329825080066494	0.15692734607378064	0.155804314	0.29563791621631713	0.26970684996566346	0.16023536292660037	-0.053297421	-0.085605978	-0.160383712	0.008208806	-0.318173127	0.027142414	-0.027606532	-0.245429747	0.028695096915923337	-0.185601676	0.271369755	0.004871858	-0.584996975	-0.169351006	0.070185096	0.1933310594443701	0.20278985881408065	0.12554826407021788	-0.079260294	-0.106212415	-0.134112109	-0.102918454
425	O60218	AKR1B10	-0.431485675	0.36461977031494663	-0.447192347	-0.391472622	-0.341551988	0.11274428731024515	-0.018837386	-0.045463745	-0.099004659	0.27481219793800415	-0.044919502	0.1628248726053938	0.3780594231623624	0.3114626005694584	0.302521404	0.5402925514069924	0.41253220403915575	0.3975491810223889	-0.173315138	0.1322272162414321	-0.198382849	-0.351795077	-0.40847373	0.16000325356574252	0.1317054563114777	-0.630619612	-0.098840089	-0.17135275	-0.206760107	-0.054435263	0.1309058562077137	0.3306811424233846	0.45012464548951137	-0.07982359	-0.200088518	-0.199251415
426	Q04828;H0Y804;P52895;B4DK69;Q59GU2;S4R3Z2;A0A0A0MSS8;P42330;A6NHU4;Q2XPP3	AKR1C1;AKR1C2;AKR1C3	0.038377786642669845	-0.072260367	-0.042888676	-0.528693925	0.071874616	0.035289868870630174	0.2577545944793224	-0.191624027	-0.134026347	0.020183578069760132	0.065339076	-0.078103003	0.1596413215462114	-0.219590946	0.11385461296748929	0.29891223423940133	0.1327449252855611	0.031412677	-0.215660091	0.066488258	0.2607290186172983	-0.39845018	-0.124671717	-0.055947584	0.1233642782015389	0.34890065232068096	0.037049365	-0.025590419	-0.140509813	-0.022631926	0.002473217	0.017968329444567433	0.15435661207006385	0.037185728	-0.19302316	0.16977143168003944
427	A0A384MDW6;Q96C23;B8ZZ75;H7C320;Q12915	GALM;Ibd1	-0.058298118	0.29088515718566427	-0.009621718	-0.367455601	0.2229131129946224	0.23902764874180782	0.36454929614831777	-0.383896158	0.18252742302737768	-0.152200987	0.49271815496747323	-0.060828392	-0.267513359	0.095500597	0.11710130132687277	0.25322976040929623	-0.398753088	-0.419984125	0.659496488	-0.664076405	-0.099991312	-0.196502918	0.6493449512586403	0.27197274100153657	-0.174456023	0.14897028693462808	-0.734658713	0.074321774	0.031495053	0.05439352	0.093229592	-0.01830382	-0.188502484	-0.034857076	0.24160492478871487	-0.253381483
428	P15121;A0A024R7A8	AKR1B1	0.11500535778337444	0.0264574	-0.051103037	-0.399336	0.24810486761988568	0.35700820303801406	0.3327713095877487	0.18413519222630192	0.3165002597513906	-0.09636801	0.076317459	-0.13655427	0.003472693	-0.727374218	-0.194036279	-0.181548733	-0.147793378	-0.165361305	-0.023165707	-0.017884927	0.14680838580353064	-0.471524152	0.051743783342087284	-0.061766707	0.5903164327641676	0.2922721326620056	-0.067096754	0.030119907197845047	0.068592357	0.2778022538551461	-0.052201607	-0.305979268	-0.164901139	0.035252584	-0.160515692	0.2718306037705148
429	B2R6Q2;A0A024RAG0;P05186;B7Z1D1;Q9UIL5	ALPL	-0.759857952	0.1804562069454293	0.051985378	-0.997272854	0.035843755563345986	0.9855149565582059	-0.00588609	0.3940515077180822	0.1001131453954418	-0.059632284	0.20522548544149524	0.379514765	0.7582512528546571	0.2218494340452316	0.6558171395468272	0.4594478979184213	-0.03364214	-1.291201338	0.19843959601189828	-0.819993357	0.016323964188054735	0.4013744952146949	0.1857613756115982	0.37375583138338947	-0.029829585	-0.229167966	-1.377242622	-0.175805456	0.008028619	0.16275952104912478	0.1750359888684795	0.5453059421489054	-0.288465193	-0.201743266	0.3202972340698942	-0.545413391
430	A0A024R4A2;P09923	ALPI	NA	NA	NA	NA	NA	NA	NA	NA	NA	NA	NA	NA	NA	NA	NA	NA	NA	NA	NA	NA	NA	NA	NA	NA	NA	NA	NA	NA	NA	NA	NA	NA	NA	NA	NA	NA
431	Q96BT7;B4DQH3	ALKBH8	0.15069833237430214	0.30765779692461415	0.15353986029967634	-1.252675647	-0.379999648	-0.214415558	0.2209251911602252	0.3354958952960171	-0.06812345	0.050959055	-0.146883973	0.055662499	0.6239626530391031	-0.200592177	0.11897777996273216	0.640659221	0.4889232788882899	0.049319448	-0.682533237	0.059685038	0.074798447	-0.392182394	0.18562742968859133	0.00261624	0.1402275283492679	-0.213117325	-0.109212286	0.20396532986619653	-0.615696951	0.16276587896698375	-0.013420806	0.1807827521209246	0.3929673158033738	-0.18268325	-0.067979575	-0.060700694
432	O00116;B7Z3Q4;A0A1B0GWA2;A0A2R8YEL0	AGPS	-0.03952872	-0.027729266	0.078691288	0.12393919458624125	0.041058123337005176	0.23765955027043448	-0.273640201	-3.28E-05	0.089393926	-0.011806251	-0.030425243	0.006157401	0.11053512459343214	-0.217287161	-0.025793991	0.015146978210705908	-0.133119017	-0.145563169	-0.086413634	0.025219236	0.1021794303669895	-0.002208478	0.38121718953285266	-0.110647805	0.06340069	0.027746497	-0.198148909	0.003811101	0.13421895606456127	-0.061426353	-0.012024698	-0.044182009	-0.087845069	0.013661677566455584	0.089453636	-0.035667241
433	Q6NUM9;B4DKE1;H7BZ81;H7BZ16;H7C3J0	RETSAT	0.29093257478010004	0.017656092907952742	0.10967797846235253	-0.119057868	-0.120672951	-0.12268732	-0.103328079	-0.234072372	0.10327395930695442	0.21676954662306958	0.022693518	0.007244805	0.096728682	0.24882057808554617	0.033890571	0.031094021	-0.119721148	-5.19E-04	0.036001466588331414	0.2157366750254656	0.006265706	-0.430842777	-0.055166215	-0.283249322	0.061316885480443936	-0.030132891	0.1213466883239953	0.1394222153834694	-0.120806046	-0.078042164	0.082235956	0.1264799436083028	-0.029715311	0.086001283	-0.256419438	0.050843561
434	Q6PD74;H0YL49	AAGAB	0.3804186040800583	-0.151328988	NA	0.26661130558027446	-0.129872802	0.7626384191672779	-0.119232698	0.4182986475303749	NA	0.441726108	0.379398774	NA	-0.144837676	-0.139121107	NA	-0.450865905	0.1941936282822124	0.001150821	-0.351938894	-0.203413986	-0.181736252	-0.476523153	-1.021181942	NA	0.048407206	0.4772098897636888	NA	0.11281825853548108	0.29806575819785863	0.14780642531246554	0.40883589147948746	-0.143705941	-0.086900368	-0.247422927	-0.750579096	0.2610819983031459
435	Q546E0;A8K8P8;Q9BYC5;A5PLL2	FUT8	-0.018312232	-0.185375175	-0.170863708	-0.266714735	0.081891198	0.016734221	-0.119032897	0.3900189288541575	-0.032870124	0.013455528884159865	-0.229502899	0.083159352	0.1816966692259198	0.068982058	0.14813296806484733	0.29422722547614594	-0.119330501	0.13834053702454732	0.12041148534076217	0.285467692	-0.179924466	-0.234136659	-0.302918644	0.16452474363133054	-0.090352466	-0.02481782	-0.012890282	-0.124850372	-0.056029772	0.079371969	-0.044296006	0.13293723178537437	0.10441242055863152	0.075318237	-0.124176853	-0.042686856
436	Q13424	SNTA1	NA	NA	NA	NA	NA	NA	NA	NA	NA	NA	NA	NA	NA	NA	NA	NA	NA	NA	NA	NA	NA	NA	NA	NA	NA	NA	NA	NA	NA	NA	NA	NA	NA	NA	NA	NA
437	A0A024R2D5;Q92611	EDEM1	NA	NA	0.36207692059552815	NA	NA	-0.603294138	NA	NA	NA	NA	NA	0.079895245	NA	NA	NA	NA	NA	NA	NA	NA	NA	NA	NA	-0.104116912	NA	NA	0.2654388837745053	0.36207692059552815	-0.603294138	NA	0.079895245	NA	NA	NA	-0.104116912	0.2654388837745053
438	A0A024R931;Q9BZQ6	C1orf22;EDEM3	0.016999482	-0.259298663	-0.073768487	0.2602625970807594	-0.142757746	0.20920414167803544	-0.212413728	0.048649449	-0.182438985	0.14814686938465033	0.12177945881177707	0.36789058056694385	0.065506741	-0.026956807	0.054327296	-0.117474766	0.12807885375908093	0.22412557554572393	-0.3147063	0.05233697	0.075925808	-0.029476981	0.10919905362195963	-0.245956636	0.051534157	0.19009946218871102	-0.518817395	-0.105355889	0.10890299743262606	-0.115401088	0.2126056362544561	0.030959077	0.078243221	-0.062147841	-0.055411521	-0.092394592
439	B4DYW0;A0A087WZ62;Q9H6U8;H0YCW6;B4DQI3	ALG9	-0.423035234	0.2715431175461512	-0.212329964	0.2317808286527361	-0.019683401	0.089667007	-0.116144159	0.2997229728677087	0.2169395500666464	0.19570952454846358	-0.494157114	0.3125356536878679	0.49434803	-0.561099081	0.3169764928908776	-0.564848828	-0.338829427	-0.258713245	0.6783764860679921	0.5831629745700914	0.23869192505983078	-1.18535884	0.21564691858582152	-0.327236626	0.45338184151138544	0.07450787	-0.171555274	-0.121274027	0.10058814491319841	0.1335061213652347	0.004696021	0.083408481	-0.387463834	0.5000771285659724	-0.432316183	0.11877814596581024
440	Q9UQ53;H0YB89;H0YC13;H0YB84	MGAT4B	0.039002416	0.004336657	0.021540083	-0.50346705	0.15208179874102207	0.34451649184968786	-0.468515609	0.011612956093401057	0.25719793323461787	-0.113932474	0.003186736	-0.277387133	0.7981115869597287	0.3564003841768953	0.22270138499358588	-1.12206534	-0.337409618	-0.094868839	0.13871990604014037	-0.026268066	0.30629424277149064	0.8078790807271706	0.10786668536093141	-0.670536109	0.025848786	0.001460409	0.015692697630194395	0.021626385	-0.002289586	-0.06656824	-0.129377624	0.45907111871007095	-0.518114599	0.13958202749169277	0.081736552	0.014333964399125309
441	A0A024R184;Q9H553;B3KNL8	ALG2	0.38383448596777864	-1.341292274	0.074370888	-1.052818987	0.3145335164703583	0.4053013240696411	-0.237905914	0.542845209	0.3368742226132604	0.6442054201348889	0.3729469072158581	-0.306425689	0.5496860050239245	-0.420045695	-0.60762012	0.9163005993770116	0.15924196022158768	-0.20614075	-0.080179261	0.701254264	0.3293080868008639	-1.679503538	0.30129527464503925	0.22041027599208654	0.8359856720233999	-0.974444772	-0.182017111	-0.2943623	-0.110994715	0.21393783918333947	0.2369088794266479	-0.159326603	0.28980060320622614	0.3167943634803078	-0.385932662	-0.106825404
442	B4DDK9;Q10469	MGAT2	0.049621015535624834	-0.587637779	-0.058811424	-0.2633134	0.11337275626695265	-0.178653727	-0.336637333	0.3707694231861877	0.10464343274497984	-0.002046903	-0.028660663	0.12993689120836588	0.079887004	-0.257629773	0.1585618718583401	0.13665875487013354	0.04448368	0.071111535	0.003107997	0.3163893817481414	0.026354329060165497	0.2388887965063728	0.1463073390975144	-0.105132374	0.10843727759253408	-0.158204468	-0.121803641	-0.198942729	-0.109531457	0.046258508	0.033076441674181736	-0.006393633	0.084084657	0.1152839025302014	0.093354587	-0.057190277
443	Q09328;Q53SM9	MGAT5	-0.003104948	-0.144773279	-0.026119419	-0.507168691	0.15116369239796573	0.060351709	-0.545999012	0.1747751239792063	0.020200787208125473	0.2893936871871938	0.053019282	0.019102518	0.48801116725506055	0.23530628111867888	0.14150273547917147	0.2429185680950395	0.11797129169898028	0.10475952912459395	0.34514193923569503	-0.132425256	-0.032341161	-0.657833302	-0.146684252	-0.09082285	0.069109925	-0.144185195	-0.081270869	-0.057999216	-0.098551096	-0.1170077	0.12050516223836333	0.288273395	0.15521646297287126	0.060125174	-0.298446802	-0.05211538
444	B2R6S9;P30533;A8K8F6;A0A3B3IRQ7	LRPAP1	0.2028281556033964	-0.293759414	0.25467856228745966	-0.191886091	-0.084055483	0.1300832467809343	-0.102699933	0.26797235894046695	0.055962146	-0.131664769	0.04640823	-0.08653082	0.21170240793592243	-0.074439527	-0.175124809	0.2582524521923695	-0.062864148	-0.160283333	-0.158471269	-0.005571818	0.18727007990871472	-0.229461245	0.1263503595913754	-0.054124376	-0.105742196	0.089916855	0.085254375	0.054582434717675876	-0.048619442	0.073744857	-0.057262453	-0.012620643	0.011701656864784027	0.007742331	-0.052411754	0.023143011489190696
445	H0Y405;B0YJ96;Q1HAZ0;P61647	ST8SIA6;SIA8F;ST8Sia VI	NA	NA	NA	NA	NA	NA	NA	NA	NA	NA	NA	NA	NA	NA	NA	NA	NA	NA	NA	NA	NA	NA	NA	NA	NA	NA	NA	NA	NA	NA	NA	NA	NA	NA	NA	NA
446	P18089	ADRA2B	NA	NA	NA	NA	NA	NA	NA	NA	NA	NA	NA	NA	NA	NA	NA	NA	NA	NA	NA	NA	NA	NA	NA	NA	NA	NA	NA	NA	NA	NA	NA	NA	NA	NA	NA	NA
447	P12814;A0A024R694;Q86TX4;B4DFY0	ACTN1	0.077627835	-0.013285576	-0.005034299	0.17506377993923905	0.11308313940759848	-0.167751491	-0.007426876	-0.144657568	-0.028767657	-0.255756909	-0.066489389	-0.20164894	-0.248003585	0.16093500017988113	-0.12382856	-0.022794374	-0.122616112	0.023207736154378586	0.089104132	-0.024106629	0.061610345	0.2020406940882006	0.093203542	0.15079549712198267	0.006735672	0.008437048	0.2703235447633714	0.01976932	0.040131809289306805	-0.060284034	-0.174631746	-0.070299049	-0.04073425	0.042202616146687716	0.14867991103402303	0.095165422
448	A0A494C1A0;P35609	ACTN2	-0.513082465	NA	NA	0.5555167837341374	NA	NA	-0.924208102	NA	NA	0.2622482155779784	NA	NA	-0.365232095	NA	NA	0.12121558241711812	NA	NA	0.7222262200969315	NA	NA	-0.432657792	NA	NA	0.573973652	NA	NA	-0.513082465	0.5555167837341374	-0.924208102	0.2622482155779784	-0.365232095	0.12121558241711812	0.7222262200969315	-0.432657792	0.573973652
449	A0A0S2Z3G9;O43707;Q96BG6;F5GXS2	ACTN4	0.013290852343273806	0.024251688	-0.008210651	0.37484770645540355	0.044714606354398265	-0.131828969	0.076488122	-0.15473389	-0.081050814	-0.327236894	-0.094339006	-0.230727343	-0.322241205	-0.064085543	-0.074623393	-0.16800066	-0.056376562	-0.058336807	0.11563832995233167	-0.036255036	0.14513868165221153	0.38739032116360067	0.2333795028127197	0.22484912992258096	-0.089884403	0.066502328	0.1914399061702548	0.009777297	0.095911115	-0.053098861	-0.217434414	-0.153650047	-0.09423801	0.074840658	0.2818729846329681	0.056019277
450	E7EV99;E7ENY0;P35611;Q4TT76;Q96D30;A0A0A0MSR2;H0Y9H2	ADD1;LA04NC01-25A3.2-001	-0.035089808	-0.122971199	-0.139539204	0.063677398	-0.105580338	-0.194608829	-0.082560167	-0.122847957	-0.027556497	0.038546819	0.09044147	0.18560043313691177	0.029647335862386416	0.3153082263469337	0.024251292825927286	0.068645904	0.018392174568906124	-0.008336901	-0.033321577	-0.048237873	-0.027614364	-0.115192509	0.019475108024640895	0.12679648987077516	-0.053614635	0.013789183	0.12250002335758299	-0.09920007	-0.078837256	-0.077654874	0.1048629073277772	0.12306895167841579	0.026233726101476035	-0.036391271	0.010359696259324353	0.02755819
451	A0A1B0GTG2;A0A1B0GW77;P49419;A0A1B0GUA1;A0A1B0GW82;A0A1B0GTJ4;A0A1B0GV49;A0A1B0GTY9	ALDH7A1	-0.096269938	-0.353161013	-0.114331375	0.16437992211009428	0.028409013284520564	0.091972443	-0.129069772	0.1451262649671308	0.071233897	-0.040575344	0.11279641990454278	0.24788881652321673	0.11158095914243858	0.27518388460267124	-0.149248557	0.035285687	-0.031620311	-0.056294443	0.046092857119801225	-0.050281092	0.018582043	-0.245108139	-0.015971061	-0.213872787	0.16259528602491222	0.011869635613587174	-0.027193297	-0.187920776	0.09492046	0.029096796618407632	0.1067032974691516	0.079172096	-0.017543022	0.004797936	-0.158317329	0.049090541555283765
452	B4DFY7;F8WAH1;A4D0W4;Q9UDR5	AASS	NA	NA	NA	NA	-0.52223201	NA	NA	0.6654013101345186	NA	NA	0.42227149355734966	NA	NA	-0.692576728	NA	NA	1.2453218014512417	NA	NA	-0.033117168	NA	NA	NA	NA	NA	-1.085068699	NA	NA	-0.52223201	0.6654013101345186	0.42227149355734966	-0.692576728	1.2453218014512417	-0.033117168	NA	-1.085068699
453	B3KMX6;Q9UBT7;B2RBI4	CTNNAL1	-0.065548794	-0.073919851	-0.014369596	-0.082379989	-0.088098822	0.10150088128162779	-0.589592041	0.097919194	-0.234504455	0.19431259334526862	0.16484856846735388	0.5755163398167437	-0.121740297	0.00539366	-0.257221858	0.22608573543960492	0.3026653999572836	0.15494076918926597	-0.38512659	-0.123414639	-0.141270306	0.4694158124823987	-0.30159373	-0.333621473	0.342190396	-0.013375639	0.19098872901231578	-0.051279414	-0.022992643	-0.242059101	0.3115591672097897	-0.124522832	0.22789730152871718	-0.216603845	-0.055266463	0.17326782888079323
454	B4DM97;A0A384NQ21;P61163;B4DMT4;R4GMT0	ACTR1A	0.059921821	0.005704785	-0.3563138	0.090776004	-0.127054276	0.060243331396477244	0.2566915306213691	-0.137442371	0.22949187508853405	-0.387019912	0.22240569383539718	0.008913823	-0.110079277	0.044101783579937465	-0.156042624	-0.03276132	-0.239942276	-0.005891327	-0.161903638	0.19047383378742533	-0.139702426	0.061286942	0.3240614695248431	-0.175156712	0.25421285670502586	-0.027871302	0.24889550808400743	-0.096895731	0.007988353	0.11624701172676626	-0.051900132	-0.074006706	-0.092864974	-0.037044077	0.0700639	0.158412354
455	E9PJL7;E9PRA8;B4DIA6;A0A140G961;E9PR44;V9HW27;C3VMY8;P02511;E9PNH7;A0A024R3B9	CRYAB;HEL-S-101	0.240669563	-0.079646658	-0.008376077	-0.480179114	0.2586062404017729	-0.214651386	0.3027826196331147	0.4478961633062118	0.093076335	-0.395319252	0.03900252	-0.538549111	0.045398521333808464	-0.948468991	-0.678808351	0.3442647425215673	-0.027723791	0.18409963247924027	-0.055630456	0.33336933671972835	0.3334810491885811	-0.589555547	-0.062573612	0.14281121270030525	0.3765014330691491	0.2557014112820681	0.681821566	0.050882276	-0.145408087	0.2812517061241356	-0.298288614	-0.52729294	0.1668801947735167	0.20373997675397035	-0.169772649	0.4380081366372897
456	A0A1W2PRU0;A6NMQ3;Q5T5H1;O43768	ENSA	NA	0.017492442676777506	NA	NA	-0.387134637	NA	NA	-0.015814769	NA	NA	0.15525864530677427	NA	NA	0.009510006	NA	NA	0.088288108	NA	NA	-0.152772055	NA	NA	0.2938006358011777	NA	NA	-0.008628377	NA	0.017492442676777506	-0.387134637	-0.015814769	0.15525864530677427	0.009510006	0.088288108	-0.152772055	0.2938006358011777	-0.008628377
457	P06733;A0A024R4F1;A0A2R8Y6G6;E2DRY6	ENO1	-0.07564335	-0.399917041	0.04533713	0.23540978027880913	-0.250600314	0.15023746750416855	0.13637340055659458	0.23466820784464504	0.1648567076377576	-0.057989528	0.117878048	0.05945611	-0.0737982	0.8528802704227905	-0.344441163	-0.263622295	-0.231357897	-0.171794922	0.003184634	-0.279543637	-0.183799192	0.043144122	0.3854366421346821	0.027693533573597426	-0.049351129	-0.159480504	0.084783117	-0.143407754	0.045015645	0.17863277201300007	0.039781543	0.14488030228667378	-0.222258371	-0.153386065	0.15209143268329028	-0.041349505
458	A0A024R120;Q12800;F8VWL0;F8VX55	TFCP2	0.29077397299791385	-0.235941082	-0.133423883	NA	-0.013156447	-0.283039374	-0.22480345	-0.120518284	0.021431248694122912	0.39606335224067957	-0.118128832	0.151456115	-0.627739708	0.008032467	0.003832865	-0.253908633	0.17994711301610375	0.24263771408598162	0.7983247101339148	0.044620294	-0.240479865	NA	-0.081903398	-0.506029184	0.4293010700790935	-0.064229965	0.3368811834572888	-0.009824249	-0.131725162	-0.091590747	0.15950296	-0.188918711	0.072598146	0.21719446147850832	-0.277593543	0.250356845
459	Q16352;Q59EM6	INA	-0.025524311	-0.009102115	-0.098071418	-0.147444341	0.10188913077070146	-0.029775917	0.19765994931016984	-0.18914708	0.035345248	0.066200504	-0.254007869	-0.319264386	-0.186305601	0.22279937110102316	0.011469451295165557	0.033633222439812524	0.072083596	0.27192717648868275	0.15204700857551978	-0.221434442	-0.231277027	0.070844508	0.28260484393219826	0.26187331411804027	-0.041616485	-0.123572501	0.096166168	-0.044232615	-0.025110376	0.014619372	-0.169023917	0.015987741	0.12588133149866934	-0.100221487	0.20510755548667792	-0.023007606
460	F5GZZ0;S4R3T5;F5H5X2;Q6NS38	ALKBH2	0.40862886099906276	0.10710849029558268	-0.401325377	-0.036090749	0.39788567874411307	-0.025483878	-0.486892368	-0.475417271	0.2940579465465421	0.19820510187457688	NA	-0.063383788	0.022414202141797335	NA	0.31093703318598803	0.8150897323548573	-0.186216284	-0.384049312	0.029409309474542133	-0.143214548	0.015627545	-0.190516524	NA	0.680925333	-0.630611877	-0.132528572	-0.124558684	0.020385818015957787	0.094352177	-0.240502071	0.04965915	0.1489241110297313	0.063856539	-0.050477405	0.2274528980148711	-0.313651218
461	Q96Q83;E9PN35;E9PSA5	ALKBH3	0.5989806901143625	-0.195055861	0.5724269112489137	NA	-0.93111961	-0.465907513	-0.352020585	0.20737574608329945	-0.556638198	0.13833241014608255	0.42180296881611634	0.1228069792623371	-0.993528175	0.027715578	-0.151005573	0.7361305719062421	0.6928087202156057	-0.030535528	NA	-0.979309572	0.480761439	NA	0.068365229	NA	-0.112207942	0.6998213150060121	NA	0.344608006	-0.679356137	-0.214603587	0.24680487807565563	-0.353115298	0.48529201330462357	-0.230116641	0.087522654	0.3129641116305771
462	A0A1B0GUC3;A0A1B0GV98;A0A1B0GTC5;A0A1B0GU26;B3KU60;A0A1B0GTC3;A0A1B0GVH5;Q9C0B1;A0A1B0GTY1	FTO	0.14510654713803608	0.077972953	0.090432448	0.27903921207536697	0.32194618985594364	0.11203071971630951	-0.45313576	0.04333462	0.087580969	0.013089266780183021	0.00420766	-0.232849757	-0.11594028	-1.192230555	0.2337453953045449	-0.128775218	0.18564349699150567	0.004782671	0.028745124233336895	-0.064785056	-0.318596374	0.028614884838056253	0.34043771533682415	0.068810222	0.22843638835621705	0.05345734	0.1588991758004548	0.10450398278538423	0.23767204054920768	-0.107406724	-0.071850943	-0.358141813	0.020550316790116877	-0.118212102	0.1459542740357001	0.14693096798365066
463	Q16706;A5PKX5	MAN2A1	-0.088155044	-0.090984945	0.034846945631632466	-0.023483836	-0.113545336	0.066326345	-0.174103082	0.074456056	-0.200779774	-0.099774449	-0.054218848	0.030334131119054936	0.22191880810024878	0.20033696864664446	0.12787216246733452	0.058437386905467445	0.040252062	0.044199895	-0.048619287	0.053027132	-0.145741108	0.13380527167983094	0.044227674	0.10615660394141448	-0.193344673	0.002328018	-0.005775079	-0.048097681	-0.023567609	-0.100142266	-0.041219722	0.18337597973807493	0.047629781083984975	-0.047111088	0.09472985	-0.065597244
464	A0A140VJN9;Q9NTJ4	MAN2C1	-0.411160962	0.095859512	0.035005421281844785	-0.096762094	-0.289284132	0.42508980765366366	0.2833230892934397	-0.068838955	0.046353224910045315	-0.093351293	0.16225010514072216	0.1270130889676124	-0.135992955	-0.297172103	0.059650655991060064	0.035446081	0.051280037	-0.481892443	-0.121805936	-0.079381954	-0.422936629	0.36082850805987815	0.10535195344483317	0.4547162172716746	0.2859952096080464	0.23799727909010274	-0.267580736	-0.09343201	0.013014527293658788	0.086945786	0.065303967	-0.124504801	-0.131722108	-0.208041506	0.3069655595921277	0.085470584
465	P49641;B4DEU9;B4DIK4;H0YLB9;A0A0C4DGL1;H0YNG5	MAN2A2	-0.534382651	0.16191637452230212	-0.022653814	-0.158102291	-0.491426552	-0.278724864	0.014987261	0.19632386782330258	0.031110525839148643	0.071508424	0.01800174	0.2080910399874391	0.11665383616555604	-0.024719636	0.21955643423733276	0.17824634047002752	0.15159760015980642	0.041393357	0.34383955297134267	0.25614372184957296	0.11800845269596942	-0.092816339	-0.453171251	-0.324936989	0.081968228	0.13557232162532237	0.036015308	-0.131706697	-0.309417902	0.080807218	0.099200401	0.10383021163109556	0.12374576599692462	0.23933057583896167	-0.290308193	0.084518619
466	B4E0K9;A8K6A7;O00754;Q59E90	MAN2B1	0.14753403030206305	NA	-0.185647137	-0.286075686	0.6308972280879148	-0.705704803	0.48565340646527294	NA	0.5994350307785224	0.7299403027466647	0.17998623803876942	0.3098098176016024	-0.726168946	NA	0.36484444451583375	NA	NA	0.081442742	-0.704805362	NA	0.16304608226381168	NA	NA	-1.018726755	-0.625644266	1.007181915941208	-0.446998284	0.047707234	-0.053530633	0.6093080057311793	0.4733425732382942	-0.113898464	0.14820652865991285	-0.204115853	-0.951962968	0.044943576
467	Q59FD0;Q14769;A0A140VJE4;P54802;A0A286RZ40	ufHSD2;NAGLU	0.3500070567573791	0.8049248362971964	-0.243688405	NA	-1.330965024	-0.142908718	-0.581239606	0.2609823097659077	NA	-0.546622785	0.8189687194452722	1.0485758765080657	NA	-0.787473862	NA	-0.694823664	0.5050106288319713	NA	NA	0.14550002910811133	NA	0.5753332220718429	-0.569291464	-1.042137915	1.1476530515682353	-0.294402208	0.5765979213029576	0.38804115158986974	-0.652643548	-0.075835326	0.5246005926541827	-0.70318054	-0.010613195	0.22979335144077198	-0.261072063	0.5609095771745498
468	J3KNQ4;Q9NVD7;B7Z952;E9PS97	PARVA	-0.036617103	0.12472133211709237	0.064707076	0.058911625	-0.153911074	-0.021104982	0.029243220289799535	-0.05381257	-0.10092335	-0.24009899	-0.108157975	-0.077617719	0.030858153882870026	0.4961872112308909	-0.175274081	-0.109603653	-0.052427802	0.022301853	-0.034536792	-0.160058151	0.055061349	0.3394297317559265	0.044512671	0.10158475233284431	-0.091095442	-0.120659615	0.1683803245657624	0.050937101	-0.038701477	-0.0418309	-0.141958228	0.11725709478338532	-0.046576534	-0.046511198	0.16184238488348063	-0.014458244
469	Q86TB3	ALPK2	-0.352641964	-0.033252997	0.042547464668403825	0.5064460781924851	-0.186848923	0.10461341156860332	-0.24820922	-0.210508778	0.046009558193627155	0.076113409	0.026553172883803135	0.063811522	-0.519923955	0.00226063	-0.071051126	0.22076803059523126	0.1504539106713876	0.02432664	-0.181805471	0.16179257404832906	-0.298318917	0.3093758255024605	0.017095503	0.043820811	0.31714843910200075	0.14858683477003584	-0.159162464	-0.114449165	0.1414035223600512	-0.13756948	0.055492701	-0.196238151	0.1318495271560457	-0.106110605	0.12343071321468584	0.10219093650749145
470	M0R0Y2;A0A024R0R9;P54920;M0R2M1	NAPA	0.057041265449032034	0.15149319108097062	0.1688362616891609	-0.171764863	-0.267788613	-0.111028136	0.053359545	0.16784801	-0.038241787	-0.031676467	-0.041782301	-0.674770811	-0.030036648	0.018606764715930636	-0.710788177	0.12594452850452129	-0.030949724	0.4344086842395899	-0.222379773	0.098762579	0.32814646407304493	-0.294745159	-0.087896913	0.2937487275952136	0.41671656534418083	0.014831841922696848	0.3841049426249654	0.12579023940638787	-0.183527204	0.060988589362083734	-0.24940986	-0.240739354	0.1764678294169024	0.068176424	-0.029631115	0.2718844499639477
471	P40222	TXLNA	-0.183111661	-0.119723592	0.004732825	0.1615698400005238	-0.106430991	-0.080395486	0.19357529660931017	-0.002941324	-0.007864764	-0.378035552	-0.007990238	-0.006958321	0.080319497	0.558910487	-0.153009206	-0.137887409	-0.125005384	-0.080660885	-0.001912091	-0.092279128	0.25295942138915806	0.14107007718395434	0.12082029077600871	0.004975784	0.040016216141770436	-0.241758546	0.16701484207422881	-0.099367476	-0.008418879	0.060923069	-0.130994704	0.1620735928183129	-0.114517892	0.052922734	0.088955384	-0.011575829
472	O75443;A0A2R8YDL0;A0A2R8YGQ5	TECTA	NA	0.090708426	NA	NA	-0.167753269	NA	NA	-0.182403884	NA	NA	0.12796469878455044	NA	NA	-1.199159134	NA	NA	0.29338398458973697	NA	NA	0.3235965827251887	NA	NA	-0.015518759	NA	NA	0.729181353	NA	0.090708426	-0.167753269	-0.182403884	0.12796469878455044	-1.199159134	0.29338398458973697	0.3235965827251887	-0.015518759	0.729181353
473	B2RA57;Q5CZA1;Q9BTX7;Q5QPC2	DKFZp686E0870;TTPAL	NA	-0.821849277	0.19974210742354226	NA	0.6545976144982403	0.026937567283291556	NA	-0.211537162	0.035138994745041154	NA	0.41522319432709115	0.705587529	NA	0.14520382110601543	0.039650078073155313	NA	0.022298515045230376	-0.038183459	NA	0.48903136917483003	0.39674558173514624	NA	-0.192324648	-1.580491308	NA	-0.240443337	-0.045327181	-0.311053585	0.34076759089076447	-0.088199084	0.560405362	0.09242695	-0.007942472	0.4428884754549896	-0.886407978	-0.142885259
474	B7Z4Q7;B7Z5C8;A0A1U9X797;Q5SQI0;Q8TAV6	ATAT1;C6orf134	0.47318184129894086	NA	NA	NA	NA	-0.77118161	NA	NA	-0.40909964	-0.366294147	NA	0.2714238726945956	NA	NA	NA	NA	NA	0.6761124051091814	NA	NA	0.47728300551400665	0.26351683572499474	NA	0.2999523071663495	-0.285627104	NA	-0.629267766	0.4452883411879121	-0.799075111	-0.43699314	-0.075328637	NA	0.6482189049981526	0.44938950540297784	0.25384107133464334	-0.485340935
475	Q8NFV4;H0YC52;H7C396;C9J7Q4;H7BZ58;D3DXF2	ABHD11	NA	0.20119475603157955	NA	NA	0.3472861057052452	NA	NA	0.7968607180153283	NA	NA	0.8100080215214392	NA	NA	NA	NA	NA	1.0048049829346386	NA	NA	-1.578394382	NA	NA	-0.266950628	NA	NA	-1.314809574	NA	0.20119475603157955	0.3472861057052452	0.7968607180153283	0.8100080215214392	NA	1.0048049829346386	-1.578394382	-0.266950628	-1.314809574
476	B4DNR3;B4DQI4;V9HW87;Q96IU4;F8W9U3	ABHD14B;HEL-S-299	0.25092305694116523	-0.060611887	-0.346287773	-0.152742585	0.11884145119420524	-0.058971204	-0.02435658	0.11509375280913493	0.31503758577609375	-0.15166474	0.043035018	0.11007125198301436	0.13369183805406495	0.24243734013579984	0.11235323317114569	-0.134361619	-0.353108366	-0.183916982	-0.237260987	0.224518208	-0.111229136	0.11711466912723253	-0.065254017	-0.268319707	0.23849392308142853	-0.094383019	0.2208572731716207	-0.051992201	-0.030957446	0.13525825275704872	4.8050979228598866e-4	0.16282747045367113	-0.223795656	-0.041323971	-0.072153018	0.12165605914234669
477	K7EQ25;Q96GS6;K7ENJ6;Q6PCB6	ABHD17A;ABHD17C	-0.170840772	-0.595032474	NA	0.1821669309705808	-0.049131151	NA	-0.019229435	0.097828498	NA	0.22552769053264424	0.35503603493933555	NA	0.44287771704809975	0.085378632	NA	0.020579575808769752	0.3902947586697382	NA	0.13915381380700861	-0.264119486	NA	-0.147588076	0.076097082	NA	-0.830160419	0.06116108	NA	-0.382936623	0.06651789	0.039299531	0.2902818627359914	0.2641281747053074	0.20543716723925248	-0.062482836	-0.035745497	-0.384499669
478	A0A2X0SFA0;Q96Q42;Q6IQ41;A8K4R4;A0A0S2Z5Q7;A0A0S2Z5I4	ALS2	-0.103937381	-0.108271169	-0.173006052	-0.046839383	-0.156491495	0.21765808880766654	0.27065129107710034	-0.029894949	0.32247563934991097	0.066329706	-0.030117816	0.31200643444732146	-0.136452968	-0.10502428	-0.101331122	-0.02661743	0.16288877895724485	-0.139491535	0.010693608508442894	0.20667204690364824	-0.207163376	-0.220633666	-0.051408902	-0.035010012	0.20121130237855167	0.10335622185615427	-0.202251584	-0.128404867	0.004775737	0.18774399377054116	0.11607277505207766	-0.114269456	-0.001073395	0.00340076	-0.10235086	0.034105313
479	A0A087WV20;A0A087WTU9;D6W5H5;Q8TCU4;H7C1D9	ALMS1	0.18515075079661666	0.19410906295501526	0.2076186988334307	-0.479124239	-0.049962408	-0.271321154	0.13496454126441812	-0.267056088	0.037604504650354434	0.5082625550071096	0.1746487873375181	0.1505547207580127	0.14255239945980094	-0.046842747	0.05761142	-0.26246399	0.12494180224012028	-0.127714497	0.029015421201133998	-0.162459373	0.25666204563377154	-0.47115204	0.14300678941755854	-0.196452579	0.087720575	-0.247931878	0.1480569202629758	0.19562617086168851	-0.266802601	-0.031495681	0.27782202103421444	0.051107024	-0.088412228	0.041072698	-0.174865943	-0.004051461
480	Q53H22;A8K4H7;Q06203	PPAT	0.33993151601505556	-0.283193892	0.11634213328269859	0.12181840326515184	-0.068030876	-0.152023948	0.5857047341482698	0.1596009726571866	0.064860684	0.094510262	0.067316412	0.18085581200971532	-0.216411397	0.10532050755055299	-0.097625364	-0.708925013	-0.151350531	-0.438155021	0.037471089	-0.089411436	0.058643074	-0.024622266	0.050554899	0.088843824	-0.036903013	0.1422120099419236	0.052666424	0.057693252468356195	-0.032745474	0.27005546365741506	0.11422749535718096	-0.069572085	-0.432810188	0.002234242	0.038258819	0.052658474
481	C9J0G8;C9J2J4;B4DKM7;D3DX03;D3DX01;P19801	AOC1;ABP1	NA	NA	NA	NA	NA	NA	NA	NA	NA	NA	NA	NA	NA	NA	NA	NA	NA	NA	NA	NA	NA	NA	NA	NA	NA	NA	NA	NA	NA	NA	NA	NA	NA	NA	NA	NA
482	A0A2R8Y4D1;C9J9N5;A0A2R8Y6B8;A0A2R8Y860;H0YEK4;A0A2R8Y4W1;A0A2U3TZS7;A0A163QEF0;A2A2U1;A0A2R8YG01;A0A2R8Y5Y1;A0A2R8Y740;A0A2R8Y862;A0A2R8Y6J5;A0A2U3U0E3;A0A2R8YFE3;A0A2R8YH93;A0A2R8Y642;A0A2R8YD46;P43004	SLC1A2	NA	NA	NA	NA	NA	NA	NA	NA	NA	NA	NA	NA	NA	NA	NA	NA	NA	NA	NA	NA	NA	NA	NA	NA	NA	NA	NA	NA	NA	NA	NA	NA	NA	NA	NA	NA
483	Q71UA6;Q15758;Q59ES3;M0QXM4	SLC1A5	0.2242777000225301	-0.22411101	0.2594370127524699	-0.366669995	-0.140824286	-0.101411443	-0.460889333	0.23099384019303076	0.36705418013546276	-0.131299649	-0.021077893	0.161530722	0.24301430973892424	-0.136880268	-0.032209853	0.098435546	-4.14E-04	-0.224217869	-0.193874736	0.20712483254954198	-0.271993544	0.7127878848756548	-0.30357046	-0.190280506	-0.125146013	0.42424004998741083	-0.004025625	0.086534568	-0.202968575	0.045719562	0.00305106	0.024641396066795697	-0.042065305	-0.086247816	0.072978973	0.098356137
484	Q08117;K7ELE3	AES	-0.034597776	0.070680476	0.070038965	-0.445413069	-0.009628769	-0.122736649	0.050335825	0.12216494983645747	-0.150006541	-0.069720053	0.072673989	-0.173200697	0.11419211209378796	-0.435520254	0.083074749	0.38462360098474924	0.1354867254977243	0.053830204	-0.062837869	-0.497412776	0.17617438626976942	-0.269756018	-0.06638382	0.18169010793645787	0.3539727201768554	0.25459501399915846	0.2136804661009433	0.035373888286175034	-0.192592829	0.007498078	-0.05674892	-0.079417798	0.19131351019259718	-0.12802542	-0.051483243	0.2740827334256514
485	Q12904;B4DNK3;D6R937	AIMP1	0.060756487556664164	-0.18107123	0.002744061	0.1437275623267084	0.036740068	-0.062437378	-0.050205349	0.07591186	0.085150107	-0.060521927	0.037331586	0.12911381079653167	-0.033516572	0.16035312086626932	-0.052168006	-0.149275214	-0.183723989	-0.212158668	0.067805588	0.14044809898457497	0.017851812611524433	-0.006274082	0.087738579	-0.052893519	0.039633290388382175	-0.116895216	0.075835116	-0.039190227	0.039343417397454644	0.036952206	0.035307823	0.024889514261636783	-0.18171929	0.0753685	0.009523659	-4.76E-04
486	B2R7M3;A0A024QZY1;Q13155;A8MU58	JTV1;AIMP2	-0.053499486	0.029993303699602455	0.047415500856989104	0.13727498461568463	-0.114804241	-0.072186731	0.12316607215797976	-0.051832186	-0.011234186	-0.10896511	0.13781327068671262	0.004227515	-0.135718713	0.09839907	-0.256865792	-0.003067797	-0.056095838	-0.044336071	0.048817200738357394	-0.004741851	0.1258719662574829	-0.224674535	-0.057386111	2.62452954204676e-4	0.2278463199524695	0.007066374	0.2072546177958342	0.007969773	-0.016571996	0.020033233	0.011025225186702993	-0.098061811	-0.034499902	0.056649105347200926	-0.093932731	0.14738910387191095
487	A0A1B0GU86;V9HWA0;B4DNW0;C9JMV9;Q03154;A0A1B0GTG3;F8WC59;C9JYZ0;A0A1B0GVA5;A0A1B0GV31;B4DPC3;A0A1B0GW23	HEL-S-5;ABHD14A-ACY1;ACY1	NA	-0.081057681	0.3914384974272377	NA	-0.162768019	-0.042415298	NA	-6.56E-04	-0.533913526	NA	-0.081854441	0.138735997	NA	0.5304923939459919	0.025309643564647905	NA	-0.294940894	-0.17261829	NA	-0.159036615	0.13279532611208847	NA	0.4179457665283414	0.015641732690750556	NA	-0.146231733	0.023132847	0.15519040809767407	-0.102591659	-0.267284616	0.028440777823058896	0.2779010187553199	-0.233779592	-0.013120644	0.21679374960954598	-0.061549443
488	Q9H4A4;A6NKB8;Q7RU04	RNPEP	-0.254233296	0.041517871	-0.149553559	0.10580475608173111	-0.097325652	0.080611648	0.384828029	0.1500333964365292	0.2140416151479973	-0.150326478	-0.011017038	-0.049398081	-0.066687181	-0.210495553	-0.393237236	-0.122439677	-0.056045207	0.093734247	-0.21167773	0.032990055244688635	0.098365824	0.070196369	-0.008687367	0.013920714048893204	0.31094103537614964	0.18151350619096474	0.002624987	-0.120756328	0.029696917	0.24963434690585048	-0.070247199	-0.223473323	-0.028250212	-0.02677395	0.025143239	0.16502650951284314
489	A0A024RC61;Q59E93;P15144;B4DV63;B4DP96;B4DPH5;B4DP01	ANPEP	-0.168968452	-0.044563136	0.1955180846570752	-0.440729558	0.043071098	0.18351641390743156	-0.697539831	0.069862039	-0.349096015	0.36625311260442084	0.043957832	0.3243641994905062	0.7658127558523488	-0.003265953	0.21170906266927322	0.48548574459943467	0.24874498869648307	0.049550767773945605	-0.22466219	0.37451464417761104	0.10388068674322301	-0.014018976	-0.349385806	-0.459425855	-0.280045264	-0.221475837	-0.213064556	-0.006004501	-0.071380682	-0.325591269	0.24485838126922937	0.32475195517256733	0.26126050035662113	0.084577714	-0.274276879	-0.238195219
490	B2RBC1;A0A0S2Z4X0;Q9Y4X0;B3KMF2;A0A0S2Z4V0	AMMECR1	0.096737917	-0.076104254	-0.115137337	0.15147789396551722	0.093123242	-0.015972074	0.043694901551829826	-0.028799895	0.44148660693894154	0.12637611577085572	-0.11913692	-0.095225091	-0.264588209	-0.248681346	-0.062768274	-0.317663898	0.3823930198878951	0.1445067075523725	-0.105752643	-0.219061339	-0.315511528	0.14391696856518665	0.3665168039123409	-0.017843448	0.039535151	-0.198434793	0.17091571961296007	-0.031501225	0.076209687	0.15212720463294105	-0.029328632	-0.19201261	0.069745277	-0.213441837	0.16419677470265687	0.004005359
491	A0A024RAG1;Q6DCA0	MGC4268;AMMECR1L	0.5521600646450023	NA	0.11451240020695462	-0.280451456	0.19201892923158853	NA	-0.045515812	-0.345463983	NA	-0.151596515	NA	NA	-0.821352547	0.17128050516392287	0.18314262076914828	-0.22174615	NA	NA	0.5478201844782268	NA	NA	0.1607540728088795	0.051361555151462075	-0.245757266	0.1388333956666969	NA	NA	0.30666023606560655	-0.07089226	-0.222165894	-0.178272511	-0.182319137	-0.248422147	0.5211441881178549	-0.037889876	0.11215739930632498
492	B2RB47;H0Y360;A0A024R098;Q01433;H0YCL9	AMPD2	0.084238046	-0.091421248	0.081689398	-0.171248863	0.041235307	-0.065396061	0.3339849843407104	0.10702817001999186	0.052349794	-0.022450309	0.093873059	0.091631797	-0.465021024	-0.233430791	-0.275453595	-0.048549672	-0.285749174	-0.194862824	-0.38547745	0.10223575524813734	0.10022809567753749	-0.091740934	0.038650323	0.16714822842293667	0.6772718531490336	0.1266044024307175	0.23263272978073593	0.024835398504258695	-0.065136539	0.1644543162782964	0.054351516	-0.324635136	-0.176387223	-0.061004533	0.038019206	0.34550299512016336
493	B7Z282;E9PKC5;B7Z5L7;Q01432	AMPD3	-0.234396008	0.17326039975554108	-0.356643033	NA	0.042087268	-0.51290234	NA	0.17052115284081623	0.6496386799408768	NA	-0.065845761	0.1412179262161916	-0.329404959	-0.174503832	-0.135700043	0.6514241552783107	0.04923377	0.073785861	-0.430564865	0.24789576380494222	0.00192752	NA	-0.382623423	-0.328998864	0.4014949864470935	-0.056135421	0.40523106555182986	-0.133946485	-0.230094474	0.4153929786260481	0.042999145	-0.207889882	0.2634609910699627	-0.054934132	-0.350498081	0.25550993929510857
494	P49418;A8K5Y2	AMPH	-0.00698289	-0.06611311	-0.160366913	0.048884862877473595	-0.07746013	-0.014958258	0.21444354640842694	0.012751792890865393	-0.009963371	0.042317955	0.019490181908767924	0.19680581812489348	-0.113791134	-0.031214367	-0.061998376	-0.068429557	0.019744728206506138	-0.151105058	0.006527253	-0.023723136	0.15162109700811172	-0.001890169	0.066957766	0.14704612247860058	-0.147620643	0.092146602	-0.083120611	-0.077820971	-0.014511175	0.072410656	0.086204652	-0.069001292	-0.066596629	0.044808404555316254	0.070704573	-0.046198217
495	B3KS95;B3KRK1;A0A024R127;Q86SJ2	AMIGO2	0.032386493087762674	NA	NA	-0.760735217	NA	NA	0.0652171	NA	NA	0.012363339424921587	NA	NA	0.097715456	NA	NA	0.263855264	NA	NA	0.11186580767218436	NA	NA	0.045743313967609986	NA	NA	0.13158844230396222	NA	NA	0.032386493087762674	-0.760735217	0.0652171	0.012363339424921587	0.097715456	0.263855264	0.11186580767218436	0.045743313967609986	0.13158844230396222
496	Q96FJ0;B3KS69;B3KR00	STAMBPL1	-0.124823483	0.02126951	-0.077680882	-0.379892802	0.015430414804197764	-0.044091694	-0.156505879	-0.4076284	0.069849116	-0.215325223	-0.184318801	0.10560301758713403	0.1636135239909301	-0.025578043	0.18314569796866514	-0.217507931	0.17694612015181718	-0.196517556	0.5426500583705361	-0.106880058	-0.345593624	0.29879425717650043	-0.013023156	0.13673979133823583	0.3026032508512251	0.3038599566177052	0.17486281659256306	-0.060411619	-0.136184694	-0.164761721	-0.098013669	0.10706039308252098	-0.079026456	0.030058792	0.14083696404680562	0.26044200802049877
497	O00213;Q8TEY4;J3KPL8;A0A075B7G8;B7Z327;B7Z1H5;B7Z4M6;A0A087X0V7;B7Z9K0;A0A087WYH9;V9GYR7;B7Z1P0;B7Z1L0;B7Z4M9	APBB1	-0.246961729	0.093861076	NA	-2.164319649	0.22891568758563202	0.47321336456404994	0.3884745038386746	0.6032384599611571	0.7983139929040663	0.8208957013150496	0.3162000128363981	-0.702549792	-0.091030705	-0.444096883	0.7267200138774406	4.2445412780477626e-4	-0.300373276	0.099775232	0.37979885225436205	-0.095788177	NA	-0.281889048	-1.408567154	-0.741086015	0.5669245549797219	0.6929199427630002	0.28698658160122836	-0.078974586	-0.489821125	0.5942513925659435	0.1424243808931883	0.061439882	-0.06914879	0.1395810780386407	-0.812938332	0.5131861001126276
498	H0YAJ5;G5E9Y1;B4E2F2;Q92870;A0A0S2Z3A0;A8K1C3;A0A0S2Z3A2;Q5I0G1;B4DJ88	APBB2	-0.710466877	0.4131918610583558	-0.305600805	0.604338019	0.42041336330952517	0.1472218185961194	0.7298840292176272	-0.005371863	0.10958317313961452	0.5494146620523942	0.3539816530827547	0.18076856862593368	-0.648645132	-0.862470379	-0.02989302	-0.596066127	-0.307150381	0.020919261	0.5999181681147695	-0.029033283	0.20585966017949925	-0.028921984	-0.291647092	-0.21748265	-0.377343001	0.38073795177354325	-0.306139597	-0.200958607	0.39065773368872114	0.27803178	0.36138829458702854	-0.51366951	-0.294099082	0.25891484842950235	-0.179350575	-0.100914882
499	B4E3R0;B3KQG2;Q54A46;Q96DX9;Q59EH2;O95704	APBB3;Fe65L2 isoform 484	NA	NA	NA	NA	NA	NA	NA	NA	NA	NA	NA	NA	NA	NA	NA	NA	NA	NA	NA	NA	NA	NA	NA	NA	NA	NA	NA	NA	NA	NA	NA	NA	NA	NA	NA	NA
500	A0A218KGR2;A0A140VJC8;P05067;E9PG40;B4DGD0;A0A0A0MRG2;B4DQM1;B4DM00;B4DMD5;B4DJT9;H7C0V9	APP	-0.102393059	0.1278602337375209	-0.129425829	-0.094011712	0.1561339019554032	-0.042461389	-0.160141281	0.13574908496483057	0.071630046	0.047112443	-0.537986654	0.16774870121863586	0.2366461902830647	-0.06337834	0.10329863124555638	0.10694618895311633	0.22185296303121413	0.2142931392298069	-0.079200633	0.019377091835438343	-0.070533317	0.084277446	-0.331590362	-0.327811071	0.018170688	0.27624096093111955	-0.048404061	-0.034652885	0.0065536	0.01574595	-0.107708504	0.092188827	0.1810307637380448	-0.043452286	-0.191707996	0.082002529
501	A0A024QZ47;Q92624	APPBP2	0.2519153813751816	-0.1000697	0.025831314	-0.490724679	0.096332678	-0.184222696	-0.32859044	0.056848295	0.098703476	-0.141084783	0.11821497235002344	0.5295261980858487	0.26886039772683074	0.011279462044689232	-0.4826547	0.3747040769189673	0.10053865319949545	-0.264534926	-0.133775566	-0.100258409	0.44435355	-0.196070698	-0.078449259	-0.085370213	0.2623125682371845	-0.035536692	-0.018078262	0.059225665	-0.192871566	-0.057679556	0.1688854623943383	-0.067504947	0.070235935	0.070106525	-0.11996339	0.069565871
502	B4DTV1;B4E3I5;A0A024R3N3;A0A140VJE9;Q06481	APLP2	-0.175440807	0.014621655	-0.202826306	0.066972315	0.15262911327018436	0.1863392396754471	0.042842241052011974	0.047287606	-0.179210806	0.10798068375756462	0.11758901532030694	0.12856006750626192	0.14167132817573527	-0.163491698	0.084891204	-0.061173605	0.070793405	-5.16E-04	-0.067865662	0.059352158	-0.103380878	0.12395046192933372	-0.312342054	0.014679641104819735	-0.248131238	0.076500434	0.077718322	-0.121215153	0.135313556	-0.029693653	0.1180432555280445	0.021023611	0.003034655	-0.037298128	-0.057903984	-0.031304161
503	Q8TCF1;E5RK75;E5RJ74;E5RGE5;E5RI74;Q05BD2;E5RIS3	ZFAND1	-0.226631475	0.030897010096807717	0.3364831784874397	0.3727460087084707	-0.137183428	-0.215366788	-0.064349766	0.21730966682250405	0.19725705418350806	0.094819095	-0.16316334	-0.600352616	-0.104957439	0.014530358730540852	-0.303608777	-0.208184726	0.049855714300146056	0.27615188963754944	-0.003362361	0.24126202380173212	0.16033868624096723	0.085086148	-0.21009889	0.034885879602259376	0.3025478681328109	-0.157487697	-0.019423281	0.046916238	0.006731931	0.1167389851051915	-0.222898953	-0.131345286	0.039274292687921056	0.13274611622498778	-0.030042287	0.041878963
504	O76080;A0A024R219;Q5QPB1	ZFAND5;ZA20D2	-0.353881203	0.44201389864193136	0.3046981313049102	-1.426406105	0.11919545625791834	0.8805922048927539	0.33790265341660425	0.17504976203408365	0.928575189	0.7630487325924006	0.016796048	0.15068640699967745	0.19834743850805628	0.1945300619468841	-1.841266545	0.083387678	-0.667644643	-0.422690489	0.20505381272818385	0.17099457331710843	0.082377462	-0.779847978	-0.457419531	0.057509976645128795	0.7932974278813527	-0.396869848	0.4419694266460157	0.13094360905171742	-0.142206148	0.48050920136375597	0.3101770624374569	-0.482796348	-0.335649151	0.15280861616544467	-0.393252511	0.27946566894548086
505	B2R6N3;Q6FIF0	ZFAND6	-0.277592486	-0.521811244	0.33495878528042117	0.24209953967519246	0.078047445	0.025704697465505293	0.071343455	0.19408171398447213	-0.206779557	0.3372378169884953	-0.021890557	0.041773328	-0.189821616	-0.003685291	0.080616855	-0.302594233	0.3012818129948834	0.077052437	-0.006418563	-0.269779475	-0.059477117	-0.09224589	0.3105595904339556	0.00654288	0.10078568998395415	-0.118826595	-0.131163423	-0.154814982	0.11528389404135998	0.019548537365172404	0.11904019596350937	-0.037630017	0.025246672	-0.111891718	0.074952193	-0.049734776
506	H3BV90;H3BT65;Q6FI81;H3BUG4;B4DHB9;H3BPG7	CIAPIN1	-0.020533468	-0.519042439	0.1383574275370595	0.18235106960490222	0.14374915719937284	0.037641121	0.046508671	0.044491502491275314	0.068692165	0.10371913500924163	-0.079674917	0.025958251	-0.155341385	-0.363384326	-0.184974283	-0.036585644	-0.120357888	-0.398157149	-0.097859644	-0.121288069	0.015282151	0.020543405388500198	0.5217905075374807	0.1669864737667081	0.009963068	0.42097147472616825	0.1501936328527395	-0.133739493	0.12124711578635813	0.053230779	0.01666749	-0.234566664	-0.18503356	-0.067955188	0.236440129	0.19370939183923627
507	Q9H1A4;H0Y564	ANAPC1	-0.095287125	-0.09877263	-0.14097338	-0.0450728	-0.006010383	-0.021454829	0.011648833877922355	-0.189590031	-0.091158696	0.074618029	-0.002664446	0.073586221	-0.042573138	-0.079597211	0.12072194268432739	0.040889907	0.12122641636713752	0.016338332058355047	0.035808079	-0.031507654	-0.077754564	0.084313948	0.051307620016127736	0.1281693982256199	-0.002000515	0.10551333045526932	0.060275343132572545	-0.111677711	-0.024179337	-0.089699964	0.048513268155613964	-4.83E-04	0.059484885076021475	-0.024484713	0.087930322	0.054596053
508	Q9UM13;D6RA92;Q4W5I2;D6R9Q5;A0A3B3ISY7;A0A286YEY6;D6RD74	ANAPC10;APC10	-0.217718031	0.12844274077900103	0.081689298	0.21197467509492196	-0.676421415	0.24215116624878935	0.02079774	0.083651325	-0.152791593	-0.005612097	0.055588402536633136	-0.171106303	-0.186974136	0.2614753607034101	0.15491030082345164	-0.165476513	0.47452821135546697	0.16654736877520993	0.047574485050157204	-0.437574721	-0.269638966	0.28906971415098537	-0.392335728	-0.054977507	0.2054387343658237	0.3804214795925431	-0.073633993	-0.002528664	-0.074098524	-0.016114176	-0.040376666	0.076470509	0.1585330224124125	-0.219879734	-0.05274784	0.17074207354029317
509	A0A087WUN5;C5H3H2;Q96DE5	ANAPC16;C10orf104	0.4176732094650956	0.2537184632994671	-0.129924863	-0.719660366	-0.214940315	0.17940890380207677	-0.334492712	0.047249565	-0.238071723	-0.155645501	-0.104513806	-0.200895121	-0.98549875	0.033763596	-0.128690237	0.7632836542454485	0.1686820595045404	0.2616740052905419	0.1138537294117271	0.22607036473716544	0.32822315463740365	0.30109703280937633	0.041520219	-0.029942737	0.15152031814115474	-0.246944592	0.20148244786750658	0.18048893658667173	-0.251730592	-0.175104957	-0.15368481	-0.360141797	0.3978799063468436	0.22271574959543206	0.10422483849078518	0.035352725
510	Q9UJX6;B4DGH7	ANAPC2	-0.164326579	0.054080308	-0.148909817	-0.259891354	0.064322798	-0.049112718	0.1990691172145224	-0.101574893	-0.256434515	-0.039535382	0.040368743123687635	0.064390393	0.10672523682695931	0.33542520804211107	0.10763524758192244	0.426949845	0.09706472	0.065270993	-0.385945414	-0.299903719	0.159527476	-0.420474379	-0.249251555	0.089507752	0.4635180684600429	0.003178202	0.098326216	-0.086385363	-0.081560425	-0.052980097	0.021741251304029697	0.18326189748366328	0.1964285193481546	-0.175440552	-0.193406061	0.18834082899335894
511	Q9UJX5;B3KN47	ANAPC4	0.092730391	0.20092880405336877	-0.028880036	0.082235425	0.040295862248586195	0.10322862015628513	-0.391962497	-0.195570214	-0.029188952	0.086147842	-0.044602839	-0.028551687	0.22269170074073172	-0.001963054	0.11317121130119301	0.16516600100268922	0.11841748044384431	0.10854401181146243	-0.173920599	-2.08E-04	-0.433094701	-0.03390186	0.004958334	0.1324664528853212	-0.054550361	-0.097816147	0.043228658	0.08825972	0.075253303	-0.205573888	0.004331105	0.11129995274451208	0.130709164	-0.202407716	0.034507642393156866	-0.036379283
512	F5H0F9;Q9UJX4;H0YFB5	ANAPC5	-0.35165057	-0.178498673	-0.076307711	0.033175904	-0.096139434	-0.102712446	0.080359561	-0.112983013	-0.150106809	0.055250302	0.093000926	-0.201720311	-0.202605811	0.17442877765362183	-0.069052947	0.1373327969841202	0.13245495870934956	0.252783414	-0.06320455	0.030236325332498617	0.059462791	0.008256274	0.001896008	0.13884690880321968	0.2618627132870926	0.068661723	0.076972892	-0.202152318	-0.055225326	-0.060910087	-0.017823028	-0.032409993	0.17419038999149056	0.008831522	0.049666396697526385	0.13583244270872197
513	B3KMP2;Q4KMX6;A5D8X2;A0A024RBJ3;Q9UJX3;Q2M2R1;A8KAQ7	ANAPC7	-0.085895934	-0.063120586	-0.137460943	-0.09785876	0.039558299	-0.33913084	-0.125070772	-0.117814418	-0.13911044	-0.115819324	-0.068265886	-0.063067087	-0.043012332	0.05519051	0.048152721177395115	0.12135053374979615	0.20564396227220189	0.18686243237280176	0.13118484103636768	0.014577825734287045	0.10361100234790704	0.15483582798761017	-0.028012324	0.18997113707186053	0.177056063	-0.076977404	0.072621895	-0.095492488	-0.1324771	-0.127331877	-0.082384099	0.0201103	0.1712856427982666	0.083124556	0.10559821364659809	0.057566851491109336
514	A0A024R832;Q8NHZ8	CDC26	-0.945861542	-0.316430543	0.3276813821260874	NA	0.4291829585753085	0.040731166	0.6746274859452139	0.3484578154856332	-0.162311235	-0.297531374	0.44677193924586145	-0.010983969	0.33148092637495324	-0.663707439	-0.318175816	NA	0.24725853903131997	0.5847247123245825	-0.236636425	-0.331073477	0.45767153686096557	-0.416913586	-0.322485489	-0.639299672	0.6856230090546275	-0.149513421	0.2367125192842601	-0.335646112	0.2108478516722042	0.2628154781705875	0.021976321538306372	-0.240909987	0.39188241501063664	-0.060788666	-0.48367546	0.23349815834156187
515	A8KAQ6;Q9Y679;Q68CX8;B4E3W1	AUP1;DKFZp686P12272	0.083494239	0.022214011	0.050920030923360254	0.1415152235718479	-0.116354041	-0.068392607	-0.11440611	0.090803142	0.26211673212807945	-0.077252754	0.059584969	0.1465637810613539	0.2599885786421496	0.42420977507643925	0.062463229	0.098458042	0.11268202831942836	0.10921086402109696	-0.725155538	-0.076417156	-0.003487129	-0.144710981	-0.39157419	-0.304727813	0.25828701990417874	-0.180557519	0.020524171038407295	0.052209427	-0.014410475	0.079504588	0.042965332086689303	0.2488871943118389	0.1067836448347511	-0.268353274	-0.280337661	0.032751224
516	C9JG97;A0A024R410;C9JEH3;Q13685;H7C0R2;C9JTS3	AAMP	-0.17388657	-0.192695185	-0.222056032	0.098813482	0.33477737	0.067081236	0.18947540008316308	-0.042947529	0.19729208768416984	0.075080744	-0.111187624	0.11541690309239488	-0.239531279	-0.585331069	0.001160149	-0.140588474	0.028828357	-0.133959669	0.067501558	0.023300226025922757	0.046313034	0.10384706357967205	0.41380770621076113	0.1398115583780168	0.1281121498295967	0.16862325630451228	-0.357058849	-0.196212596	0.16689069581718233	0.11460665293491588	0.026436674	-0.2745674	-0.081906595	0.045704939	0.21915544272281667	-0.020107814
517	A0A2R8YFF1;Q6PIK7;Q8N302	AGGF1	-0.621694635	-0.196910582	0.014768883334626918	NA	-0.082665198	-0.211332494	-0.342962042	-0.073725854	0.22302588012738922	1.1023056998831833	-0.039414693	0.18541898042248528	1.0771672894364628	0.2219153064677544	0.4268383204980226	-0.327727972	0.3025505860480364	0.31023423899683367	-1.397543134	-0.333836822	-0.354567493	0.009236721	0.2619288485299486	-0.353815822	0.17497928855799041	0.020582317432384693	0.005244381	-0.262501043	-0.141554444	-0.059109603	0.4215477306612373	0.5807513738353196	0.10046335283742279	-0.689871414	-0.022105683	0.072379731
518	Q4VCS5;A6NP16;A2BDD9;E7ERM3	AMOT	-0.112657353	-0.879066051	NA	0.086857447	0.011928786848577906	NA	0.5413690090851274	0.45965453890677793	NA	0.3687469185775897	-0.290998348	NA	-0.438370818	-0.158071537	-0.2411195	0.4673740632040764	0.5525166151111052	-0.585078921	0.23099023177438288	0.1655511069169277	NA	-1.308544369	-0.324310505	0.6398718088863184	0.6630345203737057	0.15032235502611882	NA	-0.521708612	0.023546206644789996	0.4746648635655869	0.013027375	-0.305034196	0.11909034204410492	0.17242375891528805	-0.356841265	0.38083152726954794
519	Q8IY63;A0A024R3A6	AMOTL1	-0.224366062	-0.027332079	-0.215085513	-0.042183062	0.1446695374236593	-0.30289399	-0.08764823	-0.197436094	0.1091393080825564	0.044004634	0.19831081688824526	0.082753424	-0.197122898	0.18724590449423198	0.11386029076588092	-0.336730821	0.096411253	0.11247378597899914	0.29696531856972874	-0.039068565	0.027162788	0.38818658517878474	-0.044647932	0.16664598936722166	0.16135142047060025	-0.380977538	-0.033688273	-0.155594551	-0.066802505	-0.058648339	0.10835629170011703	0.034661099190852925	-0.042615261	0.095019847	0.17006154764523151	-0.08443813
520	Q9Y2J4;B3KQD2	AMOTL2	0.19993916827043365	0.2926277244369504	0.18631643981889254	0.5920737630569181	0.5879328918763913	0.4228478196486279	0.37643620758754415	0.35283849915097776	0.47065615751960677	-0.211137678	-0.314720103	-0.111999594	-0.14186419	-0.343255002	-0.150356931	-0.417670364	0.006272386	-0.182730694	-0.094805748	-0.186048337	-0.272519724	-0.034154575	0.3028568623840835	-0.046268776	-0.210226031	-0.679882539	-0.393157635	0.22629444417542552	0.5342848248606448	0.39997695475270956	-0.212619125	-0.211825374	-0.198042891	-0.184457936	0.074144504	-0.427755402
521	Q59HG2;Q02763	TEK	NA	NA	NA	NA	NA	NA	NA	NA	NA	NA	NA	NA	NA	NA	NA	NA	NA	NA	NA	NA	NA	NA	NA	NA	NA	NA	NA	NA	NA	NA	NA	NA	NA	NA	NA	NA
522	A0A024R868;Q9UKU9;B2R780	ANGPTL2	0.2318141205904679	NA	NA	-1.199114694	NA	NA	0.13784749485547532	NA	NA	0.3673468076364009	1.1163389809536086	NA	-0.350669119	-0.078285721	NA	0.17777052448646058	NA	NA	-0.546728959	-0.057710148	NA	-0.183246694	NA	NA	0.3846374064043084	NA	NA	0.25683033403162825	-1.174098481	0.16286370829663563	0.7668591077361652	-0.189461206	0.20278673792762092	-0.27720334	-0.158230481	0.4096536198454687
523	B2RCJ5;Q9BYF1	ACE2	NA	-0.156198019	NA	NA	-0.093674641	NA	NA	0.10266608219946699	NA	NA	-0.341948431	NA	NA	-0.087489651	NA	NA	0.15710995495753563	NA	NA	0.23282906749697388	NA	NA	0.31339915028375526	NA	NA	-0.126693512	NA	-0.156198019	-0.093674641	0.10266608219946699	-0.341948431	-0.087489651	0.15710995495753563	0.23282906749697388	0.31339915028375526	-0.126693512
524	H7C3C4	SLC4A7	0.41842616953561723	-0.95297621	0.24768401431917833	0.2082563544945647	-0.359229985	-0.18388384	0.3621469410563992	0.3395739444013087	-0.112326304	0.5305392184147185	0.46646891656838496	0.43299057724598244	-1.293647658	1.0999590571202218	0.1070554637330005	-1.319070358	0.5679891108785673	0.022712523	0.4284972275626057	-0.19089183	-0.244026548	0.41464063613028773	-1.383479798	-0.00953946	0.30180651759893445	0.5101658332965203	-0.409840514	-0.095622009	-0.111619157	0.19646486055186113	0.47666623740969527	-0.028877712	-0.242789575	-0.002140383	-0.326126208	0.13404394570917794
525	Q9UEY4;Q9UEY5;Q9UEY6;Q99654;Q59GF1;P04920;Q8TAG3;Q6PJY3	SLC4A2	0.18958871286850773	0.088142931	0.1292122049161078	-0.200525324	-0.321653006	-0.456180126	-0.155480889	-0.067158575	-0.231213127	-0.129026598	0.078381686	0.4199969375427403	0.23418235279259889	0.39997055183822877	0.14218409042176822	0.15296331831962806	0.006523498	-0.344243314	-0.158079814	0.27626295529074646	0.22159820927602794	-0.176618365	-0.032655303	0.28100085554511334	0.29170394428757873	-0.205690921	-0.433186887	0.13564795	-0.326119485	-0.151284197	0.12311734164646289	0.2587789983508653	-0.061585499	0.11326045033495931	0.023909062629723605	-0.115724621
526	G4V2I9;G4V2I8;E2RVJ0;P02730;G4V2I7;A0A0A0MS98	SLC4A1	0.3595055283786058	NA	NA	-0.124383322	NA	NA	0.2701305496874714	NA	NA	-0.151087867	NA	NA	-0.41734694	NA	NA	-0.331574097	NA	NA	0.055773273210690054	NA	NA	0.5971838761153444	NA	NA	-0.258201002	NA	NA	0.3595055283786058	-0.124383322	0.2701305496874714	-0.151087867	-0.41734694	-0.331574097	0.055773273210690054	0.5971838761153444	-0.258201002
527	A0A024RD97;A5JJ20;Q9Y6R1	SLC4A4	-0.048897259	0.06404529	0.089814455	-0.349589225	-0.24996564	0.40410378463717916	-0.305334252	-0.050454224	-0.441967635	-0.033948582	0.36008854442514937	-1.004455688	0.088719024	0.2010867845792332	0.16551870279198616	-0.271857995	0.1630093034541784	0.2994584205580996	0.1259348390310556	-0.136331078	0.2790748050382573	0.24338260707978596	-0.708040502	1.1022672187206353	0.3662598090879763	0.192244616	-0.544166126	0.034987495	-0.06515036	-0.265918704	-0.226105242	0.15177483714808448	0.063536576	0.089559522	0.21253644141538852	0.004779433
528	A0A0A0MST8;E9PFN4;B5M450;C9JRP1;Q9Y6M7	SLC4A7	0.033192230737888795	-0.080381047	0.1837434953193543	0.12034563858332108	-0.239351553	-0.0143594	0.18290324714764214	0.035138412	-0.078740504	-0.019898429	0.096947595	0.041128648	0.045623707	0.28257980002657246	-0.104169675	0.11493883675533766	0.00374159	0.011186337961040108	-0.311722176	0.019539014589300116	-0.124684017	-0.137949016	0.051888859402374685	-0.083887263	0.009418819	-0.096587285	0.059414131	0.045518226346374535	-0.044455105	0.046433718	0.039392605	0.074677944	0.043288921691093336	-0.138955726	-0.05664914	-0.009251445
529	Q9P0K7	RAI14	-0.067659718	-0.031055523	-0.046576306	0.073971171	-0.145186908	-0.159291975	0.014099204513228714	-0.267045113	-0.075665992	-0.01285185	-0.033488632	-0.053166706	-0.181875813	0.2198324364919993	0.058301952	-0.044406315	-0.081139564	0.1073700159823692	0.054962899719233835	0.002824616	-0.035804527	0.29940430091617787	0.2838351398853839	0.097206179	-0.076706659	-0.038804909	0.1389185948200752	-0.048430515	-0.076835904	-0.1095373	-0.033169063	0.032086192	-0.006058621	0.007327663	0.22681520644610192	0.007802342
530	H3BM45;Q8N957	ANKFN1	NA	NA	NA	NA	NA	NA	NA	NA	NA	NA	NA	NA	NA	NA	NA	NA	NA	NA	NA	NA	NA	NA	NA	NA	NA	NA	NA	NA	NA	NA	NA	NA	NA	NA	NA	NA
531	Q9P2G1;Q58F08;Q4VBX8	ANKIB1	-0.089847453	0.045450247877970314	-0.128548635	0.4008522286599203	0.34815797075175225	-0.140421493	0.11394882148488278	-0.311960422	0.5092864328677617	0.46044420780808787	-0.186448612	0.2794420920297767	-0.642665589	-0.682814559	0.20671517806975173	0.4763473513608119	0.1619098660190698	0.22074342738563074	0.1274008352222509	0.034882719753267934	-0.334787999	-0.227665093	0.45300130765671176	-0.124318792	-0.825949902	0.023798196927800247	-0.166952337	-0.057648613	0.20286290226565176	0.10375827755796795	0.18447922943962466	-0.372921657	0.2863335482551718	-0.057501481	0.033672474	-0.32303468
532	Q8IWZ3	ANKHD1	0.1505320548647977	-0.049843832	-0.015471131	0.044975391	0.031581632	0.11109548976099777	0.096612007	0.02481433	-0.02637344	-0.198546204	-0.046731433	0.1036708080633154	0.11483270989194341	-0.065499962	-0.035262764	-0.148726726	-0.099991075	-0.218495616	-0.043363479	0.10698239517226396	0.11911448175179361	-0.025581144	0.13418084620668133	0.059294265	-0.06066063	0.042530274	-0.105669249	0.028405697231284596	0.062550837	0.031684299	-0.047202276	0.004689995	-0.155737806	0.060911133	0.055964655702118456	-0.041266535
533	Q86XL3;A0A220T1R9	ANKLE2	-0.103647923	-0.004340978	0.049029181626854476	0.16077305131611674	0.04038599	0.030106097475155327	0.029114233	0.045776802328735725	0.039405974	0.012280755	-0.020916198	0.001488699	-0.156749552	-0.046297923	0.045654362	-0.019701454	-0.066706376	-0.128453819	0.088954091	0.017871407777341596	-0.066864408	0.0761847	0.048128018043870596	0.1369617378261517	-0.122016698	0.050257094	-0.136676866	-0.01965324	0.077088379	0.038099003313185935	-0.002382248	-0.052464371	-0.071620549	0.013320363687043396	0.087091485	-0.069478823
534	B3KN56;B3KM88;A0A024R9Z6;Q8IV38;G3V0G5	ANKMY2	0.068881466	-0.093779896	-0.007034295	-0.05482756	-0.202876651	0.029181578831779468	-0.089716561	0.080516867	0.1570547191934109	-0.048678065	0.3239642658309971	0.040473151789222304	-0.305060537	0.087078362	0.052047738	-0.112823338	-0.02883754	-0.01693937	0.2660904741835673	-0.196490174	-0.029826983	0.1195415007362617	0.20035790475048504	-0.022704667	-0.014586709	0.083758742	-0.284764425	-0.010644242	-0.076174211	0.049285008	0.1052531173985486	-0.055311479	-0.052866749	0.013257772403967812	0.099064913	-0.071864131
535	A0A3B3ISP1;Q92625;Q49AR9	ANKS1A	0.055884737648042866	0.029311059693430806	0.021654398835891816	0.026177053	-0.053215993	-0.006970539	-0.094117386	-0.083553417	0.005230869	0.044777836	0.12108964869470945	0.21567365568259195	-0.146288092	-0.003917036	0.28340702099567433	-0.108468974	-0.049240887	-0.026492808	-0.040836504	-0.030226873	-0.065283115	0.080493728	0.037044416461134134	-0.237885408	0.2081948832843542	0.047609006	-0.230051283	0.035616732	-0.011336493	-0.057479978	0.1271803799778153	0.044400631	-0.061400889	-0.045448831	-0.040115755	0.008584202
536	Q59EL6;B4DZX6;H7BYZ6;Q53H66;Q53HI5;A0A0A6YYF3;Q9Y575	GPR75-ASB3;ASB3	-0.232877822	0.37177306709082597	-0.378468088	-0.709847236	-0.220433214	-1.035670986	-0.07914451	-0.089374211	0.069435561	0.11899577597189992	0.3847760310984975	0.14156018240994125	-0.013660399	-0.092117691	0.10876608746709722	0.40145986942698014	-0.013031209	0.5052740404852841	0.17621738847833626	0.055474802783849364	0.33699268036279006	0.009284578	-0.322907049	-0.06771816	0.5475065387624289	0.3311530056514935	-0.303419034	-0.079857614	-0.655317146	-0.03302772	0.2151106631601119	9.959991422361031e-4	0.2979009	0.18956162387499093	-0.127113544	0.19174683687295252
537	A8K9U2;Q9NWX5;Q6AW82;F6TX30;B4DRC4	ASB6;DKFZp686H0429	0.050401223	-0.370573876	-0.86054257	-0.123099918	1.0607085746536242	0.2063970216005992	0.058011462	0.43405524258698386	0.023195983	0.20818666399503352	-0.370033235	0.036614838298868635	-0.368631583	-1.002022249	0.1484208921411386	-0.109239977	-0.05926632	0.1151198549037869	0.14662186181718667	0.27303842104134796	0.40969910490365263	0.044449654501531856	0.045191148	-0.056962672	0.091769675	-0.136831536	0.10532231536366615	-0.393571741	0.3813352260194108	0.17175422921407416	-0.041743911	-0.40741098	-0.017795481	0.2764531292540624	0.010892710102778752	0.020086818059420784
538	B8ZZS4;A0A024R464;Q9H8Y5;B4E0V1;B4DZT1	ANKZF1	0.057751060026566325	-0.415893926	-0.230546288	-0.328256076	-0.623026551	0.08739864	0.24337927431844525	0.132583208	0.004931674	0.1353883934333221	0.37291678526210026	0.32982327493592534	0.29278192978361356	-0.099937604	0.22557635971873455	0.042476887875248746	0.2707105152878382	0.10447780847814352	-0.057280101	0.26534885355974114	-0.032100687	-0.692093094	-0.320439941	-0.090254544	0.22933793252713194	0.5187476656982757	-0.423801451	-0.196229718	-0.287961329	0.1269647190625109	0.27937615121044823	0.13947356195622643	0.13922173721374348	0.058656022	-0.36759586	0.10809471574481522
539	Q6UB99	ANKRD11	-0.164530636	0.069034215	0.099900109	-0.116391303	0.053022449	0.10598956840535648	-0.035182036	-0.110827828	0.1103600067192639	0.03508757	0.22683842211576835	0.037521733	-0.100416853	-0.113640867	0.33034029216854094	0.07857661	-0.054453424	-0.020191202	0.24562493047609243	-0.03079488	-0.332628082	0.060372396389633556	-0.19447971	-0.067973858	-0.013601144	0.11302531772205518	-0.210581798	0.001467896	0.014206904841282439	-0.011883286	0.099815908	0.038760857	0.001310661	-0.039266011	-0.06736039	-0.037052541
540	Q3ZTS7;Q8IZ07;B4DYP5;B4DDL0;H0YIN8	ANKRD13;ANKRD13A	0.17110756376328948	-0.143075181	-0.044854486	-0.290353029	-0.095538945	-0.01466946	0.042459825	0.16314186069526196	0.04025091	0.12387846777716506	0.017443210329159922	0.21441273025419674	0.11033320513516583	-0.365583458	-0.012645845	-0.018709455	0.1263470615379931	-0.111775123	-0.233320709	-0.166835573	0.10240599371043085	-0.009805102	0.16070355563853655	-0.059098479	0.258963127	0.2554882061950942	-0.22067087	-0.005607368	-0.133520478	0.081950865	0.1185781361201739	-0.0892987	-0.001379172	-0.099250096	0.030599991289203064	0.097926821
541	Q6P6B7	ANKRD16	NA	-0.147754987	0.10576246997056159	NA	-0.130451461	0.1435241569428177	NA	-0.10870106	0.1348635131552291	NA	0.2836125973602062	-0.075085155	NA	-0.117352876	-0.431840532	NA	-0.084396071	-0.271634775	NA	0.2542994251951356	0.4205685604680935	NA	-0.420054898	0.47470620429940863	NA	0.19953248607987986	-0.229597599	-0.020996259	0.006536348	0.013081226668514898	0.10426372126134946	-0.274596704	-0.178015423	0.33743399283161307	0.027325653252611277	-0.015032556
542	O75179;H0YM23;B4DTP3	ANKRD17	0.025341945004136567	-0.006788621	0.16639045055100984	0.26414596515880245	0.10489919360020275	0.05111668	0.089279317	-0.017398415	0.038410419	-0.144707641	0.042562828	0.11030813039053794	0.089152737	-0.383567443	-0.089989772	-0.059815335	-0.081633843	-0.167327556	-0.204375397	0.12127912318112472	-0.103077266	0.11837308430877602	0.19444963602079435	-0.07496803	-0.135128819	0.032111566	0.020957063	0.061647924974800476	0.14005394618838146	0.036763774	0.002721106	-0.128134826	-0.102925578	-0.062057847	0.079284897	-0.027353396
543	R4GN29;A0A0F6MY87;Q8IVF6	ANKRD18A	0.17246829326737517	0.052469699639761794	-0.006573832	-0.715837887	-0.268402336	0.016735899220678026	-0.12167916	0.18602675045341968	-0.255171347	0.30737196550288226	-0.224644403	-0.27989275	0.045406444	-0.576202264	0.09730154	0.033389919	0.10957938463699916	-0.163137694	-0.101771106	0.2899798638250098	-0.169623365	0.25518545888483146	0.48014714889964377	0.3344233810135377	0.10701313044814528	0.38263217197198685	0.012805093179730085	0.072788054	-0.322501441	-0.063607919	-0.065721729	-0.144498093	-0.006722797	0.006195131	0.35658532959933864	0.16748346519995308
544	E7ESJ3;A1L497;Q9UPS8	ANKRD26	NA	-1.207601295	-0.294878564	NA	0.5388660753917486	-0.173796205	NA	0.10508267772663182	0.1237470420287016	NA	-0.140522889	0.2888154555085547	NA	0.22421396756438247	0.29875478485448353	NA	-0.42543868	0.22415044194038825	NA	0.015961369450110133	-0.432191808	NA	-0.023261243	0.12200649506165727	NA	0.8194317737901697	-0.063339397	-0.75123993	0.1825349350188795	0.11441485987766524	0.074146283	0.2614843762094345	-0.100644119	-0.208115219	0.049372625850376786	0.3780461882183189
545	Q96NW4;K7ELM1	ANKRD27	0.010577356171535204	0.033374524093746284	-0.100845604	0.086637037	0.32517084399304363	0.8906862195026705	0.10435873093199922	-0.171933859	-0.240622252	-4.70E-04	0.1897154920764176	0.13894619669359246	-0.190791069	-0.315572334	-0.819312325	-0.049402042	0.00924239	-0.094646073	0.2691803093368787	-0.04050106	0.24967130054638312	-0.210194566	-0.064704932	-0.191713538	-0.075844202	0.21299581003099885	0.045998075	-0.018964575	0.43416470004888646	-0.10273246	0.10939708641370671	-0.441891909	-0.044935242	0.15945018339843792	-0.155537679	0.061049894
546	I6L9F1;B4DR33;Q9BQI6	ANKRD32	NA	NA	NA	NA	NA	NA	NA	NA	NA	NA	NA	NA	NA	NA	NA	NA	NA	NA	NA	NA	NA	NA	NA	NA	NA	NA	NA	NA	NA	NA	NA	NA	NA	NA	NA	NA
547	B4DFX6;F6XZD3;Q8N283	ANKRD35	NA	NA	NA	NA	NA	NA	NA	NA	NA	NA	NA	NA	NA	NA	NA	NA	NA	NA	NA	NA	NA	NA	NA	NA	NA	NA	NA	NA	NA	NA	NA	NA	NA	NA	NA	NA
548	A0A494C0M0;Q5JPF3;A6QL64;E9PJI0;B4DYH3	ANKRD36C;ANKRD36	NA	0.6207797201693552	-0.002338066	NA	0.22729634835422596	-0.07967071	NA	0.13487394411545287	-0.11640465	NA	-0.038514812	0.1486621871593369	NA	-1.257666638	-0.015512959	NA	0.1104956380633072	0.13147249780897638	NA	0.3461500435683408	0.12080515011973769	NA	-0.396136463	-0.311608765	NA	0.2828855043922759	0.09443203	0.3092208270051488	0.073812819	0.009234647	0.055073688	-0.636589799	0.1209840679361403	0.23347759684403924	-0.353872614	0.18865876725778877
549	B2R5H9;Q53RE8	ANKRD39	-0.183652367	-0.300705262	0.5345291897109357	NA	-0.050328423	-0.101308044	-0.010492003	0.422790763	0.23221233505129762	-0.225230287	0.094658139	-1.211261138	-0.335851695	0.092852722	0.052105414	-0.552963505	0.32340448485058343	0.7241460254888189	NA	-0.080624244	-1.122491333	0.9974089428789347	0.026787652434153222	0.6394789452062503	NA	-0.179328612	0.21386230118015484	0.041172341	-0.051369746	0.23928551978611276	-0.422829274	-0.039182698	0.18931082321503828	-0.5771093	0.5790070015694554	0.041715332505012526
550	Q9ULJ7;Q8TB46	ANKRD50	0.074485958	-0.022099151	0.043211434	0.2158602423650924	-0.004425024	0.12074102995853929	0.14355368667725954	-0.18799248	0.13119368360011327	0.022121738230987602	0.003974566	0.083345297	-0.182701926	0.15908265000861008	-0.069759055	-0.168494645	-0.098857888	-0.207421045	-0.005672084	0.003632513	-0.002386786	-0.025768657	0.03309426	-0.198551275	0.068530139	0.12116894446954306	-0.049866126	0.031866080552578786	0.1107254159556086	0.028918297	0.036480534	-0.03112611	-0.158257859	-0.001475452	-0.063741891	0.046610985796536816
551	H7BZV9;C9JU48;D3YTC9;Q6NXT1	ANKRD54	NA	NA	0.1642983949824232	NA	1.1471599524920015	-0.92564895	NA	-0.524684087	0.21410745558216146	NA	-0.490964582	-0.41865113	NA	NA	-0.111546504	NA	-0.010291417	0.033947728118390585	NA	NA	0.41798569885974296	NA	NA	0.2859339153829965	NA	NA	0.21835352395534843	0.1101303377893346	0.056587444	-0.209456373	-0.508975913	-0.165714561	-0.042339901	0.3638176416666543	0.23176585818990791	0.1641854667622598
552	Q53LP3	SOWAHC	0.406207226	0.15349077360819377	0.3966771002048323	0.14764821692819052	-0.112737621	0.4310670564061547	0.3452091922373444	0.18704161301265626	-0.442541788	-0.200531009	-0.019866904	-0.025414061	0.006485976	0.4262474456060709	0.11991681424578725	-0.524092752	-0.316687244	-0.452449412	-0.150847919	-0.362809372	NA	-0.274905069	-0.138683451	0.2171967140109213	0.095656843	0.088721634	NA	0.3248894556242885	0.16142364003517923	0.036000761	-0.075839569	0.1903145011101601	-0.424978714	-0.25073089	-0.05936618	0.098286994
553	Q01484;A0A024RDK2;I6L894;A0A024RDI4;B7Z636;E9PHW9;E9PCH6;B7Z678;Q7Z344;H0Y931;B7Z2H4;B7Z651;A0A0U1RQN6;D6RHE1	ANK2;DKFZp686M09125	NA	0.6332779645681964	0.022227221363062346	NA	-1.005064165	0.6914874320741234	NA	-0.768503145	0.029346721909481545	NA	-1.539347995	0.6282473960271096	NA	-0.77365431	0.2785350084557502	NA	0.3607044452574925	0.094157024	NA	0.8037084075036032	NA	NA	0.5797227215199103	-0.768575289	NA	1.0569797182317728	-0.323249156	0.2831021258820968	-0.201438834	-0.414228679	-0.500200767	-0.292210118	0.18278026762341737	0.7590579404200699	-0.139076751	0.3222148137837429
554	A0A0S2Z377;E5RK69	ANXA6	0.10104268331296125	-0.391112694	-0.054427992	-0.217625558	-0.877056593	0.15936908545874892	0.1416114655665605	0.42531128861808293	0.060483214	-0.252882654	0.5458656934224589	0.049871616	0.12648673129145244	NA	-0.229272521	0.2941023507956985	-0.685428542	-0.004520831	-0.127569475	NA	-0.064217067	-0.069982694	NA	-0.002218367	0.16475751220451432	0.6446782181405705	0.2627351284471505	-0.108040568	-0.304978922	0.21592742257658187	0.12107698520546609	-0.044600795	-0.125156907	-0.089101171	-0.029308431	0.36418238613202686
555	P04083;Q5TZZ9;A0A4D5RAB7;A0A4D5RAG0;A0A4D5RAI5;A0A4D5RA86;A0A4D5RAA5;A0A4D5RAJ5;A0A4D5RAA2;Q5T3N1;A0A4D5RAU4;A0A4D5RAH1	ANXA1	-0.126836092	-0.068940814	0.12177482263109925	0.3484092325124827	-0.036982769	0.13402988056036952	-0.057031123	-0.060362532	0.097510316	-0.351044807	-0.009171279	-0.347655652	-0.093106996	0.11070475168133388	-0.314734655	0.1687088554839089	-0.015712709	0.053009287	-0.053031096	-0.078626187	0.2925999803345846	0.092041508	0.23057117199664148	0.020404696	-0.014121003	-0.076312822	0.033906034	-0.024667361	0.1484854481239672	-0.006627779	-0.235957246	-0.099045633	0.068668478	0.053647566	0.11433912519327945	-0.018842597
556	P07355;A0A024R5Z7;V9HW65;H0YN42;H0YMU9;H0YMD0;A6NMY6;H0YM50;H0YKS4;B4DNH8;H0YNP5;H0YMM1	ANXA2;HEL-S-270;ANXA2P2	0.084267814	-0.028359875	0.072412968	0.2567662000262218	-0.058923607	-0.009360923	-0.183597221	0.16742229952953916	0.033222527	-0.403029099	-0.004085601	-0.095248044	0.049431761	-0.440117881	-0.360955727	-0.052169739	-0.028848429	-0.105650427	-0.022933367	0.1510710052292209	0.23684686588059362	0.2413756698941214	0.24089044062916323	0.048863217	-0.090900115	0.085864471	0.21574481522177252	0.042773636	0.062827223	0.005682535	-0.167454248	-0.250547282	-0.062222865	0.12166150134537392	0.17704310930278602	0.07023639
557	P12429;D6RA82	ANXA3	0.003070459	-0.115560608	0.5934306217691715	-0.339523342	-0.0350957	NA	-0.105657925	0.4720687104165855	-0.87207144	-0.264130992	0.055114636	0.06768211	0.17225201339466273	-0.246744725	0.022873158	0.2700315727480964	-0.174765063	0.835144386	0.3113074010037297	0.32098329483704446	0.30087905680888616	-0.247843452	-0.010130638	-0.734685738	0.071206718	0.21996300927522333	-0.569797526	0.1672508806527437	-0.180372131	-0.161616162	-0.040174025	-0.010269128	0.31707435506053977	0.3179939738743639	-0.32394922	-0.085938543
558	A0A0S2Z2Z6;P08133;A8K3Q7;B7Z582;Q6ZP35;E7EMC6	ANXA6	-0.062521336	-0.09576715	0.020024517616216316	0.010412465933266026	-0.066276291	-0.055853762	-0.178267549	0.11246685669065551	-0.060986419	-0.283693617	-0.048840138	-0.16859126	0.096497862	0.13807363478588977	-0.200415935	0.1219275832648447	-0.192225636	-0.124005098	-0.022080411	0.080113287	0.26173889643092013	0.22345419358141955	0.2102720223711506	0.10430920029696782	-0.073295826	-0.039753794	0.2932837012611312	-0.046087989	-0.037239195	-0.04226237	-0.167041672	0.011385187	-0.064767717	0.10659059102259315	0.179345139	0.060078027
559	Q6ICS0;Q5T0G8;Q59EP1;P50995;B7Z6L0;B4DPJ2	ANXA11	0.055239682	-0.205481997	-0.234050841	-0.027652586	-0.125617121	0.1274472258859325	-0.314031925	0.066692962	0.072807087	-0.109298527	0.050744370503719174	0.1299225450086132	0.099273542	0.38897053709379714	-0.24658715	0.056395909	-0.077108111	-0.325321387	0.092060295	-0.110532245	0.107924621	0.1262933764432099	0.21329858117503403	0.1277955771905351	-0.080014285	-0.059136649	0.19996651215727865	-0.128097719	-0.008607494	-0.058177292	0.023789462823098132	0.08055231	-0.11534453	0.029817556864321696	0.15579584493626067	0.020271859349757542
560	Q6P452;V9HW59;Q6LES2;P09525;B4DE02;Q59FK3;B4DDZ4	ANXA4;HEL-S-274	0.037991562	-0.051318676	-0.109095081	0.07749692	0.10640150015287024	0.00658847	-0.193942597	0.18477236323730167	0.011716612	0.06861393	-0.008269152	0.16640008174512952	-0.032681417	-0.097836462	-0.35013891	0.053040297	-0.038091718	0.012500058	-0.058716045	0.011613588927022281	-0.169101898	-0.226095398	-0.116529758	0.20476931910086724	0.10755096146774093	0.16332739757859843	0.23903405070461908	-0.040807398	0.06349563	8.487926905396782e-4	0.07558162	-0.16021893	0.009149546	-0.072068118	-0.045951946	0.16997080325031752
561	V9HWE0;P08758;D6RBL5;D6RBE9	HEL-S-7;ANXA5	0.05461724	-0.079321048	0.081887742	-0.06144806	-0.099889221	0.016684231853305084	-0.029292325	0.033923372	0.006834093	-0.363448962	0.073875376	-0.236718727	0.052958832	0.4192438094672788	-0.374047991	0.012482921415690273	-0.307197935	-0.154855491	0.1259652895515144	-0.007782533	0.19332379679111142	-0.051448635	0.3447826086297387	0.23763721867368184	0.032267187	-0.16441674	0.24338394742609956	0.019061311328949674	-0.048217683	0.003821713	-0.175430771	0.032718217	-0.149856835	0.1038355179278254	0.1769903975592389	0.037078131
562	B4DT77;B4DWU2;B4DHY4;Q53HM8;B2R657;P20073;B2R7L2	ANXA7	-0.063696474	0.13556501297983117	-0.082072422	-0.109823414	0.071929288	0.057581107155004384	0.1958229204211259	-0.049201733	0.063855824	0.010493767	0.096931396	0.16630661544461614	-0.005854924	-0.100110415	-0.139074682	-0.04234968	0.031675956089418054	-0.22064978	0.13359593755884352	0.011666757	-0.181178362	-0.197204121	-0.233395177	0.22649428550795006	0.1328656018888415	-0.176865928	0.2666926430625571	-0.003401294	0.006562327	0.070159004	0.091243926	-0.081680007	-0.077107835	-0.011971889	-0.068035004	0.074230772
563	W6JLH6;A0A2H4Y9B2;Q5XXA6	TMEM16A;ANO1	0.35022442760944217	-0.427782186	0.4294404514294559	0.004921121	0.45119762301649813	0.3929866898698321	0.4567005557710516	0.685173857	-0.125644258	0.30699770880664307	0.036223620155761346	0.2213891664354662	-0.322814936	-1.136597699	0.014215587564229356	-0.067731329	0.10706096657251336	-0.33015626	-0.243577609	-0.070523586	0.28572533	-0.273689329	0.002820844	-0.214863755	-0.063222677	0.13254394329602187	-0.60101827	0.11729423090255647	0.28303514451152373	0.3387433849391736	0.18820349846595688	-0.481732349	-0.096942207	-0.009458622	-0.161910747	-0.177232334
564	A0A024R2S0;Q9NW15	TMEM16K;ANO10	0.035564612	0.2596038002636517	0.12097922131760835	-0.393243602	0.1190133413780958	-0.091728723	-0.533459109	0.012096980434876897	-0.143486784	0.30903833366966077	0.096595196	0.1470891508402442	0.20424363122725764	-0.464611393	0.015421660111072296	-0.23918051	-0.089651434	-0.050652112	-0.224014636	0.1358945389828512	0.10011052041281619	0.4485802192221315	0.085823779	0.08286372	0.11880368161241803	0.001001809	-0.062695893	0.13871587775366007	-0.121986328	-0.221616304	0.18424089340361494	-0.0816487	-0.126494685	0.003996808	0.20575590600879817	0.019036532
565	B3KX12;B4E1V1;B4DZA5;Q4KMQ2	ANO6	0.00390163	0.12658634072794225	NA	0.043144074673630475	-0.09759566	NA	-0.246632338	0.005011071	NA	0.507498694	-0.259768903	NA	-0.244006438	0.10529937348224643	NA	-0.168884788	-0.124290085	NA	-0.186703285	-0.13112297	NA	0.034622503782352425	0.4003851731247249	NA	0.2647138654741123	-0.03215826	NA	0.065243985	-0.027225793	-0.120810633	0.12386489526002936	-0.069353532	-0.146587436	-0.158913127	0.21750383845353866	0.1162778028556316
566	Q9H6X2;Q53FL1;Q508I8;Q508I6;Q508I5;Q508I7	ANTXR1;ANTXR1/NNG1 fusion	0.093115645	-0.118952749	-0.429992731	-0.426209489	0.039053778963009225	-0.16014886	0.2220058354072154	0.22886297789664697	-0.725053349	0.43483703846530025	0.12368936567334957	0.24044589895508442	0.04812143	0.5229914062635185	0.16367689555881884	-0.125270598	0.03563611	0.4638503332137807	-0.117092965	-0.040908843	0.5007556103186077	-0.019179294	-0.031721882	0.05192744	-0.140476062	-0.425290179	-0.408672764	-0.151943278	-0.182434857	-0.091394845	0.2663241010312457	0.2449299107088043	0.12473861485182332	0.11425126741808461	3.420879129899111e-4	-0.324813002
567	P58335;J3KPY9;A4FUA5;Q32Q26	ANTXR2	0.098545715	-0.333564985	-0.046076858	-0.087343685	0.037182384	-0.050066882	-0.001759492	0.1586002759394128	-0.067170128	0.049479349	0.22244951240431737	0.24265118904877064	-0.005951209	-0.075247011	-0.161482113	-0.099856988	-0.067502184	0.075846319	0.034564028	0.083280865	-0.079056846	0.05745595	0.02832366	0.083715427	-0.027028579	-0.092720639	0.022732924902225525	-0.09369871	-0.033409394	0.029890218578324964	0.171526683	-0.080893444	-0.030504284	0.012929349133740681	0.056498346	-0.032338764
568	P46013	MKI67	0.069393361	0.13901541968922343	0.042162277	0.16411603291143145	0.071069347	-8.15E-04	0.11742947168821306	-0.053961084	0.10248107436504711	-0.079447333	-0.029259677	0.024392605035659563	-0.23023189	-0.157966712	-0.017580111	-0.039047407	-0.003388858	0.028925589540220707	0.1542128876270044	-0.141200732	-0.152265243	0.11356992347381174	0.091869216	0.073384246	-0.233884779	-0.012688247	-0.040284726	0.083523686	0.078123576	0.055316487267272306	-0.028104801	-0.135259571	-0.004503558	-0.046417696	0.092941128	-0.095619251
569	X5CKB3;A0A1V0E3Y2;A0A1V0E3X9;A0A140T9T7;A0A0S2Z5A6;Q03518;Q6QWC1;Q6QWC0;B2R9F3;A0A1V0E3X7;A0A1V0E3X4;A0A1V0E3W5;B7Z7P4	TAP1	-0.52698417	0.43854197979019494	-2.52E-04	NA	0.10777270470320836	0.055579793	-0.169137877	-0.341210008	0.17766441984473869	-0.350193638	0.15167979322006242	0.32418129002973534	NA	-0.480901179	-0.101745425	NA	0.064999447	0.15712829470115697	NA	-0.100816331	-0.039078492	-0.343868248	0.2621242334257129	0.31493484562522545	0.43242566461710313	0.16187247761631562	-0.194717274	-0.023322957	0.087918123	-0.104652615	0.048131022	-0.285081428	0.11730574469111471	-0.063705538	0.083972151	0.13943549667619695
570	Q03519;Q59H06;A0A1V0E3Z3;A0A1V0E403;X5CMH5;A0A087WYD6;A0A1V0E3X6;Q5JNW1;A0A1V0E419;A0A0G2JLV0;A0A1V0E415;Q9UQ60;Q9UP03;E7ENX8;A0A140T9S0;Q9UMW6;B4DS72	TAP2;TAP2-G	-0.183571338	-0.313097218	-0.055359526	-0.733255983	-0.189961451	0.20007222871943653	0.23480737392212622	0.24538403922309554	-0.116895316	0.12554554867463036	0.1167808564360594	0.099813049	0.061992947750698926	-0.035988573	0.19221681004602437	0.40075745373162897	0.085764487	-0.045077083	0.12063077065176192	0.23152042677150825	-0.338689278	-0.32885517	-0.126541365	0.10396553564443227	0.22838937352663644	-0.13938927	0.15904066986328866	-0.18400936	-0.241048402	0.12109869913982284	0.11404648458179881	0.072740395	0.14714828574115468	0.004487307	-0.117143666	0.082680258
571	B3KSJ4;B1ALD0;B4DTG3;B2RBF6;A0A024R0D2;Q9Y6B7	AP4B1;hCG_38636	-0.013856819	-0.034605582	-0.613800444	-0.489991345	0.12990005034731023	-0.289061163	0.042030937	-0.029763699	0.3429025140081388	-0.104228913	-0.031625473	-0.378412528	-0.136495535	-0.247262827	0.2614550458098109	0.41531367531085905	0.06658342	-0.021575739	-0.049246606	-0.127836828	0.18246361820366264	0.286691407	0.15329029629426785	0.2792244739899581	0.1133279467396289	0.2027441790218121	0.091835937	-0.220754282	-0.216384152	0.11838991743292948	-0.171422305	-0.040767772	0.15344045197644465	0.001793395	0.23973539241842168	0.13596935433315557
572	Q10567;C9J1E7	AP1B1	0.054034236332565204	0.061608105	0.048123496	0.088219714	-0.00336326	-0.119259757	0.098041187	0.041195844	0.2110107241006183	0.02834041	-0.053448353	-0.015213151	-0.154499406	-0.142269404	-0.170842958	-0.053156349	0.17320105272419067	0.0931901	-0.046564102	-0.021840289	-0.17029571	-0.174045318	-0.073715923	0.1654020939340892	0.084419285	0.041610504432568536	0.010117227739164942	0.054588612	-0.011467768	0.11674925170705365	-0.013440365	-0.155870589	0.071078268	-0.0795667	-0.027453049	0.045382339
573	O43747;B3KXW5;A0A140VJE7;Q8IY97;B4DS96;B4DDL1	AP1G1	0.05439087	0.16988680410798015	-0.089698134	0.26026113289146324	-0.051139775	-5.25E-04	0.10616438948182715	-0.113194627	-0.169490802	0.013606057177576783	0.13399226467499661	-0.048038919	-0.274149493	-0.442395258	0.11799897388926082	-0.258008388	-0.042865107	0.15002310899790897	0.24237104691441955	0.22335402180599204	-0.141304306	-0.315779829	0.13295915713014106	0.090744013	0.022048003084375652	0.2103027246201097	0.018487407955115522	0.044859846655730895	0.069532007	-0.058840346	0.033186468	-0.199515259	-0.050283462	0.10814025415736431	-0.03069222	0.083612712
574	Q86V28;O75843	AP1G2	NA	NA	NA	NA	NA	NA	NA	NA	-0.514795555	NA	NA	-0.358100193	NA	NA	NA	NA	NA	NA	NA	NA	0.8278719071353818	NA	NA	NA	NA	NA	0.045023841	NA	NA	-0.514795555	-0.358100193	NA	NA	0.8278719071353818	NA	0.045023841
575	Q9BXS5;A0A024R7K8;Q59EK3;B3KNH5;B4DDG7;E7ENJ6;K7EJL1	AP1M1	0.038636794	0.1160663448956157	0.008595965	0.20903643388496781	0.024045759573915245	-0.101682669	0.099801183	-0.002926349	0.10832838721776107	-0.021159244	-0.039859674	0.024784202634082275	-0.048005994	0.025345008	-0.027880813	-0.113102541	-0.146953248	-0.030883852	-0.123985088	3.5932912281075644e-4	-0.038961385	-0.059920927	0.053385337	-0.012846329	0.097854067	-0.031785799	-0.006284898	0.054433034	0.043799841554971415	0.068401074	-0.012078238	-0.016847266	-0.09697988	-0.054195715	-0.00646064	0.01992779
576	A0A2R8YGH5;A0A024QYT6;H7C1E4;P61966	AP1S1	0.054255411	0.4158867873553342	-0.306539743	-0.525037695	0.24040357880681248	-0.121460118	-0.076957427	-0.188943756	-0.234469424	-0.185651512	-0.398183265	-0.108522644	0.38399025975176593	0.13488198894707695	-0.177490389	0.27219313942031426	0.18532240535136296	0.19373145161902453	-0.447452771	0.049850309	0.18545264546830073	0.05458533	0.15271288204799807	-0.012055159	0.30720677857338896	-0.077126395	0.22941733222243876	0.054534151661501586	-0.135364745	-0.166790202	-0.230785807	0.11379395312156135	0.21708233213023392	-0.070716605	0.065081018	0.15316590510632952
577	Q549M9;A0A024RBX8;P56377;F6SFB5;H7BZG6;B7Z853;H0Y673;A6NH01;B7Z3M9;Q7Z677	AP1S2;DKFZp779P0659	0.2904884070931428	0.5862853367229225	-0.11103892	-0.598370073	0.149409366	0.17700407838578522	0.38376852622362284	0.028969948468788424	-0.596683703	-0.362896997	-0.005272915	-0.510284738	-0.039187712	-0.150968136	-0.40804698	-0.209887215	0.22823832287357027	0.48925604705346426	0.18858701271544598	0.4801147261359578	0.5718637944238084	-0.527637889	-0.683958867	0.43836422216163035	0.5814101360994155	-0.367683839	-0.021841941	0.2552449411355093	-0.09065221	-0.061315076	-0.292818216	-0.199400942	0.169202385	0.4135218444250698	-0.257744178	0.063961452
578	O95782;Q8N9K4	AP2A1	0.004395666	0.15513032388449588	-0.091833286	0.13941885006933138	-0.038771838	-0.125286192	0.1037937762999409	-0.265926509	-0.145200221	-0.199578615	-0.046075889	0.043245163	-0.189644629	0.19779986557378684	2.072648085732902e-4	0.009068698	-0.016532109	0.018944765236046483	0.15751044059311786	-0.100904924	0.018818378814277687	-0.079088583	0.13961471405492695	0.089968734	0.080707608	0.028580386600258512	0.11163816001518288	0.022564235	-0.00821306	-0.102444318	-0.06746978	0.002787501	0.003827118	0.025141298565629792	0.050164955199351186	0.073642052
579	O94973;A0A0G2JS82;B7Z5S9;A0A0G2JQM1;B7Z1Q4	AP2A2	-0.087102277	-0.083451144	0.022696478	-0.058916998	-0.090808872	-0.013504073	-0.025899386	-0.187587366	-0.033524863	0.06679757	-0.018179335	-0.095721764	0.056653369	0.18101193	0.16791045	-0.08480992	0.008492597	0.069318713	0.054182122	0.18092334356015102	-0.144152625	0.24225692856298536	-0.048744871	-0.055873263	-0.144876772	-0.009481097	0.13239112540083783	-0.049285648	-0.054409981	-0.082337205	-0.015701176	0.13519191600263067	-0.00233287	0.030317614	0.045879598	-0.007322248
580	P63010;A0A140VJE8;A8K916;A0A087X253;A8K0G3;H0UID3;H0UID4;H0UID5;B4DWG4;Q68DI0;B4E261;A0A087WZQ6;A0A087WU93;A0A087WYD1;Q96EL6	AP2B1;DKFZp781K0743	0.053555824706902976	0.10288513358285555	-0.015769692	0.13546337003346387	0.00627703	-0.092686761	-0.007320707	-0.084548172	-0.092267196	-0.08662223	-0.016179798	0.002694459	-0.020856903	-0.113814443	-0.105373923	-0.047537378	0.033919455	-0.005802873	-0.13975863	0.049713115	0.046620398	0.049581728	0.005321498	0.088086076	0.032018598532905035	0.068780796	0.15362122435788159	0.046890421938516974	0.016351213	-0.061378692	-0.03336919	-0.08001509	-0.006473599	-0.014475039	0.047663100598496086	0.084806873
581	A0A087WY71;E9PFW3;Q96CW1;B4DNB9;B4DJB1;B4DFM1;C9JJ47;B4DTI4	AP2M1	0.02352401	-0.01570914	0.025991465	0.054802583	-0.057523331	0.05369516	0.053970661	-0.109735954	-0.020454389	-0.061233674	-0.01548487	0.0303251	-0.042431571	0.2068339441585808	0.077819118	-0.16930889	-0.102359157	-0.113480861	0.14855914429914885	0.049511723748613685	-0.05357683	0.057863603	0.083271383	-0.045606989	-0.071574369	-0.020565753	0.032877883	0.011268778640173576	0.016991470495602727	-0.025406561	-0.015464481	0.080740497	-0.128382969	0.048164679	0.031842665	-0.01975408
582	M0R0N4;M0QYZ2;P53680;M0QZ21;X6R390	AP2S1	0.28650676482464965	0.563689006	-0.024391386	-0.231252441	0.094061972	0.016636608	0.039406465692809055	-0.178425226	-0.641050799	-0.107978786	0.17872732021796298	-0.202935301	0.04310019	-0.665995488	-0.42348663	0.22226726884108292	0.36384228587106965	0.3310019684120047	-0.297499869	0.4984416138627336	0.27997099424067734	-0.431132698	-0.483972307	0.22936762574526123	0.4431453654720687	-0.274283512	0.37223899375154645	0.27526812804327655	-0.04018462	-0.260023186	-0.044062255	-0.348793976	0.30570384104138776	0.16030424628708576	-0.228579126	0.18036694911882764
583	A0A2R8Y2A8;Q68CN5;Q13367;B3KUS4	DKFZp686D17136;AP3B2	0.13055210580791832	0.14105078399594229	-0.05841572	0.21428656699579626	0.7829609531339604	0.032198135	0.3562160514033118	-0.12826264	-0.294986497	-0.042104397	-0.313575499	0.16830892392995772	-0.083498146	NA	-0.307767787	-0.15718992	0.6967423830343021	0.050077497	-0.10172275	-0.188900334	-0.099554258	-0.117584213	-1.200500518	0.084727548	-0.279641524	0.5792362746889242	0.1373469812544785	0.078308055	0.35039421702197665	-0.015098696	-0.055211325	-0.188387301	0.20378898532035686	-0.122813449	-0.403873396	0.15289290955545481
584	A8K586;A0A0S2Z5J4;O00203;Q3MNE1;A0A0S2Z4Z4;B4E0B2	AP3B1	-0.057947321	-0.091137908	-0.067211348	0.072269073	0.060399523	-0.025663688	-0.105505113	-0.045233293	-0.07555385	-0.131436499	-0.056841747	0.037991751248379925	0.058734796	0.001984343	-0.10726503	-0.074747023	-0.039907672	-0.036920916	-0.083937249	-0.111879809	0.11742018617150475	0.22225613372528832	0.17649023498676256	0.10997925621376228	0.13368723645624586	0.11474332080148279	0.005232613	-0.072098859	0.035668303	-0.075430752	-0.050095498	-0.015515297	-0.050525204	-0.026132291	0.1695752083086034	0.08455439
585	O14617;Q6PK82	AP3D1	-0.09651266	-0.073262193	-0.082734979	0.056051659	0.002253332	0.012470791469057186	-0.056509312	-0.021090466	0.022876377218648616	-0.044319763	-0.085430291	0.034072201	-0.023864141	-0.248476297	0.063332461	-0.202999831	-0.109923287	-0.168068904	0.16673647026286803	0.16672218791401888	0.020183870897878698	0.2629171690546029	0.30475328330306023	0.052962774	-0.036470876	0.072314566	0.012015858009032307	-0.084169944	0.023591927445560597	-0.018241134	-0.031892617	-0.069669326	-0.160330674	0.11788084302492088	0.20687774211003032	0.015953183
586	A0A024QZR5;Q9Y2T2;Q8NDP0;B4DRN6	AP3M1;DKFZp586G1518	-0.081722364	-0.136399912	0.083313302	-0.078317238	-0.276471537	-0.303816142	0.073304911	0.084284512	-0.002413571	0.11717134919111256	0.086251831	-0.037477731	-0.034888296	-0.006611377	-0.067733943	-0.187307281	-0.06838824	0.002062968	0.078007491	-0.048557529	0.2212065595536842	-0.027503967	0.035814885	0.073107144	0.20119977912114037	0.24634986149935428	0.055534536804348694	-0.044936325	-0.219534973	0.051725284	0.05531515	-0.036411205	-0.084544184	0.083552174	0.027139353766600417	0.1676947258082821
587	E5RJ52;A0A384NYL6;P53677	AP3M2	0.253416317	-0.493795282	0.071064757	-0.299266532	0.10776649256972932	0.19357191603637997	-0.159955993	0.089979545	0.20161598259923394	0.3894615194705562	0.3902596593538655	0.23988227925764427	0.056607052399475145	-0.305863993	0.21857386030697631	0.015727611	0.19572950331343258	0.012498852158162614	0.062394137864169634	0.3975631878378445	-0.39388763	-0.601545064	-0.4373719	-0.240078324	0.1473207518468521	0.075012333	-0.18668104	-0.056438069	6.906256474699625e-4	0.043879845	0.3398678193606896	-0.010227693	0.074651989	0.022023231749909125	-0.426331763	0.011884015148104736
588	Q92572;B2R4I8	AP3S1	0.3983061615220241	0.12278187127346162	-0.068832145	-0.308239336	0.068344375	-0.245586107	0.045490539	0.043722394	-0.09865772	-0.156311452	-0.010467085	-0.281567296	-0.025217645	0.4078903994585736	-0.353753662	0.16593959819680199	0.2857183097020905	0.3274444374973719	-0.271154515	0.026288634	0.46164987249789197	-0.273157824	-0.825473665	0.098930898	0.2439727249356463	-0.17437466	0.39631289522263635	0.15075196262030383	-0.161827023	-0.003148262	-0.149448611	0.009639698	0.25970078179875383	0.072261331	-0.33323353	0.15530365349813988
589	A0A024R8Q8;A0A1B0GV70;Q96N21	C17orf56;ENTHD2	NA	NA	NA	NA	NA	NA	NA	NA	NA	NA	NA	NA	NA	NA	NA	NA	NA	NA	NA	NA	NA	NA	NA	NA	NA	NA	NA	NA	NA	NA	NA	NA	NA	NA	NA	NA
590	Q9UPM8	AP4E1	-0.160949928	-0.005776375	-0.4549743	0.1998319697716149	0.07212468	0.17727908048719007	-0.322302961	0.054079666	-0.067076593	0.14436156091339591	0.20595588521438818	-0.333000589	0.040519719	-0.228083941	0.2156264274329011	0.056624875	0.1951622895431921	0.048353597	0.2783010238243248	-0.253205878	-0.044360063	0.041137171	-0.114925723	0.15724373684783255	-0.050011048	0.007170705	0.14089501071824595	-0.207233534	0.14974524356400143	-0.111766629	0.005772286	0.009354068	0.10004692066480408	-0.006421639	0.027818394930506786	0.032684889336848655
591	Q6ZNF7;O00189;C9JC87;C9JWL4;C9IZL5;B4DKN7	AP4M1	0.049092628847984085	-0.353413777	-0.113261965	-0.14663581	0.10669946042685466	-0.09012256	0.001756917	-0.077229	-0.153407306	0.1281814409396532	-0.059837271	-0.052121585	0.019101240630341822	-0.115347755	0.038068109	0.20968771858567464	0.39646880564138187	0.085968922	-0.198334533	-0.068929077	-0.051447457	0.24754548725406234	0.039310758	0.274310283	-0.358595679	0.2033315306808278	0.039160475088612826	-0.139194371	-0.04335297	-0.07629313	0.005407528	-0.019392802	0.23070848205149083	-0.106237023	0.18705550921790515	-0.038701224
592	G3V4P7;G3V5J6;G3V3X7;Q9Y587;B7ZB52	AP4S1	-0.211481425	0.1826125073183659	-0.050108554	-0.233916704	0.28936979103394905	0.10268249671763399	-0.179684093	-0.257184484	-0.788350101	-0.030799724	0.2335937411477293	0.11824212556501919	0.6089236024728051	-0.359014236	-0.353858114	0.6728457781071042	0.11426248740907531	0.5846259388338175	-0.552793267	0.11123925191335536	0.27976924681323523	-0.578161995	0.24391149706243198	0.32593900144803584	0.2669276132023168	-0.258639502	-0.28095288	-0.026325824	0.052711861	-0.408406226	0.10701204743848998	-0.034649582	0.45724473478333133	-0.053928256	-0.002770499	-0.090888256
593	Q2VPB7	AP5B1	NA	0.12255367330389155	0.044170496	NA	0.071672023	0.48210786754852686	NA	-0.007033798	0.15331005800053077	NA	0.41617557654975285	-0.563202913	NA	0.4811208056075712	-0.095174427	NA	0.20136839589709982	0.2745627304198094	NA	0.06741735	0.1519236901596725	NA	-0.830358933	-0.096971855	NA	-0.533088617	-0.340552124	0.083362085	0.2768899451976282	0.07313813	-0.073513668	0.19297318914209818	0.23796556315845463	0.10967052014790529	-0.463665394	-0.43682037
594	A0A024R654;E7EQ45;B4E1V4;Q9H0R1	C14orf108;AP5M1	-0.509887224	0.014243401611046449	-0.36095887	-1.494485724	0.5152580122681745	-0.205862813	0.6657409992374348	-0.344647558	-0.134006149	0.5317310024353639	-0.075834773	0.1853748730605022	-0.045517839	-0.226314166	0.21775786264793745	NA	0.48600610259589255	1.0260147984241657	-0.537923147	-0.285236048	0.1230721261260565	NA	-0.110458155	-0.760191423	0.991892535	0.16276033593759745	0.1714718400385589	-0.297411477	-0.406907422	0.050485184	0.20187978738049184	-0.029901961	0.744133204	-0.245239603	-0.447202036	0.4301643234703293
595	Q9NUS5	AP5S1	NA	0.6487981313377763	NA	NA	0.20992241115485402	NA	NA	0.9036712428753333	NA	NA	-0.856638731	NA	NA	0.17743031073659746	NA	NA	-1.363329282	NA	NA	0.00210165	NA	NA	-0.351825262	NA	NA	0.6298695283477793	NA	0.6487981313377763	0.20992241115485402	0.9036712428753333	-0.856638731	0.17743031073659746	-1.363329282	0.00210165	-0.351825262	0.6298695283477793
596	Q2M2I8;D6W5G0;B7ZLC4;E9PG46;Q9BUD9	AAK1	0.099004688	-0.221982805	-0.007232973	0.25999741372060126	0.19374486209928335	0.019075816586940367	0.041828537676207346	0.18246201404976078	0.06100211	-0.152604696	0.029693437223663466	-0.053329781	-0.2990766	-0.150531596	-0.013690885	-0.280851927	-0.086156419	-0.049883841	-0.110835606	-0.286727054	-0.236355433	0.1545480877912069	0.3656388185900738	0.21817111062518443	0.19291985973650921	0.16133273523221903	-0.030159875	-0.043403697	0.15760603080227598	0.095097554	-0.058747013	-0.154433027	-0.138964062	-0.211306031	0.24611933900215505	0.10803090664472889
597	E1A689;C0JYY2;P04114	APOB	-0.092981879	-0.467904809	-0.300566754	-0.243231005	-0.101176146	-0.077930161	-0.281130154	0.2093314957544244	-0.208336849	0.45106945776932544	0.23409050446573457	0.2677044461605039	0.6955184540443543	0.2574656616168834	0.5042007450909232	0.41682214282680463	-0.033284607	0.43088628543907026	-0.807914875	-0.030175345	-0.213537805	0.12622231348952598	-0.153715043	0.13721432127028407	-0.510897426	0.19561910687312378	-0.403362079	-0.287151147	-0.140779104	-0.093378502	0.31762146946518893	0.48572828691738795	0.27147460709856147	-0.350542675	0.036573864	-0.239546799
598	B0YIW2;A3KPE2;P02656	APOC3	0.2200175890118719	-0.124437908	-0.186618141	-0.053983733	-0.294426761	0.108551244	-0.342896121	0.082451071	-0.01039662	-0.10142825	-0.03747526	0.12043418721207827	0.39558386401321993	0.0034518	0.062028337	0.5434170676230627	-0.048696162	0.077694867	-0.262115018	0.2418385837190724	-0.098861165	2.3513626085001137e-4	-0.328189177	0.15206115634147305	-0.446893105	0.4568706849591325	-0.128218166	-0.030346153	-0.079953083	-0.090280557	-0.006156441	0.15368800041584127	0.19080525733531414	-0.039712533	-0.058630961	-0.039413529
599	A0A024R1M8;J3KQL8;B4E1T5;Q9BQE5	APOL2	-0.024049968	0.053354411	-0.096329572	-0.390880223	-0.012003251	0.18101957962039306	-0.273463378	0.075853759	0.071206292	0.21032909193828098	0.014845297001928548	0.042924348	0.21705772381245822	0.2309206407189667	-0.195245371	0.005900428	-0.132159777	0.3591659894453115	-0.030103604	0.18284320467960855	-0.457541602	0.2352186738771729	-0.142482876	-0.075567172	-0.078481951	-0.143488693	0.17115799817184837	-0.02234171	-0.073954631	-0.042134442	0.089366245	0.084244331	0.077635547	-0.101600667	0.005722875	-0.016937548
600	H7C1U8;Q9BUR5;G3V1B6	APOO	0.39062377699157413	-0.037467028	-1.062868324	-0.041216367	0.016748526089790293	0.23772119489905064	-1.204269151	0.1059232145543961	0.1948171056500324	0.5564988888042222	0.003819831	0.21696425524514104	-0.02251104	-0.044962858	0.081868962	0.26843350198400506	-0.039812766	0.2235164278140656	-0.973430611	0.11102383065072345	0.2925516494116383	0.8388616816620598	-0.065398456	-0.185362787	-0.310334474	0.12363699878763958	0.3246240143108249	-0.236570525	0.071084451	-0.301176277	0.25909432514638864	0.004798355	0.15071238804706868	-0.18995171	0.19603347973717444	0.045975513
601	Q9UIR8;Q9UIR7;Q1HP67;P08519	APOA;LPA	NA	NA	NA	NA	NA	NA	NA	NA	NA	NA	NA	NA	NA	NA	NA	NA	NA	NA	NA	NA	NA	NA	NA	NA	NA	NA	NA	NA	NA	NA	NA	NA	NA	NA	NA	NA
602	Q9BZZ5;G3V1C3;H0YER7	API5	0.082046776	0.33140399858508357	0.087303443	0.3938337781402271	0.059182223243129904	0.068541213	0.051305083991135446	-0.145084166	-0.062164805	-0.382160026	-0.025201231	-0.210775821	-0.100961966	-0.115584056	0.026664329	0.087742755	-0.035226164	0.015170240639749316	-0.215245825	0.088841672	0.06841505	-0.011948499	0.024090554920154255	0.006441571	0.056154193867442824	-0.159634317	0.016849995	0.1669180723420665	0.1738524046356635	-0.051981296	-0.206045693	-0.063293898	0.022562277193029525	-0.019329701	0.006194542	-0.02887671
603	Q07812;Q9UEI8;Q5ZPJ1;H0YA56;I6LPK7;K4JQN1;A0A0C4MW46;A0A0C4MWS3;A0A0C4MVT1	BAX;Bax	0.36950871242768424	0.3891454774506132	-0.178663392	-0.80453867	0.094017969	0.5647942230586097	0.35456449759187747	0.14174398321892046	0.5067540932848178	0.5516901556541889	0.052632769	0.5465161435802748	-0.530024024	-0.328892263	0.3051419973234894	0.16982047646049048	-0.571350297	-0.774966578	NA	0.6447491824819065	-0.182776283	-0.720970352	-0.149814627	-0.455401992	0.6396401702891186	-0.351945412	-0.28137596	0.1847752122276154	-0.057130546	0.3257991376779033	0.37505796909048383	-0.193146484	-0.40072052	0.22243139586979954	-0.450617377	-0.006448788
604	Q8WYW8;A0A024RC82;Q8WTP8;Q59FY6	pp12744;ISG20L1;AEN	1.0780731987871632	0.26329995689814517	0.10556512590784745	0.6026155782683468	-0.14125827	0.17446199577768923	0.9515431315187085	0.052480337	0.589856905	-0.826215134	-0.178153492	-0.104933063	-0.748197571	-0.497212554	-0.16088818	-1.546325528	0.25150823444719117	-0.013066791	0.9592362306961493	-0.134717978	-0.736953146	-0.415370072	0.18869794222958047	0.19272588708516017	-0.217375902	0.36594313714413984	-0.055339979	0.48231276053105293	0.21193976809433696	0.5312934575956353	-0.36976723	-0.468766102	-0.435961361	0.029188368752278402	-0.011315414	0.031075752011751015
605	O95831;A0A140VK04;E9PMA0	AIFM1	-0.304043684	0.031952887	-0.077941531	-0.029977225	0.068242722	0.10606748299507339	0.00739986	0.17450443066176452	-0.047703794	0.020732564943224275	0.029520947	0.14549640310989317	0.37916297857973486	0.1799406584460942	0.27939951	-0.005378238	-0.066545923	0.21507074979728724	-0.197153801	0.2502971602755077	-0.202162033	-0.056503943	-0.288321431	-0.180047932	-0.040250995	-0.285593452	-0.106164372	-0.116677443	0.048110993	0.044733499092731846	0.065249972	0.27950104905341366	0.04771553	-0.049672891	-0.174957769	-0.14400294
606	Q9BRQ8	AIFM2	0.016056875000184843	0.021921387898816622	-0.25135613	-0.349109347	-0.137005964	-0.112934422	-0.146655382	0.21345239160241133	0.18724064066415635	-0.010728494	-0.176482412	-0.098407788	0.14456951473655405	-0.167783499	-0.012485518	0.1909803654506045	0.23606833412763584	0.24823983135000985	0.081069282	0.18352467552360752	-0.028020439	-0.039627233	-0.300069682	0.07899208	-0.104923097	0.16151270859684605	0.17196132068709824	-0.071125956	-0.199683244	0.084679217	-0.095206232	-0.011899834	0.22509617697608242	0.07885784	-0.086901612	0.076183644
607	Q13625;Q05BL1;B4DH76	TP53BP2	-0.002024224	0.1015903900615836	-0.197973941	0.23601306479688983	0.029340928	-0.001016574	-0.043217414	-0.045120227	-0.054658724	0.1026719395700119	-0.143658399	-0.014444307	-0.030186063	-0.025059614	-0.138049123	-0.260458331	0.054684675	0.12715535790127447	-0.066704512	0.019802862420557493	-0.030004862	0.30946773491741303	-0.042221195	0.2577885832539439	-0.271008946	0.080736956	0.046553963881260714	-0.032802592	0.088112473	-0.047665455	-0.018476922	-0.0644316	-0.026206099	-0.025635504	0.17501170778776592	-0.047906009
608	E7EQT4;Q9UKV3;Q69YJ6;G3V3B0	ACIN1;DKFZp667N107	-0.024506973	-0.029866297	-0.058197724	-0.03531144	0.1677984843955104	2.619467619698e-4	0.12773269243264332	-0.49314856	0.062584632	0.10500073608645809	-0.02723058	-0.017577779	-0.171077516	0.14119857961743099	0.19555337498252798	0.029119491457072436	-0.074009986	0.10154390343528685	0.065273762	-0.118931575	-0.376593111	0.061186384010860996	0.3787083491419571	0.14781323742040406	-0.136802476	0.067564632	-0.088086188	-0.037523664	0.044249664	-0.100943745	0.020064125902722624	0.055224813	0.01888447	-0.143416975	0.1959026568577417	-0.052441344
609	C9JLV4;A5YM44;O14727;A7E2A2	APAF1	0.16678170694579333	-0.216991009	0.052764357	0.070798745	0.087501867	0.065843004	0.011814081714020814	-0.153232637	-0.034273372	-0.043237163	0.031259125	0.009578892	-0.252931974	-0.275472407	-0.052403954	-0.356547225	-0.002214588	-0.112227484	0.13436733265266487	0.10199785287792691	-0.05160929	0.2615150713662697	0.19530522235298872	0.081867907	0.10969089214380091	0.10907423224031428	0.060980817386964266	8.516847590770156e-4	0.074714538	-0.058563976	-8.00E-04	-0.193602779	-0.156996433	0.061585299	0.1795627334635639	0.093248647
610	F5HRF8;Q7Z2E3;F8W6G5;C9JZ40;A0A0A0MRW7;C9J8U3	APTX	0.040191751	0.099479256	0.1061301889539517	-0.126656817	0.031328963	-0.124890395	0.17091302935533303	0.030127952639554468	0.176382912	0.044362818072858495	-0.086276584	0.065852212	-0.183558329	-0.57124191	0.21596863889594553	-0.02542139	0.061977030257274225	-0.018293715	0.092076715	-0.115289409	-0.069531869	0.045225748	0.19558546415318664	-0.117155852	-0.00175298	0.16262430949466167	-0.098157739	0.081933732	-0.073406083	0.12580796456691018	0.007979482	-0.179610534	0.006087309	-0.030914854	0.041218454	0.02090453
611	F8WET0;Q8IW19	APLF	-0.437954778	NA	0.045906517	0.3750488234019842	NA	-0.157358411	0.5259807876365036	NA	0.018592550498188927	0.13851799019733238	NA	-0.083254585	-0.035178324	NA	0.2878991381995784	0.40943376594689523	NA	-0.140255323	-0.669165697	NA	0.076874025	-0.772603059	NA	-0.246507699	0.4974332239482372	NA	0.16659105412273512	-0.19602413	0.10884520601981984	0.2722866690673463	0.027631702495793067	0.1263604072100819	0.13458922156374925	-0.296145836	-0.509555379	0.3320121390354847
612	A0A024R8K0;Q86W34;J3KSH1;J3KS38;J3KRS2;J3QLK6;J3KTM1;J3KRD0	AMZ2	-0.009543126	0.064934143	0.04913624	-0.320601328	0.10583929451854136	0.38367372474943284	-0.185933959	0.012034016825440351	0.31148739477979354	0.13292521652227715	-0.04906577	0.2221690562968959	0.3324493085279303	-0.530446701	0.099429355	-0.251186809	0.3678865682521589	-0.279121212	0.2356046547885832	-0.077027725	-0.027077373	-0.114880845	-0.082964844	-0.131168934	0.15832803301848491	0.42699459045626004	-0.843872972	0.034842419	0.056303897	0.045862484	0.1020095009526469	-0.032856012	-0.054140484	0.043833185343355126	-0.109671541	-0.086183449
613	A0A0C4DGN6;Q59FC3;Q9Y2X7;J3QRU8;B4DMF7;B4DS81;Q7Z2E5	GIT1;DKFZp686G1540	-0.069364527	0.013559043999648687	-0.133818478	-0.273998295	-0.035748056	-0.020079499	-0.081511608	-0.106357645	0.039309473	0.31621245355894545	0.14426946757744358	0.19096259217369793	-0.230600246	0.164046377	0.11738963263346217	-0.079467501	0.075165264	0.056624524	0.14842045490324987	-0.120620881	-0.020102428	0.078503303	-0.15287076	-0.358163634	0.2151508421481912	0.003117368	0.11997276457653733	-0.063207987	-0.10994195	-0.049519927	0.2171481711033633	0.016945254396896595	0.017440762288180017	0.002565715	-0.14417703	0.11274699158119053
614	Q14161;R4GNG3;B4E027;F8VXI9;F8WAK2;B4E2E7;Q6FI58;B5BU58	GIT2	0.016931632680455708	-0.065703588	-0.084121285	-0.117036764	-0.148176916	-0.044359539	0.13803916541100258	-0.23048663	-0.013496708	-0.012317672	0.12971334388634334	0.13793459752057585	-0.080636991	0.12914365464979982	0.097071538	-0.133696649	0.13439272492554938	-0.109520593	0.1271097239538568	0.02314492	-0.060368951	0.1917737796484832	0.10857786158244755	-0.025898205	-0.014139745	-0.074900988	-0.018971719	-0.044297747	-0.103191073	-0.035314724	0.08511009	0.048526067290793895	-0.036274839	0.029961897	0.091484479	-0.036004151
615	A0A0S2Z444;A0A0S2Z3Y3;A0A0S2Z3Z1;A0A0S2Z462;P52594;A0A024R458;B4DHC5;B8ZZY2;C9J2I0	AGFG1;HRB	0.10805267569196918	-0.258304421	0.061499969519290314	-0.059506386	0.033209524861573365	-0.048051115	0.14433045111236692	-0.119390151	0.2069717098992862	-0.053309939	0.028011353	-0.002112383	-0.088563011	-0.208303548	-0.046225442	-0.177755546	-0.156730037	-0.046630569	0.025194069688013666	0.13295904784171012	-0.120941405	0.075237203	0.15011091832604026	-0.041327032	0.018695674	0.3988250136519609	0.044053372	-0.029583925	-0.024782659	0.077304003	-0.009136989	-0.114364	-0.127038717	0.012403904095189737	0.061340363	0.15385802013837774
616	O95081;A4D2D6;A0A0C4DG34	AGFG2;HRBL	0.12154414041897997	0.071173145	0.02169072	0.24102457973928768	0.057919940880662844	0.087040041	-0.07127434	0.027369264088805155	0.10991114002692354	-0.487353744	0.25245860712568663	0.2535023654860495	0.037236196	-0.46509453	0.45575463949075384	0.3403595210461142	-0.226521167	-0.605236891	0.084342739	-0.112707419	-0.455587342	0.018599944524907482	-0.008422937	0.087743552	-0.12635808	0.35404600906303946	-0.063160095	0.071469335	0.1286615206639072	0.022002021492663493	0.00620241	0.009298769	-0.163799512	-0.161317341	0.032640186	0.054842611
617	Q15057;A0A087X1H5;A0A0U1RQT1	ACAP2	0.12030765671977492	-0.031115421	0.007977093	0.012507987604713628	-0.063122992	-0.049027917	0.027078388953128883	-0.265057027	-0.092821065	0.082584106	0.002361057	0.2253449537764303	-0.1710595	-0.353254886	0.2430535587511737	-0.137643628	0.5661331168496901	-0.265319318	0.002079015	0.048197744827954365	0.11154623010832554	0.083980984	-0.176162202	-0.051982592	0.013458643548576078	0.2413970946466119	-0.131441082	0.032389776341678216	-0.033214307	-0.110266568	0.10343003900962659	-0.093753609	0.054390056939609376	0.053940997	-0.048054603	0.041138219
618	Q96P50	ACAP3	-0.06571311	0.071550726	0.28908904330304547	-0.060353248	-0.120030952	-0.153498851	0.6083284063192889	-0.344614325	-0.838262292	-0.070120369	-0.196762635	0.23056133018054392	-0.10483728	0.14947895711285508	-0.296223786	0.062368069	0.08447514	0.093109932	-0.312051345	-0.014399994	-9.24E-04	0.12555118136281618	0.2921369380822689	0.1283040263366355	0.13068270683877184	0.05896754	0.2531883937877655	0.098308886	-0.11129435	-0.19151607	-0.012107225	-0.083860703	0.07998438	-0.109125181	0.18199738192723922	0.14761288020975538
619	C9JN36;H7C4B3;H7BZT6;A8K3A2;H0Y7Q1;A0A3B3ISA7;O75689	ADAP1	NA	NA	NA	NA	NA	NA	NA	NA	NA	NA	NA	NA	NA	NA	NA	NA	NA	NA	NA	NA	NA	NA	NA	NA	NA	NA	NA	NA	NA	NA	NA	NA	NA	NA	NA	NA
620	B2RZG9;A0A087X1U1;F5GXM9;E7EUN2;Q9UPQ3;Q53S93;A0A087X044;X5D293;B4DUR6	AGAP1;CENTG2	0.013817026465274131	0.17179865038980696	NA	-0.098310845	-0.046886673	-0.139876326	0.2271598321784949	-0.595838392	NA	0.5628102032057273	-0.206879826	0.6208391438384916	0.5992478776940833	-0.709594548	0.5187295287741797	-0.054684004	-0.125612942	-0.249726755	-1.449201001	1.7908041662545824	-0.1711326	-0.923365368	0.068115198	NA	0.5453087404605684	-0.028487745	-0.319033342	0.11203585792205056	-0.075796595	-0.16511126	0.34481785988628816	0.15535563899136395	-0.124113214	0.076051541	-0.408397066	0.085157237
621	F8VVT9;Q99490	AGAP2	NA	NA	NA	NA	NA	NA	NA	NA	NA	NA	NA	NA	NA	NA	NA	NA	NA	NA	NA	NA	NA	NA	NA	NA	NA	NA	NA	NA	NA	NA	NA	NA	NA	NA	NA	NA
622	A0A090N7Y0;Q96P47;D3DX07	CENTG3;AGAP3	-0.085353753	-0.179078569	-1.201721042	-0.025587764	0.074670061	0.3744201036456949	-0.158641519	-0.046778634	0.3671688698716146	0.17195784618692223	-0.20294298	-0.125206701	-0.396883035	0.4261340886991032	-0.03929301	0.021811312	0.2030760750029442	0.071442315	0.24275664907509723	-0.183700129	0.517045926	-0.263554012	0.17742738763522725	-0.16967409	0.37407986783216857	-0.04082263	0.097247366	-0.488717788	0.14116746678019074	0.053916239	-0.052063945	-0.003347319	0.098776567	0.19203414876892372	-0.085266905	0.14350153482261063
623	Q96P48;E7EU13;B7ZMI2;A0A2X0SFK3;A0A0A0MSJ2	ARAP1	0.07370435	0.10736507161597549	-0.388520455	-0.330137671	-0.043039212	-0.087848453	0.3058005560166106	-0.072434101	-0.048691722	0.22008566914256092	0.073456213	-0.018216276	-0.11551064	-0.243175126	0.1307464424432657	-0.09063762	-0.091528073	0.16048911458665283	-0.146759173	0.15487354094101052	-0.218082756	0.035902025	-0.024546538	0.2655904131709326	0.2645962449050269	0.045619186	0.080898989	-0.069150344	-0.153675112	0.061558244	0.091775202	-0.075979775	-0.007225526	-0.069989463	0.0923153	0.13037147344757374
624	A8K1Y7;Q8WWN8;G5E9Y3	ARAP3	-0.217802465	-0.135662709	-6.89E-05	-0.0710025	0.085573175	-0.155409684	0.12668784442720676	0.02076191	-0.118962531	0.018171566157278152	0.029248071314880237	-0.024147922	-0.113934207	0.072079234	0.007916135	-0.372328235	-0.036564368	0.019533592961079854	0.094867928	0.05008336	0.10827128275784041	0.11156592031226806	0.038141322411676566	-0.029671053	0.3300619840613364	-0.007131573	0.1697227868324989	-0.11784468	-0.046946336	0.009495741	0.007757239	-0.011312946	-0.129786337	0.084407524	0.040012063	0.1642177326719646
625	A0A0A0MRE5;Q9ULH1;H0YBF7	ASAP1	0.06259498	0.006854928	0.054203444074495045	0.039714010177929276	-0.02375175	-0.176254544	0.2341338470527399	0.072106915	0.050051729882646466	0.021031505047715712	0.016979447983116038	0.21485309682057477	-0.189216707	-0.189066652	-0.16723931	-0.296641611	0.006095425	-0.133655858	-0.088525322	-0.037239408	-0.044668677	0.22576500344579334	0.15109676678128234	0.031946569	0.044701225	-3.83E-05	0.11416926477658107	0.041217784	-0.053430761	0.11876416386559019	0.084288017	-0.18184089	-0.141400681	-0.056811136	0.13626944640893907	0.052944056770038266
626	O43150;Q53RS3	ASAP2;DDEF2	0.070906232	-0.076734896	0.13033844557698263	-0.014761461	0.005215542	-0.158661054	-0.036913275	-0.089526383	0.048205028	-0.044009638	-0.019189868	0.1389884245321578	0.18704883953999848	-0.171141558	0.15061590013783827	-0.126459536	0.15292360864918383	-0.218974344	0.06493879	-0.097769766	0.006117455	-0.173064568	-0.001361467	-0.049179929	0.048208826183727335	0.25951127018202785	0.014729380109939847	0.04150326	-0.056068991	-0.02607821	0.025262973110323456	0.055507727	-0.06417009	-0.008904507	-0.074535321	0.10748315882523167
627	A0A024RAB1;Q8TDY4;V9GY49;Q6PJ46;A0A087X0Y5	DDEFL1;ASAP3	0.5059334237591638	0.1345101945875634	NA	-0.793698409	0.34875663021948283	0.6647752193576977	-0.370362077	-0.002383842	-0.341482549	-0.790606475	0.20213394656046893	-0.057228167	NA	-0.400581944	0.41113816429659616	-0.148685312	-0.298450532	-0.061279539	0.3228610576153258	-0.097805304	0.16096706933962862	0.31009353473096113	-0.717006559	0.073412148	1.4175094020070185	0.520357196	-0.992877276	0.30816625660395514	0.061222261	-0.250131709	-0.227289118	-0.006777442	-0.181527347	0.11661872165560964	-0.123222512	0.3029408879079713
628	B4E273;P53367;B7ZA10;Q8N8M9	ARFIP1	-0.074566129	0.08324133	0.1152989427882848	-0.067501335	-0.125212438	-0.301310158	-0.025740891	0.19476428869657925	-0.003079322	0.4955584937793513	0.087730878	0.041191713	-0.295551963	-0.443805275	-0.384511796	0.3268194116209125	-0.060941513	-0.05077173	-0.104235785	0.20993659461359845	0.1444670003141941	-0.030055248	0.10893977248502675	0.19197149513958137	-0.046369037	-0.152980364	0.16671306350320658	0.041324715	-0.164674644	0.055314692	0.2081603614409317	-0.374623011	0.071702056	0.08338927	0.09028534	-0.010878779
629	B4DXH2;A0A087X1E4;P53365;B4DUZ3	ARFIP2	0.20380513278183943	-0.089002552	-0.117217301	-0.465177342	-0.180046735	0.026830129197164893	-0.342059779	0.089637053	0.065247279	0.4752341131003616	-0.037392343	0.087348365	-0.086941066	-0.128385214	-0.454979412	0.08361923	0.093097049	-0.077801981	-0.178913372	0.3365700855082534	0.23157145902652745	0.12779283144689105	-0.274047743	-0.092847312	0.079519178	0.26531074023460766	0.35922950725404657	-8.05E-04	-0.206131316	-0.062391816	0.17506337818724604	-0.223435231	0.032971433	0.12974272415232796	-0.079700741	0.2346864752916543
630	Q9NWB6;A0A024RDW4;B4E3J6	ARGLU1;FLJ10154	0.12483278669820788	0.07491098	-0.118890498	-0.18221818	-0.164886696	-0.038803896	-0.253260077	-0.191815456	0.1666132213696058	0.2589477205540709	0.1976108836959702	0.008786318	-0.220295823	0.520270911	0.021151144	0.080601921	-0.289562043	0.093959801	-0.188670514	-0.082549683	-0.105185933	0.11618432226090972	-0.031150559	0.17580440030052122	0.19920522463909102	0.023147938089012193	-0.194738216	0.026951089714082496	-0.128636257	-0.092820771	0.15511497399902274	0.10704207747832252	-0.03833344	-0.12546871	0.086946055	0.009204982
631	P54136;B4DXW6	RARS	-0.013769198	-0.084324446	-0.054261565	0.098694934	0.058818423	-0.102556731	0.18183894693822383	-0.049438967	-0.037745071	-0.087341228	-0.041349485	-0.045812022	-0.057977577	-0.110517577	-0.153598971	-0.104240436	-0.094870025	-0.09273849	-0.028964604	0.1577722361557314	0.1181851631100274	-0.177845867	0.2417701205297803	0.14122473111283113	0.14417241856254912	-0.010782237	0.20565752216950015	-0.05078507	0.018318875552855735	0.031551636	-0.058167578	-0.107364708	-0.097282984	0.082330932	0.068382995	0.11301590112006184
632	A0A024R4E9;Q9P2R6;H7BYW9;B1AKN3	RERE	-0.018067819	0.028074022296305602	0.3404435153172371	-0.046382719	-0.011612826	-0.290469614	0.3046302474746073	0.052945018682015274	0.092590173	-0.572205624	0.008406137	0.036497315	0.098625219	-0.077677149	0.12440244994678828	-0.038922411	0.1148535542411395	0.022072834971910812	0.5615197712596791	-0.05817603	-0.095066987	0.25044986243274525	-0.213835799	-0.250318368	-0.41880752	-0.018561277	0.074594023	0.11681657271433019	-0.116155053	0.15005514638478504	-0.175767391	0.048450173139533655	0.032667993	0.13609225148737672	-0.071234768	-0.120924925
633	B3KMH4;Q7L4I2	FLJ11021;RSRC2	-0.024704692	0.13153974740854213	-0.700732695	-0.304544597	-0.24611488	0.042963866	-0.051285464	-0.690870099	0.003072228	0.1659867551171582	0.4046393299462076	-0.097945404	0.11934411240317976	0.9554729991794482	-0.012314852	0.2270239148028586	-0.459174991	0.007287026	-0.006692989	-0.292050769	-0.01584892	-0.294255896	0.5830843670043185	0.4613582567516778	0.19509326810707117	-0.14502176	0.044692139	-0.19796588	-0.16923187	-0.246361112	0.15756022697352745	0.3541674197324434	-0.074954683	-0.104864226	0.25006224269615485	0.031587882
634	Q8TEZ9;Q6PJQ9;Q8TF01	SFRS18;PNISR	0.2677749805890141	0.08703338	-0.030326535	-0.282175727	-0.085110079	0.015392844602483023	0.097513579	-0.120939165	0.12700499767677095	-0.116566113	-0.006742555	0.18728074563088803	-0.058423193	0.10744334654106624	0.3323289887331059	0.28539088385848543	-0.026668461	-0.0135866	-0.222608574	-0.037004052	-0.253148941	0.1739296595838238	0.1341162811805511	-0.128335108	-0.253604442	0.03427041	-0.214240552	0.10816060844968603	-0.117297654	0.03452647	0.021324026136464405	0.12711638084680627	0.081711941	-0.170920523	0.059903611	-0.144524861
635	A0A024RDL8;P04424;B4DU69;F8W943;A0A0S2Z316;Q6XYD2;A0A0S2Z3B0	ASL	0.28063557819107743	0.081794724	-0.280631881	-0.454356551	0.5966880393230518	-0.040639445	-0.675210647	-0.04201599	-0.094005295	0.25286537651659163	-0.246618142	0.031094079316309912	0.020620103	-0.638300193	-0.171631549	0.2010380378721073	0.26024682102376506	0.080217155	0.5615082668964693	0.11804359356091947	0.19717131882279532	-0.102109537	-0.551227955	0.2468221977549921	0.042905172884546774	0.2185167606234363	0.10657996188616033	0.02726614	0.033897348	-0.270410644	0.012447104484550674	-0.26310388	0.18050067143512635	0.29224105976006237	-0.135505098	0.12266729846471545
636	Q5T6L4;P00966;A0A0S2Z3D8;Q5T6L5;Q5T6L6;A0A0S2Z3B6;B4E395;A8KAP9	ASS;ASS1	NA	-0.003043225	0.2807193902070861	NA	0.12478694326666501	0.2518481837999557	NA	0.5319739181929386	0.014096321080206302	NA	0.088032301	0.1901044701713666	NA	0.16108566495048382	-1.077195801	NA	-0.286761178	-0.315422941	NA	0.2736952065396881	0.2527286751862242	NA	-0.689750441	NA	NA	0.066353024	0.13674948862034278	0.1771575513101881	0.22663703248332323	0.3113545885865824	0.17738785451990305	-0.419735599	-0.26277259	0.30153140981296606	-0.651430972	0.1398707250668136
637	B4E107;B2R7P0;F5GXE4;B4DR48;Q5SQQ1	ATE1	0.044354221	0.002791132	-0.052733694	-0.087182608	0.007971392	-0.085690852	-0.026520378	-0.061234652	0.11615089823688869	0.16224590948978734	-0.135432722	0.197247239	-0.401394786	-0.458243626	-0.162521586	-0.346184111	0.002888325	-0.081688682	0.2548741814363245	0.171337824	-0.04875956	0.16516029584907163	0.19258761582091913	0.064621038	0.2728774887357396	0.073808318	0.21867137602242281	-0.00186278	-0.054967356	0.00946529	0.074686809	-0.340719999	-0.141661489	0.1258174821315446	0.14078965001444718	0.18845239423990504
638	Q8N8R7;E9PRK7	ARL14EP	0.40656857130927493	0.085115574	0.086536487	-0.256254542	-0.10021013	-0.179608692	-0.312826598	-0.095318875	0.15169200131782354	0.8434835922720735	0.1885085584380027	0.33766538868256335	-0.432716166	1.0617085891984543	0.10019106464629424	-0.67063213	-0.36457415	-0.21392722	-0.232423323	0.051604306	-0.341539819	-0.393437787	-0.459021329	0.23720343206866742	0.9412393670672075	-0.208347944	-0.230678226	0.19274021057734464	-0.178691121	-0.085484491	0.45655251313088085	0.24306116263707173	-0.416377833	-0.174119612	-0.205085228	0.16740439895996354
639	C9JJX6;E9PDC3;B9EH95;O00192;Q8NAH4	ARVCF	0.053346258	0.10117069778907008	0.085656981	-0.158826511	0.086491828	-0.017876313	-0.189003573	-0.187844016	-0.450094534	0.1703985350831812	0.051605471840852415	0.42038778316048075	0.20329024207733842	-0.214860273	0.11795206558975697	0.091977256	0.3903505038561516	0.41786209201068925	0.2821292000729365	0.062369577388753795	-0.204628972	-0.375989197	-0.490924435	-0.042968594	-0.010732182	0.033650111	-0.224890003	0.080057979	-0.030070332	-0.275647374	0.21413059669483814	0.035460678	0.3000632840734866	0.046623268	-0.303294075	-0.067324025
640	Q9NVT9;E5RJ86	ARMC1	-0.138131572	0.017250563612661533	0.1326236916274603	-0.058169484	-0.020103529	-0.03777057	0.013209273328521443	0.21782696682645783	0.18703961489501786	-0.072030758	0.002345252	0.25907422756864623	0.20193374995934776	0.49950641457620926	-0.093135803	-0.210660814	-0.27942102	-0.03763077	0.009681752	-0.331399411	-0.233136883	-0.108691394	-0.082994355	-0.131442241	0.10658755366712426	0.026805915708954384	0.1608336269220542	0.003914228	-0.038681195	0.13935861835000002	0.063129574	0.20276812056686386	-0.175904201	-0.184951514	-0.10770933	0.098075699
641	Q8N2F6;H7BXQ8;C9J5N7;A0A0J9YWR7;H7C2M7;A0A0J9YXE4	ARMC10	-0.237430303	0.542630766	0.23038632642921997	0.033849477338241535	-0.188180981	-0.135955862	-0.146407058	0.11887448815180912	0.12056272980847144	0.4485992339288757	0.3295725912907107	0.13931478321614635	0.5306747751961469	-0.453725859	0.14997342246274334	0.2901387413938367	-0.298466244	-0.059086561	-0.902769098	0.5622023368418501	0.13090047561199453	-0.817303381	-0.166284059	-0.006672178	0.856386168	-0.652161184	-0.419623547	0.17852892988514174	-0.096762455	0.031010053216959023	0.30582886947857757	0.07564078	-0.022471354	-0.069888762	-0.330086539	-0.071799521
642	B4DLR0;H3BS74;B4DH27;J3KQ26;B4DIU9;Q96C12	ARMC5	NA	0.096852224	0.1301984434977118	0.46848156930310186	-0.567110152	-1.231844258	NA	0.18614984475966687	0.13044785205397347	0.3741271246310161	-0.059010268	-0.106957777	NA	-0.537236019	0.6209066523036008	NA	0.3067455772642215	0.4762452802106181	-0.361607668	-0.078439386	0.6069358874133293	NA	0.14753846652125127	-0.624105222	-0.564795531	0.21864290413407167	0.36783445262312114	0.096233795	-0.460782486	0.14100730950747514	0.052094821	0.024543778	0.37420388983807407	0.038338072484050766	-0.255574916	-0.010064264
643	Q6NXE6;B4E1N1;H0YH65;Q68CW5	ARMC6;DKFZp762A1314	-0.048885787	-0.150533245	-0.191723229	-0.101798732	0.041334850715110436	0.05543675	0.028154414	-0.202198987	-0.014931605	0.048318395	0.091978341	-0.10341206	-0.099934742	-0.015528222	-0.048816497	0.016634056	0.038069511	-0.067085768	0.076717804	0.0742383	0.1836140969250365	-0.377156852	-0.080882113	0.13117891303712617	0.31343974905981553	0.2597121783282623	0.14406047931141175	-0.130380754	-0.00167571	-0.06299206	0.012294891862911128	-0.05475982	-0.0041274	0.1115234002386276	-0.108953351	0.23907080223316418
644	Q8IUR7;B7Z637;G5E9V6;G5E9V7;B7Z979;B7Z5P0	ARMC8	0.039448848	0.10837698029800624	-0.194339184	0.052724039	0.4070545814839222	-0.202648508	-0.105007041	0.022455241409600143	-0.074158703	-0.466785315	-0.068745046	-0.158787943	0.090314082	-1.409712772	-0.046493624	0.3301101133753435	0.31595493840863387	0.32500207324653924	-0.106453304	0.079251094	0.1737283139749578	-0.157363735	0.531568369	-8.47E-04	0.25168254947970553	0.077589424	0.18608156955315266	-0.015504452	0.085710038	-0.052236834	-0.231439435	-0.455297438	0.3236890416768379	0.048842034546718933	0.12445253094696261	0.17178451439241557
645	Q9P291;A0A024RCI6	ARMCX1	-0.058813631	0.13384752432525265	-0.031780618	-0.546285752	-0.077261679	0.040963592	-0.208315698	-0.195312402	-0.024943777	0.30600543926503976	0.1738473615677263	-0.146129952	0.5066449442981749	-0.149234665	0.04637405	0.1723009096710691	0.2998319319333248	0.12819841449019256	0.010001236839309305	0.07946063	0.025329117	-0.111565889	-0.133205127	0.064856453	-0.197409773	-0.070311502	-0.03709114	0.014417758319865163	-0.194194613	-0.142857292	0.11124094965248223	0.1345947763762005	0.20011041869819549	0.038263661	-0.059971521	-0.101604138
646	A8K5M7;A0A024RCG7;Q7L311	ARMCX2	-0.169502627	-0.147362724	0.1401824895698461	-0.037126094	0.036612237479827246	-0.411512965	-0.30743028	-0.005130417	0.22883277254280152	0.31440400055207146	0.037148645	0.25870262131790717	0.5186890496014477	0.085390482	0.17309735467467088	0.19022088417266086	-0.036169527	0.1468777375762154	-0.147245624	0.17365204568678091	-0.384662133	-0.286299571	-0.148342051	-0.028117083	-0.227791436	0.12110526362557349	-0.088223051	-0.058894287	-0.137342274	-0.027909308	0.20341842213904882	0.25905896204789447	0.10030969809714138	-0.119418571	-0.154252902	-0.064969741
647	A8K5B0;A0A024RCF9;Q9UH62	ARMCX3	0.10934817170663454	-0.084604959	-0.370316368	-0.181708984	0.23316631484193534	-0.003432631	-0.090822449	0.14150182524778454	0.048374490668282095	0.011227807	0.073598106	-0.068392568	-0.00759923	-0.33651872	-0.171379774	-0.017495985	-0.157305822	0.092626032	-0.019266183	0.21926690770615595	0.20072721964719362	-0.172845411	-0.207283208	0.17353972305009946	0.19367150408007597	0.17288079589364913	0.21904339384597482	-0.115191052	0.016008233162817687	0.033017955	0.005477782	-0.171832575	-0.027391925	0.13357598160448475	-0.068862965	0.19519856460656565
648	Q6P1M9	ARMCX5	NA	-0.145373207	-0.42279353	NA	-0.214299921	-0.126050033	NA	0.15815397336444073	0.4496076774439388	NA	0.18255231473115893	0.14046845033895955	NA	0.056653447568301166	0.047069415	NA	0.007656276	-0.038869403	NA	-0.197361217	0.061748853324580466	NA	0.2534483528887213	-0.205068012	NA	-0.089146593	0.081603154	-0.284083368	-0.170174977	0.30388082540419126	0.1615103825350607	0.051861431502185036	-0.015606563	-0.067806182	0.024190170233197035	-0.003771719
649	A0A0A6YYH1;Q7Z6K5	C15orf38-AP3S2;ARPIN	-0.298395695	0.1977317386773744	-0.177230801	0.4575411714599556	0.096318524	0.14513827661689402	0.6242348306806688	-0.02219046	0.1327262670200197	0.3747043474657949	0.19869742736229112	0.6282496347972785	-0.146044152	-0.460884828	-0.098704081	-0.442092996	0.003231486	-0.10387371	-0.195935694	0.04685737	0.032575639	-0.417610917	0.1688508580063273	-1.542225091	0.10312480327856398	0.16730503220197776	0.5279010205644122	-0.092631586	0.23299932389924727	0.24492354602056673	0.4005504698751225	-0.235211021	-0.18091174	-0.038834228	-0.59699505	0.266110285
650	Q8N5I2;Q5T370;Q5T371;Q59FD7	ARRDC1	0.096985328	-0.396172205	0.2795918907020574	-0.395947275	0.097757734	0.11133584635601132	-1.424210954	-0.349334863	0.036991673	0.5113540648573114	0.3328952638790491	0.15626866410358492	0.065575165	0.25220339689455123	-0.154731314	0.011601584416540156	0.37263190105801847	-0.120332227	0.3763419917908995	-0.049285994	-0.11643785	0.106107088	-0.301784701	-0.375568197	0.5510131206523987	0.20605409250128942	0.11909677313834263	-0.006531662	-0.062284565	-0.578851381	0.3335059976133142	0.054349082706458704	0.087967086	0.070206049	-0.19041527	0.2920546620973426
651	A0A087WVD4;Q9HBK9	AS3MT	-0.087362588	-0.06010953	-0.329686748	0.013974689	0.28527590015711174	0.22818342335609137	-0.067246506	-0.03190851	0.094534974	0.13460366987856506	-0.19841237	0.5394657932217329	0.091782377	-0.216869954	-0.173345705	-0.00184092	0.091225425	-0.120455111	-0.318580993	-0.014542795	-0.297066405	0.081153442	0.087158065	-0.18738527	0.054289188	0.2144365394839796	0.18872991610380907	-0.159052955	0.17581133756174078	-0.001540014	0.15855236427020392	-0.09947776	-0.010356868	-0.210063398	-0.006357921	0.15248521467895867
652	A0A1B0GVI7;A0A2R8Y7G1;A0A024R9Z8;P35869	AHR	-0.413583401	-0.946468679	-0.19432863	-0.526238362	0.20696452930574843	-0.267534269	-0.67888325	-0.361341848	-0.131449735	0.668462498	-0.223714075	0.016547728	-0.264022021	0.3082685570481613	-0.037854649	-0.034520901	0.30272961993844344	0.16438515129502096	0.3322391918464893	0.159757916	-0.037511945	0.21725753353485602	0.051927664	0.1594465125080607	0.6489438358609356	0.7476095906582255	0.13291143744496525	-0.518126903	-0.195602701	-0.390558278	0.1537653839217591	0.002130629	0.14419795664258525	0.15149505436236851	0.14287723669153823	0.5098216213213745
653	B4E3L5;A8K6P0;B0AZM1;P27540;I6L9E7;A6NGV6	ARNT	-0.09838436	-0.237707783	-0.426837833	-0.05682064	0.16282829320187825	0.20100187020877866	-0.451752124	0.21537413972511035	0.2815647752314089	0.39819019292097624	0.3227957362881623	0.5183576894505186	-0.097417673	-0.884201749	0.8177681452050839	-0.183192951	0.09980955	-0.656956842	-0.351827848	-0.170494596	-0.07577783	0.075731796	0.3358075278980909	0.482477898	0.5918881628016772	0.3245874709204177	-1.136811018	-0.254309992	0.10233650764218422	0.015062263797959958	0.4131145395532171	-0.054617092	-0.246780081	-0.199366758	0.2980057407698803	-0.073445128
654	A0A140VKD3;B2RCL8;O00327	ARNTL	0.26102420557248207	0.052891650216425994	0.7724794477569188	-0.92074427	0.43757110199070315	-1.446110685	-0.534166082	-0.25806334	0.5547982732745855	-0.072902156	0.20275288689157384	0.26159420102849273	-0.010809357	-0.539664622	0.075694817	0.3605024391058637	0.4208545195764522	1.130134572894832	0.4587778546333854	-0.306557327	-0.800655073	0.7061127583753598	-0.292631456	0.9135650621815012	-0.145368788	0.35998500254914506	-1.641065636	0.3621317678486099	-0.643094618	-0.079143716	0.1304816438441524	-0.158259721	0.6371638438590483	-0.216144849	0.4423487882294999	-0.475483141
655	A0A024QYZ8;A9YTQ3;E5RGQ2;A0A494BZY4;G3V143;E5RFG4;H0YA43;D6RF73;D6RE68	hCG_1985585;AHRR	NA	0.1373991513159916	NA	NA	0.44228722415758476	NA	NA	-0.116116588	NA	NA	-0.150244851	NA	NA	-0.085086741	NA	NA	0.34406131369946413	NA	NA	0.30136113605045256	NA	NA	-0.362706016	NA	NA	-0.510954628	NA	0.1373991513159916	0.44228722415758476	-0.116116588	-0.150244851	-0.085086741	0.34406131369946413	0.30136113605045256	-0.362706016	-0.510954628
656	Q09LL5;Q9HAQ5;F5H5R8;P18440;Q6U7I7;Q400I9	NAT1	0.2216473753309786	-0.06496616	-0.009900403	-0.349636501	0.033511603	0.2123788039564084	-0.316855163	-0.182211569	-0.156374639	0.064135058	-0.288895993	-0.2675718	0.6327228615357041	-0.081615162	-0.001429658	-0.630133782	0.4263574284216719	-0.132174497	0.45926456748461225	0.19070973902457045	-0.024302713	-0.600543032	0.044160095837367595	0.094048544	0.36663733405831117	0.23964228396713194	0.12139537794628268	0.048926937	-0.034582031	-0.218480457	-0.164110912	0.1832260137847582	-0.111983617	0.20855719775718873	-0.154111464	0.24255833199057528
657	J9JIG6;B4DQ74;A0A024R8K1;Q96EG1	ARSG	NA	NA	NA	NA	NA	NA	NA	NA	NA	NA	NA	NA	NA	NA	NA	NA	NA	NA	NA	NA	NA	NA	NA	NA	NA	NA	NA	NA	NA	NA	NA	NA	NA	NA	NA	NA
658	Q5FYB0	ARSJ	0.32688265791798543	-0.106306451	0.1451743210269082	-0.093863867	0.096146922	0.18911340238496857	0.029346033	0.17706989385151672	8.656834122132733e-4	-0.106465862	-0.085198722	-0.267763403	0.075648868	-0.358494197	-0.077480383	-0.314560645	-0.204446341	-0.378846459	-0.304319217	-0.022179717	0.29169029319895345	0.6237940692375122	0.1347392258870175	-0.269592603	0.006977432	0.21358875558024853	0.27848030948853947	0.12191684252961058	0.063798819	0.06909387	-0.153142662	-0.12010857	-0.299284482	-0.01160288	0.16298023060725203	0.16634883249941834
659	Q9BVC5;C9J4K0	C2orf49	-0.096281541	0.19369699473129823	0.12070001297541011	-0.062793029	0.14536547260504126	-0.162961816	0.16801393918249816	-0.250559585	0.017207259	0.079116879	-0.080379197	-0.068068567	-0.331605082	-0.226366815	0.11449704766911095	-0.143973984	-0.065735093	0.084292822	0.006020681	0.019203189514716664	0.013366067709505876	0.5111057294440792	0.3118093292264301	0.043697431988154865	-0.087934313	-0.012872717	-0.238561116	0.072705156	-0.026796458	-0.021779462	-0.023110295	-0.14782495	-0.041805418	0.012863312589439312	0.28887083021955473	-0.113122715
660	P08243;F8WEJ5	ASNS	NA	-0.23857244	NA	NA	-0.375378158	0.012345997	NA	-0.120652498	NA	NA	0.29188605329528583	-0.649456762	NA	0.014507139243734143	-0.237797018	NA	0.038283687	0.7996533604912865	NA	-0.016804083	-0.827221088	NA	0.028996702	0.063764412	NA	0.2700695750265107	0.9463751204625058	-0.218615499	-0.161559139	-0.100695557	-0.158828414	-0.091687999	0.4389254648726278	-0.402055645	0.066337498	0.6281792887497762
661	Q9NWL6;C9IYZ1	ASNSD1	-0.418254756	-0.270253333	-0.567075592	0.27442878057479686	0.23548642722606836	0.8255318556737599	0.3636421661147995	0.30782993451264434	-0.221763231	-0.20949518	-0.117176724	0.6967119050157765	0.041893611	-0.275062913	-0.103610208	-0.281423803	-0.039660461	-0.035101621	0.68766816	-0.055947998	-0.370396632	-0.542881216	0.077792551	-0.066757132	0.065243659	0.036429367	-0.037797617	-0.418527894	0.44514902115820837	0.14990295654102323	0.12334666706879396	-0.112259837	-0.118728628	0.087107844	-0.177281932	0.021291803
662	O43776;B4DN60	NARS	-0.003343127	-0.043326395	0.068224589	0.13829659491437973	0.39586234924946895	0.12875607912688108	0.25415104498883273	0.11356018794997756	0.1447870577576853	-0.144298769	-0.049430482	0.079464229	-0.114251241	-0.855171433	-0.3519986	-0.120152884	-0.05097902	-0.196351902	-0.064625559	0.12722512230402402	5.993980903750571e-4	0.1134408906572124	0.074475033	-0.021085357	0.005450271	0.234738933	0.13598299121977142	0.007185022	0.22097167443024424	0.17083276356549854	-0.038088341	-0.440473758	-0.122494602	0.02106632	0.055610189	0.12539073171529883
663	B7Z1I2;Q2TU84;A0A140VK69;P17174	GIG18;GOT1	0.088599742	0.054580577	-0.315976404	-1.077869621	0.15837596979234353	0.10669230259915086	0.4241449638853705	0.3087345072423972	-0.140487314	0.20846616462035228	0.013394482049361825	0.089822024	0.39571524	-0.769157399	-0.120862512	0.015215951855250359	0.23467025021196553	0.059381836217978004	0.2655282506828873	-0.117980484	-0.221069421	-0.176654303	-0.338585773	0.47406203191993174	-0.076642516	0.28286323690035553	0.17503821737925215	-0.057598695	-0.270933783	0.19746405243340293	0.1038942235608582	-0.164768224	0.1030893460950656	-0.024507218	-0.013726015	0.12708631290602812
664	A0A024R6W0;P00505;B3KUZ8;A8K482	GOT2	-0.446970238	-0.330320842	-0.200742855	0.254558278	-0.122326599	0.12103381732847812	-0.151069994	0.16614543401172288	0.054983965	-0.100579603	0.042165916844730963	0.1763719134375559	0.29934628401941255	0.6322872539626813	-0.02989877	0.047722837	-0.182978707	-0.138731195	-0.207923084	-0.047014674	0.070580055	-0.194355167	0.1676345054955511	-0.011271219	0.2683728836882845	-0.081373968	-0.055646228	-0.326011312	0.084421832	0.023353134961557307	0.039319409	0.3005782558446056	-0.091329022	-0.061452568	-0.01266396	0.043784229
665	A0A140VJW5;P14868;D3DP78;Q53T60	DARS	-0.173985732	0.05461542	-0.016205322	0.1645045749431249	-0.041571153	0.15299763399696797	0.074535052	0.072053683	-0.205301951	-0.153610915	-0.11151339	-0.097354381	-0.063978496	0.19681674957467596	-0.1001616	-0.003180251	-0.254128509	-0.190888192	0.075523189	0.13175369812821705	0.079693621	0.091070529	0.064306196	0.030915570901735745	0.070721828	-0.037563195	0.1899353436939366	-0.045191878	0.091977019	-0.019571072	-0.120826229	0.010892217815943071	-0.149398984	0.095656836	0.062097432	0.074364659
666	A0A3B3ITS3;A0A3B3IS54;A0A3B3IS01;A0A3B3IT01;A0A3B3ISK7;A8K4A8;A0A024R8Z9;Q6PI48;Q9H9J7	DARS2	NA	-0.144395669	-0.203572478	NA	0.3064113878966076	0.34004743062568876	0.578849602	0.40800864837780104	-0.405900654	0.5697963351231043	0.373559125	0.3468413561052554	-0.076253909	-0.478022417	0.098555745	-0.876365506	0.1201234008998526	-0.193853729	NA	0.11459757186767137	-0.252638514	0.5635942464646795	-0.814986446	0.12829028943918674	0.027907893677280013	-0.437989479	-0.092604232	-0.176955365	0.3202581179769151	0.1906812408989038	0.42709431398523684	-0.154878152	-0.319669902	-0.071991762	-0.044005261	-0.17053323
667	Q9ULA0;B7Z7F0;E7ETB3;Q53SB6;A0A024R442;F8WAN0;C9JBE1;B7Z822;Q9HAC6;B9ZVU2;E7EMB6;A0A024R443;Q9BSS9;E7EPX3	DNPEP	0.026134477	0.034110967814528735	0.2325879133622121	-0.302952109	0.1772786565911352	-0.396289466	-0.441955991	0.036951819485399946	0.069383517	0.31411969872366985	0.05611087	0.3420488593142164	0.628626561	-0.164273009	1.4380008644575114e-4	0.025543172881055252	-0.156801509	-0.184624825	-0.033809848	0.14141081111123655	0.24166464710444577	-0.496196649	-0.019180402	-0.191812662	0.243576132	0.044191187	-0.225986622	0.097611119	-0.173987639	-0.111873552	0.23742647614226073	0.1548324507360625	-0.105294387	0.11642187022552271	-0.235729904	0.020593566
668	Q12797	ASPH	-0.086538817	-0.022177439	0.079143681	-0.010840195	-0.058449381	0.11229329012965267	-0.19725149	-0.081748292	-0.152991932	-0.036240907	-0.074166406	0.14902903903230708	0.283857544	0.29358741249375575	0.2283947551580425	-0.008747031	-0.156366882	0.026472771104789742	-0.082747266	0.063997772	0.043364499	0.3091472332847379	0.10344720967592486	-0.327982355	-0.233687001	0.059093429371354124	-0.221893243	-0.009857525	0.014334571627155072	-0.143997238	0.012873908530416391	0.26861323731963577	-0.046213714	0.008205002	0.028204029	-0.132162272
669	B1AKZ4;Q15121;Q6FHL9;B1AKZ5	PEA15	0.1848673003818109	0.3712657070217728	0.1272589313023112	-0.703568936	0.2944103133964055	-0.151831258	0.29725470783561225	-0.082940301	-0.677292623	-0.431327612	-0.027416332	-0.569260165	-0.08912222	-0.513333143	-0.893081208	0.023143240638763055	0.069441514	0.38861938051019745	-0.048813256	0.13602366555611525	0.9474418003034674	-0.017092602	0.24839527412152604	0.35230555406401426	0.41167393664119184	-0.294970802	0.6479491339118625	0.22779731290196398	-0.186996627	-0.154326072	-0.342668036	-0.49851219	0.1604013783098507	0.34488407	0.19453607531514688	0.25488408936449103
670	Q5TGY3	AHDC1	0.016571009	0.067454634	-0.145483078	0.2808293928542011	0.1948170676807924	-0.114320498	0.005409598	-0.399774404	-0.060589002	0.33840917054264547	0.026445475	0.41672062173045465	-0.384195271	0.001262489	0.25356803824874263	0.044407969753652805	-0.115777658	-0.192881581	-0.07519517	-0.049142908	-0.255087518	0.18421762073391817	0.24773040186336737	0.2930935090143245	-0.220340016	0.025443735	-0.383593628	-0.020485812	0.12044198767588608	-0.151651269	0.2605250891452698	-0.043121581	-0.088083756	-0.126475199	0.24168051053720235	-0.19282997
671	A0A0S2Q0B1;O14497;H0Y488;A0A1B0GTU5;Q8NC65	ARID1A	-0.010352442	0.022462043	0.12271342716856393	0.024600934306283625	-0.017737543	-0.051656297	0.099771161	-0.233881515	-0.019777618	0.014747977581383234	0.061026857246090756	-0.01713044	-0.169058645	0.07277884	0.047331061461134215	-0.163938793	0.057231483	0.043601778	0.10425423566443812	-0.13176188	-0.138037934	0.25685957594433123	0.022390557866849438	0.11960545117146532	-0.055703432	0.014587893452749127	-0.074926738	0.044941009	-0.014930968	-0.051295991	0.019548131560872296	-0.016316248	-0.021035178	-0.055181859	0.132951862	-0.038680759
672	A0A1B0GWJ2;A0A1B0GTJ8;A0A1B0GVK1;H0Y7H8;A0A3F2YNW7;Q8NFD5;A0A1B0GV63	ARID1B	-0.084485678	0.1658918483153829	0.080225266	-0.067257826	-0.080401415	-0.090876257	-2.96E-04	-0.377164681	-0.005331246	0.048138616	-0.055740773	-0.105288698	-0.103174796	-0.075148117	0.038521173	0.049662078	0.29415886973280797	0.067833575	0.031910056053493376	0.002010803	-0.120137005	0.19335034043303026	-0.116583921	0.28959445659837274	0.067572628	0.010777738004285099	-0.057761174	0.053877145	-0.079511833	-0.127597263	-0.037630285	-0.04660058	0.13721817405573625	-0.028738715	0.12212029200478178	0.006863064
673	Q68CP9;F8WCU9;F8W108	ARID2	0.1074328237568827	0.13652108878498967	-0.043816172	-0.117701616	-0.057687295	-0.159164187	-0.136407333	-0.06532465	0.0371618	0.1666358561463334	-0.038772556	-0.062907926	-0.115458446	-0.097680161	0.09394958	-0.180965177	0.10104736554775465	0.19700216948039573	0.041160202	-0.087472877	-0.276298392	0.29130799981596345	0.038187701	0.085629045	0.036355371	0.013827391361527419	0.093438393	0.06671258	-0.111517699	-0.054856728	0.021651791	-0.039729676	0.039028119	-0.107537022	0.13837491546974293	0.047873719
674	K7EJ04;Q99856;H0YFY1;A6NKF2	ARID3A;ARID3C	-0.168513961	-0.113527925	0.3024889877544835	-0.031337083	0.31339433638618824	-0.039524339	0.2164623898128748	-0.615818682	-0.047883575	0.22630592198307825	-1.178973637	-0.171472323	0.5089776472475184	NA	NA	0.3766443876776188	0.39270824771596835	NA	-0.381600699	0.6231437308138105	0.9141687310203835	-0.773637674	NA	-0.820875294	0.3963868922315405	-0.106647229	0.17913114863169047	-0.0156056	0.058423004	-0.171501257	-0.397134647	0.48655634619903626	0.362255017	0.3628159532392857	-0.819677785	0.1338689695626111
675	Q8IVW6;B4DQB0;B4DXL8	ARID3B	-0.209239202	-0.032727359	NA	-0.361460835	-0.106625639	NA	0.20745429533316123	0.4417892214111602	NA	-0.031920323	-0.199752191	NA	-0.091747888	-0.160122475	NA	0.2955627244779504	0.16526554054600381	NA	0.1322354261186755	0.10596530886624639	NA	0.19150173692170824	0.096035009	NA	-0.020677797	-0.421535554	NA	-0.120983281	-0.234043237	0.32462175837215923	-0.115836257	-0.125935182	0.23041413251197712	0.11910036749246095	0.14376837297719827	-0.221106676
676	A0A024R680;A0A024R6A2;A0A024R657;P29374;H7C485	ARID4A	0.12136981740072861	0.050810722	0.219982466	-0.492071837	-0.04573324	0.030970266905307808	0.10061893988542779	-0.252850207	0.060071531	0.25499387468929663	0.04437733	0.026270561	-0.253858186	-0.073452564	0.085785645	0.13577216738351763	0.055149115714937795	-0.074343306	0.087362478	0.005366831	-0.221839207	0.11636435212585866	0.23373366278201843	-0.107581385	-0.092039423	0.056110071	-0.071340479	0.13072100169603765	-0.168944937	-0.030719912	0.10854725520315217	-0.080508368	0.038859326	-0.043036632	0.080838877	-0.03575661
677	A0A024R3R1;Q4LE39;X6RCR8;A0A024R3V1	ARID4B	0.1416661777758794	0.086558034	-0.038057933	0.018382724483267433	0.27367648150939655	0.12950199912705115	0.03980958	-0.105991837	0.05603668	0.070522726	-0.001377438	0.064005058	-0.130907409	-0.122529157	0.051963392	-0.348841902	-0.010673313	-0.238411799	0.240825477	-0.094563651	0.005344735	0.1799228124466287	0.03079142	0.054272385	-0.091551389	-0.018763222	-0.241610633	0.06338876	0.1405204017065717	-0.003381859	0.044383449	-0.067157725	-0.199309005	0.050535520516556784	0.088328873	-0.117308415
678	Q14865	ARID5B	0.19943131561015423	0.2324077209406147	0.1837859395015009	0.097032513	0.14510735332254893	0.18243181692416577	0.083813293	-0.03496664	0.065337004	0.044816983	0.086630753	0.043704994	0.088882635	-0.154118666	0.003266687	-0.073063411	-0.148748862	-0.187346631	0.033217329	-0.015800093	0.042319208	-0.309597715	0.016472873	0.088861618	-0.243182205	-0.177988597	-0.292707217	0.2052083253507576	0.1415238945755986	0.038061219	0.058384243	-0.020656448	-0.136386301	0.019912148003776685	-0.068087741	-0.23795934
679	P0C7T5	ATXN1L	0.23872157684312176	-0.179074119	-0.101629125	-0.443781601	0.1231018100677827	0.3184447543600603	-0.073878785	0.14916552839737948	0.053225246	0.5467766299826754	0.093007071	0.091803832	-0.217894152	0.061057412951270415	0.15645470739955303	-0.420540407	0.055882152	0.12630997410263375	-0.426215232	0.14599064076880086	-0.569150771	-0.002833881	-0.085319812	0.3014549359746751	0.5326231236071436	0.042064597	-0.515766109	-0.013993889	-7.45E-04	0.04283733	0.24386251095091815	-1.27E-04	-0.079449427	-0.283125121	0.071100414	0.019640537416829463
680	Q9UBB4;A0A1W2PQD2;Q7Z524	ATXN10	0.064656611	0.083531777	0.050245399360482085	0.039659368	-0.286971898	-0.322817185	0.2923803880367314	-0.114134891	-0.082964096	-0.265260457	0.11349273303293306	-0.152343173	-0.294061259	0.886146406	-0.168942992	0.040111216801697616	-0.100409617	0.010353298231179255	-0.198332706	-0.193133371	0.1853989278305512	-0.188255919	0.16078202009323064	0.16675155028431896	0.3581008760942403	-0.342132461	0.258149455	0.066144596	-0.190043238	0.031760467	-0.101370299	0.14104738485085377	-0.016648367	-0.06868905	0.046425883943902374	0.091372623
681	A0A2R8YDM9;A0A2R8Y5A6;H0YH87;A0A2R8Y7P6;V9GY86;A0A2R8Y7E6;Q99700;F8WB06;Q2M2R5	ATXN2	-0.136933827	-0.081746074	0.004540409	-0.05479693	0.049610147	-0.040774265	-0.216641376	-0.029701103	-0.199979587	0.00400416	0.079035824	0.1350301569100035	0.078731699	0.077883649	0.084513121	0.12148472522409796	-0.171681359	-0.148655394	-0.006739107	0.1928695214980333	-0.077867276	0.23636434630541048	-0.064832319	0.025226580393304953	-0.026793595	0.077547427	0.090300448	-0.071379831	-0.015320349	-0.148774022	0.072690047	0.080376156	-0.066284009	0.036087713	0.065586203	0.047018093
682	Q8WWM7;A0A024QZB7;A0A024QZC0;A0A024QZ91	ATXN2L	-0.110492055	-0.140386621	-0.067941486	0.066366799	-0.06937929	0.053032760693334964	-0.10125329	-0.10808329	0.10872828012472392	0.090215882	-0.003587301	0.10469459220010902	-0.131529187	0.35926083393965996	-0.141640263	-0.07590841	-0.14008057	-5.26E-04	0.17766006069526966	0.055852359	0.011851157153226783	0.010131301375414788	0.12878043717152934	-0.042846192	0.044612117	0.002242965	-0.079775099	-0.106273387	0.016673423112579557	-0.0335361	0.063774391	0.028697128	-0.072171824	0.081787859	0.032021848972502924	-0.010973339
683	A0A2R8YDD6;O15265	ATXN7	-0.179355721	0.6282187617513546	NA	-0.628832418	0.042113791506862626	NA	0.010318347429351836	0.36863434772738674	NA	0.10735942015802252	0.1470475276294374	NA	0.3275696975382437	-0.509208043	NA	-0.311140019	-1.024008443	NA	0.6726608614040209	-0.349317907	NA	0.38837058396922314	NA	NA	-0.169435739	0.4790049515254272	NA	0.20285537691890476	-0.314935457	0.16790020402452396	0.10562733033988539	-0.112395316	-0.689150375	0.1400953335815373	0.36679444041537784	0.13320846247493062
684	K7EKG9;Q14CW9;K7ENU1	ATXN7L3	NA	0.17096814665577156	-0.078839073	NA	-0.136229479	-0.04098797	NA	-0.345263348	0.22103997629861338	NA	-0.078112059	0.078019512	NA	-0.040244828	-0.025983994	NA	0.045728271	-0.02568532	NA	-0.112585029	-0.092227112	NA	0.08314339	0.041579325047059655	NA	0.15946703187567157	0.17621255917018747	0.046064537	-0.088608724	-0.062111686	-4.63E-05	-0.033114411	0.010021475250693244	-0.102406071	0.062361358	0.167839796
685	Q6SPF0;E9PIW9	SAMD1	-0.019437008	0.1881033077883114	-0.212470259	-0.361762022	-0.141798917	-0.019547096	-0.169333183	-0.14512791	0.14592695654537474	-0.01472182	-0.114750882	0.40468615753363013	0.1838799873749969	0.5591042046166237	-0.079567887	-0.016588245	0.10949401915003809	0.2052260533849943	0.2773819531840501	0.26500111128082454	-0.181783839	0.064499777	-0.15930449	0.076469565	0.21934060565560554	-0.367217753	-0.69570239	-0.01460132	-0.174369345	-0.056178045	0.091737819	0.22113876834070928	0.099377276	0.12019974190834014	-0.006111716	-0.281193179
686	A0A0S2Z5B4;A0A0S2Z5A2;Q53F53;A0A0S2Z5B0;Q8WXF7;Q6IAK1	ATL1;SPG3A	-0.034611637	-0.063906742	0.11346308030418921	0.28644103626105705	0.3286384601340479	-0.016733037	0.049267292	0.031909788	-1.98E-04	0.12168737847397074	-0.308902963	0.12377752312688703	-0.082804145	0.001866329	-0.238993266	-0.520320657	0.1559471447452224	-0.009056232	-0.206321698	0.10843038315357646	-0.01882798	-0.038130136	-0.065123235	-0.008955669	0.33916549274577307	0.026071303118366206	-0.073779916	0.004981567	0.19944881984227353	0.026993061	-0.021146021	-0.106643694	-0.124476582	-0.038906431	-0.037403014	0.097152293
687	Q8NHH9;B7Z2H0;B5MCN0	ATL2	0.077754281	-0.243735518	-0.920225034	-0.123260899	0.11722442549862794	0.46463736093367247	0.2649446418862243	0.11038988322750098	0.8160826694272563	-0.565218649	0.17848208002387528	0.6998881377122622	-0.191594949	-0.292426357	-0.063687327	0.33793867253637855	-0.026896357	0.23321199159107675	-0.252243125	-0.133255843	-1.290625262	0.016333272816904866	0.1453512392438575	-0.429963699	0.5295634927002767	0.13383001705858322	0.40750085257386726	-0.362068757	0.1528669626429857	0.3971390648469909	0.10438385622670232	-0.182569544	0.1814181024830145	-0.558708077	-0.089426396	0.35696478744424043
688	Q6DD88;F5H6I7;B4DXC4	ATL3	-0.046550851	0.008937813	0.056695909	0.2343560916743061	0.2300921741083685	0.11682918715008032	0.016119064	0.21254881604719578	0.19561234559369584	-0.151491235	0.004205566	0.072520612	0.16595823682068586	-0.902002279	-0.212815174	0.07812755	-0.005947028	-0.093976401	-0.114213133	0.17668534853016918	0.017205701	-0.062888596	0.10651878944072969	-0.084335656	0.030772366	0.017828988964911537	-0.066794206	0.006360957	0.19375915097758498	0.14142674175001183	-0.024921686	-0.316286405	-0.007265293	0.026559305579117155	-0.013568487	-0.006064284
689	Q5QNZ2;Q08ET0;A8K4W2;P24539;Q53GB3	ATP5F1;hCG_39985	0.067756238	0.6900342330325854	0.17868875897983735	-0.517389359	0.11788316827391807	0.32894055450752907	0.21061298543415863	0.21055001245135196	-0.667711405	-0.207444534	0.07914386	-0.322517158	0.3757370400449564	0.067940938	-0.504737626	0.3238347646640549	0.15627862428955866	0.27503220483488544	-0.201748243	0.31693494435850467	0.5935313623172613	-0.590724544	-0.76144922	-0.094868776	0.23865130946050905	-0.493608305	0.13064817050839878	0.31215974344487113	-0.023521879	-0.082182802	-0.150272611	-0.020353216	0.25171519792949576	0.23623935449948089	-0.482347513	-0.041436275
690	A8MRA7;I3L448;Q5TC12;H0YEW4	ATPAF1	-0.114816301	0.2559679419368934	NA	-0.737473552	-0.52603233	NA	0.328743791	0.6954085726267797	NA	0.4246000396057696	0.9575447901895104	NA	0.14110494511237429	NA	NA	0.088274173	NA	NA	-0.470943614	-0.161147847	NA	0.022623115582323505	-1.073469386	NA	0.16961565981255025	NA	NA	0.048409444	-0.653919317	0.48990980526646827	0.6689060383401679	0.11893856855490216	0.066107797	-0.338212107	-0.547589512	0.1474492832550781
691	D2Y6Y7;W8D2P9;X5BZD6;X5BWE9;X5BW47;X5BSQ0;X5BSN2;V5JS27;X2CNL3;W8DBL0;V5JMC8;W8D9J2;W8D8V4;W8D860;W8D5L5;W8D5F7;X2C587;V5JQM7;X5CDZ8;V5JPE6;Q6RKY6;V9K052;V9NAZ0;V9N8I7;V9N5U4;V9N4L5;V9M6K4;V9K6C5;V9K4I6;V9JTU3;W5VMK3;V9JF96;V9JB23;V5JTX2;V5JSZ5;V5JSF4;W0C6Y6;W0C8M5;X5CFG7;U3L335;H9T5P5;U3LBD0;U5YWI5;U5YV11;U5YSN6;U5L389;U5L326;U3L924;U5KQ12;U3LS18;U3KWA8;U3LRA8;U3LQN5;U3LCA2;U3LBN0;U3LBH8;U5KPX6;…	ATP6;atp6;MTATP6;ATPase 6;MT-ATP6	0.1911764245136333	0.27585648596935963	0.6242271939692237	-0.288987057	0.14497685819951914	-0.845136153	-0.530682894	0.5968962052612056	-0.276412161	0.2951042048952973	0.7209748249629748	0.4010746935364341	0.7666919876033877	-0.004325437	-0.328572257	0.721911237	-0.594233999	0.5219395971837166	-1.749758581	0.3341548756548418	0.071059751	NA	-0.987363051	-0.297329305	0.4046299197078093	-0.167873363	NA	0.3831595866520421	-0.310309232	-0.050660065	0.49179079296620626	0.16400431638369797	0.23594516346144065	-0.4287751	-0.62293996	0.13778449705828416
692	V9HW26;P25705	HEL-S-123m;ATP5A1	-0.172611559	-0.231232647	-0.019182314	-0.052707555	-0.044885966	0.16152601630531843	-0.191130102	0.22443587031634823	0.10230447905554751	0.046519183481142055	0.096222361	0.29464139301412906	0.35938318671628766	0.31395001247491766	-0.13778316	-0.039745766	-0.079298654	-0.233985665	-0.151434636	0.17483231105320482	0.058689773	0.068271784	-0.213380957	-0.161658879	-0.008371447	0.003687224	-0.167054288	-0.14100884	0.021310831728494555	0.045203416	0.14579431262844705	0.17851667973197696	-0.117676695	0.027362483	-0.102256017	-0.05724617
693	Q0QEN7;V9HW31;P06576;H0YH81;F8W079	ATP5B;HEL-S-271	-0.358816443	-0.176845823	-0.116221996	0.07042826	-0.035274429	0.036289477	-0.01094339	0.2759658867932687	0.1972865914816878	-0.016692726	-0.040099909	0.40203264257542476	0.4696611601587667	0.038526444635326465	-0.035491309	0.15981678068186864	-0.217594166	-0.206472073	-0.338737046	0.3736161689482573	-0.021661502	-0.015933553	-0.112356866	-0.047819218	-0.024876094	-0.020152063	-0.227634808	-0.217294754	0.023814435936556834	0.15410302945117674	0.11508000251525102	0.15756543207026905	-0.088083153	0.004405874	-0.058703212	-0.090887655
694	O75947;F5H608;A0PJH2	ATP5H	-0.207972207	0.071837022	0.053949883843900384	-0.032123455	-0.216897129	0.12327850425993711	-0.443675963	0.1429459785161862	-0.202888002	-0.167009511	-0.218158383	-0.164528198	0.4953137599112667	0.46919028932633594	-0.304431875	0.5105568257446911	0.092208661	0.15226708656709703	-0.388317	0.4293934304732026	0.3559008599161447	-0.390747119	-0.298866801	0.040969244	0.26368631353458344	-0.256477301	0.090595086	-0.0273951	-0.041914027	-0.167872662	-0.183232031	0.22002405809476958	0.2516775245672531	0.132325763	-0.216214892	0.032601366
695	P30049	ATP5D	0.080899056	-0.132236361	0.13166583648871286	-0.650481415	0.11590119889538378	0.33382769910408994	-0.244851737	0.34170089384016383	-0.084431864	-6.57E-04	0.25393920373418244	0.37957863218950844	0.6884645490261447	0.18688438733397758	-0.70865438	0.3889354958796348	-0.066461189	-0.123404975	-0.04725604	0.34812532763724335	0.26931961263236315	-1.67188196	-0.538745915	-0.191751708	1.0251870393657931	-0.192614641	0.10900007545054274	0.026776177	-0.066917506	0.004139097	0.2109536719341789	0.055564852	0.066356444	0.19006296672753126	-0.800793195	0.3138574911841507
696	P56385	ATP5I	0.4937773842859027	0.8740516143726074	0.6342977348931642	-1.904417811	-0.09112115	0.6905699474616185	-0.108858306	-0.079555388	-1.6946953	-0.794287544	-0.166172719	-0.017194436	0.9140114950068535	-0.055310944	0.3911368878139623	0.6985173930709988	0.17823810046463165	0.15071536353881343	-0.165138365	0.3598653008718848	-0.085722923	NA	-0.212477735	0.023780191246102922	0.5781388546803079	-0.394887406	-0.217260241	0.6708699768115055	-0.431495272	-0.624208599	-0.322390501	0.42010687868966984	0.34598468465243076	0.03982907	-0.090854373	-0.007841865
697	E9PN17;A0A3B3ITX4;O75964;A0A3B3IRW3	ATP5L	NA	0.053719048414719965	0.41826294739497943	NA	-0.938373522	0.589779644	NA	-0.184960979	NA	NA	0.5002638045764987	-1.008019101	0.090948844	1.5544393700480177	NA	NA	0.4067029056632712	0.29283459696915504	NA	-0.113549084	-0.908013121	NA	-0.255395187	-0.124532622	0.35763100757187577	-0.731738554	NA	0.24626660785252438	-0.164021329	-0.174685369	-0.243602038	0.8329697170061602	0.36004436126388634	-0.500505492	-0.179688294	-0.176778163
698	Q8TAS0;P36542	ATP5C1	0.046918935	-0.314301624	0.252398559	-0.024629979	-0.039590505	0.2681370225118383	0.082987797	0.3512282820898127	0.38255428949886755	-0.067831208	0.039118989	0.506986974	0.653999683	0.1267735153354103	0.008957577	0.024635675	-0.074828582	-0.364167915	-0.029931917	0.053231888	0.087636951	-0.531970163	0.15222355450965108	-0.504483547	-0.386452489	-0.093140295	-0.606461466	-0.00499471	0.067972179	0.27225678936939407	0.15942491823717894	0.2632435917922922	-0.138120274	0.036978974	-0.294743385	-0.362018084
699	Q53HH2;P48047;A0A494C0K9;H7C0C1	ATP5O	0.23930635499221808	0.6625591355108478	0.1354862656824685	-0.474351379	-0.485280501	-0.097628962	-0.140284316	-0.048202222	-0.56571505	-0.094423709	0.19103252450280325	0.1570139735919965	0.24013703628938066	0.5533625601401881	-0.084718985	0.34786261450104355	-0.027534123	0.2796501166739634	-0.275097933	-0.088197461	0.04844157	-0.161575921	-0.03790517	0.021920829219207714	-0.006784268	-0.362460094	0.073387113	0.34578391872851244	-0.352420281	-0.251400529	0.08454093	0.23626020371459833	0.19999286923313545	-0.104951275	-0.059186754	-0.098619083
700	Q6NZ59;Q6IB54;A8MUH2;P18859	ATP5J	NA	0.853077407	NA	NA	-0.385070019	NA	NA	-1.27296807	NA	0.074197652	-1.029661396	NA	0.47301742292646093	-1.156003019	-0.075838957	-0.219383934	0.479159501	NA	NA	1.0458406299678895	NA	NA	0.22167902710646223	-0.367847756	NA	0.8594841714974595	0.5003173401742833	0.8256428812188821	-0.412504545	-1.300402596	-0.505166398	-0.280376044	0.10245325786511471	1.0184061041395918	-0.10051889	0.6524662300075734
701	B7XCW9;B2RUU2;O95477	ABCA1	NA	0.4246505494393701	-0.386877553	NA	NA	0.38012810970735234	NA	NA	0.045520946276004816	NA	NA	-0.675480807	NA	-0.725259313	0.016305766208297507	NA	0.2477366277540895	NA	NA	1.0560966602163169	NA	NA	0.024002799	0.2585590766069693	NA	-1.090972825	0.4255899628281651	-0.039669143	0.32157246875831663	-0.013034695	-0.734036448	-0.413032414	0.18918098680505382	0.9975410192672812	0.082725297	-0.391247072
702	F5H7B7;A0A0A0MT16;Q86UQ4;Q6ZR43;H0Y4D2;H7C0U5	ABCA13	NA	-0.546275105	0.028446142	NA	2.758463414527291	0.037396321	NA	-0.646981646	0.058906894	NA	NA	-0.138548308	NA	NA	0.20040205325932922	NA	0.16532351522625238	0.18638433047393926	NA	-1.271835405	-0.450782165	NA	NA	-0.198237899	NA	NA	-0.18266214	-0.241189687	1.4156546618333496	-0.276312582	-0.120823514	0.218126847	0.1935787169811846	-0.843583991	-0.180513105	-0.164937346
703	Q6ZMF8;Q9NRK6	ABCB10	NA	0.051459957	-0.279146474	NA	0.01655877	-0.238085824	NA	0.28050668375826904	0.069927316	NA	0.3569474338011383	0.18617158901521322	NA	0.2571568374223144	0.43414621410340626	NA	-0.195222516	-0.329479256	NA	0.024726441792905535	-0.284412907	NA	-0.439885084	0.3246952823757206	NA	-0.236064463	NA	-0.100728566	-0.097648835	0.1883316922784326	0.28467420381383785	0.3587662181685224	-0.249236194	-0.11672854	-0.044480208	-0.222949771
704	A0A0S2Z367;A0A2R8Y473;B4DGL8;A0A087WW65;B3KM98;A0A0S2Z2Z3;O75027	ABCB7	0.49379344	0.005808245	0.4662653614878082	-0.444710251	-0.40291952	0.457393339	0.19259204639341182	0.24546412604848694	-0.008857806	0.19529459	0.43274527181502076	0.6968075217482977	-0.297040523	0.5784083389609564	-0.194838319	-0.371615756	-0.002819936	-0.60352585	-0.019648363	-0.073714586	-1.387321103	0.063243239	-0.2691758	-0.070086232	0.4806921393159886	-0.362905211	0.20067159600850465	0.32195568204676034	-0.130078811	0.1430661222052316	0.4416157943897575	0.028843165658915638	-0.325987181	-0.49356135	-0.092006264	0.10615284142495333
705	Q9NUT2;B3KSN3;Q8N1X3	ABCB8	-0.331291806	-0.263419151	-0.035759071	0.080530036	-0.21990084	0.00795409	0.16602979664917236	0.04831795	0.19176145596624405	0.3911997944021222	0.1811013279239285	0.15767611720905467	0.39896630951310846	0.3064807340912999	0.29704161402065216	0.3219243948680512	-0.062711656	0.382493128	0.28156342082447217	0.3876273598638692	-0.239732903	-1.900085294	-0.004011323	-0.379079197	0.28858270532187413	-0.40002267	-0.053236323	-0.210156676	-0.043805571	0.13536973427960522	0.2433257465117008	0.33416288587502013	0.21390195571693985	0.14315262578849597	-0.761058605	-0.054892096
706	P33897	ABCD1	NA	0.13277635627163514	-0.701890204	NA	-0.050045337	0.6469367461266289	NA	-0.174140896	NA	NA	0.072439407	-0.206418731	NA	0.040778493	0.076068591	NA	0.10046879313419893	0.68571448	NA	0.18753628974719985	-0.476904522	NA	0.10076211657889303	-0.588099806	NA	-0.158377304	0.31239552445375907	-0.27488243	0.3081201989518837	-0.164466402	-0.057315167	0.068098037	0.4027661307959773	-0.135009622	-0.23399435	0.086683604
707	P28288;B4DL07;B4DZ22	ABCD3	-0.137115749	-0.142203315	0.097411542	0.011784031137580976	-0.078199496	0.010564227241446645	0.1762907723402256	0.23885018920251563	-0.061657677	0.047321588	0.054609739	0.057147687449348505	-0.048213472	0.052480580932001857	0.10338451920348185	-0.038699783	-0.156706978	0.095024584	-0.18827151	-2.74E-04	-0.08263171	0.16303732966605175	0.030407489	-0.172237145	0.058394406	0.003175024	-0.093672844	-0.060635841	-0.018617079	0.11782776142479084	0.053026338	0.035883876	-0.033460726	-0.090392416	0.007069224	-0.010701138
708	P61221;D6R9I9	ABCE1	0.049225436195594115	-0.119620283	0.033710473	0.085521273	0.1128996305486146	0.045425703	0.097264991	0.18564128343519062	0.037756896082045154	-0.176594965	0.055280326	-0.048641818	-0.074130776	0.1427366722669479	-0.014258495	-0.159301381	-0.177471366	-0.109040871	-0.028518709	-0.034985132	-0.016220115	0.19562571543817012	-0.057058847	0.031788695775078465	0.006737839	-0.03291114	-0.030861034	-0.012228125	0.081282202	0.1068877234566736	-0.056652152	0.018115800278523025	-0.14860454	-0.026574652	0.056785188	-0.019011445
709	A0A1U9X609;Q8NE71;Q2L6I2;Q59F96;H0YGW7;B4DNU2	ABCF1	-0.018680921	-0.052355405	-0.039952522	0.011891082834672956	0.24500455177851965	0.13331238958043845	0.12129744656520919	0.15647017277219788	0.1599780079928085	-0.103059855	-0.166949322	0.1168060503429934	0.090823169	-0.251418398	0.008558046	-0.029913831	-0.161652199	-0.243709699	-0.079593336	0.1319182355847568	-0.058796078	-0.03144468	-0.082923339	-0.031226445	0.011291276221227048	0.12275541111899954	0.04157019	-0.036996283	0.130069341	0.14591520911007186	-0.051067709	-0.050679061	-0.145091909	-0.002157059	-0.048531488	0.058538958986602344
710	A0A090N7X1;A0A090N7Y2;Q9UG63	ABCF2	0.024262163	-0.681698312	0.073873509	-0.006148309	-0.055577245	0.081525457	0.091249502	0.5708215808411513	0.04505281	-0.231024199	0.062674915	0.083663331	0.078395647	-0.253338773	0.054419510439070146	-0.009922162	-0.457625835	-0.156903018	-0.031582204	-0.272455297	0.2112205937230532	-0.045187868	0.6105712044761181	-0.217798371	0.2126037553601462	0.17668481210979053	0.042242803796785945	-0.19452088	0.006599968	0.2357079644291181	-0.028228651	-0.040174539	-0.208150338	-0.030938969	0.11586165516226896	0.1438437904222399
711	B4DRU9;A0A0S2Z5L1;Q9NUQ8	ABCF3	0.0760335	0.094482803	-0.233986105	0.039637313	-0.205676411	0.036484674	0.10035764005637116	-0.06026877	0.14851364712702897	-0.152430407	-0.061945454	0.12097950118876645	-0.14184254	0.081021425	-0.135783767	0.010566427043939682	-0.028723738	-0.109199682	-0.087923591	0.13910978261847765	0.1473853311705189	0.12055577752432281	0.026425493	0.038948729	0.091432513	0.004410971	-0.058565064	-0.021156601	-0.043184808	0.062867506	-0.03113212	-0.065534961	-0.042452331	0.066190508	0.061976667	0.012426139895730494
712	A0A024R1Y2;A0A024R1T9;Q4LE36;P53396;Q8N9C4	ACLY;ACLY variant protein	-0.038754501	-0.101788766	0.094031801	0.2954864056390492	-0.034569538	0.010500019090281826	0.2115863512094258	-0.04188305	0.012980341381114535	-0.136130875	0.048173612	0.10141854625719768	-0.178547776	0.014286406367711458	-0.172323452	-0.29978132	-0.132085597	-0.193444035	-0.03239956	0.072044809	0.017044054613966422	0.1832262016823178	0.096012233	0.062349677	0.2029966504574741	0.009145557	-0.069574196	-0.015503822	0.090472296	0.060894547621539036	0.004487095	-0.11219494	-0.208436984	0.018896434270064707	0.11386270398664014	0.047522670289622065
713	P17858;Q7L2M7;Q9BSP4	PFKL	-0.123186809	-0.154841217	0.10925144179631205	-0.10310563	0.24512702641965145	-0.007032405	0.1028438111536469	-0.057856393	-0.031571522	-0.23905675	-0.037960402	0.035614656599034566	0.18748742983324276	0.012937284388502302	-0.172365102	-0.126520809	-0.013092938	-0.147758719	0.013164532585620689	-0.031698531	-0.008169874	0.19044670136371802	0.051063591	-0.057984404	0.2553680595927687	-0.028715098	0.13761206759337408	-0.056258861	0.044996330355418064	0.004471966	-0.080467499	0.009353204	-0.095790822	-0.008901291	0.061175296	0.12142167644448966
[truncated: 7,554 more rows]
