# Supplementary material for: RNA polymerase II promotes the organization of chromatin following DNA replication
Source: EMBO Rep. 2024 Feb 12;25(3):1387–414. doi: 10.1038/s44319-024-00085-x (PMC10933433; doi:10.1038/s44319-024-00085-x)
Supplement: Supplementary file 5 — Dataset EV5 [file 44319_2024_85_MOESM5_ESM.csv]

Dataset EV5. Proteins identified in the whole cell extract taken during the iPOND-TMT time course experiments in TIG-3 cells (n = 3 biological replicates). Dataset EV5 contains the log2FC and adjusted p-values calculated based on the full model for TPL or DRB treatment as well as the 1h and two 2h time point (see methods for more details).
id	logFC	AveExpr	PValue	FDR	contrast	gene_symbols	majority_proteins	sig	log10Pvalue	base
1	0.5306	3.785	0.05483	0.3296	treatmentDRB	BCKDK	H3BNP3;H3BTL2;H3BS02;B4DGN9;A0A024QZA9;O14874	FALSE	1.261	Full model
2	0.6021	4.882	0.01941	0.2105	treatmentDRB	PDK1	B7Z7N6;Q53R49;Q15118;B7Z207	FALSE	1.712	Full model
3	0.02899	4.578	0.8301	0.9405	treatmentDRB	PPM2C;PDP1	B3KPZ7;A0A024R9C0;B4DYX8;Q6P1N1;Q9P0J1	FALSE	0.08087	Full model
5	-0.2934	4.087	0.2922	0.6576	treatmentDRB	AGPAT4	Q9NRZ5;B4DMU6;B4DHC0	FALSE	0.5343	Full model
6	0.1608	4.867	0.5502	0.8184	treatmentDRB	AGPAT5	Q6NUM7;A0A024R640;Q9NUQ2	FALSE	0.2595	Full model
7	0.08889	4.957	0.2731	0.6397	treatmentDRB	AGPAT3	Q9NRZ7;B4DUA6	FALSE	0.5636	Full model
8	0.2798	4.611	0.1251	0.4656	treatmentDRB	AGPAT1	Q71VH6;A0A024RCV5;Q99943;Q9HBM8;B3KPH3	FALSE	0.9029	Full model
9	0.1192	5.187	0.1241	0.4643	treatmentDRB	HEL37;PIKFYVE	V9HWG4;Q9Y2I7	FALSE	0.9061	Full model
10	-0.02774	5.795	0.6449	0.8659	treatmentDRB	PLCB3	Q01970	FALSE	0.1905	Full model
11	-0.04447	5.652	0.543	0.8142	treatmentDRB	PLCB4	Q15147	FALSE	0.2652	Full model
12	-0.04646	4.191	0.8218	0.9376	treatmentDRB	PLCD3	Q8N3E9;D3DX63	FALSE	0.08522	Full model
13	0.4546	4.534	0.04785	0.3111	treatmentDRB	PLCE1	Q9P212;B7ZM61	FALSE	1.32	Full model
14	-0.2573	4.692	0.3491	0.6981	treatmentDRB	ADI1	Q9BV57;A0A0G2JQN5	FALSE	0.4571	Full model
15	0.142	6.352	0.07906	0.3823	treatmentDRB	GBE1	Q04446;E9PGM4	FALSE	1.102	Full model
16	-0.04873	5.899	0.7317	0.9042	treatmentDRB	EPFP1;HSPE1	Q9UNM1;A0A384N6A4;P61604;B8ZZL8;A0A024R3X7;B8ZZ54	FALSE	0.1357	Full model
17	0.04427	5.703	0.6364	0.86240000000000006	treatmentDRB	ALDH1L2	B4DTU7;A0A494C1M4;Q3SY69	FALSE	0.1963	Full model
18	-0.0767	7.008	0.2017	0.5649	treatmentDRB	U5-116KD;EFTUD2;SNRP116	Q6IBM8;A8KAP3;Q15029;B3KX19;Q8IXJ3;B4DZB1;B3KWY2	FALSE	0.6953	Full model
19	-0.1253	6.311	0.1918	0.5498	treatmentDRB	HEL-S-132P;PHPT1;PHP14	V9HWC4;Q9NRX4;Q6FIE5	FALSE	0.7173	Full model
20	-0.1613	6.174	0.348	0.6969	treatmentDRB	HEL-S-1;YWHAB	V9HWD6;P31946;B5BU24	FALSE	0.4584	Full model
21	-0.1842	6.501	0.1125	0.4449	treatmentDRB	HEL2;YWHAE;YWHAE/FAM22B fusion;YWHAE/FAM22A fusion	V9HW98;P62258;G9K389;G9K388;B7ZA86	FALSE	0.9488	Full model
22	-0.04128	5.648	0.6547	0.8705	treatmentDRB	YWHAH	A0A024R1K7;Q04917;B2R6N6;Q9H4N8;A2IDB2	FALSE	0.184	Full model
23	-0.15	6.497	0.05536	0.3312	treatmentDRB	YWHAG	B3KNB4;P61981;B4DE78;B4DHC4	FALSE	1.257	Full model
24	-0.2456	5.626	0.0404	0.287	treatmentDRB	YWHAQ	P27348;B4DMT8;Q53S41;B4DY04	FALSE	1.394	Full model
25	9.531e-4	6.502	0.9895	0.9966	treatmentDRB	YWHAZ	D0PNI1;P63104;B0AZS6;E7EX29;B7Z2E6;H0YB80	FALSE	0.004593	Full model
26	0.1498	4.679	0.426	0.7418	treatmentDRB	42248	O60613;A0A087X1G7;A0A0J9YX89	FALSE	0.3706	Full model
27	-0.001611	6.293	0.9791	0.9922	treatmentDRB	TNKS1BP1	A0A024R542;Q9C0C2;B3KXS7	FALSE	0.009177	Full model
28	-0.03666	5.221	0.6335	0.8609	treatmentDRB	OAS3	A8KA84;A0A024RBQ5;Q9Y6K5	FALSE	0.1983	Full model
29	0.6368	3.924	0.05079	0.3201	treatmentDRB	GCAT	O75600;A8K228	FALSE	1.294	Full model
30	0.0756	4.664	0.4067	0.7318	treatmentDRB	HACL1	B4DXR1;Q9UJ83;B3KPX4;B4DRJ1	FALSE	0.3907	Full model
31	-0.3094	4.037	0.1051	0.4302	treatmentDRB	OGFOD2	Q6N063	FALSE	0.9784	Full model
32	0.4736	4.741	0.06727	0.357	treatmentDRB	FLJ22222;OGFOD3	A0A024R8X4;Q6PK18;J3QRG1	FALSE	1.172	Full model
33	0.2214	5.487	0.04166	0.2913	treatmentDRB	OGDH	Q02218;A0A0D9SFS3;E9PDF2;E9PCR7;B4DF00;B4E3E9;B4DH65;E9PFG7;B4DK55;B4DZ95	FALSE	1.38	Full model
34	-0.0502	4.565	0.7625	0.917	treatmentDRB	BCKDHA;DKFZp313C0640	Q59EI3;A0A024R0K3;Q6ZSA3;F5H5P2;P12694;H0YH31;Q658P7;B2R8A9	FALSE	0.1178	Full model
35	0.2213	4.428	0.2972	0.6604	treatmentDRB	BCKDHB	A0A140VKB3;A0A0K2GN21;P21953;B7ZB80;B4E2N3	FALSE	0.527	Full model
36	-0.03637	5.792	0.6836	0.8857	treatmentDRB	CNP	P09543;A0A024R1T5;B4DI06	FALSE	0.1652	Full model
37	0.2321	5.722	0.01753	0.2059	treatmentDRB	DECR1	A0A024R9D7;Q16698;E5RFV2	FALSE	1.756	Full model
38	-0.02038	5.742	0.7453	0.9115	treatmentDRB	PDE12	Q6L8Q7;F6T1Q0	FALSE	0.1277	Full model
39	-0.05103	6.419	0.4774	0.7757	treatmentDRB	HEL-S-73;PSMC6	V9HW24;A0A087X2I1;P62333;H0YJC0	FALSE	0.3211	Full model
40	0.0177	6.407	0.8104	0.9336	treatmentDRB	PSMC1	Q53XL8;Q53HB3;P62191	FALSE	0.09129	Full model
41	-0.09547	6.846	0.1621	0.5144	treatmentDRB	PSMC3	R4GNH3;A8K781;A0A140VK42;P17980;E9PM69;E9PKD5;E9PMD8;E9PN50	FALSE	0.7902	Full model
42	-0.02373	6.508	0.7289	0.903	treatmentDRB	PSMC4	A8K2M0;P43686	FALSE	0.1373	Full model
43	-0.004424	6.407	0.9433	0.9826	treatmentDRB	PSMC2	A0A140VK70;P35998;Q75L23	FALSE	0.02537	Full model
44	-0.04004	6.417	0.5407	0.8121	treatmentDRB	PSMC5	A0A140VJS3;P62195;Q59GS3;J3QSA9;J3QQM1;J3KRP2;J3QLH6	FALSE	0.267	Full model
45	0.1143	6.298	0.33	0.6871	treatmentDRB	PSMD1	B2R6D0;Q99460;A0A087WW66;Q05CW6;Q05BX4	FALSE	0.4815	Full model
46	-0.05403	5.597	0.5915	0.8387	treatmentDRB	PSMD10	B1AJY5;B1AJY7;O75832	FALSE	0.228	Full model
47	-0.04561	6.506	0.7637	0.9171	treatmentDRB	PSMD11	O00231;B4DTS5	FALSE	0.117	Full model
48	-0.2297	5.881	0.02569	0.2408	treatmentDRB	PSMD12	A0A0S2Z489;O00232	FALSE	1.59	Full model
49	-0.006332	6.213	0.9299	0.9794	treatmentDRB	PSMD13	Q53GN6;Q9UNM6;B2RBM7;A0A087WUL9;J3KNQ3;E9PL38	FALSE	0.03157	Full model
50	-0.1837	6.161	0.01208	0.1754	treatmentDRB	PSMD14	A0A140VKF2;O00487;Q53TH1;Q59G89	FALSE	1.918	Full model
51	-0.1048	6.699	0.06482	0.3514	treatmentDRB	PSMD2;DKFZp564A2282	Q59EG8;Q13200;B4DM22;Q9NSM5	FALSE	1.188	Full model
52	-0.00893	6.629	0.9191	0.9766	treatmentDRB	PSMD3	B3KNN7;B4DEB0;Q6IBN0;O43242;Q96N86;B4DV84;Q8N9M2;B4DPM7	FALSE	0.03665	Full model
53	-0.1769	6.189	0.1034	0.4273	treatmentDRB	PSMD4	P55036;A6PVX3	FALSE	0.9856	Full model
54	-0.04428	5.93	0.5306	0.8071	treatmentDRB	PSMD5	Q16401;A8K4T6	FALSE	0.2752	Full model
55	-0.03714	6.142	0.7803	0.9223	treatmentDRB	PSMD6	Q15008;B3KT66	FALSE	0.1077	Full model
56	0.02667	6.111	0.7719	0.9188	treatmentDRB	PSMD7	B2RD27;P51665;B4DXI8;H3BNT7;H3BTM8	FALSE	0.1124	Full model
57	0.04107	5.846	0.7382	0.9079	treatmentDRB	PSMD8;HEL-S-91n	R4GMR5;V9HW09;P48556;K7EJR3;Q5U0B3;B4E2Y4;K7EJC1	FALSE	0.1318	Full model
58	-0.01479	5.547	0.8505	0.9498	treatmentDRB	PSMD9	F5H5V4;F5GX23;J3KN29;O00233;F5H7X1;F5H169	FALSE	0.07035	Full model
59	-0.2036	6.317	0.02905	0.252	treatmentDRB	PDAP1	Q13442	FALSE	1.537	Full model
60	0.09943	5.363	0.5674	0.8264	treatmentDRB	MRPS10	B4DP77;A0A024RD03;P82664;Q9BZS5	FALSE	0.2461	Full model
61	0.1061	5.479	0.3519	0.7012	treatmentDRB	MRPS11	Q53FX9;P82912;Q53GJ8;H0YL99	FALSE	0.4536	Full model
62	0.172	5.457	0.146	0.4941	treatmentDRB	MRPS12	A0A024R0H2;O15235	FALSE	0.8356	Full model
63	0.356	4.884	0.1857	0.5427	treatmentDRB	MRPS14	O60783;B2R4A5	FALSE	0.7311	Full model
64	0.1784	5.512	0.06339	0.3483	treatmentDRB	MRPS15	P82914;D3DPS9	FALSE	1.198	Full model
65	0.09552	5.308	0.4114	0.7345	treatmentDRB	MRPS16	Q9Y3D3;A6ND22	FALSE	0.3858	Full model
66	0.08381	5.612	0.4508	0.7573	treatmentDRB	MRPS17;hCG_1984214	Q8IY71;I3L0E3;Q9Y2R5;E9PE17	FALSE	0.3461	Full model
67	-0.08408	5.275	0.4158	0.7368	treatmentDRB	MRPS18A	Q9NVS2;Q5QPA5	FALSE	0.3811	Full model
68	0.09257	4.789	0.701	0.8916	treatmentDRB	MRPS18B	B0S7P4;A0A1U9X819;Q9Y676;A0A0G2JIC6	FALSE	0.1543	Full model
69	0.1438	5.06	0.1317	0.4748	treatmentDRB	MRPS2	Q9Y399;A0A024R8D4;Q5T8A0	FALSE	0.8805	Full model
70	0.1829	5.709	0.03018	0.2557	treatmentDRB	MRPS22	G5E9W7;G5E9V5;P82650;Q8NBL6;Q59GX8	FALSE	1.52	Full model
71	0.0565	5.581	0.6709	0.8799	treatmentDRB	MRPS23	Q9Y3D9;J3QLR8	FALSE	0.1734	Full model
72	-0.06798	5.373	0.7056	0.8923	treatmentDRB	MRPS24	Q96EL2	FALSE	0.1515	Full model
73	0.1121	5.636	0.2363	0.605	treatmentDRB	MRPS25	P82663;E7EPW2	FALSE	0.6265	Full model
74	0.02986	4.587	0.8341	0.9427	treatmentDRB	MRPS26	Q9BYN8	FALSE	0.07877	Full model
75	0.04458	6.008	0.6832	0.8857	treatmentDRB	MRPS27	G5EA06;B4DT94;A0A024RAJ1;Q92552;D6RH20;Q6PKB3;Q8N6F2;B4DKI9;D6RJC7	FALSE	0.1654	Full model
76	0.02511	5.786	0.8196	0.9364	treatmentDRB	MRPS28	A0A0S2Z5D2;A0A0S2Z563;A0A0S2Z5H0;Q9Y2Q9;Q53G62;E5RGC7;E5RFH3;H0YAT2;H7C5V3;E5RK86	FALSE	0.08642	Full model
77	0.1487	5.872	0.1027	0.4257	treatmentDRB	DAP3	P51398;V9GZ03;V9GYL9;V9GYJ9	FALSE	0.9886	Full model
78	0.09005	5.503	0.3778	0.7176	treatmentDRB	MRPS30	Q9BUN6;Q53H77;Q9NP92;Q53GN7	FALSE	0.4227	Full model
79	0.04211	5.699	0.6532	0.8703	treatmentDRB	MRPS31	Q92665	FALSE	0.185	Full model
80	0.1643	5.144	0.1376	0.481	treatmentDRB	MRPS33	A4D1T3;Q3KRB4;Q9Y291;C9JBY7	FALSE	0.8615	Full model
81	0.4094	4.992	0.06271	0.3463	treatmentDRB	MRPS34	P82930;C9JJ19;A4UCR9	FALSE	1.203	Full model
82	0.1036	5.444	0.1807	0.5354	treatmentDRB	MRPS35	P82673	FALSE	0.743	Full model
83	0.07081	5.687	0.3227	0.6806	treatmentDRB	MRPS5	P82675	FALSE	0.4912	Full model
84	0.04834	5.561	0.6541	0.8704	treatmentDRB	MRPS7	A0A024R8L0;J3QLS3;Q9Y2R9;J3QQS1;J3KSI8;J3QKW2	FALSE	0.1844	Full model
85	0.2411	5.699	0.01407	0.1862	treatmentDRB	MRPS9	P82933;Q86WV4	FALSE	1.852	Full model
86	0.1082	4.64	0.3311	0.6876	treatmentDRB	THEX1;ERI1	A0A024R355;Q8IV48	FALSE	0.48	Full model
87	0.3599	5.124	0.007378	0.1456	treatmentDRB	EBP	A0A024QYX0;Q15125;C9J719;C9JJ78;A0A494C0F3	FALSE	2.132	Full model
88	0.2161	3.843	0.43120000000000003	0.7449	treatmentDRB	HMGCR	B2R649;A8KA27;A0A024RAP2;P04035	FALSE	0.3653	Full model
89	0.1289	5.501	0.2409	0.6092	treatmentDRB	HSD17B10	A0A0S2Z410;Q99714;Q5H928;A0A0S2Z434	FALSE	0.6183	Full model
90	0.01431	4.706	0.9001	0.9712	treatmentDRB	BDH2;SLC9B2	A0A024RDG9;Q9BUT1;D6RFG2;D6R9P2;D6R9U8;D6RIR6;B3KY19;A8K5M0;A0A024RDJ8	FALSE	0.04572	Full model
91	0.2972	4.937	0.01037	0.1672	treatmentDRB	HIBADH	P31937;A0A024RA75	FALSE	1.984	Full model
92	-0.4541	4.354	0.01052	0.1672	treatmentDRB	HIBCH	B9A058;A0A140VJL0;Q6NVY1;H7C126;F8W8A6	FALSE	1.978	Full model
93	-0.03544	5.392	0.7894	0.9258	treatmentDRB	ACAA2	B2RB23;P42765;A0A0B4J2A4;B3KNP8;K7EME0	FALSE	0.1027	Full model
94	0.01546	5.531	0.8426	0.9465	treatmentDRB	ACAA1	A0A024R2M6;P09110;C9JDE9;Q8NCW8;B4DEN6;H7C131;A0A140VJX0	FALSE	0.07437	Full model
95	0.1087	4.5	0.4361	0.748	treatmentDRB	KDSR;FVT1	K7ERC8;A0A024R292;Q06136;K7EQS7	FALSE	0.3605	Full model
96	0.0565	5.006	0.598	0.8417	treatmentDRB	MPST	A0A140VJX3;P25325;Q2VEU1;B1AH49;Q59HD5	FALSE	0.2233	Full model
97	0.1232	4.389	0.4673	0.7683	treatmentDRB	AKR1D1	Q96LK9;P51857	FALSE	0.3304	Full model
98	-0.1421	5.382	0.04565	0.3043	treatmentDRB	PDPK1;PkB-like 1;PDPK2P;PkB-like 2	E9PER6;O15530;Q53HJ9;Q9UPJ8;Q6A1A2;Q9UPJ7	FALSE	1.341	Full model
99	-0.05319	5.326	0.5904	0.8383	treatmentDRB	HEL20;BPNT1	V9HWF9;O95861;A6NF51;F8VZG4;F8W1J0	FALSE	0.2289	Full model
100	0.1533	5.506	0.05178	0.3215	treatmentDRB	MRPL1	Q9BYD6;A0PJ79;H0Y8N7	FALSE	1.286	Full model
101	-0.1684	4.785	0.4712	0.7717	treatmentDRB	MRPL10	B4DEH0;Q7Z7H8	FALSE	0.3268	Full model
102	0.1115	5.391	0.5121	0.7976	treatmentDRB	MRPL11	Q9Y3B7;Q53G19	FALSE	0.2906	Full model
103	-0.1593	5.299	0.5744	0.8311	treatmentDRB	MRPL7/L12;MRPL12	Q96Q74;P52815	FALSE	0.2407	Full model
104	0.354	5.269	0.0371	0.2802	treatmentDRB	MRPL13	Q9BYD1;E5RJI7	FALSE	1.431	Full model
105	0.227	5.266	0.05045	0.3196	treatmentDRB	MRPL14	A0A024RD78;Q6P1L8	FALSE	1.297	Full model
106	0.01935	5.813	0.8339	0.9426	treatmentDRB	MRPL15	B2R739;Q9P015;E5RIZ4;E5RHF4	FALSE	0.07891	Full model
107	0.06969	5.488	0.4625	0.7653	treatmentDRB	MRPL16	Q9NX20	FALSE	0.3349	Full model
108	0.3413	4.177	0.1614	0.5144	treatmentDRB	MRPL17	E9PKV2;Q9NRX2	FALSE	0.7921	Full model
109	0.3143	4.611	0.1709	0.5273	treatmentDRB	MRPL18	A8K9D2;Q9H0U6	FALSE	0.7673	Full model
110	0.1509	5.47	0.1617	0.5144	treatmentDRB	MRPL19	A8K5D5;P49406;B4DIG4;S4R3W9;A0A0A0MRF4	FALSE	0.7912	Full model
111	0.165	5.203	0.1778	0.533	treatmentDRB	MRPL2	Q5T653;C9IY40;B4DVE2	FALSE	0.75	Full model
112	0.2263	5.627	0.2399	0.6081	treatmentDRB	MRPL20	Q9BYC9	FALSE	0.62	Full model
113	0.2233	5.351	0.114	0.4473	treatmentDRB	MRPL21	Q7Z2W9;A0A024R5G7;B4DXI4;F5H7V8;H3BUY0	FALSE	0.9431	Full model
114	0.0359	5.255	0.7553	0.9153	treatmentDRB	MRPL22	J3KQY1;E7ESL0;Q9NWU5	FALSE	0.1219	Full model
115	0.1672	4.54	0.486	0.7819	treatmentDRB	MRPL23	H7C2P7;B2R9J4;A0A024RCB2;A6NJD9;A8MVT4;A8MYK1;Q16540	FALSE	0.3134	Full model
116	0.0546	5.447	0.5933	0.8397	treatmentDRB	MRPL24	Q96A35	FALSE	0.2267	Full model
117	-0.003577	5.29	0.9787	0.9922	treatmentDRB	MRPL27	Q9P0M9;D6RAN8;H7C5U8	FALSE	0.009337	Full model
118	0.09736	5.41	0.5502	0.8184	treatmentDRB	MRPL28	Q13084;A2IDC6;Q4TT37;A2IDC7	FALSE	0.2595	Full model
119	0.07812	5.623	0.3913	0.7232	treatmentDRB	MRPL3	H0Y9G6;E7ETU7;B4DKM0;P09001;E9PF06;D6RC14;B4DW56	FALSE	0.4075	Full model
120	0.04084	5.729	0.748	0.9127	treatmentDRB	MRPL30	Q8TCC3;B8ZZV5	FALSE	0.1261	Full model
121	0.3214	4.34	0.1601	0.5135	treatmentDRB	MRPL32	A4D1V4;Q9BYC8	FALSE	0.7955	Full model
122	0.02528	5.539	0.7454	0.9115	treatmentDRB	MRPL37	Q9BZE1;S4R369	FALSE	0.1276	Full model
123	0.1948	4.913	0.239	0.608	treatmentDRB	MRPL38	B2R894;Q96DV4	FALSE	0.6216	Full model
124	0.02238	5.69	0.8676	0.9564	treatmentDRB	MRPL39	Q9NYK5;C9JG87	FALSE	0.06167	Full model
125	0.2719	5.082	0.1297	0.4721	treatmentDRB	MRPL4	K7ES61;A0A024R7C5;X6RAY8;Q9BYD3;K7EKI4;K7ELF1;K7ELQ0	FALSE	0.8869	Full model
126	0.07453	5.592	0.5484	0.8176	treatmentDRB	MRPL40	Q9NQ50	FALSE	0.2609	Full model
127	0.04895	4.563	0.7605	0.9164	treatmentDRB	MRPL41	Q8IXM3	FALSE	0.1189	Full model
128	-0.7056	3.973	0.03552	0.2741	treatmentDRB	MRPL42	S4R360;J3KPP0;A0A024RBG3;S4R2Z7;Q9Y6G3	FALSE	1.45	Full model
129	0.0752	5.213	0.4602	0.7647	treatmentDRB	MRPL43	H0Y6Y8;B1AL05;Q8N983;M0R051;H0YBU8	FALSE	0.337	Full model
130	0.04138	5.777	0.6436	0.8648	treatmentDRB	MRPL44	A0A024R473;Q9H9J2	FALSE	0.1914	Full model
131	0.2313	5.448	0.07057	0.3623	treatmentDRB	MRPL45	A0A087X2D5;B4DEF8;Q9BRJ2;A0A0G2JMS5;A0A087WU62	FALSE	1.151	Full model
132	0.105	5.143	0.5197	0.8025	treatmentDRB	MRPL46	Q9H2W6	FALSE	0.2842	Full model
133	0.09312	5.205	0.6112	0.849	treatmentDRB	MRPL47	Q9HD33	FALSE	0.2138	Full model
134	0.11	5.155	0.3665	0.7104	treatmentDRB	MRPL48	F5H702;Q96GC5;F5H8D0	FALSE	0.436	Full model
135	0.1243	5.636	0.4354	0.7475	treatmentDRB	MRPL49	A0A024R578;Q13405;H0YDP7;Q59GE9	FALSE	0.3612	Full model
136	0.03037	4.826	0.8828	0.9629	treatmentDRB	MRPL50	Q8N5N7	FALSE	0.05414	Full model
137	0.4478	4.3	0.06222	0.3456	treatmentDRB	MRPL53	Q96EL3	FALSE	1.206	Full model
138	0.2246	4.851	0.1274	0.4673	treatmentDRB	MRPL55	A0A024R3R0;Q7Z7F7;X6R631;X6RIW1	FALSE	0.8949	Full model
139	0.1232	5.777	0.261	0.6276	treatmentDRB	MRPL9	Q9BYD2;Q5SZR1;A0A1W2PQB6;A0A1W2PS92;B4DUJ1;A0A1W2PPE5;B4DDZ7	FALSE	0.5833	Full model
140	-0.1527	5.317	0.03508	0.2725	treatmentDRB	ALDH9A1	P49189;B4DE91;B4DX14	FALSE	1.455	Full model
141	-0.05392	6.785	0.5941	0.8399	treatmentDRB	RPS10;RPS10-NUDT3	P46783;F6U211;Q59GE4;A0A2R8Y7H1;A0A2R8YFH6;A0A1W2PQS6;S4R435;A0A2R8Y6L3	FALSE	0.2262	Full model
142	-0.2982	6.258	0.006231	0.1319	treatmentDRB	RPS11	P62280;M0QZC5	FALSE	2.205	Full model
143	-0.04545	5.874	0.704	0.8919	treatmentDRB	RPS12	P25398	FALSE	0.1524	Full model
144	0.05958	6.787	0.8135	0.9346	treatmentDRB	RPS13	P62277;J3KMX5	FALSE	0.08963	Full model
145	-0.0167	6.305	0.9058	0.9734	treatmentDRB	RPS14	A0A2R8Y811;P62263;E5RH77	FALSE	0.04299	Full model
146	-0.05034	5.864	0.7197	0.8993	treatmentDRB	RPS15	K7ELC2;P62841;K7EM56;A0A0B4J2B4;S4R417;K7EQJ5;K7EJ78	FALSE	0.1429	Full model
147	-0.07649	6.251	0.5143	0.7995	treatmentDRB	hCG_1994130;RPS15A	B2R4W8;P62244;A8K7H3;I3L3P7;I3L246	FALSE	0.2888	Full model
148	-0.1086	6.862	0.2605	0.6274	treatmentDRB	RPS16	P62249;M0R210;M0R3H0	FALSE	0.5841	Full model
149	-0.03908	6.473	0.7378	0.9079	treatmentDRB	RPS17	H3BNC9;P08708;H0YN88;A0A075B716	FALSE	0.1321	Full model
150	0.02748	6.864	0.8369	0.944	treatmentDRB	RPS18	P62269	FALSE	0.07732	Full model
151	-0.1322	6.707	0.4309	0.7449	treatmentDRB	RPS19	B0ZBD0;Q8WVX7;P39019;M0R2L9;M0QXK4;M0QYF7;M0R140	FALSE	0.3656	Full model
152	-0.1591	7.034	0.02172	0.2205	treatmentDRB	RPS2;rps2;OK/KNS-cl.7	P15880;Q8N5L9;Q8J014;Q6IPX5;Q3KQT6;H0YEN5;E9PQD7;E9PMM9;I3L404;E9PPT0;Q8NI61;Q9BSW5	FALSE	1.663	Full model
153	-0.04316	6.365	0.7357	0.9063	treatmentDRB	RPS20	P60866;E5RIP1;E5RJX2;G3XAN0	FALSE	0.1333	Full model
154	-0.2032	5.883	0.09772	0.419	treatmentDRB	RPS21	Q8WVC2;Q6FGH5;P63220;Q9BYK1	FALSE	1.01	Full model
155	-0.2183	6.3	0.1686	0.5237	treatmentDRB	RPS23	A8K517;P62266;D6RD47	FALSE	0.773	Full model
156	-0.03095	6.101	0.7105	0.895	treatmentDRB	RPS24	E7ETK0;A0A2R8Y849;A0A087WUS0;A0A2R8YD14;P62847;A0A2R8Y8A0	FALSE	0.1484	Full model
157	0.09423	6.303	0.5702	0.8278	treatmentDRB	RPS25	P62851	FALSE	0.244	Full model
158	-0.1005	7.269	0.3955	0.725	treatmentDRB	RPS26;RPS26P11	A0A024RB14;P62854;Q75MH1;Q5JNZ5	FALSE	0.4028	Full model
160	-0.2376	6.02	0.00531	0.122	treatmentDRB	RPS27	P42677	FALSE	2.275	Full model
161	-0.2095	5.951	0.04459	0.3018	treatmentDRB	RPS27L	H0YMV8;Q71UM5;C9JLI6	FALSE	1.351	Full model
162	0.1708	5.478	0.2673	0.6347	treatmentDRB	RPS28	B2R4R9;P62857	FALSE	0.5731	Full model
163	-0.135	7.284	0.1035	0.4273	treatmentDRB	RPS3	P23396;Q53G83;E9PL09;F2Z2S8;H0YCJ7;E9PPU1;H0YF32;A7E2S3;E9PK82;E9PJH4;E9PQ96	FALSE	0.9849	Full model
164	-0.1063	6.352	0.7555	0.9153	treatmentDRB	FAU	E9PR30;P62861	FALSE	0.1218	Full model
165	-0.05402	7.376	0.5039	0.7939	treatmentDRB	RPS3A	Q6NXR8;P61247;A8K4W0;D6RAT0;D6RG13;D6RB09;B7Z3M5;E9PFI5;H0Y9Y4;H0Y8L7;D6RAS7	FALSE	0.2977	Full model
166	-0.1498	7.015	0.06805	0.3584	treatmentDRB	RPS4X	Q96IR1;B2R491;P62701;Q53HV1	FALSE	1.167	Full model
167	-0.1756	6.298	0.03797	0.2819	treatmentDRB	RPS4Y1	C9JEH7;A4FU11;Q496E4;P22090;Q53HI6	FALSE	1.421	Full model
168	0.06934	6.796	0.5463	0.8158	treatmentDRB	RPS5	M0R0F0;A0A024R4Q8;P46782;M0R0R2;M0QZN2;Q53G25	FALSE	0.2626	Full model
169	-0.01533	5.061	0.8695	0.9573	treatmentDRB	RPS6	A2A3R5	FALSE	0.06073	Full model
170	-0.01108	6.573	0.9292	0.9794	treatmentDRB	RPS6	Q96DV6;A2A3R6;P62753	FALSE	0.03188	Full model
171	0.057	7.463	0.6537	0.8704	treatmentDRB	RPS7	P62081;B5MCP9	FALSE	0.1846	Full model
172	0.04992	6.806	0.7415	0.9096	treatmentDRB	RPS8	Q5JR95;Q5JR94;P62241;Q9BS10	FALSE	0.1299	Full model
173	-0.1324	6.789	0.4066	0.7318	treatmentDRB	RPS9	A0A024R4M0;P46781;A5D904;B5MCT8;C9JM19;B7Z732	FALSE	0.3909	Full model
174	-0.05315	6.263	0.6106	0.849	treatmentDRB	RPSA;LOC388524	C9J9K3;Q96RS2;A0A024R2P0;A0A0C4DG17;P08865;F8WD59;A0A024R7P5	FALSE	0.2142	Full model
175	0.0534	5.537	0.7159	0.8977	treatmentDRB	SDF4	A0A024R084;Q9BRK5;A0A024R0A9;H0Y3T6;G3V1E2	FALSE	0.1452	Full model
176	0.007634	5.989	0.8952	0.9691	treatmentDRB	SLC3A2	B4E2Z3;F5GZS6;J3KPF3;P08195;A0A024R599	FALSE	0.04808	Full model
177	-0.03861	6.15	0.3771	0.7173	treatmentDRB	XRN1	Q8IZH2;H7C5E4	FALSE	0.4236	Full model
178	2.485e-4	6.356	0.9976	0.9994	treatmentDRB	XRN2	B3KMC9;Q9H0D6;B4DZC3;B4E0B9	FALSE	0.001037	Full model
179	-0.08545	5.754	0.271	0.6388	treatmentDRB	PRKAA1	Q13131	FALSE	0.567	Full model
181	-0.001742	5.249	0.99	0.9967	treatmentDRB	PRKAB1	B4DVP2;B2R6A0;A0A024RBN1;Q9Y478	FALSE	0.004352	Full model
182	-0.23	4.927	0.07808	0.3807	treatmentDRB	PRKAB2	X5D2Z8;X5D2S2;O43741	FALSE	1.107	Full model
183	-0.05901	5.778	0.3618	0.7087	treatmentDRB	PRKAG1	A0A024R125;P54619;F8VYY9;H0YHF8;H0YIC9	FALSE	0.4415	Full model
184	0.1194	4.186	0.5896	0.8381	treatmentDRB	PRKAG2	A0A494C068;E9PGP6;B7Z6X8;A0A494C123;A0A494C1K7;A0A384MDZ2;A0A090N8Q6;Q9UGJ0	FALSE	0.2294	Full model
185	-0.0518	4.734	0.6007	0.8431	treatmentDRB	AZI2	Q9H6S1;A0A024R2K9;C9JVK8	FALSE	0.2213	Full model
186	0.2981	6.657	0.004454	0.1112	treatmentDRB	NT5E	Q6NZX3;Q53Z63;P21589;B2RBH2;Q96B60	FALSE	2.351	Full model
187	0.06213	4.911	0.5611	0.8219	treatmentDRB	NT5DC1	Q5TFE4;A8K2Z3	FALSE	0.251	Full model
188	-0.005711	5.768	0.9291	0.9794	treatmentDRB	NT5DC2	Q9H857;H7C4G8	FALSE	0.03193	Full model
189	0.004582	4.626	0.9668	0.9879	treatmentDRB	NT5DC3	Q86UY8	FALSE	0.01464	Full model
190	0.1706	5.322	0.06086	0.3443	treatmentDRB	NT5C3;NT5C3A	A0A024RA81;A0A090N7U2;X6RM59;Q9H0P0	FALSE	1.216	Full model
193	0.114	4.747	0.4413	0.7513	treatmentDRB	PRKRIR	A0A140VJQ7;O43422;Q2YDB3;B4DS64	FALSE	0.3553	Full model
194	-0.141	5.47	0.2028	0.5653	treatmentDRB	MPP1	B4E325;Q53F93;Q00013;C9J9J4	FALSE	0.693	Full model
195	-0.1256	5.133	0.2182	0.5838	treatmentDRB	PFKFB3	F2Z2I2;Q5W015;Q5VX20;A0A1W2PR17;Q16875;B7Z8A0;B7Z7U8	FALSE	0.6611	Full model
196	0.2003	4.215	0.2574	0.6262	treatmentDRB	PFKFB4	B7Z5C3;Q66S35;Q16877;Q5XLC3;B2R6L2;C9K0D8	FALSE	0.5893	Full model
197	-0.008818	6.437	0.936	0.98	treatmentDRB	PGD	P52209;B4E2U0;K7EMN2;K7EM49;K7EPF6;B4DV68	FALSE	0.02875	Full model
199	-0.07377	4.287	0.775	0.9205	treatmentDRB	PGLS	A0A0K0K1K7;O95336;M0R261;M0R1L2	FALSE	0.1107	Full model
200	0.1086	6.614	0.1037	0.4273	treatmentDRB	HSPD1	P10809;A0A024R3X4;B3GQS7;B7Z597;B7Z5E7;B7Z4F6	FALSE	0.9842	Full model
201	-0.03479	5.71	0.6669	0.8787	treatmentDRB	TROVE2	A0A024R983;P10155;B3KN94	FALSE	0.176	Full model
202	-0.04646	7.492	0.5563	0.8214	treatmentDRB	RPLP0;RPLP0P6	P05388;A8K4Z4;A0A024RBS2;Q53HW2;Q53HK9;F8VU65;F8VWS0;Q6NSF2;F8VW21;B4E3D5;F8VPE8;G3V210;Q8NHW5;F8VRK7;F8VQY6;F8VS58	FALSE	0.2547	Full model
203	0.3971	4.807	0.3793	0.7189	treatmentDRB	RPLP1	Q7Z612;A0A024R608;P05386;Q6ICQ4	FALSE	0.421	Full model
204	-0.1604	6.345	0.05598	0.3327	treatmentDRB	RPLP2	P05387;A0A024RCA7	FALSE	1.252	Full model
205	0.03328	5.8	0.653	0.8703	treatmentDRB	NMD3	B3KT11;C9JA08;Q96D46;B3KMN5;B4DKU1;C9J0B9	FALSE	0.1851	Full model
206	0.2278	4.766	0.239	0.608	treatmentDRB	RPL10	X1WI28;X5D2T3;P27635	FALSE	0.6216	Full model
207	-0.1385	6.908	0.1733	0.5291	treatmentDRB	RPL10A	P62906;Q1JQ76;A0A024RCW3	FALSE	0.7612	Full model
208	-0.14	7.121	0.1414	0.487	treatmentDRB	RPL11	Q5VVD0;P62913;Q5VVC8;Q08ES8	FALSE	0.8495	Full model
209	-0.01253	6.989	0.8933	0.9681	treatmentDRB	RPL12	P30050;Q59FI9	FALSE	0.04901	Full model
210	-0.1114	6.44	0.4423	0.7521	treatmentDRB	RPL13	Q6NZ55;A8K4C8;P26373;J3QSB4	FALSE	0.3543	Full model
211	-0.1448	6.777	0.2276	0.5943	treatmentDRB	RPL13A;RPL13a	A0A384ME37;P40429;Q5QTS3;M0QYS1;Q53H34;Q8J015;Q0VGL3	FALSE	0.6428	Full model
212	-0.1261	6.545	0.1094	0.4386	treatmentDRB	RPL14	E7EPB3;A0PJ62;B7Z6S8;A8K7N0;Q6IPH7;P50914;A8K3Q9	FALSE	0.961	Full model
213	-0.08686	7.024	0.3673	0.7111	treatmentDRB	RPL17;hCG_24487;RPL17-C18orf32	A0A087WXM6;J3QQT2;J3KRX5;A0A024R261;A0A0A6YYL6;P18621;J3QLC8;A0A0A0MRF8;J3KRB3;A0A087WWH0;J3QS96	FALSE	0.435	Full model
214	-0.00524	6.605	0.9505	0.9847	treatmentDRB	RPL18	A0A024QZD1;J3QQ67;Q07020;Q0QEW2;G3V203;H0YHA7;F8VYV2;F8VUA6;B4DDY5;A0A075B7A0	FALSE	0.02203	Full model
215	-0.1181	6.928	0.1757	0.5319	treatmentDRB	RPL18A	M0R3D6;M0R1A7;M0R117;B4DM74;B2R4C0;Q02543;Q53HD3;Q32XH3;B4DM94;B4DUV3;M0R0P7	FALSE	0.7553	Full model
216	-0.01225	6.535	0.9081	0.9739	treatmentDRB	RPL21	Q6IAX2;P46778;M0R181	FALSE	0.04188	Full model
217	0.1881	5.265	0.1467	0.4951	treatmentDRB	RPL22	K7ERI7;K7EJT5;K7EP65;K7EKS7;K7ELC4;K7EMH1;Q7Z4W8;P35268	FALSE	0.8335	Full model
218	0.02911	5.946	0.76	0.9163	treatmentDRB	RPL22L1	C9JYQ9;H0Y8C2;Q6P5R6	FALSE	0.1192	Full model
219	-0.05436	6.768	0.5211	0.8025	treatmentDRB	RPL23	Q9BTQ7;A0A024R1Q8;P62829;J3KT29;J3KTJ3	FALSE	0.2831	Full model
220	-0.1111	6.98	0.1794	0.534	treatmentDRB	RPL23A	P62750;H7BY10;K7EJV9;K7ERT8;A8MUS3;K7EMA7	FALSE	0.7462	Full model
221	0.01584	5.999	0.858	0.953	treatmentDRB	RPL24;HEL-S-310	C9JXB8;C9JNW5;V9HW01;P83731	FALSE	0.06652	Full model
222	-0.2899	6.424	0.001425	0.06131	treatmentDRB	RPL26;hCG_26523	Q6IBH6;P61254;J3QRI7;J3QQQ9;J3QQV1;J3QRC4;A0A024RBF6	FALSE	2.846	Full model
223	0.09887	5.356	0.5946	0.8399	treatmentDRB	RPL26L1	Q9UNX3;E5RIT6	FALSE	0.2258	Full model
224	-0.02083	5.991	0.816	0.9348	treatmentDRB	RPL27	E4W6B6;B2R4D8;A0A024R1V4;P61353;K7ELC7	FALSE	0.08832	Full model
225	-0.3165	6.46	2.664e-4	0.02515	treatmentDRB	L27a;RPL27A	Q9BQQ5;E9PLL6;Q6NZ52;P46776;E9PJD9	FALSE	3.574	Full model
226	0.08115	6.526	0.4811	0.7782	treatmentDRB	RPL28	H0YKD8;P46779;H0YMF4;Q59F34	FALSE	0.3178	Full model
227	-0.2003	6.75	0.1283	0.4696	treatmentDRB	RPL29	A0A024R326;Q6IPI1;A0A3B3ITT5;P47914	FALSE	0.8917	Full model
228	-0.1018	6.788	0.1617	0.5144	treatmentDRB	RPL3;rpl3	P39023;Q8TBW1;B3KS36;Q96QL0;Q9NY85;G5E9G0;Q9BT63;H7C422;H7C3M2;Q49AJ9	FALSE	0.7912	Full model
229	0.02676	6.305	0.7225	0.901	treatmentDRB	RPL30	A0A024R9D3;P62888;E5RI99;A0A0C4DH44	FALSE	0.1412	Full model
230	-0.09378	7.085	0.2878	0.6546	treatmentDRB	RPL31	B2R4C1;P62899;H7C2W9;C9JU56;B7Z4E3;B7Z4C8;Q76N53	FALSE	0.5409	Full model
231	0.005743	6.458	0.9695	0.9891	treatmentDRB	RPL32	D3YTB1;A0A024R2G7;F8W727;P62910	FALSE	0.01344	Full model
232	-0.277	6.082	0.02856	0.2504	treatmentDRB	RPL34	P49207;A0A024RDH8	FALSE	1.544	Full model
233	0.388	5.814	0.3214	0.6798	treatmentDRB	RPL35;LOC154880	P42766;F2Z388;A4D2M5;A0A024R866	FALSE	0.493	Full model
234	-0.05398	6.161	0.722	0.9007	treatmentDRB	RPL35A	C9K025;P18077;F8WBS5;F8WB72	FALSE	0.1415	Full model
235	0.1327	5.881	0.421	0.7394	treatmentDRB	RPL36	Q9Y3U8	FALSE	0.3757	Full model
236	-0.3207	5.153	0.06646	0.3553	treatmentDRB	RPL36A;RPL36A-HNRNPH2	H0Y5B4;H7BZ11;J3KQN4;P83881;H7BY91;H0Y3V9	FALSE	1.177	Full model
237	-0.1383	6.385	0.09923	0.422	treatmentDRB	RPL36AL	Q969Q0;B2R4V2	FALSE	1.003	Full model
238	-0.04513	5.57	0.8	0.9293	treatmentDRB	RPL37	P61927;D6RG19;A0A024R0A2	FALSE	0.09692	Full model
239	-0.1059	6.232	0.2121	0.5755	treatmentDRB	RPL37A	C9J4Z3;P61513;G5E9R3;M0R0A1;Q6P4E4;E9PEL3;M0R2L6	FALSE	0.6735	Full model
240	0.1854	6.459	0.3669	0.7107	treatmentDRB	RPL38	A0A024R8P8;P63173;J3KT73;J3QL01;J3KSP2	FALSE	0.4354	Full model
241	-0.09141	7.31	0.3189	0.677	treatmentDRB	RPL4	Q59GY2;P36578;B4DMJ6;Q53G74;H3BM89;B4DFI6;B4DMJ2	FALSE	0.4963	Full model
242	-0.1262	6.645	0.1669	0.5219	treatmentDRB	RPL5	A2RUM7;P46777;A0A2R8Y6J3;B3KTM6	FALSE	0.7775	Full model
243	-0.2058	6.854	0.0019	0.06909	treatmentDRB	RPL6	Q8TBK5;Q8N5Z7;A0A024RBK3;Q9HBB3;Q02878;B2R4K7;B4DRX3	FALSE	2.721	Full model
244	0.1892	6.966	0.2905	0.657	treatmentDRB	RPL7	P18124;A0A024R814;A8MUD9	FALSE	0.5368	Full model
245	-0.7802	5.812	1.137e-6	5.472e-4	treatmentDRB	RPL7L1	A0A024RD36;Q6DKI1;R4GMU7;B7Z4G0	TRUE	5.944	Full model
246	-0.172	7.002	0.01691	0.2032	treatmentDRB	RPL7A;RP-L7a	P62424;Q5T8U3;Q9BY74;Q5T8U2	FALSE	1.772	Full model
247	0.01765	6.572	0.9151	0.9753	treatmentDRB	RPL8	P62917;E9PKZ0;E9PP36;G3V1A1;B4DVG7;E9PKU4	FALSE	0.03855	Full model
248	-0.01492	7.169	0.8638	0.9547	treatmentDRB	RPL9	Q53Z07;P32969;D6RAN4;A0A2R8Y5Y7;B4E1M5;E7ESE0;B4DLV8;H0Y9V9	FALSE	0.06359	Full model
249	0.01047	5.654	0.8982	0.9703	treatmentDRB	NIP7	Q9Y221;J3QLW7;B3KM49	FALSE	0.04662	Full model
250	0.01	5.605	0.9398	0.9811	treatmentDRB	DHCR7	Q9UBM7;A0A024R5F7;A0A1Y1B909;A8K0D2;E9PM00;X5DNI9;X5DRD7;E9PJ54;X5D9E1;A0A0S2Z3S3	FALSE	0.02696	Full model
251	-0.01722	4.543	0.9097	0.9742	treatmentDRB	NUDT1	A0A024R819;A0A024R858;P36639	FALSE	0.04111	Full model
252	0.09545	4.929	0.5052	0.7949	treatmentDRB	MMP2	A0A024R6R4;P08253;H3BS34	FALSE	0.2966	Full model
253	-0.07892	7.312	0.3137	0.674	treatmentDRB	HSPA5;HEL-S-89n	P11021;V9HWB4	FALSE	0.5034	Full model
254	-0.1583	5.374	0.014	0.1856	treatmentDRB	MEPCE	Q7L2J0;A8K5Q1	FALSE	1.854	Full model
255	-0.4134	5.197	0.001981	0.07067	treatmentDRB	ADAMTS1;DKFZp686E01144	B2RB33;Q8NE26;Q5HYL0;Q9UHI8	FALSE	2.703	Full model
257	-0.3663	3.764	0.3284	0.6858	treatmentDRB	ADAMTS2	A0A1B0GTY3;O95450	FALSE	0.4836	Full model
259	0.1117	5.204	0.1259	0.4666	treatmentDRB	AKAP1	A0A140VK05;Q92667;B4DN86;I3L0W0	FALSE	0.8999	Full model
260	-0.02016	4.47	0.8792	0.9614	treatmentDRB	AKAP10	A0A0S2Z4Y8;A0A0S2Z4Z7;O43572;E7EMD6;Q2XPN4	FALSE	0.05592	Full model
261	-0.2157	5.296	0.05742	0.3347	treatmentDRB	AKAP11	Q9UKA4	FALSE	1.241	Full model
262	-0.11	5.954	0.06508	0.3519	treatmentDRB	AKAP12	Q02952	FALSE	1.187	Full model
263	-0.2204	5.789	0.001311	0.05926	treatmentDRB	AKAP13	A0A2X0SF55;Q12802;B7ZW05;A0A087WTD7;A8MYJ1	FALSE	2.882	Full model
264	0.05647	5.611	0.4832	0.7799	treatmentDRB	AKAP17A;SFRS17A	Q02040;X6RAJ1;Q05DA9	FALSE	0.3158	Full model
265	0.02406	6.421	0.6807	0.8847	treatmentDRB	hCG_28765;AKAP2	A0A024R152;A0A024R167;B4E2K2;Q9Y2D5;C9JVY5	FALSE	0.167	Full model
266	0.2629	3.763	0.3125	0.6733	treatmentDRB	AKAP4	A0A075B6R4;A8K8U8;A0A384MQY7;Q5JQC9	FALSE	0.5052	Full model
267	-0.2051	5.837	0.01966	0.2119	treatmentDRB	AKAP8;DKFZp586B1222	O43823;Q8NE02;Q9UG73	FALSE	1.707	Full model
268	-0.2276	5.815	0.01092	0.1696	treatmentDRB	AKAP8L	Q9ULX6;A0A140VKH3	FALSE	1.962	Full model
269	-0.02389	6.499	0.6897	0.8881	treatmentDRB	AKAP9	Q99996;A0A0A0MRF6;A0A0A0MRE9;Q96KG3	FALSE	0.1614	Full model
270	-0.2353	3.96	0.1762	0.5319	treatmentDRB	ADCK4	Q96D53;A0A024R0Q9	FALSE	0.7541	Full model
271	-0.06625	4.052	0.7766	0.9212	treatmentDRB	ABL2	P42684	FALSE	0.1098	Full model
272	0.1175	4.369	0.4262	0.7418	treatmentDRB	ABHD16A;BAT5	A8K0A4;A0A1U9X777;A0A0G2JJD3;O95870;A0A0G2JI89;B3KNX9	FALSE	0.3704	Full model
273	-0.09751	5.606	0.1051	0.4302	treatmentDRB	ABI1	B6VEX5;B6VEX4;B6VEX3;A0A0A0MRT6;Q8IZP0;Q59G41	FALSE	0.9785	Full model
274	0.1009	4.79	0.6542	0.8704	treatmentDRB	ABI2;ABI-2	Q9NYB9;F8WAL6;A0A0C4DG21;E7EP65;E7EW77;E9PEZ7;B7Z836;Q53RS4	FALSE	0.1843	Full model
275	-0.13	5.62	0.02991	0.2548	treatmentDRB	ASPM	Q8IZT6;B3KWI2	FALSE	1.524	Full model
276	-0.1641	4.813	0.1684	0.5236	treatmentDRB	ZFYVE19	H3BRF9;Q96K21;H3BN64;H3BRM1	FALSE	0.7737	Full model
277	0.18	5.928	9.546e-4	0.04927	treatmentDRB	AIM1	A0A0J9YWL0;Q9Y4K1;B3KPT0;B3KWJ0	FALSE	3.02	Full model
278	-0.08571	5.47	0.1712	0.5281	treatmentDRB	AACS	A0A024RBV2;Q86V21	FALSE	0.7664	Full model
279	-0.1318	5.437	0.1026	0.4256	treatmentDRB	ILVBL	A1L0T0;M0R026;Q59GP4;E9PJS0	FALSE	0.9889	Full model
280	-0.07795	5.731	0.5224	0.803	treatmentDRB	ACAT2	Q9BWD1;Q59GW6;A8K4W5	FALSE	0.282	Full model
281	0.2256	6.011	0.01257	0.1786	treatmentDRB	ACAT1	A0A140VJX1;P24752	FALSE	1.901	Full model
282	-0.06236	6.261	0.2189	0.5847	treatmentDRB	ACACA	Q13085;A2NX49	FALSE	0.6597	Full model
283	-0.2131	5.497	0.1904	0.5483	treatmentDRB	ACACB	O00763	FALSE	0.7204	Full model
284	-0.09092	4.317	0.3839	0.72	treatmentDRB	ACSS2;DKFZp762G026	Q96FY7;Q4G0E8;Q6DKJ3;Q9NR19;B3KUV2;Q9H9U4;Q68CU9;H0UIA1	FALSE	0.4158	Full model
285	0.08571	4.804	0.5696	0.8278	treatmentDRB	SLC33A1	O00400;A0A2R8Y5I5;A0A2R8YF57	FALSE	0.2444	Full model
287	0.04303	6.068	0.6003	0.8428	treatmentDRB	DLAT	Q86YI5;A0A024R3D8;P10515;B4DJX1;E9PEJ4;B4DLQ2;H0YDD4;B4DS43	FALSE	0.2216	Full model
288	0.01629	5.215	0.8564	0.9526	treatmentDRB	FIBP	Q53F51;O43427;H0YCE7;E9PSD3	FALSE	0.0673	Full model
289	-0.0244	5.285	0.7681	0.9182	treatmentDRB	ANP32A	H0YN26;Q6PKH8;Q08AJ6;A0A384P5U2;P39687;Q3KPI8	FALSE	0.1146	Full model
290	0.04003	5.14	0.7047	0.8919	treatmentDRB	ANP32B	Q53F35;Q92688	FALSE	0.152	Full model
291	-0.1069	6.205	0.213	0.5775	treatmentDRB	ANP32E	Q53F20;Q9BTT0;Q5TB19;B4E0D5;E9PLC4	FALSE	0.6715	Full model
292	0.1304	5.745	0.1358	0.4808	treatmentDRB	ACO2	B4DZ08;B2RBW5;A0A0K0K1H7;A2A274;Q99798;B4DJW1;B4DEC3;B4DW08;Q71UF1	FALSE	0.867	Full model
293	0.07384	5.865	0.1677	0.5229	treatmentDRB	HEL60;ACO1;IRP1	V9HWB7;P21399;Q9HBB2;Q59FI0	FALSE	0.7754	Full model
294	-0.1081	6.153	0.2934	0.6583	treatmentDRB	AFAP1	Q8N556	FALSE	0.5326	Full model
295	0.1693	4.127	0.3446	0.6953	treatmentDRB	AFAP1L1	B4E0C1;Q8TED9	FALSE	0.4627	Full model
296	0.2217	4.421	0.1028	0.426	treatmentDRB	ABLIM1	B3KSG3;F8W8M4;A0A2Z4N5U1;A0A0A0MRL6;A0A3B3IS55;O14639;A0A494C1P1;A0A494C1G0;B7Z4H1;B4DQA3;J3QSX6;H0Y7N6;F6XFR5	FALSE	0.988	Full model
297	0.01439	6.016	0.8587	0.953	treatmentDRB	ABLIM3	A0A0C4DGA7;O94929	FALSE	0.06618	Full model
298	-0.1047	6.518	0.1362	0.4808	treatmentDRB	ANLN	A0A024RA49;Q9NQW6;A8K5D9	FALSE	0.8657	Full model
299	0.1187	6.062	0.1647	0.5181	treatmentDRB	ACTL6A;BAF53A	O96019;Q53FS0;Q6FI97	FALSE	0.7833	Full model
300	0.008136	5.819	0.9306	0.9794	treatmentDRB	ACTR10	B2RDG9;Q9NZ32;Q05DQ7;Q53HF6;Q53H79;Q86TY2;V9GYX7	FALSE	0.03123	Full model
301	-0.1108	6.221	0.2431	0.6109	treatmentDRB	ACTR2	P61160;B4DHK9	FALSE	0.6142	Full model
302	0.01981	5.014	0.9531	0.9849	treatmentDRB	HEL-68;ARPC1A	Q53GB6;A0A0K0K1L3;V9HVZ6;Q92747;Q59GQ0	FALSE	0.02087	Full model
303	-0.07018	5.728	0.5431	0.8142	treatmentDRB	ARPC1B	A4D275;O15143	FALSE	0.2651	Full model
304	-0.0262	6.563	0.7266	0.9023	treatmentDRB	ARPC2	Q53R19;O15144;A0A024R408;Q9BXV5	FALSE	0.1387	Full model
305	-0.04916	6.52	0.7143	0.8971	treatmentDRB	ARPC3	B2R4D5;O15145;B4DM63;Q2LE71	FALSE	0.1461	Full model
306	0.01415	5.779	0.9464	0.9841	treatmentDRB	ARPC4-TTLL3;ARPC4	F8WCF6;P59998;H7C0A3	FALSE	0.02391	Full model
307	0.01494	5.77	0.8783	0.9611	treatmentDRB	ARPC5	O15511;B1ALC0	FALSE	0.05634	Full model
308	0.05223	5.377	0.7686	0.9182	treatmentDRB	ARPC5L	A0A024R897;B3KPC7;Q9BPX5	FALSE	0.1143	Full model
309	-0.1455	6.442	0.04418	0.3003	treatmentDRB	ACTR3	B4DXW1;Q59FV6;A0A024RAI1;P61158;B4DTI0;B4DT29	FALSE	1.355	Full model
310	0.1665	4.526	0.149	0.4978	treatmentDRB	ACTR5	Q9H9F9	FALSE	0.8269	Full model
311	0.0955	5.182	0.09436	0.4148	treatmentDRB	ACTR6	Q9GZN1;F8W057;F8VP72;F8W043;F8W0Q1;Q9P0A0;F8VRL1;G3V1Y1	FALSE	1.025	Full model
312	-0.0017	5.555	0.9774	0.9917	treatmentDRB	ACTR8	Q9H981;H0Y849	FALSE	0.009936	Full model
313	-0.3005	5.356	0.2436	0.611	treatmentDRB	ACTA2;ACTG2	D2JYH4;P62736;P63267;B3KW67;B3KUD3;Q13707	FALSE	0.6133	Full model
314	0.1108	8.205	0.2503	0.6181	treatmentDRB	ACTG1;ACTB;PS1TP5BP1	P63261;P60709;Q1KLZ0;Q53G76;Q53G99;Q53GK6;Q8WVW5;B4E335;B4E3A4;B4DVQ0;A0A2R8Y793;B4DW52;I3L1U9;I3L3I0;Q6PJ43;B7ZAP6;B3KWQ3;I3L4N8	FALSE	0.6016	Full model
315	-0.1304	6.298	0.1012	0.4234	treatmentDRB	PC4;SUB1	Q6IBA2;P53999;Q59G24;B7Z1Z0	FALSE	0.995	Full model
316	0.191	4.495	0.4643	0.7665	treatmentDRB	AMBRA1	A0A075B6T1;B4DZ97;Q9C0C7	FALSE	0.3332	Full model
317	-0.08386	5.766	0.06465	0.3512	treatmentDRB	TRIP4	Q15650;H0YL91	FALSE	1.189	Full model
318	-0.1249	5.637	0.05326	0.3256	treatmentDRB	ASCC1	A0A024QZM0;B7Z518;B3KU20;H0YCB3;Q8N9N2;H0YE76;E9PM82	FALSE	1.274	Full model
319	-0.1181	5.744	0.1013	0.4236	treatmentDRB	ASCC2	A0A024R1F9;Q9H1I8;A0A024R1E1;Q53H58;Q53G98	FALSE	0.9944	Full model
320	-0.0712	6.436	0.1111	0.442	treatmentDRB	ASCC3	Q8N3C0	FALSE	0.9543	Full model
321	-0.07099	5.255	0.387	0.7207	treatmentDRB	ATF7IP	Q6VMQ6;A0A024RAY1;B3KQF8;B3KNI7	FALSE	0.4123	Full model
322	-0.09481	5.891	0.3065	0.6683	treatmentDRB	AHSA1	O95433;H0YJG7	FALSE	0.5135	Full model
323	-0.2082	5.32	0.1008	0.4232	treatmentDRB	ABT1	A0A024R029;Q9ULW3	FALSE	0.9964	Full model
324	-0.03572	5.914	0.5203	0.8025	treatmentDRB	ABR	Q12979;A0A1C7CYZ0;B7Z7Z1;A0A0G2JQ41;B7Z2X0;B7Z683;Q6ZT60	FALSE	0.2837	Full model
325	-0.7128	5.102	5.514e-5	0.009259	treatmentDRB	RPS19BP1	Q86WX3;A0A024R1T1	TRUE	4.259	Full model
326	0.05791	3.294	0.851	0.9499	treatmentDRB	ACVR1B	P36896	FALSE	0.07005	Full model
327	-0.0665	6.161	0.3519	0.7012	treatmentDRB	ADNP	Q6DHZ8;B2RBM8;Q9H2P0;A0A2R8Y6X0	FALSE	0.4536	Full model
329	0.002337	4.743	0.9842	0.994	treatmentDRB	ACAD11	Q709F0;D6RDI8;F8WEV0	FALSE	0.0069	Full model
330	0.1459	5.377	0.1055	0.4302	treatmentDRB	ACAD9	Q9H845;Q9H9W4;Q59FN3;H0Y8Z9	FALSE	0.9767	Full model
331	0.3835	4.579	0.003064	0.09171	treatmentDRB	SCD	Q59GX7;O00767	FALSE	2.514	Full model
332	0.1821	4.19	0.2479	0.6145	treatmentDRB	ACSF2	E9PF16;B4DTB9;Q96CM8;D6RF87	FALSE	0.6058	Full model
333	-0.1265	5.19	0.2443	0.6113	treatmentDRB	ACBD5;KIAA1996	B7Z2R7;B7Z9D0;Q8NCM9;Q5T8D3;B7Z2A7;X6RDD7;Q5T8E0	FALSE	0.6121	Full model
334	0.1949	5.101	0.1282	0.4696	treatmentDRB	ACBD6	B2RAA8;A0A024R915;Q9BR61;A0A2R8Y544	FALSE	0.8922	Full model
335	-0.2203	4.745	0.4174	0.7371	treatmentDRB	DBI	P07108;B8ZWD1;A0A024RAF2;A0A0A0MTI5;B8ZWD9	FALSE	0.3795	Full model
336	0.126	4.775	0.4435	0.7527	treatmentDRB	LPGAT1	Q92604	FALSE	0.3531	Full model
337	-0.1051	5.88	0.1102	0.4402	treatmentDRB	ACOX1	A0A024R8T3;A0A024R8L7;Q15067;B4DU07	FALSE	0.9577	Full model
338	-0.1108	4.159	0.4627	0.7653	treatmentDRB	ACOT1;ACOT2	E9KL42;B4DV16;A1L172;A0A087X0W7;A0A087WT95;Q86TX2;P49753;G3V4F2;B7ZMC1	FALSE	0.3347	Full model
339	0.2327	4.505	0.1086	0.4367	treatmentDRB	ACOT13	Q9NPJ3	FALSE	0.9641	Full model
340	0.2318	5.25	0.01114	0.1702	treatmentDRB	ACOT8;PTE1	E9PJN0;B4DLF4;Q6FHI2;O14734;E9PRD4;H7C5A7;Q9BR14;E9PMC4;E9PIS4;B4DQG0;A0A494C0N6;A8K8X9	FALSE	1.953	Full model
341	0.1327	5.442	0.1607	0.5144	treatmentDRB	ACOT9	Q9Y305;H7C5Q2;Q96EA2	FALSE	0.7939	Full model
342	0.01538	4.667	0.9175	0.9758	treatmentDRB	LYPLA1	A0A087X1K9;E5RGR0;Q6IAQ1;B4DJV9;O75608;B4DP64	FALSE	0.03737	Full model
343	-0.3262	4.908	0.1921	0.5505	treatmentDRB	LYPLA2	A0A140VJC9;O95372;Q5QPQ0	FALSE	0.7164	Full model
344	0.1013	5.404	0.1584	0.5106	treatmentDRB	APEH	A0A024R2U9;C9JIF9;P13798;H7C393;H7C1U0;C9JLK2	FALSE	0.8002	Full model
345	0.2676	5.353	0.0407	0.288	treatmentDRB	AGK;FLJ10842	A0A3B3ISZ0;E9PC15;B4E2Z8;A0A3B3ITD0;A4D1U5;Q53H12;A0A3B3ISY9;E9PG39;B4DR72;A0A3B3ITX7	FALSE	1.39	Full model
346	0.08046	5.49	0.4754	0.7751	treatmentDRB	FAHD1	Q6P587	FALSE	0.323	Full model
347	0.1198	4.149	0.5203	0.8025	treatmentDRB	ADAMTSL1	Q8N6G6;A8K3Q2	FALSE	0.2837	Full model
348	-0.07976	5.488	0.3037	0.6655	treatmentDRB	CRK	L7RT18;A0A0S2Z3Q4;P46108;A0A0S2Z3K9;I3L297	FALSE	0.5176	Full model
349	-0.153	5.324	0.3546	0.703	treatmentDRB	NECAP1	F5GYH1;A0A1W2PRM0;A0A1W2PRL5;A0A1W2PR09;Q8NC96;A0A1W2PR27;A0A1W2PPF5;A0A1W2PRQ7;B4E160	FALSE	0.4503	Full model
350	-0.04747	5.482	0.4918	0.7857	treatmentDRB	NECAP2	Q53FE5;A0A024QZ81;Q9NVZ3;B4DUR7;F6SKB8	FALSE	0.3082	Full model
351	-0.2152	4.854	0.1223	0.4617	treatmentDRB	APRT	P07741;H3BQZ9;H3BQF1;H3BQB1;H3BSW3	FALSE	0.9127	Full model
352	-0.01429	5.257	0.87	0.9573	treatmentDRB	APC;APC variant protein	P25054;A0A224AV41;Q4LE70;A0A224ANK2;A0A384ME03;A8K0K2;E9PFT7	FALSE	0.06049	Full model
353	-0.05013	4.959	0.6111	0.849	treatmentDRB	SLC35B2	B3KVY9;Q8TB61	FALSE	0.2139	Full model
354	0.3525	4.268	0.2636	0.6306	treatmentDRB	SLC35B3	A0A024QZW4;B2R8V5;A0A024R008;Q9H1N7;B4E2F5;B4E1Q6;A0A3B3IRN3	FALSE	0.579	Full model
356	-0.2845	5.263	0.0179	0.206	treatmentDRB	ADK	P55263;A0A140VJE0;Q86U79	FALSE	1.747	Full model
357	1.553	3.694	0.00181	0.06743	treatmentDRB	HYPE;FICD	A0A024RBM8;Q9BVA6	FALSE	2.742	Full model
358	-0.2445	6.402	0.003212	0.09454	treatmentDRB	AHCY	A0A384MTQ3;P23526	FALSE	2.493	Full model
359	-0.2244	4.458	0.2391	0.608	treatmentDRB	AHCY	Q1RMG2	FALSE	0.6214	Full model
360	-0.05631	5.934	0.3489	0.6979	treatmentDRB	AHCYL1;FGFR2-AHCYL1	A0A024R0A8;O43865;Q2NKW8;V5YQL4	FALSE	0.4573	Full model
362	-1.13E-04	3.92	0.9996	0.9999	treatmentDRB	ADCY5	B3KWA8;B7ZB23;B7Z801;B7Z2C7;A0A384P5Q5;O95622;B4DG74	FALSE	1.779e-4	Full model
363	0.03348	4.835	0.8667	0.9561	treatmentDRB	ADCY6	O43306	FALSE	0.06213	Full model
364	0.3674	4.676	1.156e-4	0.0157	treatmentDRB	ADCY9	O60503	FALSE	3.937	Full model
365	0.1338	4.943	0.269	0.6367	treatmentDRB	AK2	F8W1A4;A0A140VK93;P54819;F8VY04;F8VZG5;B4DLK2;G3V213	FALSE	0.5702	Full model
366	-0.03637	5.671	0.7272	0.9023	treatmentDRB	AK1	Q6FGX9;Q53EY8;Q5T9B7;P00568	FALSE	0.1384	Full model
367	-0.115	5.163	0.2769	0.6437	treatmentDRB	AK5	Q9Y6K8;Q8N291	FALSE	0.5576	Full model
368	-0.1223	5.692	0.1079	0.4353	treatmentDRB	ADSL	P30566;A0A1B0GWJ0;Q71UA4;X5D8S6;A0A1B0GTJ7;A0A0A6YY92;B4DP46;A0A096LNY6;B4DUM2;A8K4X6;X5DP48;X5D2Z4;A0A1B0GTG9;A0A1B0GWF8;A0A096LNY5	FALSE	0.9668	Full model
369	-0.1014	6.327	0.2083	0.5714	treatmentDRB	ADSS	A0A024R5Q7;P30520;B4E1L0	FALSE	0.6814	Full model
370	0.201	5.006	0.1365	0.4809	treatmentDRB	B4DNA3	B4DNA3	FALSE	0.865	Full model
371	-0.1927	7.167	0.001198	0.05553	treatmentDRB	CAP1	D3DPU2;B2RDY9;B4DI38;Q01518;B4DNW7;B4DNY3;B4DUZ8	FALSE	2.922	Full model
372	-0.2146	5.736	0.02086	0.2174	treatmentDRB	CAP2;DKFZp686D0714	E9PDI2;P40123;B7Z385;Q5JPJ8;A0A087X0J3;A0A087WZ15;B7Z4M3	FALSE	1.681	Full model
373	-0.03679	5.539	0.6559	0.871	treatmentDRB	MOCS3	O95396	FALSE	0.1832	Full model
375	0.0608	5.457	0.4108	0.7344	treatmentDRB	APMAP	H0Y512;Q9HDC9	FALSE	0.3864	Full model
376	-0.02788	5.012	0.6994	0.8913	treatmentDRB	KIAA0863;ADNP2	A0A024R377;Q6IQ32	FALSE	0.1553	Full model
377	0.02415	5.1	0.8261	0.9388	treatmentDRB	ADPGK;DKFZp667C1917	Q9BRR6;B4DDP8;B4DG35;H3BRS6;Q69YR1	FALSE	0.08299	Full model
378	0.1628	4.595	0.154	0.5055	treatmentDRB	NUDT9	H7C386;Q8NG26;Q96KB3;A0A024RDI6;Q9BW91;D6RAW2	FALSE	0.8126	Full model
379	0.4525	5.204	3.931e-4	0.03281	treatmentDRB	BST1	A0A386NEX7;A6NC48;Q10588;H0Y8G4;H0Y984	FALSE	3.405	Full model
380	-0.03082	6.755	0.6914	0.8886	treatmentDRB	ARF1;ARF3	A0A024R3Q3;P84077;A0A024R0Y6;P61204;B4DEB9;F5H423;B4DJC8;B4DN70;F5H0C7	FALSE	0.1603	Full model
381	-0.4368	6.363	0.09699	0.4181	treatmentDRB	ARF4	P18085;C9JPM4;C9JAK5	FALSE	1.013	Full model
382	0.03196	5.136	0.8172	0.9356	treatmentDRB	ARF5	A4D0Z3;B4DLJ3;P84085;C9J1Z8	FALSE	0.08768	Full model
383	-0.005727	5.589	0.9518	0.9847	treatmentDRB	ARF6	P62330;Q6FH17;Q5U025	FALSE	0.02147	Full model
384	-0.05172	5.892	0.5282	0.8071	treatmentDRB	ARFGAP1	Q8N6T3;Q53F62;F8VWH9;F8W1U7;E5RHC5;E5RHT6	FALSE	0.2772	Full model
385	-0.05131	6.078	0.4586	0.7634	treatmentDRB	ARFGAP2	A0A0D9SF70;Q8N6H7;G5E9L0;E9PQP3;B3KV00;E9PIY6	FALSE	0.3385	Full model
386	-0.1516	6.242	0.0465	0.3069	treatmentDRB	ARFGAP3	A0A024R4U0;Q9NP61;B7Z6L2	FALSE	1.333	Full model
387	-0.122	5.13	0.05469	0.3295	treatmentDRB	GGA1	Q9UJY5;B0QYR6;B3KTE2	FALSE	1.262	Full model
388	0.01954	4.962	0.8246	0.9388	treatmentDRB	GGA2	Q9UJY4	FALSE	0.08375	Full model
389	0.02803	4.904	0.6764	0.8819	treatmentDRB	GGA3	A8K6I6;Q9NZ52;A8K6M0;J3KSS7;B7Z456	FALSE	0.1698	Full model
390	-0.1692	5.968	0.02124	0.2202	treatmentDRB	ARL1	P40616;B4DR16;F8VYN9;B4DZG7	FALSE	1.673	Full model
391	-0.1494	4.393	0.5603	0.8218	treatmentDRB	ARL10	Q8N8L6;Q6PCE2	FALSE	0.2516	Full model
392	0.08388	4.336	0.639	0.8637	treatmentDRB	ARL15	A8K4C1;A0A087WUW9;Q9NXU5;A0A0B4J222	FALSE	0.1945	Full model
393	-0.06973	5.34	0.6668	0.8787	treatmentDRB	hCG_23373;ARL2;ARL2-SNX15	Q53YD8;P36404;V9GYD0;B4DGG0	FALSE	0.176	Full model
394	0.06587	5.562	0.4604	0.7647	treatmentDRB	ARL3	P36405	FALSE	0.3369	Full model
395	-0.2251	4.608	0.07002	0.3613	treatmentDRB	ARL5B	B0YIW9;Q96KC2	FALSE	1.155	Full model
396	0.2986	5.526	0.1155	0.4502	treatmentDRB	ARL6IP4;FLJ00169	F5GYV5;F8WCT1;A0A0C4DH18;H7BZV4;A0A0C4DG62;Q8TEM4;Q66PJ3;B2RE15	FALSE	0.9373	Full model
397	0.2951	4.5	0.2457	0.6128	treatmentDRB	ARL6IP6	Q8N6S5;B3KMZ5	FALSE	0.6096	Full model
398	-0.6661	5.645	0.09553	0.4173	treatmentDRB	ARL8A	B2R7U5;A0A024R977;Q96BM9	FALSE	1.02	Full model
399	-0.112	5.296	0.1363	0.4808	treatmentDRB	NUDT5	A6NFX8;Q9UKK9;A6NJU6;A6NCQ0	FALSE	0.8656	Full model
400	0.2008	4.646	0.5434	0.8145	treatmentDRB	SLC25A4	A8K787;A0A0S2Z3H3;P12235;V9GYG0;A0A0S2Z359;Q59EP7	FALSE	0.2649	Full model
401	0.06349	5.979	0.4286	0.7431	treatmentDRB	SLC25A5	P05141;Q6NVC0	FALSE	0.368	Full model
402	0.07354	6.909	0.4581	0.7634	treatmentDRB	SLC25A6	Q6I9V5;P12236;Q59EI9	FALSE	0.339	Full model
403	0.1623	4.552	0.1395	0.4835	treatmentDRB	ACD	R4GNJ5;A0A3F2YNW4;A0A0C4DGT6;Q96AP0;B4DVI0	FALSE	0.8555	Full model
405	-0.1846	4.113	0.5592	0.8218	treatmentDRB	AFF3	A8K353;B7Z4I6;P51826;Q8NAP7	FALSE	0.2524	Full model
406	0.0917	5.767	0.2399	0.6081	treatmentDRB	AFF4	Q9UHB7	FALSE	0.6199	Full model
407	0.08347	6.169	0.124	0.4639	treatmentDRB	MLLT4	J3KN01;A0A1P7ZIN0;P55196;Q5TIG5	FALSE	0.9067	Full model
408	-0.19	4.165	0.3305	0.6873	treatmentDRB	SSX2IP	B7ZB07;S4R403;B3KSA6;Q9Y2D8	FALSE	0.4808	Full model
409	0.1181	5.719	0.09773	0.419	treatmentDRB	AFG3L2	D3DUJ0;Q8TA92;Q9Y4W6	FALSE	1.01	Full model
410	-0.1001	5.673	0.1775	0.533	treatmentDRB	AKR7A2;HEL-S-166mP;AKR7L	H3BLU7;V9HWA2;O43488;A0A499FJT0;Q8NHP1	FALSE	0.7507	Full model
411	0.3159	4.643	0.02933	0.2521	treatmentDRB	AFTPH;Nbla10388	Q53GW0;Q6ULP2;B8ZZI9;Q3LIF3	FALSE	1.533	Full model
412	0.1479	4.142	0.5582	0.8215	treatmentDRB	AGRN	O00468;A0A087X208;A0A494C1I6	FALSE	0.2532	Full model
413	-0.06072	5.596	0.4988	0.7909	treatmentDRB	AIP	B7SBB1;O00170;D0EKE5;C0JXB8;C8CHN4;C8CK04;C8CK05;D0EKE4;D0EKE6;D5LTB3;G9I2H4;D2CVN5;A5JGZ4;C0JXB9;E9PMH2;D0EKE7	FALSE	0.3021	Full model
414	-0.297	5.121	0.026	0.2408	treatmentDRB	FTS;AKTIP	A0A024R6T5;A0A024R6S6;Q9H8T0;H3BM79	FALSE	1.585	Full model
415	0.1027	5.641	0.1536	0.5052	treatmentDRB	AAAS	Q9NRG9;Q53HS1;F8VZ44;B4DDU7;H3BU82	FALSE	0.8136	Full model
416	0.2174	4.531	0.1975	0.5593	treatmentDRB	GPT2	A0A024R6R2;Q8TD30	FALSE	0.7044	Full model
417	0.08165	3.982	0.8198	0.9365	treatmentDRB	AGXT2	B2RBJ5;Q9BYV1	FALSE	0.08629	Full model
418	-0.105	6.514	0.04531	0.3032	treatmentDRB	AARS	P49588	FALSE	1.344	Full model
419	0.04954	4.842	0.6784	0.8831	treatmentDRB	AARS2	Q5JTZ9	FALSE	0.1685	Full model
420	0.02518	5.64	0.7518	0.9144	treatmentDRB	PTGES3L-AARSD1;AARSD1	C9J5N1;B3KSP9;Q9BTE6	FALSE	0.1239	Full model
421	-0.04084	5.297	0.5227	0.8031	treatmentDRB	HEL-S-165mP;AKR1A1	V9HWI0;P14550	FALSE	0.2817	Full model
422	0.02754	5.795	0.7172	0.8982	treatmentDRB	ALDH16A1	Q8IZ83;B4DVV1;F5H4B6;B4DQ15	FALSE	0.1444	Full model
423	0.07105	4.486	0.7654	0.9181	treatmentDRB	ALDH1B1	P30837;A0A384MTJ7;B4DLJ0	FALSE	0.1161	Full model
424	0.05164	5.481	0.6063	0.8469	treatmentDRB	ALDH2	P05091;A0A384NPN7;Q53FB6;B4YAH7	FALSE	0.2173	Full model
425	0.4481	4.321	7.174e-4	0.04515	treatmentDRB	AKR1B10	O60218	FALSE	3.144	Full model
426	0.1212	5.119	0.1915	0.5496	treatmentDRB	AKR1C1;AKR1C2;AKR1C3	Q04828;H0Y804;P52895;B4DK69;Q59GU2;S4R3Z2;A0A0A0MSS8;P42330;A6NHU4;Q2XPP3	FALSE	0.7178	Full model
427	-0.09126	4.201	0.5983	0.8417	treatmentDRB	GALM;Ibd1	A0A384MDW6;Q96C23;B8ZZ75;H7C320;Q12915	FALSE	0.2231	Full model
428	-0.2999	5.829	0.0116	0.1717	treatmentDRB	AKR1B1	P15121;A0A024R7A8	FALSE	1.935	Full model
429	0.1456	4.595	0.5761	0.8317	treatmentDRB	ALPL	B2R6Q2;A0A024RAG0;P05186;B7Z1D1;Q9UIL5	FALSE	0.2395	Full model
431	0.2698	4.458	0.1169	0.452	treatmentDRB	ALKBH8	Q96BT7;B4DQH3	FALSE	0.9324	Full model
432	-0.07355	5.805	0.2809	0.6468	treatmentDRB	AGPS	O00116;B7Z3Q4;A0A1B0GWA2;A0A2R8YEL0	FALSE	0.5515	Full model
433	0.07948	5.336	0.2837	0.6508	treatmentDRB	RETSAT	Q6NUM9;B4DKE1;H7BZ81;H7BZ16;H7C3J0	FALSE	0.5472	Full model
434	-0.1973	4.261	0.3276	0.6853	treatmentDRB	AAGAB	Q6PD74;H0YL49	FALSE	0.4846	Full model
435	0.09819	5.394	0.2803	0.6458	treatmentDRB	FUT8	Q546E0;A8K8P8;Q9BYC5;A5PLL2	FALSE	0.5524	Full model
437	-0.2822	3.717	0.3957	0.725	treatmentDRB	EDEM1	A0A024R2D5;Q92611	FALSE	0.4026	Full model
438	0.1446	5.417	0.1316	0.4748	treatmentDRB	C1orf22;EDEM3	A0A024R931;Q9BZQ6	FALSE	0.8806	Full model
439	-0.1374	4.657	0.4985	0.7909	treatmentDRB	ALG9	B4DYW0;A0A087WZ62;Q9H6U8;H0YCW6;B4DQI3	FALSE	0.3023	Full model
440	-0.04706	4.699	0.7956	0.9278	treatmentDRB	MGAT4B	Q9UQ53;H0YB89;H0YC13;H0YB84	FALSE	0.09929	Full model
441	0.1863	4.589	0.5534	0.8195	treatmentDRB	ALG2	A0A024R184;Q9H553;B3KNL8	FALSE	0.257	Full model
442	0.1243	5.119	0.224	0.5906	treatmentDRB	MGAT2	B4DDK9;Q10469	FALSE	0.6498	Full model
443	0.2792	4.946	0.01814	0.2076	treatmentDRB	MGAT5	Q09328;Q53SM9	FALSE	1.741	Full model
444	-0.04596	5.723	0.5865	0.8365	treatmentDRB	LRPAP1	B2R6S9;P30533;A8K8F6;A0A3B3IRQ7	FALSE	0.2318	Full model
447	-0.09509	7.512	0.1272	0.4673	treatmentDRB	ACTN1	P12814;A0A024R694;Q86TX4;B4DFY0	FALSE	0.8956	Full model
448	0.3	4.218	0.5392	0.8121	treatmentDRB	ACTN2	A0A494C1A0;P35609	FALSE	0.2682	Full model
449	-0.1726	7.548	0.01603	0.1983	treatmentDRB	ACTN4	A0A0S2Z3G9;O43707;Q96BG6;F5GXS2	FALSE	1.795	Full model
450	0.17	6.16	0.0026	0.08483	treatmentDRB	ADD1;LA04NC01-25A3.2-001	E7EV99;E7ENY0;P35611;Q4TT76;Q96D30;A0A0A0MSR2;H0Y9H2	FALSE	2.585	Full model
451	0.07741	5.685	0.3061	0.6676	treatmentDRB	ALDH7A1	A0A1B0GTG2;A0A1B0GW77;P49419;A0A1B0GUA1;A0A1B0GW82;A0A1B0GTJ4;A0A1B0GV49;A0A1B0GTY9	FALSE	0.5141	Full model
452	-0.0202	3.62	0.9657	0.9879	treatmentDRB	AASS	B4DFY7;F8WAH1;A4D0W4;Q9UDR5	FALSE	0.01514	Full model
453	0.2438	4.752	0.05351	0.3256	treatmentDRB	CTNNAL1	B3KMX6;Q9UBT7;B2RBI4	FALSE	1.272	Full model
454	-0.08204	6.586	0.3694	0.712	treatmentDRB	ACTR1A	B4DM97;A0A384NQ21;P61163;B4DMT4;R4GMT0	FALSE	0.4325	Full model
455	-0.2818	4.978	0.03906	0.2846	treatmentDRB	CRYAB;HEL-S-101	E9PJL7;E9PRA8;B4DIA6;A0A140G961;E9PR44;V9HW27;C3VMY8;P02511;E9PNH7;A0A024R3B9	FALSE	1.408	Full model
456	0.2128	4.505	0.2719	0.6394	treatmentDRB	ENSA	A0A1W2PRU0;A6NMQ3;Q5T5H1;O43768	FALSE	0.5656	Full model
457	-0.03928	7.141	0.749	0.9133	treatmentDRB	ENO1	P06733;A0A024R4F1;A0A2R8Y6G6;E2DRY6	FALSE	0.1255	Full model
458	0.1103	4.628	0.4337	0.7466	treatmentDRB	TFCP2	A0A024R120;Q12800;F8VWL0;F8VX55	FALSE	0.3629	Full model
459	0.00919	6.187	0.9091	0.9742	treatmentDRB	INA	Q16352;Q59EM6	FALSE	0.04137	Full model
460	0.1496	3.991	0.4003	0.7269	treatmentDRB	ALKBH2	F5GZZ0;S4R3T5;F5H5X2;Q6NS38	FALSE	0.3976	Full model
461	0.2962	3.721	0.2228	0.5886	treatmentDRB	ALKBH3	Q96Q83;E9PN35;E9PSA5	FALSE	0.652	Full model
462	-0.2147	5.085	0.1386	0.4826	treatmentDRB	FTO	A0A1B0GUC3;A0A1B0GV98;A0A1B0GTC5;A0A1B0GU26;B3KU60;A0A1B0GTC3;A0A1B0GVH5;Q9C0B1;A0A1B0GTY1	FALSE	0.8583	Full model
463	0.1205	6.245	0.02342	0.2289	treatmentDRB	MAN2A1	Q16706;A5PKX5	FALSE	1.63	Full model
464	-0.06582	4.609	0.5923	0.8394	treatmentDRB	MAN2C1	A0A140VJN9;Q9NTJ4	FALSE	0.2275	Full model
465	0.229	4.704	0.01778	0.206	treatmentDRB	MAN2A2	P49641;B4DEU9;B4DIK4;H0YLB9;A0A0C4DGL1;H0YNG5	FALSE	1.75	Full model
466	0.04249	3.967	0.8844	0.9633	treatmentDRB	MAN2B1	B4E0K9;A8K6A7;O00754;Q59E90	FALSE	0.05336	Full model
467	0.07804	3.779	0.8242	0.9388	treatmentDRB	ufHSD2;NAGLU	Q59FD0;Q14769;A0A140VJE4;P54802;A0A286RZ40	FALSE	0.08396	Full model
468	-0.01389	6.482	0.8565	0.9526	treatmentDRB	PARVA	J3KNQ4;Q9NVD7;B7Z952;E9PS97	FALSE	0.06725	Full model
469	0.03391	4.504	0.759	0.9159	treatmentDRB	ALPK2	Q86TB3	FALSE	0.1198	Full model
470	-0.1056	6.21	0.3692	0.712	treatmentDRB	NAPA	M0R0Y2;A0A024R0R9;P54920;M0R2M1	FALSE	0.4328	Full model
471	-0.01219	6.432	0.8894	0.9654	treatmentDRB	TXLNA	P40222	FALSE	0.05091	Full model
472	-0.1728	3.874	0.56	0.8218	treatmentDRB	TECTA	O75443;A0A2R8YDL0;A0A2R8YGQ5	FALSE	0.2518	Full model
473	0.2345	4.2	0.4317	0.7449	treatmentDRB	DKFZp686E0870;TTPAL	B2RA57;Q5CZA1;Q9BTX7;Q5QPC2	FALSE	0.3648	Full model
474	0.352	3.527	0.4288	0.7433	treatmentDRB	ATAT1;C6orf134	B7Z4Q7;B7Z5C8;A0A1U9X797;Q5SQI0;Q8TAV6	FALSE	0.3678	Full model
475	0.6303	4.122	0.1201	0.4571	treatmentDRB	ABHD11	Q8NFV4;H0YC52;H7C396;C9J7Q4;H7BZ58;D3DXF2	FALSE	0.9205	Full model
476	-0.0376	5.278	0.7027	0.8917	treatmentDRB	ABHD14B;HEL-S-299	B4DNR3;B4DQI4;V9HW87;Q96IU4;F8W9U3	FALSE	0.1533	Full model
477	0.3457	4.969	0.04597	0.3052	treatmentDRB	ABHD17A;ABHD17C	K7EQ25;Q96GS6;K7ENJ6;Q6PCB6	FALSE	1.338	Full model
478	-0.02113	5.156	0.7963	0.9278	treatmentDRB	ALS2	A0A2X0SFA0;Q96Q42;Q6IQ41;A8K4R4;A0A0S2Z5Q7;A0A0S2Z5I4	FALSE	0.09891	Full model
479	0.1144	4.555	0.2395	0.608	treatmentDRB	ALMS1	A0A087WV20;A0A087WTU9;D6W5H5;Q8TCU4;H7C1D9	FALSE	0.6206	Full model
480	-0.2277	4.966	0.04688	0.3076	treatmentDRB	PPAT	Q53H22;A8K4H7;Q06203	FALSE	1.329	Full model
483	0.01878	5.87	0.8891	0.9653	treatmentDRB	SLC1A5	Q71UA6;Q15758;Q59ES3;M0QXM4	FALSE	0.05107	Full model
484	0.06829	5.107	0.4854	0.7816	treatmentDRB	AES	Q08117;K7ELE3	FALSE	0.3139	Full model
485	-0.05288	6.192	0.3473	0.6967	treatmentDRB	AIMP1	Q12904;B4DNK3;D6R937	FALSE	0.4593	Full model
486	-0.04432	6.101	0.4504	0.757	treatmentDRB	JTV1;AIMP2	B2R7M3;A0A024QZY1;Q13155;A8MU58	FALSE	0.3464	Full model
487	0.09575	5.279	0.4897	0.7845	treatmentDRB	HEL-S-5;ABHD14A-ACY1;ACY1	A0A1B0GU86;V9HWA0;B4DNW0;C9JMV9;Q03154;A0A1B0GTG3;F8WC59;C9JYZ0;A0A1B0GVA5;A0A1B0GV31;B4DPC3;A0A1B0GW23	FALSE	0.31	Full model
488	-0.1602	5.515	0.02546	0.2398	treatmentDRB	RNPEP	Q9H4A4;A6NKB8;Q7RU04	FALSE	1.594	Full model
489	0.4113	5.802	0.002531	0.08411	treatmentDRB	ANPEP	A0A024RC61;Q59E93;P15144;B4DV63;B4DP96;B4DPH5;B4DP01	FALSE	2.597	Full model
490	-0.1161	4.931	0.2321	0.5999	treatmentDRB	AMMECR1	B2RBC1;A0A0S2Z4X0;Q9Y4X0;B3KMF2;A0A0S2Z4V0	FALSE	0.6342	Full model
491	-0.1608	3.636	0.4103	0.7342	treatmentDRB	MGC4268;AMMECR1L	A0A024RAG1;Q6DCA0	FALSE	0.3869	Full model
492	-0.1903	5.35	0.0511	0.3201	treatmentDRB	AMPD2	B2RB47;H0Y360;A0A024R098;Q01433;H0YCL9	FALSE	1.292	Full model
493	0.02242	3.893	0.864	0.9547	treatmentDRB	AMPD3	B7Z282;E9PKC5;B7Z5L7;Q01432	FALSE	0.06349	Full model
494	-0.009824	5.318	0.8631	0.9546	treatmentDRB	AMPH	P49418;A8K5Y2	FALSE	0.06395	Full model
495	0.3457	4.592	0.1181	0.4545	treatmentDRB	AMIGO2	B3KS95;B3KRK1;A0A024R127;Q86SJ2	FALSE	0.9276	Full model
496	0.09713	5.361	0.3463	0.6959	treatmentDRB	STAMBPL1	Q96FJ0;B3KS69;B3KR00	FALSE	0.4606	Full model
497	0.01665	4.2	0.9579	0.9868	treatmentDRB	APBB1	O00213;Q8TEY4;J3KPL8;A0A075B7G8;B7Z327;B7Z1H5;B7Z4M6;A0A087X0V7;B7Z9K0;A0A087WYH9;V9GYR7;B7Z1P0;B7Z1L0;B7Z4M9	FALSE	0.01868	Full model
498	-0.3047	4.539	0.1329	0.4771	treatmentDRB	APBB2	H0YAJ5;G5E9Y1;B4E2F2;Q92870;A0A0S2Z3A0;A8K1C3;A0A0S2Z3A2;Q5I0G1;B4DJ88	FALSE	0.8764	Full model
500	0.05929	5.283	0.5101	0.7968	treatmentDRB	APP	A0A218KGR2;A0A140VJC8;P05067;E9PG40;B4DGD0;A0A0A0MRG2;B4DQM1;B4DM00;B4DMD5;B4DJT9;H7C0V9	FALSE	0.2924	Full model
501	0.121	4.356	0.3024	0.6639	treatmentDRB	APPBP2	A0A024QZ47;Q92624	FALSE	0.5195	Full model
502	0.05257	5.381	0.4565	0.7624	treatmentDRB	APLP2	B4DTV1;B4E3I5;A0A024R3N3;A0A140VJE9;Q06481	FALSE	0.3405	Full model
503	-0.1618	4.928	0.1363	0.4808	treatmentDRB	ZFAND1	Q8TCF1;E5RK75;E5RJ74;E5RGE5;E5RI74;Q05BD2;E5RIS3	FALSE	0.8656	Full model
504	-0.3258	4.175	0.26	0.6274	treatmentDRB	ZFAND5;ZA20D2	O76080;A0A024R219;Q5QPB1	FALSE	0.585	Full model
505	0.04221	4.976	0.6909	0.8886	treatmentDRB	ZFAND6	B2R6N3;Q6FIF0	FALSE	0.1606	Full model
506	-0.1479	5.499	0.1351	0.48	treatmentDRB	CIAPIN1	H3BV90;H3BT65;Q6FI81;H3BUG4;B4DHB9;H3BPG7	FALSE	0.8694	Full model
507	0.111	6.042	0.01574	0.1968	treatmentDRB	ANAPC1	Q9H1A4;H0Y564	FALSE	1.803	Full model
508	0.09579	5.043	0.4434	0.7527	treatmentDRB	ANAPC10;APC10	Q9UM13;D6RA92;Q4W5I2;D6R9Q5;A0A3B3ISY7;A0A286YEY6;D6RD74	FALSE	0.3532	Full model
509	0.04347	4.861	0.7814	0.9227	treatmentDRB	ANAPC16;C10orf104	A0A087WUN5;C5H3H2;Q96DE5	FALSE	0.1071	Full model
510	0.2075	5.018	0.03879	0.2846	treatmentDRB	ANAPC2	Q9UJX6;B4DGH7	FALSE	1.411	Full model
511	0.09613	5.457	0.1907	0.5484	treatmentDRB	ANAPC4	Q9UJX5;B3KN47	FALSE	0.7196	Full model
512	0.1474	5.601	0.02201	0.2219	treatmentDRB	ANAPC5	F5H0F9;Q9UJX4;H0YFB5	FALSE	1.657	Full model
513	0.1548	5.638	0.01047	0.1672	treatmentDRB	ANAPC7	B3KMP2;Q4KMX6;A5D8X2;A0A024RBJ3;Q9UJX3;Q2M2R1;A8KAQ7	FALSE	1.98	Full model
514	0.0542	4.215	0.7918	0.9273	treatmentDRB	CDC26	A0A024R832;Q8NHZ8	FALSE	0.1014	Full model
515	0.09378	5.177	0.318	0.6764	treatmentDRB	AUP1;DKFZp686P12272	A8KAQ6;Q9Y679;Q68CX8;B4E3W1	FALSE	0.4975	Full model
516	-0.1384	5.465	0.1713	0.5281	treatmentDRB	AAMP	C9JG97;A0A024R410;C9JEH3;Q13685;H7C0R2;C9JTS3	FALSE	0.7663	Full model
517	0.5048	4.746	0.01624	0.1989	treatmentDRB	AGGF1	A0A2R8YFF1;Q6PIK7;Q8N302	FALSE	1.79	Full model
518	-0.07061	4.229	0.7896	0.9258	treatmentDRB	AMOT	Q4VCS5;A6NP16;A2BDD9;E7ERM3	FALSE	0.1026	Full model
519	0.1271	5.111	0.1731	0.5291	treatmentDRB	AMOTL1	Q8IY63;A0A024R3A6	FALSE	0.7618	Full model
520	-0.5943	5.726	1.801e-7	1.549e-4	treatmentDRB	AMOTL2	Q9Y2J4;B3KQD2	TRUE	6.745	Full model
522	0.5783	3.761	0.08586	0.3973	treatmentDRB	ANGPTL2	A0A024R868;Q9UKU9;B2R780	FALSE	1.066	Full model
523	-0.04171	4.214	0.8278	0.9393	treatmentDRB	ACE2	B2RCJ5;Q9BYF1	FALSE	0.08207	Full model
524	0.07193	3.952	0.8105	0.9336	treatmentDRB	SLC4A7	H7C3C4	FALSE	0.09125	Full model
525	0.2207	4.827	0.05087	0.3201	treatmentDRB	SLC4A2	Q9UEY4;Q9UEY5;Q9UEY6;Q99654;Q59GF1;P04920;Q8TAG3;Q6PJY3	FALSE	1.294	Full model
526	-0.4684	4.428	0.09641	0.418	treatmentDRB	SLC4A1	G4V2I9;G4V2I8;E2RVJ0;P02730;G4V2I7;A0A0A0MS98	FALSE	1.016	Full model
527	0.0951	4.429	0.6289	0.859	treatmentDRB	SLC4A4	A0A024RD97;A5JJ20;Q9Y6R1	FALSE	0.2014	Full model
528	0.03662	5.435	0.572	0.8288	treatmentDRB	SLC4A7	A0A0A0MST8;E9PFN4;B5M450;C9JRP1;Q9Y6M7	FALSE	0.2426	Full model
529	0.07589	6.903	0.2174	0.5833	treatmentDRB	RAI14	Q9P0K7	FALSE	0.6628	Full model
531	-0.05036	4.473	0.7706	0.9188	treatmentDRB	ANKIB1	Q9P2G1;Q58F08;Q4VBX8	FALSE	0.1132	Full model
532	-0.107	6.136	0.04027	0.2868	treatmentDRB	ANKHD1	Q8IWZ3	FALSE	1.395	Full model
533	-0.074	5.878	0.1167	0.452	treatmentDRB	ANKLE2	Q86XL3;A0A220T1R9	FALSE	0.9329	Full model
534	0.01154	5.365	0.8825	0.9629	treatmentDRB	ANKMY2	B3KN56;B3KM88;A0A024R9Z6;Q8IV38;G3V0G5	FALSE	0.05431	Full model
535	0.04779	5.368	0.4523	0.7578	treatmentDRB	ANKS1A	A0A3B3ISP1;Q92625;Q49AR9	FALSE	0.3446	Full model
536	0.4274	4.461	0.001613	0.06438	treatmentDRB	GPR75-ASB3;ASB3	Q59EL6;B4DZX6;H7BYZ6;Q53H66;Q53HI5;A0A0A6YYF3;Q9Y575	FALSE	2.792	Full model
537	-0.2088	4.666	0.26	0.6274	treatmentDRB	ASB6;DKFZp686H0429	A8K9U2;Q9NWX5;Q6AW82;F6TX30;B4DRC4	FALSE	0.585	Full model
538	0.3051	4.908	0.02005	0.2147	treatmentDRB	ANKZF1	B8ZZS4;A0A024R464;Q9H8Y5;B4E0V1;B4DZT1	FALSE	1.698	Full model
539	0.04537	5.298	0.5511	0.819	treatmentDRB	ANKRD11	Q6UB99	FALSE	0.2587	Full model
540	0.02836	5.555	0.7325	0.9049	treatmentDRB	ANKRD13;ANKRD13A	Q3ZTS7;Q8IZ07;B4DYP5;B4DDL0;H0YIN8	FALSE	0.1352	Full model
541	-0.1157	4.269	0.4321	0.7449	treatmentDRB	ANKRD16	Q6P6B7	FALSE	0.3644	Full model
542	-0.1556	6.084	0.02643	0.2422	treatmentDRB	ANKRD17	O75179;H0YM23;B4DTP3	FALSE	1.578	Full model
543	0.03213	5.173	0.7963	0.9278	treatmentDRB	ANKRD18A	R4GN29;A0A0F6MY87;Q8IVF6	FALSE	0.09893	Full model
544	0.2298	4.715	0.3197	0.6775	treatmentDRB	ANKRD26	E7ESJ3;A1L497;Q9UPS8	FALSE	0.4953	Full model
545	-0.23	4.497	0.09336	0.4129	treatmentDRB	ANKRD27	Q96NW4;K7ELM1	FALSE	1.03	Full model
548	-0.2843	5.046	0.1405	0.4851	treatmentDRB	ANKRD36C;ANKRD36	A0A494C0M0;Q5JPF3;A6QL64;E9PJI0;B4DYH3	FALSE	0.8524	Full model
549	-0.2043	3.986	0.3788	0.7188	treatmentDRB	ANKRD39	B2R5H9;Q53RE8	FALSE	0.4216	Full model
550	-0.1081	5.392	0.08358	0.3914	treatmentDRB	ANKRD50	Q9ULJ7;Q8TB46	FALSE	1.078	Full model
551	-0.1878	4.179	0.5858	0.8365	treatmentDRB	ANKRD54	H7BZV9;C9JU48;D3YTC9;Q6NXT1	FALSE	0.2323	Full model
552	-0.2776	4.497	0.03289	0.2663	treatmentDRB	SOWAHC	Q53LP3	FALSE	1.483	Full model
553	-0.09236	3.915	0.8322	0.9415	treatmentDRB	ANK2;DKFZp686M09125	Q01484;A0A024RDK2;I6L894;A0A024RDI4;B7Z636;E9PHW9;E9PCH6;B7Z678;Q7Z344;H0Y931;B7Z2H4;B7Z651;A0A0U1RQN6;D6RHE1	FALSE	0.0798	Full model
554	0.03505	4.541	0.8293	0.9399	treatmentDRB	ANXA6	A0A0S2Z377;E5RK69	FALSE	0.08127	Full model
555	-0.1278	6.876	0.115	0.4489	treatmentDRB	ANXA1	P04083;Q5TZZ9;A0A4D5RAB7;A0A4D5RAG0;A0A4D5RAI5;A0A4D5RA86;A0A4D5RAA5;A0A4D5RAJ5;A0A4D5RAA2;Q5T3N1;A0A4D5RAU4;A0A4D5RAH1	FALSE	0.9394	Full model
556	-0.1972	7.11	0.01597	0.1982	treatmentDRB	ANXA2;HEL-S-270;ANXA2P2	P07355;A0A024R5Z7;V9HW65;H0YN42;H0YMU9;H0YMD0;A6NMY6;H0YM50;H0YKS4;B4DNH8;H0YNP5;H0YMM1	FALSE	1.797	Full model
557	0.1539	4.165	0.4039	0.73	treatmentDRB	ANXA3	P12429;D6RA82	FALSE	0.3937	Full model
558	-0.03161	7.14	0.6331	0.8608	treatmentDRB	ANXA6	A0A0S2Z2Z6;P08133;A8K3Q7;B7Z582;Q6ZP35;E7EMC6	FALSE	0.1985	Full model
559	0.06129	5.71	0.4519	0.7576	treatmentDRB	ANXA11	Q6ICS0;Q5T0G8;Q59EP1;P50995;B7Z6L0;B4DPJ2	FALSE	0.3449	Full model
560	-0.03301	5.555	0.644	0.8648	treatmentDRB	ANXA4;HEL-S-274	Q6P452;V9HW59;Q6LES2;P09525;B4DE02;Q59FK3;B4DDZ4	FALSE	0.1911	Full model
561	-0.08908	6.74	0.321	0.6793	treatmentDRB	HEL-S-7;ANXA5	V9HWE0;P08758;D6RBL5;D6RBE9	FALSE	0.4936	Full model
562	-0.04695	5.795	0.5266	0.805	treatmentDRB	ANXA7	B4DT77;B4DWU2;B4DHY4;Q53HM8;B2R657;P20073;B2R7L2	FALSE	0.2785	Full model
563	-0.3765	4.593	0.02871	0.2506	treatmentDRB	TMEM16A;ANO1	W6JLH6;A0A2H4Y9B2;Q5XXA6	FALSE	1.542	Full model
564	0.06033	5.234	0.5544	0.8195	treatmentDRB	TMEM16K;ANO10	A0A024R2S0;Q9NW15	FALSE	0.2562	Full model
565	-0.003095	4.486	0.982	0.9931	treatmentDRB	ANO6	B3KX12;B4E1V1;B4DZA5;Q4KMQ2	FALSE	0.00787	Full model
566	0.3539	4.528	0.01045	0.1672	treatmentDRB	ANTXR1;ANTXR1/NNG1 fusion	Q9H6X2;Q53FL1;Q508I8;Q508I6;Q508I5;Q508I7	FALSE	1.981	Full model
567	0.05245	5.844	0.4137	0.7356	treatmentDRB	ANTXR2	P58335;J3KPY9;A4FUA5;Q32Q26	FALSE	0.3833	Full model
568	-0.1283	6.645	0.03101	0.2592	treatmentDRB	MKI67	P46013	FALSE	1.508	Full model
569	0.003125	4.181	0.9838	0.994	treatmentDRB	TAP1	X5CKB3;A0A1V0E3Y2;A0A1V0E3X9;A0A140T9T7;A0A0S2Z5A6;Q03518;Q6QWC1;Q6QWC0;B2R9F3;A0A1V0E3X7;A0A1V0E3X4;A0A1V0E3W5;B7Z7P4	FALSE	0.0071	Full model
570	0.2126	4.883	0.05477	0.3296	treatmentDRB	TAP2;TAP2-G	Q03519;Q59H06;A0A1V0E3Z3;A0A1V0E403;X5CMH5;A0A087WYD6;A0A1V0E3X6;Q5JNW1;A0A1V0E419;A0A0G2JLV0;A0A1V0E415;Q9UQ60;Q9UP03;E7ENX8;A0A140T9S0;Q9UMW6;B4DS72	FALSE	1.261	Full model
571	0.08667	4.664	0.4038	0.73	treatmentDRB	AP4B1;hCG_38636	B3KSJ4;B1ALD0;B4DTG3;B2RBF6;A0A024R0D2;Q9Y6B7	FALSE	0.3938	Full model
572	-0.08603	6.193	0.101	0.4234	treatmentDRB	AP1B1	Q10567;C9J1E7	FALSE	0.9956	Full model
573	-0.09072	6.103	0.3034	0.665	treatmentDRB	AP1G1	O43747;B3KXW5;A0A140VJE7;Q8IY97;B4DS96;B4DDL1	FALSE	0.518	Full model
574	-0.6262	3.492	0.222	0.5874	treatmentDRB	AP1G2	Q86V28;O75843	FALSE	0.6537	Full model
575	-0.09751	6.431	0.04143	0.2908	treatmentDRB	AP1M1	Q9BXS5;A0A024R7K8;Q59EK3;B3KNH5;B4DDG7;E7ENJ6;K7EJL1	FALSE	1.383	Full model
576	0.1159	4.56	0.3415	0.6944	treatmentDRB	AP1S1	A0A2R8YGH5;A0A024QYT6;H7C1E4;P61966	FALSE	0.4666	Full model
577	-0.1421	5.427	0.4465	0.7544	treatmentDRB	AP1S2;DKFZp779P0659	Q549M9;A0A024RBX8;P56377;F6SFB5;H7BZG6;B7Z853;H0Y673;A6NH01;B7Z3M9;Q7Z677	FALSE	0.3502	Full model
578	0.009079	6.893	0.8878	0.9653	treatmentDRB	AP2A1	O95782;Q8N9K4	FALSE	0.0517	Full model
579	0.1011	6.55	0.08042	0.3862	treatmentDRB	AP2A2	O94973;A0A0G2JS82;B7Z5S9;A0A0G2JQM1;B7Z1Q4	FALSE	1.095	Full model
580	-0.04057	6.812	0.3852	0.72	treatmentDRB	AP2B1;DKFZp781K0743	P63010;A0A140VJE8;A8K916;A0A087X253;A8K0G3;H0UID3;H0UID4;H0UID5;B4DWG4;Q68DI0;B4E261;A0A087WZQ6;A0A087WU93;A0A087WYD1;Q96EL6	FALSE	0.4143	Full model
581	-0.02199	6.548	0.6336	0.8609	treatmentDRB	AP2M1	A0A087WY71;E9PFW3;Q96CW1;B4DNB9;B4DJB1;B4DFM1;C9JJ47;B4DTI4	FALSE	0.1982	Full model
582	-0.02074	5.682	0.8953	0.9691	treatmentDRB	AP2S1	M0R0N4;M0QYZ2;P53680;M0QZ21;X6R390	FALSE	0.04802	Full model
583	-0.1383	4.429	0.4515	0.7576	treatmentDRB	DKFZp686D17136;AP3B2	A0A2R8Y2A8;Q68CN5;Q13367;B3KUS4	FALSE	0.3453	Full model
584	-0.001425	6.512	0.9745	0.9906	treatmentDRB	AP3B1	A8K586;A0A0S2Z5J4;O00203;Q3MNE1;A0A0S2Z4Z4;B4E0B2	FALSE	0.01122	Full model
585	-0.06102	6.529	0.2344	0.6019	treatmentDRB	AP3D1	O14617;Q6PK82	FALSE	0.63	Full model
586	0.04904	5.868	0.3955	0.725	treatmentDRB	AP3M1;DKFZp586G1518	A0A024QZR5;Q9Y2T2;Q8NDP0;B4DRN6	FALSE	0.4029	Full model
587	0.1387	4.822	0.2511	0.6184	treatmentDRB	AP3M2	E5RJ52;A0A384NYL6;P53677	FALSE	0.6001	Full model
588	0.04471	5.243	0.7375	0.9079	treatmentDRB	AP3S1	Q92572;B2R4I8	FALSE	0.1322	Full model
590	0.09481	5.153	0.3093	0.6694	treatmentDRB	AP4E1	Q9UPM8	FALSE	0.5096	Full model
591	0.1585	5.275	0.05982	0.3415	treatmentDRB	AP4M1	Q6ZNF7;O00189;C9JC87;C9JWL4;C9IZL5;B4DKN7	FALSE	1.223	Full model
592	0.3039	4.609	0.0864	0.3977	treatmentDRB	AP4S1	G3V4P7;G3V5J6;G3V3X7;Q9Y587;B7ZB52	FALSE	1.063	Full model
593	-0.02532	4.17	0.8959	0.9692	treatmentDRB	AP5B1	Q2VPB7	FALSE	0.04772	Full model
594	0.5187	4.244	0.02346	0.2291	treatmentDRB	C14orf108;AP5M1	A0A024R654;E7EQ45;B4E1V4;Q9H0R1	FALSE	1.63	Full model
595	-1.268	3.78	0.02734	0.245	treatmentDRB	AP5S1	Q9NUS5	FALSE	1.563	Full model
596	-0.1871	5.533	0.01791	0.206	treatmentDRB	AAK1	Q2M2I8;D6W5G0;B7ZLC4;E9PG46;Q9BUD9	FALSE	1.747	Full model
597	0.532	5.892	7.322e-5	0.01134	treatmentDRB	APOB	E1A689;C0JYY2;P04114	FALSE	4.135	Full model
598	0.1796	5.717	0.126	0.4666	treatmentDRB	APOC3	B0YIW2;A3KPE2;P02656	FALSE	0.8997	Full model
599	0.1299	4.935	0.1844	0.5401	treatmentDRB	APOL2	A0A024R1M8;J3KQL8;B4E1T5;Q9BQE5	FALSE	0.7341	Full model
600	0.2938	4.727	0.1756	0.5319	treatmentDRB	APOO	H7C1U8;Q9BUR5;G3V1B6	FALSE	0.7554	Full model
602	-0.1785	6.441	0.01959	0.2115	treatmentDRB	API5	Q9BZZ5;G3V1C3;H0YER7	FALSE	1.708	Full model
603	-0.2241	4.543	0.2749	0.6408	treatmentDRB	BAX;Bax	Q07812;Q9UEI8;Q5ZPJ1;H0YA56;I6LPK7;K4JQN1;A0A0C4MW46;A0A0C4MWS3;A0A0C4MVT1	FALSE	0.5609	Full model
604	-0.8333	4.615	0.001138	0.05438	treatmentDRB	pp12744;ISG20L1;AEN	Q8WYW8;A0A024RC82;Q8WTP8;Q59FY6	FALSE	2.944	Full model
605	0.1388	6.206	0.0734	0.3707	treatmentDRB	AIFM1	O95831;A0A140VK04;E9PMA0	FALSE	1.134	Full model
606	0.1014	4.997	0.1718	0.5287	treatmentDRB	AIFM2	Q9BRQ8	FALSE	0.7649	Full model
607	-0.03892	5.41	0.5774	0.8328	treatmentDRB	TP53BP2	Q13625;Q05BL1;B4DH76	FALSE	0.2385	Full model
608	0.0628	6.509	0.4463	0.7544	treatmentDRB	ACIN1;DKFZp667N107	E7EQT4;Q9UKV3;Q69YJ6;G3V3B0	FALSE	0.3503	Full model
609	-0.1228	5.819	0.05842	0.3368	treatmentDRB	APAF1	C9JLV4;A5YM44;O14727;A7E2A2	FALSE	1.233	Full model
610	-0.09996	5.592	0.2022	0.5653	treatmentDRB	APTX	F5HRF8;Q7Z2E3;F8W6G5;C9JZ40;A0A0A0MRW7;C9J8U3	FALSE	0.6941	Full model
611	0.03449	4.371	0.8557	0.9525	treatmentDRB	APLF	F8WET0;Q8IW19	FALSE	0.06768	Full model
612	-0.04067	4.602	0.774	0.9198	treatmentDRB	AMZ2	A0A024R8K0;Q86W34;J3KSH1;J3KS38;J3KRS2;J3QLK6;J3KTM1;J3KRD0	FALSE	0.1113	Full model
613	0.1581	5.346	0.03335	0.2666	treatmentDRB	GIT1;DKFZp686G1540	A0A0C4DGN6;Q59FC3;Q9Y2X7;J3QRU8;B4DMF7;B4DS81;Q7Z2E5	FALSE	1.477	Full model
614	0.09339	5.983	0.11	0.4402	treatmentDRB	GIT2	Q14161;R4GNG3;B4E027;F8VXI9;F8WAK2;B4E2E7;Q6FI58;B5BU58	FALSE	0.9585	Full model
615	-0.09116	5.91	0.1781	0.533	treatmentDRB	AGFG1;HRB	A0A0S2Z444;A0A0S2Z3Y3;A0A0S2Z3Z1;A0A0S2Z462;P52594;A0A024R458;B4DHC5;B8ZZY2;C9J2I0	FALSE	0.7493	Full model
616	-0.1235	4.774	0.341	0.6944	treatmentDRB	AGFG2;HRBL	O95081;A4D2D6;A0A0C4DG34	FALSE	0.4673	Full model
617	0.05839	5.673	0.5301	0.8071	treatmentDRB	ACAP2	Q15057;A0A087X1H5;A0A0U1RQT1	FALSE	0.2756	Full model
618	0.06284	4.976	0.6329	0.8607	treatmentDRB	ACAP3	Q96P50	FALSE	0.1987	Full model
620	0.1597	3.827	0.6213	0.8555	treatmentDRB	AGAP1;CENTG2	B2RZG9;A0A087X1U1;F5GXM9;E7EUN2;Q9UPQ3;Q53S93;A0A087X044;X5D293;B4DUR6	FALSE	0.2067	Full model
622	0.1123	4.928	0.4737	0.7739	treatmentDRB	CENTG3;AGAP3	A0A090N7Y0;Q96P47;D3DX07	FALSE	0.3245	Full model
623	0.05661	5.445	0.5159	0.8008	treatmentDRB	ARAP1	Q96P48;E7EU13;B7ZMI2;A0A2X0SFK3;A0A0A0MSJ2	FALSE	0.2875	Full model
624	0.007318	5.192	0.9092	0.9742	treatmentDRB	ARAP3	A8K1Y7;Q8WWN8;G5E9Y3	FALSE	0.04136	Full model
625	-0.1152	5.906	0.08615	0.3977	treatmentDRB	ASAP1	A0A0A0MRE5;Q9ULH1;H0YBF7	FALSE	1.065	Full model
626	0.01908	5.405	0.7721	0.9188	treatmentDRB	ASAP2;DDEF2	O43150;Q53RS3	FALSE	0.1123	Full model
627	-0.1714	3.953	0.5357	0.8095	treatmentDRB	DDEFL1;ASAP3	A0A024RAB1;Q8TDY4;V9GY49;Q6PJ46;A0A087X0Y5	FALSE	0.271	Full model
628	-0.008908	5.578	0.9217	0.9774	treatmentDRB	ARFIP1	B4E273;P53367;B7ZA10;Q8N8M9	FALSE	0.0354	Full model
629	0.08464	5.127	0.3792	0.7189	treatmentDRB	ARFIP2	B4DXH2;A0A087X1E4;P53365;B4DUZ3	FALSE	0.4212	Full model
630	0.1394	5.65	0.1387	0.4826	treatmentDRB	ARGLU1;FLJ10154	Q9NWB6;A0A024RDW4;B4E3J6	FALSE	0.8579	Full model
631	-0.0873	6.836	0.1207	0.4583	treatmentDRB	RARS	P54136;B4DXW6	FALSE	0.9183	Full model
632	-0.08179	5.105	0.4738	0.7739	treatmentDRB	RERE	A0A024R4E9;Q9P2R6;H7BYW9;B1AKN3	FALSE	0.3244	Full model
633	0.3501	4.6	0.02895	0.2517	treatmentDRB	FLJ11021;RSRC2	B3KMH4;Q7L4I2	FALSE	1.538	Full model
634	0.06825	5.497	0.4095	0.7335	treatmentDRB	SFRS18;PNISR	Q8TEZ9;Q6PJQ9;Q8TF01	FALSE	0.3878	Full model
635	0.04636	4.592	0.7555	0.9153	treatmentDRB	ASL	A0A024RDL8;P04424;B4DU69;F8W943;A0A0S2Z316;Q6XYD2;A0A0S2Z3B0	FALSE	0.1217	Full model
636	-0.4068	4.108	0.04955	0.3171	treatmentDRB	ASS;ASS1	Q5T6L4;P00966;A0A0S2Z3D8;Q5T6L5;Q5T6L6;A0A0S2Z3B6;B4E395;A8KAP9	FALSE	1.305	Full model
637	-0.1201	5.264	0.1038	0.4273	treatmentDRB	ATE1	B4E107;B2R7P0;F5GXE4;B4DR48;Q5SQQ1	FALSE	0.984	Full model
638	0.1182	4.775	0.5589	0.8215	treatmentDRB	ARL14EP	Q8N8R7;E9PRK7	FALSE	0.2527	Full model
639	0.2584	4.905	0.01075	0.1685	treatmentDRB	ARVCF	C9JJX6;E9PDC3;B9EH95;O00192;Q8NAH4	FALSE	1.968	Full model
640	-0.004866	5.185	0.957	0.9868	treatmentDRB	ARMC1	Q9NVT9;E5RJ86	FALSE	0.01909	Full model
641	0.08207	4.619	0.6745	0.8804	treatmentDRB	ARMC10	Q8N2F6;H7BXQ8;C9J5N7;A0A0J9YWR7;H7C2M7;A0A0J9YXE4	FALSE	0.171	Full model
642	0.223	3.842	0.3665	0.7104	treatmentDRB	ARMC5	B4DLR0;H3BS74;B4DH27;J3KQ26;B4DIU9;Q96C12	FALSE	0.4359	Full model
643	0.04949	5.302	0.4711	0.7717	treatmentDRB	ARMC6;DKFZp762A1314	Q6NXE6;B4E1N1;H0YH65;Q68CW5	FALSE	0.3269	Full model
644	-0.127	5.436	0.4356	0.7476	treatmentDRB	ARMC8	Q8IUR7;B7Z637;G5E9V6;G5E9V7;B7Z979;B7Z5P0	FALSE	0.3609	Full model
645	0.2562	5.755	0.005933	0.1292	treatmentDRB	ARMCX1	Q9P291;A0A024RCI6	FALSE	2.227	Full model
646	0.2623	5.648	0.008139	0.151	treatmentDRB	ARMCX2	A8K5M7;A0A024RCG7;Q7L311	FALSE	2.089	Full model
647	-0.04253	5.801	0.5898	0.8381	treatmentDRB	ARMCX3	A8K5B0;A0A024RCF9;Q9UH62	FALSE	0.2293	Full model
648	0.116	4.434	0.3529	0.7016	treatmentDRB	ARMCX5	Q6P1M9	FALSE	0.4523	Full model
649	-0.1336	4.545	0.4904	0.7845	treatmentDRB	C15orf38-AP3S2;ARPIN	A0A0A6YYH1;Q7Z6K5	FALSE	0.3094	Full model
650	0.3745	4.463	0.03603	0.2762	treatmentDRB	ARRDC1	Q8N5I2;Q5T370;Q5T371;Q59FD7	FALSE	1.443	Full model
651	0.01117	5.317	0.9107	0.9742	treatmentDRB	AS3MT	A0A087WVD4;Q9HBK9	FALSE	0.04063	Full model
652	0.4681	4.64	0.002398	0.08143	treatmentDRB	AHR	A0A1B0GVI7;A0A2R8Y7G1;A0A024R9Z8;P35869	FALSE	2.62	Full model
653	0.08288	4.425	0.7057	0.8923	treatmentDRB	ARNT	B4E3L5;A8K6P0;B0AZM1;P27540;I6L9E7;A6NGV6	FALSE	0.1514	Full model
654	0.3232	4.173	0.3139	0.674	treatmentDRB	ARNTL	A0A140VKD3;B2RCL8;O00327	FALSE	0.5032	Full model
655	-0.1183	4.071	0.6735	0.8801	treatmentDRB	hCG_1985585;AHRR	A0A024QYZ8;A9YTQ3;E5RGQ2;A0A494BZY4;G3V143;E5RFG4;H0YA43;D6RF73;D6RE68	FALSE	0.1716	Full model
656	0.03709	4.718	0.7995	0.9293	treatmentDRB	NAT1	Q09LL5;Q9HAQ5;F5H5R8;P18440;Q6U7I7;Q400I9	FALSE	0.0972	Full model
658	-0.2758	4.852	0.01094	0.1696	treatmentDRB	ARSJ	Q5FYB0	FALSE	1.961	Full model
659	-0.07896	5.349	0.3699	0.7123	treatmentDRB	C2orf49	Q9BVC5;C9J4K0	FALSE	0.4319	Full model
660	0.2064	4.208	0.4002	0.7269	treatmentDRB	ASNS	P08243;F8WEJ5	FALSE	0.3977	Full model
661	-0.09472	4.386	0.5865	0.8365	treatmentDRB	ASNSD1	Q9NWL6;C9IYZ1	FALSE	0.2317	Full model
662	-0.3333	6.478	8.221e-4	0.04816	treatmentDRB	NARS	O43776;B4DN60	FALSE	3.085	Full model
663	0.05776	4.995	0.7185	0.8986	treatmentDRB	GIG18;GOT1	B7Z1I2;Q2TU84;A0A140VK69;P17174	FALSE	0.1436	Full model
664	0.1556	5.882	0.1168	0.452	treatmentDRB	GOT2	A0A024R6W0;P00505;B3KUZ8;A8K482	FALSE	0.9324	Full model
665	-0.09552	6.659	0.1092	0.4386	treatmentDRB	DARS	A0A140VJW5;P14868;D3DP78;Q53T60	FALSE	0.9617	Full model
666	-0.1545	4.322	0.4608	0.7647	treatmentDRB	DARS2	A0A3B3ITS3;A0A3B3IS54;A0A3B3IS01;A0A3B3IT01;A0A3B3ISK7;A8K4A8;A0A024R8Z9;Q6PI48;Q9H9J7	FALSE	0.3365	Full model
667	0.1584	5.056	0.1683	0.5234	treatmentDRB	DNPEP	Q9ULA0;B7Z7F0;E7ETB3;Q53SB6;A0A024R442;F8WAN0;C9JBE1;B7Z822;Q9HAC6;B9ZVU2;E7EMB6;A0A024R443;Q9BSS9;E7EPX3	FALSE	0.774	Full model
668	0.1249	6.944	0.0822	0.3904	treatmentDRB	ASPH	Q12797	FALSE	1.085	Full model
669	-0.1891	5.682	0.2969	0.6604	treatmentDRB	PEA15	B1AKZ4;Q15121;Q6FHL9;B1AKZ5	FALSE	0.5275	Full model
670	0.06034	5.156	0.5502	0.8184	treatmentDRB	AHDC1	Q5TGY3	FALSE	0.2595	Full model
671	0.001161	6.103	0.9842	0.994	treatmentDRB	ARID1A	A0A0S2Q0B1;O14497;H0Y488;A0A1B0GTU5;Q8NC65	FALSE	0.006904	Full model
672	0.06874	5.685	0.3417	0.6944	treatmentDRB	ARID1B	A0A1B0GWJ2;A0A1B0GTJ8;A0A1B0GVK1;H0Y7H8;A0A3F2YNW7;Q8NFD5;A0A1B0GV63	FALSE	0.4663	Full model
673	0.0402	5.692	0.5634	0.8233	treatmentDRB	ARID2	Q68CP9;F8WCU9;F8W108	FALSE	0.2492	Full model
674	0.02241	3.896	0.9356	0.98	treatmentDRB	ARID3A;ARID3C	K7EJ04;Q99856;H0YFY1;A6NKF2	FALSE	0.02893	Full model
675	0.006349	4.348	0.963	0.9879	treatmentDRB	ARID3B	Q8IVW6;B4DQB0;B4DXL8	FALSE	0.01635	Full model
676	0.04528	4.866	0.5848	0.8365	treatmentDRB	ARID4A	A0A024R680;A0A024R6A2;A0A024R657;P29374;H7C485	FALSE	0.233	Full model
677	-0.1409	5.618	0.02601	0.2408	treatmentDRB	ARID4B	A0A024R3R1;Q4LE39;X6RCR8;A0A024R3V1	FALSE	1.585	Full model
678	-0.1612	5.874	0.0029	0.08979	treatmentDRB	ARID5B	Q14865	FALSE	2.538	Full model
679	0.0454	4.623	0.7518	0.9144	treatmentDRB	ATXN1L	P0C7T5	FALSE	0.1239	Full model
680	0.03839	5.682	0.7719	0.9188	treatmentDRB	ATXN10	Q9UBB4;A0A1W2PQD2;Q7Z524	FALSE	0.1124	Full model
681	0.1074	6.187	0.05808	0.336	treatmentDRB	ATXN2	A0A2R8YDM9;A0A2R8Y5A6;H0YH87;A0A2R8Y7P6;V9GY86;A0A2R8Y7E6;Q99700;F8WB06;Q2M2R5	FALSE	1.236	Full model
682	0.04781	6.053	0.4411	0.7513	treatmentDRB	ATXN2L	Q8WWM7;A0A024QZB7;A0A024QZC0;A0A024QZ91	FALSE	0.3554	Full model
683	-0.2506	3.919	0.3408	0.6944	treatmentDRB	ATXN7	A0A2R8YDD6;O15265	FALSE	0.4675	Full model
684	0.02717	4.744	0.7725	0.919	treatmentDRB	ATXN7L3	K7EKG9;Q14CW9;K7ENU1	FALSE	0.1121	Full model
685	0.2191	4.948	0.07289	0.3695	treatmentDRB	SAMD1	Q6SPF0;E9PIW9	FALSE	1.137	Full model
686	-0.1612	4.848	0.07905	0.3823	treatmentDRB	ATL1;SPG3A	A0A0S2Z5B4;A0A0S2Z5A2;Q53F53;A0A0S2Z5B0;Q8WXF7;Q6IAK1	FALSE	1.102	Full model
687	-0.02823	4.7	0.8811	0.9621	treatmentDRB	ATL2	Q8NHH9;B7Z2H0;B5MCN0	FALSE	0.05499	Full model
688	-0.23	5.99	0.02587	0.2408	treatmentDRB	ATL3	Q6DD88;F5H6I7;B4DXC4	FALSE	1.587	Full model
689	-0.04179	5.302	0.8149	0.9346	treatmentDRB	ATP5F1;hCG_39985	Q5QNZ2;Q08ET0;A8K4W2;P24539;Q53GB3	FALSE	0.08892	Full model
690	0.3917	3.984	0.1363	0.4808	treatmentDRB	ATPAF1	A8MRA7;I3L448;Q5TC12;H0YEW4	FALSE	0.8655	Full model
691	0.2898	4.632	0.2775	0.6437	treatmentDRB	ATP6;atp6;MTATP6;ATPase 6;MT-ATP6	D2Y6Y7;W8D2P9;X5BZD6;X5BWE9;X5BW47;X5BSQ0;X5BSN2;V5JS27;X2CNL3;W8DBL0;V5JMC8;W8D9J2;W8D8V4;W8D860;W8D5L5;W8D5F7;X2C587;V5JQM7;X5CDZ8;V5JPE6;Q6RKY6;V9K052;V9NAZ0;V9N8I7;V9N5U4;V9N4L5;V9M6K4;V9K6C5;V9K4I6;V9JTU3;W5VMK3;V9JF96;V9JB23;V5JTX2;V5JSZ5;V5JSF4;W0C6Y6;W0C8M5;X5CFG7;U3L335;H9T5P5;U3LBD0;U5YWI5;U5YV11;U5YSN6;U5L389;U5L326;U3L924;U5KQ12;U3LS18;U3KWA8;U3LRA8;U3LQN5;U3LCA2;U3LBN0;U3LBH8;U5KPX6;…	FALSE	0.5568	Full model
692	0.09371	6.595	0.2783	0.6441	treatmentDRB	HEL-S-123m;ATP5A1	V9HW26;P25705	FALSE	0.5555	Full model
693	0.07465	6.377	0.4691	0.7694	treatmentDRB	ATP5B;HEL-S-271	Q0QEN7;V9HW31;P06576;H0YH81;F8W079	FALSE	0.3287	Full model
694	0.1752	5.808	0.2161	0.5819	treatmentDRB	ATP5H	O75947;F5H608;A0PJH2	FALSE	0.6654	Full model
695	0.123	4.858	0.5852	0.8365	treatmentDRB	ATP5D	P30049	FALSE	0.2327	Full model
696	0.2762	4.392	0.3955	0.725	treatmentDRB	ATP5I	P56385	FALSE	0.4028	Full model
697	0.3134	4.04	0.42	0.7391	treatmentDRB	ATP5L	E9PN17;A0A3B3ITX4;O75964;A0A3B3IRW3	FALSE	0.3767	Full model
698	-0.0169	6.22	0.8982	0.9703	treatmentDRB	ATP5C1	Q8TAS0;P36542	FALSE	0.04665	Full model
699	0.2596	5.46	0.04964	0.3172	treatmentDRB	ATP5O	Q53HH2;P48047;A0A494C0K9;H7C0C1	FALSE	1.304	Full model
700	0.09662	3.625	0.8367	0.9439	treatmentDRB	ATP5J	Q6NZ59;Q6IB54;A8MUH2;P18859	FALSE	0.07743	Full model
701	-0.3837	3.596	0.3846	0.72	treatmentDRB	ABCA1	B7XCW9;B2RUU2;O95477	FALSE	0.4149	Full model
702	-0.1351	4.568	0.7799	0.9222	treatmentDRB	ABCA13	F5H7B7;A0A0A0MT16;Q86UQ4;Q6ZR43;H0Y4D2;H7C0U5	FALSE	0.108	Full model
703	0.1347	3.766	0.4049	0.7306	treatmentDRB	ABCB10	Q6ZMF8;Q9NRK6	FALSE	0.3927	Full model
704	-0.06349	4.092	0.7635	0.9171	treatmentDRB	ABCB7	A0A0S2Z367;A0A2R8Y473;B4DGL8;A0A087WW65;B3KM98;A0A0S2Z2Z3;O75027	FALSE	0.1172	Full model
705	0.3033	4.488	0.1255	0.4659	treatmentDRB	ABCB8	Q9NUT2;B3KSN3;Q8N1X3	FALSE	0.9014	Full model
706	0.1287	4.127	0.565	0.8246	treatmentDRB	ABCD1	P33897	FALSE	0.2479	Full model
707	0.005625	5.807	0.9257	0.9779	treatmentDRB	ABCD3	P28288;B4DL07;B4DZ22	FALSE	0.03355	Full model
708	-0.121	6.417	0.02091	0.2176	treatmentDRB	ABCE1	P61221;D6R9I9	FALSE	1.68	Full model
709	-0.1619	6.205	0.01109	0.1702	treatmentDRB	ABCF1	A0A1U9X609;Q8NE71;Q2L6I2;Q59F96;H0YGW7;B4DNU2	FALSE	1.955	Full model
710	-0.1081	5.814	0.3881	0.7214	treatmentDRB	ABCF2	A0A090N7X1;A0A090N7Y2;Q9UG63	FALSE	0.4111	Full model
711	-0.04588	5.879	0.447	0.7546	treatmentDRB	ABCF3	B4DRU9;A0A0S2Z5L1;Q9NUQ8	FALSE	0.3497	Full model
712	-0.1507	7.079	0.02316	0.2281	treatmentDRB	ACLY;ACLY variant protein	A0A024R1Y2;A0A024R1T9;Q4LE36;P53396;Q8N9C4	FALSE	1.635	Full model
713	-0.05337	6.126	0.4052	0.7309	treatmentDRB	PFKL	P17858;Q7L2M7;Q9BSP4	FALSE	0.3923	Full model
714	-0.09458	5.719	0.1482	0.4974	treatmentDRB	PFKM	P08237;A0A024R0Y5;A0A2R8Y891;A0A0S2Z4A1;A0A0S2Z4I1;Q96I60;F8VZI0;B4E162	FALSE	0.8291	Full model
715	-0.1665	6.583	0.04277	0.2962	treatmentDRB	PFKP;PFK-P	Q01813;B1APP6;O14943;Q8WTZ9	FALSE	1.369	Full model
716	-0.006025	5.716	0.9405	0.9811	treatmentDRB	CLPX;DKFZp586J151	A0A024R5X7;O76031;Q9H072	FALSE	0.02665	Full model
717	0.06282	4.576	0.6102	0.849	treatmentDRB	CLPP	Q16740;M0R208	FALSE	0.2145	Full model
718	0.09216	6.34	0.3303	0.6873	treatmentDRB	RECQL	A0A024RAV2;P46063	FALSE	0.4811	Full model
719	0.2543	4.649	0.0136	0.1834	treatmentDRB	RECQL4	O94761;X2JEV0;A0A087X072	FALSE	1.867	Full model
720	-0.234	4.109	0.532	0.8079	treatmentDRB	RECQL5;PP1045	Q9BW80;A5YM55;A0A024R8M9;B7Z8Y7;O94762;Q8WYH5	FALSE	0.2741	Full model
721	-0.2008	7.072	0.02705	0.2445	treatmentDRB	DHX9	Q08211;Q58F26;Q6PJK6	FALSE	1.568	Full model
722	-0.104	7.224	0.08107	0.3874	treatmentDRB	DDX1	A3RJH1;Q92499;F1T0B3;A0A087X2G1;B4DP70	FALSE	1.091	Full model
723	-0.09979	6.427	0.3737	0.7146	treatmentDRB	DDX18	A0A024RAH8;Q9NVP1;Q4ZG72;Q8N254	FALSE	0.4275	Full model
724	-0.1587	5.828	0.01558	0.1955	treatmentDRB	DDX19A	I3L0H8;Q9NUU7;B4DS24	FALSE	1.808	Full model
725	-0.3805	4.6	0.008379	0.151	treatmentDRB	DDX19B;DDX19A;hCG_1998531;DKFZp762C1313;DKFZp686C21137	Q9UMR2;A0A0U4B4U6;F6QDS0;Q2NL95;H3BQK0;Q9HBZ9;Q53G16;Q7Z4W5;I3L352;A0A024QZ90;Q69YM2;Q68DY7;B4DL69;Q59FQ9	FALSE	2.077	Full model
726	-0.5333	5.986	4.84e-6	0.001703	treatmentDRB	DDX24	G3V529;Q9GZR7;B4DM03;B4DKV2;Q59FS7	TRUE	5.315	Full model
727	0.08098	5.736	0.3941	0.725	treatmentDRB	DDX39A;DDX39	O00148;B4DX78;K7EQN7;A0A024R7H0	FALSE	0.4043	Full model
728	-0.1362	6.968	0.05665	0.334	treatmentDRB	DDX3X	B5BTY4;O00571;A0A2R8YFS5;A0A2R8Y645;A0A0D9SF53;A0A2R8Y4A4;A0A2U3TZJ9;A0A2R8YFR4;A0A2R8YCW1;A0A0D9SG12;A0A2R8YF78;A0A0D9SFB3;Q59GX6;A0A2R8Y5G6;F6S8Q4;A0A2R8YDH3;A0A2R8Y7T2;A0A2R8YDT5;B4DLU5;Q5S4N1	FALSE	1.247	Full model
729	0.009693	6.035	0.8889	0.9653	treatmentDRB	DDX3Y	A0A024R9A4;O15523;B4E132;B4E010	FALSE	0.05114	Full model
730	0.07794	6.329	0.2092	0.5717	treatmentDRB	DDX42	Q86XP3;A0A0A0MSJ0;B3KX23;B3KTL4;T2DQ69;B3KV84	FALSE	0.6795	Full model
731	0.006282	6.219	0.9493	0.9847	treatmentDRB	DDX50;mcdrh	Q9BQ39;B4DW97;B4DED6;A0A087WVC1;K0J110;Q53FI9	FALSE	0.02258	Full model
732	-0.04015	5.661	0.6683	0.8792	treatmentDRB	DDX51	F1T0L5;Q8N8A6	FALSE	0.175	Full model
733	-0.3518	5.887	5.174e-4	0.03889	treatmentDRB	DDX54	Q8TDD1	FALSE	3.286	Full model
734	-0.06069	5.491	0.4909	0.7848	treatmentDRB	DDX55	A0A024RBS0;Q8NHQ9;F5H5U2;A0A384N652;B4DVE4;Q8TEC9	FALSE	0.309	Full model
735	-0.05986	6.34	0.2411	0.6093	treatmentDRB	DHX29	Q7Z478;A0A087WYN9	FALSE	0.6178	Full model
736	-0.002175	6.089	0.9655	0.9879	treatmentDRB	DHX36	Q9H2U1;E7EWK3;B7Z8P5	FALSE	0.01524	Full model
737	-0.07875	5.901	0.2367	0.6055	treatmentDRB	DHX8	Q86YB2;Q86X36;A8K6J9;Q14562;F5H658;B7Z8F4;B4DFD7	FALSE	0.6257	Full model
738	0.05592	5.008	0.5598	0.8218	treatmentDRB	SUPV3L1	Q8IYB8;B7Z611	FALSE	0.252	Full model
739	0.145	5.954	0.07106	0.3634	treatmentDRB	YME1L1;FTSH	A8K5H7;Q96TA2;Q96I63;Q9Y2Q2;Q9NQ51;R4GNA5	FALSE	1.148	Full model
740	0.559	4.23	0.02594	0.2408	treatmentDRB	KCNJ8	A0A024RAV6;A8K706;Q15842	FALSE	1.586	Full model
741	-0.1049	5.558	0.2719	0.6394	treatmentDRB	ASNA1	O43681;A0A087WXS7	FALSE	0.5657	Full model
742	0.1869	5.545	0.05112	0.3201	treatmentDRB	ATAD1	Q8NBU5;B4E2J1	FALSE	1.291	Full model
743	0.1306	6.348	0.07891	0.3823	treatmentDRB	ATAD2	A0A024R9G7;Q6PL18;A0A0B4J211	FALSE	1.103	Full model
744	0.1391	5.6	0.2514	0.6186	treatmentDRB	ATAD3A	Q9NVI7	FALSE	0.5996	Full model
745	0.5	5.298	0.04526	0.3032	treatmentDRB	ATAD3B	Q5T9A4;Q9H834	FALSE	1.344	Full model
746	-0.01692	4.919	0.8156	0.9346	treatmentDRB	ATAD5	Q96QE3;A0A075B754;H0UIC2	FALSE	0.08851	Full model
747	0.03845	4.371	0.9045	0.973	treatmentDRB	ATPIF1	Q9UII2	FALSE	0.04357	Full model
748	0.05224	5.349	0.6306	0.8594	treatmentDRB	WRNIP1	Q96S55;B3KT25	FALSE	0.2002	Full model
749	-0.1195	4.865	0.473	0.7735	treatmentDRB	TREX1;ATRIP	A0A024R307;A0A024R2U4;Q8WXE1;A0A0U1RQW3;A0A0U1RQR9;A0A0U1RRM7	FALSE	0.3251	Full model
750	0.30620000000000003	4.361	0.05107	0.3201	treatmentDRB	NPR2	P20594	FALSE	1.292	Full model
751	0.003278	4.901	0.9779	0.992	treatmentDRB	ATN1	P54259;Q86V38;Q59FW4	FALSE	0.009684	Full model
752	0.07215	4.637	0.731	0.904	treatmentDRB	ATRN;ATRNL1	B4DZ36;O75882;A0A3B3ISV6;Q5VV63	FALSE	0.1361	Full model
753	-0.2317	5.614	0.002145	0.07547	treatmentDRB	AURKA	O14965;B2R6Z3;A3KFJ0;Q5QPD4;B4DX16;A3KFJ1	FALSE	2.669	Full model
754	0.1612	4.039	0.5932	0.8397	treatmentDRB	AURKAIP1	Q6PI41;A0A024R0F0;Q9NWT8	FALSE	0.2268	Full model
755	0.007668	5.801	0.8948	0.9691	treatmentDRB	AURKB	B2RC06;Q96GD4;J3KTD6;J3QLN8;J3KT86;J3QR41	FALSE	0.04829	Full model
756	-0.07645	5.372	0.5822	0.836	treatmentDRB	ATG5	B3KMH8;A9UGY9;Q9H1Y0;A0A1B0GV54;A0A1B0GUS1;B7Z5Y6;A0A2R8Y718	FALSE	0.2349	Full model
757	-0.0945	5.29	0.5568	0.8215	treatmentDRB	C12orf44;ATG101	A0A024R128;Q9BSB4;F8VVA0;F8VQD9	FALSE	0.2543	Full model
758	0.01459	5.286	0.8393	0.9452	treatmentDRB	ATG13	A8KAP4;A8K0S6;O75143;J9JIF6	FALSE	0.0761	Full model
759	-0.04214	5.856	0.3096	0.6697	treatmentDRB	ATG16L1;FLJ10035;FLJ00045	Q676U5;Q17RG0;E7EVC7;A0A024R494;B7ZLM5;Q53SV2;A5YM60;L7UQD0;A0A024R4B6;Q9H7M5	FALSE	0.5092	Full model
760	0.4335	4.472	0.08204	0.3904	treatmentDRB	ATG2A	Q2TAZ0;H7C3T2	FALSE	1.086	Full model
761	0.009693	5.237	0.8935	0.9681	treatmentDRB	ATG2B	Q96BY7	FALSE	0.04889	Full model
762	-0.06611	5.36	0.3332	0.6895	treatmentDRB	ATG9A	B3KPP7;A0A024R438;Q7Z3C6;A8K140;B4DYN3	FALSE	0.4772	Full model
763	-0.01797	5.022	0.8538	0.9516	treatmentDRB	AIDA	B7ZW30;Q96BJ3;B7Z7D5	FALSE	0.06866	Full model
764	-0.05381	4.028	0.7793	0.9221	treatmentDRB	AXIN1	A0A0S2Z4M1;A0A0S2Z4S3;A0A0S2Z4R0;O15169;Q59H83	FALSE	0.1083	Full model
765	-0.2526	5.239	0.1472	0.4956	treatmentDRB	AXDND1;DKFZp434N1720;C1orf125	B1AM31;Q8NDG7;Q5T1B0;A6H900;B7Z878	FALSE	0.8322	Full model
766	-0.04921	4.664	0.8241	0.9388	treatmentDRB	BCL7B	F2Z3H6;Q9BQE9	FALSE	0.08401	Full model
767	-0.004665	4.457	0.9649	0.9879	treatmentDRB	BCL7C	I3L1Q2;Q8WUZ0	FALSE	0.01552	Full model
768	-0.2613	4.975	0.06923	0.3605	treatmentDRB	BCL9L	A0A087WZX0;Q86UU0	FALSE	1.16	Full model
770	-0.4764	4.11	0.05937	0.34	treatmentDRB	BCL6	B5B0A5;A5PL18;P41182;B4E2L2	FALSE	1.226	Full model
771	-0.06744	4.921	0.4244	0.7411	treatmentDRB	BCL10	A2TDT2;A0A087WWW9;O95999	FALSE	0.3722	Full model
772	-0.05111	4.746	0.8001	0.9293	treatmentDRB	BCAP29	C9JTE9;A4D0R4;E9PAJ1;Q9UHQ4;B7Z2L0;A6NME1;H0Y7N8;C9IYK6;H7C5E2	FALSE	0.09687	Full model
773	0.07769	5.646	0.5973	0.8414	treatmentDRB	BCAP31	Q53G72;P51572;C9JSP1;C9JQ75;C9J0M4;Q53HT6;C9JMD7;A0A2R8Y5M6	FALSE	0.2238	Full model
774	-0.3444	5.527	6.519e-5	0.0103	treatmentDRB	BIRC2	E9PMH5;B2R8N8;Q13490;A0A087X2B2;Q8IZZ0	FALSE	4.186	Full model
775	0.01892	4.616	0.9429	0.9823	treatmentDRB	BIRC5	E7CU85;O15392;B7Z7B9;A0A0B4J1S3	FALSE	0.02555	Full model
776	-0.09257	5.852	0.1483	0.4975	treatmentDRB	BIRC6	Q9NR09	FALSE	0.8289	Full model
777	0.1588	4.644	0.3599	0.7084	treatmentDRB	BAG1	A0A0S2Z3K4;J3QTA2;Q99933	FALSE	0.4438	Full model
778	0.08189	6.131	0.3854	0.7201	treatmentDRB	BAG2	B3KM36;B3KN59;O95816	FALSE	0.4141	Full model
779	-0.1861	5.984	0.00431	0.1096	treatmentDRB	BAG3	O95817;Q53GY1;C9JFK9	FALSE	2.365	Full model
780	-0.07772	4.865	0.5461	0.8158	treatmentDRB	BAG4	O95429;B2RA34	FALSE	0.2627	Full model
781	-0.1373	5.62	0.02888	0.2515	treatmentDRB	BAG5	A8K5J7;A0A024R6M6;Q9UL15	FALSE	1.539	Full model
782	-0.3256	4.596	0.01667	0.2025	treatmentDRB	EPB41L1	B3KUB6;A0A0C4DH22;Q9H4G0;B7Z653	FALSE	1.778	Full model
783	-0.07221	6.574	0.3169	0.6758	treatmentDRB	EPB41L2	O43491	FALSE	0.4991	Full model
784	-0.01556	5.907	0.7839	0.9238	treatmentDRB	EPB41L3	Q9Y2J2;A0A0A0MRA8	FALSE	0.1057	Full model
785	-0.02475	5.198	0.7708	0.9188	treatmentDRB	EPB41L5	Q9HCM4;Q4ZG32	FALSE	0.1131	Full model
786	0.1277	4.8	0.2026	0.5653	treatmentDRB	BBS4	B2RB60;A0A0S2Z3A9;B7Z7L8;Q96RK4;B4DQR5;H3BSL2	FALSE	0.6933	Full model
787	-0.2495	4.536	0.07013	0.3613	treatmentDRB	BBS7	Q8IWZ6	FALSE	1.154	Full model
788	0.1578	4.636	0.7453	0.9115	treatmentDRB	BANF1	O75531;A0A024R5H0;B2R4V4	FALSE	0.1277	Full model
789	0.1533	4.687	0.2658	0.6331	treatmentDRB	BCAM;LU	A0A087WXM8;A0A1A9C7B7;I7L574;I7KDP0;G0TQY6;A0A0A1TTQ0;A0A068W6H0;P50895;A0A1Z1VXG5	FALSE	0.5754	Full model
790	0.2253	7.022	0.08625	0.3977	treatmentDRB	HSPG2	A0A024RAB6;P98160;Q59EG0	FALSE	1.064	Full model
791	-0.04302	6.765	0.6367	0.8626	treatmentDRB	BZW1;hCG_2022736	A0A024R3Z6;Q7L1Q6;Q53FN7;D3DN77;C9IZ80;B3KU41	FALSE	0.196	Full model
792	-0.1175	6.487	0.0111	0.1702	treatmentDRB	BZW2	E7ETZ4;B3KM68;A0A024RA42;Q9Y6E2;B7Z4K8;B5MCH7;Q75MG1;B5MCE7;E9PFD4	FALSE	1.955	Full model
793	0.1903	6.089	0.05035	0.3196	treatmentDRB	hEMMPRIN;BSG	Q54A51;B4DNE1;P35613;B4DY23;A0A087WUV8;A0A087X2B5;A8MZ77;I3L192	FALSE	1.298	Full model
794	-0.1708	5.298	0.1104	0.4402	treatmentDRB	TMBIM6;TEGT	F8VQW0;F8VX73;F8VPI1;F8W201;F8W086;F8VR05;B7Z984;F8VQQ5;F8VSI7;F8VVJ4;B7Z5Y9;B3KWE3;A0A024R0Z5;P55061;F8W1G3	FALSE	0.9569	Full model
795	0.09416	6.577	0.2953	0.6595	treatmentDRB	BCLAF1	Q9NYF8;E9PK91;Q6DCA8;A0A1W2PQ43;E9PQN2;E9PKI6;E9PK09	FALSE	0.5297	Full model
796	0.1043	4.816	0.5989	0.8417	treatmentDRB	BCL2L1	A0A0S2Z3D2;Q5TE63;Q5QP56;Q9H1R6;Q5TE64;A0A0S2Z3C5;Q07817;Q5QP59	FALSE	0.2227	Full model
797	-0.04976	4.372	0.7166	0.898	treatmentDRB	BCL2L12	A0A0X8AXX1;A0A0X8ASA9;A0A0X9JZX1;A0A0X8AT42;A0A0X9JFN5;I6LJZ5;A0A087WSV0;A0A0X9JA59;I6LJZ7;Q9HB09;A0A0X8AT33;M0QZM6;I6LJZ8	FALSE	0.1447	Full model
798	-0.1675	4.024	0.5605	0.8219	treatmentDRB	BCL2L13	B7Z737;A8K5Y4;B7Z238;B2RB43;A0A087WTL4;A0A087WX97;Q9BXK5	FALSE	0.2515	Full model
799	0.411	4.186	0.3117	0.6724	treatmentDRB	BCOR;BCOR-RARA	B3KTC2;H9A532;Q6W2J9;H7C2V9;A6NE70;H7BYY2;E3UVQ2	FALSE	0.5062	Full model
800	0.1375	4.943	0.6152	0.8512	treatmentDRB	C9orf89	A0A024R248;Q96LW7	FALSE	0.211	Full model
801	0.1141	3.436	0.7142	0.8971	treatmentDRB	BAD	B4DZQ9;F5GYS3;A8MXU7;A0A024R562;Q92934	FALSE	0.1462	Full model
802	0.7861	4.873	2.548e-4	0.02465	treatmentDRB	BNIP3	B4DHJ7;F6RP06;Q66K24;A0A0J9YW18;Q6NVY4;Q12983;Q53HF4	FALSE	3.594	Full model
803	0.2748	4.37	0.09761	0.4189	treatmentDRB	BNIP3L	H0YBC7;B4DTN1;Q6IBV1;Q9H3K3;O60238;B4DUN8	FALSE	1.01	Full model
804	0.06929	4.489	0.7158	0.8977	treatmentDRB	ATG14	Q6ZNE5	FALSE	0.1452	Full model
805	-0.07128	5.121	0.5084	0.7964	treatmentDRB	BECN1	Q53F78;A0A024R1X5;Q14457;B4DS82;E7EV84;B4DQ36;W0FFG4;K7ELY9	FALSE	0.2938	Full model
806	0.2036	5.199	0.06624	0.3549	treatmentDRB	BEND3	Q5T5X7	FALSE	1.179	Full model
807	-0.1496	5.118	0.3025	0.6639	treatmentDRB	BET1;DKFZp781C0425	Q53XK0;H7C1N3;O15155;A0A3B3IU16;C9JTT8;Q68DU7	FALSE	0.5193	Full model
808	-0.0034	5.306	0.9573	0.9868	treatmentDRB	SNTB1	Q13884;A0A3B3ITC2	FALSE	0.01897	Full model
809	0.1343	5.296	0.279	0.6441	treatmentDRB	B3GALT6	Q96L58;Q499Z2	FALSE	0.5544	Full model
810	0.05181	4.616	0.7162	0.8978	treatmentDRB	B3GALTL	Q6Y288	FALSE	0.145	Full model
811	0.03445	4.533	0.8705	0.9573	treatmentDRB	B4GALT1	P15291;B7ZAH9;B4DLB8;W6MEN3	FALSE	0.06021	Full model
812	0.09553	3.949	0.7671	0.9182	treatmentDRB	B4GALT4	E7ETS9;C9J3R8;B3KM35;B2RAZ5;O60513;C9J4S5	FALSE	0.1152	Full model
813	0.3174	4.758	0.2306	0.5972	treatmentDRB	B4GALT7	Q9UBV7;B3KMT1;D6RJI5	FALSE	0.6372	Full model
814	0.09099	4.179	0.6955	0.8898	treatmentDRB	B3GNT6;B4GAT1	B4DEN5;B3KQQ7;A0A024R5F9;O43505	FALSE	0.1577	Full model
815	0.001353	5.712	0.992	0.9972	treatmentDRB	B2M	H0YLF3;F5H6I0;A6XND9;B4E0X1;P61769;A6XMH5;A6XMH4	FALSE	0.003472	Full model
816	0.08904	6.159	0.2259	0.5921	treatmentDRB	SNTB2	A0A024R732;Q13425	FALSE	0.6461	Full model
817	-0.03861	4.549	0.8228	0.9385	treatmentDRB	ADRBK1	A0A0S2Z392;P25098;A0A0S2Z3I6;Q59F73	FALSE	0.08472	Full model
819	0.1841	4.094	0.539	0.8121	treatmentDRB	ARRB2;DKFZp686L0365	A8K4I6;P32121;K7ENA6;Q59EM5;K7EL17;Q68DZ5	FALSE	0.2684	Full model
820	0.07245	5.692	0.4484	0.7555	treatmentDRB	CTNNBL1	Q8WYA6;A0A087WUB9	FALSE	0.3484	Full model
821	-0.07991	5.252	0.1893	0.5462	treatmentDRB	ACTR1B	P42025;Q13841	FALSE	0.7228	Full model
822	-0.05302	4.287	0.8798	0.9615	treatmentDRB	GLB1	Q53H18;Q53G40;B7Z6Q5;P16278;E7EQ29;B7Z5H9	FALSE	0.05561	Full model
823	0.08716	4.621	0.4938	0.7873	treatmentDRB	GUSB	B4DTH9;P08236;B2R6X2	FALSE	0.3065	Full model
824	0.4251	4.507	0.09081	0.4064	treatmentDRB	HEXB	Q5URX0;A0A024RAJ6;P07686;H0YA83;H0Y9B6	FALSE	1.042	Full model
825	-0.04224	4.367	0.857	0.9526	treatmentDRB	LACTB2	A0A024R811;Q53H82	FALSE	0.06703	Full model
826	0.07665	5.708	0.3147	0.6748	treatmentDRB	PARVB	Q9HBI1;A0A087WZB5	FALSE	0.5022	Full model
827	-0.03594	4.097	0.8745	0.9591	treatmentDRB	SGCB	Q6IBJ4;Q5U0N0;Q16585;H0YA15;H0Y8J3	FALSE	0.05824	Full model
828	0.04971	6.146	0.76	0.9163	treatmentDRB	BHMT;HEL-S-61p	E5RJH0;B4DPF0;V9HWA4;B2RCQ6;Q93088	FALSE	0.1192	Full model
829	-0.2666	3.999	0.3694	0.712	treatmentDRB	BID	B1PL87;A8ASI8;B3KT21;P55957;B2ZP79	FALSE	0.4325	Full model
830	-0.111	6.203	0.05828	0.3362	treatmentDRB	PAPSS1	O43252;Q05BW9	FALSE	1.234	Full model
831	-0.1195	6.402	0.05147	0.3201	treatmentDRB	PAPSS2	Q5TB52;B4DWB5;O95340;Q9UIR2	FALSE	1.288	Full model
832	-0.04651	5.617	0.5737	0.8306	treatmentDRB	JMJD6	B2WTI3;B2WTI4;K7EJU9;A0A0S2PZM4;Q6NYC1	FALSE	0.2413	Full model
833	-0.01633	4.545	0.9234	0.9777	treatmentDRB	DAK;TKFC	A0A140VJH7;A0A024R529;Q3LXA3;H0YCY6	FALSE	0.03463	Full model
834	-0.1128	4.61	0.6658	0.8783	treatmentDRB	COASY	Q13057	FALSE	0.1766	Full model
835	-0.08179	6.975	0.1334	0.4777	treatmentDRB	EPRS	P07814;Q3KQZ8;B4DKX5;V9GYZ6;H6WCP5	FALSE	0.8747	Full model
836	0.1022	5.15	0.1615	0.5144	treatmentDRB	NDST1	Q59GK2;A8K8T3;P52848;E7EVJ3;B7Z1Q0	FALSE	0.7919	Full model
837	-0.1035	5.486	0.0966	0.418	treatmentDRB	MINA	Q8IUF8	FALSE	1.015	Full model
838	0.1448	5.334	0.1274	0.4673	treatmentDRB	URLC2;NO66	A0A0A8K8C0;Q9H6W3	FALSE	0.8948	Full model
839	0.195	5.098	0.1971	0.5585	treatmentDRB	MTHFD2	B2R7W0;P13995;B4DY35;B9A062	FALSE	0.7052	Full model
840	0.02171	5.592	0.776	0.921	treatmentDRB	PNKP	A0A1S5RA93;Q96T60;A0A0D9SFL2;M0QYH2;M0R3C8;M0QYI1	FALSE	0.1102	Full model
841	-0.1899	6.159	0.1043	0.4285	treatmentDRB	HEL-S-70p;ATIC	V9HWH7;P31939;B2R7P8;B4DP06	FALSE	0.9818	Full model
842	-0.07306	5.814	0.2601	0.6274	treatmentDRB	GNE	Q6QNY7;Q6QNY6;Q6QNY5;Q9Y223	FALSE	0.5849	Full model
843	0.2282	5.476	0.01877	0.2084	treatmentDRB	BGN	A6NLG9;B4DDQ2;B3KS75;Q53HU6;Q53FI4;A8K7E0;P21810;B4DQD6;B4DNL4;Q8NAB7	FALSE	1.727	Full model
844	-0.02077	5.514	0.8155	0.9346	treatmentDRB	BLVRA	P53004;A0A140VJF4	FALSE	0.0886	Full model
845	0.05221	4.15	0.8958	0.9692	treatmentDRB	BLOC1S1	G8JLQ3;P78537	FALSE	0.04778	Full model
846	0.2139	4.488	0.3263	0.6843	treatmentDRB	BLOC1S2	J3QRU7;F1T0F0;Q6QNY1	FALSE	0.4864	Full model
847	-0.06729	4.536	0.7957	0.9278	treatmentDRB	BLOC1S3	Q6QNY0	FALSE	0.09927	Full model
848	0.3276	4.04	0.2222	0.5877	treatmentDRB	BLOC1S5;BLOC1S5-TXNDC5	A0A0D9SEU2;A0A0A0MTN6;G5E931;H3BN57;Q8TDH9	FALSE	0.6533	Full model
849	1.343	3.869	0.008541	0.1524	treatmentDRB	BLOC1S6	H3BST1;Q9UL45;H3BPR6;H3BU57;H3BN13;B3KY40;B2RDK7	FALSE	2.069	Full model
850	0.003991	5.884	0.9435	0.9827	treatmentDRB	BOD1L1	Q8NFC6	FALSE	0.02527	Full model
851	0.1198	4.84	0.4019	0.7281	treatmentDRB	BLMH	Q13867;K7ESE8;J3KSD8;K7ES02;B4DXF3	FALSE	0.3959	Full model
852	0.02577	5.363	0.7698	0.9187	treatmentDRB	BLM	B2RAN0;P54132;H0YNU5;A0A3B3IT82;B7ZKN7;B7Z2X2	FALSE	0.1136	Full model
853	0.02132	5.642	0.7223	0.901	treatmentDRB	BMP2K	Q9NSY1;H0Y9P1	FALSE	0.1413	Full model
855	-0.03943	4.596	0.8093	0.9325	treatmentDRB	BOLA2;BOLA2B	Q9H3K6;H3BV85;A0A087WZT3;H3BTW0;A0A0B4J295	FALSE	0.0919	Full model
856	-0.2259	5.313	0.1003	0.4226	treatmentDRB	CDCA8	Q53HL2;A8K7A2	FALSE	0.9989	Full model
857	0.13	5.11	0.1225	0.4619	treatmentDRB	ZNHIT6	Q9NWK9	FALSE	0.912	Full model
859	-0.05485	5.671	0.5544	0.8195	treatmentDRB	BASP1	P80723	FALSE	0.2562	Full model
860	0.06939	5.565	0.3935	0.725	treatmentDRB	BAIAP2	Q9UQB8;I3L4C2;B4DMV0;B3KPV9;B4DQ43;B4DWA1;I3L2M4;I3L327	FALSE	0.405	Full model
861	0.1283	4.611	0.3635	0.7087	treatmentDRB	BAIAP2L1	Q9UHR4	FALSE	0.4395	Full model
862	0.2274	4.347	0.5236	0.8037	treatmentDRB	BCAT1	P54687;A0A024RAV0	FALSE	0.281	Full model
863	0.2069	4.928	0.01722	0.2045	treatmentDRB	FAM175A	D6REL5;Q6UWZ7;A0A087WZ78;A0A087WWJ9	FALSE	1.764	Full model
864	0.07597	5.472	0.3269	0.685	treatmentDRB	BRE;Hin-3	Q9NXR7;A2NFR5;F8W733;Q6ZWH1	FALSE	0.4855	Full model
865	-0.08385	5.33	0.1861	0.5436	treatmentDRB	RAP80;UIMC1	A0A024R7R0;Q96RL1	FALSE	0.7302	Full model
866	0.2338	5.258	0.02935	0.2521	treatmentDRB	BRAT1	Q6PJG6	FALSE	1.532	Full model
867	-0.1137	5.117	0.2525	0.6199	treatmentDRB	BRAP	A8K2W4;Q7Z569;J3KNN7;Q59H81	FALSE	0.5977	Full model
868	-0.0866	4.245	0.6505	0.8692	treatmentDRB	BARD1	Q53F80;B2RAM8;A0AVN2;Q99728;B4DX74;A0A494C142;A0A087X2H0	FALSE	0.1868	Full model
869	0.02067	5.708	0.8775	0.9611	treatmentDRB	BCCIP	Q9P287;B4E318;B4DUS0	FALSE	0.05677	Full model
870	0.1501	4.973	0.08749	0.3995	treatmentDRB	BCR	P11274;A0A2X0SFQ7;B4E065;Q12843;Q12844;A0A024R1B9	FALSE	1.058	Full model
871	-0.1986	6.013	0.007563	0.1471	treatmentDRB	BCAR1	P56945;D3DUK1;Q6P5Z4;A0A2R8YFK2;A0A2R8Y5C9;A0A2R8Y8C4;A0A2R8YFS8;A0A2R8Y4C2;A0A2R8Y6M6;B2RBL9;B3KW85;A0A2R8Y596;Q8NC57;A0A2R8Y5E4;B3KWE2;Q96CD4	FALSE	2.121	Full model
872	-0.2946	5.666	6.237e-4	0.04277	treatmentDRB	BCAR3	B3KP06;A0A384MTS3;O75815;B3KNL6	FALSE	3.205	Full model
873	0.1117	4.554	0.4012	0.7274	treatmentDRB	DKFZp564A063;BRMS1	Q9Y3T1;E9PJF5;H0YCF7;G5E9I4;Q9HCU9;E9PPD1	FALSE	0.3967	Full model
874	0.209	5.002	0.1031	0.4266	treatmentDRB	BRMS1L	B3KU43;B4DLQ5;Q5PSV4;H0YHD0	FALSE	0.9868	Full model
875	0.05434	4.5	0.7381	0.9079	treatmentDRB	BRCA1	P38398;Q3LRH8;A0A386IPW2;A0A386IN60;A0A386IQ66;G8I0D8;A0A386IN52;A0A024R1W0;A0A386INQ5;A0A386IN41;A0A386INP3;A0A386IPK6;A0A024R1Y0;Q5XLT4;A0A386INJ5;B4DES0;A0A024R1Z8;A0A024R1V7;B7ZA85;G3XAC3;Q5U3B7;A0A024R1V0;E7EUM2;A0A024R1Y1;A0A386IPW4;A0A386IPL0;A0A386IPY7;H0Y8B8;A0A2R8Y7V5;A0A386INP8;Q5YLB2;A0A024R1V8;A0A386IPB0;A0A3G1CIM0	FALSE	0.1319	Full model
876	-0.004069	4.536	0.9797	0.9922	treatmentDRB	BRCA2	P51587;A0A386IPJ4;A0A386IN23;A0A386IP96;A0A386IPV8;A0A386INM2;A0A386IPY1;A0A386IN22;A0A386IPI4;A0A4P8DL22;A0A4P8DKU7;A0A386IPV5;A1YBP1;A0A386IQ54;A0A386IP91;A0A386INL2;A0A386IN16;A0A386IN15;A0A386IQ50;A0A386IPY0;A0A386IPV2;A0A4P8DL54	FALSE	0.008891	Full model
877	-0.1351	4.917	0.2085	0.5714	treatmentDRB	BCAS3	B7ZKU7;B2RBN7;Q9H6U6;B4E3M9;K7ESE9;Q70WD9;Q05D99	FALSE	0.681	Full model
878	-0.1008	5.867	0.1935	0.5525	treatmentDRB	ARFGEF1	A0A024R7X0;Q9Y6D6;Q59FY5;E5RIF2;E5RHL7	FALSE	0.7134	Full model
879	-0.02489	5.379	0.7534	0.915	treatmentDRB	ARFGEF2	Q9Y6D5;Q86TH5;B4DYN7	FALSE	0.123	Full model
880	0.1865	5.104	0.3018	0.6639	treatmentDRB	BRI3BP	Q8WY22	FALSE	0.5203	Full model
881	-0.03078	4.573	0.8918	0.9672	treatmentDRB	BIN3	Q53HW0;Q9NQY0;H7BYV6;D3DSR7	FALSE	0.04975	Full model
882	-0.3331	4.9	0.1138	0.4473	treatmentDRB	HSPC142;BABAM1	A0A024R7L2;Q9NWV8;M0R3F4;M0R2A4;M0R2K3;M0R193;M0R0I0;M0R2I2;J3KQS6	FALSE	0.9438	Full model
883	-0.06666	5.262	0.5126	0.7978	treatmentDRB	FAM175B	Q15018	FALSE	0.2903	Full model
884	-0.05408	5.604	0.5263	0.8048	treatmentDRB	BROX	Q5VW32;F5GXQ0;B7Z953;B7Z1V1;Q5VW33	FALSE	0.2788	Full model
885	0.3051	3.952	0.3212	0.6796	treatmentDRB	BAHD1	A0A024R9K2;Q8TBE0	FALSE	0.4933	Full model
886	-0.009949	6.137	0.8672	0.9564	treatmentDRB	BAZ1A	D3DS96;Q9NRL2;Q59G54	FALSE	0.06186	Full model
887	-0.02717	5.369	0.7604	0.9164	treatmentDRB	BAZ2A	J3QK86;J3KPG5;F8VU39;Q9UIF9	FALSE	0.119	Full model
888	0.2909	4.378	0.06767	0.3574	treatmentDRB	BAZ2B	Q9UIF8;Q8NC87	FALSE	1.17	Full model
889	-0.1407	4.778	0.1645	0.5177	treatmentDRB	BRPF3	A0A024RCX0;Q9ULD4;E9PI60	FALSE	0.7838	Full model
890	-0.1529	4.408	0.292	0.6576	treatmentDRB	BRWD1	Q9NSI6	FALSE	0.5347	Full model
891	-0.002394	5.999	0.9714	0.9899	treatmentDRB	BRD2	P25440;A0A0G2JK44;A0A140T9E9;H0Y6K2;A0A024RCR5;X5CF57;A0A1U9X7B3;A0A1U9X7B4;A0A1U9X7B8;A0A1U9X7A8;A0A0G2JHN8;A0A140T9I1;A0A140T9V2;A0A140T9F7;A0A0G2JHL0	FALSE	0.01258	Full model
892	0.02236	5.596	0.7335	0.9056	treatmentDRB	BRD3	A0A024R8H6;Q15059;B4DS09;A0A140F1N4	FALSE	0.1346	Full model
893	-0.02774	5.959	0.6731	0.8801	treatmentDRB	BRD4	O60885;A0A024R7H8;M0QZD9	FALSE	0.1719	Full model
894	0.05752	5.168	0.5748	0.8313	treatmentDRB	BRD7	Q9NPI1;A0A024R6Q8	FALSE	0.2405	Full model
895	0.00933	5.432	0.931	0.9794	treatmentDRB	BRD8	A8K1N6;Q9H0E9;H7C127;B5MCW3;H7C179;B2R5V7;B4DEG9;B4DN43;H7C128;B4DSD6;B4DMS9	FALSE	0.03106	Full model
896	0.1437	5.208	0.07461	0.3733	treatmentDRB	BRD9	Q9H8M2	FALSE	1.127	Full model
897	-0.1507	4.924	0.1774	0.533	treatmentDRB	BSDC1	Q9NW68;E9PQA7;B7ZA57	FALSE	0.7511	Full model
898	-0.1553	4.384	0.6632	0.8764	treatmentDRB	TNFAIP1	Q13829	FALSE	0.1784	Full model
899	-0.1436	5.46	0.08107	0.3874	treatmentDRB	KCTD10	F5GWA4;Q9H3F6;A0A024RBJ2;F5H6V0;F5H497	FALSE	1.091	Full model
900	0.1463	4.444	0.0675	0.3574	treatmentDRB	BTBD1	Q3ZTS5;A0A024R224;Q9H0C5;B7Z271	FALSE	1.171	Full model
901	0.2136	4.611	0.228	0.5948	treatmentDRB	BTBD10	B7Z2J1;B7Z503;D3DQW7;A8K8M7;Q9BSF8;E9PKU9	FALSE	0.642	Full model
902	0.06458	5.041	0.6303	0.8594	treatmentDRB	BTBD2	Q9BX70;Q6NT96	FALSE	0.2004	Full model
903	0.1653	4.677	0.2772	0.6437	treatmentDRB	BTBD9	Q96Q07;H7C5Z6;A0A0A0MSF4;A0A0A0MSF2	FALSE	0.5572	Full model
904	0.4436	4.043	0.07418	0.3723	treatmentDRB	KCTD1	A0A2U3U043;J3KSG1;A0A024RC45;J3QRK1;Q719H9	FALSE	1.13	Full model
905	-0.2339	4.335	0.2489	0.6157	treatmentDRB	KCTD12	B3KY04;A0A140VJM4;Q96CX2	FALSE	0.6039	Full model
906	-0.07298	4.311	0.7642	0.9171	treatmentDRB	KCTD15	B4DGD9;Q96SI1;V9GYY8	FALSE	0.1168	Full model
907	0.2966	4.945	0.03205	0.2629	treatmentDRB	KCTD18	Q6PI47;A8K4A2;A0A024R406	FALSE	1.494	Full model
908	0.2102	4.073	0.5571	0.8215	treatmentDRB	KCTD2	Q14681;Q8IYY2	FALSE	0.254	Full model
909	0.1976	4.37	0.3755	0.7153	treatmentDRB	KCTD21	Q4G0X4	FALSE	0.4254	Full model
910	-0.003578	5.042	0.9735	0.9903	treatmentDRB	KCTD3	Q9Y597;B4DJX2;B7ZAF7	FALSE	0.01166	Full model
911	0.1182	4.979	0.3622	0.7087	treatmentDRB	KCTD5	Q9NXV2	FALSE	0.4411	Full model
912	-0.2764	4.322	0.1456	0.4939	treatmentDRB	KCTD7	A0A1W2PS30;A0A024RDN7;A0A1W2PP71;Q96MP8;A0A1W2PQB2;C9JTB6;A0A1W2PQL2;A0A1W2PQ65;A0A1X7SBW1	FALSE	0.8368	Full model
913	0.04993	5.158	0.5676	0.8264	treatmentDRB	KCTD9	Q7L273;B4DPW0	FALSE	0.246	Full model
914	-0.07821	5.674	0.3438	0.6948	treatmentDRB	ZNF207;DKFZp761N202	Q59G94;J3QRS9;X6R4W8;O43670;Q8N395;J3KS31;B4DQT7	FALSE	0.4637	Full model
915	-0.011	5.48	0.8839	0.9632	treatmentDRB	BUD13	Q9BRD0;A8K4Z6	FALSE	0.05359	Full model
916	0.2054	3.824	0.3581	0.7069	treatmentDRB	BTN2A1;BTN2A2	Q7KYR7;H7C542;C9JNC3;C9JAJ6;H7BYC3;C9IY66;A0A024R038;Q8WVV5	FALSE	0.446	Full model
917	-0.1894	5.866	0.02673	0.2431	treatmentDRB	BYSL	Q13895	FALSE	1.573	Full model
918	-0.1661	6.788	0.02171	0.2205	treatmentDRB	MTHFD1	A0A024R652;P11586;V9GYY3;A0A384N5Y3;F5H2F4;B7Z809;V9GZ78;A0A494C1T2	FALSE	1.663	Full model
919	-0.1583	6.073	0.006688	0.1363	treatmentDRB	SPAG9	O60271;B4DS36	FALSE	2.175	Full model
920	0.2663	4.456	0.0694	0.3608	treatmentDRB	CMIP	Q8IY22;B7Z942;A0A087WU05;A0A087WY48	FALSE	1.159	Full model
921	-0.1404	4.492	0.3086	0.6694	treatmentDRB	DENND4A	H3BTW5;A0A0U1RR27;Q7Z401;Q05C90;A8K2M7	FALSE	0.5106	Full model
922	0.0259	5.701	0.7182	0.8986	treatmentDRB	CTBP1	X5D8Y5;Q13363;X5D7T7;Q4KMQ8;D6RAX2;H0Y8W7	FALSE	0.1437	Full model
923	-0.06189	6.061	0.4175	0.7371	treatmentDRB	CTBP2	Q5SQP8;P56545	FALSE	0.3794	Full model
924	0.2543	5.253	8.771e-4	0.04829	treatmentDRB	CLEC11A	Q5U0B9;Q9Y240;V9H0X6;M0R081;A0AUH1	FALSE	3.057	Full model
925	0.06653	5.741	0.3691	0.712	treatmentDRB	MRC2	Q9UBG0	FALSE	0.4328	Full model
926	0.4904	4.453	0.02161	0.2205	treatmentDRB	C1GALT1C1	Q96EU7	FALSE	1.665	Full model
927	0.0494	4.933	0.6216	0.8555	treatmentDRB	C2CD2	Q9Y426;Q6P6D1	FALSE	0.2065	Full model
928	0.1542	4.122	0.6864	0.8858	treatmentDRB	C2CD2L	O14523;Q6DHX1;E9PK05	FALSE	0.1634	Full model
929	0.1008	4.361	0.4036	0.73	treatmentDRB	C2CD3	Q4AC94	FALSE	0.394	Full model
930	-0.1102	5.089	0.4561	0.7618	treatmentDRB	KIAA0528;C2CD5	B7ZLK2;B7ZLK1;A0A024RB03;Q86YS7	FALSE	0.3409	Full model
931	-0.06398	5.708	0.5226	0.8031	treatmentDRB	ZMPSTE24	O75844;B3KNM6	FALSE	0.2818	Full model
932	0.1256	5.86	0.1062	0.4317	treatmentDRB	CACTIN	Q8WUQ7;K7ENY9;B4DSX7	FALSE	0.9737	Full model
933	-0.2003	6.592	0.01784	0.206	treatmentDRB	CAD	F8VPD4;P27708;Q53SY7	FALSE	1.749	Full model
934	0.09333	6.226	0.1505	0.5001	treatmentDRB	CDH11	Q59EQ1;P55287;B4DMA7;Q96CZ9;H3BUU9	FALSE	0.8226	Full model
935	0.2783	5.831	0.006137	0.131	treatmentDRB	CDH13	P55290;B7Z9B1	FALSE	2.212	Full model
936	0.06297	5.891	0.2506	0.6184	treatmentDRB	CDH2	A0A024RC42;P19022	FALSE	0.601	Full model
937	0.2627	4.573	0.01332	0.1817	treatmentDRB	CDH4	A0A087WX99;Q8NB64;B2RCN5;P55283;A0A0G2JRA4	FALSE	1.876	Full model
938	-0.1546	5.59	0.07357	0.371	treatmentDRB	CDH6	P55285;D6RF86	FALSE	1.133	Full model
939	0.2057	5.164	0.2681	0.6358	treatmentDRB	CHP;CHP1	A0A024R9M9;Q99653;H0YKE7;F5GX29;B4DSB5;H0YNG9;H0YLY7	FALSE	0.5717	Full model
940	-0.0528	5.905	0.4596	0.7642	treatmentDRB	HZGJ;PPP3R1	Q86YQ0;F6U1T9;D3YTA9;H7BYZ3;P63098	FALSE	0.3377	Full model
941	0.2136	5.019	0.04127	0.2905	treatmentDRB	CABIN1	A0A087WWW8;A0A024R1E5;Q9Y6J0;Q8WTX5	FALSE	1.384	Full model
942	0.01119	6.03	0.8707	0.9573	treatmentDRB	CHERP	J3QK89;Q8IWX8;B4DPM4;Q59ET1;B4DL82	FALSE	0.06011	Full model
943	-0.1768	3.955	0.562	0.8223	treatmentDRB	ORAI1;FLJ14466	A0A0B4J2E8;A0A024RBT3;Q96D31	FALSE	0.2503	Full model
944	-0.01187	4.087	0.9465	0.9841	treatmentDRB	CAMLG	P49069	FALSE	0.02388	Full model
945	0.3166	5.775	8.982e-4	0.04829	treatmentDRB	MCU	Q8NE86;B4DWD0	FALSE	3.047	Full model
946	0.478	4.507	1.086e-4	0.01501	treatmentDRB	CCDC109B	Q9NWR8	FALSE	3.964	Full model
947	0.09929	5.321	0.1893	0.5462	treatmentDRB	MICU1	F6XEV2;A0A0U1RRK1;A0A286YF11;Q9BPX6;S4R3D7;S4R3V1;E9PQV6	FALSE	0.7228	Full model
948	0.1826	5.407	0.1794	0.534	treatmentDRB	MICU2	A0A0S2Z6V5;Q8IYU8;A0A0A0MTD5	FALSE	0.7462	Full model
949	0.4352	3.486	0.2074	0.5699	treatmentDRB	MICU3	Q86XE3;H0YAN7	FALSE	0.6831	Full model
950	0.2393	5.363	0.008895	0.1551	treatmentDRB	KCNMA1	A0A1W2PNY7;Q12791;A0A1W2PRG5;A0A1W2PP94;A0A1W2PNH9;A0A1W2PQ61;H0Y382;A0A1W2PRE5;H0Y379;Q5SVK0;A0A1W2PRX6;A0A1W2PQ93;A0A1W2PP26;H0Y5Z6;B7ZMF5;A0A1W2PPQ3;Q5SVJ7;A0A1W2PR56;A0A1W2PPY5;Q5SVK5;A0A0A0MRR0;A0A1W2PRB0;Q5SVJ9;A0A1W2PR62;A0A1W2PPZ1;A0A1W2PRN5;A0A1W2PPX7;A0A1W2PRV4;S4R2X4;A0A1W2PSD3;Q5SVJ8;D5MRH1;A0A1W2PRA7;A0A1W2PNY8;J3KQ16;A0A0A0MRC3;A0A1W2PQ53;A0A1W2PPS2;A0A1W2PRJ1;A0A0A0MSE6;A0A1W2PS97;…	FALSE	2.051	Full model
951	0.09808	5.351	0.2562	0.6248	treatmentDRB	CALCOCO1	B4DG60;A0A024RAZ1;Q9P1Z2;B3KS47;B4DKB9	FALSE	0.5913	Full model
952	0.129	5.473	0.134	0.4777	treatmentDRB	CALCOCO2	Q13137;B4E1X7	FALSE	0.8728	Full model
953	0.1642	5.59	0.04999	0.3183	treatmentDRB	SLC25A12	B3KMV8;O75746	FALSE	1.301	Full model
954	0.2062	5.826	0.006255	0.1319	treatmentDRB	SLC25A13	Q53GR7;Q9UJS0;B7Z2E2	FALSE	2.204	Full model
955	0.159	6.002	0.04244	0.2943	treatmentDRB	SLC25A24	Q6NUK1;B7ZB41;B4E290;A0A3B3IU96	FALSE	1.372	Full model
956	-0.05437	5.877	0.5217	0.8027	treatmentDRB	CAB39	A0A024R496;Q9Y376;A0A087X0K1;Q7Z4X0	FALSE	0.2826	Full model
957	0.3191	4.492	0.007181	0.1433	treatmentDRB	PNPLA8;IPLA2(GAMMA)	A0A0C4DG51;A8K6U0;A0A024R746;Q9NP80	FALSE	2.144	Full model
958	-0.01805	6.096	0.8251	0.9388	treatmentDRB	CARHSP1	Q9Y2V2;H3BSW7;H3BUY4;H3BPY5;H3BNU9	FALSE	0.08352	Full model
959	0.2411	3.934	0.2437	0.611	treatmentDRB	SS18L1	O75177;H0YDW4;B4DSR7	FALSE	0.6132	Full model
960	0.002979	5.484	0.972	0.9901	treatmentDRB	ATP2C1	B4E295;B4E2Q0;P98194;H0Y9V7;Q59G44	FALSE	0.01234	Full model
961	-0.09749	5.457	0.3602	0.7084	treatmentDRB	ATP2B1	A0A024RBC7;P20020;E7ERY9;Q59H63	FALSE	0.4434	Full model
962	-0.02774	6.132	0.6366	0.8625	treatmentDRB	DKFZp686M088;ATP2B4	Q68DH9;A0A024R968;P23634;A7E2D8;A8K8U3	FALSE	0.1962	Full model
963	0.1562	4.628	0.51	0.7968	treatmentDRB	ATP2A3	A8K9K1;Q93084	FALSE	0.2924	Full model
964	0.0867	5.246	0.3247	0.6829	treatmentDRB	PDE1C	Q14123;B3KSS6;A0A0A0MS69;Q8TAE4;Q75MP2;A0A024RA78	FALSE	0.4885	Full model
965	-0.06952	4.739	0.4997	0.7917	treatmentDRB	CAMKK2	A0A024RBQ3;A0A024RBP6;A0A024RBP8;A0A024RBQ0;Q96RR4;B4DV02	FALSE	0.3013	Full model
966	-0.1461	5.106	0.04342	0.2988	treatmentDRB	CAMK1	B5BU41;B0YIY3;Q14012;H7C071	FALSE	1.362	Full model
967	-0.03182	6.681	0.5582	0.8215	treatmentDRB	CAMK2D	D6R938;A0A024RDK3;E9PF82;B7Z2B0;Q13557;E9PBG7;Q4G1A8	FALSE	0.2532	Full model
968	0.05864	5.844	0.4469	0.7546	treatmentDRB	CAMK2G	A0A2Q3DQE3;A8K6N9;Q13555;B3KY86;Q8WU40;H0Y6G2	FALSE	0.3498	Full model
969	0.01436	5.085	0.8658	0.9555	treatmentDRB	CAMK4	B2R747;Q16566	FALSE	0.06257	Full model
970	-0.07626	6.177	0.3596	0.7084	treatmentDRB	CACYBP	Q6NVY0;A0A024R904;Q9HB71	FALSE	0.4442	Full model
971	-0.05184	3.982	0.8467	0.9487	treatmentDRB	CALD1	E7EX44;Q05682;B4E3I0	FALSE	0.07226	Full model
972	0.07874	5.278	0.501	0.7929	treatmentDRB	CLGN	A8K454;A0A140VKG2;O14967;B4DRG2	FALSE	0.3002	Full model
973	-0.1531	5.65	0.0155	0.1948	treatmentDRB	CAMSAP1	Q5T5Y3;A0A384NY94	FALSE	1.81	Full model
974	0.1606	5.538	0.03544	0.2738	treatmentDRB	CAMSAP2	Q08AD1;B3KTI4	FALSE	1.451	Full model
975	-0.005438	6.484	0.9526	0.9847	treatmentDRB	CANX	P27824	FALSE	0.0211	Full model
976	-0.01046	5.524	0.917	0.9753	treatmentDRB	CAPNS1	K7ELJ7;P04632;A0A0C4DGQ5;K7EM73;K7EIV0;K7EKD8;A0A075B7C0	FALSE	0.03764	Full model
977	-0.00558	6.359	0.9332	0.9794	treatmentDRB	CAPN1	P07384;A0A024R5A3;A0A024R580;B2RDI5;B4DWH5	FALSE	0.03001	Full model
978	-0.3545	4.621	0.09511	0.4167	treatmentDRB	CAPN15	O75808;A0A1B0GVE3	FALSE	1.022	Full model
979	-0.1737	6.413	0.04718	0.3085	treatmentDRB	CAPN2	Q59EF6;B2RCM3;P17655;B4E1R7;B4DN77;B3KUH9;Q6ZVC6	FALSE	1.326	Full model
980	0.2009	5.156	0.01634	0.1996	treatmentDRB	CAPN5	A0A140VKH4;Q6ZRM8;E7EV01;O15484;Q59GM2;A0A3B3IRX8;B3KSR7	FALSE	1.787	Full model
981	0.05083	5.355	0.6377	0.8627	treatmentDRB	CAPN7	B2RAM2;Q9Y6W3;Q7Z479	FALSE	0.1954	Full model
982	-0.1322	6.211	0.03283	0.2663	treatmentDRB	CAST	A0A0C4DGB5;A0A1S5UZ18;B7Z574;P20810;E7ES10;B7Z5T9;B7Z5T6;E9PDE4;B7Z6N0;Q6AZE3	FALSE	1.484	Full model
983	-0.2239	3.793	0.5076	0.7964	treatmentDRB	CNN3	E9PDU6;Q9BWY6	FALSE	0.2945	Full model
984	-0.06545	6.27	0.3985	0.7265	treatmentDRB	CNN3	Q15417	FALSE	0.3995	Full model
985	0.01619	5.63	0.7659	0.9181	treatmentDRB	HEL-S-14;CNN1	V9HWA5;P51911;Q53FP8;B7Z7E1;K7EQ72	FALSE	0.1158	Full model
986	0.07808	6.653	0.3547	0.703	treatmentDRB	CNN2	B2RWM5;Q6FHE4;B4DDF4;Q53GK7;B4DUT8;Q99439;A0A087X271;H3BVI6;Q6FHC3;K7ES69;B4DHU5	FALSE	0.4502	Full model
987	0.007702	7.068	0.9149	0.9753	treatmentDRB	HEL-S-99n;CALR	Q53G71;V9HW88;P27797;K7EJB9;B4E2Y9	FALSE	0.03865	Full model
988	0.5356	3.957	0.3964	0.725	treatmentDRB	CALB2	H3BMN5;A0A140VK08;P22676;A6NER6;H3BN14	FALSE	0.4018	Full model
990	0.2188	4.427	0.5054	0.795	treatmentDRB	CLSTN1	B4E3Q1;O94985;Q5SR54	FALSE	0.2963	Full model
991	-0.2577	6.626	0.01598	0.1982	treatmentDRB	CALU	Q6IAW5;O43852;B3KQF5;H0Y875	FALSE	1.797	Full model
992	-0.2555	6.203	0.001179	0.05498	treatmentDRB	PRKACA	A0A024R7J0;P17612;A8K8B9	FALSE	2.929	Full model
993	-0.4204	5.126	0.003377	0.09702	treatmentDRB	PRKACB	B2RB89;P22694;A0A0A0MS54;B4E2L0;B7ZA00	FALSE	2.471	Full model
994	-0.2174	5.238	0.5881	0.8375	treatmentDRB	PRKACG	P22612	FALSE	0.2305	Full model
995	-0.06472	6.416	0.3813	0.72	treatmentDRB	PRKAR1A;DKFZp779L0468	P10644;B2R5T5;Q68DQ4;K7EPB2	FALSE	0.4188	Full model
996	-0.05926	4.868	0.7659	0.9181	treatmentDRB	PRKAR1B	A0A024R802;B4DM81;A8K099;P31321;H7BYW5	FALSE	0.1158	Full model
997	-0.0952	6.267	0.03778	0.2819	treatmentDRB	PRKAR2A	A8KAH7;A0A024R2W3;P13861;A0A0S2Z472	FALSE	1.423	Full model
998	-0.07613	4.87	0.5258	0.8046	treatmentDRB	PRKAR2B	Q6DHZ2;A0A024R712;P31323;B3KY43;Q75MP1	FALSE	0.2791	Full model
1000	-0.0604	5.059	0.4424	0.7521	treatmentDRB	NTPCR;C1orf57	Q5TDF0;Q5TDE9;Q9BSD7	FALSE	0.3542	Full model
1001	-0.1199	6.416	0.02173	0.2205	treatmentDRB	CLIP1;RSN	P30622;A0A024RBR1;A0A3B3ITA2	FALSE	1.663	Full model
1002	-0.1026	4.065	0.6828	0.8857	treatmentDRB	CLIP2	A0A140VJG6;Q9UDT6	FALSE	0.1657	Full model
1003	-0.3112	4.281	0.09959	0.4222	treatmentDRB	CLIP4;FLJ21069	B5MCH3;Q4ZFY2;B7Z936;A8K6D0;Q59GR7;Q8N3C7;C9IYE4;E7EW06;G3XAK3	FALSE	1.002	Full model
1004	0.06049	5.954	0.3128	0.6733	treatmentDRB	CMTR1	Q8N1G2	FALSE	0.5047	Full model
1005	0.0694	4.355	0.6066	0.8469	treatmentDRB	CMTR2	A0A0U1RRB3;Q8IYT2	FALSE	0.2171	Full model
1006	-0.04603	6.707	0.5821	0.836	treatmentDRB	CAPRIN1	Q14444;B4DSF8;G3V153;E9PLA9;B3KXU8	FALSE	0.235	Full model
1007	0.1437	5.421	0.1728	0.5291	treatmentDRB	CHST14	Q8NCH0;H0YN65	FALSE	0.7625	Full model
1008	-0.0924	4.681	0.4895	0.7845	treatmentDRB	CHST3	Q7LGC8	FALSE	0.3103	Full model
1009	0.2543	3.851	0.3999	0.7269	treatmentDRB	CA12	B3KUB4;O43570	FALSE	0.3981	Full model
1010	-0.1896	5.594	0.05709	0.3343	treatmentDRB	CBR1	A0A384NL53;P16152;E9PQ63;A8MTM1	FALSE	1.243	Full model
1011	-0.2809	4.677	0.09289	0.4121	treatmentDRB	HEL-S-25;CBR3	V9HW40;Q53F60;O75828	FALSE	1.032	Full model
1012	0.2313	4.477	0.05302	0.3251	treatmentDRB	CTDSP2	A0A024RBA6;A0A024RB65;O14595;F8W1I1;F8VYL0;F8W184;B4DH48;H0YI12	FALSE	1.276	Full model
1013	-0.1025	5.574	0.06238	0.3456	treatmentDRB	CMBL	Q96DG6;B2RD36	FALSE	1.205	Full model
1014	0.5327	3.55	0.2839	0.6509	treatmentDRB	CPA4	A4D1M3;Q9UI42;C9J3P4;C9J6N7;B7Z577;B7Z5J4	FALSE	0.5468	Full model
1015	-0.04231	5.292	0.5601	0.8218	treatmentDRB	CPD	O75976;B7Z843	FALSE	0.2517	Full model
1016	0.4334	4.853	0.005796	0.1281	treatmentDRB	CTSA;PPGB	B4E324;X6R5C5;Q59EV6;X6R8A1;P10619	FALSE	2.237	Full model
1017	0.06	4.354	0.6938	0.8893	treatmentDRB	CRAT	P43155	FALSE	0.1588	Full model
1019	0.2247	5.396	0.03989	0.286	treatmentDRB	CPT1A	B2RAQ8;A0A024R5F4;P50416	FALSE	1.399	Full model
1020	0.09162	4.034	0.6307	0.8594	treatmentDRB	CPT2	Q53G79;A0A1B0GV75;A0A1B0GTB8;A0A1B0GWC0;A0A140VK13;A0A1B0GVF3;P23786	FALSE	0.2002	Full model
1021	0.1872	6.336	0.01506	0.1918	treatmentDRB	CRTAP	C9JP16;B3KX16;B3KME2;O75718;B3KS71;Q8NB01;B3KQR7;B4DPA3	FALSE	1.822	Full model
1022	0.08236	4.332	0.6525	0.87	treatmentDRB	CASS4	B4DII4;Q9NQ75	FALSE	0.1854	Full model
1023	-0.002596	6.225	0.9704	0.9895	treatmentDRB	HEL-S-77p;CSNK1A1;CSNK1A1L	V9HW00;P48729;Q05DL3;B4E1D9;Q6PJ06;B4DER9;Q8N752	FALSE	0.01303	Full model
1024	0.04996	4.875	0.6218	0.8555	treatmentDRB	CSNK1D;CSNK1E	H7BYT1;P48730;B4E0G1;A0A024R8X3;B4DIJ9;Q59FJ7;H0Y645	FALSE	0.2064	Full model
1025	0.1599	5.732	0.01356	0.1832	treatmentDRB	CSNK1E	Q5U045;Q53EZ1;P49674;B0QY35;B0QY34;B3KRV2;B0QY36	FALSE	1.868	Full model
1026	0.01397	5.455	0.8258	0.9388	treatmentDRB	CSNK1G3;CSNK1G1;CSNK1G2;hCG_2004507	Q9Y6M4;Q9HCP0;P78368;U3KQB3;A0A0U1RQY7;Q8IXA3;A0A0U1RQT7;A0A024R5W3;U3KQA5;A0A024R604;K7ESB6;B7Z7D1	FALSE	0.08313	Full model
1027	0.2031	6.579	0.005691	0.1277	treatmentDRB	CSNK2A1	P68400;Q5U5J2;E7EU96;A0A2R8YD58;A0A2R8YF43;B2R6D7;B5BUH5;Q2I0Y7;A0A2R8Y5A0;A0A2R8YFU2;A0A2R8YDP2;A0A2R8Y4H0;A0A2R8Y4D6;V9GYA2	FALSE	2.245	Full model
1028	0.1176	5.939	0.1119	0.443	treatmentDRB	CSNK2A2	P19784;H3BSA1;H3BV19	FALSE	0.9513	Full model
1029	-0.1008	5.356	0.3951	0.725	treatmentDRB	CSNK2B	A0A1U9X7J2;N0E4C7;Q5SRQ6;P67870;N0E638	FALSE	0.4033	Full model
1030	-0.05999	5.719	0.4117	0.7345	treatmentDRB	CLPB	A0A2U3TZY2;A0A140VK11;Q9H078;H0YGM0;Q7Z777	FALSE	0.3855	Full model
1031	0.06746	4.972	0.4279	0.7425	treatmentDRB	CASKIN2	Q8WXE0	FALSE	0.36870000000000003	Full model
1032	-0.0596	4.407	0.8091	0.9325	treatmentDRB	CASP8AP2	A0A087WTW5;A7E2C0;Q9UKL3	FALSE	0.09198	Full model
1033	-0.05	5.118	0.5867	0.8365	treatmentDRB	CAAP1	Q9H8G2;A0A3B3ISJ3	FALSE	0.2316	Full model
1034	0.5067	3.408	0.1782	0.533	treatmentDRB	CARD10	Q9BWT7;Q17RA1;B0QYC4	FALSE	0.7491	Full model
1035	0.1692	4.089	0.4889	0.7841	treatmentDRB	CARD6;CINCIN1	Q9BX69;Q59EG7;Q6XZE5;A0A0B4J1T5;B4E2N1	FALSE	0.3108	Full model
1036	0.03989	5.284	0.437	0.7486	treatmentDRB	CASP2;hCG_20684	A0A0S2Z3H1;P42575;B4E0I5;D3DXE0;B4E085	FALSE	0.3596	Full model
1037	0.02852	5.144	0.7049	0.892	treatmentDRB	CASP3	P42574	FALSE	0.1519	Full model
1038	-0.09732	4.847	0.6406	0.8641	treatmentDRB	CASP4	P49662;E9PMT1	FALSE	0.1934	Full model
1039	-0.1786	5.205	0.1627	0.5156	treatmentDRB	CASP6	P55212;D6RHU3	FALSE	0.7887	Full model
1040	0.05695	3.961	0.8366	0.9439	treatmentDRB	CASP7	Q5SVL2;B4DUB5;P55210;A0A0A0MRL7	FALSE	0.07746	Full model
1041	0.02674	5.061	0.8286	0.9393	treatmentDRB	CASP8;hCG_16983	B6CGU5;A0A024R3Z8;Q14790;B5BU46;H7C0E2	FALSE	0.08164	Full model
1042	0.4938	4.305	0.03008	0.2551	treatmentDRB	CASP1	G3V169;A8K257;B2R8U9;A8K249;P29466;H0YEC7;B4DVD8	FALSE	1.522	Full model
1043	0.6616	4.344	0.001593	0.06438	treatmentDRB	CECR5	Q9BXW7	FALSE	2.798	Full model
1044	-0.1728	5.69	0.02387	0.2299	treatmentDRB	CAT	A0A384P5Q0;P04040;B4DWK8	FALSE	1.622	Full model
1045	-0.008289	5.618	0.9384	0.9809	treatmentDRB	COMT	B8XPJ7;B8XPJ8;A0A140VJG8;P21964;H7BZ45;E7EMS6;E7EUU8	FALSE	0.02762	Full model
1046	0.08965	6.702	0.09381	0.4136	treatmentDRB	CTNNA1	P35221;B4E2G8;A0A384MDY0;G3XAM7;B4DU00;B4DKT9;B3KSR8	FALSE	1.028	Full model
1048	-0.002913	6.457	0.9594	0.9872	treatmentDRB	CTNNB1	P35222;A0A2R8Y5A3;A0A024R2Q3;A0A2R8Y7Z0;A0A2R8YCH5;B4DGU4;B4DL06;A0A2R8Y5C3;B5BU28;A0A2R8Y5Z1;A0A2R8Y750;A0A2R8Y543;A0A2R8Y804;B4DSW9	FALSE	0.01798	Full model
1049	0.02938	6.737	0.4948	0.7876	treatmentDRB	DKFZp781O2021;CTNND1	Q68DU0;C9JZR2;O60716	FALSE	0.3056	Full model
1050	0.1185	4.833	0.3127	0.6733	treatmentDRB	CTSB	B4DMY4;B4DL49;B3KUJ8;A0A024R374;P07858;A8K2H4	FALSE	0.5048	Full model
1051	0.2028	5.048	0.1016	0.4238	treatmentDRB	HEL-S-130P;CTSD	A0A1B0GW44;A0A1B0GV23;A0A1B0GVD5;A0A1B0GWE8;V9HWI3;P07339;A0A1B0GVP3;A0A1B0GU92;A0A1B0GU03;H7C469;H7C1V0;F8WD96;C9JH19	FALSE	0.9932	Full model
1052	0.6205	4.579	0.05303	0.3251	treatmentDRB	M6PR	Q6I9U3;P20645;F5GXE0;H0YGE9;F5GXU0;H0YGT2;F5H883;Q96AH2;F5GX30;B2R6S2;Q53GY9	FALSE	1.275	Full model
1053	0.0131	6.427	0.8233	0.9386	treatmentDRB	IGF2R	Q59EZ3;P11717	FALSE	0.08446	Full model
1054	-0.09089	4.472	0.8161	0.9348	treatmentDRB	SLC7A2	A0A1W2PR06;P52569	FALSE	0.08827	Full model
1055	-0.08028	6.718	0.4486	0.7555	treatmentDRB	CAV1	C9JKI3;Q7Z4F3;A0A024R757;E9PCT5	FALSE	0.3482	Full model
1056	0.09806	5.976	0.2511	0.6184	treatmentDRB	CAV1	Q2TNI1;Q03135;A9XTE5;Q59E85	FALSE	0.6001	Full model
1057	-0.07467	5.471	0.6056	0.846	treatmentDRB	CAV2	E9PCT3;Q53X57;P51636	FALSE	0.2178	Full model
1058	-0.07969	5.26	0.3403	0.6944	treatmentDRB	CNRIP1	B8ZZB8;Q96F85	FALSE	0.4682	Full model
1059	-0.09074	5.546	0.1532	0.5046	treatmentDRB	KIAA0427;CTIF	A0A024R259;O43310	FALSE	0.8148	Full model
1060	-0.3441	4.766	0.05045	0.3196	treatmentDRB	TRNT1	A0A024R2H7;Q96Q11	FALSE	1.297	Full model
1061	0.09357	4.654	0.6037	0.8442	treatmentDRB	CEBPB	P17676;Q9BSC0	FALSE	0.2192	Full model
1062	-0.1528	6.172	0.1807	0.5354	treatmentDRB	CEBPZ	Q03701	FALSE	0.7432	Full model
1063	-0.03992	6.602	0.51	0.7968	treatmentDRB	CNOT1	A5YKK6;B4DYL7	FALSE	0.2924	Full model
1064	-0.1854	5.888	0.007477	0.1464	treatmentDRB	CNOT10	Q9H9A5;E9PCN5;B7Z4A6;B7Z5B3	FALSE	2.126	Full model
1065	-0.03775	5.257	0.619	0.8537	treatmentDRB	CNOT11	Q9UKZ1;B3KNB0	FALSE	0.2083	Full model
1066	-0.1039	5.811	0.04581	0.3049	treatmentDRB	CNOT2	F8VUB4;F8VV52;B3KTL6;B2RDX7;A0A024RBD8;Q9NZN8;F8VRS8;F8W145;H0YH84;F8VP97	FALSE	1.339	Full model
1067	0.00861	5.804	0.8832	0.963	treatmentDRB	CNOT3;FLJ00420	A0A024R4R3;O75175;B7Z6J7;H7C148;Q6ZMJ6	FALSE	0.05396	Full model
1068	0.01052	4.964	0.9583	0.9868	treatmentDRB	CNOT4	A0A024R776;A0A024R785;A0A024R781;O95628;B3KQ99	FALSE	0.01852	Full model
1069	-0.05961	4.748	0.7577	0.9159	treatmentDRB	CNOT6	Q9ULM6	FALSE	0.1205	Full model
1070	-0.0818	4.269	0.703	0.8917	treatmentDRB	CNOT6L	H0Y9Z5;B4E0K8;Q96LI5;D6RGK9;B4E2S0;H0Y9C1	FALSE	0.153	Full model
1071	-0.1384	5.441	0.1403	0.4846	treatmentDRB	CNOT7	B3KM57;Q9UIV1;Q96IQ6	FALSE	0.853	Full model
1072	-0.0621	5.035	0.5465	0.8158	treatmentDRB	CNOT8	B7Z5Z0;Q9UFF9;E5RIL2;B7Z9U0	FALSE	0.2624	Full model
1073	0.1889	5.985	0.004481	0.1113	treatmentDRB	CD109	Q6YHK3	FALSE	2.349	Full model
1074	0.1585	5.715	0.09559	0.4173	treatmentDRB	ALCAM	F5GXJ9;Q13740;B3KNN9;B4DX43	FALSE	1.02	Full model
1075	0.3389	5.746	0.001469	0.06249	treatmentDRB	CD2BP2	A0A024QZC1;O95400;Q5QTR6	FALSE	2.833	Full model
1076	-0.1966	6.011	9.835e-4	0.0501	treatmentDRB	CD2AP	Q9Y5K6	FALSE	3.007	Full model
1077	0.04164	4.243	0.8707	0.9573	treatmentDRB	CD276	A8K9J6;A0A0C4DGH0;B4DK26;Q5ZPR3;A8K6Q6	FALSE	0.06014	Full model
1078	-0.01477	5.954	0.8505	0.9498	treatmentDRB	CD44	P16070;A0A385KNS5;A8K309;B4DN59;H0Y2P0;H0YD13;H0YE40;B4E2X0	FALSE	0.07035	Full model
1079	0.4809	5.089	1.46e-4	0.01789	treatmentDRB	CD59	E9PNW4;A0A2U3TZL5;Q6FHM9;P13987;A0A3Q8TLE1;A0A3G2LMK5;A0A3G2LMK3;A0A3G2LMK2;A0A3G2LMJ8	FALSE	3.836	Full model
1080	0.08259	4.32	0.7136	0.8971	treatmentDRB	CD97	B4E336;B4DTS6;P48960;B3KUI0	FALSE	0.1466	Full model
1081	0.2318	4.927	0.1273	0.4673	treatmentDRB	CD99	A0A096LP69;B2R932;P14209	FALSE	0.895	Full model
1082	0.05668	3.952	0.7141	0.8971	treatmentDRB	CD99L2	A0A0S2Z5R8;A0A0U1RQT8;A0A024RC16;Q8TCZ2	FALSE	0.1463	Full model
1083	0.0367	5.308	0.5207	0.8025	treatmentDRB	CDC42EP1	A0A024R1J3;Q00587	FALSE	0.2834	Full model
1084	-0.2057	5.03	0.1022	0.4247	treatmentDRB	CDC42EP3	C9JEZ4;Q9UKI2;B3KY59	FALSE	0.9906	Full model
1085	0.003879	3.872	0.9882	0.9962	treatmentDRB	CDC42EP4	Q9H3Q1;B2R6D8;J3KRZ9	FALSE	0.005177	Full model
1086	-0.01481	5.607	0.793	0.9278	treatmentDRB	TRIP10	Q15642;M0R2H7	FALSE	0.1007	Full model
1087	0.2654	4.79	0.006607	0.1359	treatmentDRB	C10orf70;CISD1	A0A024QZN7;Q9NZ45	FALSE	2.18	Full model
1088	0.04979	5.043	0.6907	0.8886	treatmentDRB	CISD2	Q8N5K1;A0A2R8Y540;I3L1N9	FALSE	0.1607	Full model
1089	0.07825	4.994	0.537	0.8106	treatmentDRB	MNAT1	A0A024R688;P51948;A0A024R669;H0YJ92	FALSE	0.27	Full model
1090	0.2325	4.832	0.2234	0.5898	treatmentDRB	CACUL1	Q86Y37	FALSE	0.651	Full model
1091	0.782	3.561	0.07328	0.3707	treatmentDRB	CDK5RAP1	B4DI01;Q53H36;A0A0S2Z5J9;Q96SZ6	FALSE	1.135	Full model
1092	0.07301	5.602	0.4179	0.7372	treatmentDRB	CDK5RAP2;DKFZp686D1070;DKFZp686M1993;DKFZp686E2242	Q96SN8;A0A0C4ZLW1;B3KVI2;Q66GT8;B9EG74;A6H8X1;B7ZLE9;A0A0A0MRG9;Q5CZA0;Q7Z3M0;Q6MZT4;B1AMJ5;F8WCI3	FALSE	0.3789	Full model
1093	-0.0858	6.363	0.2464	0.6128	treatmentDRB	CDK5RAP3	Q96JB5;J3QQY1	FALSE	0.6083	Full model
1094	-0.1599	5.857	0.01386	0.1847	treatmentDRB	CDKN2AIP	Q9NXV6;B3KTW3	FALSE	1.858	Full model
1096	0.9276	4.129	0.2066	0.5694	treatmentDRB	PGS1;hCG_1642326	K7EL44;K7EJP6;B7ZAU0;K7ELT9;B4DLU3;B4DL81;A0A024R8V5;Q32NB8	FALSE	0.6848	Full model
1097	0.1764	4.338	0.6451	0.8661	treatmentDRB	CDIPT	Q53HA5;A8K3L7;O14735;H3BUR9;B3KSW0;B3KY94	FALSE	0.1903	Full model
1098	0.04217	5.312	0.7345	0.9056	treatmentDRB	CADM1;DKFZp686F1789	A0A087X1W8;A0A0A0MTJ8;X5D8W0;X5DQS5;X5DQR8;X5DNF2;X5D7A8;Q9BY67;Q6MZK6;A0A087X0T8;A0A4Z1	FALSE	0.134	Full model
1099	-0.1031	6.561	0.1449	0.4931	treatmentDRB	CCAR2	B3KTJ9;Q8N163;H0YB24;G3V119	FALSE	0.8389	Full model
1100	-0.1912	3.732	0.2845	0.6514	treatmentDRB	RAD9A	F5H492;Q99638;C4TNW8;F5H4F1	FALSE	0.5459	Full model
1101	-0.1081	4.681	0.4034	0.7299	treatmentDRB	hCG_37731;RAD1	A0A024R045;O60671	FALSE	0.3942	Full model
1102	0.1033	5.004	0.1373	0.481	treatmentDRB	RAD17	A0A0G2JPT5;O75943;A0A0G2JNH5;A0A0G2JP78	FALSE	0.8623	Full model
1103	0.1448	5.294	0.1225	0.4619	treatmentDRB	TMEM30A	B4DIF5;Q9NV96;B4DDK3	FALSE	0.9119	Full model
1104	0.1406	5.147	0.1371	0.481	treatmentDRB	CCPG1	A0A024R5S7;Q9ULG6	FALSE	0.8631	Full model
1105	0.1077	5.454	0.4511	0.7574	treatmentDRB	AVEN	Q9NQS1	FALSE	0.3458	Full model
1106	-0.0424	5.127	0.811	0.9338	treatmentDRB	RQCD1	D5MQE1;B2RE59;Q92600;B4DJE1	FALSE	0.09098	Full model
1107	0.2117	5.95	0.1002	0.4226	treatmentDRB	CDC42;hCG_39634	A0A024RAE4;A0A024R9T1;B7ZAY4;B4DMH5;B4E1U9;P60953;A0A024RAE6;Q5JYX0;Q9UJM1	FALSE	0.9991	Full model
1108	0.05301	4.969	0.6426	0.8643	treatmentDRB	CDC45	O75419;B4E092	FALSE	0.1921	Full model
1109	-0.02968	6.592	0.6012	0.8434	treatmentDRB	CDC5L	Q99459;B3KY60;B4DSH1	FALSE	0.221	Full model
1110	0.1528	4.75	0.1758	0.5319	treatmentDRB	CDC7	B7Z5H7;B2R6V2;A0A384MTU6;O00311;Q59FX2	FALSE	0.7551	Full model
1111	-0.1087	6.37	0.03457	0.2716	treatmentDRB	CCAR1	Q8IX12;A0A0C4DGG8;F5H2E6	FALSE	1.461	Full model
1112	-0.1279	5.294	0.1673	0.522	treatmentDRB	CDC123	O75794;X6RF82;X6RA30;X6RKY7	FALSE	0.7766	Full model
1113	-0.03851	5.91	0.5789	0.8338	treatmentDRB	CDC16	A0A024RDZ2;Q13042;B2RCW0;Q5T8C6;A0A3B3ISD2	FALSE	0.2374	Full model
1114	-0.09327	5.24	0.5429	0.8142	treatmentDRB	CDC20	B4E1H5;Q12834	FALSE	0.2652	Full model
1115	-0.01384	5.532	0.881	0.9621	treatmentDRB	CDC23	Q9UJX2	FALSE	0.05501	Full model
1116	0.1134	6.205	0.0833	0.3913	treatmentDRB	CDC27	G5EA36;P30260;B4DL80	FALSE	1.079	Full model
1117	0.385	4.679	0.01115	0.1702	treatmentDRB	CDCA7L	A8K8X5;A0A024RA51;Q96GN5	FALSE	1.953	Full model
1118	0.02669	5.449	0.7098	0.8947	treatmentDRB	CDCA2	E9PEI0;A8K8Z0;Q69YH5;B7Z5Q5	FALSE	0.1489	Full model
1119	-0.5661	4.362	0.01815	0.2076	treatmentDRB	CDCA4	B4E1R3;A0A024R6P3;Q9BXL8	FALSE	1.741	Full model
1120	-0.1445	6.296	0.1877	0.5449	treatmentDRB	LYAR	Q9NX58	FALSE	0.7265	Full model
1121	0.2368	5.456	0.004371	0.1099	treatmentDRB	CEMIP	Q8WUJ3	FALSE	2.359	Full model
1122	-0.08155	5.71	0.3431	0.6945	treatmentDRB	MCAM	B2R642;A0A024R3I5;P43121;A8K6A6;B3KXZ9	FALSE	0.4645	Full model
1123	-0.07968	5.189	0.3622	0.7087	treatmentDRB	CRABP2	Q5SYZ4;P29373	FALSE	0.441	Full model
1124	1.718	5.25	5.136e-10	9.941e-7	treatmentDRB	TP53	Q5U0E4;B6E4X6;P04637;A0A386NFX3;A0A386NDA8;A0A386NDB3;A0A386NC20;A0A386NC22;A0A0U1RQC9;A0A386NCA6;A0A386NCU2;A0A386NG45;A0A386NCW8;A0A386NCX4;A0A386NCB1;B4DNI2;Q1MSX0;H2EHT1;A0A386NFY2;A0A386NC55;H6U5S3;H6U5S2;K7PPU4;K7PPA8;E5RMA8;Q2XSC7;B4DMH2;A0A386NC62;A0A087WZU8;H6U5S4;A0A087X1Q1;Q1MSW8	TRUE	9.289	Full model
1125	-0.05746	4.648	0.7035	0.8919	treatmentDRB	CNTLN	Q9NXG0	FALSE	0.1527	Full model
1126	-0.04932	5.131	0.7178	0.8984	treatmentDRB	CETN2	P41208	FALSE	0.144	Full model
1127	-0.1097	4.441	0.4525	0.758	treatmentDRB	CETN3	E5RK82;Q6ICP7;E5RJF8;O15182;E5RFM2	FALSE	0.3444	Full model
1128	0.08923	4.826	0.4787	0.7759	treatmentDRB	CP110;CCP110	A0A024QYV8;B4DTZ1;O43303	FALSE	0.32	Full model
1129	-0.2216	4.26	0.3881	0.7214	treatmentDRB	CNTRL;CEP110	Q7Z7A1;B2RP65	FALSE	0.411	Full model
1130	0.1169	5.538	0.1778	0.533	treatmentDRB	CENPC	Q03188;H0Y8J2	FALSE	0.75	Full model
1131	-0.08695	6.467	0.2104	0.5728	treatmentDRB	CENPF	P49454	FALSE	0.677	Full model
1132	0.1045	5.124	0.4755	0.7751	treatmentDRB	CENPH	B3KVZ3;A0A0S2Z5T0;Q9H3R5;H0Y9E6	FALSE	0.3228	Full model
1133	0.1248	4.33	0.3943	0.725	treatmentDRB	FSHPRH1;CENPI	B4DZL4;A0A024RCG4;Q92674;Q5JX02;Q5JX01	FALSE	0.4042	Full model
1134	0.1512	4.466	0.3254	0.6837	treatmentDRB	CENPJ	A8K8P1;Q9HC77;Q2KHM5;F6VUX8	FALSE	0.4875	Full model
1135	0.1671	4.648	0.2923	0.6576	treatmentDRB	CENPK	D6RJF0;D6RHD3;Q9BS16	FALSE	0.5341	Full model
1136	0.1272	5.178	0.06209	0.3456	treatmentDRB	C1orf155;CENPL	A0A024R932;Q8N0S6	FALSE	1.207	Full model
1137	0.1608	4.979	0.106	0.4314	treatmentDRB	CENPM;C22orf18	B1AHQ6;A0A024R1Q3;Q9NSP4;B1AHQ7	FALSE	0.9748	Full model
1138	-0.03225	4.782	0.801	0.9296	treatmentDRB	CENPN	Q96H22	FALSE	0.09639	Full model
1139	0.3898	4.943	0.01369	0.1837	treatmentDRB	CENPO	Q9BU64	FALSE	1.864	Full model
1140	0.00823	4.179	0.9727	0.9901	treatmentDRB	CENPP	A0A087WTF1;Q6IPU0	FALSE	0.01201	Full model
1141	0.2986	4.856	0.02675	0.2431	treatmentDRB	C6orf139;CENPQ	A0A024RD28;Q7L2Z9	FALSE	1.573	Full model
1142	0.07498	3.972	0.5946	0.8399	treatmentDRB	APITD1	Q8N2Z9	FALSE	0.2257	Full model
1143	0.04074	4.023	0.9008	0.9716	treatmentDRB	CENPT	H3BTR4;B3KPB2;A8K662;Q96BT3;B4DMP9;H3BUW2	FALSE	0.04537	Full model
1144	0.0665	5.295	0.4872	0.7829	treatmentDRB	CENPU;MLF1IP	Q71F23;A8K8D2;Q09GN1;A5D8X7	FALSE	0.3123	Full model
1145	0.1345	5.993	0.2067	0.5694	treatmentDRB	CENPV	Q7Z7K6	FALSE	0.6848	Full model
1146	0.02104	5.568	0.7723	0.9189	treatmentDRB	CENPE	Q02224;A0A087X0P0;D6RBW0	FALSE	0.1122	Full model
1147	-0.07233	6.178	0.2952	0.6594	treatmentDRB	ZW10	B2R7C2;O43264;B4E1J7	FALSE	0.5299	Full model
1148	-0.08577	3.536	0.8627	0.9546	treatmentDRB	CEP104	B7Z7K9;J3QLL3;H7C0J5;O60308	FALSE	0.06412	Full model
1149	0.011	4.103	0.9628	0.9879	treatmentDRB	CEP112;CCDC46	F5GYE8;A2RRR7;Q8N8E3;B3KUW3;B4DR29;J3QQV3	FALSE	0.01645	Full model
1150	-0.3947	4.323	0.04617	0.3058	treatmentDRB	LEDP/132;CEP128;C14orf145	G9BAV9;Q6ZU80;H0YIZ9;Q8N3Z7;H0YJE3	FALSE	1.336	Full model
1151	0.01788	5.692	0.7711	0.9188	treatmentDRB	AZI1;CEP131	B2RN10;Q9UPN4;I3L2J8;I3L2X7	FALSE	0.1129	Full model
1152	-0.09057	5.099	0.2544	0.623	treatmentDRB	CEP135	Q66GS9	FALSE	0.5945	Full model
1153	0.1109	4.667	0.6293	0.8591	treatmentDRB	CEP152	B4E1E7;O94986	FALSE	0.2011	Full model
1154	-0.1746	6.305	0.01484	0.1905	treatmentDRB	CEP170	Q5SW79;B4DL23	FALSE	1.829	Full model
1155	0.03682	4.941	0.6846	0.8858	treatmentDRB	CEP170B	J3KQR7;Q9Y4F5	FALSE	0.1646	Full model
1156	0.04857	4.862	0.6759	0.8818	treatmentDRB	CEP192;KIAA1569	Q8TEP8;B7ZME9;A0A0A0MR42;K7ENP4;H0Y966;Q9HCK3;K7EPA2	FALSE	0.1701	Full model
1157	0.09868	5.311	0.3398	0.6944	treatmentDRB	CEP290	O15078;J3KNF5	FALSE	0.4687	Full model
1158	-0.005371	4.85	0.9605	0.9876	treatmentDRB	CEP41	Q9BYV8	FALSE	0.0175	Full model
1159	0.2656	4.359	0.1485	0.4978	treatmentDRB	CEP44	D6RGX6;Q9C0F1;D6RBX1;D6RC25	FALSE	0.8282	Full model
1160	0.04256	5.56	0.56	0.8218	treatmentDRB	CEP55	Q53EZ4;H0Y432	FALSE	0.2518	Full model
1161	0.02359	4.182	0.9085	0.9739	treatmentDRB	CEP76	Q8TAP6	FALSE	0.04167	Full model
1162	-0.07914	4.891	0.4598	0.7644	treatmentDRB	CEP78	A0A2R8Y589;A0A2R8Y7U5;A8MST6;A0A2U3TZI9;A0A2R8Y5W6;A0A2R8Y432;A0A2R8YCP0;A0A2R8Y7A4;Q5JTW2;A0A2R8Y4C1	FALSE	0.3374	Full model
1163	-0.3859	4.418	0.09546	0.4173	treatmentDRB	CEP83;CCDC41	A0A0A0MS84;Q3B787;F8VYN8;A0A338VFC5;A0A024RBD4;J3KNW7;Q9Y592	FALSE	1.02	Full model
1164	-0.1443	4.891	0.1518	0.5027	treatmentDRB	CEP85	Q6P2H3;H7BZW2	FALSE	0.8187	Full model
1165	0.07147	4.905	0.4236	0.7411	treatmentDRB	CEP89	Q96ST8	FALSE	0.373	Full model
1166	-0.1344	5.571	0.05765	0.3347	treatmentDRB	CEP97	E9PG22;Q8IW35;B4DGU8	FALSE	1.239	Full model
1167	0.005873	5.421	0.9622	0.9879	treatmentDRB	POC5	Q8NA72;D6RDG4	FALSE	0.01673	Full model
1168	0.1784	4.579	0.3852	0.72	treatmentDRB	CEP350	A0A024R914;Q5VT06	FALSE	0.4143	Full model
1169	0.1479	5.763	0.02929	0.2521	treatmentDRB	CEP250	Q9BV73	FALSE	1.533	Full model
1170	-0.1441	3.944	0.5108	0.7976	treatmentDRB	CEP170;CEP170P1	E7EWM2;Q96L14;E5RG47	FALSE	0.2917	Full model
1171	0.4207	4.434	0.03767	0.2819	treatmentDRB	UGCG	A0A024R157;Q16739	FALSE	1.424	Full model
1172	0.1443	4.12	0.5171	0.8013	treatmentDRB	CERK	A0A024R4U8;Q8TCT0	FALSE	0.2864	Full model
1173	0.1849	5.266	0.01282	0.1793	treatmentDRB	CERS2	Q5SZE2;Q5SZE3;H0YKH6;Q5SZE4;Q5SZE1;A8K4M4;Q96G23;H0YNU7	FALSE	1.892	Full model
1174	0.2849	4.784	0.03839	0.2836	treatmentDRB	LASS5;CERS5	B4DGC1;Q49AQ3;H0YI10;F8VXY1;Q8N5B7	FALSE	1.416	Full model
1175	0.1048	4.489	0.5294	0.8071	treatmentDRB	CER1	Q3SY34;O95813	FALSE	0.2762	Full model
1176	-0.2624	5.234	2.834e-4	0.02644	treatmentDRB	CDR2	Q01850;H3BU23	FALSE	3.548	Full model
1177	0.07385	5.156	0.4134	0.7356	treatmentDRB	CDR2L	A0A024R8R6;Q86X02	FALSE	0.3836	Full model
1178	0.04549	5.253	0.5207	0.8025	treatmentDRB	CCM2	C9JUH3;A0A0A0MT72;Q9BSQ5;A0A3B3IRS0;E9PEC4	FALSE	0.2834	Full model
1180	-0.02673	4.098	0.9035	0.9727	treatmentDRB	CLN6	A0A0S2Z5D0;H3BUV4;A0A1B0GTU6;A0A0S2Z5G3;A0A024R601;Q9NWW5;A0A1B0GW73;H3BRN7;H3BNF1;A0A1B0GTV3;H3BTY4;Q8NCG1;A0A1B0GUD2;H3BUT1	FALSE	0.04409	Full model
1181	-0.03053	5.352	0.6841	0.8858	treatmentDRB	CGGBP1	Q9UFW8;C9JUJ0	FALSE	0.1649	Full model
1182	-0.1404	5.395	0.09108	0.4069	treatmentDRB	PRKG1	Q13976;A0A0A0MSB3	FALSE	1.041	Full model
1184	-0.16	5.881	0.02057	0.2174	treatmentDRB	PDE5A	I6NLS4;O76074;G5E9C5	FALSE	1.687	Full model
1185	-0.1133	5.233	0.2985	0.6619	treatmentDRB	CHMP1A	F8VVT7;Q9HD42;B4DXN3;F8VUA2	FALSE	0.5251	Full model
1186	-0.3275	5.037	0.2332	0.6012	treatmentDRB	CHMP1B	B2RA72;Q7LBR1	FALSE	0.6323	Full model
1187	0.09882	5.247	0.3033	0.6649	treatmentDRB	CHMP2A	A0A024R4S0;M0R1T5;O43633;M0R1L7	FALSE	0.5182	Full model
1188	-0.0594	5.501	0.2946	0.6594	treatmentDRB	CHMP2B	B2RE76;Q9UQN3;C9J0A7	FALSE	0.5308	Full model
1189	0.04085	5.085	0.8134	0.9346	treatmentDRB	CHMP3	Q9Y3E7;A0A140T963	FALSE	0.08971	Full model
1190	0.09961	5.622	0.34	0.6944	treatmentDRB	CHMP4B	Q9H444	FALSE	0.4686	Full model
1191	0.1435	4.232	0.6834	0.8857	treatmentDRB	CHMP5	Q9NZZ3	FALSE	0.1653	Full model
1192	0.05479	4.057	0.8081	0.9323	treatmentDRB	CHMP6	I3L3E4;I3L4G8;I3L4A1;Q96FZ7	FALSE	0.09256	Full model
1193	-0.07864	4.917	0.367	0.7107	treatmentDRB	CHMP7	B3KUH0;Q8WUX9;E5RJI3;B3KMN6;E5RIU9;B3KRZ9	FALSE	0.4353	Full model
1194	0.0145	4.873	0.9046	0.973	treatmentDRB	HUS1	A4D2F2;O60921;H7C272;C9JA95;F8WAW9;C9JCK8	FALSE	0.04356	Full model
1195	0.1339	5.304	0.1249	0.4656	treatmentDRB	CHID1	B7Z705;B4DN31;Q9BWS9;A0A024RCB5	FALSE	0.9034	Full model
1196	-0.1216	5.342	0.1355	0.4808	treatmentDRB	ALG1	Q9BT22;K7EID2	FALSE	0.868	Full model
1197	-0.04834	5.368	0.34	0.6944	treatmentDRB	CLCC1	A0A024R0G0;Q96S66;A0A024R095	FALSE	0.4685	Full model
1198	-0.02666	4.004	0.8761	0.96	treatmentDRB	CLCN5	A0A2R8YGW0;B3KRR2;A8K4H5;P51795;A0A2R8Y6C4	FALSE	0.05747	Full model
1199	0.1579	4.897	0.05819	0.3362	treatmentDRB	CLCN7	B7Z9L3;B4E3N4;B3KVJ8;Q96RY8;P51798;Q2VPA2;B3KUD9;B3KXZ3;Q9BSM4;Q9BRN4;H0Y2M6	FALSE	1.235	Full model
1200	-0.0843	6.531	0.3401	0.6944	treatmentDRB	CLIC1	Q5SRT3;Q53FB0;O00299	FALSE	0.4684	Full model
1201	-0.3213	6.345	0.001303	0.05926	treatmentDRB	CLIC4	Q6FIC5;Q9Y696;Q9NVF8;B4DWC4;B3KTR3	FALSE	2.885	Full model
1202	0.1836	4.055	0.4283	0.743	treatmentDRB	CHKA	P35790	FALSE	0.3683	Full model
1203	0.07536	4.411	0.6323	0.8602	treatmentDRB	SLC44A2	A0A088QF11;A0A088QCU6;A0A024R798;A0A024R7D2;Q8IWA5	FALSE	0.1991	Full model
1204	0.1353	5.492	0.03081	0.2587	treatmentDRB	PCYT1A;hCG_2002711	C9JEJ2;P49585;C9J050;B4E322;B2R8P1;D3DXB2;H7C1T3	FALSE	1.511	Full model
1205	-0.06543	5.221	0.493	0.7864	treatmentDRB	CEPT1	B3KN25;A0A024R0C0;Q9Y6K0;A0A0C4DGS9	FALSE	0.3072	Full model
1206	0.1486	5.361	0.08009	0.3852	treatmentDRB	CHPF2	G5E9W2;B3KPG6;Q9P2E5	FALSE	1.096	Full model
1207	0.2222	4.645	0.04493	0.3027	treatmentDRB	CSGALNACT2	A0A0S2Z5F5;Q8N6G5;A0A0S2Z5F9;A0A0S2Z5K4	FALSE	1.347	Full model
1208	-0.01116	6.667	0.814	0.9346	treatmentDRB	CSPG4	Q6UVK1	FALSE	0.08936	Full model
1209	0.01064	5.421	0.8782	0.9611	treatmentDRB	CHSY1	Q86X52;B4DLD0	FALSE	0.05642	Full model
1210	0.2159	5.308	0.003761	0.1022	treatmentDRB	CHPF	Q8IZ52	FALSE	2.425	Full model
1211	0.3173	3.649	0.3481	0.697	treatmentDRB	ChSy-2;CHSY3;CHSY2	A2V663;Q70JA7;Q1JTV1;Q3MTV6	FALSE	0.4583	Full model
1212	0.1195	4.797	0.3352	0.6919	treatmentDRB	CHRAC1	Q9NRG0;E5RGS9;H0YBP8	FALSE	0.4746	Full model
1213	0.1346	5.498	0.1298	0.4721	treatmentDRB	CHAF1A	D6W625;Q13111	FALSE	0.8868	Full model
1214	-0.05423	5.468	0.641	0.8641	treatmentDRB	CHAF1B	B2R7X3;Q13112	FALSE	0.1931	Full model
1215	0.3006	5.69	0.0098	0.1614	treatmentDRB	BAP18;C17orf49;RNASEK-C17orf49	Q8IXM2;F8W038;F8W1H0;H0YIS7	FALSE	2.009	Full model
1216	0.1161	5.614	0.3795	0.719	treatmentDRB	MEAF6	Q9HAF1	FALSE	0.4208	Full model
1217	-0.02765	5.063	0.9019	0.9719	treatmentDRB	CHTOP	X6R700;Q9Y3Y2	FALSE	0.04485	Full model
1218	0.3799	5.813	0.02456	0.2339	treatmentDRB	CBX1	Q6IBN6;P83916;B5MD17;J3KS05;C9JWS9;K7ELA4;Q9Y654	FALSE	1.61	Full model
1219	-0.04241	6.199	0.4812	0.7782	treatmentDRB	CBX3	A4D177;Q13185;S4R2Y4	FALSE	0.3177	Full model
1220	-0.05736	6.397	0.3424	0.6945	treatmentDRB	HEL25;CBX5	V9HWG0;P45973;Q6I9T7	FALSE	0.4655	Full model
1221	-0.09948	4.789	0.4319	0.7449	treatmentDRB	CBX6	O95503;B0QXZ6	FALSE	0.3646	Full model
1222	-0.02696	5.348	0.6348	0.8614	treatmentDRB	CBX8	Q9HC52;C9J6K3	FALSE	0.1974	Full model
1223	-0.05398	5.298	0.5832	0.8364	treatmentDRB	CDYL	Q9Y232	FALSE	0.2342	Full model
1224	0.1041	4.094	0.6022	0.8436	treatmentDRB	CDYL2	A0A0B4J291;Q8N8U2	FALSE	0.2203	Full model
1225	0.06264	5.978	0.4382	0.749	treatmentDRB	CHD1	O14646	FALSE	0.3584	Full model
1226	0.02506	5.691	0.7036	0.8919	treatmentDRB	CHD1L	Q86WJ1;X5D2E5;A0A494C1F7;A0A0A0MSH9;A0A0A0MRH8;A0A494C1P7;B4DLS6;A0A494C179;Q9H678	FALSE	0.1527	Full model
1227	-0.03358	5.724	0.7153	0.8975	treatmentDRB	CHD2	O14647;A0A024RC75;A0A1B0GTU9;A8K9Y5	FALSE	0.1455	Full model
1228	0.03056	5.945	0.6271	0.8582	treatmentDRB	CHD3	Q12873;B4DLC6	FALSE	0.2027	Full model
1229	0.09181	6.637	0.1259	0.4666	treatmentDRB	CHD4	Q14839;A0A0C4DGG9;A0A2R8Y521;A0A2R8Y212;F5GWX5;A0A2U3TZM0;A0A2R8YFK9;A0A2R8Y5J0;A0A2R8Y425;A0A2R8YFD8;A0A2R8YDJ9;A0A2R8YD40;A0A2R8Y8C1;A0A2R8Y4X2;A0A2R8YDW2;A0A2R8YER1;A0A2R8Y445;A0A2R8Y5Z7;A0A2R8Y685	FALSE	0.9001	Full model
1230	0.1039	5.085	0.2224	0.588	treatmentDRB	CHD6	Q8TD26	FALSE	0.6529	Full model
1231	0.1041	5.912	0.1296	0.4721	treatmentDRB	CHD8	Q9HCK8;A0A2R8Y840;H0YJG4	FALSE	0.8873	Full model
1232	0.05557	5.379	0.4391	0.7498	treatmentDRB	CHD9	Q3L8U1;B7ZML1;H3BTW3;Q461N2;B4DR07	FALSE	0.3574	Full model
1233	-0.02524	6.19	0.727	0.9023	treatmentDRB	CHAMP1	Q96JM3	FALSE	0.1384	Full model
1234	0.3258	5.059	0.003894	0.1036	treatmentDRB	CHTF18;RUVBL	E7EXA6;Q8WVB6;Q96S08;A0A0D9SF58	FALSE	2.41	Full model
1235	-0.04733	6.508	0.5508	0.8189	treatmentDRB	KIF4A	O95239;Q59HG1;Q6PKB2	FALSE	0.259	Full model
1236	-0.1011	5.402	0.2609	0.6276	treatmentDRB	CFAP20	Q9Y6A4;B4DN94	FALSE	0.5835	Full model
1237	-0.1009	4.457	0.5941	0.8399	treatmentDRB	CFAP36	B5MCA1;Q96G28;B5MC35;B5MD16	FALSE	0.2261	Full model
1238	-0.05237	4.656	0.5817	0.8359	treatmentDRB	CFAP97	Q9P2B7;A0A3B3IRJ5	FALSE	0.2353	Full model
1239	0.09105	5.331	0.1309	0.4733	treatmentDRB	CIZ1	H0Y5D5;A0A024R885;B7Z3U7;F5H2X7;Q9ULV3;Q9BTG3;Q5SYW2;A0A494C0L7;B4E0A3;Q96KB7	FALSE	0.8832	Full model
1240	0.2947	4.294	0.129	0.471	treatmentDRB	CLOCK	Q53EU0;Q3ZCT4;O15516	FALSE	0.8893	Full model
1241	0.03212	6.523	0.6709	0.8799	treatmentDRB	CIRH1A	Q969X6;H3BSH7;A0A0J9YWM9;A0A0J9YWK2	FALSE	0.1733	Full model
1242	0.0415	5.625	0.6294	0.8591	treatmentDRB	CS	O75390;A0A024RB75;B4DJV2;B3KTN4;A0A0C4DGI3;Q0QEL2;H0YIC4	FALSE	0.2011	Full model
1243	0.07686	6.364	0.2746	0.6407	treatmentDRB	CIT	O14578;H7BYJ3	FALSE	0.5613	Full model
1244	0.2696	5.131	0.003283	0.09617	treatmentDRB	CLSPN	Q9HAW4;Q1RMC5;E7ESG2	FALSE	2.484	Full model
1245	0.1502	4.035	0.4364	0.7482	treatmentDRB	CLTCL1	P53675;A0A087WX41	FALSE	0.3601	Full model
1246	-0.0127	7.734	0.8781	0.9611	treatmentDRB	CLTC	A0A087WVQ6;Q00610	FALSE	0.05646	Full model
1247	0.00893	6.115	0.8841	0.9632	treatmentDRB	CLINT1	A0A0S2Z4Y4;A0A0S2Z5H3;Q14677	FALSE	0.0535	Full model
1248	-0.09117	6.045	0.3664	0.7104	treatmentDRB	CLTA	P09496;F8WF69;C9J8P9	FALSE	0.4361	Full model
1249	0.0682	5.895	0.3372	0.6943	treatmentDRB	CLTB	A0A024R7S3;P09497	FALSE	0.4721	Full model
1250	0.179	4.857	0.2783	0.6441	treatmentDRB	CLDND1	D6RIU2;D6RDP6;H0Y8T9;D6RHU6;D6RDY1;D6RA76;D6RC11;D6R9S8;D6RCE6;D6RFX6;D6RDI6;D6RCR8;A0A0R4J2F2;Q9NY35;D6RD48;D6RAZ7	FALSE	0.5554	Full model
1251	0.4699	5.423	1.806e-4	0.02087	treatmentDRB	CLDN11	O75508;B4DFG7;B4DFI2	FALSE	3.743	Full model
1252	-0.04749	6.245	0.5927	0.8397	treatmentDRB	CPSF1	Q10570;D3DWL9	FALSE	0.2272	Full model
1253	0.02466	5.733	0.7689	0.9182	treatmentDRB	CPSF2	B3KN45;A0A024R6H0;Q9P2I0;B3KMI0	FALSE	0.1142	Full model
1254	0.02231	5.936	0.7984	0.929	treatmentDRB	CPSF3	Q53F02;Q9UKF6;G5E9W3;B4DQR2;Q05BZ5	FALSE	0.09777	Full model
1255	-0.05055	4.982	0.6383	0.8632	treatmentDRB	CPSF4	O95639;H7C419;C9JEV9	FALSE	0.195	Full model
1256	0.1331	6.372	0.3528	0.7016	treatmentDRB	NUDT21	B2R6U8;A0A024R6W2;O43809;H3BND3	FALSE	0.4525	Full model
1257	0.4786	5.624	0.008362	0.151	treatmentDRB	CPSF6	Q16630;F8WJN3	FALSE	2.078	Full model
1258	-0.1807	6.393	0.04385	0.2998	treatmentDRB	CPSF7	B4DGF8;Q8N684;F5H669	FALSE	1.358	Full model
1259	-0.0247	5.519	0.7627	0.917	treatmentDRB	CSTF1	B4DDG3;Q05048;A0A0A0MSZ9	FALSE	0.1177	Full model
1260	-0.07455	5.949	0.3373	0.6943	treatmentDRB	CSTF2	B4DUD5;E7EWR4;B3V096;P33240;E9PID8	FALSE	0.4719	Full model
1261	-0.1534	5.029	0.2944	0.6594	treatmentDRB	CSTF2T	Q9H0L4	FALSE	0.531	Full model
1262	-0.08578	6.206	0.2714	0.6389	treatmentDRB	CSTF3	Q12996;E9PLP8;B4DFQ5	FALSE	0.5663	Full model
1263	-0.008763	5.379	0.9124	0.9748	treatmentDRB	CLPTM1	A0A0S2Z3H2;O96005;A0A0S2Z3H6	FALSE	0.03983	Full model
1264	-0.01135	4.987	0.9466	0.9841	treatmentDRB	CLPTM1L	Q96KA5;G5E9Z2;B3KY18	FALSE	0.02382	Full model
1265	-0.1034	6.333	0.09201	0.409	treatmentDRB	CLASP1	Q7Z460;B7Z7Q8	FALSE	1.036	Full model
1267	0.02722	5.369	0.7931	0.9278	treatmentDRB	CLASRP	F5H0Q6;B3KSZ8;A0A0A0MQS2;Q8N2M8;K7EM61	FALSE	0.1007	Full model
1269	-0.6132	3.611	0.126	0.4666	treatmentDRB	CLUH	O75153	FALSE	0.8995	Full model
1270	0.2404	3.625	0.5235	0.8037	treatmentDRB	CLU	H0YAS8;B4DW11;H0YC35;A0A384NKS6;P10909	FALSE	0.2811	Full model
1271	0.2197	3.997	0.3293	0.6864	treatmentDRB	ST3GAL1	E5RHV6;A0A024R9L6;Q11201;E5RGL4	FALSE	0.4824	Full model
1272	-0.2153	6.494	0.004258	0.1088	treatmentDRB	COTL1	Q14019;A0A384MTY2;H3BT58	FALSE	2.371	Full model
1273	0.4164	4.895	0.01279	0.1793	treatmentDRB	F13A1	B4E2L8;B2R6V9;P00488;Q9NQP5;A6PVK5	FALSE	1.893	Full model
1274	-0.03687	7.219	0.5189	0.8023	treatmentDRB	COPA	P53621;A0A3B3IT15;A0A3B3IS84;A0A3B3ISC6;A0A3B3IU89	FALSE	0.2849	Full model
1275	-0.1658	7.008	0.01025	0.1667	treatmentDRB	COPB1	P53618	FALSE	1.989	Full model
1276	-0.0498	7.033	0.5256	0.8046	treatmentDRB	COPB2	P35606	FALSE	0.2793	Full model
1277	-0.09932	6.913	0.03977	0.2859	treatmentDRB	ARCN1;DKFZp686M09245	B0YIW5;Q6MZV5;B0YIW6;P48444	FALSE	1.4	Full model
1278	-0.2442	6.263	0.06146	0.3456	treatmentDRB	COPE	M0QXB4;O14579;Q7Z4Z1;Q53HJ6	FALSE	1.211	Full model
1279	0.0184	6.866	0.758	0.9159	treatmentDRB	COPG1;COPG	Q9Y678;Q8WUI6;B3KW21	FALSE	0.1203	Full model
1280	0.00415	5.621	0.9411	0.9812	treatmentDRB	COPG2	A0A140VK12;Q9UBF2;Q9H9B7;B3KND4;Q9NUP3	FALSE	0.02639	Full model
1281	0.08486	6.075	0.7467	0.912	treatmentDRB	COPZ1	Q53FU3;A0A024RB72;F8VVA7;P61923;F8VXB1;F8W156;F8W651;F8VYZ4;F8VUC5;F8VXR1	FALSE	0.1268	Full model
1282	0.02698	5.286	0.7072	0.893	treatmentDRB	COPZ2	Q9P299;J3KRJ9	FALSE	0.1505	Full model
1283	-0.0131	4.982	0.9247	0.9777	treatmentDRB	CBWD2;CBWD1;CBWD5;CBWD7;CBWD3;CBWD6	Q8IUF1;Q9BRT8;C9J3G2;F2Z2T4;A0A0A6YYH9;Q5RIB0;H0Y5V3;Q5RIA9;Q5JTY5;Q4V339;A0A0A0MRU4;B7Z8M0;B7Z4F3;A0A087WWG3;A0A087X140;A0A0B4J2F1;E7EUZ7;F8WEU0;A0A087WYD2;Q5JTY2;A0A0B4J2E3;A0A087WZQ3;Q9H2J8;F8WEG4;Q6NVZ8;B4DDF6;A0A087WTC0;A8K970;Q5RIB5	FALSE	0.03401	Full model
1284	0.02333	7.34	0.7385	0.908	treatmentDRB	HEL-S-15;CFL1	V9HWI5;P23528;G3V1A4;E9PP50;E9PK25;B4E112;E9PQB7;E9PLJ3;E9PS23	FALSE	0.1317	Full model
1285	0.1373	6.315	0.08305	0.3909	treatmentDRB	CFL2	Q549N0;Q9Y281	FALSE	1.081	Full model
1286	0.08	6.242	0.2048	0.5685	treatmentDRB	STAG1 variant protein;STAG1;DKFZp781D1416	Q4LE48;Q8WVM7;Q68DW7;B4E2Q7	FALSE	0.6888	Full model
1287	0.1406	5.742	0.1354	0.4808	treatmentDRB	DKFZp686P16143;STAG2;DKFZp686C21148;DKFZp686I05169;DKFZp686P168	Q6MZM4;Q8N3U4;B2R8Y6;Q6MZM3;Q6MZP3;Q6AI02;B4DQ46	FALSE	0.8684	Full model
1288	0.5982	4.289	0.05566	0.3322	treatmentDRB	STAG3	B4DYS8;B2RU25;A8K8M9;D6W5U7;Q9UJ98	FALSE	1.254	Full model
1289	0.02616	5.753	0.6987	0.8907	treatmentDRB	CC2D1A	Q6P1N0;Q9NX28	FALSE	0.1557	Full model
1290	-0.03661	5.657	0.5212	0.8025	treatmentDRB	CC2D1B	H7C1U3;Q5T0F9;H0Y517	FALSE	0.283	Full model
1291	-0.03931	4.726	0.8689	0.957	treatmentDRB	CCDC102A	Q96A19	FALSE	0.06103	Full model
1293	-0.06886	5.561	0.4651	0.7666	treatmentDRB	CCDC12	J3KR35;Q8WUD4	FALSE	0.3325	Full model
1294	-0.228	5.869	0.01542	0.1947	treatmentDRB	CCDC124;LOC115098	Q96CT7;A0A024R7M8;M0R2F5	FALSE	1.812	Full model
1296	0.146	4.731	0.3585	0.7069	treatmentDRB	CCDC127	Q96BQ5	FALSE	0.4455	Full model
1297	0.1786	4.435	0.1644	0.5177	treatmentDRB	CCDC130	P13994;K7ELI4;B3KUZ1	FALSE	0.7842	Full model
1298	-0.02561	5.607	0.6689	0.8794	treatmentDRB	CCDC132	A7MD03;Q96JG6;B4DS55	FALSE	0.1746	Full model
1299	0.2087	4.799	0.3407	0.6944	treatmentDRB	CCDC134	Q9H6E4;B0QY51	FALSE	0.4677	Full model
1300	-0.6071	5.295	2.186e-7	1.692e-4	treatmentDRB	CCDC137	I3L0U5;H6QX63;Q6PK04	TRUE	6.66	Full model
1301	0.1464	4.863	0.1072	0.4333	treatmentDRB	CCDC14	J3QT39;Q49A88;A0A0A0MR27	FALSE	0.9697	Full model
1303	0.5997	5.147	0.02484	0.236	treatmentDRB	CCDC15	E9PKB1;Q0P6D6	FALSE	1.605	Full model
1304	0.3304	4.369	0.2065	0.5694	treatmentDRB	CCDC167	Q9P0B6	FALSE	0.685	Full model
1305	-0.06363	5.119	0.519	0.8023	treatmentDRB	CCDC186;C10orf118	Q7Z3E2;Q496Y1	FALSE	0.2848	Full model
1306	-0.0818	5.735	0.247	0.6137	treatmentDRB	CCDC22	A0A024QZ03;O60826;B7ZAR0;B4DPB6	FALSE	0.6073	Full model
1307	-0.1275	5.182	0.1411	0.4862	treatmentDRB	CCDC25	G3V121;B7Z2L8;Q7Z5U5;Q86WR0	FALSE	0.8506	Full model
1309	-0.8429	3.558	0.03786	0.2819	treatmentDRB	CCDC28B	Q9BUN5	FALSE	1.422	Full model
1310	-0.2885	4.603	0.08943	0.4037	treatmentDRB	CCDC43	Q96MW1;Q86WV7	FALSE	1.049	Full model
1311	0.0244	6.374	0.7404	0.9088	treatmentDRB	CCDC47	Q96A33;A0A087WYW6	FALSE	0.1305	Full model
1312	-0.1599	5.65	0.07265	0.3693	treatmentDRB	CCDC50	Q8IVM0	FALSE	1.139	Full model
1313	0.06196	4.641	0.6617	0.8749	treatmentDRB	CCDC51	Q96ER9;A0A024R2V4;C9JSW8	FALSE	0.1793	Full model
1314	0.815	4.572	0.2106	0.5731	treatmentDRB	CCDC57	A0A494BX66;Q2TAC2	FALSE	0.6766	Full model
1315	-0.5119	4.465	0.02221	0.223	treatmentDRB	CCDC58	C9JQ41;H7C525;Q4VC31	FALSE	1.653	Full model
1316	-0.06701	6.216	0.3938	0.725	treatmentDRB	CCDC6	A0A024QZJ7;Q16204	FALSE	0.4048	Full model
1317	0.2015	4.62	0.1262	0.4669	treatmentDRB	CCDC61	Q9Y6R9	FALSE	0.8988	Full model
1318	-0.2533	4.821	0.6927	0.8888	treatmentDRB	CCDC7	Q96M83	FALSE	0.1595	Full model
1319	0.08435	4.44	0.7951	0.9278	treatmentDRB	CCDC71	Q8IV32	FALSE	0.09957	Full model
1320	0.08891	4.479	0.4371	0.7486	treatmentDRB	CCDC71L	Q8N9Z2	FALSE	0.3594	Full model
1321	0.325	4.445	0.02239	0.2234	treatmentDRB	CCDC8	A0A142DDU4;G8IFA7;Q9H0W5	FALSE	1.65	Full model
1322	0.1065	5.322	0.2016	0.5649	treatmentDRB	okuribin;CCDC80	A8KA16;A3KC71;Q76M96;B4E342;H7C5K4	FALSE	0.6955	Full model
1323	-0.06263	4.669	0.4777	0.7757	treatmentDRB	CCDC82	A0A2R8YE98;A0A494BZX3;B2RBH9;A0A024R3B3;Q8N4S0;A0A2R8Y4L3;A0A2R8Y7C3;F5H777	FALSE	0.3208	Full model
1324	0.1239	4.998	0.1709	0.5273	treatmentDRB	CCDC85C	A6NKD9	FALSE	0.7673	Full model
1325	-0.2196	6.124	0.002868	0.08979	treatmentDRB	CCDC86	Q9H6F5	FALSE	2.542	Full model
1326	-0.1878	5.536	0.004637	0.1138	treatmentDRB	CCDC9	A0A2R8Y4Z8;B4DXW2;Q9Y3X0	FALSE	2.334	Full model
1327	0.2009	4.382	0.1821	0.5376	treatmentDRB	CCDC90B	B2RE36;Q9GZT6	FALSE	0.7398	Full model
1328	-0.03914	4.964	0.7597	0.9163	treatmentDRB	CCDC91;DKFZP779L1558	A0A0A0MTP0;A0A0A0MTK0;Q05D28;A0A024RAW6;Q7Z6B0;F5GWR1;F5GWB1	FALSE	0.1194	Full model
1329	-0.1064	5.075	0.2405	0.6091	treatmentDRB	CCDC92	Q53HC0	FALSE	0.6189	Full model
1330	-0.03177	5.795	0.6	0.8425	treatmentDRB	CCDC93	Q567U6;F8W9X7	FALSE	0.2219	Full model
1331	0.09754	5.163	0.3996	0.7269	treatmentDRB	CCDC94	Q9BW85;M0R2S3	FALSE	0.3983	Full model
1332	0.337	4.296	0.229	0.5957	treatmentDRB	CCDC97;MGC20255	Q96F63;A0A024R0L2	FALSE	0.6402	Full model
1333	0.02382	4.135	0.8956	0.9691	treatmentDRB	C10orf28;R3HCC1L	Q4KMY3;Q4KMT0;A0A384DVK4;D3DR60;A0A087X0M0;Q7Z5L2;A8K931	FALSE	0.04787	Full model
1334	-0.1162	4.969	0.5324	0.8081	treatmentDRB	CHCHD1	Q96BP2	FALSE	0.2738	Full model
1335	0.5089	4.104	0.1704	0.5263	treatmentDRB	CHCHD2;CHCHD2P9	Q9Y6H1;Q5T1J5	FALSE	0.7686	Full model
1336	0.01475	5.667	0.8401	0.9452	treatmentDRB	COIL	P38432	FALSE	0.07564	Full model
1337	-0.1444	6.751	0.02085	0.2174	treatmentDRB	CSDE1;UNR	A0A024R0K2;A0A024R0E2;O75534;Q9GZV0;Q96L66;E9PLT0	FALSE	1.681	Full model
1338	-0.08043	6.364	0.3839	0.72	treatmentDRB	CIRBP	Q14011;Q53XX5;D6W5Y5;K7EQR7;K7EPM4;K7EMY9;B4E2A3;K7ER40;K7EJV1;Q6ZR81;K7ELT6;K7EJV5;K7ELV6;K7ENX8	FALSE	0.4157	Full model
1339	0.2235	6.727	0.007766	0.1477	treatmentDRB	COL1A1	P02452;Q6LAN8;H9C5C5	FALSE	2.11	Full model
1340	0.1525	5.505	0.1392	0.4832	treatmentDRB	COL2A1	P02458	FALSE	0.8564	Full model
1341	0.1741	5.813	0.1383	0.4823	treatmentDRB	COL3A1	P02461	FALSE	0.8591	Full model
1342	0.448	4.301	0.02372	0.2299	treatmentDRB	COL4A1	A9LSU1;A0A3B3ISV3;Q59F15;P02462	FALSE	1.625	Full model
1343	0.01388	6.202	0.8107	0.9336	treatmentDRB	COL5A1	B2ZZ86;A0A024R8E5;P20908;Q59EE7	FALSE	0.09114	Full model
1344	0.1816	7.25	0.0113	0.1716	treatmentDRB	COL6A1	A0A087X0S5;A0A384P5H7;P12109;B4DRR8;D3DSM7	FALSE	1.947	Full model
1345	0.1783	5.209	0.02444	0.233	treatmentDRB	COL7A1	Q02388	FALSE	1.612	Full model
1346	0.06412	5.114	0.566	0.8255	treatmentDRB	COL8A1	A1KY36;P27658	FALSE	0.2472	Full model
1347	0.2817	5.529	0.09675	0.418	treatmentDRB	COL11A1	P12107;D3DT71;D3DT72;A0A2R8Y4M5;A0A2R8Y4I5;A0A2R8Y5N4;A0A2R8YDU3	FALSE	1.014	Full model
1348	0.1598	7.377	0.008596	0.1526	treatmentDRB	COL12A1	Q99715;D6RGG3;A0A087X0A8;B9EJB8	FALSE	2.066	Full model
1350	0.2233	5.64	9.237e-4	0.04865	treatmentDRB	COL15A1	P39059;A0A087X0K0	FALSE	3.034	Full model
1351	0.03161	4.941	0.6789	0.8831	treatmentDRB	COL16A1	Q07092;A6NCT7	FALSE	0.1682	Full model
1352	0.03609	5.626	0.5307	0.8071	treatmentDRB	COL18A1	D3DSM4;D3DSM5;P39060;H7BXV5	FALSE	0.2751	Full model
1353	0.2881	6.354	7.346e-4	0.04581	treatmentDRB	COL1A2	A0A384MDU2;A0A087WTA8;A0A0S2Z3H5;P08123	FALSE	3.134	Full model
1354	0.01768	5.464	0.8271	0.9393	treatmentDRB	COL4A2	A0A024RDW8;P08572;B4DH43	FALSE	0.08244	Full model
1355	0.03016	5.265	0.6944	0.8895	treatmentDRB	COL5A2	P05997;A0A087WYX9;Q5PR22;D3DPH5	FALSE	0.1584	Full model
1356	0.1181	6.759	0.1358	0.4808	treatmentDRB	COL6A2	A0A384MDP3;P12110	FALSE	0.8669	Full model
1357	0.2565	3.954	0.0649	0.3514	treatmentDRB	COL5A3	Q59GD4;P25940	FALSE	1.188	Full model
1358	0.1086	7.652	0.079	0.3823	treatmentDRB	COL6A3	D9ZGF2;P12111	FALSE	1.102	Full model
1360	0.2044	4.562	0.2437	0.611	treatmentDRB	CCBE1	A0A0A0MS88;Q6UXH8;A0A3B3IRL6	FALSE	0.6132	Full model
1361	-0.1343	5.115	0.255	0.6232	treatmentDRB	CTHRC1	Q96CG8;E5RK99	FALSE	0.5935	Full model
1362	0.4603	4.069	0.07622	0.3773	treatmentDRB	COL4A3BP	A0A2U3TZL3;A0A2R8Y7Q9;A0A2R8YEK8;A0A024RAJ5;Q9Y5P4;A0A2R8YE18;A0A2R8Y5S9;A0A2R8Y7C5;A0A2R8YE59;A0A2R8Y5H3	FALSE	1.118	Full model
1363	0.1366	4.313	0.6463	0.8666	treatmentDRB	COLEC12	Q5KU26	FALSE	0.1895	Full model
1364	0.2826	4.839	0.01593	0.1982	treatmentDRB	MCC;DKFZp686J1286	B7Z6G0;A0A096LNU0;D6REY2;Q7Z3E9;P23508;B3KTX0	FALSE	1.798	Full model
1365	0.05766	5.398	0.6698	0.8798	treatmentDRB	COMMD1;C2orf5	Q53EN2;Q8N668;Q53Q75	FALSE	0.174	Full model
1366	-0.03118	5.386	0.8434	0.947	treatmentDRB	COMMD10	D6RJ90;Q9Y6G5;H0Y9N4	FALSE	0.07398	Full model
1367	0.1815	5.524	0.1308	0.4733	treatmentDRB	COMMD2	Q86X83;F8WBW1;F8WC41	FALSE	0.8834	Full model
1368	0.2713	4.736	0.4163	0.7368	treatmentDRB	COMMD3;COMMD3-BMI1	Q9UBI1;B3KY73;R4GMW6;H0Y4W0;R4GN54;H0Y6Z9	FALSE	0.3806	Full model
1369	-0.006316	5.587	0.9633	0.9879	treatmentDRB	COMMD4	Q9H0A8;A0A0B4J287;H3BM91;H3BQF2	FALSE	0.01626	Full model
1370	0.1623	5.478	0.2777	0.6437	treatmentDRB	COMMD6	Q7Z4G1;B0QZ40	FALSE	0.5564	Full model
1371	0.00411	5.346	0.9658	0.9879	treatmentDRB	COMMD7	A0A2R8Y620;A0A2R8Y7U2;A0A2R8Y600;A0A2R8Y455;Q86VX2;V9GY66	FALSE	0.01511	Full model
1372	-0.2865	5.433	0.2393	0.608	treatmentDRB	COMMD8	Q9NX08	FALSE	0.621	Full model
1373	0.1092	4.977	0.554	0.8195	treatmentDRB	COMMD9	Q53FR9;Q9P000;B4DQW0	FALSE	0.2565	Full model
1374	0.4319	6.034	0.03091	0.259	treatmentDRB	C1QBP	A8K651;Q07021;I3L3Q7;I3L3B0	FALSE	1.51	Full model
1376	-0.05903	4.741	0.7011	0.8916	treatmentDRB	TIMMDC1	Q9NPL8;C9JU35;G3XA94	FALSE	0.1542	Full model
1377	-0.4521	4.166	0.4737	0.7739	treatmentDRB	TMEM126B	A0A024R5P3;Q9H2Q3;A0A024R5L4;B4DP48;Q8IUX1	FALSE	0.3245	Full model
1378	0.4704	4.335	0.1233	0.4631	treatmentDRB	NDUFAF1	A0A024R9L0;Q9Y375;H0YNN4;H0YNB7;H0YL22	FALSE	0.9091	Full model
1379	0.02198	6.2	0.6847	0.8858	treatmentDRB	NCAPD2	B3KMS0;Q15021;B4E0B7;B3KY03;E7EN77;Q6ZV00	FALSE	0.1645	Full model
1380	-0.03455	5.92	0.5836	0.8364	treatmentDRB	NCAPH	E9PHA2;Q15003;B4DRG7;A8K4T8	FALSE	0.2339	Full model
1381	-0.06783	6.127	0.2474	0.6142	treatmentDRB	NCAPG	Q9BPX3;Q6NUR1	FALSE	0.6067	Full model
1382	0.1114	5.807	0.1319	0.4748	treatmentDRB	NCAPD3	P42695;G3V1A9;E9PKK4	FALSE	0.8798	Full model
1383	0.08141	5.901	0.3724	0.7134	treatmentDRB	NCAPG2	Q86XI2;B3KRQ2;Q9NXD3;H0Y6U5;B4DXB7	FALSE	0.429	Full model
1384	0.1852	5.107	0.01895	0.209	treatmentDRB	NCAPH2	A0A0A6YYG7;Q6IBW4	FALSE	1.722	Full model
1385	-1.168	4.699	3.041e-5	0.006727	treatmentDRB	CTGF	B3KWK5;B3KRV6;Q6FHL8;Q5M8T4;B2RCP7;P29279	TRUE	4.517	Full model
1386	-0.007176	6.01	0.9126	0.9748	treatmentDRB	COG1	Q8WTW3;A0A087WVI0;B3KUY5;Q4G0L8;E9PBL8	FALSE	0.03971	Full model
1387	-0.0881	6.1	0.2012	0.5648	treatmentDRB	COG2	B1ALW7;Q14746;B7Z2Y2;B7Z819;B7Z7N2	FALSE	0.6964	Full model
1388	0.004814	5.933	0.937	0.9807	treatmentDRB	COG3	Q96JB2	FALSE	0.02826	Full model
1389	-0.02827	5.817	0.7118	0.8959	treatmentDRB	COG4	Q6PIW8;A0A024QZ89;A0A0A0MS45;J3KNI1;Q9H9E3;Q8N8L9;A2VCL3	FALSE	0.1477	Full model
1390	-0.04514	5.792	0.5375	0.811	treatmentDRB	COG5	Q9UP83	FALSE	0.2696	Full model
1391	-0.1023	5.782	0.09323	0.4127	treatmentDRB	COG6	A0A140VJG7;A0A024RDW5;B4DG73;Q9Y2V7	FALSE	1.03	Full model
1392	0.05336	5.811	0.646	0.8665	treatmentDRB	COG7	A0A0S2Z652;P83436;B3KSN1	FALSE	0.1897	Full model
1393	0.01543	5.565	0.8278	0.9393	treatmentDRB	hCG_2027080;COG8	A0A024R6Z6;Q96MW5;B4DYU2;H3BQV3	FALSE	0.08208	Full model
1394	-0.06121	4.886	0.4637	0.7663	treatmentDRB	C1orf71;CNST	A0A024R5U9;Q6PJW8;A0A024R5P7	FALSE	0.3337	Full model
1395	-0.1614	4.454	0.3359	0.6924	treatmentDRB	FAM120B	B4DG54;A0A0D9SEJ5;F5GY05;B4DSS4;Q96EK7	FALSE	0.4737	Full model
1396	0.1333	6.53	0.01383	0.1847	treatmentDRB	FAM120A	Q9NZB2;A0A0C4DG79	FALSE	1.859	Full model
1397	0.2463	5.235	0.004921	0.1175	treatmentDRB	FAM120C	Q9NX05;F8W881	FALSE	2.308	Full model
1398	0.1327	5.568	0.07652	0.3778	treatmentDRB	CNTNAP1	P78357;A0A024R1Y9	FALSE	1.116	Full model
1399	-0.2058	4.275	0.05072	0.3201	treatmentDRB	COPRS	J3QRX6;H9KV77;Q9NQ92	FALSE	1.295	Full model
1400	-0.02625	5.803	0.7795	0.9221	treatmentDRB	GPS1	C9JFE4;Q13098;B4DND6	FALSE	0.1082	Full model
1401	0.02594	6.295	0.6538	0.8704	treatmentDRB	COPS2	P61201;Q53HJ0;B2R6N0;Q59EL2;B4DIH5;H0YKU5	FALSE	0.1846	Full model
1402	0.02513	5.261	0.7685	0.9182	treatmentDRB	COPS3	Q9UNS2;B4DN01;H7C3P9	FALSE	0.1144	Full model
1403	0.0721	6.129	0.5369	0.8106	treatmentDRB	COPS4	A0A0S2Z5H7;D6RAX7;Q9BT78;Q53FV3;B3KM48;D6RFN0;D6RD63	FALSE	0.2701	Full model
1404	-0.004921	6.021	0.9387	0.9809	treatmentDRB	COPS5	A0A024R7W9;Q92905;Q59GH5	FALSE	0.02749	Full model
1405	-0.00389	5.493	0.9678	0.9887	treatmentDRB	COPS6	B2R514;E7EM64;Q7L5N1;B4DHR8	FALSE	0.0142	Full model
1406	0.1041	5.552	0.351	0.7004	treatmentDRB	COPS7A	Q9UBW8;Q567U8;F5GYF7;F5H248;F5H7C6	FALSE	0.4547	Full model
1407	-0.03129	5.356	0.6814	0.8851	treatmentDRB	COPS7B	A0A024R471;Q9H9Q2;J3KQ34;Q53GQ2;A0A087X1P5;B3KW51;A0A024R478;B3KV02;J3QT73	FALSE	0.1666	Full model
1408	0.01117	5.705	0.9475	0.9843	treatmentDRB	COPS8	E9PGT6;B2R8N1;A0A024R4D1;Q99627;H7C3S9	FALSE	0.02341	Full model
1409	0.003676	5.891	0.9718	0.9901	treatmentDRB	CPNE1	Q99829;B0QZ18;F2Z2V0;A6PVH9;Q59EI4;E7ENH5;Q5JX58;Q5JX59;Q5JX60;Q5JX44;Q5JX56;Q5JX45	FALSE	0.01243	Full model
1410	0.1504	5.687	0.01228	0.1764	treatmentDRB	CPNE2	B2RD40;A8K8A4;Q96FN4	FALSE	1.911	Full model
1411	0.105	6.028	0.1987	0.5603	treatmentDRB	CPNE3	A0A024R994;O75131	FALSE	0.7017	Full model
1412	-6.76E-04	4.742	0.996	0.9985	treatmentDRB	CPNE7	Q9UBL6	FALSE	0.001754	Full model
1413	-0.03225	4.582	0.7746	0.9202	treatmentDRB	CCS	J3KNF4;O14618;E9PP76	FALSE	0.1109	Full model
1414	-0.04397	5.09	0.8018	0.9298	treatmentDRB	ATOX1	A0A2Z4T009;E5RGN3;E5RIM7;O00244;Q6IBA3	FALSE	0.09596	Full model
1415	-0.08055	5.081	0.3407	0.6944	treatmentDRB	ATP7A	Q04656	FALSE	0.4676	Full model
1417	-0.3376	4.367	0.09569	0.4174	treatmentDRB	COBLL1	A0A0X1KG75;B7Z2P5;A0A0D9SG04;Q53SF7	FALSE	1.019	Full model
1418	0.02097	5.981	0.7443	0.9115	treatmentDRB	H2AFY2	A0A024QZP6;Q9P0M6;Q9HA11;Q5SQT3	FALSE	0.1282	Full model
1419	0.1505	6.587	0.0107	0.168	treatmentDRB	H2AFY	O75367;Q59FH0;B4DJC3	FALSE	1.971	Full model
1420	-0.001186	5.243	0.9882	0.9962	treatmentDRB	CBFB	A0A024R6X2;Q13951;A0A494C0A9;J3KS23	FALSE	0.005166	Full model
1421	0.04463	4.298	0.825	0.9388	treatmentDRB	CIR1;CIR	Q86X95;A0PJI7;H3BLY3	FALSE	0.08354	Full model
1422	-0.0287	6.037	0.7495	0.9134	treatmentDRB	CORO2B	Q9UQ03	FALSE	0.1252	Full model
1423	0.1924	5.564	0.0188	0.2084	treatmentDRB	CORO1A	A0A024R611;P31146;Q59G88;H3BRY3	FALSE	1.726	Full model
1424	-0.07604	6.027	0.1732	0.5291	treatmentDRB	CORO1B;DKFZp762I166	A0A024R5K1;Q9BR76;Q9NSK3	FALSE	0.7615	Full model
1425	0.01547	7.048	0.8331	0.9419	treatmentDRB	CORO1C	Q53G58;B3KN06;A0A024RBI5;Q59EA2;Q9ULV4;B4E3S0;B4DMH3;B7Z9V0	FALSE	0.07928	Full model
1426	0.197	4.018	0.3089	0.6694	treatmentDRB	CORO2A	A0A024R150;A8K9S3;Q92828	FALSE	0.5102	Full model
1427	0.2048	5.126	0.04303	0.2975	treatmentDRB	CORO7-PAM16;CORO7;hCG_1787779	A0A0A6YYL4;P57737;B4DKU9;B3KUH7;B3KSY4	FALSE	1.366	Full model
1428	-0.1117	5.391	0.3433	0.6946	treatmentDRB	NR2F1	P10589;F1DAL8;F1DAL7;F1DAL6;F1DAL9	FALSE	0.4643	Full model
1429	0.2309	4.971	0.1682	0.5234	treatmentDRB	NR2F2	P24468;F1D8R0	FALSE	0.7741	Full model
1430	0.008641	5.973	0.924	0.9777	treatmentDRB	CFDP1	B2R9W9;Q9UEE9;A0A0H5AUJ9;A0A0H5APX3	FALSE	0.03431	Full model
1431	-0.1543	5.721	0.1037	0.4273	treatmentDRB	HEL-S-29;HEL-211;CKB	V9HWH2;V9HW77;P12277;B4DP56;A0A0S2Z471;H0YJG0;G3V4N7	FALSE	0.9842	Full model
1432	0.09602	5.896	0.1529	0.5039	treatmentDRB	CREBBP	Q92793;B4E3L4;I3L466	FALSE	0.8157	Full model
1434	-0.035	5.89	0.5614	0.8219	treatmentDRB	CRKL	P46109	FALSE	0.2508	Full model
1435	-0.06913	5.903	0.2609	0.6276	treatmentDRB	DKFZp762M013;CRNKL1	Q69YP1;Q5JY65;Q9BZJ0	FALSE	0.5835	Full model
1436	0.5801	4.608	0.007638	0.1477	treatmentDRB	EME1	Q96AY2;H0Y9Z4	FALSE	2.117	Full model
1437	0.1333	4.422	0.2312	0.5987	treatmentDRB	MUS81;DKFZp761P1714	H0YDE3;E9PRI1;B3KX63;Q96NY9;Q659C2;H0YDU2;H0YDK3;Q53ES5	FALSE	0.636	Full model
1438	0.1223	4.233	0.4618	0.7653	treatmentDRB	TMEM63A	B3KMR6;A0A024R3T3;O94886;X6RI56	FALSE	0.3356	Full model
1439	0.1169	4.339	0.3519	0.7012	treatmentDRB	TMEM63B	Q5T3F8;H3BLW6;E9PNG1	FALSE	0.4536	Full model
1440	-0.1746	4.278	0.375	0.715	treatmentDRB	CTDSPL	O15194	FALSE	0.426	Full model
1441	0.05087	5.375	0.5254	0.8046	treatmentDRB	CTDSPL2	A0A024R5Q8;Q05D32;H0YMH7	FALSE	0.2795	Full model
1442	-0.2568	5.921	0.001656	0.06526	treatmentDRB	CTPS1	A0A3B3IRI2;P17812;B4E1E0;B4DMB5;A0A3B3IRQ8;A0A3B3ITF6	FALSE	2.781	Full model
1443	-0.05891	5.056	0.6108	0.849	treatmentDRB	CTPS2	A0A024RC00;Q9NRF8	FALSE	0.2141	Full model
1444	-0.1894	6.088	0.001802	0.06743	treatmentDRB	CTTNBP2NL	A0A024R0C7;Q9P2B4;B1AMN7	FALSE	2.744	Full model
1446	-0.683	3.725	0.03468	0.2716	treatmentDRB	CUEDC1	Q9NWM3;J3KT42;J3QLQ8	FALSE	1.46	Full model
1447	0.1415	4.063	0.5373	0.8109	treatmentDRB	CUEDC2	Q9H467	FALSE	0.2698	Full model
1448	-0.2251	5.77	0.0055	0.1256	treatmentDRB	CELF1	G5EA30;Q92879;E9PQK4;E9PSH0;E9PKU1;F5H4Y5;F5H0D8	FALSE	2.26	Full model
1449	-0.08294	5.021	0.5075	0.7964	treatmentDRB	CELF2	B4DSZ2;V9GYD9;B4DT00;B4DDE7;Q5VZZ6;B2RA86;B4DS31;A0A0J9YX66;A0A1B0GU44;E9PC62;A0A1B0GUN8;A0A0J9YXJ0;O95319;V9GY47;A0A0J9YXK1	FALSE	0.2945	Full model
1450	-0.02678	6.166	0.6761	0.8819	treatmentDRB	CUL1	A0A090N7U0;Q13616;A0A0C4DGX4;B4DLA3;B3KTW0	FALSE	0.17	Full model
1451	-0.07584	6.131	0.1473	0.4956	treatmentDRB	CUL2	A0A140VKB1;A0A0A0MTN0;Q13617;Q5T2B5;B7Z1Y1	FALSE	0.8319	Full model
1452	-0.143	6.365	0.00767	0.1477	treatmentDRB	CUL3	Q53S54;A0A024R475;Q13618;B7Z600	FALSE	2.115	Full model
1453	0.0283	5.994	0.708	0.8938	treatmentDRB	CUL4A	Q13619;A0A0A0MR50;B2RBV7;B4DKT2	FALSE	0.1499	Full model
1454	-0.04945	6.396	0.4166	0.7368	treatmentDRB	CUL4B	Q13620;K4DI93	FALSE	0.3803	Full model
1455	-0.01508	6.04	0.8036	0.9309	treatmentDRB	CUL5	Q93034	FALSE	0.09498	Full model
1456	-0.04332	5.414	0.5253	0.8046	treatmentDRB	CUL7	A8K9U1;Q14999	FALSE	0.2796	Full model
1457	-0.1303	3.855	0.7265	0.9023	treatmentDRB	CUL9	Q8IWT3;E9PEZ1	FALSE	0.1388	Full model
1458	-0.1611	6.896	0.009709	0.161	treatmentDRB	CAND1	A8K8U1;Q86VP6;A0A0C4DGH5	FALSE	2.013	Full model
1459	-0.09941	5.807	0.07335	0.3707	treatmentDRB	CWF19L1	A0A0S2Z5E9;Q69YN2	FALSE	1.135	Full model
1460	0.1496	5.201	0.121	0.459	treatmentDRB	CWF19L2	Q2TBE0;H7C3G7;H0YE03	FALSE	0.9174	Full model
1461	0.1921	5.307	0.01536	0.1946	treatmentDRB	CLMP	Q9H6B4	FALSE	1.814	Full model
1462	0.03959	5.239	0.6152	0.8512	treatmentDRB	CXXC1	Q9P0U4;Q59EC8;K7EQ21	FALSE	0.211	Full model
1463	0.03011	5.199	0.7273	0.9023	treatmentDRB	EWSR1/ATF1 fusion;ATF1	F1JVV5;B2R8K4;P18846	FALSE	0.1383	Full model
1464	0.002735	3.932	0.9913	0.9971	treatmentDRB	ATF2	B8ZZU6;P15336;B3KY57;H7C2N6;A4D7V5;F5H629;A4D7U3;E9PBF9;A4D7U9	FALSE	0.003797	Full model
1465	0.3922	4.3	0.02301	0.2273	treatmentDRB	ATF6	Q59H30;A8K383;P18850	FALSE	1.638	Full model
1466	-0.2559	4.368	0.5391	0.8121	treatmentDRB	ATF6B	H0Y7D7;A0A1U9X799;A0A1U9X796;Q6AZW6;Q99941	FALSE	0.2683	Full model
1467	-0.1573	4.807	0.06183	0.3456	treatmentDRB	ATF7	B2R8U0;P17544;K7ELQ4	FALSE	1.209	Full model
1468	0.2497	4.421	0.07839	0.3817	treatmentDRB	CREB1;CREM;EWSR1/ATF1 fusion	Q53X93;Q5U0J5;P16220;Q53RU9;E9PAR2;C9J4L5;B7Z7P1;Q59FC7;C9JBT4;H7C3I0;E7EWP8;B7Z5C6;C9J896;G5E998;Q4ZG78;F1JVV6	FALSE	1.106	Full model
1469	-0.1304	5.018	0.06384	0.3488	treatmentDRB	CREB3L1	Q96BA8;B2RA75	FALSE	1.195	Full model
1470	0.115	4.929	0.2164	0.5821	treatmentDRB	MB21D1	Q8N884	FALSE	0.6646	Full model
1471	-0.2548	5.069	0.03299	0.2663	treatmentDRB	CCNA2	P20248	FALSE	1.482	Full model
1472	0.3045	4.514	0.1616	0.5144	treatmentDRB	CCNC	G5E954;J3KP90;E5RFK5;Q7Z4L3;P24863;E5RIH8;Q5JV82;E5RI39;A8K799;E5RFX8;Q05CF7;H0YBQ5	FALSE	0.7916	Full model
1474	-0.1742	5.834	0.002064	0.07297	treatmentDRB	DKFZp686L20222;CDK1;CDC2	Q5H9N4;P06493;A0A024QZP7;A0A087WZZ9;I6L9I5;A0A024QZJ8;E5RIU6	FALSE	2.685	Full model
1475	0.1231	4.681	0.1846	0.5402	treatmentDRB	CDK11A;CDC2L2	Q5QPR3;Q9UQ88;Q5QPR4;Q96CA8;Q4VBY6	FALSE	0.7337	Full model
1476	0.06505	6.09	0.2135	0.5778	treatmentDRB	CDK11B;CDC2L1;CDC2L2	P21127;A0A0D9SEN2;A0A0D9SER5;A0A0D9SEI3;B4E3D9;A4VCI5;Q6P5Y5;B4E0N4;B4E0M9	FALSE	0.6707	Full model
1477	0.01055	6.04	0.8723	0.958	treatmentDRB	CDK12	Q9NYV4;J3QSD7	FALSE	0.05935	Full model
1478	0.01755	5.651	0.8125	0.9346	treatmentDRB	CDC2L5;CDK13	A0A2R8Y4Z0;A0A024RA85;Q14004	FALSE	0.09017	Full model
1479	0.1964	4.3	0.4521	0.7578	treatmentDRB	CDK14;CDK15	O94921;E7EUK8;B4DK59;Q96Q40	FALSE	0.3447	Full model
1480	-0.3932	4.079	0.1038	0.4273	treatmentDRB	PCTK1;CDK16	Q96GA5;Q9BRL4;A0A087WZU2;A0A140VK97;A0A024R183;B7Z8T0;Q00536;E5RGN0;Q59FJ5;B7Z461;Q6ZMU4	FALSE	0.9838	Full model
1481	-0.03686	5.511	0.5436	0.8146	treatmentDRB	PCTK2;CDK17	A0A024RBH0;Q00537;F5H6Z0;B4DGP5	FALSE	0.2648	Full model
1482	0.05978	4.689	0.6067	0.8469	treatmentDRB	CDK19;DKFZp434M058	F6QTA4;I6W807;A8K8J5;Q9BWU1;Q5JQZ9;H0YDW9;B4DUB1;Q9UFE3	FALSE	0.217	Full model
1483	-0.01904	5.752	0.7696	0.9186	treatmentDRB	CDK2	A0A024RB10;A0A024RB77;G3V5T9;P24941;E7ESI2;B4DDL9	FALSE	0.1137	Full model
1484	0.4267	4.522	0.09674	0.418	treatmentDRB	CDK2AP1	F5GZF0;O14519	FALSE	1.014	Full model
1485	0.1285	5.606	0.2158	0.5818	treatmentDRB	CDK4	A0A024RBB6;P11802;F8VYH9;F8VTV8;F8VWX7;F8VZZ0;F8VZ51;Q6LC83;F8VXD2	FALSE	0.6659	Full model
1487	-0.06544	5.211	0.5067	0.7956	treatmentDRB	CDK6	Q00534	FALSE	0.2952	Full model
1488	0.05718	5.845	0.5006	0.7927	treatmentDRB	CDK7	A0A0S2Z3F9;P50613;D6RAD4;D6R9G1	FALSE	0.3005	Full model
1489	0.1757	5.088	0.05908	0.3391	treatmentDRB	CDK8	B4DL75;P49336;F5H6D4	FALSE	1.229	Full model
1490	0.1758	5.092	0.06412	0.3496	treatmentDRB	CDK9	B5BU53;B2R9L6;A0A024R880;P50750	FALSE	1.193	Full model
1491	0.06136	4.587	0.727	0.9023	treatmentDRB	CDKN1A	Q96LE1;A0A024RCX5;Q59ED0;B4DQP9;P38936	FALSE	0.1385	Full model
1492	-0.1463	4.069	0.6846	0.8858	treatmentDRB	CDKN2A	J3QRG6;K7PML8;P42771;D1LYX3	FALSE	0.1646	Full model
1493	-0.2593	4.895	0.09797	0.4195	treatmentDRB	CKS2	P33552	FALSE	1.009	Full model
1494	0.001063	4.737	0.9931	0.9977	treatmentDRB	CKS1B	Q5T179;Q5T178;P61024	FALSE	0.003005	Full model
1495	-0.1044	5.161	0.4159	0.7368	treatmentDRB	CDK5	Q6IAW3;A0A090N7W4;Q00535;A0A0S2Z355	FALSE	0.381	Full model
1496	-0.02479	6.048	0.6339	0.8609	treatmentDRB	GAK	O14976;B4DS37;Q59HA5	FALSE	0.198	Full model
1497	0.0967	5.196	0.2761	0.6426	treatmentDRB	CCNH	A8K6Q5;A0A2R8YEM2;P51946;D6RHI7;D6RG18;Q59FW7	FALSE	0.5589	Full model
1498	-0.03614	5.799	0.6112	0.849	treatmentDRB	CCNK	A0A024R6K1;O75909;G3V5E1;G3V2Q3	FALSE	0.2138	Full model
1499	-0.00865	5.365	0.917	0.9753	treatmentDRB	CCNL1	Q9UK58	FALSE	0.03765	Full model
1500	0.007052	4.876	0.963	0.9879	treatmentDRB	CCNL2	Q96S94	FALSE	0.01638	Full model
1501	0.03422	5.544	0.722	0.9007	treatmentDRB	CCNT1	A8K4M5;O60563	FALSE	0.1415	Full model
1502	0.0119	5.008	0.9068	0.9736	treatmentDRB	CCNT2	O60583;B4DH21	FALSE	0.04247	Full model
1503	-0.2142	5.086	0.03959	0.2857	treatmentDRB	CBS;DKFZp727E011	B7Z6W5;B7Z2D6;P0DN79;P35520;Q9NTF0	FALSE	1.402	Full model
1504	-0.06413	4.69	0.6861	0.8858	treatmentDRB	CSTB	Q76LA1;P04080	FALSE	0.1636	Full model
1505	0.1541	4.221	0.4419	0.752	treatmentDRB	CST3	A0A0K0K1J1;P01034	FALSE	0.3546	Full model
1506	0.1769	6.281	0.08882	0.4027	treatmentDRB	CSRP1;DKFZp686M148	B4DY28;A0A384P5K2;P21291;E9PP21;Q9BTA4;Q6ZMS3;E9PND2;B4E2T4;E9PS42;Q59EQ5;Q6AI18;B3KVC9	FALSE	1.051	Full model
1507	0.2078	5.462	0.04918	0.3157	treatmentDRB	CSRP2	A0A024RBB5;Q16527;F8VQR7;F8VW96	FALSE	1.308	Full model
1508	-0.1134	5.952	0.1379	0.4815	treatmentDRB	CHORDC1	A0A024R394;Q9UHD1;A0A024R3C3;E9PPQ5	FALSE	0.8603	Full model
1509	0.02901	4.803	0.809	0.9325	treatmentDRB	CYHR1	E9PJD7;Q6ZMK1	FALSE	0.09205	Full model
1510	0.01607	4.792	0.8953	0.9691	treatmentDRB	NFS1	B4DNL7;Q5QP19;Q53FP3;B2R5S3;Q9Y697;H7C0I5;H0YGN5	FALSE	0.04804	Full model
1511	-0.1468	5.211	0.2484	0.6153	treatmentDRB	ATG4B	B4DZK0;Q9Y4P1;C9JIK8;C9JQ72;B7ZA52;B4DL29;B4DNY2	FALSE	0.6048	Full model
1512	0.8091	3.639	0.01986	0.2136	treatmentDRB	ATG4C	H7BZW5;Q05D29;A0A384MTY5;Q96DT6	FALSE	1.702	Full model
1513	-0.08242	4.87	0.5091	0.7968	treatmentDRB	CARS	A0A024RCG3;P49589;B4DKY1;A8MVQ3;A8K067;B4DI19;Q53HG6	FALSE	0.2932	Full model
1514	0.2786	4.316	0.3009	0.6632	treatmentDRB	CHIC2	H0Y8H1;D6RDW7;Q9UKJ5	FALSE	0.5215	Full model
1515	-0.08559	4.142	0.6511	0.8692	treatmentDRB	CRIPT	Q9P021	FALSE	0.1863	Full model
1516	0.05909	5.648	0.553	0.8195	treatmentDRB	CRIP2	Q53FN1;P52943;H0YFA4;H0YHD8	FALSE	0.2572	Full model
1517	0.08853	5.181	0.3875	0.7212	treatmentDRB	CSRP2BP	Q9H8E8;A0A075B6H4;B4DMS0	FALSE	0.4117	Full model
1518	0.07892	4.72	0.435	0.7472	treatmentDRB	CRELD1	F8WBY3;A0A024R2G1;Q96HD1	FALSE	0.3615	Full model
1519	-0.006486	4.867	0.9513	0.9847	treatmentDRB	SLC7A11;hxCT	Q9UPY5;Q9BYH2	FALSE	0.02167	Full model
1520	0.2813	4.994	0.04942	0.3167	treatmentDRB	CYBRD1	Q53TN4	FALSE	1.306	Full model
1521	0.5927	5.757	0.001172	0.05498	treatmentDRB	UQCRC1	P31930;B4DUL5	FALSE	2.931	Full model
1522	0.5866	6.075	6.661e-4	0.0437	treatmentDRB	UQCRC2	H3BRG4;P22695;H3BSJ9	FALSE	3.176	Full model
1523	0.9014	5.175	0.006332	0.1328	treatmentDRB	UQCRB	P14927;B2R4A2;B7Z2R2	FALSE	2.198	Full model
1524	0.5582	4.458	0.01915	0.2097	treatmentDRB	UQCRQ	B7Z4A1;O14949	FALSE	1.718	Full model
1525	-0.5069	4.203	0.1593	0.5115	treatmentDRB	UQCR10	Q9UDW1;Q9NZY4;Q9P012	FALSE	0.7979	Full model
1526	0.6933	5.403	0.002376	0.08103	treatmentDRB	UQCRFS1;UQCRFS1P1	A0A384NPX8;A0A384MTZ1;P47985;P0C7P4	FALSE	2.624	Full model
1527	0.1507	4.6	0.4795	0.7768	treatmentDRB	CYB5A	Q59F44;A0A384ME44;P00167	FALSE	0.3192	Full model
1528	0.05857	4.391	0.6375	0.8626	treatmentDRB	CYB5R4	B2R7W7;Q7L1T6	FALSE	0.1955	Full model
1529	0.2491	4.996	0.2258	0.5921	treatmentDRB	DKFZp686M0619;CYB5B	Q5HYD9;H3BUX2;A0A499FJ32;O43169;D6RFH4	FALSE	0.6463	Full model
1530	0.07726	4.103	0.7024	0.8917	treatmentDRB	CYB561D2	U3KQU4;A0A024R342;O14569	FALSE	0.1534	Full model
1531	0.1154	5.463	0.4079	0.7322	treatmentDRB	CYCS	C9JFR7;G4XXL9;P99999	FALSE	0.3895	Full model
1532	-0.2406	4.112	0.4904	0.7845	treatmentDRB	COA6	X6R5Z6;Q5JTJ3	FALSE	0.3095	Full model
1533	0.6208	3.935	0.0198	0.2132	treatmentDRB	COA7	A0A384MTZ4;Q96BR5	FALSE	1.703	Full model
1534	0.2373	4.533	0.1387	0.4826	treatmentDRB	COX15	Q7KZN9;A0A3B3IRX1;B4DQM2	FALSE	0.8578	Full model
1535	0.2761	4.584	0.1762	0.5319	treatmentDRB	FAM36A;COX20	B3KM21;Q5RI15	FALSE	0.754	Full model
1536	0.3526	4.928	0.01836	0.2078	treatmentDRB	MT-CO1;COX1;CO1;COI;coxI;cox1	P00395;Q6RN73;Q4EWN6;Q305V1;Q2HL32;Q2HKZ3;Q2HKD5;Q15IJ2;Q15HF4;Q0ZEM3;Q0Z7S1;Q0Z7N0;Q0Z7K4;Q4GR21;A0SCP2;Q0Z7D9;Q4G7F8;Q4G7P9;Q4G9M5;Q5S9T0;Q6VLK7;Q6VHV2;Q6RRI3;Q4EZA9;Q4F198;Q4F1M8;T1Q7E3;V5JIE7;U5ZA32;U5YWV7;U3LSF4;U3L439;T2HM13;Q4GKW4;Q4F2G4;Q0Z7V8;T1Q4Y6;Q6RMP2;Q7YCF0;Q7YCE3;Q7Y7K9;Q7Y6V6;Q4F6E2;Q4F5X3;Q4F563;Q4F387;Q4F260;Q6RNG4;Q6RKZ7;V9J248;T2HKF7;A0A059RU47;C8Y5L7;D7PAR1;D6R5V9;D6R536;D6N…	FALSE	1.736	Full model
1537	1.531	4.478	0.009463	0.1593	treatmentDRB	MT-CO2;COX2;COII;cox2	A0A0E3JG40;A0A0E3JSF1;P00403;A0A1V0MCS7;A0A1S6N0P5;A0A1S6M799;A0A1L7NY43;A0A1L1ZJP0;A0A1J0QNY7;A0A1J0PNZ2;A0A1I9S095;A0A1B1PEN9;A0A1B1LLS4;G5D863;A0A1B0W3A7;A0A1B0W1P0;A0A1B0W0T5;A0A143G082;A0A143FZ56;A0A0R6NEC0;A0A0P0C1B5;A0A0N6YNR7;A0A0D4WSL8;A0A1V0MD25;H9QH59;A0A410RF05;W8D1X2;I3PYD8;I2E7Z7;H9T3W9;L7XMG0;H9S868;H9S054;V9JPM6;V9K571;L7NVC9;G5D8J3;G5D8K6;X5C6M5;X5BKA4;W8DFH5;W8DBX9;W8D4U9;X2CK15…	FALSE	2.024	Full model
1538	0.4332	6.236	0.0161	0.1986	treatmentDRB	COX4I1	P13073;Q86WV2;H3BPG0;H3BN72;H3BNV9	FALSE	1.793	Full model
1539	0.9678	5.478	0.001018	0.05119	treatmentDRB	COX5A	P20674;H3BRM5;H3BV69;H3BNX8	FALSE	2.992	Full model
1540	0.5983	5.583	0.002614	0.08483	treatmentDRB	COX5B	Q6FHM4;A0A384NL93;P10606	FALSE	2.583	Full model
1541	0.4604	4.768	0.05709	0.3343	treatmentDRB	COX6B1	P14854;K7EQD3;A0A494C160	FALSE	1.243	Full model
1542	0.3503	4.88	0.21560000000000001	0.5814	treatmentDRB	COX6C	A0A024R9B7;P09669	FALSE	0.6664	Full model
1543	0.265	4.376	0.08499	0.395	treatmentDRB	COX7A2L	E5RJZ1;H0YBD2;Q6FGA0;O14548	FALSE	1.071	Full model
1544	0.5408	5.317	0.1185	0.4545	treatmentDRB	COX7A2	Q496I0;D6RIE3;D6RGV5;H0UI06;P14406;D6R9C3	FALSE	0.9262	Full model
1545	0.2418	5.046	0.2635	0.6306	treatmentDRB	COX7C	D6R9Z7;Q71U45;P15954	FALSE	0.5793	Full model
1546	0.1484	4.898	0.4065	0.7318	treatmentDRB	NDUFA4	A0A024R9Z0;O00483	FALSE	0.3909	Full model
1547	0.006327	5.182	0.9579	0.9868	treatmentDRB	DKFZp779I1858;HCCS	Q68D50;A0A024RBY9;P53701	FALSE	0.01866	Full model
1548	0.8108	5.073	8.671e-4	0.04829	treatmentDRB	CYC1	Q8TBT6;P08574	FALSE	3.062	Full model
1549	-0.0535	4.931	0.5324	0.8081	treatmentDRB	CYP20A1;DKFZp666P073	Q6UW02;E9PHG5;Q658T6;Q567U3;B4DLN7	FALSE	0.2737	Full model
1550	1.283	3.666	0.01765	0.206	treatmentDRB	CYP2S1	Q96SQ9;M0R057;M0R2G8	FALSE	1.753	Full model
1551	0.2133	4.35	0.2837	0.6508	treatmentDRB	CYTH1	Q15438;K7ENQ8;B7Z9W0;K7ERV8	FALSE	0.5472	Full model
1552	0.3397	5.201	0.01201	0.1753	treatmentDRB	CYTH2	A0A0D9SFG6;Q99418;G5E9B7;Q59F87;M0R2J0;Q15795;F8W8E2	FALSE	1.92	Full model
1553	0.241	4.473	0.07004	0.3613	treatmentDRB	CYTH3	O43739;B2R9C3;Q96HS5;B7Z2V9	FALSE	1.155	Full model
1554	0.1283	4.722	0.3012	0.6632	treatmentDRB	CRLF3	Q8IUI8;B4DJU5	FALSE	0.5211	Full model
1555	-0.1784	7.724	0.007889	0.1482	treatmentDRB	DYNC1H1	Q14204	FALSE	2.103	Full model
1556	-0.1645	6.2	0.007258	0.144	treatmentDRB	DYNC1I2	Q13409;A0A140VKE9;Q59GU5;E7EV09	FALSE	2.139	Full model
1557	-0.144	6.188	0.01318	0.1816	treatmentDRB	DYNC1LI1;DKFZp686A1525	Q9Y6G9;B3KM42;E9PHI6;B4DDM4;Q6MZE7	FALSE	1.88	Full model
1558	-0.1583	6.08	0.008168	0.151	treatmentDRB	DYNC1LI2	A0A024R6Z0;O43237	FALSE	2.088	Full model
1559	0.04638	5.535	0.4146	0.7358	treatmentDRB	DYNC2H1	B0I1S0;Q8NCM8	FALSE	0.3824	Full model
1560	0.1476	4.183	0.3001	0.6626	treatmentDRB	DYNC2LI1	B4DWD9;H7BYC8;Q8TCX1	FALSE	0.5227	Full model
1561	-0.09378	6.505	0.1101	0.4402	treatmentDRB	CYFIP1	X5D2F4;Q7L576;B3KWV6;A0A0G2JR96;A0A0G2JQT1	FALSE	0.9582	Full model
1562	0.05893	6.143	0.4463	0.7544	treatmentDRB	CYFIP2;DKFZp761H087	Q96F07;E7EVJ5;B7Z8N7;B7Z4I3;H7C229;E7EW33;B7Z3H2;B7Z217;Q9NSN1	FALSE	0.3504	Full model
1563	-0.06965	4.279	0.6078	0.8477	treatmentDRB	CPEB2;CPEB3	H0Y9D9;B3KXC1;J3KN18;Q5QP71;Q7Z5Q1;Q8NE35	FALSE	0.2162	Full model
1564	0.126	4.819	0.1609	0.5144	treatmentDRB	CPEB4;CPEB 4 variant	E5RJM0;B7ZLQ8;D3DQM9;Q17RY0;E5RFP2;E1CJT3	FALSE	0.7935	Full model
1565	-0.003438	5.397	0.9729	0.9901	treatmentDRB	NCK1	A0A0S2Z4E4;B2R6S4;A0A0S2Z4Y3;P16333;C9JVV5;C9J869;A0A0S2Z4D7;C9K098;H7C5C7;C9JAB9	FALSE	0.01194	Full model
1566	0.01736	5.056	0.8566	0.9526	treatmentDRB	NCK2	A0A0S2Z4M6;O43639;E7EPF5;Q53TG4	FALSE	0.0672	Full model
1567	-0.07218	4.831	0.4244	0.7411	treatmentDRB	CTU1	Q7Z7A3	FALSE	0.3722	Full model
1568	0.1381	5.413	0.09936	0.422	treatmentDRB	CTU2	H3BSW6;Q2VPK5	FALSE	1.003	Full model
1569	-0.2405	5.64	0.01482	0.1905	treatmentDRB	CKAP2	B2RMQ4;Q8WWK9	FALSE	1.829	Full model
1570	-0.05782	5.179	0.4404	0.7505	treatmentDRB	CKAP2L	Q8IYA6	FALSE	0.3562	Full model
1571	-0.0256	7.745	0.804	0.9311	treatmentDRB	CKAP4	A0A024RBH2;Q07065;B3KVX6;Q8TB01;Q6NWZ1	FALSE	0.09474	Full model
1572	-0.08109	6.885	0.157	0.5091	treatmentDRB	CKAP5	Q14008	FALSE	0.804	Full model
1573	0.02966	5.67	0.6857	0.8858	treatmentDRB	HEL-S-106;LAP3	V9HW38;P28838;B4DQG5	FALSE	0.1639	Full model
1574	0.01595	4.44	0.9322	0.9794	treatmentDRB	ALDH1L1;DKFZp434O2417	Q53HP5;Q53H87;Q59G10;O75891;A0A0S2Z527;A0A077H423;Q9UFA9;A0A0S2Z586	FALSE	0.0305	Full model
1575	-0.09584	5.918	0.2295	0.5963	treatmentDRB	ACOT7	B4DUX0;O00154;K7EKP8	FALSE	0.6392	Full model
1576	0.07968	3.947	0.7674	0.9182	treatmentDRB	AGTPBP1	A0A024R288;J3KNS1;Q9UPW5;B4DHX2	FALSE	0.115	Full model
1577	0.1838	4.939	0.09029	0.405	treatmentDRB	ENGASE	Q8NFI3;F8W925	FALSE	1.044	Full model
1578	0.165	4.629	0.3805	0.7198	treatmentDRB	NARFL	Q9H6Q4;B3KPK9	FALSE	0.4197	Full model
1579	0.8376	3.669	0.1739	0.5298	treatmentDRB	NUBP1	I3L3A0;I3L531;P53384	FALSE	0.7596	Full model
1580	-0.1021	4.188	0.7328	0.9049	treatmentDRB	NUBP2;NUBP1	B2RDN3;Q9Y5Y2;Q2YS46;H3BNF0;H3BRK5;H3BMW1;H3BQR2;H3BNS4	FALSE	0.135	Full model
1581	-0.1176	6.008	0.07664	0.3778	treatmentDRB	CNDP2	Q96KP4;B4DV28;A0A024R382;B4DPF1;J3QKT2;A0A087WYZ1;J3KSV5	FALSE	1.116	Full model
1582	0.03886	5.775	0.6999	0.8914	treatmentDRB	NT5C2	A8K6K2;A0A384MED8;P49902;B3KXN5	FALSE	0.155	Full model
1583	0.001769	6.202	0.9796	0.9922	treatmentDRB	CYTSA;SPECC1L;SPECC1L-ADORA2A	B2RMV2;Q69YQ0;A0A494C1J1;F8WAN1;C9J8U1	FALSE	0.008958	Full model
1584	-0.09196	5.932	0.1363	0.4808	treatmentDRB	SPECC1	B4E2A4;A0A024QYY9;Q5M775;B4DIW7;B4DQ24;J3KSG2	FALSE	0.8655	Full model
1585	-0.2088	6.32	0.06243	0.3456	treatmentDRB	PHGDH;HEL-S-113;PGDH3	O43175;A0A286YF22;V9HW79;A0A2C9F2M7;B3KSC3;A0A286YFA2;A0A286YFL2;Q9UMY2;Q8N5M8	FALSE	1.205	Full model
1586	0.03986	5.664	0.4977	0.7897	treatmentDRB	GLCE	O94923;H0YNP1;B3KML4	FALSE	0.3031	Full model
1587	-0.1759	4.794	0.2024	0.5653	treatmentDRB	DTD1	Q496C9;Q8TEA8;A0A2R8Y6X2;A0A2R8YCT7;A0A087WZV9	FALSE	0.6937	Full model
1588	0.4366	4.139	0.02017	0.2152	treatmentDRB	DALRD3	B7Z727;Q5D0E6;C9JA38	FALSE	1.695	Full model
1589	-0.05254	6.065	0.7045	0.8919	treatmentDRB	DAZAP1	K7EQ02;K7EQ55;K7EK33;A0A0S2Z569;Q96EP5	FALSE	0.1521	Full model
1590	0.1115	4.751	0.3839	0.72	treatmentDRB	MOXD1	Q6UVY6	FALSE	0.4158	Full model
1591	-0.002304	6.287	0.9811	0.9926	treatmentDRB	ZNF326	Q5BKZ1;A0A0A0MRN4	FALSE	0.008306	Full model
1592	0.03819	5.493	0.6239	0.8577	treatmentDRB	APPL1	Q9UKG1;B4DQX8	FALSE	0.2049	Full model
1593	-0.05019	5.996	0.3713	0.7129	treatmentDRB	APPL2	B3KMB9;Q8NEU8;A8K3E7;B7Z1Q8	FALSE	0.4303	Full model
1594	-0.1561	4.21	0.6023	0.8436	treatmentDRB	DCUN1D4	Q92564;B4DH26;D6RB33;D6RAL8;D6RDV8	FALSE	0.2202	Full model
1595	0.248	4.559	0.2225	0.588	treatmentDRB	DCUN1D1	B4DM76;C9JVE2;Q96GG9;C9JRU6;C9J0B2;C9J8R4	FALSE	0.6527	Full model
1596	0.186	5.339	0.09725	0.4187	treatmentDRB	DCUN1D5	A0A024R3A2;Q9BTE7;E9PM04;E9PQV9;B4DP84;H0YCN4	FALSE	1.012	Full model
1597	-0.3955	4.238	0.127	0.4673	treatmentDRB	DCAF10	A0A0A0MQT4;Q5QP82	FALSE	0.8963	Full model
1598	0.04487	4.064	0.8284	0.9393	treatmentDRB	DCAF11	B4DKW4;A8K9T2;Q8TEB1;B3KSW2;H0YM86;H0YN92;H0YL98;Q59GN6	FALSE	0.08178	Full model
1599	-0.3341	5.703	1.743e-4	0.02045	treatmentDRB	DCAF13	A0A087WT20;Q9NV06	FALSE	3.759	Full model
1600	0.1732	4.278	0.3025	0.6639	treatmentDRB	DCAF15	Q66K64;K7ELE9	FALSE	0.5193	Full model
1601	0.2284	4.828	0.009567	0.1596	treatmentDRB	DCAF16	Q9NXF7	FALSE	2.019	Full model
1602	0.246	4.273	0.02285	0.2265	treatmentDRB	DCAF4	B4DN30;Q8WV16;G3V3D6;B2RDD6;B4DMQ0;Q86SY2	FALSE	1.641	Full model
1603	-0.2235	4.06	0.2395	0.608	treatmentDRB	DCAF5	Q96JK2	FALSE	0.6206	Full model
1604	0.2351	4.681	0.04165	0.2913	treatmentDRB	DCAF6;PC326	Q58WW2;F2Z305;Q9P0U0	FALSE	1.38	Full model
1605	0.1853	5.583	0.1407	0.4856	treatmentDRB	DCAF7	P61962;A0A087WWI6;B4DH46	FALSE	0.8518	Full model
1606	0.07247	4.738	0.5159	0.8008	treatmentDRB	DCAF8	G3V3G9;B7Z2P6;B7Z8C9;Q5TAQ9;V9GY54	FALSE	0.2874	Full model
1607	-0.07086	5.845	0.3901	0.7226	treatmentDRB	DDRGK1	Q96HY6;A0A0A0MRX2	FALSE	0.4088	Full model
1608	0.1582	4.77	0.4944	0.7873	treatmentDRB	DAXX	Q53F85;B2R7M0;A8K822;A0A1U9X7L0;A0A024RCS3;B4E1C1;Q9UER7;Q59FG7	FALSE	0.3059	Full model
1610	-0.4143	5.021	0.07148	0.365	treatmentDRB	DAP	B2R4C9;P51397;B4DQ75	FALSE	1.146	Full model
1611	-0.04748	5.567	0.611	0.849	treatmentDRB	DAPK3	O43293;B3KNJ3	FALSE	0.214	Full model
1612	-0.06171	6.008	0.2971	0.6604	treatmentDRB	DIDO1	Q9BTC0	FALSE	0.5272	Full model
1613	0.478	4.81	8.128e-5	0.01187	treatmentDRB	DCN	Q6FH10;P07585;A0A024RBG6	FALSE	4.09	Full model
1614	-0.008816	5.962	0.9033	0.9727	treatmentDRB	DOCK1	B2RUU3;A0A2X0U2H5;A0A096LNH6;Q14185	FALSE	0.04417	Full model
1615	-0.1086	6.369	0.02684	0.2436	treatmentDRB	DOCK10	Q96BY6;A0A2R8YD85	FALSE	1.571	Full model
1616	0.01348	5.587	0.8118	0.9342	treatmentDRB	DOCK11	A6NIW2;Q5JSL3;A0A0J9YW64	FALSE	0.09053	Full model
1617	0.248	4.125	0.3115	0.6721	treatmentDRB	DOCK2	A0A2X0SFD3;Q92608;E5RFJ0	FALSE	0.5066	Full model
1618	0.1319	4.699	0.2758	0.6421	treatmentDRB	DOCK4	Q149N6;A4D0S8;Q8N1I0;H0Y599;Q149N5;A0A2X0SFR8;H0Y7H7;F5GXW1;Q149N2	FALSE	0.5594	Full model
1619	-0.03394	6.031	0.4692	0.7694	treatmentDRB	DOCK5;DKFZp779M164	D3DSS6;Q9H7D0;A0A2X0SFZ7;Q5H9P3;H0Y7N4	FALSE	0.3287	Full model
1620	-0.3357	4.394	0.0165	0.2012	treatmentDRB	DOCK6	A0A2X0TVX1;Q96HP0;K7ESB7;B7Z9U8;B4DIL4	FALSE	1.782	Full model
1621	-0.05425	6.602	0.2397	0.6081	treatmentDRB	DOCK7	Q96N67;A0A2X0SSK2	FALSE	0.6203	Full model
1622	0.01734	4.491	0.9319	0.9794	treatmentDRB	DOCK9	B9EG73;B7ZVX0;A0A2X0SYY4;A0A088AWN3;A0A0A0MSY4;Q9BZ29;Q6ZSL5;A0A0A0MT38;A6H8Z6	FALSE	0.03061	Full model
1623	-0.5322	3.974	0.04355	0.2989	treatmentDRB	DHDDS	Q86SQ9;Q5T0A6	FALSE	1.361	Full model
1624	-0.2819	4.681	0.2373	0.6065	treatmentDRB	DHRS1	Q96LJ7;H0YNC2	FALSE	0.6247	Full model
1625	-0.04729	5.085	0.6789	0.8831	treatmentDRB	DHRS4	Q9BTZ2;F5GWZ1;B7Z6Z5	FALSE	0.1682	Full model
1626	0.02329	5.355	0.7691	0.9182	treatmentDRB	DHRS7;DKFZp564H1664	Q9Y394;H0YJ66;H0YJE4;Q659E8	FALSE	0.114	Full model
1627	-0.09535	5.176	0.3189	0.677	treatmentDRB	DHRS7B	A0A0C4DGQ8;Q6IAN0;J3KRS1;J3QKT1	FALSE	0.4963	Full model
1628	0.03598	4.153	0.8358	0.9433	treatmentDRB	DHRSX	A0A1S5UZ00;Q8N5I4;H7C613;H7C5T6	FALSE	0.07792	Full model
1629	0.01499	5.128	0.923	0.9777	treatmentDRB	C3orf58	Q8NDZ4;B3KT85;E7ET39;B3KTD4;C9JY09	FALSE	0.03482	Full model
1630	0.4597	4.759	0.3555	0.7041	treatmentDRB	DLEC1	B1B5Y4;B7ZW06;Q9Y238	FALSE	0.4491	Full model
1631	0.08411	4.314	0.6323	0.8602	treatmentDRB	ALDH4A1	A0A024RAD8;P30038	FALSE	0.199	Full model
1632	0.08619	6.786	0.3551	0.7035	treatmentDRB	ALDH18A1	P54886	FALSE	0.4496	Full model
1633	0.4013	4.051	0.09882	0.4213	treatmentDRB	ALAD	B7Z3I9;A0A140VJL9;A0A024R877;Q6ZMU0;P13716;B7ZBK6	FALSE	1.005	Full model
1634	0.2419	4.853	0.01828	0.2076	treatmentDRB	SGCD	Q92629	FALSE	1.738	Full model
1635	0.2688	4.402	0.06424	0.3499	treatmentDRB	TM7SF2	B4DK82;A0A024R577;O76062;H0YEN6;E9PS18;E9PRQ1;E9PS09;E9PLS9;E9PLI3	FALSE	1.192	Full model
1636	0.5241	4.874	7.396e-4	0.04581	treatmentDRB	DHCR24;Nbla03646	A0A0A0MTI1;Q15392;Q3LIE7;B7ZAV4	FALSE	3.131	Full model
1637	0.1802	5.429	0.04725	0.3085	treatmentDRB	ECH1	A0A384MR44;Q13011;M0R248	FALSE	1.326	Full model
1639	0.1542	4.574	0.3992	0.7269	treatmentDRB	DENND1A;KIAA1608	A0A0A0MS48;Q8TEH3;Q9HCG4	FALSE	0.3988	Full model
1640	0.05339	4.092	0.8517	0.9503	treatmentDRB	DENND2A	B4DNK9;A2RUF6;Q9ULE3;C9JAA0;C9IY76;F8WAT8	FALSE	0.06971	Full model
1641	-0.06386	5.517	0.287	0.6538	treatmentDRB	DENND3	H0YAY3;E9PF32;A2RUS2	FALSE	0.5422	Full model
1642	0.01459	4.442	0.9046	0.973	treatmentDRB	DENND4B	E9PAK5;O75064	FALSE	0.04353	Full model
1643	0.008326	5.533	0.9341	0.9794	treatmentDRB	DENND4C	Q5VZ89;B3KXP9;B7Z660	FALSE	0.02961	Full model
1644	-0.03549	5.027	0.6763	0.8819	treatmentDRB	DENND5A	B4DYK4;Q6IQ26;B3KWN5	FALSE	0.1699	Full model
1645	-0.1747	5.372	0.1376	0.481	treatmentDRB	DENR	O43583;A0A024RBR3;F8VVL1	FALSE	0.8613	Full model
1646	0.2181	4.919	0.02669	0.2431	treatmentDRB	DTL	F5GZ90;Q9NZJ0;B4E0E6	FALSE	1.574	Full model
1647	-0.01478	5.286	0.8429	0.9468	treatmentDRB	DCK	F5CTF3;D6RFG8;P27707;B4E0A5	FALSE	0.07421	Full model
1648	-0.1951	4.694	0.07863	0.3822	treatmentDRB	DCTD	B4DDC2;P32321;D6RBJ9	FALSE	1.104	Full model
1649	-0.6177	4.173	0.1396	0.4837	treatmentDRB	DOHH	Q9BU89	FALSE	0.855	Full model
1650	1.155	3.919	0.03528	0.2731	treatmentDRB	DHPS	M0R253;M0QX43;A0A3B3IU31;B4DU50;B4E3M2;Q5J8M5;A0A024R7G5;A0A024R7E9;A0A024R7D0;A0A087WZK0;P49366	FALSE	1.453	Full model
1651	-0.009883	5.464	0.8883	0.9653	treatmentDRB	SAMHD1	Q9Y3Z3;A0A2R8YCS7;A0A2R8YD90;Q59H15	FALSE	0.05142	Full model
1652	0.155	5.429	0.2988	0.6619	treatmentDRB	DNTTIP1	H7C1M5;Q9H147;H7C1J2;F2Z2A4	FALSE	0.5246	Full model
1653	-0.08435	5.967	0.3675	0.7112	treatmentDRB	DNTTIP2	Q5QJE6;J3KP30;B7Z854	FALSE	0.4347	Full model
1654	-0.06584	5.871	0.5297	0.8071	treatmentDRB	DERA	Q9Y315;E9PPM8;E9PML7;G3V158	FALSE	0.276	Full model
1655	0.04167	5.648	0.6559	0.871	treatmentDRB	DUT	A0A0C4DGL3;H0YNW5;P33316;H0YKC5;H0YMM5;H0YNJ9;H0YKI0	FALSE	0.1832	Full model
1656	0.389	3.799	0.1131	0.4464	treatmentDRB	DEPDC1;DKFZp434K0831	B7Z5R5;Q5TB30;Q69YG3;H0YES2;Q9NXA5	FALSE	0.9465	Full model
1657	0.06299	3.743	0.8749	0.9592	treatmentDRB	DEPDC1B	A0A2X0SFC1;Q8WUY9	FALSE	0.05802	Full model
1658	0.0839	4.913	0.5495	0.8183	treatmentDRB	DCAKD	K7ESP4;Q8WVC6	FALSE	0.26	Full model
1659	0.3148	5.216	0.08301	0.3909	treatmentDRB	DERL1	A0A024R9G3;Q9BUN8;B4E1G1	FALSE	1.081	Full model
1660	-0.04997	4.312	0.9302	0.9794	treatmentDRB	DERL2	Q9GZP9;I3L3R8;I3L1W3;I3L1S8;I3L1T3;I3L0R8	FALSE	0.03143	Full model
1661	0.07351	5.312	0.2304	0.5972	treatmentDRB	DSE	B7Z765;Q9UL01;B3KY37	FALSE	0.6376	Full model
1662	0.03638	5.096	0.6924	0.8888	treatmentDRB	DSEL	Q8IZU8	FALSE	0.1596	Full model
1663	0.01366	6.605	0.9314	0.9794	treatmentDRB	tmp_locus_29;DES	Q53SB5;Q45VM8;Q45VM7;Q45VM6;L7RDA5;A5Z217;A0A384NPX1;P17661;Q9H319;B4DUI0	FALSE	0.03088	Full model
1664	0.3443	4.596	0.2685	0.6361	treatmentDRB	DSC1;DSC3	Q9HB00;J3QRL9;Q08554	FALSE	0.571	Full model
1665	0.7	3.877	0.1304	0.4733	treatmentDRB	DSG1	Q02413	FALSE	0.8847	Full model
1666	0.01654	5.955	0.7867	0.9254	treatmentDRB	DSG2	Q14126	FALSE	0.1042	Full model
1667	-0.1485	6.283	0.01548	0.1948	treatmentDRB	DSP;DSP variant protein	P15924;Q4LE79	FALSE	1.81	Full model
1668	-0.3168	6.453	0.01898	0.209	treatmentDRB	DSTN;HEL32	F6RFD5;V9HWA6;P60981;B7Z9M9	FALSE	1.722	Full model
1669	-0.2706	4.262	0.4435	0.7527	treatmentDRB	C1orf121;DESI2	A0A024R5P6;Q9BSY9	FALSE	0.3531	Full model
1670	0.04027	4.813	0.6939	0.8893	treatmentDRB	DDA1	A0A024R7J7;Q9BW61	FALSE	0.1587	Full model
1671	-0.05395	5.771	0.3669	0.7107	treatmentDRB	VCPIP1	Q96JH7;B4DM84	FALSE	0.4355	Full model
1672	-0.07839	6.435	0.2636	0.6306	treatmentDRB	DRG1	Q9Y295	FALSE	0.5791	Full model
1673	-0.1044	5.935	0.2747	0.6407	treatmentDRB	DRG2	P55039;A8MZF9;Q59FW9;J3QKW7	FALSE	0.5612	Full model
1674	-0.01878	5.013	0.9205	0.9769	treatmentDRB	DIABLO	Q502X2;A0A0S2Z5U7;Q9NR28;A0A024RBT2;Q53HB7;K7X1S0;A0A0S2Z5P6;H7BZK7;A0A2U3TZH2	FALSE	0.03598	Full model
1675	-0.08327	6.018	0.2511	0.6184	treatmentDRB	DGKA	A0A024RB23;P23743;G3V4E1	FALSE	0.6002	Full model
1677	-0.9318	3.868	0.1001	0.4226	treatmentDRB	DGKE	Q59FU4;I3L112;A1L4Q0;P52429	FALSE	0.9994	Full model
1678	0.02783	4.513	0.9131	0.975	treatmentDRB	DGKH	A0A0D9SFR6;A8K0I1;Q86XP1;B4DYW1	FALSE	0.03946	Full model
1679	0.2396	4.446	0.02387	0.2299	treatmentDRB	DGKQ	H0YA20;Q59FF7;E9KL49;A0A140VKC1;P52824	FALSE	1.622	Full model
1680	0.1064	4.935	0.1704	0.5263	treatmentDRB	DGKZ	E9PNL8;B7Z8F6;Q6ZT25;Q13574;Q7Z5X8;Q59F26	FALSE	0.7685	Full model
1681	0.1094	4.323	0.6416	0.8641	treatmentDRB	DGAT1	O75907;A0A0A0MR74;Q9BRH5	FALSE	0.1928	Full model
1682	0.6877	4.032	0.08976	0.4038	treatmentDRB	DKK3	E9PKK9;E9PHY3;Q8N294;E9PKW6;B3KS70;B4DI69;Q6PQ81;F6SYF8;B4DID6;Q9UBP4	FALSE	1.047	Full model
1683	0.2499	4.231	0.141	0.4862	treatmentDRB	DEF8	Q6ZN54;H3BRA7;H3BQX9;H3BQH5;H3BMP4;H3BT01;H3BT87;H3BSH6;H3BMT5;H3BTS7	FALSE	0.8507	Full model
1684	-0.06073	5.923	0.4665	0.7679	treatmentDRB	DIEXF	A8K0P8;Q68CQ4	FALSE	0.3312	Full model
1685	0.1997	5.601	0.01676	0.2025	treatmentDRB	DYR;DHFR	B0YJ76;A0A024RAQ3;P00374;B4DM58	FALSE	1.776	Full model
1686	0.03458	5.516	0.761	0.9168	treatmentDRB	DLD	B4DFL1;E9PEX6;B4DMK9;A0A024R713;P09622	FALSE	0.1186	Full model
1687	0.07167	5.868	0.5778	0.8331	treatmentDRB	DLST	A0A024R6C9;P36957;Q6IBS5;Q86TQ8;Q86TW7	FALSE	0.2382	Full model
1688	-0.06696	4.779	0.5741	0.8307	treatmentDRB	QDPR	A0A140VKA9;P09417;H0Y8F7;B7Z415;D6RGG7	FALSE	0.241	Full model
1689	-0.3115	4.114	0.2255	0.5917	treatmentDRB	DPYS	Q14117	FALSE	0.6469	Full model
1690	0.05387	5.604	0.3743	0.715	treatmentDRB	CRMP1	Q14194;B3KV96;E9PD68;B3KXQ5;X5DQV1;X5DNI1;B3KT07;Q96I11	FALSE	0.4268	Full model
1691	-0.06883	6.609	0.3497	0.6987	treatmentDRB	DPYSL2	Q59GB4;A0A1C7CYX9;Q16555;Q53ET2	FALSE	0.4563	Full model
1692	1.74e-5	6.556	0.9998	0.9999	treatmentDRB	DPYSL3	Q6DEN2;A0A140VK07;Q8IXW6;Q14195	FALSE	8.892e-5	Full model
1693	0.03778	5.663	0.6496	0.8687	treatmentDRB	DPYSL4	O14531;D3DRG7	FALSE	0.1873	Full model
1694	-0.1191	3.993	0.7062	0.8925	treatmentDRB	DPYD	Q12882;B4DML1	FALSE	0.1511	Full model
1695	-0.005654	5.242	0.9623	0.9879	treatmentDRB	GNPAT	Q53H08;O15228;Q5TBH8;Q53FI2;B2RAG5;Q59EC9;B3KN78	FALSE	0.0167	Full model
1696	0.1293	4.944	0.4252	0.7416	treatmentDRB	TFB1M	Q8WVM0;E5KTM5;A8K0B9	FALSE	0.3714	Full model
1697	0.08952	4.884	0.3917	0.7232	treatmentDRB	TFB2M	Q9H5Q4;A0A024R5R8	FALSE	0.4071	Full model
1698	0.09695	5.36	0.3877	0.7212	treatmentDRB	CTSC	B4DJQ8;P53634;H0YCY8	FALSE	0.4115	Full model
1699	0.2703	4.326	0.3953	0.725	treatmentDRB	DKFZp686O1117;DPP3	B4E357;Q5JPB8;G3V1D3;G3V180;Q9NY33;Q53HL4;Q53GT4	FALSE	0.403	Full model
1700	0.3329	4.44	0.0524	0.324	treatmentDRB	DPP4	P27487	FALSE	1.281	Full model
1701	-0.1949	4.531	0.4461	0.7544	treatmentDRB	DPP8	J3KPT0;B4DYW8;B4DLA8;A8K4U2;A0A024R5Z6;Q6V1X1;H0YMV1;H0YN53;H3BQ40;H0YKA2;H0YK36	FALSE	0.3506	Full model
1702	0.02819	5.726	0.6795	0.8837	treatmentDRB	DPP9	Q86TI2	FALSE	0.1678	Full model
1703	-0.1628	4.678	0.06325	0.3478	treatmentDRB	NUDT11;NUDT10	Q96G61;Q8NFP7	FALSE	1.199	Full model
1704	0.1229	4.654	0.08568	0.3972	treatmentDRB	MVD	Q59G80;H3BP35;P53602;H3BQ47	FALSE	1.067	Full model
1705	-0.04691	4.107	0.819	0.9363	treatmentDRB	DPH1	B2RA29;I3L1H5;B4DNK0;Q9BZG8;I3L3X9;B3KQW7	FALSE	0.0867	Full model
1706	-0.1544	4.566	0.3877	0.7212	treatmentDRB	DPH2	Q9BQC3;B3KRB8	FALSE	0.4115	Full model
1707	-0.1707	5.146	0.1117	0.4429	treatmentDRB	DPH5	Q9H2P9;B3KWP1	FALSE	0.952	Full model
1708	-0.2968	4.451	0.04798	0.3116	treatmentDRB	DPH6	Q7L8W6;H0YNH5;H0YND7	FALSE	1.319	Full model
1709	-0.02755	4.524	0.8444	0.9475	treatmentDRB	DIS3L	Q8TF46	FALSE	0.07343	Full model
1710	-0.1571	5.452	0.03595	0.2761	treatmentDRB	DIS3L2	Q8IYB7;B4DI15;H7C440	FALSE	1.444	Full model
1711	-0.1505	6.381	0.07029	0.3616	treatmentDRB	DAB2	B2RAW0;A0A024R036;P98082;B4DNN1	FALSE	1.153	Full model
1712	0.01472	4.81	0.9225	0.9777	treatmentDRB	DAB2IP	A0A3B3ITG3;Q5VWQ8;H0Y3A3	FALSE	0.03505	Full model
1713	0.08632	5.316	0.3452	0.6955	treatmentDRB	DIP2A	A0A494C143;Q14689;Q8N7L2	FALSE	0.4619	Full model
1714	0.008958	5.785	0.8792	0.9614	treatmentDRB	DIP2B	Q9P265;Q96IB4	FALSE	0.05591	Full model
1715	0.03173	5.579	0.5538	0.8195	treatmentDRB	DIP2C	A0A0U1RQW6;Q9Y2E4;E7EPU2	FALSE	0.2567	Full model
1716	0.003663	5.335	0.964	0.9879	treatmentDRB	DKFZp686D1354;DDR2	Q6MZT2;A0A024R906;Q16832	FALSE	0.01594	Full model
1717	0.2097	4.438	0.09806	0.4197	treatmentDRB	DCBLD1	Q8N8Z6	FALSE	1.009	Full model
1718	0.2132	4.921	0.04975	0.3173	treatmentDRB	DCBLD2	B7Z7Y3;Q96PD2	FALSE	1.303	Full model
1719	0.06806	5.345	0.2455	0.6128	treatmentDRB	ADAM10	A0AV88;A0A024R5U5;O14672	FALSE	0.6099	Full model
1720	-0.3035	3.957	0.2721	0.6397	treatmentDRB	ADAM17	B2RNB2;P78536;Q53RS1	FALSE	0.5653	Full model
1722	0.08674	5.077	0.3434	0.6946	treatmentDRB	ADAM9	Q13443;B4DDM8;F8WC54;A0AVL1	FALSE	0.4642	Full model
1723	0.07107	5.798	0.2446	0.6117	treatmentDRB	DLG1	Q12959;A0A0C4DFT3;Q59FC4;B4DF78;E7EQD7	FALSE	0.6115	Full model
1724	0.2113	4.807	0.1316	0.4748	treatmentDRB	DLG3	Q59FY1;Q5JUW8;Q92796	FALSE	0.8806	Full model
1725	0.1189	5.721	0.05134	0.3201	treatmentDRB	DLG5	Q8TDM6	FALSE	1.29	Full model
1726	-0.1913	5.359	0.008589	0.1526	treatmentDRB	DLGAP4	Q9Y2H0;A0A0B4J2C2	FALSE	2.066	Full model
1727	-0.07049	5.446	0.3438	0.6948	treatmentDRB	DLGAP5	B4DMI9;A8K732;Q15398	FALSE	0.4637	Full model
1728	-0.1261	4.068	0.5544	0.8195	treatmentDRB	DISC1	C4P094;A0A087WYX6;C4P098;Q5T409;A7E2W8;A0A075B6Q7;C4P096;Q9NRI5;C4P0A4	FALSE	0.2562	Full model
1729	0.5401	3.862	0.03298	0.2663	treatmentDRB	DIXDC1	A8K192;Q155Q3;B3KP10;B4DH68	FALSE	1.482	Full model
1730	0.05249	5.376	0.3618	0.7087	treatmentDRB	DMXL1	F5H269;B2RWN7;Q9Y485;F1T0K4;D3DT08	FALSE	0.4415	Full model
1731	0.1366	4.73	0.228	0.5948	treatmentDRB	DMXL2	A0A024R5V2;Q8TDJ6	FALSE	0.6421	Full model
1732	0.06523	4.347	0.8245	0.9388	treatmentDRB	DNMT1	I6L9H2	FALSE	0.08381	Full model
1733	0.01041	4.664	0.9055	0.9732	treatmentDRB	DNMT3A	Q9Y6K1;F8WE91;Q59HC6;A0A0C4DG02	FALSE	0.04313	Full model
1734	-0.02719	6.792	0.6457	0.8663	treatmentDRB	DNMT1	A0A024R7E3;P26358;Q59FP7	FALSE	0.1899	Full model
1735	0.002021	3.791	0.9936	0.9978	treatmentDRB	ZRANB3	F5GYN7;Q5FWF4	FALSE	0.002784	Full model
1736	0.03493	6.515	0.5463	0.8158	treatmentDRB	DDB1	Q16531;F5GY55;B7Z2A1;B4DZP5;B4DSA8	FALSE	0.2625	Full model
1737	0.2315	5.306	0.003166	0.09392	treatmentDRB	DDB2	Q92466	FALSE	2.499	Full model
1739	0.07062	6.113	0.3402	0.6944	treatmentDRB	APOBEC3B	W0HJ78;Q9UH17;B0QYD3	FALSE	0.4683	Full model
1740	-0.2813	4.335	0.3668	0.7107	treatmentDRB	APOBEC3C	Q59GY0;M4VP52;Q9NRW3	FALSE	0.4356	Full model
1741	0.1437	4.512	0.3865	0.7203	treatmentDRB	APOBEC3F	M4VR43;F2YHL7;Q8IUX4	FALSE	0.4129	Full model
1742	0.275	4.25	0.0225	0.2242	treatmentDRB	RBBP8	A0A024RC34;I6L8A6;Q99708;F6Q6H0	FALSE	1.648	Full model
1743	-0.07306	4.902	0.6866	0.8858	treatmentDRB	ERCC1	A0A024R0Q6;P07992	FALSE	0.1633	Full model
1744	-0.01072	5.699	0.8848	0.9634	treatmentDRB	ERCC6L	Q2NKX8;B5MDQ0	FALSE	0.05314	Full model
1745	0.1151	5.293	0.07359	0.371	treatmentDRB	INOC1;INO80	A0A024R9R7;Q9ULG1;A8K2V6;H0YMN5	FALSE	1.133	Full model
1746	0.01961	3.969	0.9575	0.9868	treatmentDRB	MCM9	Q9NXL9	FALSE	0.01888	Full model
1747	0.1219	6.983	0.05811	0.336	treatmentDRB	MCM3;HCC5	Q53HJ4;B2R7C5;A0A0S2Z4T1;P25205;A0A0S2Z492;Q8NHX6;J3KQ69;B4DUQ9;A0A499FHX9;B4DS46	FALSE	1.236	Full model
1748	-0.005908	6.561	0.9312	0.9794	treatmentDRB	MCM5	B1AHB0;A8K521;P33992;Q53FG5;B4DQ39;B1AHB1;B3KVF0	FALSE	0.03097	Full model
1749	0.05622	5.73	0.3335	0.6895	treatmentDRB	LIG1	P18858;M0R0Q7;Q59HG7;F5GZ28;B4DM52;B4DUE1	FALSE	0.477	Full model
1750	-0.01236	6.03	0.8584	0.953	treatmentDRB	LIG3	P49916;B7Z6I3;K7ERZ5	FALSE	0.06633	Full model
1751	0.072	5.335	0.3384	0.6944	treatmentDRB	LIG4	A8K8Q4;A0A0C4DGV9;A0A024RE06;P49917;B2RBW4	FALSE	0.4706	Full model
1752	0.1337	5.722	0.04893	0.3154	treatmentDRB	DMAP1	Q9NPF5;B4DQG8;Q5TG40;Q5TG38;Q5TG39	FALSE	1.31	Full model
1753	0.122	6.039	0.02982	0.2546	treatmentDRB	MLH1	P40692;B2R6K0;Q5GJ64;Q53GX1;H0Y818;Q59EG3;A0A024R2S9	FALSE	1.525	Full model
1754	0.04527	6.293	0.3655	0.7098	treatmentDRB	MSH2	P43246;A0A2R8YG02;A0A2R8Y6P0;E9PHA6;A0A2R8YFH0;Q53FK0;Q53GS1;V9H019;B4DN49;Q53RU4;B4DSB9;B4DL39;A0A2R8Y7S8;V9H068;V9H023;V9H0D5;V9H0B2	FALSE	0.4371	Full model
1755	0.08908	5.58	0.2838	0.6508	treatmentDRB	MSH3	A8K1E1;A0A384MDZ1;P20585	FALSE	0.547	Full model
1756	-0.1144	6.409	0.133	0.4771	treatmentDRB	MSH6;GTBP	P52701;A0A494C0M1;A0A087WWJ1;Q1L838	FALSE	0.8762	Full model
1757	0.09589	5.345	0.2168	0.5821	treatmentDRB	POLA2	Q14181;A0A3B3ITS5	FALSE	0.664	Full model
1758	0.03681	5.25	0.6718	0.8799	treatmentDRB	POLB	E7EW18;Q53EV2;P06746;E5RIJ0;I1WZN9	FALSE	0.1727	Full model
1759	0.05613	5.281	0.564	0.8237	treatmentDRB	POLD2	F8W8R3;A0A087WWF6;P49005;B4DP28;C9JLE1;C9IZD2;C9J8Z7;C9JHC7	FALSE	0.2487	Full model
1760	0.09108	5.669	0.2477	0.6145	treatmentDRB	POLD3	B4DYZ7;A0A024R5M8;Q15054;B7ZAQ5;Q05BV7;Q569I8	FALSE	0.6061	Full model
1761	0.2506	5.282	0.002417	0.08168	treatmentDRB	POLE2	P56282;Q86SY9	FALSE	2.617	Full model
1762	0.09415	4.986	0.5339	0.8091	treatmentDRB	POLE3	A0A024R829;Q9NRF9	FALSE	0.2726	Full model
1763	-0.5697	3.957	0.2605	0.6274	treatmentDRB	POLE4	Q9NR33	FALSE	0.5842	Full model
1764	-0.4163	3.874	0.2377	0.6074	treatmentDRB	POLH	B3KVC6;B7ZA36;B4DG64;B3KN75;A0A024RD62;Q9Y253;Q5JTF2;C4P9N5	FALSE	0.6239	Full model
1765	0.2389	3.686	0.6363	0.86240000000000006	treatmentDRB	POLI	J3KRS8;J3KTM8;J3KSW2;B7Z780;J3KQ09;X6R2I3;Q9UNA4	FALSE	0.1963	Full model
1766	0.07162	4.842	0.5912	0.8387	treatmentDRB	POLK	A0A024RAP4;Q9UBT6;Q59G18	FALSE	0.2283	Full model
1767	0.2154	4.194	0.1967	0.558	treatmentDRB	POLL	Q9UGP5;Q9HAJ3;A8K860;Q5JQP2;Q5JQP8;Q5QJV5;B4DEF5;Q5JQP4;B4DE17;B3KXT3;B4DUZ9;Q5JQP3	FALSE	0.7062	Full model
1768	0.03313	4.498	0.8179	0.9356	treatmentDRB	POLG;polg	E5KNX5;E5KNW2;E5KNV8;E5KNU5;P54098;A8K5G6;Q6LCA9;A0A0D9SFM1;A0A1B0GTQ6;A0A1B0GTU7	FALSE	0.08732	Full model
1769	0.4076	3.59	0.2347	0.6022	treatmentDRB	POLG2	Q9UHN1;E5KS15;E5KS22	FALSE	0.6295	Full model
1770	-0.02854	4.674	0.8378	0.9445	treatmentDRB	POLQ;DKFZp781A0112	Q59EE4;D3DN91;Q96SE4;A0A384ME99;Q5CZ96;A0A087WXL3;O75417	FALSE	0.07688	Full model
1771	0.1408	4.28	0.4685	0.769	treatmentDRB	REV3L	O60673;Q59G53	FALSE	0.3293	Full model
1772	0.1851	5.915	0.03846	0.2836	treatmentDRB	POLA1	A0A087WU64;A6NMQ1;P09884	FALSE	1.415	Full model
1773	0.04482	5.768	0.4516	0.7576	treatmentDRB	POLD1	A0A024R4F4;M0R2B7;P28340;Q308M6;M0QZR8;Q59FA0;A0A2R8Y7K6	FALSE	0.3453	Full model
1774	0.1271	5.866	0.03226	0.264	treatmentDRB	POLE1;POLE	Q9Y5S4;Q9Y5S5;Q07864;Q9UNF3;F5H1D6;D3DXI9;Q59EA9	FALSE	1.491	Full model
1775	0.071	5.614	0.1819	0.5375	treatmentDRB	PRIM2	P49643;A8K7A0	FALSE	0.7402	Full model
1776	0.1822	5.41	0.03555	0.2741	treatmentDRB	PRIM1	B2RBY4;P49642;Q53F98;F8VNY2	FALSE	1.449	Full model
1777	0.4067	4.362	0.01302	0.1803	treatmentDRB	RAD54L	B4DLX7;Q92698;V9GYD3;A8K996	FALSE	1.886	Full model
1778	0.0251	5.003	0.783	0.9234	treatmentDRB	RAD54B;DKFZp434J1672	A8K322;Q9Y620;Q9UF71;A0A087X0H2	FALSE	0.1062	Full model
1779	-0.009383	5.396	0.908	0.9739	treatmentDRB	ERCC4	A0A1W1GSK9;Q92889;A0A1W1GST9;B4DXD8	FALSE	0.04192	Full model
1780	0.02464	4.188	0.9046	0.973	treatmentDRB	XPA	W0FSR8;F2Z2T2;P23025	FALSE	0.04355	Full model
1781	0.233	5.726	0.01153	0.1717	treatmentDRB	XPC	A0A024R2M8;X5DRB1;Q01831;D9I4E1;A8K146	FALSE	1.938	Full model
1782	0.1376	5.485	0.1283	0.4696	treatmentDRB	BIVM-ERCC5;ERCC5;ERCC5-201	A0A1W2PS85;Q59FZ7;R4GMW8;P28715;B4DGQ2;A0A090HNM7;A0A494C0S2;B4DSI5	FALSE	0.8918	Full model
1783	0.05385	6.475	0.4452	0.7536	treatmentDRB	RAD50	Q92878;A0A1W2PQ90;A0A494C1B7	FALSE	0.3515	Full model
1784	0.04911	5.237	0.5022	0.7931	treatmentDRB	RAD51	Q5U0A5;Q06609;E9PJ30;E9PNT5	FALSE	0.2991	Full model
1785	-0.1208	4.612	0.5988	0.8417	treatmentDRB	RAD51C	B4E0G0;J3QKK3;O43502;H7C1R0	FALSE	0.2227	Full model
1786	-0.6478	3.73	0.1024	0.4251	treatmentDRB	REV1	Q49AI5;A1L461;Q9UBZ9	FALSE	0.9897	Full model
1787	-0.1326	5.964	0.1019	0.424	treatmentDRB	XRCC1	A0A024R0S8;Q59HH7;P18887;F5H8D7;B2RCY5;B4DEB2;B4DTD3;M0QYS5	FALSE	0.9917	Full model
1788	0.1226	4.529	0.5583	0.8215	treatmentDRB	XRCC3	Q53XC8;O43542;G3V3C8;G3V3H9;G3V399;G3V5K0	FALSE	0.2532	Full model
1789	-0.01842	5.667	0.8492	0.9497	treatmentDRB	XRCC4	A0A024RAL0;A0A024RAQ8;Q13426;A0A024RAP0	FALSE	0.07099	Full model
1790	0.2101	4.3	0.325	0.6832	treatmentDRB	DNA2	F8VR31;P51530	FALSE	0.4881	Full model
1791	0.42	4.449	0.02656	0.2428	treatmentDRB	GINS1	Q14691;B4DGH0	FALSE	1.576	Full model
1792	-0.08367	4.573	0.7282	0.9027	treatmentDRB	GINS2	Q9Y248;Q53G08	FALSE	0.1378	Full model
1793	0.09801	5.38	0.198	0.5594	treatmentDRB	GINS3	A0A0S2Z5L0;Q9BRX5;A0A0S2Z5P2;A0A0S2Z5L4	FALSE	0.7034	Full model
1794	0.2263	5.214	0.01217	0.1756	treatmentDRB	GINS4	Q9BRT9;B4DRD5;E5RFF9	FALSE	1.915	Full model
1795	0.0469	6.644	0.3633	0.7087	treatmentDRB	MCM2	P49736;B3KXZ4;B7Z8Z6;B4DSV5;H0Y8E6	FALSE	0.4398	Full model
1796	0.09254	6.569	0.168	0.5232	treatmentDRB	MCM4	A0A024R7U6;B3KMX0;P33991;A0A3B3IU45;A0A3B3IT92;B4DLA6;A0A3B3IS57;E5RG31;A0A3B3ITP6	FALSE	0.7747	Full model
1797	-0.03351	6.483	0.5761	0.8317	treatmentDRB	MCM6	Q14566;Q4ZG57	FALSE	0.2395	Full model
1798	0.1137	6.752	0.1227	0.4624	treatmentDRB	MCM7	A0A0S2Z4A5;P33993;C6EMX8;B2RBA6;B4DDF5;B3KUD7;Q9H4N9	FALSE	0.911	Full model
1799	1.649e-4	6.695	0.9972	0.9991	treatmentDRB	TOP1	P11387;B9EG90	FALSE	0.001235	Full model
1800	-0.0607	6.589	0.3835	0.72	treatmentDRB	TOP2A	P11388;A0A4D6UXC9	FALSE	0.4162	Full model
1801	0.02767	6.935	0.6487	0.8684	treatmentDRB	TOP2B	Q02880;Q71UH4;E9PCY5;B4DKD0;Q59H80	FALSE	0.1879	Full model
1802	0.07225	5.523	0.3271	0.6851	treatmentDRB	TOPBP1	A0A2R8YD63;Q92547;A7E2X7;A0AV47	FALSE	0.4853	Full model
1803	0.1117	4.807	0.1977	0.5593	treatmentDRB	TOP3A	Q13472	FALSE	0.704	Full model
1804	0.1119	5.45	0.09349	0.4129	treatmentDRB	TOP3B	A8K4N2;A0A024R1C2;O95985;H0Y6W0;B4E3G2	FALSE	1.029	Full model
1805	-0.1097	6.467	0.04519	0.3032	treatmentDRB	APEX1	G3V3M6;Q5TZP7;P27695;G3V5Q1;G3V3C7;A0A0C4DGK8;G3V5D9;G3V5M0;G3V359	FALSE	1.345	Full model
1806	0.1834	5.347	0.03952	0.2854	treatmentDRB	MPG	P29372;Q1W6H1;A2IDA3	FALSE	1.403	Full model
1807	-1.492	4.963	9.823e-10	1.521e-6	treatmentDRB	ID1	P41134	TRUE	9.008	Full model
1808	0.5795	3.963	0.05685	0.334	treatmentDRB	ID3	A0A024RAC4;Q02535	FALSE	1.245	Full model
1809	0.2079	3.872	0.673	0.8801	treatmentDRB	RFXANK	H0YGQ6;F5GY33;A0A024R7P0;Q6IB23;A0A024R7M1;O14593	FALSE	0.172	Full model
1810	0.4239	4.065	0.06477	0.3514	treatmentDRB	SATB2;SATB1	C9JR56;B3KPQ9;A0A024R3U6;Q59FT3;Q9UPW6;A0A024R2H1;Q01826	FALSE	1.189	Full model
1811	0.08664	5.407	0.2788	0.6441	treatmentDRB	IGHMBP2	P38935	FALSE	0.5547	Full model
1812	-0.07752	7.428	0.2929	0.6583	treatmentDRB	PRKDC	P78527	FALSE	0.5332	Full model
1813	0.3009	4.453	0.167	0.5219	treatmentDRB	FLJ33167;PRIMPOL	D3DP56;Q96LW4	FALSE	0.7773	Full model
1814	-0.009646	6.215	0.897	0.9697	treatmentDRB	POLR1A	O95602;B7ZKR9;B9ZVN9;B7Z8X7;B7Z284	FALSE	0.0472	Full model
1815	-0.05353	5.609	0.4848	0.7812	treatmentDRB	POLR1B	Q9H9Y6;B7Z1W6;Q6DKI9;Q9BSR4;Q9H6S8;Q4QRK8	FALSE	0.3144	Full model
1816	-0.1494	4.766	0.3624	0.7087	treatmentDRB	CD3EAP	O15446;A0JLT1;Q05BI1	FALSE	0.4408	Full model
1817	-0.03077	5.595	0.7686	0.9182	treatmentDRB	TWISTNB	Q3B726	FALSE	0.1143	Full model
1818	-0.2626	5.836	0.003497	0.09927	treatmentDRB	POLR1E	Q9GZS1;B4E005	FALSE	2.456	Full model
1819	0.05663	4.704	0.5937	0.8398	treatmentDRB	GCOM1;POLR2M;GCOM2	H8Y6P7;P0CAP2;Q53ER8;Q9BZD3	FALSE	0.2264	Full model
1820	-0.2649	6.02	0.0182	0.2076	treatmentDRB	POLR2A	P24928	FALSE	1.74	Full model
1821	-0.1513	5.642	0.06163	0.3456	treatmentDRB	POLR2C	Q6FGR6;P19387;B7Z6D1	FALSE	1.21	Full model
1822	-0.4272	4.817	0.199	0.5607	treatmentDRB	POLR2D	E9PHV4;A0A024RAJ4;O15514;Q587J0;Q53T47;E9PB93	FALSE	0.7013	Full model
1823	-0.3661	5.314	1.778e-5	0.004747	treatmentDRB	POLR2G	P62487	TRUE	4.75	Full model
1824	-0.6513	4.403	0.07294	0.3696	treatmentDRB	POLR2I	P36954;K7EKS1;K7EK49	FALSE	1.137	Full model
1825	0.0935	5.418	0.1758	0.5319	treatmentDRB	POLR3C	E9PHH9;Q53F76;A0A024R4C1;Q9BUI4;Q9BT08	FALSE	0.7551	Full model
1826	-0.04926	5.108	0.5101	0.7968	treatmentDRB	POLR3D	P05423;D3DSR2	FALSE	0.2924	Full model
1827	0.06554	5.186	0.3695	0.712	treatmentDRB	POLR3E	Q53GZ2;Q9NVU0;B4DDR0;A0A0C4DH01	FALSE	0.4324	Full model
1828	0.1197	4.961	0.2922	0.6576	treatmentDRB	POLR3F	Q05DB8;Q53FI8;Q9H1D9	FALSE	0.5343	Full model
1829	-0.08411	4.143	0.6866	0.8858	treatmentDRB	POLR3G	D6R9U7;A0A024RAM1;O15318;D6RIT0;D6RJH6;D6R921	FALSE	0.1633	Full model
1830	0.11	3.897	0.627	0.8582	treatmentDRB	POLR3GL	A6NGX6;Q9BT43	FALSE	0.2027	Full model
1831	0.3747	4.288	0.06735	0.357	treatmentDRB	POLR3H	A0A024R1P3;Q9Y535;E7ERZ2;Q6ZPA8;F8WDV1	FALSE	1.172	Full model
1832	-0.1525	4.224	0.5817	0.8359	treatmentDRB	RCP9;CRCP	H7C0S8;A0A024RDL0;O75575	FALSE	0.2353	Full model
1833	-0.1551	6.057	0.0826	0.3906	treatmentDRB	POLR2B	C9J2Y9;B4DHJ3;P30876;C9J4M6;B4DH29;A0A1W2PPT5;B4DR40	FALSE	1.083	Full model
1834	0.02851	5.928	0.6412	0.8641	treatmentDRB	POLR3A	B7Z6H4;O14802	FALSE	0.193	Full model
1835	-0.04048	5.589	0.5475	0.8167	treatmentDRB	DKFZp686D10173;POLR3B	Q7Z3R8;Q9NW08;B3KRQ8	FALSE	0.2616	Full model
1836	0.3241	4.764	0.126	0.4666	treatmentDRB	POLRMT	Q4G0F4;O00411;Q59E91;B4DZE5	FALSE	0.8995	Full model
1837	0.07854	5.107	0.6561	0.871	treatmentDRB	POLR1C	Q96HT3;O15160;A0A2R8YEZ4;A0A2R8Y5D3;A0A2R8YEY5;E7EQB9	FALSE	0.183	Full model
1838	-0.1102	5.647	0.3483	0.6971	treatmentDRB	POLR2E	A0A087WVZ9;A0A0A0MQR7;E5KT65;P19388;B4DJ89;A0A087WWX0	FALSE	0.4581	Full model
1839	0.07502	5.028	0.5544	0.8195	treatmentDRB	POLR2H	C9JLU1;P52434	FALSE	0.2561	Full model
1840	-0.3482	4.629	0.1614	0.5144	treatmentDRB	POLR2L	P62875	FALSE	0.7921	Full model
1841	-0.06375	5.728	0.3866	0.7203	treatmentDRB	KIN	O60870;B7Z421	FALSE	0.4128	Full model
1842	-0.03136	6.23	0.7518	0.9144	treatmentDRB	DNAJA1	P31689	FALSE	0.1239	Full model
1843	-0.2538	6.627	0.03516	0.2725	treatmentDRB	DNAJA2	A0A024R6S1;O60884;T2DN57;T2DPK5	FALSE	1.454	Full model
1844	0.1141	5.464	0.1939	0.5529	treatmentDRB	DNAJA3	Q59E88;Q53G26;Q96EY1;B3KM81	FALSE	0.7123	Full model
1845	-0.1538	6.236	0.01098	0.1696	treatmentDRB	DNAJB1	Q6FI51;Q6FHS4;P25685;B4DKK9	FALSE	1.959	Full model
1846	0.02126	6.272	0.7623	0.917	treatmentDRB	DNAJB11	Q9UBS4;B3KW63	FALSE	0.1179	Full model
1847	0.06919	5.651	0.3474	0.6967	treatmentDRB	DNAJB12	J3KPS0;Q9NXW2;V9GYN7	FALSE	0.4591	Full model
1848	0.001405	5.349	0.9805	0.9925	treatmentDRB	DNAJB14	Q8TBM8;A0A024RDI9	FALSE	0.008551	Full model
1849	-0.006696	5.032	0.9426	0.9823	treatmentDRB	DNAJB2	P25686;C9JXB9;A8K0R1;C9JRD2;C9J1G2;E7ETU0;C9JX00;B4DF16	FALSE	0.02569	Full model
1850	-0.0421	6.177	0.5284	0.8071	treatmentDRB	DNAJB4	Q59E89;Q9UDY4;C9JUL4;B4DNN2	FALSE	0.277	Full model
1851	0.4635	4.693	0.01194	0.1753	treatmentDRB	DNAJB5	O75953	FALSE	1.923	Full model
1852	-0.006091	5.637	0.9485	0.9845	treatmentDRB	DNAJB6	O75190;A0A0J9YX62;B4DNN5;B4DVN1;C9J2C4;A7UJ17;B4DNF1;E9PH18;C9J2P2	FALSE	0.02295	Full model
1853	-0.002272	5.516	0.967	0.9879	treatmentDRB	DNAJC1	Q96KC8;Q96NY3	FALSE	0.01457	Full model
1854	0.1734	5.811	0.0101	0.1649	treatmentDRB	DNAJC10	Q8IXB1;B3KNK5;B4DP04	FALSE	1.996	Full model
1855	0.201	6.092	0.004803	0.1154	treatmentDRB	DNAJC11	Q9NVH1;B4DPK2;B4DGD5	FALSE	2.318	Full model
1856	-0.05399	6.649	0.2288	0.5957	treatmentDRB	DNAJC13	O75165	FALSE	0.6405	Full model
1857	0.06435	3.567	0.8068	0.9317	treatmentDRB	hCG_2016179;DNAJC14	B3KVP2;A8K5A7;A0A024RB64;Q6Y2X3	FALSE	0.09325	Full model
1858	0.1376	4.826	0.3325	0.6893	treatmentDRB	DNAJC15	Q9Y5T4	FALSE	0.4782	Full model
1859	-0.0615	5.292	0.433	0.7461	treatmentDRB	DNAJC16	Q5TDH4;A8K8W4;Q9Y2G8;Q5TDG9;B3KN62	FALSE	0.3635	Full model
1860	0.041	5.479	0.5708	0.8282	treatmentDRB	DNAJC17	Q9NVM6	FALSE	0.2435	Full model
1861	-0.04176	5.657	0.5005	0.7927	treatmentDRB	DNAJC2	Q99543;Q08AR5	FALSE	0.3006	Full model
1862	-0.03342	5.363	0.7008	0.8916	treatmentDRB	DNAJC21	Q5F1R6;A0A2R8Y534	FALSE	0.1544	Full model
1863	-0.2151	5.289	0.05298	0.3251	treatmentDRB	DNAJC25	Q9H1X3	FALSE	1.276	Full model
1864	0.07855	6.021	0.3255	0.6837	treatmentDRB	DNAJC3	Q13217;A8KA82;X6R9L0	FALSE	0.4875	Full model
1865	0.2883	4.422	0.2073	0.5699	treatmentDRB	DNAJC30	B4E1U4;B3KSU4;Q96LL9	FALSE	0.6833	Full model
1866	-0.1851	5.117	0.2212	0.5868	treatmentDRB	DNAJC5;FLJ00095	Q9H3Z4;Q8TET0	FALSE	0.6552	Full model
1867	-0.03492	6.38	0.5111	0.7976	treatmentDRB	DNAJC7	Q99615;Q59EH7;A8K4T2;B7Z9W6;K7EIH8;K7ESP1;B4DKK3;K7EPP7	FALSE	0.2915	Full model
1868	-0.04459	6.311	0.4224	0.7405	treatmentDRB	DNAJC8	O75937	FALSE	0.3743	Full model
1869	0.08032	6.259	0.357	0.7062	treatmentDRB	DNAJC9;hCG_2024613	Q8WXX5;A0A024QZN2	FALSE	0.4473	Full model
1870	0.1339	4.884	0.2042	0.568	treatmentDRB	DOK1	B4DJN1;Q53GP8;B3KP83;Q99704;Q2TA81;Q14CB2	FALSE	0.69	Full model
1871	0.1667	4.732	0.3713	0.7129	treatmentDRB	ALG3	H7C0X4;B4DS50;C9J7S5;Q92685	FALSE	0.4303	Full model
1872	-0.3489	4.096	0.2074	0.5699	treatmentDRB	ALG12	A0A024R4V6;Q9BV10;H7C4I6;H7C5R7	FALSE	0.6832	Full model
1873	0.3087	4.312	0.1284	0.4696	treatmentDRB	DOLK	Q9UPQ8;A0A0S2Z597;B4DTE7	FALSE	0.8913	Full model
1874	0.3256	5.587	0.0015	0.06312	treatmentDRB	DPM1	A0A0S2Z4Y5;Q5QPK2;O60762;H0Y368;Q5QPJ9	FALSE	2.824	Full model
1875	-0.1601	3.851	0.6887	0.8872	treatmentDRB	DPM3	Q86TM7;Q6P184;Q3SX58;A0A140VJI4;B4DEH1;Q9P2X0	FALSE	0.162	Full model
1876	0.2124	4.911	0.01109	0.1702	treatmentDRB	ALG6	A2A2G4;Q9Y672;A0A3B3IS62;A0A3B3ITD6;A0A3B3ITI5;S4R350	FALSE	1.955	Full model
1877	0.1395	6.45	0.1603	0.5138	treatmentDRB	DDOST	A0A0C4DGS1;A0A024RAD5;P39656	FALSE	0.7951	Full model
1878	0.0507	7.246	0.4909	0.7848	treatmentDRB	RPN1	P04843;Q6IBR0;Q53EP4;Q96HX3;B4DL99;B7Z4L4;B4DNJ5	FALSE	0.309	Full model
1879	0.04437	7.047	0.576	0.8317	treatmentDRB	RPN2	P04844;B2RE46;B4DJL0	FALSE	0.2396	Full model
1880	-0.08628	5.282	0.5449	0.8153	treatmentDRB	DAD1	F5GXX5;P61803;Q53G02;F5H895;A0A0B4J239	FALSE	0.2637	Full model
1881	0.07066	6.637	0.25	0.6175	treatmentDRB	hCG_2032701;STT3A	A0A024R3J7;P46977	FALSE	0.6021	Full model
1882	0.1236	6.39	0.1726	0.5291	treatmentDRB	STT3B	Q8TCJ2	FALSE	0.763	Full model
1883	-0.07397	5.29	0.3328	0.6895	treatmentDRB	ALG5	Q9Y673;Q9HC03;B4DR67	FALSE	0.4778	Full model
1884	0.3219	3.98	0.5064	0.7956	treatmentDRB	DOLPP1	Q86YN1;A0A024R8B5;Q8IUV4	FALSE	0.2955	Full model
1886	0.01082	6.068	0.9064	0.9736	treatmentDRB	MRE11A	A0A024R395;P49959;F8W7U8;Q05D78	FALSE	0.04269	Full model
1887	0.1276	6.121	0.08253	0.3906	treatmentDRB	RAD21	A0A024R9J0;O60216	FALSE	1.083	Full model
1888	0.002442	6.492	0.9664	0.9879	treatmentDRB	STAU1	A8K622;Q59F99;O95793;Q5JW30;A0A087X1A5;B3KRE0	FALSE	0.01486	Full model
1889	0.08	5.8	0.2648	0.6321	treatmentDRB	STAU2;STAU2 variant protein	Q9NUL3;Q2TBD5;E9PH62;E7EVJ4;E7EPX0;Q4LE57;F8VPI7;A0A0A0MTD1;A0A024R7X7;E7EVI1;B7Z1P6;A0A0A0MTC4;A8K276;E5RJN7;A0A0A0MTC6;G5EA18	FALSE	0.5771	Full model
1890	0.008294	6.63	0.897	0.9697	treatmentDRB	ADAR	Q59EC0;P55265;A0A3B3IRQ9;H0YCK3;A0A024DAK3;D3DV75;B7Z8Y3	FALSE	0.0472	Full model
1891	0.02849	5.338	0.6979	0.8905	treatmentDRB	hRED1;ADARB1	O43263;P78563	FALSE	0.1562	Full model
1892	0.3498	4.566	0.2723	0.6397	treatmentDRB	ADARB2	Q9NS39	FALSE	0.5649	Full model
1893	0.1674	5.624	0.01347	0.1824	treatmentDRB	DSCR3	O14972;B7Z606;A8MTY9;A8MY26	FALSE	1.871	Full model
1894	0.08213	4.685	0.6472	0.8671	treatmentDRB	DRAP1	E9PQX9;C9JCC6;Q14919;E9PNC7	FALSE	0.189	Full model
1895	-0.004823	6.764	0.9473	0.9842	treatmentDRB	DBN1	A0A2Z6ATB6;Q16643;B3KSQ7	FALSE	0.02351	Full model
1896	0.05806	6.217	0.5048	0.7947	treatmentDRB	DBNL	Q9UJU6;Q59FH4;H0Y5J4;B4DDU5;B4DKZ4	FALSE	0.2969	Full model
1897	0.0652	5.642	0.629	0.859	treatmentDRB	DTWD1	A8K2B9;Q8N5C7;H0YML0;H0YL61	FALSE	0.2014	Full model
1898	-0.131	5.508	0.1054	0.4302	treatmentDRB	MAP2K1	A4QPA9;Q02750;B4DFY5	FALSE	0.9771	Full model
1899	-0.09498	5.544	0.1301	0.4731	treatmentDRB	MAP2K2	P36507;G5E9C7;A0A1B0GUL7	FALSE	0.8856	Full model
1900	-0.1453	5.819	0.03628	0.2765	treatmentDRB	MAP2K3	P46734;Q53EZ9;Q6FHG1;Q6FI23;C7DUW4;E9PRZ0	FALSE	1.44	Full model
1901	-0.04886	5.521	0.4786	0.7759	treatmentDRB	MAP2K4	B4DH44;P45985;B7ZA62;B7Z9Y5	FALSE	0.32	Full model
1902	-0.01819	4.555	0.9109	0.9743	treatmentDRB	MAP2K7	O14733;B4DV95;D6W660	FALSE	0.04054	Full model
1903	0.2093	4.761	0.07947	0.3831	treatmentDRB	CLK1	B7ZA12;P49759;B8ZZR0;A0A087WVK0;F8WBF5	FALSE	1.1	Full model
1904	0.587	4.308	0.01482	0.1905	treatmentDRB	CLK2	Q9BRG8;B1AVT0;A8K7I0;P49760;B7Z8N6	FALSE	1.829	Full model
1905	0.1166	4.988	0.2777	0.6437	treatmentDRB	CLK3	B3KUU7;A8K7G8;Q59FC5;B3KRI8;P49761;B3KVF3;B3KTV2;H3BQG1	FALSE	0.5564	Full model
1906	-0.04558	5.601	0.5124	0.7978	treatmentDRB	TTK	P33981	FALSE	0.2904	Full model
1907	-1.477	4.783	3.85e-7	2.293e-4	treatmentDRB	DUSP1	P28562;B4DRR4;B4DNT2;B4DU40	TRUE	6.415	Full model
1908	0.002867	4.403	0.9866	0.9952	treatmentDRB	DUSP10	B4DDQ0;Q6IAR2;Q9Y6W6	FALSE	0.00586	Full model
1909	-0.1472	5.461	0.1934	0.5525	treatmentDRB	DUSP12	Q9UNI6	FALSE	0.7135	Full model
1910	-0.03575	4.463	0.7684	0.9182	treatmentDRB	DUSP23	A0A140VJI5;Q9BVJ7	FALSE	0.1144	Full model
1911	-0.1034	5.774	0.2742	0.6403	treatmentDRB	DUSP3	B5BUI8;P51452;K7ES89	FALSE	0.562	Full model
1912	-0.09891	4.915	0.7342	0.9056	treatmentDRB	DYRK1A	A0A2R8Y6I6;Q13627;A0A2R8Y443;A0A2R8Y6L5;A0A2R8YDF3	FALSE	0.1342	Full model
1913	-0.1424	4.102	0.6133	0.8498	treatmentDRB	DYM	Q9NXS9;Q7RTS9	FALSE	0.2123	Full model
1914	-0.1697	6.793	0.007272	0.144	treatmentDRB	DCTN1;DKFZp686I0746;DKFZp686E0752;DKFZp686E191	E7EX90;Q14203;Q6MZZ3;Q6AWB1;Q6AWB3	FALSE	2.138	Full model
1915	-0.1715	6.813	0.03498	0.2725	treatmentDRB	HEL-S-77;DCTN2	A0A384MDU9;V9HW58;Q53H88;Q13561;B3KTX4;F8W1I6;H0YI98;F8VW18	FALSE	1.456	Full model
1916	-0.01886	5.451	0.923	0.9777	treatmentDRB	DCTN3	O75935;X6RA56;X6RCK5;A0A0A0MRV8;Q8NB28;X6RLR1	FALSE	0.03482	Full model
1917	-0.1321	6.172	0.05187	0.3215	treatmentDRB	DCTN4	A0A0S2Z5D4;Q9UJW0;A0A0S2Z5B8	FALSE	1.285	Full model
1918	-0.1618	5.329	0.115	0.4489	treatmentDRB	DCTN5	B4DS97;H3BR94;Q9BTE1;H3BUD2;H3BS05	FALSE	0.9395	Full model
1919	-0.4729	4.928	5.356e-4	0.03942	treatmentDRB	DCTN6	O00399;E5RFU3;E5RK00	FALSE	3.271	Full model
1920	0.0213	5.39	0.6996	0.8913	treatmentDRB	DNM1	A0A0D9SFB1;B7ZAC0;B4DK06;A0A0U1RQP1;Q05193;B4DHH5;A0A0D9SFE4;Q59GI5;A0A1B0GU67	FALSE	0.1552	Full model
1921	-0.0549	6.321	0.289	0.6558	treatmentDRB	DNM1L	O00429;D3DUW5;D3DUW6;B4DYR6	FALSE	0.5391	Full model
1922	-0.09036	6.6	0.08909	0.4029	treatmentDRB	DNM2	P50570;Q59G96	FALSE	1.05	Full model
1923	-0.1772	6.087	0.2838	0.6508	treatmentDRB	DNM3	E5RHK8;Q9UQ16;B3KPF2;E5RIK2	FALSE	0.547	Full model
1924	-0.05789	5.763	0.2777	0.6437	treatmentDRB	DNMBP	Q6XZF7;A0A2X0U4N6;A0A1C7CYY6;A0A1B0GTX1;B3KY33	FALSE	0.5564	Full model
1925	0.01417	6.542	0.8387	0.9449	treatmentDRB	OPA1	O60313;A0A2R8YE78;A0A2R8YDM2;C9JMB8;A0A2R8Y3X5;A0A2R8YGE5;A0A2R8YD53;A0A2R8Y4Q3	FALSE	0.07638	Full model
1926	-0.02736	5.832	0.7172	0.8982	treatmentDRB	DNAAF5	Q86Y56;H0Y650	FALSE	0.1444	Full model
1928	0.2644	4.569	0.1187	0.4545	treatmentDRB	DNAH3	Q8TD57	FALSE	0.9255	Full model
1929	-0.366	4.339	0.322	0.6806	treatmentDRB	DNAH7	Q8WXX0	FALSE	0.4922	Full model
1930	-0.05539	4.534	0.7538	0.9152	treatmentDRB	DNAH8	H0Y7V4;A0A075B6F3;Q96JB1	FALSE	0.1228	Full model
1931	0.2826	4.971	0.2272	0.594	treatmentDRB	DNCL1;DYNLL1	Q6FGH9;P63167;F8VXL2;F8VRV5	FALSE	0.6436	Full model
1932	-0.01672	5.496	0.9199	0.9769	treatmentDRB	DYNLL2	Q96FJ2	FALSE	0.03626	Full model
1933	0.7368	3.63	0.01343	0.1824	treatmentDRB	DNAL4	O96015;Q53FE0;B0QXZ5	FALSE	1.872	Full model
1934	-0.0614	5.74	0.7309	0.904	treatmentDRB	DYNLRB1;DYNLRB2	Q9NP97;B4DFR2;B1AKR6;A0A140VJH9;Q8TF09	FALSE	0.1361	Full model
1935	-0.007963	5.629	0.9106	0.9742	treatmentDRB	DYNLT1	P63172	FALSE	0.04066	Full model
1936	-0.3718	4.805	0.004373	0.1099	treatmentDRB	DTNBP1	D6RCT8;A0A024R015;A6NFV8;A0A0S2Z5U8;Q96EV8	FALSE	2.359	Full model
1937	0.1419	4.448	0.54990000000000006	0.8184	treatmentDRB	DYSF	O75923	FALSE	0.2597	Full model
1938	0.5209	4.154	0.00191	0.0691	treatmentDRB	KIAA0319L	C9J519;E7EN73;B2RBC8;Q8IZA0	FALSE	2.719	Full model
1939	-0.04437	7.201	0.3818	0.72	treatmentDRB	DST	Q03001;F8W9J4	FALSE	0.4181	Full model
1940	0.378	4.141	0.33	0.6871	treatmentDRB	DTNA	Q9Y4J8;M0QZ28;B7Z3X3;A0A024RC32	FALSE	0.4815	Full model
1941	0.09531	4.407	0.3897	0.7221	treatmentDRB	DTNB	O60941;B7Z6A9;E7EVB6;Q1I0L3;E9PEY4;B7Z258	FALSE	0.4093	Full model
1942	0.06855	5.653	0.2939	0.6585	treatmentDRB	DAG1	A0A024R2W4;Q14118	FALSE	0.5319	Full model
1943	0.06752	4.873	0.6655	0.8783	treatmentDRB	DMD;dystrophin	P11532;A0A075B6G3;A0A087WTU7;E9PDN5;A0A087WV90;A1L0U9;Q59HC3;H0Y304;A7E212;E7ESB2;F8VX32;E7EQS5;F5GZY3;E7EQR9;Q14205;A0A0S2Z3J7;A0A0S2Z3B5;B4DSV7	FALSE	0.1768	Full model
1944	0.09936	5.976	0.1371	0.481	treatmentDRB	EP400	Q96L91	FALSE	0.8629	Full model
1945	0.08093	5.585	0.3523	0.7016	treatmentDRB	UBE2O	Q9C0C9;K7ES11	FALSE	0.453	Full model
1946	0.1538	4.512	0.4042	0.73	treatmentDRB	EAPP	Q56P03;G3V2W9;A0A087X060	FALSE	0.3934	Full model
1947	-4.91E-04	4.42	0.9971	0.9991	treatmentDRB	CBX4	A0A0S2Z5B2;O00257;A0A0S2Z4Q9	FALSE	0.001243	Full model
1948	0.2012	5.236	0.00576	0.1281	treatmentDRB	C8orf36;NSMCE2	A0A024R9J6;Q96MF7;E5RFJ1;E5RIM1;A0A087WTZ8;E5RHW9	FALSE	2.24	Full model
1949	-0.06477	4.482	0.6694	0.8796	treatmentDRB	PIAS1	Q1XBU8;A4ZVS8;O75925;A4ZVS7	FALSE	0.1743	Full model
1950	0.1848	3.833	0.5632	0.8231	treatmentDRB	PIAS2	A0A024RC49;O75928;Q2TA77;A0A087WUY7	FALSE	0.2494	Full model
1951	0.05844	4.339	0.8014	0.9298	treatmentDRB	PIAS3	E9PHH8;Q6IAR4;B3KNI3;Q9Y6X2	FALSE	0.09615	Full model
1952	-0.2441	4.081	0.3846	0.72	treatmentDRB	PIAS4	Q53H55;Q8N2W9;B3KMR4;Q05DS6	FALSE	0.415	Full model
1953	-0.01187	6.984	0.8575	0.9529	treatmentDRB	RANBP2	P49792	FALSE	0.06676	Full model
1954	0.1348	4.652	0.2539	0.6221	treatmentDRB	AMFR;hCG_1811773	Q9UKV5;A0A024R6R5;Q6PGR1;Q1RN03;R4GNG2	FALSE	0.5954	Full model
1955	-0.05562	5.594	0.5652	0.8246	treatmentDRB	ARIH1	Q9Y4X5;Q59FM8	FALSE	0.2478	Full model
1956	-0.007674	5.41	0.9297	0.9794	treatmentDRB	ARIH2	Q6IBL8;Q53ET9;O95376;Q59HA2;B3KMG5	FALSE	0.03166	Full model
1957	-0.005632	6.331	0.9387	0.9809	treatmentDRB	RNF20	Q5VTR2;Q05DC0	FALSE	0.02747	Full model
1958	0.04972	6.256	0.5099	0.7968	treatmentDRB	RNF40	A8K6K1;O75150;A0A0S2Z537;H3BP71;A0A0S2Z4Z2;B4DMM1;B4DFU2	FALSE	0.2925	Full model
1959	-0.1232	5.272	0.2255	0.5917	treatmentDRB	CBL	A0A0U1RR39;P22681;A0A1B0GW38;A0A0U1RQX8	FALSE	0.6468	Full model
1960	-0.3286	4.321	0.02064	0.2174	treatmentDRB	CBLB	A0A2R8Y875;C9K048;C9JRB3;C9JU85;B4DZF4;A0A2R8Y7I2;B5MC15;A0A2R8Y8D8;A0A2R8Y5E1;A0A2R8YFD4;B7ZAG1;B4DYP3;B8K284;H0Y3L9;Q13191;A0A2R8YDW4	FALSE	1.685	Full model
1961	0.1754	4.637	0.1588	0.5109	treatmentDRB	CHFR	Q96EP1;F5GWH4	FALSE	0.7992	Full model
1962	0.02307	5.49	0.7637	0.9171	treatmentDRB	STUB1	Q9UNE7;H3BTA3;H3BS86	FALSE	0.117	Full model
1963	0.04881	5.405	0.5409	0.8121	treatmentDRB	DTX3L	Q8TDB6	FALSE	0.2669	Full model
1964	0.3237	3.767	0.3401	0.6944	treatmentDRB	DZIP3	C9JRX4;C9J9M8;Q86Y13	FALSE	0.4684	Full model
1965	-0.05755	3.731	0.8623	0.9546	treatmentDRB	UBE3D	Q7Z6J8;D6RHY9;H0Y359;D6RD24	FALSE	0.06433	Full model
1966	-0.3562	4.009	0.04204	0.2927	treatmentDRB	HACE1	A8K9G8;Q8IYU2;H0YAU8;H0YBH3	FALSE	1.376	Full model
1967	-0.03382	4.771	0.7691	0.9182	treatmentDRB	CBLL1	C9J2P9;B4DDV7;Q75N03	FALSE	0.114	Full model
1968	-0.1501	6.073	0.02226	0.2233	treatmentDRB	HECTD1	A0A087X2H1;Q9ULT8;H0YJP0	FALSE	1.652	Full model
1969	-0.02864	5.253	0.7256	0.902	treatmentDRB	HECTD3	Q5T447;B4DVK6	FALSE	0.1393	Full model
1970	0.01286	5.886	0.8052	0.9311	treatmentDRB	HERC2	O95714;A0A0J9YVP0	FALSE	0.09411	Full model
1971	-0.1257	6.188	0.04185	0.2916	treatmentDRB	HUWE1	A0A024R9W5;Q7Z6Z7;A0A024R9Y3;A0A024R9U8;Q5H924	FALSE	1.378	Full model
1972	-0.04482	6.07	0.3207	0.6792	treatmentDRB	ITCH	Q96J02;B4DN85;Q59ER4	FALSE	0.4939	Full model
1973	0.1954	5.221	0.3	0.6626	treatmentDRB	KCMF1	Q9P0J7	FALSE	0.5228	Full model
1974	-0.03247	5.77	0.586	0.8365	treatmentDRB	LTN1	O94822;H7BYG8	FALSE	0.2321	Full model
1975	-0.01074	5.454	0.8497	0.9497	treatmentDRB	LRSAM1	A0A024R870;Q6UWE0	FALSE	0.07072	Full model
1976	0.1902	5.037	0.08268	0.3908	treatmentDRB	38412	Q9NX47;B4DGV8	FALSE	1.083	Full model
1977	0.1921	3.98	0.2343	0.6019	treatmentDRB	38777	O60337;A0A0B4J206	FALSE	0.6301	Full model
1978	-0.5272	3.757	0.06767	0.3574	treatmentDRB	39142	B7ZAR7;Q9H992;F5H6W4;B7Z5K0	FALSE	1.17	Full model
1979	-0.05087	5.106	0.6911	0.8886	treatmentDRB	MGRN1	K7EPJ5;O60291;B4DR12	FALSE	0.1605	Full model
1980	0.141	5.354	0.06622	0.3549	treatmentDRB	MIB1	Q86YT6;B3KRA8	FALSE	1.179	Full model
1981	0.231	4.59	0.2016	0.5649	treatmentDRB	MIB2	F2Z2L2;B4DEI6;E9PD12;Q96AX9;D6RAZ0;H0YAM8;D6RED3	FALSE	0.6955	Full model
1982	-0.04163	5.585	0.6014	0.8435	treatmentDRB	MID1	A8K5A0;A0A024RBV4;O15344;B4DLX8;C9J453;A0A087X255;B7Z5K6	FALSE	0.2208	Full model
1983	-0.008318	5.97	0.8828	0.9629	treatmentDRB	MYCBP2	A0A499FJI4;O75592	FALSE	0.05416	Full model
1984	0.2052	4.725	0.5057	0.7951	treatmentDRB	NEDD4	P46934;H0Y8X6	FALSE	0.2961	Full model
1985	0.3059	5.131	0.02125	0.2202	treatmentDRB	NEDD4L	Q96PU5;A0A024R281;A0A024R2A4;A0A1B0GVY1;K7ERN1;B7Z6K0;B7Z2P9	FALSE	1.673	Full model
1986	0.3564	4.521	0.1119	0.443	treatmentDRB	RNF41	B4DUQ8;B4E353;A0A024RB33;Q9H4P4;F8VVY2;F8VNZ6;F8VSP7;F8VSB6	FALSE	0.9513	Full model
1987	0.2654	4.391	0.3476	0.6967	treatmentDRB	PDZRN3	B2RWP2;Q9UPQ7;E7ENB6;B7Z2I8;B7ZAG0;B7Z5X9;B7ZAC9;B7Z5Q3	FALSE	0.459	Full model
1988	0.03254	4.627	0.814	0.9346	treatmentDRB	PJA1	B4DGK0;B3KU76;A8K3C8;Q8NG27;K7EPW5;K7EPI8;B4DDN5	FALSE	0.08936	Full model
1989	0.02837	5.136	0.7812	0.9225	treatmentDRB	Pe7Fe14;PJA2	W0S1J7;O43164	FALSE	0.1073	Full model
1990	0.04704	5.642	0.6302	0.8594	treatmentDRB	RAD18	A0A024R2I7;Q53H10;Q9NS91	FALSE	0.2005	Full model
1991	-0.02943	6.024	0.6717	0.8799	treatmentDRB	RBBP6	Q7Z6E9;A0A2R8Y880	FALSE	0.1728	Full model
1992	0.3845	3.964	0.2443	0.6113	treatmentDRB	RBX1	P62877	FALSE	0.6121	Full model
1993	0.01154	4.443	0.9133	0.9751	treatmentDRB	RFWD2	X5DNY7;X5DR91;Q8NHY2;X5D9B8;X5D2S9;X5D7N8;H0Y339	FALSE	0.03937	Full model
1994	0.1022	4.475	0.5995	0.8421	treatmentDRB	RFWD3	Q6PCD5	FALSE	0.2222	Full model
1995	0.05606	4.89	0.7775	0.9212	treatmentDRB	RFFL;hCG_2039718	Q8WZ73;J3KSI3;J3KSU7;C9JE27;K7EN88	FALSE	0.1093	Full model
1996	-0.001327	5.307	0.9905	0.9968	treatmentDRB	RING1	B4DW57;A0A1U9X8F2;A0A1U9X8F1;Q06587;B4DVB5;A0A024RCR9	FALSE	0.00415	Full model
1997	0.1187	5.452	0.2184	0.5838	treatmentDRB	RNF2	Q99496;X6RFN3	FALSE	0.6608	Full model
1998	0.5092	3.478	0.2146	0.5798	treatmentDRB	RLIM	Q9NVW2	FALSE	0.6683	Full model
2000	0.01129	4.855	0.8793	0.9614	treatmentDRB	RNF123;hCG_20123	B3KU09;Q5XPI4;A0A024R2V1;C9JI97	FALSE	0.05585	Full model
2001	0.133	4.157	0.4585	0.7634	treatmentDRB	RNF126	O60372;Q9NPN4;A8K0Q1;A0A024R206;Q9BV68	FALSE	0.3386	Full model
2002	0.05659	3.732	0.8449	0.9477	treatmentDRB	RNF138	Q8WVD3;A0A140VJT9	FALSE	0.07322	Full model
2003	0.03213	5.514	0.7086	0.8943	treatmentDRB	RNF14	B3KN55;Q9UBS8;D6RA38;B7Z229;E7EP22;D6RDU6;B7Z3J5;D6RBU3;D6R996	FALSE	0.1496	Full model
2004	0.6837	3.398	0.1061	0.4316	treatmentDRB	LOC284996;RNF149	Q53SV6;Q8NC42	FALSE	0.9741	Full model
2005	0.1408	3.833	0.6802	0.8842	treatmentDRB	RNF168	Q8IYW5	FALSE	0.1674	Full model
2006	0.07526	4.946	0.4119	0.7345	treatmentDRB	RNF169	Q8NCN4	FALSE	0.3852	Full model
2007	0.1421	4.476	0.3309	0.6873	treatmentDRB	RNF170	Q96K19;E9PP55	FALSE	0.4803	Full model
2008	-0.03623	6.47	0.4381	0.749	treatmentDRB	RNF213	A0A0A0MTR7;A0A0A0MTC1;Q63HN8	FALSE	0.3584	Full model
2009	0.242	4.643	0.2323	0.6001	treatmentDRB	RNF216	B4DMD7;Q9NWF9;B3KVW5;A8K8N1;B2RAT1	FALSE	0.6339	Full model
2010	0.03074	5.096	0.8126	0.9346	treatmentDRB	RNF220;hCG_27868	Q5VTB9;B3KWD3;D3DPZ1;Q5TDE7;Q5TDE8;B4DJE2	FALSE	0.09011	Full model
2011	-0.1068	5.326	0.181	0.5354	treatmentDRB	RNF25	Q96BH1	FALSE	0.7424	Full model
2012	0.152	5.298	0.1066	0.4324	treatmentDRB	RNF31	Q96EP0;H0YKX0;B3KV71;A0A0B4J293;H0YMG4	FALSE	0.9722	Full model
2013	-0.09091	4.342	0.456	0.7618	treatmentDRB	RNF34	H7BYJ1;Q969K3;A0A087WTM5	FALSE	0.341	Full model
2014	0.4942	4.029	0.118	0.4545	treatmentDRB	RNF6;DKFZp686P0776	A0A024RDP2;Q9Y252;Q68DX6	FALSE	0.9282	Full model
2015	-0.484	4.813	0.06227	0.3456	treatmentDRB	SH3RF1	Q7Z6J0	FALSE	1.206	Full model
2016	-0.2213	4.447	0.2935	0.6583	treatmentDRB	SHPRH	A0A0D9SFM0;Q149N8;K4DI94	FALSE	0.5324	Full model
2017	-0.07767	5.956	0.1944	0.5536	treatmentDRB	SMURF2	Q9HAU4;J3QQM4	FALSE	0.7112	Full model
2018	0.1778	4.556	0.3472	0.6967	treatmentDRB	SYVN1	E9PK19;Q86TM6;E9PN88;B3KX82;H0YCR6;E9PMA1	FALSE	0.4594	Full model
2019	-0.006013	4.62	0.9666	0.9879	treatmentDRB	TRAF7	D3DU86;B3KQY7;Q6Q0C0	FALSE	0.01475	Full model
2020	-0.1909	4.916	0.09866	0.4209	treatmentDRB	TRIM11	Q96F44;R4GMV1	FALSE	1.006	Full model
2021	0.1873	4.011	0.3989	0.7269	treatmentDRB	RFP2;TRIM13	A0A184AP76;A0A024RDU3;O60858;X6R9U5	FALSE	0.3991	Full model
2022	-0.09332	5.485	0.3385	0.6944	treatmentDRB	TRIM21	P19474	FALSE	0.4704	Full model
2023	0.2858	5.342	0.001488	0.06293	treatmentDRB	TRIM22	A0A348GSH8;Q8IYM9;B4DVR0;D3DQT1;D3DQT0;A8K319;B4DQA9;C9JWC5;B4DQS5;Q4A1P5	FALSE	2.828	Full model
2024	-0.2386	5.867	0.03003	0.2549	treatmentDRB	TRIM23	A8K9U9;P36406	FALSE	1.522	Full model
2025	-0.07741	5.594	0.3985	0.7265	treatmentDRB	TRIM32	Q13049;A0A024R843	FALSE	0.3996	Full model
2026	0.05561	5.932	0.4391	0.7498	treatmentDRB	TRIM33	A0A024R0F6;Q9UPN9;H0Y612	FALSE	0.3575	Full model
2029	0.007247	4.963	0.9574	0.9868	treatmentDRB	TRIM38;DKFZp686F23130	Q59EA5;A0A024QZY4;O00635;Q6MZQ5	FALSE	0.01892	Full model
2030	0.2247	5.056	0.2481	0.6145	treatmentDRB	TRIM4	B4DEC5;B3KS62;Q9C037;H7C0Q6	FALSE	0.6054	Full model
2031	-0.0537	4.449	0.7344	0.9056	treatmentDRB	TRIM41;DKFZp434N1710;DKFZp666N1710	Q8WV44;Q9NT12;H0Y9T3;Q658W3	FALSE	0.134	Full model
2032	0.1021	5.713	0.1778	0.533	treatmentDRB	TRIM56	Q9BRZ2	FALSE	0.75	Full model
2033	-0.06985	6.347	0.2208	0.5865	treatmentDRB	TRIP12	Q14669	FALSE	0.656	Full model
2034	0.2436	4.199	0.2578	0.6262	treatmentDRB	DKFZp686M0150;TTC3	Q5CZA6;P53804;B4DNH7;E9PCE7;E9PMP8;B4DSZ9	FALSE	0.5888	Full model
2035	-0.01529	5.842	0.8309	0.9407	treatmentDRB	UBR1	Q8IWV7;B4DYL2;A0A087WTJ9;A8K901	FALSE	0.08046	Full model
2036	-0.06037	5.701	0.4928	0.7863	treatmentDRB	UBR2	Q8IWV8;B4E215	FALSE	0.3073	Full model
2037	0.1732	5.077	0.1239	0.4639	treatmentDRB	UBR3	Q6ZT12;H0Y3K2	FALSE	0.9069	Full model
2038	-0.1864	6.65	0.007742	0.1477	treatmentDRB	UBR4	Q5T4S7	FALSE	2.111	Full model
2039	0.216	4.435	0.2545	0.623	treatmentDRB	UBR5	O95071	FALSE	0.5942	Full model
2040	-0.03259	6.386	0.6536	0.8704	treatmentDRB	UHRF1	A0A087WVR3;A0A087WTW0;Q96T88;A0A087WWG9	FALSE	0.1847	Full model
2041	0.06491	5.876	0.4716	0.7722	treatmentDRB	UHRF2	Q96PU4	FALSE	0.3264	Full model
2042	0.1162	5.534	0.1796	0.5342	treatmentDRB	XIAP	B2R9R2;P98170	FALSE	0.7457	Full model
2043	0.002994	4.94	0.9802	0.9923	treatmentDRB	ZFP91-CNTF;hCG_2042749;ZFP91	A0A0A6YYC7;A0A024R4Z4;A0A024R4Z1;Q96JP5	FALSE	0.008706	Full model
2044	-0.04321	4.022	0.8797	0.9615	treatmentDRB	ZNRF1	H3BRB6;B4DG67;Q8ND25;J3KTB9	FALSE	0.05567	Full model
2045	0.07397	4.159	0.7394	0.9084	treatmentDRB	SIAH1;SIAH2	B5BU17;B2R9P2;B3KSZ2;Q8IUQ4;H3BU09;Q53ES4;O43255	FALSE	0.1311	Full model
2046	0.02932	4.628	0.8628	0.9546	treatmentDRB	WWP2	A0A024R711;O00308;B4DIN7;B4DHF6	FALSE	0.06409	Full model
2047	0.03855	3.851	0.8991	0.9706	treatmentDRB	TRIM25	Q14258;A0A3B3IUA7	FALSE	0.04617	Full model
2048	-0.03443	6.342	0.5134	0.7987	treatmentDRB	UFL1	O94874	FALSE	0.2896	Full model
2049	0.01692	6.995	0.7969	0.9281	treatmentDRB	EEA1	Q15075;A8K7J3	FALSE	0.09858	Full model
2050	-0.4799	4.11	0.08985	0.404	treatmentDRB	EGR1;Egr-1	Q546S1;A0A089VKS7;P18146	FALSE	1.046	Full model
2051	-0.1052	5.236	0.2593	0.6274	treatmentDRB	EML1	F8W717;B7Z650;A0A3B3IU69;O00423;B3KXA3	FALSE	0.5862	Full model
2052	0.02921	4.283	0.9119	0.9748	treatmentDRB	EML2	K7EIK7;O95834;K7EII6;K7EKG3;A0A0C4DGQ7;B7Z918;C9JRL6;B7Z872	FALSE	0.04004	Full model
2053	0.06097	5.422	0.3738	0.7146	treatmentDRB	EML3	B7WPE2;Q32P44;H0Y3M3;B4DL97;G3V195;G3V1D0	FALSE	0.4274	Full model
2054	-0.09706	5.811	0.1825	0.5379	treatmentDRB	EML4;EML4-ALK variant 7;EML4-ALK;EML4-ALK variant 6	Q9HC35;A6P4V4;B6EXY3;C1PHA1;J7MA22;A6P4T4;C1PHA0	FALSE	0.7388	Full model
2055	-0.1378	5.083	0.3381	0.6944	treatmentDRB	EVI5	O60447	FALSE	0.471	Full model
2056	-0.5799	4.502	0.001669	0.06526	treatmentDRB	ENC1	Q96L69;Q53XS2;O14682	FALSE	2.778	Full model
2057	-0.1726	4.33	0.3023	0.6639	treatmentDRB	ENTPD4	B4DU21;Q8NE73;Q9Y227	FALSE	0.5195	Full model
2058	0.2212	4.463	0.3052	0.6665	treatmentDRB	ENTPD6	H0Y5X0;Q5QPJ4;Q5QPJ7;Q5QPI7;Q5QPJ6;Q5QPJ3;H0Y6Q1;H0Y473;B4DT27;B4DYE7;Q5QPI9;B4DDM7;B4E1D1;B4DNK6;O75354	FALSE	0.5155	Full model
2059	0.7906	3.682	0.07491	0.3737	treatmentDRB	ENTPD7	Q9NQZ7	FALSE	1.125	Full model
2060	0.09253	5.805	0.1459	0.4941	treatmentDRB	ENPP1	P22413;B2RBY8	FALSE	0.8359	Full model
2061	-0.1138	5.406	0.4778	0.7757	treatmentDRB	ENPP2	B4DJD3;E5RIA2;E7EUF1;Q13822	FALSE	0.3207	Full model
2062	-0.02635	6.142	0.593	0.8397	treatmentDRB	EPG5	Q9HCE0	FALSE	0.2269	Full model
2063	-0.06335	5.876	0.3807	0.7199	treatmentDRB	EFHD2	A0A024QZ77;Q96C19	FALSE	0.4194	Full model
[truncated: 28,910 more rows]
