# Supplementary material for: RNA polymerase II promotes the organization of chromatin following DNA replication
Source: EMBO Rep. 2024 Feb 12;25(3):1387–414. doi: 10.1038/s44319-024-00085-x (PMC10933433; doi:10.1038/s44319-024-00085-x)
Supplement: Supplementary file 6 — Dataset EV6 [file 44319_2024_85_MOESM6_ESM.xlsx]

## Sheet: Total and nascent chromatin
Dataset EV6. Histone modifications identified in 3 experiments by iPOND in TIG3-cells. The average percentages and standard deviation are shown.
Peptide	Nascent chromatin average						Nascent chromatin SD
TKQTAR(H3_3_8)	DMSO 0	DMSO +2h	TPL 0	TPL +2h	DRB 0	DRB +2h	DMSO 0	DMSO +2h	TPL 0	TPL +2h	DRB 0	DRB +2h
H3_3_8 unmod	92.5515	92.6047	93.2947	94.822	92.9775	93.9159	4.65182	4.63885	3.80796	3.82161	3.69861	3.68005
H3_3_8 K4me1	7.12437	7.12073	6.51553	4.98817	6.81553	5.88097	4.44121	4.56678	3.65594	3.78544	3.55115	3.67297
H3_3_8 K4me2	0.180733	0.183267	0.1073	0.140567	0.11	0.166033	0.0376947	0.0223724	0.0808098	0.0417316	0.0789815	0.035831
H3_3_8 K4me3	0.0723667	0.0537	0.0237333	0.0086	0.0326333	0.00223333	0.0875911	0.0243982	0.0328801	0.00575587	0.0240386	0.00195533
H3_3_8 K4ac	0.0710333	0.0376	0.0587333	0.0406	0.0644	0.0348333	0.090606	0.0623538	0.099046	0.0609842	0.0827932	0.0420184
KSTGGKAPR(H3_9_17)	0	0	0	0	0	0	0	0	0	0	0	0
H3_9_17 unmod	24.6272	21.5286	32.4828	17.4705	23.9815	24.2216	11.8156	8.48327	5.01509	4.80372	3.83205	5.54672
H3_9_17 K9me1	20.0116	18.5635	14.9438	15.5385	11.5348	9.02757	5.06523	4.30056	2.73927	4.23094	1.63715	8.14458
H3_9_17 K9me2	17.6109	9.7458	15.1721	11.9269	20.1571	11.0947	5.94762	8.07678	6.65562	10.4457	12.9566	12.5188
H3_9_17 K9me3	9.39917	11.2834	13.2414	19.7084	18.3911	18.2648	3.66467	1.34166	5.53419	4.75129	1.49058	7.38937
H3_9_17 K9ac	0.9536	0.8441	0.8981	0.9382	0.693633	0.552467	0.683311	0.55716	0.372251	0.475122	0.292231	0.533751
H3_9_17 K14ac	14.4625	19.6819	9.09883	15.215	8.8187	16.8999	5.31423	5.21103	1.90112	2.70676	0.769019	5.50788
H3_9_17 K9me1K14ac	6.7651	9.45357	4.83167	7.84017	5.17453	9.76953	1.57952	1.8062	0.755831	0.296815	0.897182	2.43861
H3_9_17 K9me2K14ac	2.07003	4.03287	5.69887	5.9311	6.89657	5.12017	1.53709	2.71018	4.85823	3.05436	5.83958	3.74858
H3_9_17 K9me3K14ac	3.4869	4.05777	2.8588	4.87323	3.1789	4.31033	2.68432	1.70177	1.11028	2.29302	0.879293	1.40579
H3_9_17 K9acK14ac	0.380667	0.695067	0.4029	0.4718	0.435067	0.624567	0.110144	0.351461	0.189236	0.105105	0.367536	0.139687
KSTGGKAPR(H3_9_17)	0	0	0	0	0	0	0	0	0	0	0	0
H3_9_17 S10ph	0.0209667	0.018	0.0241	0.0645333	0.0266	0.0402333	0.032174	0.0281587	0.0367636	0.109531	0.0417544	0.0461253
H3_9_17 K9me1S10ph	0.00123333	0.000333333	0.00523333	0.0003	0.589833	0.00266667	0.00106927	0.000305505	0.00707413	0.000519615	1.02006	0.0037072
H3_9_17 K9me2S10ph	0.0019	0.00143333	0.0401	0.000266667	0.000666667	0.00956667	0.00212838	0.00205508	0.0685048	0.00046188	0.000585947	0.015627
H3_9_17 K9me3S10ph	0.194167	0.0874	0.260967	0.000333333	0.0916	0.0343	0.172778	0.105172	0.304172	0.000416333	0.0916007	0.0322098
H3_9_17 K9acS10ph	0	0.0003	0.000333333	0	0	0	0	0.0003	0.000493288	0	0	0
H3_9_17 S10phK14ac	0.0001	0.000466667	0.000566667	0.000133333	0.0009	0.0002	0.000173205	0.000251661	0.000635085	0.00023094	0.00155885	0.0002
H3_9_17 K9me1S10phK14ac	0.00206667	0.00463333	0.00866667	0.0153333	0.0134333	0.0115	0.00246847	0.00759627	0.0141539	0.0265581	0.015119	0.0199186
H3_9_17 K9me2S10phK14ac	0.00586667	0.0003	0.0299	0.00523333	0.009	0.0123333	0.0087306	0.00043589	0.0289083	0.0090644	0.0155019	0.0116937
H3_9_17 K9me3S10phK14ac	0.000666667	0.0001	0.000466667	0	0.000166667	0.0031	0.00061101	0.000173205	0.000568624	0	0.000208167	0.00528299
H3_9_17 K9acS10phK14ac	0.00543333	0.000466667	0.000433333	0.0001	0.00586667	0.0003	0.00767876	0.000416333	0.00051316	0.000173205	0.00964642	0.000360555
KQLATKAAR(H3_18_26)	0	0	0	0	0	0	0	0	0	0	0	0
H3_18_26 unmod	78.0933	62.7445	78.1217	65.3578	74.0426	58.2019	7.02803	11.3768	2.26153	1.94417	6.8061	5.88989
H3_18_26 K23me1	0.0443333	0.0911	0.0299333	0.0556667	0.106367	0.1755	0.0697121	0.0743745	0.0433885	0.0835389	0.140919	0.143091
H3_18_26 K18me1	0.0334	0.1151	0.038	0.113833	0.0837	0.0925333	0.0477456	0.0923936	0.0522616	0.143678	0.10976	0.103557
H3_18_26 K18me1K23me1	0.0574667	0.0847667	0.0853667	0.0802333	0.2574	0.0592	0.0893446	0.136982	0.147859	0.0706442	0.44583	0.102537
H3_18_26 K18ac	3.34297	2.07783	2.9999	1.4162	2.65093	2.00577	0.732086	0.223576	0.726279	0.159316	0.152554	0.537954
H3_18_26 K23ac	16.305	31.5828	16.5339	30.8308	21.0982	36.997	5.37622	9.16224	0.79515	2.18662	6.7951	4.99151
H3_18_26 K18acK23ac	2.1235	3.30397	2.19113	2.14553	1.76083	2.46813	1.07625	1.89432	1.40959	1.17555	0.471503	1.15672
KSAPATGGVKKPHR(H3_27_40)	0	0	0	0	0	0	0	0	0	0	0	0
H3_27_40 unmod	49.1569	34.1056	46.6548	39.0777	46.6913	31.764	6.62347	5.19059	6.25281	7.78752	13.3226	6.64459
H3_27_40 K36me1	2.9491	4.81863	2.85313	5.28337	3.07027	6.33617	1.30479	1.73869	2.50535	0.945231	1.48584	1.74332
H3_27_40 K27me1	8.16433	13.9431	9.42857	11.3605	4.59893	12.0834	1.09301	0.534001	1.29871	2.90554	3.73266	3.05335
H3_27_40 K27me2	12.7984	17.6679	14.9737	18.3491	19.276	20.6303	2.81677	2.05819	3.18143	2.05192	4.98326	2.83181
H3_27_40 K36me2	2.0659	4.9748	2.47537	4.13813	2.32853	4.63493	0.0915198	0.847106	0.793558	0.582441	0.775034	0.1795
H3_27_40 K27me3	4.17587	4.4115	4.0707	4.19563	5.22157	5.38517	0.387416	0.214413	0.113058	0.175396	0.940669	0.753031
H3_27_40 K36me3	3.25803	3.76863	3.18273	2.81683	3.26833	2.28293	0.599628	0.359368	0.314481	0.60217	0.643988	1.03888
H3_27_40 K27me2K36me1	3.65543	3.554	3.9134	2.64007	3.53573	2.3897	0.637214	0.150092	0.313574	1.44338	1.36158	1.20639
H3_27_40 K27me1K36me2	3.5504	3.26193	3.198	3.20197	2.9256	5.17757	0.671856	0.342994	0.593548	0.598188	2.54484	0.166159
H3_27_40 K27me1K36me1	1.60453	3.04023	1.9729	2.48933	0.7844	1.62277	0.425414	0.3553	0.318111	0.425116	1.05404	1.56821
H3_27_40 K27me3K36me1	1.77387	1.53763	1.7579	1.48087	1.19517	1.27283	0.215352	0.414816	0.1218	0.254549	1.05313	0.300103
H3_27_40 K27me1K36me3	1.28793	0.8337	0.9755	0.495033	0.7901	1.0561	0.178369	0.328685	0.266452	0.348798	0.724736	0.159685
H3_27_40 K27me2K36me2	4.50343	3.68087	4.11557	4.0479	5.6405	4.5019	1.71468	1.52829	1.4491	0.750656	0.898319	1.70416
H3_27_40 K27me3K36me2	0.678733	0.203433	0.194967	0.263	0.394033	0.7548	1.1756	0.352357	0.337692	0.455529	0.682486	0.507976
H3_27_40 K27ac	0.368867	0.186233	0.2294	0.1582	0.2485	0.104033	0.156515	0.107817	0.0640255	0.137169	0.21246	0.180191
KSAPATGGVKKPHR(H3_27_40)	0	0	0	0	0	0	0	0	0	0	0	0
H3_27_40 S28ph	0.000766667	0.00896667	0.0026	0	0.0012	0.00196667	0.00132791	0.00512282	0.0027074	0	0.00111355	0.00217332
H3_27_40 K27me1S28ph	0	0	0	0	0.0111	0	0	0	0	0	0.0116889	0
H3_27_40 K27me2S28ph	0.0075	0.0006	0.0008	0.00156667	0.0179667	0.000733333	0.0129904	0.00103923	0.00138564	0.00271355	0.0129001	0.000665833
H3_27_40 K27me3S28ph	0	0.00226667	0	0.000933333	0.000833333	0.000666667	0	0.00325781	0	0.00161658	0.00144338	0.00061101
KSAPSTGGVKKPHR(H33_27_40)	0	0	0	0	0	0	0	0	0	0	0	0
H33_27_40 unmod	39.5339	28.4579	50.7967	16.4193	28.69	32.4839	27.4164	31.9712	18.9997	10.8694	4.00145	26.0726
H33_27_40 K36me1	0.0838333	1.22063	0.4339	3.92353	3.51903	3.08213	0.144857	2.1142	0.230744	5.65825	3.04865	5.33841
H33_27_40 K27me1	0.194267	0.679367	0.487667	12.2653	1.4404	2.21167	0.21646	0.596545	0.262716	17.2716	1.35147	2.65404
H33_27_40 K27me2	7.26113	12.1139	10.0247	19.6047	10.6512	8.13777	9.47882	19.1212	8.93714	21.9475	10.4436	11.3435
H33_27_40 K36me2	4.73283	27.0501	7.29533	6.7421	13.1203	6.55667	7.35391	26.2095	5.98709	6.38524	6.95465	2.77822
H33_27_40 K27me3	0.218567	0.0204667	1.7489	0.668433	0.4672	5.6085	0.287916	0.0354493	2.63593	0.867383	0.622519	9.31902
H33_27_40 K36me3	4.49157	6.90737	4.81877	2.07687	4.8438	3.9553	4.64991	7.77421	2.84302	1.88192	4.20668	3.43105
H33_27_40 K27me2K36me1	5.76177	4.77407	7.66783	1.3316	6.6638	5.22013	5.26991	6.03541	5.39578	1.866	5.80961	4.75435
H33_27_40 K27me1K36me2	10.1672	13.1742	5.45807	1.18487	5.23097	17.9291	12.765	18.1749	5.3747	1.53752	4.63289	19.6742
H33_27_40 K27me1K36me1	0	0	0.0561333	0	0.0563333	0.985667	0	0	0.0972258	0	0.0975722	1.70722
H33_27_40 K27me3K36me1	0.110133	0.0393	0.0888333	0	0.565667	0.396967	0.190757	0.0680696	0.0866403	0	0.901012	0.540865
H33_27_40 K27me1K36me3	0.504567	0	1.8907	0	0.798733	0.7846	0.620291	0	3.27479	0	1.12121	1.01566
H33_27_40 K27me2K36me2	4.5737	1.26363	1.87507	3.47833	3.81053	3.76567	7.92188	2.18868	3.24771	6.02465	6.60004	5.87187
H33_27_40 K27me3K36me2	0.4807	0	0	0	0	0.460767	0.832597	0	0	0	0	0.798071
H33_27_40 K27ac	11.0136	3.65693	6.40483	31.6256	2.99173	0.0240667	18.3758	5.72771	9.42169	53.9514	4.62847	0.0416847
KSAPSTGGVKKPHR(H33_27_40)	0	0	0	0	0	0	0	0	0	0	0	0
H33_27_40 S28ph	0.6287	0.146567	0.382067	0.205867	0.305167	0.0169	1.08894	0.253861	0.609023	0.356572	0.375785	0.0292717
H33_27_40 K27me1S28ph	10.0848	0.0981333	0.1363	0.277333	4.60777	0.0154333	17.117	0.169972	0.135852	0.386175	7.98089	0.0267313
H33_27_40 K27me2S28ph	0.0520333	0.0907667	0.0592333	0.0376	3.14687	1.23007	0.0451183	0.157212	0.102595	0.0651251	5.41368	2.04591
H33_27_40 K27me3S28ph	0.106667	0.306667	0.375033	0.158633	9.09057	7.13467	0.184752	0.531162	0.649577	0.274761	15.5023	11.7563
YRPGTVALR(H3_41_49)	0	0	0	0	0	0	0	0	0	0	0	0
H3_41_49 unmod	99.9729	99.9726	99.9765	99.994	99.9759	99.9781	0.036287	0.0380605	0.0293515	0.00565007	0.0336144	0.0294171
H3_41_49 Y41ph	0.0270667	0.0273667	0.0235	0.00603333	0.0241	0.0219333	0.036287	0.0380605	0.0293515	0.00565007	0.0336144	0.0294171
YQKSTELLIR(H3_54_63)	0	0	0	0	0	0	0	0	0	0	0	0
H3_54_63 unmod	89.5543	97.2012	98.0885	94.5904	85.6207	80.8374	18.0314	4.663	2.89893	9.35977	24.8474	33.1666
H3_54_63 K56me1	7.99207	0.0677	0.125667	4.77637	3.4723	0	13.8266	0.11726	0.149912	8.27291	6.00416	0
H3_54_63 K56me2	2.4376	0.412567	1.75237	0.6294	5.4102	1.17877	4.21876	0.704909	3.03519	1.09015	9.32251	2.01783
H3_54_63 K56me3	0.0160667	0	0.0150333	0.0038	0	16.0358	0.0278283	0	0.0224994	0.00658179	0	27.7748
H3_54_63 K56ac	0	2.31853	0.0183667	0	5.4968	1.94807	0	4.01582	0.031812	0	9.52074	3.37415
EIAQDFKTDLR(H3_73_83)	0	0	0	0	0	0	0	0	0	0	0	0
H3_73_83 unmod	60.0389	57.0806	53.0132	64.2026	55.3859	67.7863	50.5218	47.6217	43.6817	51.0593	43.5264	51.7534
H3_73_83 K79me1	2.20753	3.4107	14.4747	1.787	7.66937	1.5173	1.62282	0.333528	21.5906	0.638411	9.73737	1.69947
H3_73_83 K79me2	25.2672	17.9257	15.6751	9.28007	21.5512	9.67173	30.7694	15.5573	24.4837	9.30621	23.2497	16.707
H3_73_83 K79me3	12.3169	21.1699	15.0395	21.387	9.9002	0.166567	21.3335	36.5633	26.0416	37.0335	17.0401	0.276637
H3_73_83 K79ac	0.169533	0.4131	1.7975	3.3432	5.49333	20.8581	0.161972	0.496106	2.57156	5.4271	8.45314	36.0723
VTIMPKDIQLAR(H3_117_128)	0	0	0	0	0	0	0	0	0	0	0	0
H3_117_128 unmod	94.1548	96.9325	99.6172	99.7395	99.3854	81.0144	10.1242	5.26795	0.567278	0.330219	1.04435	32.0573
H3_117_128 K122ac	5.84523	3.06747	0.382767	0.260467	0.614567	18.9856	10.1242	5.26795	0.567278	0.330219	1.04435	32.0573
GKGGKGLGKGGAKR(H4_4_17)	0	0	0	0	0	0	0	0	0	0	0	0
H4_4_17 unmod	63.756	69.4377	67.7919	70.3658	58.0154	61.3951	8.6896	6.23798	13.4621	7.10254	5.01092	1.46331
H4_4_17 K5ac	3.32317	1.38353	2.411	1.33987	4.779	2.3468	3.95458	1.53099	3.14233	1.12964	0.797481	0.211744
H4_4_17 K8ac	2.23137	2.4745	1.741	3.04987	5.93677	4.85883	0.668041	0.53191	0.942502	1.10149	3.00152	1.77858
H4_4_17 K12ac	3.41617	2.19647	3.5422	1.80387	6.62233	3.4869	3.62955	1.74964	1.97681	0.214778	1.35649	0.258419
H4_4_17 K16ac	8.9796	15.6441	8.94553	18.6229	17.4115	23.2553	0.885534	3.64837	3.56144	4.30587	2.36704	1.50734
H4_4_17 K5acK8ac	0.6335	0.370633	0.592933	0.434167	0.342633	0.484533	0.513235	0.513744	0.518648	0.462108	0.592246	0.83915
H4_4_17 K5acK12ac	5.74513	0.5009	5.27737	0.0929333	2.72553	0.0647667	0.754223	0.297869	2.16514	0.0213968	4.69403	0.0560914
H4_4_17 K5acK16ac	2.8545	0.941	1.2658	0.0821333	0.3059	0.310167	1.61557	1.31953	1.22909	0.0690973	0.344913	0.334854
H4_4_17 K8acK12ac	0.608667	0.3967	0.474367	0.295867	0.258967	0.2617	0.224853	0.507674	0.270135	0.386258	0.42631	0.322367
H4_4_17 K8acK16ac	2.13657	1.31347	1.98897	0.682133	0.880033	1.11943	1.07247	1.08234	1.3398	0.216582	0.737815	1.35163
H4_4_17 K12acK16ac	2.6453	2.17677	2.56193	0.784333	1.40443	0.885033	0.0654271	1.14274	0.876853	0.302568	2.32946	0.669676
H4_4_17 K5acK8acK12ac	1.0758	0.477067	0.886667	0.413733	0.291233	0.1782	0.28296	0.0335561	0.0619069	0.0106927	0.504431	0.286598
H4_4_17 K5acK8acK16ac	0.271633	0.4176	0.375767	0.220867	0.1871	0.3261	0.0960441	0.0404063	0.164726	0.103134	0.324067	0.298719
H4_4_17 K5acK12acK16ac	0.704367	0.443667	0.405567	0.200167	0.317967	0.1838	0.0651934	0.342725	0.401173	0.259357	0.550734	0.318351
H4_4_17 K8acK12acK16ac	1.51073	1.57593	1.46873	1.48353	0.376167	0.567067	0.677417	0.0856271	0.352153	0.40291	0.65154	0.940499
H4_4_17 K5acK8acK12acK16ac	0.107333	0.250033	0.270333	0.127767	0.145067	0.276133	0.17562	0.254386	0.103289	0.21128	0.244796	0.302917
KVLR(H4_20_23)	0	0	0	0	0	0	0	0	0	0	0	0
H4_20_23 unmod	88.5453	81.6065	82.2287	79.6046	74.1847	67.128	4.29174	6.73384	8.45815	5.56118	12.0932	3.92269
H4_20_23 K20me1	9.57747	15.1177	13.8239	16.2912	15.438	27.3493	2.77185	5.84246	8.37443	5.63183	13.4095	2.60892
H4_20_23 K20me2	1.57817	2.7421	3.16603	3.7508	9.50933	4.72213	1.36675	0.915816	0.319419	1.00206	4.31976	1.39908
H4_20_23 K20me3	0.288367	0.5239	0.5644	0.3484	0.2249	0.6892	0.204503	0.122915	0.0543313	0.139051	0.387721	0.260425
H4_20_23 K20ac	0.0106333	0.00973333	0.216967	0.00496667	0.643	0.1114	0.0121657	0.0103838	0.165112	0.00430387	0.299632	0.0755175
DNIQGITKPAIR(H4_24_35)	0	0	0	0	0	0	0	0	0	0	0	0
H4_24_35 unmod	100	100	100	100	100	100	0	0	0	0	0	0
RGGVKR(H4_40_45)	0	0	0	0	0	0	0	0	0	0	0	0
H4_40_45 unmod	99.9997	99.9975	99.9977	99.999	99.9922	99.9986	0.000305505	0.0016773	0.0006245	0.000665833	0.00641561	0.00119304
H4_40_45 K44ac	0.000266667	0.00253333	0.0023	0.00103333	0.0078	0.00136667	0.000305505	0.0016773	0.0006245	0.000665833	0.00641561	0.00119304
KTVTAMDVVYALKR(H4_79_92)	0	0	0	0	0	0	0	0	0	0	0	0
H4_79_92 unmod	100	100	100	100	100	100	0	0	0	0	0	0
unmod(H1_1_35)	0	0	0	0	0	0	0	0	0	0	0	0
H1_1_35 H12.SETAPAAPAAAPPAEKAPVKKKAAKKAGGTPR	4.03927	2.0564	8.34473	3.8849	3.46953	5.64413	6.99622	3.56179	14.4535	6.72884	6.00941	9.77593
H1_1_35 H13.SETAPLAPTIPAPAEKTPVKKKAKKAGATAGKR	45.8932	21.6265	10.5008	61.5765	43.8284	46.8896	40.1848	18.659	7.92517	33.4937	49.3158	22.8806
H1_1_35 H14.SETAPAAPAAPAPAEKTPVKKKAR	17.1663	47.3676	19.5829	9.08457	22.36	1.07473	29.7328	44.7464	33.9186	11.622	38.7286	1.86149
H1_1_35 H15.SETAPAETATPAPVEKSPAKKKATKKAAGAGAAKR	32.9012	28.9494	61.5715	25.4541	30.3421	46.3915	12.9107	27.0956	40.5502	22.994	40.3674	15.4857
unmod(H1_54_81)	0	0	0	0	0	0	0	0	0	0	0	0
H1_54_81 H11.GGVSLAALKKALAAAGYDVEKNNSR	22.7878	12.2594	11.0117	2.99807	7.75933	7.33667	21.1655	11.9693	9.96569	2.36873	7.98346	11.96
H1_54_81 H1v234.SGVSLAALKKALAAAGYDVEKNNSR	31.1962	47.881	48.0453	40.2554	40.6216	44.6832	21.782	6.5308	18.5961	16.4348	22.9454	3.03785
H1_54_81 H15.NGLSLAALKKALAAGGYDVEKNNSR	39.2171	32.2717	38.9903	36.2637	48.2104	39.147	22.5269	7.49859	22.7252	20.8658	30.7867	24.541
H1_54_81 H1T.VGMSLVALKKALAAAGYDVEKNNSR	6.799	7.58783	1.95273	20.4828	3.40873	8.83307	11.5409	12.8195	2.76481	35.4773	5.6923	15.2069
KGNYAER(H2A1_36_42)	0	0	0	0	0	0	0	0	0	0	0	0
H2A1_36_42 unmod	99.992	99.972	99.9944	99.9914	99.9937	99.952	0.00652712	0.042954	0.00327872	0.0107296	0.00505404	0.0788407
H2A1_36_42 K36ac	0.00796667	0.0280333	0.0056	0.00863333	0.00626667	0.0479667	0.00652712	0.042954	0.00327872	0.0107296	0.00505404	0.0788407
KGNYSER(H2A3_36_42)	0	0	0	0	0	0	0	0	0	0	0	0
H2A3_36_42 unmod	98.6652	99.7317	99.9444	99.848	99.7761	99.999	2.21398	0.349636	0.0535922	0.227276	0.258341	0.00173205
H2A3_36_42 K36ac	1.33483	0.2683	0.0556333	0.151967	0.2239	0.001	2.21398	0.349636	0.0535922	0.227276	0.258341	0.00173205
KGHYAER(H2AX_36_42)	0	0	0	0	0	0	0	0	0	0	0	0
H2AX_36_42 unmod	93.9369	97.2405	91.0069	95.768	92.4661	98.0997	6.06874	3.39276	5.91679	4.17771	5.9201	3.23354
H2AX_36_42 K36ac	6.0631	2.75947	8.9931	4.23197	7.53387	1.90033	6.06874	3.39276	5.91679	4.17771	5.9201	3.23354
GKQGGKAR(H2A1_4_11)	0	0	0	0	0	0	0	0	0	0	0	0
H2A1_4_11 unmod	89.0356	87.9464	89.9772	91.9005	91.3291	92.154	4.71239	3.0919	3.45465	1.19639	2.99507	3.78219
H2A1_4_11 K5ac	3.11233	4.57587	2.6817	2.59597	2.1846	2.17527	1.33922	0.819847	0.537095	0.752669	1.07619	1.57496
H2A1_4_11 K9ac	5.304	4.6051	4.32893	3.58833	3.73923	2.36707	1.94987	1.42576	1.25854	0.61578	1.15363	1.32532
H2A1_4_11 K5acK9ac	1.67133	1.89703	1.4908	1.90547	1.33083	2.37303	0.955362	0.603267	0.390121	0.360501	0.237681	0.890253
H2A1_4_11 K9me1	0.212267	0.1823	0.2432	0.00376667	0.243667	0.0866	0.115032	0.159821	0.204977	0.00643765	0.374967	0.143886
H2A1_4_11 K5me1	0.664433	0.793367	1.27823	0.0059	1.17263	0.844	0.610553	0.792229	1.57409	0.00634586	1.8175	1.27605
GKQGGKVR(H2AJ_4_11)	0	0	0	0	0	0	0	0	0	0	0	0
H2AJ_4_11 unmod	5.21457	4.8336	5.48723	3.21487	6.56283	0.995867	3.53584	3.37565	4.67335	2.10661	6.26288	0.412212
H2AJ_4_11 K5ac	0.0262667	0.0354	0.00263333	0.00763333	0.0600333	0.3106	0.0440232	0.0248815	0.00190088	0.0020502	0.0497825	0.27443
H2AJ_4_11 K9ac	0.5984	0.7093	1.14627	0.442867	1.1809	0.743833	0.531729	0.715613	1.36919	0.389312	1.32176	0.653658
H2AJ_4_11 K5acK9ac	86.2905	87.0381	86.2796	90.6426	87.3624	89.8133	7.36166	8.60385	10.1205	5.73156	13.5106	7.11299
H2AJ_4_11 K9me1	5.45773	6.89743	4.65597	2.80353	2.6731	2.1239	1.90396	4.33732	2.5837	1.76758	2.78603	3.65525
H2AJ_4_11 K5me1	2.41247	0.486133	2.42827	2.88847	2.16077	6.01253	3.47608	0.211047	3.38707	2.30783	3.67343	8.08896
GKTGGKAR(H2AX_4_11)	0	0	0	0	0	0	0	0	0	0	0	0
H2AX_4_11 unmod	14.6965	10.8796	14.2642	16.9274	26.7598	27.7843	8.24389	2.81172	4.25993	11.9066	21.7173	17.3353
H2AX_4_11 K5ac	0.623267	0.372267	0.7925	2.4515	1.1061	7.21383	0.219264	0.296791	0.53432	2.85929	1.25777	3.67324
H2AX_4_11 K9ac	11.0609	1.03193	11.2094	8.18453	0.5452	6.40383	15.8858	0.653411	13.9731	10.6878	0.74161	4.126
H2AX_4_11 K5acK9ac	16.2316	1.6835	1.6696	2.11673	7.31283	6.01717	26.475	1.81453	2.29493	2.22364	8.73099	4.34185
H2AX_4_11 K9me1	27.5168	56.2177	29.8729	34.643	25.549	22.2359	24.7158	19.0117	12.4244	13.6336	16.1882	20.2364
H2AX_4_11 K5me1	29.8709	29.815	42.1914	35.6769	38.7271	30.3449	25.8028	18.8851	8.39704	14.2041	19.5283	9.6494
SGRGKQGGKAR(H2A1_1_11)	0	0	0	0	0	0	0	0	0	0	0	0
H2A1_1_11 unmod	0.342033	1.26547	0.348567	1.40753	1.51863	1.83303	0.14949	1.39442	0.097719	0.801115	1.86021	0.804198
H2A1_1_11 S1ac	4.97573	0.900467	14.0238	2.65467	19.9706	3.80213	7.48273	1.07005	16.0248	2.04257	23.9471	2.54467
H2A1_1_11 K5ac	94.6822	97.834	85.6276	95.9378	78.5107	94.3648	7.36663	2.45994	16.0551	2.83627	23.2973	2.30014
AGGKAGKDSGKAKAKAVSR(H2AV_1_19)	0	0	0	0	0	0	0	0	0	0	0	0
H2AV_1_19 unmod	8.92373	64.5224	36.1906	53.1209	23.8015	80.0077	4.28969	30.4188	33.1158	36.933	29.8757	12.5587
H2AV_1_19 K4ac	4.19333	0	1.33073	0	0	0	6.81016	0	2.3049	0	0	0
H2AV_1_19 K7ac	0	0	1.04127	0	0	0	0	0	1.80353	0	0	0
H2AV_1_19 K11ac	0	0	0.134167	0	0	0	0	0	0.232383	0	0	0
H2AV_1_19 K15ac	3.94847	0	1.07793	0	0	0	6.494	0	1.86704	0	0	0
H2AV_1_19 K4acK7ac	0.414167	0	1.6341	0.0490333	0.397767	0	0.532477	0	2.83034	0.0849282	0.374471	0
H2AV_1_19 K4acK11ac	0	0.250367	0	0.0343667	0.089	0	0	0.433648	0	0.0595248	0.154153	0
H2AV_1_19 K4acK15ac	7.265	0.3863	4.5573	0.0633333	5.07937	3.99903	12.5833	0.669091	7.89348	0.109697	8.79772	6.92653
H2AV_1_19 K7acK11ac	0.355633	1.6372	0.3876	0	4.7431	0	0.458274	2.83571	0.671343	0	7.18279	0
H2AV_1_19 K7acK15ac	0.0394333	7.30477	2.05893	0	1.6958	0.0789333	0.0420005	12.5628	3.56618	0	2.93721	0.136717
H2AV_1_19 K11acK15ac	18.7063	9.53997	6.53393	0.0607	7.96187	0.0577	31.7539	14.7543	11.3171	0.105135	10.9384	0.0999393
H2AV_1_19 K7acK11acK15ac	2.31273	1.93383	3.24633	12.9329	39.5974	4.84863	4.00577	1.71181	4.97916	11.7525	34.7278	4.83878
H2AV_1_19 K4acK11acK15ac	0	0.0017	0.780333	0.00663333	0.0161	0.670233	0	0.00294449	1.35158	0.0114893	0.027886	1.16088
H2AV_1_19 K4acK7acK15ac	0.227133	1.11597	4.8599	1.03533	0.499133	0.817033	0.393406	1.93291	8.41759	1.77406	0.697763	1.41514
H2AV_1_19 K4acK7acK11ac	0.0279	6.29247	2.798	19.3839	16.1191	7.6402	0.0483242	9.0382	4.84628	31.3627	15.2125	6.64818
H2AV_1_19 K4acK7acK11acK15ac	53.5862	7.01503	33.3689	13.313	0	1.88043	47.2957	12.1504	45.3392	23.0587	0	3.25701
AGGKAGKDSGKAKTKAVSR(H2AZ_1_19)	0	0	0	0	0	0	0	0	0	0	0	0
H2AZ_1_19 unmod	94.3158	91.9744	98.7925	90.6466	95.8314	98.9354	8.95677	8.51435	0.912187	15.3416	4.121	0.984781
H2AZ_1_19 K4ac	0.0416667	0.4225	0.380367	1.38653	0.0232	0.0560667	0.0422101	0.55323	0.593298	1.94535	0.0401836	0.0581516
H2AZ_1_19 K7ac	0.0039	0.145267	0.0099	0.840967	0	0.0066	0.006755	0.251609	0.0171473	1.44337	0	0.0114315
H2AZ_1_19 K11ac	0.0395333	0.288267	0.00846667	0.972233	0	0.000833333	0.0684737	0.498427	0.01115	1.6503	0	0.000907377
H2AZ_1_19 K15ac	0.0556667	0.7416	0.292467	2.08743	0.0229667	0.173133	0.0745768	1.14963	0.433898	3.58116	0.0397794	0.18182
H2AZ_1_19 K4acK7ac	1.15163	0.0760333	0.113533	0.1082	0.7068	0.0175667	1.97101	0.0997986	0.180022	0.136294	1.05641	0.0288815
H2AZ_1_19 K4acK11ac	0.0123333	0.0186	0.00563333	0	0.669767	0.04	0.0207587	0.0243045	0.00975722	0	1.00576	0.0398508
H2AZ_1_19 K4acK15ac	0.845033	0.0637667	0.0764667	0.0112333	0.0763333	0.0244333	1.29901	0.110447	0.130716	0.0191975	0.0852953	0.0345043
H2AZ_1_19 K7acK11ac	0.0039	0.0143667	0	0.0490667	0.274033	0.0002	0.006755	0.0154442	0	0.084986	0.47464	0.00034641
H2AZ_1_19 K7acK15ac	1.78177	0.0497	0.242633	1.39817	1.63773	0.0832333	2.90293	0.0429493	0.411365	2.36527	2.34423	0.105877
H2AZ_1_19 K11acK15ac	1.35517	0.0711333	0.0780333	0.979867	0.0688	0.0583	2.20505	0.0374081	0.121648	1.64479	0.0920767	0.0117222
H2AZ_1_19 K7acK11acK15ac	0	2.55577	0	0.938367	0.251233	0.2016	0	3.93992	0	1.56456	0.435149	0.349181
H2AZ_1_19 K4acK11acK15ac	0	0.0213667	0	0.0026	0.0153	0.0474667	0	0.0370082	0	0.00450333	0.0265004	0.0822147
H2AZ_1_19 K4acK7acK15ac	0	3.55723	0	0.0193333	0.312333	0.294067	0	5.8124	0	0.0334863	0.540977	0.509338
H2AZ_1_19 K4acK7acK11ac	0	0	0	0.559433	0.11	0.0611	0	0	0	0.968967	0.190526	0.105828
H2AZ_1_19 K4acK7acK11acK15ac	0.393667	0	0	0	0	0	0.681851	0	0	0	0	0
AKAKTR(H2A1_12_17)	0	0	0	0	0	0	0	0	0	0	0	0
H2A1_12_17 unmod	44.3197	54.185	50.3554	45.3658	40.7189	45.9448	10.771	3.03369	4.40767	11.4766	6.47371	4.833
H2A1_12_17 K13ac	0.3866	0.368867	0.404833	0.686	0.4467	0.493067	0.198757	0.318416	0.353556	0.491654	0.25463	0.279032
H2A1_12_17 K15ac	15.1744	16.9539	14.9195	21.1883	15.1292	19.1324	3.76868	7.32621	5.76168	9.37098	3.43893	5.95395
H2A1_12_17 K13acK15ac	0.553133	0.657667	0.542833	0.835233	0.720433	0.7106	0.348216	0.338601	0.238299	0.3551	0.326243	0.275296
H2A1_12_17 K15me1	24.8673	17.1212	21.2415	18.4687	29.3504	19.2884	9.55013	6.70154	6.96099	16.2855	3.20398	3.23966
H2A1_12_17 K13me1	14.6988	10.7134	12.536	13.456	13.6344	14.4308	5.65759	2.75114	2.9544	5.38139	7.02597	7.03544
AKAKSR(H2A3_12_17)	0	0	0	0	0	0	0	0	0	0	0	0
H2A3_12_17 unmod	25.7466	23.2393	22.3194	31.6963	36.4848	30.0323	1.05722	8.26327	6.56963	6.73333	22.762	7.56044
H2A3_12_17 K13ac	0.380933	0.369033	0.364267	0.5007	0.7144	0.5459	0.205958	0.139253	0.0430837	0.0641407	0.222121	0.144877
H2A3_12_17 K15ac	0.498467	0.509833	0.420967	0.705933	0.868533	0.5465	0.228239	0.266985	0.234859	0.250434	0.646019	0.322896
H2A3_12_17 K13acK15ac	0.0612333	0.312667	1.37063	0.4804	1.0425	0.3068	0.0818884	0.157753	1.23684	0.254092	0.802146	0.182422
H2A3_12_17 K15me1	68.9071	71.5149	71.0281	63.2297	55.4759	65.5876	3.98896	9.09873	6.56709	6.59311	22.6854	7.95912
H2A3_12_17 K13me1	4.40567	4.0542	4.4966	3.38693	5.41377	2.9809	2.56793	2.43947	2.35318	0.770843	3.04517	0.379892
DNKKTR(H2A1_72_77)	0	0	0	0	0	0	0	0	0	0	0	0
H2A1_72_77 unmod	91.539	98.4373	92.9982	99.1161	93.9277	98.4371	3.06279	0.128447	2.67507	0.402699	2.64481	0.266106
H2A1_72_77 K74ac	8.46103	1.56267	7.0018	0.8839	6.07233	1.56287	3.06279	0.128447	2.67507	0.402699	2.64481	0.266106
HLQLAIR(H2A_82_88)	0	0	0	0	0	0	0	0	0	0	0	0
H2A_82_88 unmod	100	100	100	100	100	100	0	0	0	0	0	0
unmod(H2A_1_88)	0	0	0	0	0	0	0	0	0	0	0	0
H2A_1_88 H2A14s.HLQLAIR	85.2122	68.6156	90.0696	72.8577	71.8493	74.4927	4.44673	5.73368	6.25572	15.6831	27.1937	19.4538
H2A_1_88 H2AZ.AGGKAGKDSGKAKTKAVSR	7.77893	13.9027	5.41417	7.96657	5.58777	11.5611	6.1189	4.459	4.50805	6.83271	4.94524	7.55322
H2A_1_88 H2AY.SAKAGVIFPVGR	1.3247	1.27847	0.4523	2.7167	1.08173	1.104	0.65833	1.84764	0.422176	1.84601	1.19994	1.80676
H2A_1_88 H2AX.GKTGGKAR	5.68423	16.2032	4.0639	16.459	21.4812	12.8422	3.02541	10.0516	1.83298	11.4327	24.3586	12.0174
unmod(H2B_1_29)	0	0	0	0	0	0	0	0	0	0	0	0
H2B_1_29 1C.PEPAKSAPAPKKGSKKAVTKAQKKDGKKR	44.6586	36.936	34.9393	26.9167	41.799	40.9745	23.4084	26.1316	28.0047	16.0835	29.7214	23.9668
H2B_1_29 1H.PDPAKSAPAPKKGSKKAVTKAQKKDGKKR	9.98553	2.9295	7.39217	16.5856	11.0283	7.8711	5.54841	3.01626	0.744933	12.4261	10.7301	6.70486
H2B_1_29 2F.PDPAKSAPAPKKGSKKAVTKVQKKDGKKR	3.99037	8.33417	8.7585	7.601	7.0422	5.55073	1.28057	5.69261	6.22873	0.480834	7.05579	1.96184
H2B_1_29 1B.PEPSKSAPAPKKGSKKAITKAQKKDGKKR	4.26297	4.41847	8.1613	11.8005	3.6784	2.53737	6.49346	7.65301	7.12099	5.26294	6.37118	3.13534
H2B_1_29 1N.PEPSKSAPAPKKGSKKAVTKAQKKDGKKR	7.44707	12.0204	4.81963	10.0582	8.6573	24.488	4.22144	1.19228	1.83242	1.81215	3.9171	24.1691
H2B_1_29 1D.PEPTKSAPAPKKGSKKAVTKAQKKDGKKR	10.5563	16.7301	13.7576	11.8005	10.5282	3.6807	1.91993	5.50703	2.76489	5.26294	5.98807	5.07687
H2B_1_29 1M.PEPVKSAPVPKKGSKKAINKAQKKDGKKR	8.16387	11.8913	12.6535	6.4426	8.9249	7.1359	11.7209	15.1293	16.3372	2.58221	13.73	1.22469
H2B_1_29 1L.PELAKSAPAPKKGSKKAVTKAQKKDGKKR	10.9353	6.74013	9.51807	8.79503	8.34163	7.7617	9.85477	3.78697	4.15916	4.53841	6.08093	7.10406
