# Supplementary material for: RNA polymerase II promotes the organization of chromatin following DNA replication
Source: EMBO Rep. 2024 Feb 12;25(3):1387–414. doi: 10.1038/s44319-024-00085-x (PMC10933433; doi:10.1038/s44319-024-00085-x)
Supplement: Supplementary file 7 — Dataset EV7 [file 44319_2024_85_MOESM7_ESM.csv]

Dataset EV7. Proteins identified in the iPOND-TMT 24hr chase experiments performed in TIG-3 cells (n = 3 biological replicates). Dataset EV7 contains the intensity values for each individual replicate as well as the log2�fold change of batch-corrected abundance with respect to the protein mean.
id	proteins	gene_symbols	DMSO_2h_1	DMSO_2h_2	DMSO_2h_3	DMSO_6h_1	DMSO_6h_2	DMSO_6h_3	DRB_2h_1	DRB_2h_2	DRB_2h_3	DRB_6h_1	DRB_6h_2	DRB_6h_3	TPL_2h_1	TPL_2h_2	TPL_2h_3	TPL_6h_1	TPL_6h_2	TPL_6h_3	DMSO_2h	DMSO_6h	DRB_2h	DRB_6h	TPL_2h	TPL_6h
1	Q16181;A0A024RA87;E7EPK1;A4GYY8;Q3LIE9;Q8TC62;E7ES33;B4DUD6;A0A023T695;G3V1Q4;B4DNE4;B4DPQ6;A8K3D0;Q59EY4	SEPT7;DKFZp686F17268;Nbla02942	1.136817099795059	0.2317535236905182	-0.227501634	-0.638883286	-0.321051609	NA	0.46044452349729315	0.43035814572769576	0.22936331350635694	1.302015560112489	-0.183529371	-1.491101159	-0.458554157	0.7528754792178391	0.3771810371664676	-1.037880329	-0.623055878	0.060748739168838224	0.40702118792183684	-0.453302589	0.40005351909404896	-0.097540132	0.2504989780718521	-0.506730964
2	A0A023T6R1;Q96A72;P61326;F5H6N1;F5H6P7	FLJ10292;MAGOHB;MAGOH	0.10895882491643512	0.4378919996173975	-1.255858085	-0.477255023	-0.139863856	0.027913323196261813	0.695848061	0.8958602304470139	0.7605243661490809	0.3378443792655901	-2.250226939	-1.172163762	0.6319252048230555	1.1280972754315761	0.3341315135391803	-0.877240853	0.4832386104408727	0.33037472944985297	-0.236335754	-0.196401852	0.7840775525299293	-1.028182107	0.698051331	-0.021209171
3	Q9Y5S9;A0A023T787;A0A0J9YW13	RBM8A;RBM8	-0.533508555	-0.180179764	-0.143673821	0.41787704630812705	0.046019657	0.25095855694007163	-0.376255944	-0.217722768	-0.007801694	-0.075192444	0.20256938124614776	-0.434615673	0.49065413529865554	-0.271366828	0.043822684	-0.865635855	0.6910830894728631	0.9629687941779095	-0.28578738	0.2382850866127119	-0.200593468	-0.102412912	0.087703331	0.2628053429513759
4	Q96JZ5;A0A024QYS2;Q9HD45;Q5TB53;Q8WUB5;Q8NCC4	SMBP;TM9SF3	1.0191831954150992	-0.4810355	NA	-1.713899859	NA	NA	0.7190827769834618	-0.130039422	NA	1.0538322102271303	-0.042848859	NA	0.095599594	0.066015157	NA	-0.585889293	NA	NA	0.4607229436393364	-1.522250763	0.48617077363079225	0.6971407716535495	0.27245647125818173	-0.394240197
5	A0A024QYT5;P05121;B7ZAB0;B7Z4X6	SERPINE1	0.5430175997694097	NA	NA	NA	NA	NA	NA	NA	NA	-0.5430176	NA	NA	NA	NA	NA	NA	NA	NA	0.5430175997694097	NA	NA	-0.5430176	NA	NA
6	B4DRU0;B4DVU3;B4DDN4;B4DVQ5;A1KYQ7;A0A024QYU9;Q99613;B5ME19;A0A024QYX7;B3KNZ4;B4E2Z6	EIF3C;EIF3CL	0.5247170872215973	0.20705886650890243	-1.621529887	-0.568141336	-1.338294255	0.44784371256229705	0.16748688013434504	0.6087716084447462	0.036815576	0.9557971109915304	NA	0.6181136423966751	-1.131288425	1.207077667940515	-0.567530771	NA	-0.579520568	1.032623089404681	-0.352890569	-0.542503217	0.21471876405012394	0.730649452	-0.220219767	0.17024533624175137
7	B4DQ24;B4DIW7;B4E2A4;A0A024QYY9;Q5M775;J3KSG2	SPECC1	0.041587435	NA	NA	NA	NA	NA	-0.265507839	NA	NA	0.22392040430568885	NA	NA	NA	NA	NA	NA	NA	NA	0.041587435	NA	-0.265507839	0.22392040430568885	NA	NA
8	J3KMZ7;B4DQZ5;A0A024QZ48;Q9H0H0;J3KRH0;A0A2R8Y7F8;A0A2R8Y4Z6	INTS2	0.15840146619745907	NA	NA	-0.2311674	NA	NA	0.044792489	NA	NA	-0.498546267	NA	NA	-0.129619599	NA	NA	0.6561393107043414	NA	NA	0.15840146619745907	-0.2311674	0.044792489	-0.498546267	-0.129619599	0.6561393107043414
9	A0A0D9SFK2;A0A024QZ63;Q92614;B4DYM1;B4DZ32	MYO18A;hCG_27198	1.1145331050883518	NA	NA	NA	NA	NA	0.16274989924660763	NA	NA	0.9998318795266788	NA	NA	-0.684445279	NA	NA	-1.592669605	NA	NA	1.1145331050883518	NA	0.16274989924660763	0.9998318795266788	-0.684445279	-1.592669605
10	A0A024QZ68;Q9BZG1;C9JBG0;Q6NXT3;B4DNC0;Q96PJ7;C9JY26;E7ES60	RAB34	0.725537913	0.5124678447481981	0.746049242	-0.14572496	-0.35460132	-0.311395285	0.6560831610791222	0.5555812249837472	-0.597653016	0.6894345679250238	0.5358217735503701	-1.69264446	-0.660336249	0.39100677473056306	0.774471239	-0.854067843	-1.553412419	0.5833818108488342	0.661351666	-0.270573855	0.20467045683613247	-0.155796039	0.16838058799002922	-0.608032817
11	Q59H82;A0A024QZ73;A0A024QZ72;Q13029;B4DEP3;B4DU02	PRDM2	-1.598029712	NA	NA	-0.272670513	NA	NA	0.6221646082706547	NA	NA	0.2790054044167812	-0.052240469	NA	0.9695302119281343	0.052240469133436336	NA	NA	NA	NA	-1.47317615	-0.147816951	0.7470181699051468	0.23823602927616233	0.6357389021652782	NA
12	Q96C19;A0A024QZ77;H0Y4Y4	EFHD2	-0.22907176	-0.260303349	NA	NA	-0.023308112	NA	0.8036072805586171	-0.103033609	NA	0.663778435	0.5336333439627281	NA	-0.761274693	-0.436403377	-0.18762416	NA	NA	NA	-0.288533484	-0.067154042	0.30644090623109355	0.5548599599026911	-0.50561334	NA
13	Q53FE5;A0A024QZ81;Q9NVZ3;B4DUR7;F6SKB8	NECAP2	0.7799826580985079	-0.942745866	-0.341901698	0.1653079278041211	NA	NA	0.6488359320366927	-0.442781631	NA	0.83962994586983275	NA	NA	0.20732631869287682	0.5703335	0.10418096215310131	-1.647223566	0.059055516220660055	NA	-0.241489351	0.092040213	0.029759435	0.766362231	0.22067921178923197	-0.86735174
14	Q8N8L9;Q6PIW8;A0A0A0MS45;J3KNI1;A0A024QZ89;Q9H9E3;E9PRT5;H3BSD2;H3BMV9;A2VCL3	COG4	0.8298929618484379	-1.132484084	NA	-0.899451712	-0.088732557	NA	0.6941199986767125	NA	NA	0.9658596369121317	NA	NA	-0.100010539	0.381320213	NA	-0.650513918	NA	NA	-0.235417704	-0.578214278	0.6099978555051071	0.8817374937405263	0.056532694	-0.734636061
15	P29317;A0A024QZA8;B4DL04;Q96HF4	EPHA2	0.22569843014087607	NA	NA	NA	NA	NA	-0.032183707	NA	NA	0.5999659278490388	NA	NA	-0.793480651	NA	NA	NA	NA	NA	0.22569843014087607	NA	-0.032183707	0.5999659278490388	-0.793480651	NA
16	A0A024QZB5;Q9BWN1;Q96D88;A0A024QZF0	MGC3121;PRR14	0.6577122680363569	0.46776901700955087	0.9261898738822292	-0.213828009	-0.189980964	NA	0.7103930166891409	0.22066621712459583	-0.053652688	0.2818277951339253	-0.624446965	NA	-0.430304767	0.5929276102575145	-0.872537186	-1.005800303	-0.466934916	NA	0.7455338130231141	-0.14026106	0.35411227523071354	-0.109666158	-0.174994688	-0.674724183
17	A0A024QZC1;O95400;Q5QTR6	CD2BP2	-0.901680605	0.7052432124384991	0.5601442063326999	-0.412155546	0.19955973521263484	-0.684175658	0.088805496	0.6412091230485988	0.17962519225885987	-0.104177426	-0.059713597	-0.205607665	0.15849064446505057	0.7856399118861707	0.15857210827421475	-0.205830811	-0.022022348	-0.881925974	0.12123560448831973	-0.298923823	0.3032132705183519	-0.123166229	0.3675675548751463	-0.369926378
18	Q0QEW2;G3V203;H0YHA7;A0A024QZD1;J3QQ67;Q07020;F8VUA6;F8VYV2;B4DDY5;A0A075B7A0	RPL18	0.288946216	0.049625251	0.10972225282370253	0.3440447039927199	0.19332504232310718	0.28961930143442705	0.081654256	-0.189070546	0.043024616528296186	-0.345920626	-0.258538139	-0.301390316	0.22545808393336494	-0.181171142	-0.031105001	-0.010860366	-0.009410778	-0.29795281	0.1494312401510675	0.2756630159167504	-0.021463891	-0.301949694	0.00439398	-0.106074651
19	A0A024QZD5;P08621;A8KAQ5	SNRP70;SNRNP70	-0.454615467	-0.092084392	-0.109383771	-0.450545677	-0.174364085	-0.639030706	0.10777166753486046	0.7205703719154547	0.4015717472892589	-0.095982674	0.078602525	-0.472626094	-0.030771549	0.5890865806131298	0.28495687714269785	0.1490439697728766	0.2482684051567137	-0.060467731	-0.218694543	-0.421313489	0.4099712622465247	-0.163335414	0.2810906363901234	0.1122815480832912
20	A0A024QZE7;O43294	TGFB1I1	1.1401043105153368	-0.003342977	-0.138862217	-0.656302374	-1.121769205	-0.076019355	0.2866454442388251	0.4840340497635199	-0.077279958	0.941499101	0.4453349393468548	-0.033387593	-0.570827211	0.45755302964575095	0.6487423991594977	-0.508639188	-0.588324202	-0.629158992	0.33263303865573296	-0.618030312	0.23113317850168447	0.4511488157106422	0.178489406	-0.575374127
21	A0A024QZF1;P37198;M0QXN5	hCG_19665;NUP62	0.1925569670084101	0.7394561479640356	1.1927663745537336	0.28086787814966296	-0.193536966	-1.209216444	0.42267994410143195	0.6559220755792834	0.9341067809872607	0.12371056663820354	-0.19255234	-1.66285062	0.37159644126550345	0.15405704749631546	0.7303873640351868	-0.629317728	-1.01238187	-0.898251619	0.7082598298420597	-0.373961844	0.670902934	-0.577230798	0.41868028426566856	-0.846650406
22	A0A024QZH6;Q9H7N4	SR-A1;SCAF1	-0.234436087	-0.271357077	0.9212711040191126	0.13917243253028738	-0.308395993	0.25063836463525213	0.16610644124721838	0.357400639	-0.056898352	-0.351496954	-0.047413681	-0.352752807	0.005249502	0.46106544412256456	0.5563327823737219	-0.416463473	0.36222582046133434	-1.180248105	0.1384926466229559	0.027138268	0.15553624263768584	-0.250554481	0.3408825762000146	-0.411495253
23	M0R073;M0QYA8;A0A024QZI4;Q8IV63;M0QX88;M0R200;M0QYG0;B4E0U5	VRK3	NA	NA	NA	NA	NA	NA	NA	NA	NA	NA	NA	NA	NA	NA	NA	NA	NA	NA	NA	NA	NA	NA	NA	NA
24	B4DG62;A8K7J7;A0A024QZK7;Q59FD4;B3KXY9;P19367;B3KRA9	HK1	1.3005827004920594	0.3026628083788134	NA	-2.233256819	-0.050948505	NA	0.8994063325403729	0.600887477	0.1316713780627219	1.7178036558657745	-0.85949398	NA	-0.752120601	1.186281055389749	NA	-1.280456391	-0.96301911	NA	0.8469551207470405	-1.096770296	0.5893207620508442	0.47448720411601925	0.26241259336612544	-1.076405385
25	A0A024QZK8;P31942;Q53F48;B4DHY1;A0A024QZP1	HNRPH3;HNRNPH3	0.17658872399165945	-0.200375897	-0.440264884	0.06066733	-0.852325282	-0.683100641	0.331175287	0.543933233	0.24227835439137468	0.1669994795899905	-0.834835467	-0.166066036	0.6064601871787877	0.4029196309105984	0.3513859710641805	0.4172821673825456	0.29116263726659286	-0.413884794	-0.154684019	-0.491586197	0.3724622914798185	-0.277967341	0.4535885963845222	0.09818667
26	B4DSN3;G5EA31;A0A024QZM6;P53992	SEC24C	1.1578481072319697	-0.138201312	NA	-0.963138208	-1.708511234	NA	0.646402447	-0.096288293	NA	1.2655732027221627	NA	NA	-0.315532366	0.9805141233106679	NA	-1.063310774	0.23464430780137763	NA	0.40435896423678325	-1.441289155	0.1695926431112278	1.1601087691619827	0.22702644497230232	-0.519797667
27	Q8WXX5;A0A024QZN2;Q2VIL4	DNAJC9;hCG_2024613	0.11127185637276511	-0.320680714	0.079101649	0.4714334014428051	0.11357323109659599	-0.025369873	0.108987982	-0.139259759	-0.221408895	-0.125061542	0.13928565098313692	-0.116396702	0.4074893257577528	-0.437234848	-0.421225995	0.5402369391557671	0.077487696	-0.242229405	-0.043435736	0.18654558647720265	-0.083893557	-0.034057531	-0.150323839	0.12516507664180487
28	A0A384NYN5;A0A024QZN4;V9HWK2;P18206;B3KXA2;B4E3Q9	VCL;HEL114	0.9111743989077454	0.095280657	-0.843166806	-0.690242819	-0.343403441	-0.345126095	-0.044256329	0.1061727284572706	0.070940587	1.0229797281989492	0.3260501573453898	0.3755166745910408	-0.578305445	0.24718896442705848	0.43804048323782363	-0.190285899	-0.298874777	-0.259682767	0.054429417	-0.459590785	0.044285662	0.5748488533784609	0.035641334	-0.249614481
29	A0A024QZN6;Q9ULJ6;A0A087WYE6;A0JLS3	RAI17;ZMIZ1	-0.375034575	-0.303188044	0.033717497	-0.039964283	0.069616082	-0.696771585	0.30042342285336865	0.003659462	NA	0.2693728289544386	-0.025529049	NA	0.4593889599060544	0.31182737635866226	0.4636506313396359	0.12403525680161007	-0.664900437	0.069696456	-0.230055226	-0.237593447	0.13682125727836145	0.10670170491305792	0.39640213739782154	-0.172276427
30	A8K9U4;A0A024QZN8;Q5GLZ8;H0Y6K7	HERC4	1.0442487018171278	0.008149073	NA	0.45833411804666546	-0.333581287	NA	0.5149395525765633	0.12103258264623266	NA	0.6061583968623928	NA	NA	-0.152401982	0.6982223497052615	NA	-1.792562387	-1.172539119	NA	0.475685688	0.011863215883967658	0.2674728678728648	0.5556451971238595	0.22239698395016405	-1.533063953
31	A0A024QZT0;A0A024QZN9;P45880;A0A0A0MR02;B4DKM5;Q5JSD2;Q5JSD1	VDAC2	0.066787739	0.26619998441093706	0.13210798336427468	0.10482833093409825	0.44115439958259384	0.25900679023704193	-0.400557784	0.080326925	0.12606111467799055	0.1879794871959506	-0.492313941	0.26600123299566364	-0.581870373	0.26126297595461223	0.17030624006455755	-0.359150392	-0.233592697	-0.294538018	0.1550319024211888	0.2683298402512437	-0.064723248	-0.01277774	-0.050100385	-0.295760369
32	A0A024QZP6;Q9P0M6;Q9HA11;Q5SQT3	H2AFY2	-0.625705754	-0.447620199	-0.127590115	0.4674376755008492	0.5402475201402271	0.3967244141944828	-0.562627263	-0.842367679	-0.11659347	-0.438764621	0.6145179852051427	0.41968828800312413	0.12410181652273618	-0.702362274	-0.942727333	1.0355581454100438	0.8375846460568728	0.3704982158728472	-0.400305356	0.46813653661185206	-0.507196137	0.1984805507128212	-0.50699593	0.7478803357799203
33	A0A024QZP7;Q5H9N4;P06493;A0A024QZJ8;E5RIU6;A0A087WZZ9;I6L9I5	CDC2;DKFZp686L20222;CDK1	0.5417464395773248	0.4244123721785839	NA	-0.114392444	-0.854184937	NA	0.2546845992337412	0.6991318147984577	0.042087856	-0.205362889	-1.193720131	NA	-0.336371327	0.5627788745420411	0.7099078497143877	0.077163525	NA	-0.607881603	0.5367521743920217	-0.430615922	0.3856408584138804	-0.645868741	0.36577790078303646	-0.21168627
34	A0A024QZQ1;Q96EB6;A8K128;E9PC49;I1Y8W7;B0QZ35	SIRT1	0.22252099308577306	1.0229206404002065	NA	-1.000010708	-0.091979033	NA	0.7352016657500151	1.1445809635505892	NA	0.3297633138796729	-1.69410855	NA	0.37640122230819695	0.4621300253439441	NA	-1.507420533	NA	NA	0.748339194	-0.420376493	1.0655096923636285	-0.556554241	0.5448840015393968	-1.381802155
35	A0A024QZR3;B3KPC1;Q9BRX2	hCG_2002731;PELO	0.6519220225085217	0.22181965778836407	0.059526833	-0.01445923	-0.088752282	-0.922361297	0.3126317596646021	0.34437683971646066	0.082816337	0.38530954258116096	-0.59541707	NA	0.30834370587541576	0.15701418982330964	0.40927007441614577	-0.736728202	-0.089202402	-0.486110481	0.3169258247664978	-0.336021283	0.2524446324765794	-0.099217443	0.2973789769105377	-0.431510708
36	Q8NDP0;A0A024QZR5;Q9Y2T2;B4DRN6	DKFZp586G1518;AP3M1	0.22961027721578833	0.1576851815697316	-0.094584678	-0.596073435	-1.294434246	NA	0.3348402858221173	0.41798796555703965	1.0307888324782757	0.9002297461039792	-0.074404034	-0.946438249	0.24888549841800356	0.2759062102395249	-1.211454588	0.6048121792538641	0.016643052762446583	NA	0.13282171733733644	-0.910002384	0.6297904848759354	-0.004952722	-0.193636169	0.3459790729316142
37	B3KPN7;A0A024QZT2;Q96KP1;B4DZI7	EXOC2	1.0516256457005002	NA	0.036376512967008175	-1.235954647	NA	NA	0.3693940557764563	NA	NA	0.7330243054926828	NA	-0.105260929	-0.090613504	NA	-0.758591439	NA	NA	NA	0.6306571384906752	-1.149298588	0.45605011493337805	0.40053774722801005	-0.337946412	NA
38	A0A024QZU8;Q92766	RREB1	-1.883652981	0.3557583902573153	NA	0.86126396	NA	NA	0.3670494108600371	-0.35575839	NA	-0.726487278	NA	NA	0.4550011810736817	NA	NA	0.9268257072093248	NA	NA	-0.890330926	0.7348803290405035	-0.120738121	-0.852870909	0.3286175502230992	0.8004420763587423
39	A0A024QZV0;Q86UY0;Q6EHZ3;Q658S9;Q8NBS9	hCG_1811539;TXNDC5;STRF8;DKFZp666I134	0.7146492402949894	0.10375728500963563	-0.323041602	-0.202329738	-0.199227328	0.9992588753937103	0.4144778843939619	0.21399063360339335	-1.092540287	0.6377295242461366	-0.217080432	0.7785729106965238	-0.42535606	0.2362350856793871	0.41703635331363637	-0.54722575	-0.294882294	-1.214024301	0.16512164103359875	0.1992339363329665	-0.15469059	0.39974066769860844	0.075971793	-0.685377448
40	Q9UMY1;A0A024QZW2;H7C2B1	NOL7	0.1513560879507802	1.3297596965033844	-0.722081569	0.43287803161260296	-2.120092279	NA	0.5180318913278303	1.1585186593951462	-0.070049974	-0.363982282	-0.035773904	-0.648254018	0.7291355631961719	0.9357205888549228	0.075986091	-0.139123112	-1.232029473	NA	0.33796603931300656	-0.758652489	0.6204548265165366	-0.2643821	0.6652353818508007	-0.600621658
41	A0A024QZW3;Q96S59;O60738;A0A024R014	RANBP9	0.1646231945767829	-0.102128691	0.5856514293099004	0.3718822994239996	-0.17172604	-0.295300473	0.2611911738245524	0.3876816566741327	-0.681221328	0.3732588021037294	-0.941660871	-0.200043436	-0.051475762	0.6493367117183911	0.5245757397557973	-0.300472436	-0.167366151	-0.406805819	0.2160486442961076	-0.031714738	-0.010782833	-0.256148502	0.37414556328848897	-0.291548136
42	A0A024QZW7;P49790	NUP153	0.062486632	0.5150336421531451	1.0611385259804689	0.43457547131992713	0.082021439	-0.48250986	0.23296563537470064	0.14351911334043624	0.36609353915641923	0.12420094729491961	-0.380495707	-0.505946702	0.39906729919015904	-0.096181732	0.4517796639663608	-0.044584203	-0.344952058	-2.018211647	0.5462195999891459	0.011362349899372699	0.2475260959571844	-0.254080487	0.25155507711959985	-0.802582636
43	B4DZQ5;A0A024QZY5;Q13523;H0YDJ3	PRPF4B	0.012970095233464988	0.1813218020119032	-0.290826586	-0.210196151	-0.663288905	-0.280083052	0.7536415086629432	0.948378424	-0.35211042	0.40833301019781554	-2.635006731	NA	0.3821509449398098	1.1265046121587563	0.5504437779684452	-0.105348152	0.173115821	NA	0.027791383	-0.32455309	0.5099394503413441	-1.053367248	0.7463360575692415	0.093853447
44	A0A024R029;Q9ULW3	ABT1	NA	0.5255758446751433	NA	-0.08766847	NA	NA	0.9715164852816469	-0.353341872	NA	-0.491768129	NA	NA	-0.392079886	-0.172233973	NA	NA	NA	NA	0.5309619201640093	-0.082282395	0.31447338233642874	-0.486382054	-0.276770854	NA
45	B2RAW0;A0A024R036;P98082;B4DNN1	DAB2	1.2309044895726133	0.05940904	NA	-0.117857327	0.2472173651685288	NA	0.22093204716368084	0.20124373724736347	NA	1.205056584723716	-0.519848535	NA	-0.368133437	0.6087311213784262	-1.161077736	-1.243449994	-0.363127356	NA	0.6195878743757612	0.039111129	0.18551900187362605	0.31703513431208835	-0.332395574	-0.828857565
46	A0A024R046;O00479	HMGN4	0.012165790450981139	-0.756880464	0.5092090073122467	0.033534705	-0.168839156	0.36271413764800514	-0.354641193	-0.455272829	0.1635922697789928	-0.837674522	-0.220849293	0.7420037598878428	-0.342425809	-0.186604051	-0.39104702	0.4054439117997168	0.7048486773541986	0.7807220783346989	-0.078501889	0.075803229	-0.215440584	-0.105506685	-0.306692293	0.6303382224962037
47	B4DLT2;A0A024R071;O75694;E9PF10	NUP155	0.18619375299403101	0.5552160474491447	1.4418180229827038	0.20291813831728453	-0.120974106	-1.195788695	0.096344357	0.2196369712998181	0.7289901042124658	0.23013423399350752	0.058088793	-0.645352682	0.2685463962277748	0.26570461290795666	0.7431462021291135	-0.477715278	-0.534125601	-2.02278127	0.7277426078086264	-0.371281554	0.34832381068700613	-0.119043218	0.42579907	-1.011540716
48	A0A024R095;A0A024R0G0;Q96S66	CLCC1	-0.341539229	0.001299148	NA	NA	NA	NA	0.1917216209488842	-0.308144813	NA	NA	NA	NA	NA	0.45666327294494774	NA	NA	NA	NA	-0.246230586	NA	-0.134322142	NA	0.3805527274541234	NA
49	A0A024R0C7;Q9P2B4;B1AMN7	CTTNBP2NL	1.3965886577547164	-0.427005723	NA	-0.824703099	-0.030678445	NA	0.7214668483257148	-0.147517095	NA	1.439782559845816	NA	NA	-0.787562404	-0.232299423	NA	-1.108071877	NA	NA	0.4571489103180544	-0.455333329	0.2593323195229005	1.412140002927793	-0.53757347	-1.135714434
50	Q9GZV0;A0A024R0K2;A0A024R0E2;O75534;Q96L66;E9PLT0	CSDE1;UNR	0.965339653	0.063636658	-0.726598589	-0.64675723	-0.24482793	NA	0.39757269115379906	-0.14956856	0.18487136510464375	1.0635470643845943	0.2989269918948689	-0.197615547	-0.159298564	0.5169144900425734	-0.148616274	-0.635435423	-0.582090797	NA	0.15937900149101625	-0.387206153	0.2028782593073918	0.44687259700080384	0.12825297808937397	-0.550176683
51	A8K0T9;A0A024R0E5;P52907	CAPZA1	0.6366518395460805	0.060284423	0.5836982107535894	-0.348231562	-0.046104282	-1.224345729	-0.167184151	-0.009016796	-0.195359049	0.40585914750438973	0.072221336	0.2393432284882385	-0.294770255	0.4007440598285008	-0.03854957	-0.227340311	-0.364460304	0.5165597634215687	0.42687815790971867	-0.539560524	-0.123853332	0.23914123723362324	0.022474744852251323	-0.025080284
52	A0A024R0F6;Q9UPN9;H0Y612;B3KN30	TRIM33	-0.489974115	-0.416744166	-0.031138919	0.5014904260144515	-0.653128504	NA	0.039791923	0.25822180314122983	NA	-0.174875412	NA	NA	0.25802532330685074	0.8116508667463052	0.031138919	-0.134458145	NA	NA	-0.282314661	-0.045514634	0.1793112681272295	-0.144571007	0.3972427746902504	-0.10415374
53	Q8N7H5;A0A024R0H6	PAF1	0.21491737409633052	0.095769977	0.48022181000216274	0.38528199912643163	0.011614616	-0.276292854	0.20651101779481956	0.288447247	-0.138510739	-0.130006256	-1.371363032	-0.458096837	0.48584155338225493	0.2451433737274655	0.12451062154998654	0.32922977897517797	0.11357402075074009	-0.606793671	0.26363638717279475	0.040201253598013534	0.1188158416826953	-0.653155375	0.285165183	-0.05466329
54	A0A024R0H7;Q9BQA1;B4DJP0;H0Y711	WDR77	0.5441071365207535	-1.185701707	NA	0.085200065	NA	NA	0.26469764273053226	0.7548191585715236	0.570454752	-0.423863779	NA	NA	-0.826675285	0.2169620169859868	NA	NA	NA	NA	-0.233931862	0.1720654879134023	0.6168559408009856	-0.336998356	-0.217991211	NA
55	K7ES46;A0A024R0Q6;P07992;K7EP14	ERCC1	-0.692703715	0.021798976571102163	0.9503935466739438	0.5319985189357204	0.5002015354225313	0.069057123	-0.036564299	-0.001179351	0.4146596909634881	-0.046044841	0.24792930213727524	-0.062507484	-0.352137009	-0.183732377	0.15750470556849555	0.11988439650697308	-1.060585034	-0.577973686	0.093162936	0.3670857259081354	0.12563868036174247	0.046458993	-0.12612156	-0.506224775
56	A0A2X0SFA4;A0A024R0R1;M0QZR4;Q92888;Q49AN3;M0QYC1	ARHGEF1	-0.920845619	NA	NA	NA	NA	NA	-0.090550816	NA	NA	1.2249773386599552	NA	NA	-0.213580904	NA	NA	NA	NA	NA	-0.920845619	NA	-0.090550816	1.2249773386599552	-0.213580904	NA
57	A0A024R0R4;Q9UBE0;M0QZS6;B3KNJ4;M0QX65;B4DY66	SAE1	-0.495641217	0.22124460076329627	0.20683774292260013	-0.06414933	-0.008000178	0.038469459195275287	-0.222606248	0.41468580433431806	-0.12369	-0.483706603	0.27727743	-0.137718779	0.1405085945219865	0.20233259084854754	0.24237517514720608	-0.30992331	0.10849050200304335	-0.006786234	-0.022519625	-0.011226683	0.022796518572973417	-0.114715984	0.19507212017258002	-0.069406347
58	B7Z6F7;A0A024R0R6;Q92797;A0A087WUE9;Q4LE61	SYMPK;SYMPK variant protein	-0.059839354	0.336253415	0.44661486659598654	-0.291975669	-0.318398916	-1.048287253	0.21194570135168153	0.5114727029796384	0.8297957152668546	0.081331968	-0.172941609	-0.395318129	-0.055702505	0.45455288185287673	0.6705872292748669	0.14173269196183833	-0.227537949	-1.114285789	0.2410096427347898	-0.552887279	0.5177380398660592	-0.162309257	0.35647920188617804	-0.400030349
59	A0A024R0R9;P54920;M0R0Y2;M0R2M1	NAPA	0.11471574154069988	0.28503492495875776	NA	0.28800889795309464	-0.002203823	-0.091662009	-0.142474616	0.065848508	0.11113441062140526	0.4938321747287383	-0.643278354	NA	0.10029288513383286	0.31816540160262763	-0.160694728	-0.736719415	NA	NA	0.2747801435858608	0.13961916555357978	0.086407578	1.8172081733985754e-4	0.16082599665029068	-0.661814605
60	A0A024R0S6;Q9NZN4;Q8NCJ3;B4DLA1;B3KUH4	EHD2	0.7917880745938725	0.30918055425223795	0.31906723961689837	0.2391540910019293	-0.027435334	-0.560517044	0.2939726589400954	-0.201057865	-0.804952785	0.6202438403539093	-0.090139677	0.5419834139090943	-0.248859801	0.382507896	0.1262749642451945	-0.36484037	-1.036575838	-0.289794018	0.4733452894876696	-0.116266096	-0.237345997	0.35736252560088333	0.08664102	-0.563736742
61	F5H8D7;B2RCY5;A0A024R0S8;Q59HH7;P18887;B4DTD3;B4DEB2	XRCC1	-0.621817216	0.22958568969963952	0.4253440280795198	-0.081894618	0.71320411	0.09252976	0.043664163645157676	-0.09839982	-0.170708738	-0.621409923	0.1595287777920759	-0.150665604	0.13535752634201895	0.097850673	0.18838995516542467	-0.233389177	0.009701827	-0.116871413	0.011037500629496898	0.24127975059942017	-0.075148132	-0.20418225	0.14053271812151202	-0.113519588
62	A0A024R0W3;A8K6H9;Q96QD8	SLC38A2	0.5094024627129596	-0.05459508	NA	-0.250619589	1.0454822520081317	NA	0.2304624736161677	-0.331998842	NA	0.6563431134515769	0.060945222	NA	-0.129532858	0.38264459854978444	NA	-0.469091655	-1.649442097	NA	0.22740369114079395	0.39743133136730036	-0.050768184	0.35864416773576396	0.12655587012800495	-1.059266876
63	A0A024R3Q3;A0A024R0Y6;P84077;P61204;B4DEB9;F5H423;F5H0C7;B4DJC8;B4DN70;B4E190	ARF1;ARF3	0.5355426589939104	0.3126831345214003	0.010934173015514984	-0.200876768	-0.353654469	-0.319319279	0.36970722181963084	0.096563992	0.13189153829520958	0.4621215474505104	-0.535028324	-0.503358861	-0.151256093	0.29550541150098136	0.17798206194329527	-0.050756435	-0.182219381	-0.096462131	0.2863866555102752	-0.291283505	0.19938758411564758	-0.192088546	0.10741046026757303	-0.109812649
64	B3KY11;A8KA56;A0A024R0Z3;Q9BUQ8	DDX23	-0.226155281	0.27589299508022475	0.2910836863306426	-0.714920619	-0.526327879	-1.352743625	0.21487411082378607	0.6556916820186783	0.3957020908917344	-0.087587215	-0.023627907	-0.08125856	0.10135853266179053	0.5466460477146333	0.7865294832336812	0.1901220109275676	0.066968899	-0.512248453	0.11360713346384203	-0.864664041	0.4220892945780702	-0.064157894	0.47817802120337033	-0.085052514
65	A0A024R102;Q96GM5;A0A024R137;B4DF50;F8VUB0	SMARCD1	0.033201588	0.3384784575655056	-0.956037914	-0.044748534	-0.603471707	0.3182547045071836	-0.035810382	0.8904582079129262	-0.004110941	-0.290439405	-0.518253847	0.023892129360243257	0.12682927202966635	0.17677573855036824	0.6180020211874099	0.21096746025812077	-0.28398685	NA	-0.19275764	-0.107960196	0.28554061124825836	-0.259572058	0.30923066	-0.034481379
66	A0A024R125;P54619;H0YIC9;F8VYY9	PRKAG1	0.6884424382931106	-0.304854827	NA	-1.310010082	NA	NA	0.5301892252863001	-0.899692842	NA	0.154962293	0.6945030075078544	NA	-0.974572995	0.6132893202874128	NA	0.7643639010766982	0.043380562	NA	0.3009613122570282	-1.200842575	-0.075584302	0.5339001568420009	-0.071474331	0.513039738
67	Q9H0H5;A0A2X0U4T9;A0A024R136;B2RE34;F8VRD2	RACGAP1	0.7315966491671135	0.11286537455195579	0.5069412060922386	0.47200706692028105	0.3070296240405776	0.1920228589457026	0.023912997	-0.225882321	0.045400013	-0.147145758	0.18711037110123716	-0.184670797	-0.07242622	-0.118414409	-0.157808742	-0.292728363	-0.311338577	-1.068470972	0.4504677432704369	0.32368651663552045	-0.05218977	-0.048235395	-0.116216457	-0.557512638
68	A0A024R152;A0A024R167;B4E2K2;Q9Y2D5;C9JVY5	hCG_28765;AKAP2	0.8456320674045572	0.4297854568799991	0.3407876314146526	-0.154487727	-1.670474422	-0.830646097	0.5757146799115913	0.38600534812965814	NA	1.750375426	NA	NA	-0.385155421	0.6560648966339557	-1.22857124	-0.426664761	-0.288365839	NA	0.3373964093120104	-1.086541391	0.27952137143289985	1.5490367837260752	-0.520559231	-0.558853943
69	O95347;A0A024R158;A8K984;B3KMB1;B7ZLZ7;Q05BV1;B3KM27;Q2KQ72	SMC2;SMC2L1	0.16206231379276048	0.17111635703768166	-0.022572055	0.22904047774156377	-0.080966406	-0.143957604	0.12004102606377651	0.070790491	0.015302651	0.21313767252951896	-0.300775463	-0.197622391	0.18936077706597307	0.066216185	-0.100591744	0.3550973107574001	-0.324419494	-0.421260106	0.10353553877335366	0.001372156	0.06871139	-0.095086727	0.051661739478291016	-0.130194096
70	A0A024R169;Q9NXF1;B4DQR0	TEX10	0.17323636840831347	0.13561750823300553	NA	-0.741836195	-1.47879419	-0.261669603	0.39826132458772023	0.8273831873311475	-0.73319162	0.12574467008943963	-0.21591455	0.279340449	0.084974451	0.7485431790550878	0.9161764881261328	-0.236570158	-0.02130131	NA	0.15301076031115965	-0.828849507	0.16273478586126042	0.061640678	0.5818151947350764	-0.130351912
71	A0A024R179;Q09161	NCBP1	0.018040482743136958	-0.285145684	0.02386195	0.1752837546928151	-0.099361176	-0.091668284	0.28698202709314685	-0.071982778	-0.420308302	-0.073338709	0.098765304	-0.291404732	0.41975873019863397	-0.160687451	0.18888474736507344	0.36175518171353055	0.045851444	-0.125286505	-0.081081084	-0.005248569	-0.068436351	-0.088659379	0.14931867549040134	0.094106707
72	A0A024R1A3;P22314	UBE1;UBA1	-0.203868127	0.15030242419754689	0.29342783586661647	-0.061521489	0.088862223	-0.229710728	-0.212754387	-0.174684581	0.2233103	0.099294354	-0.518812232	0.23155640921147536	0.11813322245944474	0.076664722	0.183814289	-0.105153788	0.5326232241575752	-0.491483671	0.079954044	-0.067456665	-0.054709556	-0.062653823	0.12620407776230635	-0.021338078
73	A8K4W8;A0A024R1A4;P68036;I1SRC5	UBE2L3	0.028607428	-0.117382022	0.030683850790978358	0.15398235721982725	0.43881159109558965	0.22428765521695462	0.3113131008931545	-0.320157761	-0.038804916	0.43090878548497746	-0.376041263	-1.35028042	0.4440678097036269	0.079770391	-0.179473052	0.2133453229979225	-0.067844021	0.094205164	-0.019363581	0.2723605345107905	-0.015883192	-0.431804299	0.114788383	0.079902155
74	A8K0I0;A0A024R1C1;Q13356;B4DRD4	PPIL2	-0.721168309	0.4814612488190375	0.46104589725917616	-0.585463183	0.20477170487636118	-0.812866899	0.4914126237621054	0.921050124	1.1323438531568426	-0.353736152	-0.437047948	-1.264362327	0.3496729315544477	0.7210269624610601	0.5062950794186638	-0.268181235	-0.200051641	-0.626202729	0.073779612	-0.397852792	0.8482688669015377	-0.685048809	0.5256649911447239	-0.364811869
75	A0A024R1D6;Q13769;F8WCP5	hCG_2011153;THOC5	-0.533308807	0.1781220671953573	NA	-0.474252058	-0.586597839	NA	0.2820993671195736	1.0850773343001587	NA	0.2729381288906044	-1.304492992	NA	0.25728131050341985	0.7433362018829909	NA	-0.092442995	0.17224028148554674	NA	-0.17759337	-0.530424949	0.6835883507098661	-0.515777432	0.5003087561932054	0.039898643
76	A0A024R1D9;A0A024R1I0;A0A024R1F6;A0A024R1J9;A0A024R1J8;P35240	NF2	0.024141978	NA	NA	NA	NA	NA	0.1227145561610678	NA	NA	0.5738463994290377	NA	NA	-0.720702933	NA	NA	NA	NA	NA	0.024141978	NA	0.1227145561610678	0.5738463994290377	-0.720702933	NA
77	Q8WTX5;A0A087WWW8;A0A024R1E5;Q9Y6J0	CABIN1	0.022578292025223726	0.4951216784453973	NA	-0.058910355	NA	NA	0.3617705997531587	0.3758085443001482	NA	0.3249419497178992	-0.404210024	NA	-0.650380486	-0.466720199	NA	NA	NA	NA	0.26474102074826694	-0.05301932	0.37468060753961063	-0.033743002	-0.552659307	NA
78	Q8N523;A0A024R1I7;Q9UBB9;B4DPE5	TFIP11	-0.349623599	0.3204885370481597	-0.202124737	-0.439190981	-0.299991889	0.4179987620455734	0.38577024722986225	1.1489407351569627	0.24210728382826047	0.094605919	-1.779590275	0.2604858323541434	-0.104304712	1.057752209298617	-0.624776479	-0.75123707	-0.049767216	0.672457434	-0.0770866	-0.10706137	0.5922727554050294	-0.474832841	0.10955700603803742	-0.042848951
79	A0A024R1K7;Q04917;B2R6N6;Q9H4N8;A2IDB2	YWHAH	0.5592094749924132	-0.016507919	-0.859741853	-0.851052984	-0.451754638	0.49389939991908777	0.31924104821301214	-0.187679674	0.6611255234624794	0.8069295688422826	-0.683983996	NA	0.21438635393049862	0.3652769307868402	-1.295784918	0.036279379	0.00204754	0.8881107623949616	-0.109095254	-0.273051229	0.2608138111769575	0.058057631	-0.242122366	0.30539740580540836
80	A0A024R1K8;Q15459;B4E091	SF3A1	0.016340285	0.23447369650953023	0.102341589	-0.311741599	-0.316026979	-0.520054322	0.5157269082720274	0.38844747680247366	0.085004183	0.20646604735846957	-0.187206719	-0.376346118	0.3041943172695163	0.4217981118014283	0.078507504	0.079953702	-0.622415127	-0.099462956	0.11771852372152929	-0.382607633	0.32972618922747154	-0.11902893	0.26816664424410486	-0.213974794
81	P35579;A0A024R1N1;Q86XU5	MYH9	0.9563878128144027	0.22165804327292826	-0.525734569	-0.448060287	-0.3985732	-1.179435781	0.019586752388049355	0.21171033345424153	0.18059993712310662	1.2695292505256197	0.5651077280171536	0.2061378970361023	-0.390756701	0.5091775052279214	0.5490861676212597	-0.523405097	-1.097213626	-0.125802166	0.21743709558605434	-0.675356422	0.13729900765513348	0.6802582918596242	0.22250232393721195	-0.582140297
82	A0A024R1N4;P12956;B1AHC9;B2RDN9;B4DE32;B4E356	XRCC6	0.017635479409900456	-0.094514023	0.097869019	0.3322222446564503	0.014189858626087041	-0.239041863	0.23379921521349323	-0.089834932	-0.31201923	0.1651109107385845	-0.217027684	-0.405407879	0.539154591	-0.247503359	-0.036607287	0.5389245905352502	-0.061976452	-0.2349732	0.006996825	0.035790080179410023	-0.056018315	-0.152441551	0.085014648	0.080658313
83	A0A024R1P7;B4E2A6;Q9UH99;A8K129;B4DIU6;Q6NT72;A0A024R1S6	UNC84B;SUN2	0.14872304170370199	0.795143575	1.1731336289689323	-0.11024741	0.13017930747839812	-0.211149208	-0.035552004	0.4835984905719185	0.4950456073183648	-0.081090543	-0.224509446	0.072958372	0.032455365632997585	0.14172639197182468	0.6344750475968938	-1.006353802	-0.486254604	-1.952281811	0.7056667484561667	-0.063739104	0.31436403134009544	-0.077547206	0.269552268	-1.148296739
84	B1AHQ6;A0A024R1Q3;Q9NSP4;B1AHQ7	CENPM;C22orf18	0.10913021591584607	0.694241551	0.3631757255468669	-0.375721793	0.7405128780679029	NA	0.44995146651708273	-1.28066178	0.3983074694837006	0.15749273325175686	NA	NA	0.26527742829077544	0.625707661	0.4277030787117368	-1.254777109	-1.320339525	NA	0.4327479036389054	0.22629428184401112	-0.100235542	0.20139147260301427	0.48346146193789546	-1.243659578
85	Q9BTQ7;A0A024R1Q8;P62829;J3KT29;J3KTJ3;C9JD32;B9ZVP7	RPL23	0.23716363362455722	0.2247337142018677	-0.362300043	-0.22145156	-0.199843357	0.099444451	0.2888314043145665	0.2101331778170443	0.35911495781661107	-0.131317686	-0.454675248	-0.01787445	0.2632256038370201	0.15256862580769945	0.077148131	-0.255653773	-0.25400677	-0.015240811	0.033199102	-0.107283489	0.2860265133160739	-0.201289128	0.16431412018814415	-0.174967118
86	Q969G3;A0A2R8Y765;B4DGM3;A0A2R8Y855;A0A2R8Y4T4;A0A2R8Y7I9;A0A2U3TZQ7;A0A2R8Y7U4;A0A024R1S7;A0A2R8YES3;J3QKS7;J3QR61;K7EMQ8;H7C048	SMARCE1	0.045230709	0.3858344181174763	0.24798401662315508	0.21171767442801143	-0.596886808	NA	0.18282000648560737	0.17883164685628494	0.7801885351406723	-0.0947727	-0.265904986	NA	-0.194862146	0.26729947287612904	-0.421077141	-0.888246395	0.1618436970681944	NA	0.26724553436693227	-0.151688747	0.42150921609331976	-0.139443023	-0.075317451	-0.322305529
87	A0A024R1S8;Q14847;A8K1D2;C9J9W2	LASP1	0.6658864006101046	-0.090295064	-1.108922979	-0.173428834	-0.26856344	0.37630636503874876	-0.141578882	0.12357927809214421	-0.445658431	0.41104940511368043	-9.92E-04	0.03230178	-0.242916501	0.5315731643731695	0.7116460881680512	-0.013279824	-0.44413938	0.077432939	-0.177777214	-0.021895303	-0.154552678	0.14745303304388155	0.3334342506693684	-0.126662088
88	Q86WX3;A0A024R1T1	RPS19BP1	1.2634363532537067	0.32242903996400274	NA	-0.693899983	NA	NA	1.4521448328114124	NA	0.008390314	-2.409460754	NA	NA	1.3615651227691463	-0.324526619	NA	-0.980078308	NA	NA	1.1332192836548443	-0.353613396	1.0705541605967541	-2.069174167	0.8588058391622944	-0.63979172
89	A0A024R1Y2;A0A024R1T9;Q4LE36;P53396;Q8N9C4	ACLY;ACLY variant protein	0.529351336	-0.037061273	0.3793925754789126	-0.245649745	-0.109226394	0.35564835571047215	0.11785338627314161	0.079124002	0.035575537	0.4260173697451475	-0.318381995	-0.831580727	0.13308066415217037	0.21825997120289875	0.4766303065450383	-0.056072013	-0.342776866	-0.810184491	0.29056087942630515	2.574055011479529e-4	0.077517642	-0.241315118	0.2759903139667035	-0.403011123
90	A0A024R1U0;P46060;B4DY16;B4E0U0	RANGAP1	0.087220984	0.47417369263310216	1.2756387609388644	0.012562233	-0.208272331	-2.180589366	0.20887085922532667	0.3212097674274622	0.8668015472287376	0.3985605395340281	-0.162539826	-0.555955169	0.049137562894592986	0.33441479167425187	0.718689334	-0.718256649	-0.125353327	-0.796313406	0.6123444792900266	-0.792099821	0.4656273912938431	-0.106644818	0.3674138963137149	-0.546641128
91	A0A024R1U2;Q7RTV0	PHF5A	0.2614297984839113	-0.274772737	NA	-0.30807622	-0.474894232	NA	0.040805349484323045	0.24849525163597888	NA	-0.026270897	-0.402653406	NA	0.12606757673552754	0.5574023437802917	NA	0.4105357662660159	-0.158068594	NA	-0.006671469	-0.391485226	0.14465030056015096	-0.214462152	0.34173496025791117	0.12623358597703127
92	A0A024R1U4;P51148;K7ERI8;K7ERQ8;F8VVK3;K7ENY4	RAB5C	0.5907374815804831	0.5162751960540101	-2.708308231	-0.458363964	-0.040592686	-0.497386629	0.4546053445238789	0.3609254079426684	0.41997533	1.0343543722089046	-0.284622586	1.001129758546533	-0.180337483	0.38005814077381533	0.6319111539218839	-0.455688666	-0.764671941	NA	-0.499866279	-0.29821552	0.4457342666041073	0.6175194207770962	0.31110950974433554	-0.576281398
93	E4W6B6;B2R4D8;A0A024R1V4;P61353;K7ELC7	RPL27	-0.136441418	0.044966698594896166	-0.561333465	0.024114817157470336	-0.319726884	-0.01189801	0.32497527947806915	0.13815270721106565	0.6189194803927878	-0.144371573	-0.075420312	-0.055885431	0.16712010044451206	-0.085092076	0.25365006936713563	0.18386933384865856	-0.041914379	-0.323684938	-0.217602728	-0.102503359	0.3606824890273085	-0.091892439	0.1118926977866796	-0.060576661
94	A0A0S2Z487;A0A024R1X8;P14923	JUP	1.8351899229701885	-0.454382271	NA	0.09877801	0.2390610715706103	NA	-0.696035176	-0.703755924	NA	1.6546083234123365	0.891571925	NA	-1.810391863	-0.725278334	NA	-0.824238205	0.4948725210396089	NA	0.6904038257794928	0.16891954066468706	-0.69989555	1.2730901243524817	-1.267835098	-0.164682842
95	P38398;A0A386IQ66;G8I0D8;A0A386IPK6;A0A386INP3;A0A024R1Y0;A0A386IN41;A0A386INQ5;Q3LRH8;A0A386IPW2;A0A386IN52;A0A386IN60;A0A024R1W0;Q5XLT4;A0A386IPW4;Q5YLB2;A0A386INP8;A0A386IPL0;A0A386IPB0;A0A386INJ5;A0A024R1V8;A0A024R1Y1;A0A386IPY7;Q7Z606;A0A4P8DLA0;A0A386IN53;A0A386IQ64	BRCA1	-0.716470107	0.4990723663773403	0.22347411558489738	0.9417920383965249	0.21085829008199322	NA	-0.013661989	-0.325504686	NA	-0.047312597	NA	NA	0.36323151422667715	-0.38442597	-0.223474116	-0.52757886	NA	NA	0.043305519	0.6176052246321717	-0.128303277	-0.006032537	-0.04027613	-0.486298799
96	B4DJ66;Q53GN6;B2RBM7;A0A024R201;Q9UNM6;J3KNQ3;Q9Y6E3;A0A087WUL9;Q9UNM7;H0YD73;E9PL38	PSMD13	0.14796913951557553	0.002632228	0.39789111954023476	0.12630798357237535	-0.540422782	-0.766072837	0.2611672514966512	0.34767923322568584	-1.030582388	0.1621265675651457	0.03248156	NA	0.072877572	0.33655401602586904	0.6192532983515852	-0.127291381	-0.042570581	NA	0.1821434355422162	-0.394083272	-0.141266028	0.09661667	0.34220756849780765	-0.085618374
97	V9HWJ8;A0A024R203;P61289;K9J957;Q6FHK7;B3KQ25;K7ESG5;A0A087WTV2;J7FRP4;K7ENH2	HEL-S-283;PSME3	-0.601600672	0.020996817508674714	0.49211386511006633	-0.070610868	0.4740651005366968	-0.67022292	-0.179675073	0.5464946696772089	0.338602866	-0.316674193	-0.149196226	0.22700255283311188	-0.053159489	0.3335156202272549	0.37107092761156163	-0.050299896	-0.52535415	-0.187068933	-0.029496663	-0.088922896	0.23514082090291916	-0.079622622	0.21714235308392632	-0.254240993
98	A0A024R216;Q9Y3E1;H3BPM9	HDGFRP3	-0.469640011	-0.41061768	0.3326685960227697	0.20802896287346628	0.4265789471088228	0.767913731	-0.915255664	-0.933585906	0.20224588808305116	-0.489428694	0.21822904572259558	0.804922124	-0.292337207	-0.923520719	0.039471770669983336	0.42909807132093003	0.093381771	0.9118469723791696	-0.182529698	0.46750721369900333	-0.548865227	0.177907492	-0.392128718	0.47810893808766086
99	A0A024R280;A0A024R222;B4DHQ3;Q9Y617;B4DHX7	PSAT1	0.611380037	-0.639346676	0.1947961020551656	-0.732799094	-0.587293165	NA	0.708505282	0.5479951687059944	-0.730869878	0.5756805282446765	NA	NA	0.7252423567711687	0.2273385060139196	0.067463865	-0.945838118	-0.022254915	NA	0.055206021	-0.66044993	0.17480639045743196	0.5752767276811922	0.3396111087125698	-0.484450317
100	Q9UDY2;A0A2R8YDH4;A0A1B0GTW1;A0A3B3ITE1;A0A024R233;A0A3B3IRI3;B7Z954;A0A3B3ISZ5;A0A3B3IU51;A0A024R225;B7Z2R3;A0A3B3ISF1;A0A3B3IRV6;A0A3B3IS03;A0A3B3IT83	TJP2	0.9340484813422624	0.5388009020338699	-1.609409439	0.3061169179255037	NA	0.5888216177786038	0.21801455296501038	-0.178793614	0.6922960687963244	1.144546008903697	-0.143961706	0.6507991044936317	-0.15191233	0.28983971241960044	-0.282791291	-1.384716885	-0.999997748	-0.611700353	-0.070379422	0.4226098640824952	0.21897959892271865	0.5256017319431113	-0.073147373	-1.023664399
101	Q76FK4;A0A024R250;F5H101;A6H8Z4;Q6AI50;F8WE42;B4DM91	NOL8;DKFZp686P12242	-0.093584849	1.124947174166347	0.039082189	-0.490685278	-1.500294845	-2.022117657	0.5127431435368085	0.9013644374532227	1.6085369759839874	-0.90256644	-0.292734441	-2.045331835	0.5043441750835156	0.43497439945379407	0.8108608806034618	0.1386024905302412	0.7329892248743293	0.5388702523066533	0.35681483826610133	-1.33769926	1.0075481856580053	-1.080210905	0.5833931517135895	0.4701539892370756
102	A0A024R254;Q9Y5V3	MAGED1	0.8432809846583549	NA	NA	-1.5875367	NA	NA	0.898361188	0.2730734569410991	NA	1.001578435827473	NA	NA	-0.303642991	-0.641435756	NA	-0.483678619	NA	NA	0.862143976	-1.568673709	0.6045803142338421	1.0204414274212963	-0.453676381	-0.464815628
103	A0A087WXM6;J3QQT2;J3KRX5;A0A024R261;A0A0A6YYL6;P18621;J3KRB3;A0A087WWH0;J3QS96;J3QLC8;A0A0A0MRF8	RPL17;hCG_24487;RPL17-C18orf32	0.593870121	0.11430003020368606	-0.004759819	0.42366264667431275	-0.291383388	-0.355454858	0.1481064628506855	-0.234665244	-0.062960441	-0.170056536	0.03313763	-0.357636514	0.32562846780546156	0.20440635196081144	0.11626462525161237	-0.371273951	-0.263737716	0.1525521298730955	0.2344701108709818	-0.074391866	-0.049839741	-0.164851807	0.2154331483392951	-0.160819845
104	A0A024R277;O15269;Q6NUL7;Q59EQ4	SPTLC1	0.3811812913060298	0.6959077305797725	NA	-1.425338542	0.8698636784331967	NA	0.5888202533138746	0.2658905298778959	NA	0.7594076161186725	-1.342977518	NA	-0.093988109	0.5784515614033987	NA	NA	-1.277218492	NA	0.6449793852669209	-0.171302558	0.533790266	-0.185350077	0.3486666004973755	-1.170783618
105	A0A024R283;B3KXW2;Q9HCE3	ZNF532	-0.536821062	NA	NA	0.077937834	NA	NA	0.21751507211927595	-0.026112693	NA	NA	NA	NA	-0.074574578	-0.176902618	NA	0.31594273499976183	0.203015311	NA	-0.490932739	0.12382615651540041	0.1415895123896842	NA	-0.079850275	0.30536734572378493
106	A0A024R297;Q9Y657	SPIN;SPIN1	-0.365477269	-0.255227819	-0.26751321	0.38294753531905773	0.1840943221099366	1.0812003565298471	-0.126720061	-0.257513773	-0.180008481	-0.480621008	0.16241089363491465	0.30442514025852196	-0.204498182	-0.151904411	0.13619802805313524	0.2786987421145999	-0.197529455	-0.042961349	-0.296072766	0.5494140713196138	-0.188080772	-0.004594991	-0.073401522	0.012735979408091914
107	Q53FS4;B2R774;A0A024R2A7;P49257	LMAN1	0.7863913431445669	0.12263694703081808	-1.387051996	0.13088002254197784	0.5977681657041042	NA	0.48373236929132607	-0.110792627	0.0509837	0.7535779522727496	NA	NA	-0.417552533	0.6023910687722545	0.24854762554957516	-0.647953632	-1.213558406	NA	-0.211603679	0.31206165081828563	0.089045371	0.7013155089679942	0.09219961	-0.983018462
108	A8K5D8;A8K4G7;A0A024R2C5;O75351	VPS4B	0.6350995822792339	0.4575803447151196	NA	-1.652677433	-0.382427368	NA	0.4076091780873148	0.3936085593333111	NA	0.31871363799407154	-0.901551711	NA	0.4538924434943113	0.23158154955201787	NA	0.11829763932295664	-0.079726423	NA	0.5463399634971753	-1.017552401	0.4006088687103144	-0.291419036	0.3427369965231631	0.019285608029666116
109	A0A024R2D7;O75528;A8K899	TADA3L;TADA3	-0.485075944	NA	NA	-0.108391316	NA	NA	0.6949177983252252	NA	NA	0.3217709022980903	NA	NA	0.23303273823134976	NA	NA	-0.656254178	NA	NA	-0.485075944	-0.108391316	0.6949177983252252	0.3217709022980903	0.23303273823134976	-0.656254178
110	A0A024R2F9;Q9BTV4;A0A0S2Z5N2;Q8TEP9	TMEM43;FLJ00144	-0.039486191	0.6946752203211725	NA	0.036159862	-1.099476959	NA	0.001349356	0.3579455023560542	NA	0.059081897	-0.832777176	NA	0.078801234	0.21844151660333708	NA	0.2681773094637491	0.25710842801905964	NA	0.32759451449702126	-0.531658548	0.17964742894769412	-0.386847639	0.14862137549207552	0.26264286874140436
111	A0A024R2G2;Q9BXW9	FANCD2	-2.15315303	0.25699222406028965	0.2768345238613468	0.4386209637319362	0.6814754431261827	0.39320710996438274	-0.744662792	-0.314113157	-0.110296303	-0.483172203	0.37816851438170357	0.37954542860182366	-0.144060972	-0.453334253	-0.078517418	0.6418095453580855	0.7302934899437545	0.3043628849881174	-0.539775427	0.5044345056074996	-0.389690751	0.091513913	-0.225304214	0.5588219734299859
112	D3YTB1;A0A024R2G7;F8W727;P62910	RPL32	0.17048880155586318	0.10393214860422254	0.5294058614073904	0.20751807766767494	0.3133846235654552	1.1055075138143753	-0.239770532	-0.843375887	0.21551630628207977	-0.636993477	0.6818395100273674	-0.544704631	-0.072431864	-0.172523881	-0.398387237	-0.664081174	-0.057545033	0.302220874	0.26794227052249203	0.5421367383491675	-0.289210038	-0.166619533	-0.214447661	-0.139801778
113	Q53H10;A0A024R2I7;Q9NS91;F8WE49	RAD18	-0.9311482	-0.141164682	0.7836763256960972	1.0179575507450975	0.6399050802184995	0.9875170477593255	-0.205362424	-0.345650434	0.4143817356347616	-0.746327458	-0.080619834	-0.249366914	0.3512798875032747	-0.523804653	0.32447565895228064	-0.567800641	-0.630066763	-0.097881285	-0.096212186	0.8817932262409751	-0.045543707	-0.358771402	0.050650297903616505	-0.43191623
114	A0A024R2J4;B5BUA4;Q5FBB7	SGOL1	0.6328860830277928	NA	0.28943902621708284	-0.463542852	NA	0.30339004925055024	0.2545012871398033	0.007054044	-0.515102233	NA	NA	0.3624885347702967	-0.423844518	-0.007054044	-0.527520695	NA	NA	0.087305318	0.3900140069431837	-0.151224949	-0.155664182	0.2913399870910426	-0.390621634	0.016156769973337492
115	C9J2P0;A0A024R2K3;P51965;H7C061;B7Z306	UBE2E1	-0.140721812	0.17468665338332542	0.579319945	-0.321644277	0.4705920085682946	0.093235994	0.019540611	0.24479992333695239	0.11936301835656868	0.071846415	0.31983821393611206	-0.875203077	-0.098790177	0.20471782119007031	0.41729368059562744	-0.488493411	-0.482896661	-0.30748487	0.20442826189078606	0.080727908	0.12790118421233074	-0.161172816	0.1744071083420305	-0.426291647
116	A0A1S5UZ17;A0A024R2K4;Q9Y608;C9JSU1	LRRFIP2	-0.85040963	-0.01855968	NA	NA	NA	NA	0.550688727	NA	NA	0.3182805822742359	NA	NA	NA	NA	NA	NA	NA	NA	-0.579312873	NA	0.40586050913527266	0.1734523639923345	NA	NA
117	A0A024R2L1;Q8TAF3	WDR48	NA	NA	NA	NA	NA	NA	NA	NA	NA	NA	NA	NA	NA	NA	NA	NA	NA	NA	NA	NA	NA	NA	NA	NA
118	A0A024R2M7;O95747	OXSR1	0.2380811129308134	-0.062683505	NA	0.43995562463223215	NA	NA	0.5516519526748838	0.7003784666725354	NA	0.1592965018694213	-1.175625392	NA	-0.75321737	-0.013167068	NA	-0.084670323	NA	NA	0.058091695	0.41034851617461793	0.5964081012160947	-0.537771554	-0.412799328	-0.114277432
119	Q01831;A0A024R2M8;A8K146;D9I4E1;X5DRB1	XPC	-1.332311126	-1.154022618	0.003833063	-0.22151933	-0.44977243	0.10393226618198151	-0.909759491	-0.903323874	0.1396090934470536	-1.282456511	-0.40415565	-0.007474674	0.3833673139003657	-0.5121931	0.3653810276407265	1.7847725316932155	1.8455610593155714	2.550532449293325	-0.827500227	-0.189119831	-0.557824757	-0.564695612	0.078851747	2.060288680100705
120	C9J9K3;A0A024R2P0;A0A0C4DG17;P08865;A0A024R7P5;Q96RS2;F8WD59	RPSA;LOC388524	0.50604655386944275	0.059751759	-0.677443712	0.6866073	-0.070465763	0.32387920757127864	0.29343720666888035	-0.066933236	0.3311208595587528	0.7341463731089384	0.2510849886111843	-0.701660489	-0.170203608	-0.136148575	-0.468289632	-1.34636695	-0.365413097	0.8168508137653315	-0.037215133	0.31334024824016005	0.18587494332703086	0.094523624	-0.258213938	-0.298309744
121	B2RDZ9;A0A024R2P7;Q15024;B4DIU0	EXOSC7	-0.489167187	0.8992051940536272	0.5948412352509989	-0.18706275	-1.469375287	-1.306067194	0.24618391619874325	0.6092119708489463	0.33412754748560397	0.16875165728725247	0.29542110135341965	-0.473930535	0.37188872851500443	0.073094387	0.15931755627567123	0.16240213156295688	0.26443899648583813	-0.253281469	0.33495974743258666	-0.987501744	0.3965078115110988	-0.003252592	0.20143355722173484	0.057853219837563405
122	A0A2R8Y804;B4DSW9;A0A2R8Y543;A0A2R8Y5C3;B4DL06;A0A2R8Y750;A0A2R8Y5Z1;B4DGU4;A0A2R8YCH5;A0A2R8Y7Z0;B5BU28;A0A024R2Q3;A0A2R8Y5A3;P35222	CTNNB1	0.6576012511557968	-0.932076701	NA	-0.98691017	NA	NA	-0.210797887	-0.57186974	NA	0.8521934613358474	0.070020014	NA	-1.508737227	0.051491057	NA	1.7242614046491496	0.8548245367597985	NA	-0.054995211	-0.904667656	-0.309091299	0.5433492517148623	-0.646380571	1.3717854848940267
123	H7BXY3;A0A024R2T6;Q7L2E3	DHX30	0.43374111998657194	-1.021135105	NA	-0.132725485	NA	NA	0.14101499043931015	-0.058807605	NA	0.045098213203552374	0.070084961	NA	0.4234183192770987	0.099310591	NA	NA	NA	NA	-0.280424444	-0.119452937	0.054376241	0.070864136	0.2746370036147588	NA
124	A0A024R2U4;Q8WXE1;A0A024R307;A0A0U1RQJ8;A0A0U1RQW3	TREX1;ATRIP	-1.010070913	NA	-1.03214303	0.8999619574610508	NA	0.6018509927581612	-0.059951364	NA	0.052392382	-0.231222761	NA	-0.189854078	-0.003600836	NA	-0.250144624	0.4048839174935149	NA	0.8178983567377708	-1.021106971	0.7509064751096075	-0.003779491	-0.21053842	-0.12687273	0.6113911371156413
125	A0A024R2U6;P52756;Q59HE6	RBM5	-0.306693709	0.5529211717868904	0.4459701574105643	-0.540046425	-0.439083734	-1.220434037	0.562266363	0.9804470448435423	0.9103104935192712	-0.156838284	-1.248996746	NA	0.3713850368112411	0.7714556268858052	0.9068331298683935	0.010883221747743366	0.14610500714462435	-1.746484318	0.2697835130147276	-0.694137092	0.8567256069077629	-0.663866542	0.7222755708984633	-0.490781057
126	A0A0S2Z472;A8KAH7;A0A024R2W3;P13861	PRKAR2A	1.271824211041303	NA	NA	-1.872528589	NA	NA	1.2023934158731595	-0.561490769	NA	1.5568001409993266	-1.03010601	NA	-0.667097968	0.4040402965216892	NA	-0.790733125	0.48689839735491536	NA	1.3218829091762985	-1.822469891	0.3705100215220533	0.3134057635260835	-0.081470138	-0.101858666
127	A0A024R2Z6;Q9BVP2	GNL3	-0.183122748	0.7584541934094491	-0.406161711	-0.296801705	-0.981558713	-1.293703916	0.6545381256088514	0.9951045509130054	1.2126718186185785	-0.654133218	-0.518524006	-0.659306556	0.39550082948289195	1.1583924797938465	0.8619555420274783	-0.372843482	-0.319920373	-0.35054111	0.056389911	-0.857354778	0.9541048317134814	-0.610654593	0.8052829504347419	-0.347768322
128	A0A024R324;P61586;C9JNR4;B4DKN9;C9JX21;C9JRM1;A0A0B6XK12	RHOA	0.6068909032938489	0.15168477533707556	0.5371945063417047	-0.340395212	0.20517818153966993	0.13169502662982902	0.5523896427948964	0.34472831329289905	-0.205435903	0.817819092	-0.214810031	-0.164807697	0.20142463040521438	0.2807788062927193	-0.058157824	-1.733564442	-0.752916417	-0.359696352	0.4319233949908754	-0.001174001	0.230560685	0.146067121	0.14134853740096368	-0.948725737
129	A0A024R326;Q6IPI1;A0A3B3ITT5;P47914	RPL29	-0.202768243	-0.484777353	-0.429310263	0.3925976531801914	0.46725300743130094	0.16525781294559827	-0.170993826	-0.452791171	-0.022400228	-0.110463837	0.21929587743196968	0.16597457791879816	0.23954418516358303	-0.461389707	-0.28248303	0.5573038761884083	0.011048418806439196	0.3991022492637129	-0.372285286	0.3417028245190302	-0.215395075	0.091602206	-0.168109517	0.3224848480861858
130	B4DFV1;A0A024R328;Q05655	PRKCD	-0.137293185	NA	NA	0.077620699	NA	NA	-0.939108402	NA	NA	0.3622584251658008	NA	NA	NA	NA	NA	0.6365224619948894	NA	NA	-0.137293185	0.077620699	-0.939108402	0.3622584251658008	NA	0.6365224619948894
131	A0A024R332;Q6I9Y2;A0A024R341	NIF3L1BP1;THOC7	-0.334195932	-0.003792054	NA	-0.07737739	-0.098351589	NA	0.10895747036769904	0.6777545678729775	NA	-0.308802916	-1.292163881	NA	-0.023056678	0.7068765428581795	NA	-0.286716119	0.9308679779258225	NA	-0.168993993	-0.08786449	0.39335601912033974	-0.800483399	0.341909933	0.3220759294090182
132	A0A024R333;Q6UXN9	TMEM113;WDR82	0.11614890205274891	0.018077608266643008	NA	0.27676848575035157	0.022571467001573718	NA	0.10475195255195155	-0.0769468	NA	-0.303137743	-0.385373013	NA	0.41045201303959783	0.3251020500260608	NA	0.050176734639331706	-0.558591658	NA	0.067113255	0.14966997637596413	0.013902576383373333	-0.344255378	0.36777703153283076	-0.254207462
133	B4DQY7;A0A024R370;P82094;A0A2R8Y7M0;F8WF45;Q6PII6	TMF1	1.16475909	0.2895573079814426	NA	-1.68421994	NA	NA	1.0659913502887992	-0.520087184	NA	1.5553373082477293	0.10416517545423463	NA	-0.821897723	-0.603418289	NA	-0.636987861	0.086800765	NA	0.8675098605135264	-1.543868278	0.41330374491644234	0.9701029034946578	-0.572306344	-0.134741887
134	B4DL49;A8K2H4;A0A024R374;P07858;B4DMY4;B3KUJ8;Q6LAF9	CTSB	0.7404552769074193	NA	NA	NA	-0.558346422	NA	-0.100207898	0.19301546522647142	NA	-1.13480396	NA	NA	0.17001431002231956	0.4843285261069271	NA	1.0994392248068006	-0.893894523	NA	0.8198465356533071	-0.478955163	0.125795042	-1.055412701	0.40656267681051117	0.18216360947351443
135	A0A024R377;Q6IQ32	KIAA0863;ADNP2	-0.56830231	0.12592271151835538	0.5818020073760561	0.7394412336804627	0.6464248915084838	-0.229218988	-0.572328021	-0.206374721	1.2114988764904413	-0.700988755	-0.795194369	0.8791841857346288	0.2604653651167528	-0.114431984	0.704184919	0.19854467815111987	-0.299514339	-1.86111538	0.046474136	0.38554904568915127	0.14426537809023515	-0.205666313	0.28340609995086913	-0.654028347
136	A0A024R388;Q9NXG2;Q6MZT3;O60362;B4DFY9	THUMPD1;DKFZp686C1054;44M2.1	-0.291163761	0.3417898133459753	0.12797269322870536	-0.100170532	0.3962156632664026	0.16103062607569046	-0.185516521	0.4868965177499394	0.15944082082318234	-0.547019375	-0.241598674	-0.341695259	-0.013364979	0.052458140381849455	0.35299505346181953	-0.06557284	0.4363394043977486	-0.729036792	0.059532915318718106	0.15235858587906084	0.15360693907691061	-0.376771103	0.13069607167036504	-0.119423409
137	A0A024R395;P49959;Q05D78;F8W7U8	MRE11A	-0.864515908	0.044723151	0.3496374708207966	0.22355187147162994	0.18180699787002547	0.13046884460753844	-0.060263011	-0.033592519	0.064375577	-0.008274278	0.1751592222971517	-0.41883284	0.1538938697044172	-0.150816052	0.22749986547204926	0.19071189282420928	0.13852784624071304	-0.344062001	-0.156718429	0.17860923798306363	-0.009826651	-0.083982632	0.076859228	-0.004940754
138	E9PM04;A0A024R3A2;Q9BTE7;B4DP84;H0YCN4	DCUN1D5	-0.503248281	0.39144984069833305	0.23784383437743986	-0.343298232	-0.077039828	0.10997173252372343	-0.329157207	0.4667754045884725	-0.286386053	-0.385393784	-0.175871951	-0.097025732	0.093946752	0.098170988	0.15006763040787055	0.3999628371160358	-0.294322807	0.5435548545868424	0.042015131	-0.103455442	-0.049589285	-0.219430489	0.11406179023780054	0.21639829496453306
139	A0A024R3C7;Q13315;B4DSP3;Q68DE6	ATM;DKFZp781A0353	-0.225629338	0.056342565	NA	-0.077307266	-0.278197621	NA	0.011428036356958212	0.22441352215845053	NA	0.021392901	-0.184248361	NA	0.071870718	0.38757122416804385	NA	0.19824494843535753	-0.205881329	NA	-0.084643386	-0.177752443	0.11792077925770732	-0.08142773	0.2297209711404564	-0.00381819
140	A0A024R3F4;A0A024R3H6;Q86UU1;Q5W9G0;Q96D60;Q8NC75;A0A087WZL0;B0YJ65;Q6ZUD6	PHLDB1;KIAA0638	1.7046216751559964	0.2850870579493766	NA	NA	-0.697658497	NA	0.8919986105324079	-0.243484539	NA	1.8262502132738145	NA	NA	-1.552807683	-0.326897582	NA	-1.887109255	NA	NA	1.0580641614890003	-0.634448702	0.387466831	1.8894600082101283	-0.876642838	-1.82389946
141	A0A024R3J7;P46977	hCG_2032701;STT3A	-0.303902695	0.3487708978713231	NA	0.17659637835138675	-0.019675084	NA	-0.035003527	-0.001218477	NA	-0.110053784	0.14085375644091305	NA	-0.032865958	0.06037142	NA	-0.133819364	-0.090053563	NA	0.022434102	0.078460647	-0.018111002	0.015399986190586377	0.013752730906721031	-0.111936464
142	E9PMJ2;J3KP39;A0A024R3L8;Q9BPY3;G3V179	FAM118B;FLJ21103	-1.250307754	0.572976873	NA	NA	NA	NA	0.785977694	NA	NA	NA	NA	NA	0.4643300600918686	-0.572976873	NA	NA	NA	NA	-0.469661723	NA	0.6549814113697623	NA	-0.185319689	NA
143	A0A024R3M1;Q9P016	THYN1	-0.344456642	0.20770400292754412	0.2316126801497406	-0.159831413	0.8224290237045399	0.3747231187374946	-0.810081351	-0.103402369	0.1423790392541648	-0.871882689	0.8855449839565822	0.2406976610059782	-0.399980882	-0.197359261	-0.593204601	-0.101803143	0.4527614695589294	0.22415037077575445	0.031620014	0.3457735764538892	-0.257034893	0.084786652	-0.396848248	0.19170289896663087
144	B3KN61;A0A024R3M3;O95125;Q9Y5A5	ZNF202	NA	0.498633827	1.1479907383633439	NA	0.5330487184760867	-0.547319383	NA	0.13540767925456926	0.13833044589744384	NA	NA	-0.385239228	NA	-1.403915287	-0.003175999	NA	0.23682506272777212	-0.350586574	0.8554155515784927	0.024967936822189278	0.16897233159953678	-0.353135959	-0.671442374	-0.024777487
145	A0A024R3P9;Q9H3P7	ACBD3	0.5253325860658704	-0.323867535	NA	NA	NA	NA	0.5665579547156121	0.021301047821500965	NA	0.7122988063080233	-0.179545065	NA	-0.355214927	0.4488981601718605	-1.346308767	-0.069452262	NA	NA	0.065923567	NA	0.25912054302364823	0.23156791250312056	-0.452350803	-0.10426122
146	Q9NVF7;A0A024R3Q6	FBXO28	-0.125511777	-0.261245802	-0.340750156	0.45995485769387257	0.308660318	-0.162448989	-0.239892888	-0.36859548	-0.199720944	-0.214210379	0.071658782	0.018005152408659478	-0.484047939	0.087796147	0.5635505371352272	0.6037081242748157	0.16172603578232533	0.12136439981792757	-0.242502578	0.2020553956294677	-0.269403104	-0.041515481	0.055766248178691157	0.2955995199583577
147	A0A024R3Q9;A0A087WZR9;A0A0S2Z5U6;Q96C36;Q8NCZ0;B3KMB7;A0A087WTV6;Q4W8W1	PYCR2;DKFZp434J218;P5CR2	0.8669424152711313	NA	NA	NA	NA	NA	0.1603001373687797	NA	NA	0.1516805098589202	NA	NA	-1.178923062	NA	NA	NA	NA	NA	0.8669424152711313	NA	0.1603001373687797	0.1516805098589202	-1.178923062	NA
148	A0A024R3R1;Q4LE39;X6RCR8;H0Y7Y8;H7C5R6;A0A024R3V1	ARID4B	NA	0.6629785676917684	NA	NA	-1.067627943	NA	NA	0.20241953920296762	NA	NA	NA	NA	NA	0.20222983562559688	NA	NA	NA	NA	0.6629785676917684	-1.067627943	0.20241953920296762	NA	0.20222983562559688	NA
149	A0A024R3R5;A0A494C1L1;Q14739;C9JXK0;B4E0Z3	LBR	0.044451166334025585	-0.002939876	0.40502892045466965	-0.13449525	0.2560849735270875	-0.037688503	0.16383177861199727	0.4134927805223271	0.46921518894649766	0.11144284031444474	0.8132293930668467	0.824227836	-0.416072598	-0.58149985	-0.319760809	-0.866543231	-0.010809974	-1.131194788	0.14884673694331854	0.027967074	0.3488465826936083	0.5829666896729159	-0.439111085	-0.669515998
150	A0A024R3T8;P09874;B2R5W3;B4E0E1	PARP1	-0.528884386	0.10272552003266092	0.25500124809908736	0.093901863	0.18420070358920912	0.12404167692664499	-0.414157834	-0.068096936	0.18870153039400414	-0.494744622	0.2973790512483374	-0.078603405	0.14066955414862198	-0.205921748	-0.122006856	0.12955588086383413	0.47169109591017866	-0.075452338	-0.057052539	0.1340480811428911	-0.09785108	-0.091989658	-0.062419683	0.17526487973138333
151	A0A024R3V0;Q9NUQ6;B8ZZZ7	DNAPTP6;SPATS2L	0.027618038	0.16250864404072063	-0.579137205	-0.575347135	-1.80847047	NA	0.5203730660153759	0.32079090282473766	0.4620262193396064	0.2728476678515039	0.22377862929285794	0.4341682253488267	0.11143819325769554	0.27482108666099925	-0.558754151	0.1657087398140761	0.3844461411041679	0.16118340735461734	-0.063453019	-1.125691647	0.5006138850705725	0.37648199650839337	0.008718865	0.30332991843495094
152	A0A024R3W7;P24534;A4D1M6	EEF1B2;LOC392793	0.30746348608523694	-1.43335098	0.42973632109533805	-0.343455582	-0.170684657	-0.080911854	-0.374271268	0.40393710902009294	-0.238116817	0.23481849121734624	NA	0.1320965134140565	-0.056820072	0.1604381001115744	0.1477341637188453	0.1187877179697164	1.051555441730951	-0.288956115	-0.242242474	-0.208542781	-0.079675742	0.17326541885371746	0.07359198	0.2836035981239331
153	P10809;A0A024R3X4;B3GQS7;B7Z597;B7Z5E7;B7Z4F6	HSPD1	0.2116357646922969	-0.0414128	-0.348965158	-0.043612184	-0.199798559	0.33221557484304054	-0.233703162	-0.091351419	0.11621334686124189	0.3649267013676432	-0.294776464	0.6743794414729888	-0.47173613	0.18793717563457288	0.080967062	0.14893154018299812	-0.074096075	-0.317754656	-0.059580731	0.029601611	-0.069613745	0.24817655965943072	-0.067610631	-0.080973063
154	A0A024R3Z2;B8ZZN6;P63165;B8ZZJ0;B9A032	SUMO1	-0.353959087	-0.16170984	0.31336347324400854	0.089400647	0.3766088890138229	-0.290651349	0.23771383072483443	-0.476043323	0.3136356542167906	-0.334287238	-0.259807802	-0.138469746	0.7921343480829836	-0.356940768	-0.07697783	0.6331672088095759	-0.140543499	-0.166633569	-0.067435151	0.058452729	0.025102053893186625	-0.244188262	0.11940524977972751	0.1086633802512176
155	B4DGM7;E9PHS0;Q6FHH6;Q53TN2;B2R602;A0A024R3Z5;O43813;F8WDS9	LANCL1	NA	0.7301559756018069	NA	NA	NA	NA	0.4368403096659124	-0.406182224	NA	-0.43684031	NA	NA	NA	0.3678867173656471	NA	NA	-0.691860469	NA	0.7332217841681736	NA	0.018394851	-0.433774501	0.3709525259320139	-0.68879466
156	A0A024R3Z6;Q53FN7;Q7L1Q6;C9IZ80;D3DN77;B3KU41;C9JFN4	BZW1;hCG_2022736	0.5699495280378749	0.3058441750725133	-0.210683876	-0.095528019	-0.647172178	-0.388988793	0.034497045909126084	-0.039280243	0.33005612004908563	0.6020878802304098	-1.096116097	0.46087496273945266	-0.239803863	0.5311580373201257	0.14694978052862412	0.1754036056577399	0.042461715	-0.481709781	0.22170327569016884	-0.377229663	0.10842430750600772	-0.011051085	0.14610131811951588	-0.087948153
157	A0A024R411;Q13416;B4DYU9	ORC2L;ORC2	-0.600886617	0.17549736184704207	0.3618126194690451	0.24248068200931194	0.16948161707499626	0.6268251633493714	-0.332843709	0.6345452471892751	0.5153705941805421	-0.276573498	-0.285317967	-0.059489311	0.034896972	-0.630362108	0.6754557064029321	0.19265870346414893	-0.804111618	-0.639439837	-0.021192212	0.34626248747789323	0.27235737732361404	-0.207126926	0.026663523	-0.41696425
158	B4DHC5;A0A024R458;A0A0S2Z444;A0A0S2Z3Y3;A0A0S2Z3Z1;A0A0S2Z462;P52594;B8ZZY2	HRB;AGFG1	-0.111253313	NA	NA	NA	NA	NA	0.2239349239821631	-0.180374836	NA	-0.112681611	NA	NA	NA	0.18037483553720599	NA	NA	NA	NA	-0.105808302	NA	0.027225055	-0.1072366	0.18581984659282524	NA
159	A0A024R462;P02751;B7ZLE5;A0A384MR03	FN1	1.5224641893687212	0.35199952430321507	0.3222650944862955	-1.012577511	-0.758723855	-0.993237871	0.095943666	-0.237180189	-0.073739709	1.462029920817447	0.9933129923195594	-8.46E-04	-1.126649455	1.0330831191650671	0.3780739327802845	-0.762136123	-1.174620297	-0.019461637	0.7322429360527439	-0.921513079	-0.071658744	0.8181657070467333	0.094835866	-0.652072686
160	Q53S54;A0A024R475;Q13618;B7Z600	CUL3	0.1987370670514622	0.1197126325645422	-0.061765162	0.1827781395798319	-0.021392779	-0.618617834	0.2021042326785319	0.12372793306481714	0.089890534	0.2332953925796334	-0.597933408	-0.290521704	0.14764911144782697	0.2671197414027424	0.26895914119655095	0.18573207436499256	-0.225923468	-0.203551645	0.085561512	-0.152410824	0.13857423308119998	-0.218386573	0.22790933134903912	-0.081247679
161	A0A024R488;Q8IWB7;C9JJ54;Q9H8N9	WDFY1	NA	NA	NA	NA	NA	NA	NA	NA	NA	NA	NA	NA	NA	NA	NA	NA	NA	NA	NA	NA	NA	NA	NA	NA
162	B3KN05;B2RBE0;A0A024R497;O95573;B3KMA6	ACSL3	-0.202810171	0.4788884084919894	-1.14841477	-0.317395142	NA	NA	-0.020570272	0.899658703	NA	0.13259604524169616	0.8596843597487696	NA	0.3503693652278027	-0.103143716	NA	0.579384451	-1.508247262	NA	-0.288560819	-0.315177117	0.44176224037261475	0.4983582273220457	0.1258308494299772	-0.462213381
163	A0A024R4A0;P19338;B3KTP9;Q9BQ02;B3KM80;Q6ZS99;H7BY16	NCL	0.5881190892865567	0.34923226151306297	-0.14661714	0.7380493438268513	-1.103299148	-1.399647623	0.557788634	0.039381449	0.20632401327460123	0.17499354363810943	-0.396903986	-0.604660886	1.0449854780006262	-0.438683019	-0.240431851	0.731237267	0.021927129	-0.121794556	0.26357807	-0.588299142	0.2678313654396552	-0.275523776	0.12195686942218892	0.21045661314612035
164	A0A024R4A5;I1E4Y6;Q6Y7W6;C9JH18	TNRC15;GIGYF2	1.2437621959248697	NA	-1.101946057	NA	NA	NA	0.11279428938830698	NA	-0.204106104	0.7926598879482959	NA	NA	-0.843164212	NA	NA	NA	NA	NA	0.07722111	NA	-0.039342867	0.7989729284926753	-0.836851172	NA
165	Q13148;A0A024R4E2;A0A0A0N0L3;A0A087WYY0;A0A087X260;G3V162;B1AKP7;A0A087WX29;K7EJM5;K7EN94;A0A0A0N0M3;A0A0A0N0N3;B4DRW3	TARDBP;TDP43	-0.234309403	-0.135399969	0.24138458182258737	-0.033064256	-0.413694116	-0.553031476	0.174756421	0.41961083721321274	0.30275987691713585	0.25870651783616716	0.034195007	-0.411733955	0.1826361410353394	0.15788545179101388	0.25995645732831546	0.3865590948762278	-0.133660605	-0.503556607	-0.04277493	-0.333263283	0.2990423783452065	-0.03961081	0.20015935005155724	-0.083552706
166	A0A024R4E5;Q00341;B2R5V9;H0Y394;Q6ZS03;Q96CF6;B4DKR8	HDLBP	0.5634568953402209	-0.125327848	0.19949826402930457	-0.591099945	-0.362364302	-1.104652374	-0.041705529	0.050739697	-0.126798782	1.0145020139576422	0.5317305711563401	0.5141769085483446	-0.382399414	0.32514137730762505	0.21375268182214055	-0.535446362	-0.29188517	0.14868131590276887	0.21254243723452834	-0.686038873	-0.039254871	0.686803165	0.052164882	-0.226216739
167	P06733;A0A024R4F1;A0A2R8Y6G6;E2DRY6	ENO1	-0.134690664	-0.018026406	0.1525076066918725	0.007440374	0.3185702668350228	0.088026741	-0.393096372	-0.283333612	-0.125801972	0.090670136	-0.014630321	0.011142765856020177	-4.42E-04	-0.518598902	-0.234914055	0.7352260589157784	0.1890281883972313	0.1309226485164199	-6.98E-05	0.13801246055781188	-0.267410652	0.02906086	-0.25131848	0.3517256319431432
168	A0A024R4F4;M0R2B7;P28340;Q308M6;M0QZR8;Q59FA0	POLD1	-0.691094893	0.14205273372788116	1.0967799061231691	0.1433367881692885	-0.472873175	-0.349137712	0.013021604024210189	0.16466346101636875	0.876008197	-0.223893707	-0.378003346	-1.970535815	0.044529864	0.039455959888330915	1.3690449185210876	0.16321279739277517	-0.376806553	0.41023897081423544	0.18257924908145431	-0.226224699	0.3512310872636729	-0.857477623	0.48434358082022144	0.065548405
169	A0A024R4G1;Q8N1G4	LRRC47	NA	0.8348162696375883	NA	NA	-0.311765196	NA	NA	-0.10148625	NA	NA	-0.960452292	NA	NA	0.3261894619026553	NA	NA	0.21269800640085756	NA	0.8348162696375883	-0.311765196	-0.10148625	-0.960452292	0.3261894619026553	0.21269800640085756
170	A0A024R4H5;Q53HN4;O00273	DFFA	-0.643831786	0.12684328882373128	NA	0.2348894909274754	NA	NA	0.6666004883611587	-0.14761387	NA	0.273638522	NA	NA	-1.673992937	0.19836226581029542	NA	0.9651045377172737	NA	NA	-0.381296961	0.11208677838286214	0.13669059641053777	0.15083580934600868	-0.860618048	0.8423018251726604
171	Q0QF37;Q75MT9;Q6FHZ0;A0A024R4K3;P40926;G3XAL0;B3KTM1	MDH2	0.14857079653583435	-0.870443049	-0.656898829	-0.584508955	NA	NA	0.14513910963292825	-0.181607504	0.4475135097920334	0.9825529842311862	0.343050622	NA	-0.693414193	0.1476363433316865	-0.319234899	0.4423772448052085	0.42596490871933185	0.22330191143172481	-0.431467243	-0.556385838	0.16513815541945684	0.6909249200919159	-0.260214466	0.39200447207839745
172	A0A024R4M0;P46781;B5MCT8;C9JM19;B7Z732;A5D904	RPS9	0.28276412750833796	-0.009491644	-0.077506671	0.1872602445296522	0.4314923144445048	-0.210814997	-0.434817699	-0.538819139	0.3386445952720308	0.095135137	0.4120730780183477	-0.725285993	-0.294988967	-0.464441143	0.6749630655231598	0.1646471568549842	0.1691865337820551	NA	0.055982113	0.126706029	-0.220937239	-0.081965751	-0.03742884	0.15764368724526676
173	A0A024R4N9;Q9BSV6;B4DT51;E7EQB3;B0V3J0;A9C4B9;A0A0G2JNK5	TSEN34	-0.789602195	-1.117039665	NA	-1.105206609	0.3900318337269149	NA	0.9598193720009014	0.7983449550878675	NA	1.2274525181475942	NA	NA	0.48625777274658216	-0.071337124	NA	-0.778720859	NA	NA	-0.990715235	-0.394981692	0.8416878586300423	1.1900582132332527	0.170066019	-0.816115164
174	M0R0F0;Q53G25;A0A024R4Q8;P46782;M0R0R2;M0QZN2	RPS5	0.19970657792991572	0.11882275217765773	-0.021169511	0.11239643038606904	0.20964450288630146	0.19538392207782632	0.099875142	-0.398005556	-0.103230606	-0.125479109	-0.058657201	-0.085726878	0.18887789925206067	-0.156916513	0.018418512927943338	0.27152479014506786	-0.133075282	-0.332389875	0.09911994	0.17247495178339894	-0.133787006	-0.089954396	0.016793299572376682	-0.064646789
175	A0A024R4R9;Q96PV6;C9JMY0;A0A087WUE4;A0A0G2JNN3	LENG8	-0.305924711	-0.288459767	-0.429930329	-0.555085115	0.019918455311707318	NA	0.2217579832007515	1.2561133605052885	NA	-0.116906089	-1.379721302	NA	0.3370114816934125	1.0649550858900296	0.4979494865659749	0.1470698200738815	-0.46874836	NA	-0.317116012	-0.243261073	0.7632579287248562	-0.723991439	0.6576276082549741	-0.136517013
176	A0A024R4T4;P61081	UBE2M	0.29566711602814244	0.031444155	-0.147112659	-0.246396812	-1.057423854	-0.815192649	0.2631476994314876	0.072314834	0.8081927988390261	-0.027509748	0.2408808428436025	-0.902647883	0.39473220591154856	0.17845193016080005	0.4796013645230782	0.10696355073026056	0.26323591680928765	0.061651192	0.059999537300317464	-0.706337772	0.38121844398226845	-0.229758929	0.3509285001984756	0.14395021971398408
177	M0R202;A0A087WUM8;A0A024R4T7;Q9NWS9;A0A0B4J2G2	ZNF446	-0.8750378	NA	NA	0.35895157743585343	NA	NA	0.29755677541394093	NA	NA	-1.462044166	NA	NA	0.6667437986152354	NA	NA	1.0138298140999908	NA	NA	-0.8750378	0.35895157743585343	0.29755677541394093	-1.462044166	0.6667437986152354	1.0138298140999908
178	B7Z6L2;B7Z4Q0;A0A024R4U0;Q9NP61;H0Y6A0	ARFGAP3	1.2001389344608442	0.5305990730989049	-1.311354223	-0.02445364	NA	NA	0.6892989185422308	0.3925718804383947	NA	1.1423600614388443	NA	-0.465153104	-0.431461348	-0.944497901	-0.104352872	-0.67369578	NA	NA	0.16850348153982977	0.004255247	0.5696442862210537	0.3673123652775498	-0.464728487	-0.644986893
179	O95696;A0A024R4V5;A0A024R4W4;B4E3L9;Q86X06;B4DZ41;J3KQ61;B7Z926;Q59G93;Q9Y4Q3	BRD1;DKFZp434B094	-0.205016406	0.17378552787900545	0.6474137652909492	0.2128024726573004	-0.13604157	0.6483133287478052	-0.465059489	0.6417820327173444	-0.184793224	-1.033141183	0.20064143039222784	0.12613031502140112	-0.322212345	0.1729553491463809	0.099342922	0.31716474438924136	-0.620567403	-0.273500267	0.20539429562016864	0.24169141061784913	-0.002690227	-0.235456479	-0.016638025	-0.192300975
180	A0A024R4V8;B4DZT6;Q9NYZ3	GTSE1	NA	NA	NA	NA	NA	NA	NA	NA	NA	NA	NA	NA	NA	NA	NA	NA	NA	NA	NA	NA	NA	NA	NA	NA
181	A0A024R4X0;P00387;B1AHF3;Q6ZVI6	CYB5R3	0.5350758309330548	0.9753164200606252	NA	-0.401162048	-0.34939166	NA	0.13292501012380709	0.8917265613485996	NA	0.29726011771980815	-1.256673196	NA	0.3936370328715357	0.8396633650346418	NA	-0.404568944	-1.65380849	NA	0.755196125	-0.375276854	0.5123257857362048	-0.479706539	0.6166501989530903	-1.029188717
182	A0A024R4X1;Q6FIA3;A0A0U1RR22;Q9UNF0;B0QYG7;B0QYG8	PACSIN2	0.8895703526235995	0.5958990371789301	NA	NA	0.3153302592912631	NA	0.2149848049837434	-0.021886544	NA	0.9812658669512454	0.4083212592476607	NA	-1.033323696	0.18092634840515442	NA	-0.778034933	-1.753052756	NA	0.716457173	0.28905273768365775	0.070271609	0.6685160414918477	-0.452476195	-1.291821366
183	A0A024R4X7;Q9UKX7	hCG_1989366;NUP50	0.30417119750817945	0.7661029896365269	0.840404014	0.23356597908719698	-0.019562767	-0.783924712	0.45897187989471505	0.3127299172114694	0.2838479877520433	0.5148533825255909	-0.552358079	-0.692957175	0.5015774593522686	0.3315896213533154	0.085718941	-0.054019096	-1.702678307	-0.828033233	0.6368927337397614	-0.189973833	0.3518499282860759	-0.243487291	0.3062953406490458	-0.861576879
184	A0A0A6YYC7;A0A024R4Z4;A0A024R4Z1;Q96JP5;H3BTR0	ZFP91-CNTF;hCG_2042749;ZFP91	-0.409056785	-0.203916465	0.3397796239624246	-0.195879612	-1.101830178	-0.188515326	0.6535882498674693	0.8561899967055734	-0.229513094	-0.867970095	0.27401537144435345	-0.784249877	0.8193182426465455	0.044516912	0.55318632	NA	0.13102436344712948	0.3093123533409778	-0.103296118	-0.507639948	0.4145234752353183	-0.471633109	0.4601089160105404	0.20793678292771597
185	A0A024R4Z6;Q08945	SSRP1	-0.046364697	-0.059950452	-0.170479335	0.8376112407535232	0.1489833911617668	-0.127935088	-0.015446653	-0.132428373	-0.106510471	-0.19419114	-0.312589342	-0.791329676	0.6701483555594236	-0.424539676	-0.512784604	0.7578494581170363	0.4745453802647398	0.005411681	-0.092264828	0.2862198478987477	-0.084795166	-0.432703386	-0.089058641	0.4126021729884335
186	A0A024R512	FLJ40629	NA	NA	NA	NA	NA	-0.333389783	NA	NA	-0.696139773	NA	NA	-0.342184309	NA	NA	0.9522860066923813	NA	NA	0.41942785845482833	NA	-0.333389783	-0.696139773	-0.342184309	0.9522860066923813	0.41942785845482833
187	A0A024R534;O94776	MTA2	-0.293984191	0.2101856532651319	0.45978838666512856	0.5585826143494799	0.4959610414474799	0.49537772238152555	-0.426164646	0.055013198	0.083520882	-0.503553955	-0.295916118	-0.597060379	0.13728603282029422	0.012153563	0.14503253150274553	0.078222646	0.033518884630507666	-0.647963866	0.12532994953363918	0.5166404593928274	-0.095876855	-0.465510151	0.098157376	-0.178740778
188	E9PJ81;A0A024R598;A0A024R539;Q04323;B4E0P8;E9PRQ7;A0A087WTZ5;Q05BV2;B4DNC6	UBXN1;LOC51035	-0.70998669	0.14821739617689725	-0.39281704	0.24818726091486057	0.3203924175408268	-0.516598954	0.36330301139505305	0.5780185497356747	0.3047030765298538	0.18179155113254608	-0.522118221	-0.955262416	-0.027929954	0.7200389294272633	0.286672245	-0.264642285	-0.801726703	1.0397578255451498	-0.318195445	0.017326908179819786	0.4153415458868595	-0.431863029	0.32626040683339047	-0.008870387
189	A0A024R542;Q9C0C2	TNKS1BP1	0.9320660688688333	0.19534175640363452	NA	-0.954507594	-1.141409092	NA	0.9099088780416975	0.8771456765115899	NA	1.365619858263135	-0.729007866	NA	-0.896786717	1.2487425722683947	NA	-0.341697673	-1.465415868	NA	0.5637039126362339	-1.047958343	0.8935272772766437	0.31830599614248284	0.17597792779590313	-0.903556771
190	A0A024R566;A0A024R588;B4DJU4;A0A024R5D9;A0A024R572;Q15637;B4DSE4;B4DX42	SF1	0.2274933531408484	-0.318973004	0.14939322705434896	-0.175554681	-0.163043651	-0.054278978	0.035072111	0.21267972844703945	0.2615286338203848	-0.668783307	0.28966769357751554	-0.644272987	0.3664854960068729	0.5398274659830595	0.7176823496429336	-0.068602736	-0.129018557	-0.577302158	0.019304526	-0.130959103	0.16976015779724754	-0.341129533	0.5413317705442867	-0.258307817
191	A0A024R570;A0A024R5E3;A0A024R5D2;Q9UE24;O00255;E7EN32	MEN1	-0.253252135	0.025438091	NA	0.790219103	0.1870782714466121	NA	0.2033644261625536	-0.181936881	NA	-0.221797726	0.5808866262244257	NA	0.4326071252718029	-0.289394047	NA	-0.951140793	-0.32207206	NA	-0.113907022	0.4886486870790871	0.010713772535020307	0.1795444499278646	0.071606539	-0.636606427
192	C9JC03;B4DZH9;B2R5U3;A0A024R571;Q9H4M9;C9J2Z4;B4DMV9;B4DR44;B4DTR4;C9JDQ8;Q9NZN3	EHD1;EHD3	0.5522675194078762	0.4051664138998895	NA	NA	-1.22560837	NA	0.4669597258672544	NA	NA	1.1465055171763687	NA	NA	-1.51152436	0.16623355359188977	NA	NA	NA	NA	0.4399312793396818	-1.264394057	0.42817403855305336	1.1077198298621678	-0.711431091	NA
193	A0A024R5A3;A0A024R580;B2RDI5;P07384;B4DWH5	CAPN1	1.0711068574845546	0.21568267212838513	-0.10357086	0.059649805	-1.107307627	0.027374086	0.6136201067210044	0.5607069109742636	NA	1.3123364398597364	-0.704652975	NA	0.2597541220381384	0.12937360210814983	-0.285156613	-1.774869317	-0.344707967	0.070660757	0.344905932	-0.38959487	0.5376632176789325	0.2543414410203266	-0.014843254	-0.732472467
194	A0A024R582;Q92785;J3KMZ8	DPF2	0.1944525007198933	0.036219116	-0.948779041	0.2740785054450836	0.091913059	NA	0.35133614979377764	0.5291609916321056	0.23028333900360462	-0.216229338	-0.656976871	NA	0.41299415236639436	0.6850051830258818	0.7184957015617793	-1.01663197	-0.685321479	NA	-0.178003361	0.24436156276093512	0.43162594051734837	-0.375237324	0.6668641260255386	-0.789610944
195	A0A024R599;B4E2Z3;F5GZS6;J3KPF3;P08195;F5H0E2;H0YFS2	SLC3A2	0.6532904317711621	-0.080327688	NA	NA	NA	NA	-0.477613666	-0.79487783	NA	1.1411400717713998	NA	NA	-0.710966717	0.2693553974435711	NA	NA	NA	NA	0.14383886268896784	NA	-0.778888257	0.9984975627999748	-0.363448169	NA
196	A0A024R5A7;A8K0D4;Q9Y6J9	TAF6L	-0.790944223	-0.638526258	NA	0.46684636037146293	1.1923503288307609	NA	0.4578303601666104	-0.108653263	NA	0.6219692723686426	0.3472365508205409	NA	0.3045808517713967	-0.163720004	NA	-1.060282622	-0.628687354	NA	-0.71473524	0.8295983446011119	0.1745885483783243	0.48460291159459173	0.070430424	-0.844484988
197	A0A024R5C5;P11498;A0A494C016	PC	-3.857702486	-0.437810851	0.8860167666392491	0.7863403557211293	0.26039446772198643	0.5809878680708173	-0.41368802	0.11698864994499317	0.15381460354564455	0.18233018930663467	0.5667390070125896	0.6556934491348497	0.4330281525795809	-0.145719919	-0.85950405	0.8682641631900444	0.29376079110450076	-0.069933138	-1.136498857	0.5425742305046434	-0.047628256	0.468254215	-0.190731939	0.3640306055291781
198	Q9UBM7;A0A024R5F7;A0A1Y1B909;A8K0D2;E9PM00;X5DNI9;X5DRD7;E9PJ54;B4E1K5;X5D9E1;A0A0S2Z3S3	DHCR7	0.5254503054716985	-0.073567181	NA	-0.272113701	-0.631126227	NA	0.1768898685541957	0.8792413211635859	NA	0.26981921420280314	NA	NA	0.015190051044117534	0.6566784433163464	NA	-1.068649291	-0.477812805	NA	0.2034566279558588	-0.474104899	0.5055806603419911	0.24733427968590352	0.3134493126633323	-0.795715982
199	O75531;A0A024R5H0;B2R4V4	BANF1	-0.369530067	1.068198654023403	0.12980633	-0.085111448	0.803931767	-0.651152868	-0.185389738	0.39322129661269767	-0.160742761	-0.450191933	-0.285554341	0.119455552	0.070332149	-0.406933795	-0.663605719	-0.283192053	1.033302596517333	-0.076843622	0.27615830568004385	0.022555817091051793	0.015696266	-0.205430241	-0.333402455	0.22442230716559597
200	A0A024R5K1;Q9BR76;A0A087WW53;F5H390;Q59F81;B4DIU2;F5H0D2;Q9NSK3	CORO1B;DKFZp762I166	0.5253225209578749	0.6341304513370836	NA	-0.558740577	-0.469880924	NA	-0.047536296	0.11820766789934384	NA	0.8776553493921326	-0.58026196	NA	-0.736590454	0.22314239947005926	NA	0.014551822648203929	NA	NA	0.5785138342601287	-0.515523403	0.034123034	0.14748404294849077	-0.257936679	0.013339171
201	P50454;A0A024R5K8;A8K259;B4DN87;E9PPV6;E9PR70;E9PK86;E9PMI5;E9PNX1;E9PRS3;E9PIG2;E9PJH8	SERPINH1	0.18193723084399407	-0.081250632	0.19255224530890705	0.038691782	0.14791701831471918	0.301670037	-0.345596061	-0.429812506	-0.027655578	0.18346564819604044	0.45307778846862407	0.15023907718310206	-0.392120001	-0.155479741	-0.485370017	0.003828761	-0.001528692	0.26543364023677685	0.097746281	0.1627596124700245	-0.267688048	0.26226083794925453	-0.344323253	0.08924457
202	Q13492;A0A024R5P1;A8K5U9;A0A024R5L7;B5BU72	PICALM	0.896329931	-0.300333378	NA	-0.744456	0.6439678277617142	NA	0.19476353627308823	-0.087136724	NA	1.3133202067041667	0.31764426827695147	-0.875612249	-0.140928806	0.6281245326849043	-0.35325332	-0.400171323	-1.092258503	NA	0.3227009051841091	-0.025541457	0.078516035	0.27648670404866044	0.069350098	-0.721512284
203	B4DYZ7;A0A024R5M8;Q15054;B7ZAQ5;Q05BV7;Q569I8	POLD3	-0.598285964	-0.164251877	0.5257938328862576	0.21664659748204138	0.047972109	0.7601592889798362	-0.322467479	0.092395407	0.1826460390274851	-0.637905933	0.20181903504524185	-0.219595737	0.14909342777204854	0.010775717173295618	-0.421438732	-0.065777554	0.38113818517388287	-0.138716363	-0.078914669	0.34159266514070286	-0.015808678	-0.218560879	-0.087189862	0.058881423
204	Q96IT1;A0A024R5Q5	ZNF496	-0.755898458	-0.693071319	NA	NA	NA	NA	0.6896367133591152	0.9743709713063265	NA	-0.418298522	NA	NA	0.4845602672354595	-0.281299652	NA	NA	NA	NA	-0.672197573	NA	0.8842911576146392	-0.366011207	0.15391762276596624	NA
205	B4E1L0;A0A024R5Q7;P30520	ADSS	0.39592282824412567	0.003547338	0.5246814188080111	-0.416726968	-0.377200002	-0.568369247	0.8386810835838449	0.34202051853658333	0.5564855400729025	0.7835026467248593	-0.042773617	-0.830630979	-0.295339572	0.572086667	0.20005361694387405	-0.751997574	-0.537729465	-0.396214232	0.30805052842684466	-0.454098739	0.5790623807311093	-0.029967316	0.15893357062749572	-0.561980424
206	A0A024R5Q8;Q05D32;H0YMH7;H0YNU2;H0YNW9	CTDSPL2	0.20526898895499063	-0.233112611	-0.205933348	0.10567311653406104	-0.372642578	-0.587773305	-0.04561719	-0.201138003	0.7695092177224798	0.029615696650976422	0.22234778038736114	1.1519327888804956	-0.157265068	-0.205421373	0.4158876738661551	-1.067744128	-0.140101799	0.3165141394606407	-0.077925656	-0.284914256	0.174251342	0.46796542197294433	0.017733744277359614	-0.297110596
207	A0A024R5S5;O75822	EIF3S1;EIF3J	0.4348864658584078	0.5252669933603779	NA	-0.534317379	-0.237674846	NA	0.723299797	0.17119167214787562	NA	0.1372161471427913	1.0401600240893907	NA	NA	0.034839539	NA	-0.393442638	-1.901425776	NA	0.4771734347001011	-0.388899407	0.44434243954682506	0.5857847907067985	0.031936244002218624	-1.150337502
208	A8K124;B4DHL1;A0A024R5W1;Q6N043;H0YL38	SUHW4;ZNF280D	-1.917871729	0.20136124144429704	0.2925102514868144	1.3508204239747659	0.7411894130574931	0.10611113200123035	0.4585062677735188	-0.01845634	0.4437066773887358	-0.842507831	-1.050855153	-0.62828942	0.89965487	0.13721127381769604	-0.38894119	0.051397998	-0.010450435	0.17490254935399724	-0.474666745	0.7327069896778298	0.29458553491569484	-0.840550801	0.21597498451180003	0.071950038
209	P84022;A0A024R5Z3;Q59F45	SMAD3	0.6801708483043758	-0.478903552	NA	0.1610347538896187	-1.298711796	NA	-0.199295049	2.3940377549414444	NA	-1.475506494	0.050685619	NA	0.6623216055577517	-0.49583369	NA	NA	NA	NA	0.10063364797467624	-0.568838521	1.0973713530304618	-0.712410437	0.083243958	NA
210	P07355;A0A024R5Z7;V9HW65;H0YN42;H0YMU9;H0YMD0;A6NMY6;H0YM50;H0YKS4;B4DNH8;B3KRQ1;H0YNP5	ANXA2;HEL-S-270;ANXA2P2	0.43433882672101365	-0.187575679	-0.459257788	-0.257548303	-0.173040595	0.037268212085706985	-0.213630638	-0.461855383	0.11119926605593061	0.8094801088513794	0.32541450490587825	-0.095279669	-0.596029056	-0.182293189	-0.548637508	0.6711825731851458	0.14166173337097018	0.6446025813844969	-0.070831547	-0.131106895	-0.188095585	0.3465383150590013	-0.442319918	0.48581562931353567
211	H3BMH2;H3BSC1;A0A024R5Z8;P62491;Q15907;B4DQU5;B4DMN1	RAB11A;RAB11B	0.6186552217298507	0.4314782671081616	0.16399289795028071	-0.833738506	-2.179033625	-0.930544441	0.3113744610893591	0.590848076	0.467385317	0.6735885570099858	NA	-0.72740952	0.082213365	0.7981499536588014	0.5316590555154609	-0.236938921	0.23831984151653315	NA	0.40616546344378884	-1.31298219	0.4579926190509582	-0.025453814	0.4721307925999939	0.002147128
212	Q7Z612;A0A024R608;P05386;Q6ICQ4	RPLP1	0.29874025687600164	-0.107375079	0.5028739294561698	-0.104297174	0.40583489990974975	0.8331953211786507	0.044761667779661125	-0.047324758	-0.236282562	-0.065335771	0.2541850540068885	-0.165107475	0.24800179154834184	-0.050795717	0.024929148	-0.086537587	-0.710228781	-1.039237165	0.23141303581034475	0.3782443490244069	-0.079615217	0.007913936	0.074045074	-0.612001177
213	A0A024R611;Q59G88;P31146;H3BTU6;H3BRJ0;H3BRY3;H3BNA2;H3BU76;B4DJS1;H3BSL1	CORO1A	0.9241051970082115	0.36070168257264373	NA	NA	-0.684398781	NA	0.323697656	0.061568734	NA	1.061812232662821	-0.825484602	NA	-0.933113804	0.3218312553523984	NA	-0.610719571	NA	NA	0.7503299690856411	-0.576472252	0.30055972412387005	0.22609034483367774	-0.197714745	-0.502793041
214	A0A024R625;P60510;H3BTA2;Q5U086;H3BV22	PPP4C	-0.050638611	NA	NA	NA	NA	NA	0.26294802294927777	-0.416087504	NA	-0.475318551	NA	NA	0.2630091395105616	0.41608750410880285	NA	NA	NA	NA	0.015106034107287699	NA	-0.010825095	-0.409573906	0.4052929671171629	NA
215	B7Z9T5;A0A024R632;H3BRB3;Q14807	KIF22	0.41204873925295726	0.5581102153996123	NA	0.229501036	0.5911298515020784	0.24632413758623423	-0.621843222	-0.094141546	-0.767126426	-0.622301697	0.6196199364503273	-0.317945333	0.010688075635294196	-0.278610626	0.3230663931787875	-0.181614774	-0.106904761	NA	0.46614504898832093	0.3367172466062864	-0.513304826	-0.125810126	-5.53E-04	-0.163194196
216	V9GYY3;A0A384N5Y3;A0A024R652;F5H2F4;B7Z809;P11586;V9GZ78;A0A494C1T2	MTHFD1	0.7458107065406704	0.5421140325720909	-1.007840382	-0.328290489	-1.122335107	NA	0.3353807101937681	0.4301177543894067	0.35958943271248783	0.8180619053343632	-0.454016162	0.050074095	-0.266308881	0.9291398427739573	-0.257990874	-0.302287658	-0.471218926	NA	0.15514290197888664	-0.663531349	0.4368107485521882	0.19982139559221027	0.19672814513483428	-0.324971842
217	A0A024R663;Q86UP2	KTN1	0.6012974274442653	0.23228995029531177	0.570382143	-0.176877291	-0.128728152	NA	-0.0491032	0.213248804	-1.565282064	0.7080382051740021	0.087586771	-0.080477237	-0.318599223	0.38759060843444204	-0.113599449	-0.74076951	-0.540776016	0.9137782328588174	0.4764788802917341	-0.144313681	-0.458556447	0.24687161957834047	-0.006380315	-0.114100058
218	G3V4B8;A0A024R667;Q96FK6	WDR89;C14orf150	0.28429678281309106	1.2400108348595804	NA	-1.127356768	NA	NA	0.5121904397853417	0.6125678126323537	NA	-0.574073144	-1.448530531	NA	0.1251316974608339	0.6719009516203946	NA	NA	-0.296138077	NA	0.8807783791839839	-1.008732197	0.681003697	-0.892677267	0.5171408948882618	-0.177513506
219	A0A024R669;A0A024R688;P51948	MNAT1	-0.34961396	0.48887167113094326	NA	0.10018583374555425	0.33238573666595045	NA	0.018455478284851543	0.6737483575824846	NA	-0.432990023	-1.333980624	NA	0.2129053138327577	1.1452755583318088	NA	-0.286804396	-0.568438947	NA	0.069628856	0.21628578520575384	0.34610191793366957	-0.883485323	0.6790904360822833	-0.427621672
220	A0A024R687;Q96AC1;H0YJ34;A8K6S3;A0A0U1RRM8	PLEKHC1;FERMT2	1.2289568183784787	0.29363917967315634	0.18004164458373764	-0.412095525	-0.766063411	-0.750308802	0.2729929034531207	0.090495074	-0.360578022	1.1362279940672937	0.2829314476751377	-1.367935446	-0.349902954	0.5312582737500896	0.9066324043174235	-0.671048193	-0.245243386	NA	0.5929984247310287	-0.617370036	0.026422529033467007	0.042527209	0.3881151184297693	-0.432693245
221	A0A0A0MSU2;A0PJD3;A0A024R689;A0A1C7CYX1;Q6PJG2	ELMSAN1;C14orf43	-0.069517123	-0.010043055	0.4741860369790221	0.30501341486181083	0.6837040670323142	-0.705491747	0.6308572380586729	0.6068461619154977	-0.220816533	0.3869829497060262	-0.992658504	NA	0.5135428255132635	-0.089804561	0.4521222435545964	-1.766879305	-0.198044109	NA	0.2029474799923928	0.1658141050684491	0.41036781583987253	-0.23143225	0.36335902947336784	-0.91105618
222	Q86TY5;Q6FGL0;A0A024R693;Q59FR8;P17931;G3V3R6;Q6NVH9	LGALS3;hCG_22119	0.7039065257074739	0.050884795868521376	-0.430035151	-1.354460408	-0.89985804	0.8973620333116064	-0.066411668	0.28123431278188576	0.36565932696699066	0.1796917851828946	0.093430204	-0.164228425	0.8561776734645881	0.34446026222365433	-0.07011428	-0.151512694	-0.09818696	-0.537999293	0.10825205690060451	-0.452318805	0.1934939904721789	0.036297854682415615	0.37684121848536534	-0.262566315
223	P12814;A0A024R694;H9KV75;B7Z565;Q86TX4;B4DFY0	ACTN1	0.902968943	0.4893135335304709	0.5114556004984884	-0.677699723	-0.893025633	-0.869292839	0.008141018	0.48955619315123816	0.2686799641019204	1.278186682042939	-0.002473513	-0.005138542	-0.498580314	1.0514924617173784	0.4293150838619834	-0.57503923	-1.192352792	-0.715506894	0.6345793591169394	-0.813339398	0.2554590583335581	0.42352487556367874	0.3274090771088679	-0.827632972
224	A0A024R6D1;Q8TD19	NEK9	0.4534978428609821	-0.902708611	NA	NA	-0.093733905	NA	0.1487870368611799	0.5975723545662007	NA	0.6161026991252204	NA	NA	-0.819517417	NA	NA	NA	NA	NA	-0.194890522	-0.064019043	0.40289455803515195	0.645817561	-0.789802555	NA
225	P84090;A0A024R6D4;G3V279	ERH	0.15143791484538452	0.13566404949347582	0.27239212082480335	-0.095788315	0.084580625	0.090488512	0.061453044	0.10584814512094348	-0.266908029	0.10929185673044207	0.049247762429068476	-0.146059734	0.16037797643142354	0.082111115	-0.00399849	-0.069979422	-0.581907779	-0.138251353	0.18649802838788887	0.026426941	-0.03320228	0.004159962	0.079496867	-0.263379518
226	A0A024R6D8;Q59EK7;Q13243;B4DJK0;B4DUA4;Q86U32	SFRS5;SRSF5	-0.194131927	-0.166656238	0.17340735724619508	-0.053183494	-0.370675911	-0.277227034	0.7427260862155066	0.4297220047804101	0.5577463441701286	0.4566678214108505	-1.308738988	-1.437745106	0.67922691	-0.211895345	0.362615165	0.3730208889021796	0.18528852844064203	0.059832936200262844	-0.062460269	-0.233695479	0.5767314783886828	-0.763272091	0.2766489099814435	0.20604745118102913
227	A0A024R6H0;Q9P2I0;B3KN45;B3KMI0	CPSF2	-0.451902086	0.4987130440634117	-0.168376276	-0.402332227	-1.643649598	0.2970695911558239	0.14649080975814288	0.9381845552139865	-0.418562747	-0.208871911	0.10684048668550329	0.14557271778819048	0.034056934	0.9025812347612234	-0.632107519	-0.02541682	1.0132808758548844	-0.131571066	-0.040521773	-0.582970745	0.22203753935235815	0.014513764601286236	0.10151021673313024	0.2854309965916165
228	G3V5E1;A0A024R6K1;O75909;G3V2Q3;G3V235	CCNK	-0.084436217	-0.079083949	NA	-0.224540756	-0.391938885	NA	0.38059022222875627	0.4993366053385278	NA	-0.066510041	-0.319610168	NA	0.39896977315761556	0.6501566369806605	NA	-0.404072981	-0.358860241	NA	-0.081760083	-0.308239821	0.439963414	-0.193060105	0.524563205	-0.381466611
229	A0A024R6K8;P23381;G3V3H8;G3V3Y5	WARS	0.7269744786536315	0.1282417504195182	NA	NA	-1.040525418	NA	-0.189782359	0.35117934639880444	NA	-0.194168971	-0.293619356	NA	NA	0.5395083544533579	NA	NA	-0.027807825	NA	0.47167685528457426	-0.996456677	0.1247672345407516	-0.199825423	0.5835770952013573	0.016260915369072478
230	A0A024R6M2;Q6IN85;G3V5Z3;H0YIY8;Q5MIZ7;B4DKA9	KIAA2010;SMEK1;SMEK2	-0.273201848	0.5405422544382837	0.6310322383769953	-0.354050588	0.054270017	-1.612258984	0.18209509395194687	0.9789242052946625	0.538508135	0.011249774498651577	-0.242851552	NA	0.31386235029516324	0.8980065770324345	0.9958712042247664	-0.556226635	-1.31313466	-0.792637585	0.3058909309896927	-0.630913135	0.5729425274988362	-0.109367506	0.7423467598888793	-0.880899577
231	P51003;B4DYF4;A0A024R6M3;B4DHB8;G3XAH6;A0A0C4DGK1;G3V3I9	PAPOLA	-0.268039034	0.250425021	NA	0.2197631022793572	-0.193250283	NA	-0.011505676	0.7085984368826603	NA	-0.229432065	0.32186172222440573	NA	0.19098789708035607	0.4958585823094461	NA	0.098225776	-1.583493479	NA	-0.008807006	0.013256409601126352	0.34854638021765283	0.046214829	0.34342323969490113	-0.742633852
232	A8K5J7;A0A024R6M6;Q9UL15	BAG5	-0.379152218	NA	NA	-0.386271509	NA	NA	0.8647948789795842	NA	NA	-0.016857762	NA	NA	0.7928958408155665	NA	NA	-0.875409231	NA	NA	-0.379152218	-0.386271509	0.8647948789795842	-0.016857762	0.7928958408155665	-0.875409231
233	A0A024R6N2;Q9Y5S2;H0YLY0	CDC42BPB	1.3564315000515155	0.6480982107852912	0.7873382901163345	-2.302159946	0.1357236833508422	-0.675518634	0.8267231031810383	0.3659658673176336	-2.167432551	1.5501939424678266	NA	1.051039445295684	-0.447084229	0.11364313818773779	-0.747009545	-0.075751796	-1.65935993	1.2391594500076781	0.8583661839909499	-1.019574782	-0.39717101	1.2283602108883258	-0.432406695	-0.237573908
234	Q6IBU0;A0A024R6Q1;P55010	EIF5	0.4710447918563111	NA	NA	-0.137245851	NA	NA	0.4145471756297893	NA	NA	0.29474071021912857	NA	NA	-1.043086827	NA	NA	NA	NA	NA	0.4710447918563111	-0.137245851	0.4145471756297893	0.29474071021912857	-1.043086827	NA
235	Q9NPI1;A0A024R6Q8;I3L4V5	BRD7	-0.224457032	1.0168380596689595	NA	0.046949892	-1.042458563	NA	-0.032552638	0.8813450220169329	-0.200848232	-0.022367666	NA	0.20084823218598008	0.003965873	0.314441101	NA	0.22846157126862146	-1.17016562	NA	0.4141889622858138	-0.479755887	0.23397983267952543	0.10723873196216067	0.1772019356336398	-0.452853576
236	B2RDX0;A8K7Z9;A0A024R6R1;Q8NEM2	SHCBP1	0.7787140395086156	0.23107176961976206	-0.05023871	0.3808070686752971	-1.171048369	NA	0.10748009259028538	0.2236129681916838	-0.574591603	-0.188772002	0.088710673	-0.353116693	0.308646382	0.44824410562001227	NA	0.013214234334970406	-0.242733956	NA	0.3271509921906196	-0.387818691	-0.073864221	-0.143757381	0.3857472030476594	-0.107457902
237	A0A024R6S1;O60884	DNAJA2	0.031488562	-0.024287765	0.2999809000319395	-0.543299153	-0.035476137	NA	0.58055585	0.4671450535869688	0.013706079222321583	0.066478428	-0.329038907	NA	0.007985334	0.088054248	0.3146393784472383	-0.079583881	-0.858347991	NA	0.15181800014162827	-0.239963544	0.40322642879021386	-0.081856138	0.18631708806069977	-0.419541835
238	Q9GZU8;A0A024R6T8;H3BTI2;H3BMX9;H3BUL4;H3BP64;H3BTP8;H3BSY6;H3BQQ6;H3BPF9;H3BSF0;Q6P4H7;H3BN22;H3BU93;H3BPH9	FAM192A;NIP30	0.30939434233210117	0.4756503041135806	0.04708404	NA	0.45330594296509946	NA	0.8060896951272261	0.5747077967308313	-0.119779531	0.5304410838640382	-0.612109642	NA	-1.645925121	0.2535916686700366	0.072695492	NA	-1.14514607	NA	0.3565159250441242	0.5324456392951835	0.4994790165221711	0.038305417	-0.360739624	-1.066006374
239	B2R6U8;A0A024R6W2;O43809;H3BND3	NUDT21	-0.480750828	0.48047158482750757	-0.096121778	-0.456519663	-3.21844241	-0.588617317	0.49708394102354314	1.3153540747426073	0.5438467992218567	0.2529988471188208	0.597336292	-0.543794446	0.1194993140210187	1.3653185904868248	0.6879192873215942	0.10576496265310431	0.49706325736356666	-1.078410507	-0.032133674	-1.42119313	0.785428272	0.10218023091911513	0.7242457306098116	-0.158527429
240	A0A024R6X2;Q13951;J3KS23;A0A494C0A9	CBFB	-0.074552439	0.3876897831516735	NA	-0.00743614	NA	NA	0.6286601791973568	0.3454427054064935	NA	0.040381713	NA	NA	0.733257819	-0.451668638	NA	-1.601774982	NA	NA	0.28730445598707194	0.12329964412201544	0.6177872264134142	0.17111749700776174	0.2715303746029062	-1.471039198
241	A0A024R732;Q13425;H0YCS0;A0A140TA73	SNTB2	1.2931572165693777	-0.123366017	-0.154457054	-1.090983295	-1.049113416	0.096238927	0.3845505185856466	-0.038990188	-0.356541806	1.3250768899852174	0.45290564157285385	-0.662490641	-0.113006699	0.40839963583624156	0.2752384490220081	-0.689509595	NA	0.042891432	0.3564063306952428	-0.663324312	0.014301123995691788	0.3897922459565322	0.2081720776943147	-0.305347466
242	A0A024R753;Q9NW13	RBM28	0.6989442416965237	1.2191389671920285	-0.402735783	0.32729122749438516	-1.418505723	NA	1.113684326639734	0.8467151413269385	0.894506227	-0.383343685	-1.003037305	-2.045424706	1.050994483143062	0.6892629722338716	0.7930871881143784	-0.048715721	-1.007190847	-1.324671005	0.535427323	-0.515295734	0.9819467452807388	-1.113623718	0.8747597282551509	-0.763214344
243	A0A024R784;O15164;B4DYZ9	TRIM24	0.048362340132030716	NA	NA	0.64709759	NA	NA	0.1401761673994622	NA	NA	-0.406375557	NA	NA	0.675905176	NA	NA	-1.105165717	NA	NA	0.048362340132030716	0.64709759	0.1401761673994622	-0.406375557	0.675905176	-1.105165717
244	B2R6H7;A0A024R794;Q9Y5L0;C9J7E5;E9PFH4;B3KMX1;B3KM69	TNPO3	0.5215835481618603	0.1671750088702468	NA	0.1780934987967493	-0.962265544	NA	0.5108298959519302	0.28827626566240006	-0.563553096	0.16634480935337065	-0.812875272	NA	0.8287786034008863	0.4405669823735108	NA	-0.830784199	0.067829498	NA	0.3509224192364411	-0.385542882	0.085060829	-0.316722091	0.6412159336075846	-0.37493421
245	Q59EL5;E9PCX2;A0A024R7A8;P15121;E9PEF9	AKR1B1	1.0418446740024028	-0.109954052	-0.062270858	-0.38331946	-0.043253752	-0.012425736	0.6003633719138584	0.28775729923855686	0.094812271	0.4376392187863939	-0.838533408	-0.418682249	0.32881674199583943	0.6669204717518444	0.49973664465631035	-1.484000438	-0.012553408	-0.592897331	0.28987325471177444	-0.146332983	0.3276443138854226	-0.273192146	0.4984912861346647	-0.696483726
246	B2R4N3;A0A024R7B0;Q9BZL1	UBL5	-0.023845916	0.5074775938494034	0.48220398262834796	-0.310248575	NA	0.5620622005984488	-0.087944278	0.3170601406469639	0.2520831728452409	0.18264113528220327	NA	-0.210389541	-0.461598129	-0.455934938	0.28574157302576797	0.5195654748451196	-0.574122407	-0.98475149	0.31572118631442786	0.11968277887824215	0.1541756445794172	-0.020098237	-0.216821199	-0.352660175
247	A0A024R7B7;Q16543;Q6FG59;K7EQA9;K7EKQ2	CDC37	0.4006717706711128	-0.281607425	0.056913928	0.10094272875886355	-0.058519487	-1.694202506	0.074287093	0.14545587030043503	0.24172187088409755	0.28935463303874326	-0.171436129	-0.155488919	0.2649315512165571	0.053766110283021674	0.6973402481204208	0.014327159880183642	0.044544282	-0.023002781	0.058659424579479126	-0.550593088	0.1538216114163591	-0.012523472	0.3386793032066675	0.011956220275510443
248	A0A024R7E0;Q96RE7	BTBD14B;NACC1	-0.63677975	0.44440616290283147	0.7743355179955549	-0.087965436	0.14828454183965306	-0.893340984	-0.039996783	0.7382515608561939	0.532421837	0.093016756	-0.31925491	-0.977623348	-0.009142163	0.2855061481115508	0.13854933974549008	-0.125047865	-0.49628122	0.43066059500704335	0.19398731045205958	-0.277673959	0.4102255382888409	-0.401287167	0.1383044415039522	-0.063556163
249	A0A024R7E3;P26358;Q59FP7	DNMT1	-0.784167381	0.24231646887751904	0.32861649027299217	0.24236316376210545	0.7274019575287133	0.051934062	-0.653049139	0.12478217148577397	0.034315031	-0.756393135	0.38143151387766844	-0.336541296	-0.076547612	-0.027169193	-0.091017295	0.021101122565402614	0.5924765593938381	-0.021853489	-0.071078141	0.34056639439261177	-0.164650646	-0.237167639	-0.064911367	0.19724139759762727
250	A0A024R7F1;K7ELL7;B4DJQ5;P14314;A0A0S2Z4D8;A0A0S2Z4W7	PRKCSH	NA	-1.111819625	NA	NA	NA	NA	NA	0.6419215677161184	NA	NA	NA	NA	NA	0.4698980572647993	NA	NA	NA	NA	-1.111819625	NA	0.6419215677161184	NA	0.4698980572647993	NA
251	A0A024R7G6;M0R165;A8K5P4;B4DME4;Q9UBC2;M0R2S2;A5PKY0;B4DQX5	EPS15L1	1.8325755965306763	-0.192169851	NA	-2.391823734	NA	NA	0.7280468380336277	-0.3556284	-0.738697443	1.972066949489131	-0.270417613	0.19651543248303222	-0.789521807	0.4883224950906251	-0.479268464	NA	NA	NA	1.0844325123839331	-2.127594095	0.1421366382475068	0.8969512294337395	0.004073714	NA
252	A0A024R7I3;P61006;Q59EP4	RAB8A	0.22708618458748192	0.6547658066560392	NA	-0.411696054	-0.715760462	NA	0.3667781237355707	-0.363965606	NA	0.4991223729519209	0.6050091630464215	NA	0.056031038	-0.141731183	NA	-0.775639383	NA	NA	0.5055626108514347	-0.499091643	0.066042874	0.6167023832288469	0.021786542485879246	-0.711002768
253	A0A024R7I5;Q9NXH9;A8K8L2;B4DHS5;A0A024R7G3;K7EQQ8	TRMT1	-0.184584648	0.3360562796215381	0.3482481433221907	0.004908721	-0.038204402	-0.426013446	-0.109321138	0.156167366	0.2030504062848781	-0.160295045	0.1259034381509259	-0.72207011	0.018186744	0.1508035453141361	0.6383675959232166	-0.517528435	0.3202134818480327	-0.143888499	0.16657325817029647	-0.153103042	0.083298878	-0.252153905	0.2691192949984739	-0.113734484
254	A8K5G0;A0A024R7K0;M0R2Z9;Q8IX01;M0R3F6;B4DSQ4	SFRS14;SUGP2	-0.098879468	0.4925783925800424	0.5046847550212695	-0.314004606	-1.523851075	-0.707293057	0.27366333224585204	0.6736632247667943	0.6079416159667665	0.17347527359350023	NA	-0.692869673	-0.110621735	0.9573334278910767	0.5498545528515775	0.005906625	-0.658441119	-0.133140467	0.31388884877528733	-0.83395529	0.5328503465458458	-0.245269578	0.47994970414287524	-0.247464031
255	A0A024R7K7;A0A024R7M6;Q86YP4;B4DKZ7;B4E0Q6	GATAD2A	-0.457155507	0.12595647370296226	0.7270370089415762	0.25123887773504466	0.25879323699355816	-0.163727879	-0.168411399	0.3542937363606683	0.6531383824597065	-0.549950601	-0.344735803	-0.724526359	0.054570932316814355	-0.0443726	0.6674725078812945	0.008926363	-0.07720886	-0.571338512	0.1319459918170618	0.11543474514109647	0.27967357325541614	-0.539737587	0.2258902801577578	-0.213207003
256	A0A024R7L5;A0A024R7L8;Q92900	UPF1	0.9611161330975343	NA	NA	-0.656276506	NA	NA	0.45630242783843217	0.18146079421961958	NA	1.481744218102249	-1.378064055	NA	-1.11585546	0.9597611381978274	-1.260006411	NA	0.36981772038652433	NA	0.8655585560450928	-0.751834083	0.22332403397658354	-0.043717496	-0.567591154	0.2742601433340828
257	Q96CT7;A0A024R7M8;M0R2F5	CCDC124;LOC115098	-0.461565334	NA	NA	0.1868207783109786	NA	NA	0.21864297352930284	NA	0.30270238797947835	0.23706584707238368	NA	NA	-1.232843653	NA	0.032182365993731595	0.7169946341197394	NA	NA	-0.518174994	0.13021111783841377	0.20406302028182652	0.18045618659981885	-0.656940304	0.6603849736471746
258	B2R8G6;A0A024R7P2;B7Z6M0;Q14318;U3KQ64;M0R2K9	FKBP8	0.34324568420473955	0.090003611	0.34681178061201295	-0.111067219	NA	-0.232718659	-0.446616921	0.21475239048646474	0.24790393426591223	0.6928256084369271	NA	0.2912659358721148	-0.044733134	-0.160154895	0.5198240079200065	-0.422885673	NA	-1.328456451	0.2908824823511172	-0.141030815	0.036208592	0.522907896	0.13584078333260782	-0.844808938
259	A0A024R7R0;Q96RL1;A0A024R7S2	RAP80;UIMC1	-1.389491083	-0.036452633	0.5228333248820853	0.786951629	0.7014775450602897	0.6679782006458971	0.055490052503283344	-0.142238706	-0.4596439	-0.459278496	-0.531007905	-0.767538824	0.8818457353620807	-0.242644009	0.010785558544710928	0.12448216280616575	0.25086570830574256	0.025585640303143063	-0.301036797	0.7188024581092709	-0.182130851	-0.585941742	0.21666242824777346	0.1336445038050181
260	A0A024R7S3;P09497	CLTB	0.8202718584795665	0.24396369858815362	NA	-0.585937867	-0.766612974	NA	0.015015805282391105	0.1293959669858258	NA	1.2290443102869688	-0.718659348	NA	-0.851902771	0.6038358523643317	NA	0.1657004531218286	-0.284114984	NA	0.532117779	-0.676275421	0.072205886	0.2551924811908988	-0.124033459	-0.059207266
261	A0A024R7T3;P52597;B4DKS8	HNRPF;HNRNPF	-0.11620086	-0.008247215	0.829575823	-0.508179337	-1.565912311	-1.909624611	0.15581816812360433	0.8153171830121682	1.0927552817180182	-0.393594344	0.2941893756667673	-0.179662803	0.39939725962123096	0.7923125638652231	1.0792659154639042	0.2791170100569775	0.31443042549214256	-1.370757525	0.2350425827441624	-1.32790542	0.6879635442845959	-0.09302259	0.7569919129834517	-0.25907003
262	A0A024R7T4;P17026	ZNF22	-1.939796952	-0.807471157	-0.315940606	1.2149769492803548	0.9452668464959124	0.5893914953132177	-0.733784511	-0.824389751	-0.533906479	-0.44186031	0.8958067660898891	0.5598465467872554	0.9838335610683117	-0.602199314	-0.563639702	0.9166312621695621	0.39298661003550817	0.264248745	-1.021069572	0.9165450970298273	-0.697360247	0.3379310010753528	-0.060668485	0.5246222057641394
263	A0A3B3IU45;B4DLA6;B3KMX0;A0A024R7U6;A0A3B3IT92;P33991;A0A3B3IS57;E5RG31;A0A3B3ITP6	MCM4	-0.752033937	0.24540501199378487	0.2590520307986601	0.3288856801892948	0.40460453945912234	-0.34050201	-0.317374808	0.010548014786265872	-0.132800842	-0.208064177	0.3236124799878808	-0.139981782	0.22534601178079275	-0.213981554	-0.140310234	0.5553539807247765	0.31541603276290453	-0.42317444	-0.082525631	0.13099606996928786	-0.146542545	-0.008144493	-0.042981925	0.149198525
264	B4E054;A0A024R7X3;B3KUZ7;A0A024R7U9;Q9UI12;G3V126;Q8TF11	ATP6V1H	0.5441557484693379	NA	0.1268649162572168	-0.337010143	NA	0.46030478364761795	0.9996010673710026	-0.96700863	NA	0.3674998972186713	NA	NA	-0.150375121	NA	-0.17924723	NA	NA	-0.864785289	0.37695078171403584	0.10308776973239613	0.057736668254343766	0.40894034656942985	-0.123370726	-0.82334484
265	A0A024R7V6;P61019;E9PKL7;A0A3B3ITL1;Q5HYI5;Q8WUD1	RAB2;RAB2A;DKFZp313C1541;RAB2B	0.4057602265170075	0.099600452	-0.106051848	-0.113910822	-0.021195865	-1.549591941	0.20398997542516145	0.2155491954998182	0.11445816086670695	0.5005411187541521	-1.229248137	0.10084596796922088	-0.328157497	0.7627572115121284	0.5955009080206536	-0.185019107	NA	0.5341720001684453	0.1234042519567558	-0.571264901	0.16830041911258223	-0.218985708	0.3336681827206394	0.16487775523899492
266	Q8NA80;A0A024R7W5;A0A087X0Q1;B4DPX9;A0A087WY31;Q7Z739;Q658Z6;Q8N3V9;Q96MZ5;B3KTL8;Q9BYJ9	YTHDF3;DKFZp451J085;DKFZp451A052;YTHDF1	1.3486754490085635	-0.627882151	-1.487506934	-1.05999069	NA	NA	0.5038645250801019	0.2721011172140947	NA	0.6736466781769709	NA	NA	0.2122359016515475	-0.007197483	0.17205358672307852	NA	NA	NA	-0.229924199	-1.034343676	0.4136298346419536	0.6992936916718254	0.1513443487775932	NA
267	Q59GH5;A0A024R7W9;Q92905;E5RHH5	COPS5	0.087476324	-0.485966775	NA	-7.97E-04	-0.28150789	NA	0.20130745668855884	0.049443176	NA	-0.209750406	0.357864167	NA	0.082044773	0.33677877855638455	NA	-0.139891111	0.002998041	NA	-0.199245226	-0.141152212	0.12537531657562798	0.07405688	0.20941177578804987	-0.068446535
268	E5RHG8;A0A024R7Y5;Q15369;R4GMY8	TCEB1	-0.269478581	-0.054426447	0.8168154048281766	0.177393424	0.22272140846401003	-0.213178334	-0.109815584	-0.11716206	0.075680741	-0.256077947	-0.587948438	-0.646151919	0.5035458494611832	0.18883448584459625	0.7330185386337914	-0.162918052	0.031023723	-0.331876216	0.16430345925669962	0.062312166	-0.050432301	-0.496726101	0.47513295797985694	-0.154590181
269	A0A024R814;P18124;A8MUD9	RPL7	0.18337889016150719	0.1511363910268471	-0.180004378	0.16791936043531452	-0.212808548	0.46664412836501484	0.012575415509479458	-0.088328009	0.051632341	-0.321285433	-0.045257265	-0.262955946	0.12158628544745333	0.053633891	-0.075806913	-0.028310662	-0.099154191	0.10540464031761687	0.051503634273618634	0.14058498036782968	-0.008040084	-0.209832881	0.033137755	-0.007353404
270	B4DV79;A4D210;A0A024R821;P55884;B4DXN6;Q96G38;Q86UM1;C9JZG1	EIF3B;EIF3S9	1.3716122180676054	-0.273157615	NA	-1.218247876	-0.416024813	NA	0.830430761	-1.477632847	-1.343134398	1.3211739259018673	0.4163634156453099	NA	-0.443713735	0.2804602069999657	0.014311250761682907	0.19434386517737978	0.7432156402173257	NA	0.4898028916292622	-0.876560755	-0.722869905	0.8093442607531903	-0.109071836	0.4093553426769536
271	Q13049;A0A024R843;Q5JVY0	TRIM32	0.07355866	NA	NA	NA	NA	NA	0.6300120194264036	NA	NA	0.7558274376604543	NA	NA	-1.004539733	NA	NA	-0.454858384	NA	NA	0.07355866	NA	0.6300120194264036	0.7558274376604543	-1.004539733	-0.454858384
272	P61106;A0A024R845;X6RFL8	RAB14	0.2716748228246828	0.5999013744454107	0.46597844555127393	0.003543596	-1.007380756	NA	0.4947918863991392	0.3384002516846366	-0.378857992	0.6570996514455753	NA	-0.664299038	0.3470022409467845	0.3316965917301541	0.5494170075330077	-1.684614336	NA	-0.324353746	0.5297405650691877	-0.418029563	0.23533373266306915	0.080289324	0.49326096419871396	-0.920595024
273	A0A024R857;B4DH63;Q96ME1;B3KTC9;H0Y6I6	FBXL18	-0.40369845	0.4278483766787999	NA	-0.830801305	-0.662044526	NA	0.3007177140702324	0.48563248325057345	NA	-0.320353729	-0.344960555	NA	0.3103585579435859	0.22520539056151703	NA	0.2117941839637715	0.6003018589592379	NA	0.012074963227233795	-0.746422915	0.3931750986604022	-0.332657142	0.26778197425255146	0.4060480214615062
274	F2Z388;A0A024R866;P42766;A4D2M5	RPL35;LOC154880	-0.148644765	0.2974592826048929	-0.355321188	0.091880262	0.9749621858680432	0.2590069481247568	-0.532766708	0.022950054	0.012762364430067223	-0.330745362	0.3515047967118453	0.4758034975539043	0.16397173556106695	-0.186800744	-0.211583942	-0.609605921	0.064002284	-0.338834781	-0.068835557	0.44194979882954316	-0.165684763	0.1655209773949354	-0.07813765	-0.294812806
275	A0A024R872;Q96TA1	C9orf88;FAM129B	0.8449745940456165	0.23481186670907955	NA	NA	-0.67148533	NA	0.17293514448308803	0.7580442405423511	NA	0.7578101666346688	0.027634281961237545	NA	-0.606925672	1.102238573368434	-0.586629548	NA	-2.033408318	NA	0.7627644608765465	-0.448614099	0.6883609230119173	0.6155934547971517	0.19243234840278392	-1.810537088
276	B5BU53;B2R9L6;A0A024R880;P50750	CDK9	0.23816240343195472	0.12295401673724142	0.10322878612779274	-0.110460752	-1.181742924	-1.013682039	-0.096688043	0.8087490297732235	0.8732414922739062	-0.175679082	-0.097971264	-0.629164672	0.080470656	0.6695432583667165	1.0166255564552553	-0.351937205	-0.459332613	0.20368339576632513	0.15478173543233062	-0.768628572	0.5284341595722473	-0.300938339	0.5888798235325585	-0.202528808
277	A0A024R883;O75348	ATP6V1G1	-0.489868243	NA	NA	0.4705095268187067	NA	NA	0.087111993	NA	NA	0.8190231586821095	NA	NA	-0.886776435	NA	NA	NA	NA	NA	-0.489868243	0.4705095268187067	0.087111993	0.8190231586821095	-0.886776435	NA
278	H0Y5D5;A0A024R885;B7Z3U7;F5H2X7;Q9ULV3;Q9BTG3;Q5SYW2;B4E0A3;A0A494C0L7;Q96KB7	CIZ1	0.040990941	0.19941276276381598	0.29290186830807624	-0.249732412	0.48831441730015335	0.5145584929141619	-0.055229784	0.0331592	0.6751941027094723	0.044731306	-0.533474476	-0.549491966	-0.114295366	0.16091504707958074	0.065947157	-0.017103952	-0.698966218	-0.297831122	0.17776852409439586	0.25104683267129796	0.21770783949549743	-0.346078379	0.037522279	-0.337967097
279	A0A0C4DFV9;B2RCX0;A0A024R895;Q5VXV3;Q01105;A0A087X027;P0DME0	SET;SETSIP	-0.89633035	0.45267836917707316	0.9047270017406862	0.3300271228723122	0.3732093559953881	-0.381681738	0.018200330874031126	0.16069645757067777	0.34136518649549485	-0.990566297	-0.415341201	0.21460459591859882	0.3657724528699569	0.15866786973270736	0.049340247	-0.500489426	0.029078721	-0.213958699	0.15369167357393104	0.10718491358583722	0.17342065831340123	-0.397100967	0.1912601897695627	-0.228456468
280	B3KSD5;B4DX85;A0A024R8A4;B4DX03;A0A024R8A5;Q5BJF6;B4DUU0	ODF2	0.19866369828221406	NA	NA	NA	NA	NA	0.5297871203606584	NA	NA	0.6996032096461777	NA	NA	-1.154278125	NA	NA	-0.273775903	NA	NA	0.19866369828221406	NA	0.5297871203606584	0.6996032096461777	-1.154278125	-0.273775903
281	A0A024R8A6;Q9HC98;Q5TBG1;Q5TBG7;Q5TBH2;Q5TBH1;Q5TBG2;Q5TBG4	NEK6	-0.413237063	NA	NA	-0.275912284	NA	NA	0.414124724	NA	NA	-0.263283867	NA	NA	0.3986256617881193	NA	NA	0.13968282911950478	NA	NA	-0.413237063	-0.275912284	0.414124724	-0.263283867	0.3986256617881193	0.13968282911950478
282	Q96I24;A0A024R8A7	FUBP3;hCG_31253	0.7333670679843958	0.4369400046726452	0.31335305158123056	0.4098222919425585	-0.519939323	-1.159143501	0.30964887537689856	-0.078538784	-0.429630734	0.9825773763725112	0.548435157	-0.130175133	0.16395101003362253	0.2583977555900183	0.2997618437237796	-1.184872375	-1.102965162	0.14901057794494757	0.49455337474608757	-0.423086844	-0.066173547	0.4669458000045407	0.2407035364491382	-0.71294232
283	P35658;A0A024R8B6;A0A494C1F2;A0A0A0MSW3;Q7Z3C4	NUP214;DKFZp686J0330	0.3618778283095976	0.8590041220111786	0.1844387182887943	0.22314246795367348	-0.608002736	-2.450910197	0.6458192717298945	0.604141577	-0.453784038	0.49659319832391596	-0.68820684	-0.267357103	0.37564594270336715	0.6894161094258326	1.1862936765095042	-0.41657036	-0.741541639	NA	0.5006100006243016	-0.913087044	0.2975620481494857	-0.12082047	0.7826216873006785	-0.546886222
284	B4DZG2;A0A024R8C1;Q15361;A0A087WY09	TTF1	-0.112724159	1.4364253377780924	-0.193938223	-0.185858677	-1.959234243	NA	0.3189427094939544	0.7315279622326716	0.785387529	-0.394165167	-0.332391004	-1.48814751	0.3943103778100462	0.5117712296332133	0.34461189116672086	0.370071315	0.002477118	-0.229066488	0.43617356656581624	-1.012960546	0.6715386478613914	-0.678648646	0.47648374731143517	0.10741322964475031
285	Q9BV86;A0A024R8E4	NTMT1;C9orf32	NA	NA	NA	NA	NA	NA	NA	-0.188005756	NA	NA	NA	NA	NA	0.188005756	NA	NA	NA	NA	NA	NA	-0.188005756	NA	0.188005756	NA
286	A0A024R8H6;Q15059;A0A140F1N4;B4DS09	BRD3	0.021729039723300907	0.3488806924735069	NA	0.4021825068382163	-0.260456678	NA	0.064838162	0.3762599555769431	NA	-0.054715509	-0.63821332	NA	-0.364000458	0.2823868722428049	NA	0.12117940820994318	-0.300070671	NA	0.18530486609840463	0.070862914	0.22054905860790902	-0.346464414	-0.040806793	-0.089445632
287	A0A024R8P8;P63173;J3KT73;J3QL01	RPL38	-0.178650373	-0.026301279	NA	-0.281211543	0.23861274842078156	NA	0.2585754749443032	-0.176241579	NA	-0.247123799	-0.114787208	NA	0.26184756952592936	0.2768663632271818	NA	-0.024845965	0.013259590097957612	NA	-0.102475826	-0.021299397	0.041166948	-0.180955504	0.26935696637655554	-0.005793188
288	A0A024R8R0;J3QQJ0;Q9UHR5;J3KS14;F5H478;B7Z4X9;J3KRU5;X6R3T8;J3QLH3	SAP30BP	-0.052078859	NA	NA	-1.387573005	0.2024360371014408	NA	0.5069709252236367	0.8873192246917865	1.8347853861745792e-4	0.25863888106149946	NA	-1.83E-04	-0.147780988	0.3973542917356188	NA	0.821823046	-1.487109554	NA	-0.009003575	-0.549493201	0.5078998262909211	0.17230298473434785	0.1678619353477226	-0.28956797
289	A0A024R8R4;Q8TAT6;B4DG89	NPLOC4	0.063215417	0.3260659924160212	0.15361015938784264	0.19990852329066697	0.13766847271170823	-0.204097173	0.2884952055486662	0.4281081960604325	0.13726845400332688	0.11349297119721703	-0.784308664	-0.783416003	0.5124134896520179	0.28678719899359767	0.029420859321715235	-0.08652801	-0.420159508	-0.397945581	0.18096385616877067	0.044493274	0.2846239518708085	-0.484743899	0.2762071826557779	-0.301544366
290	P07237;A0A024R8S5;B4DNL5;B4DUA5;H7BZ94;B4DLN6;B4DJS0;I3L398	P4HB	0.5215757402748039	0.33785632353320955	-0.063129658	-0.127331976	-0.064326549	0.034258006028220614	-0.028377652	0.13632225844091653	-0.011718876	0.6326828164211789	-0.620441677	-0.348641186	-0.412595319	0.15956257141813732	0.3889298124822847	-0.292858624	-0.040694397	-0.201071616	0.2654341353229398	-0.05246684	0.032075244	-0.112133349	0.045299022	-0.178208212
291	J3KP15;Q53FN0;A0A024R8U5;Q01130;B3KUY1;B3KX15;J3QL05;Q6NXQ0;Q8N220;B3KVY2;B3KUF7;Q8NAK9	SRSF2;SFRS2	-0.001194556	-0.411263169	-0.36973065	-0.705703395	-0.738346142	-0.188319037	0.6511802852885711	0.21700343032007507	0.046715469	0.38341797418302076	0.1361462745193248	-0.178699209	0.7020514091287275	0.054937242072022906	0.081430428	0.25428015883923505	0.47635759627640045	-0.410264111	-0.260729458	-0.544122858	0.3049663950228425	0.11362168005274387	0.2794730264304887	0.10679121483276943
292	Q9UHD8;A0A024R8V0;A0A0S2Z5A5;A0A024R8Q0;Q1WWK5	SEPT9	0.4820139607947672	-0.107590986	-0.179330917	-0.081441536	-0.178927901	0.16218261532352887	-0.017481763	-0.003085926	-0.367493545	0.7267009926397864	0.1779438917551835	0.36787105659764324	-0.419500788	0.059797905	-0.508102395	-0.222452233	0.003385956	0.10551161118128966	0.065030686	-0.032728941	-0.129353745	0.42417198	-0.289268426	-0.037851555
293	A0A024R8V6;Q9P275;A0A075B784;Q9H9C5;E9PEW0	USP36;DUB1	0.15813745052569853	1.0252657760279515	-0.567828826	-0.072123057	-1.13355331	NA	0.7579326517689576	0.694176777	0.23401720420480043	-0.41495124	-0.658173894	NA	0.7269103656849613	0.7331295928454781	0.073392138	-1.10434347	-0.451988159	NA	0.31172294260346617	-0.496306708	0.6685736869758959	-0.430031091	0.6176755079735095	-0.671634339
294	A0A024R8W0;P38919;I3L3H2	DDX48;EIF4A3	0.049225584092120356	-0.090385202	-0.532924654	-0.094243523	-0.935500442	-1.061189334	0.3566154943676725	0.2129298607989392	0.3159640056477607	0.169904655	0.082356802	-0.097330664	0.5043624452444715	0.11052805086351529	0.41552673328910733	0.754902077	-0.015956479	-0.14478541	-0.191361424	-0.696977767	0.2951697869381241	0.051643598	0.3434724097990314	0.1980533960573907
295	A0A024R8X1;O15525	hCG_1991559;MAFG	0.23961657395337294	0.27542313101226407	NA	0.5005133809808225	0.6645926951308796	NA	-0.086727457	-1.475464281	NA	-0.501180177	-0.011528267	NA	-0.239489095	0.5469767218273859	NA	0.087266774	NA	NA	0.2502476213164832	0.5752808068895165	-0.7883681	-0.263626453	0.14647158221177764	0.079994543
296	B4DIJ9;Q59FJ7;B4E0G1;A0A024R8X3;H7BYT1;P48730	CSNK1D	-0.02639574	NA	NA	-0.247439848	-0.385051251	NA	0.6178476272053702	-0.005492227	NA	0.5788292259716379	NA	NA	0.16783141391562795	0.028163895	NA	-0.728293097	NA	NA	-0.011740772	-0.301590582	0.32083266758268364	0.5934841935139936	0.11265262200102205	-0.713638129
297	E9PQC4;A0A024R8Y0;Q9BZD4;B1AQT4;E9PP32	NUF2;CDCA1	0.5039976478230481	NA	NA	-0.357540188	-0.217226791	NA	0.14673788061637677	-0.308092069	NA	0.45852353606153323	NA	NA	-0.34977075	0.33423241293594697	NA	-0.21086168	NA	NA	0.44135935583784436	-0.350021781	-0.143315386	0.3958852440763295	-0.070407461	-0.273499972
298	Q53GB9;A0A024R8Z1;Q5VV89;O14880	MGST3	0.24133799121196936	-0.122167336	NA	-0.544490327	-0.056842752	NA	0.2646045331542819	0.057592079180998595	NA	0.49713356594668584	0.4634063113653916	NA	0.068543781	-0.033299993	NA	0.1113330324544991	-0.947150885	NA	0.059585327	-0.30066654	0.16109830616764173	0.48026993865603873	0.017621894	-0.417908926
299	A0A024R904;Q6NVY0;Q9HB71	CACYBP	0.06055408	0.8152616417239286	0.42921512353359587	-0.554970002	0.070705494	NA	0.38765147485112506	0.9810790851688056	NA	0.4017252532083015	-1.072051787	-0.399501125	-0.312291635	0.6435726226533912	0.5663397059126787	0.1716079296654987	-1.353915391	-0.83498247	0.4104417801892788	-0.266700756	0.6597967785824094	-0.381177721	0.27463839657963734	-0.696998479
300	Q6MZT2;A0A024R906;Q16832	DKFZp686D1354;DDR2	-0.542040305	NA	NA	NA	NA	NA	-0.397179375	NA	NA	0.9392196798828851	NA	NA	NA	NA	NA	NA	NA	NA	-0.542040305	NA	-0.397179375	0.9392196798828851	NA	NA
301	A0A024R932;Q8N0S6	C1orf155;CENPL	-0.20361617	-0.280337111	NA	0.5040194258727186	-0.197375143	NA	0.36173214522821423	-0.354363351	NA	-0.699766023	0.36495448046870327	NA	0.22487218591000965	-0.008525945	NA	-0.187241563	0.4756470693825895	NA	-0.241976641	0.1533221414510362	0.003684397	-0.167405771	0.10817312044927396	0.14420275294695228
302	B2R8K8;A0A024R964;Q8TDX7;F8WAG2	NEK7	-0.050429852	-0.162596151	-0.178645731	-0.83865602	0.3198636114292717	NA	0.29213163338992815	0.6240185202380278	-0.217374808	0.24749230121100552	-0.51456471	-0.867353494	0.15049402643944063	0.005268654	0.049963857	0.093903403	NA	1.0464847589284985	-0.147823793	-0.276662753	0.2156585665084893	-0.395408516	0.051308963931853205	0.5529275322654593
303	A8K8U3;A7E2D8;Q68DH9;A0A024R968;P23634;A0A024RBC7;P20020	ATP2B4;DKFZp686M088;ATP2B1	0.5238062907384302	-0.896654105	NA	NA	NA	NA	0.085622611	-0.0503334	NA	0.7089619704008283	-0.290025282	NA	NA	0.9146176507077328	NA	-0.826033728	-0.169962008	NA	-0.277885672	NA	-0.07381716	0.1180065793449212	0.8231558856369592	-0.589459633
304	P11047;A0A024R972	LAMC1	NA	-0.242889855	NA	NA	NA	NA	NA	-1.314685637	NA	NA	NA	NA	NA	1.557575492586001	NA	NA	NA	NA	-0.242889855	NA	-1.314685637	NA	1.557575492586001	NA
305	A0A024R983;P10155	TROVE2	0.025195387651774905	NA	-0.429323242	-0.704434576	NA	NA	-0.025978142	0.2840006860959039	0.45803697355063033	-0.15513982	-0.393969028	NA	-0.125579426	-0.074595561	0.18479896561487066	0.6892738862166646	0.2677138960038283	NA	-0.123897615	-0.626268264	0.31685281775794577	-0.196388112	0.073040971	0.5566602028552894
306	A0A024R994;O75131;Q05DL8;A0A087WYQ3;E5RHZ0	CPNE3	0.22509295991127248	-0.056177077	0.6855545056901596	-0.443056299	-0.693762004	-0.925961558	0.072186134	-0.044605141	0.48079180132676724	0.4050790538902544	-0.183356194	-0.310393337	0.082032726	0.350712227	0.2158461013938679	0.22482636175944476	0.054229867	-0.139040129	0.28482346303042266	-0.687593287	0.16945759804522323	-0.029556826	0.21619701823160167	0.046672033
307	A0A024R9A4;O15523;B4E132;B4E010	DDX3Y	0.5799117362104588	-1.195523964	NA	NA	0.040937772	NA	0.20923060120913806	-0.076519693	NA	0.6302723636825364	NA	NA	-1.092469402	0.9041605857232101	NA	NA	NA	NA	-0.374927127	-0.026183242	-7.66E-04	0.5631513501257528	-0.161275422	NA
308	A0A024R9B5;B4DMM7;Q15291;B4DLF8	RBBP5	-0.179811185	-0.20215677	0.13525347367009863	-0.226583598	0.32080481393193183	0.22752490349135016	0.090781975	0.071438	-0.083367058	0.014625099444079331	-0.15157516	0.5070208715023348	0.3528393079607375	-0.140677641	0.36873843608988977	-0.480205748	-0.326187391	-0.298462329	-0.082238161	0.10724870659129714	0.026284306	0.12335693696157511	0.1936333676708301	-0.368285156
309	E7EQV3;P11940;A0A087WTT1;B4DZW4;A0A024R9C1;B3KT93;A0A024R9E2;B4DQX0;E7ERJ7;H0YAR2	PABPC1	0.4043406108171319	-0.281916949	-0.678081059	-0.23864349	0.012010031563312608	0.9622523570063048	-0.609050292	-0.335309351	-0.55874275	0.430509967	0.21412510725221034	0.15716941197424777	-0.594643618	-0.197781638	0.2606712082230305	0.313082206	0.40550422371513745	0.3345040229213608	-0.185219133	0.24520629968252386	-0.501034131	0.2672681622206154	-0.177251349	0.35103015094932105
310	A0A024R9D2;Q86UE4;E5RJU9	MTDH	-0.038528771	-0.098303318	0.6467653163355049	-0.315538462	-0.778133413	NA	-0.316886802	0.17251937853954208	-0.553256902	0.08705332	NA	0.5504601693600796	-0.09749013	0.20438376852571272	-0.986239581	-0.268665326	0.8355081518018175	0.9563525992892562	0.1826488087605799	-0.534164871	-0.219870375	0.3314278110445692	-0.280444248	0.5204028745700497
311	A0A024R9D3;P62888;E5RI99;A0A0C4DH44	RPL30	-0.036755281	-0.153306275	-0.412110306	0.39543554823403454	0.10572155698061687	-0.041612269	0.11377324001306899	-0.071514373	-0.196781276	0.21629294780010472	0.3049545953630933	-0.124746603	0.9216253496770269	-0.459693436	-0.111189557	-0.343235876	-0.117669255	0.01081127	-0.200723954	0.15318161199038663	-0.05150747	0.13216698006582192	0.11691411871656095	-0.150031287
312	A0A024R9D7;Q16698;E5RJD2;E5RJG7;Q7LDK6;E5RFV2	DECR1;DECR	NA	-0.044822546	NA	NA	NA	NA	NA	-0.819312845	NA	NA	1.1157009935820004	NA	NA	0.4529103037010289	NA	NA	-0.704475906	NA	-0.044822546	NA	-0.819312845	1.1157009935820004	0.4529103037010289	-0.704475906
313	A0A024R9E6;Q6P1X5	TAF2	-0.225774258	NA	NA	-0.577396971	NA	NA	0.47711305464678544	NA	NA	0.6244641618385856	NA	NA	-0.298405988	NA	NA	NA	NA	NA	-0.225774258	-0.577396971	0.47711305464678544	0.6244641618385856	-0.298405988	NA
314	A0A024R9G7;Q6PL18;A0A0B4J211	ATAD2	-0.649895713	0.21041532814238692	0.635839719	-0.142596325	0.8916524838262084	0.8235494586550456	-1.15828316	-0.183178277	0.28176961497453756	-1.05563335	0.5087901826282907	0.42869961621666614	-0.553246723	-0.434838159	-0.003803539	-0.049991345	0.3481453590106971	0.10260482792600364	0.065453112	0.5242018723776195	-0.353230607	-0.039381184	-0.330629474	0.13358628056215052
315	A0A024R9J0;O60216	RAD21	-0.435184018	0.022844494631725616	0.6175061901760632	0.278597706	0.3623353797164516	0.13747520804126376	-0.224897551	-0.119171019	0.569339366	-0.186296661	-0.486796031	-0.263558802	-0.183627558	-0.421459095	-0.017101455	0.16365443705542418	0.054492626	0.13184678142161887	0.068388889	0.2594694312852954	0.075090266	-0.312217165	-0.207396036	0.11666461479823649
316	A0A024R9J6;Q96MF7;E5RFJ1;E5RHW9;E5RIM1;A0A087WTZ8	C8orf36;NSMCE2	-0.507298514	-0.645887735	0.009503761	0.7258207428373936	0.020168912716502035	0.063093292	0.5593028168852753	0.34502144847720306	-0.294386328	0.38310462304961407	-0.253600387	0.3425239932726919	0.4911140422626228	0.11522824072130447	0.12383817902795792	-1.696761175	0.37435205542948485	-0.15513797	-0.381227496	0.26969431576132563	0.20331264589189035	0.1573427431935082	0.24339348733729507	-0.492515697
317	A8K6F0;A0A024R9L1;O60306;B0AZM4	AQR	-0.429558434	0.096443015	0.581262278	-0.482008665	-0.749786924	-1.139795006	0.246219897	0.8042711430226637	0.8075957605970885	-0.156080285	-0.596689513	NA	0.1724798383474247	1.0441589786423287	0.4616652218912423	-0.547603663	0.31798704637453007	-0.430560689	0.10362589190999529	-0.769619926	0.6402725391402587	-0.355474627	0.5803449518189658	-0.19914883
318	A0A024R9N6;A8K9B9;Q9H223	EHD4	-0.218511398	0.5517120078256423	-0.014306514	NA	-0.445956522	-0.129969383	0.5442909967415748	0.20894059115312102	-0.42894104	0.5418745232309382	0.15109901819899052	-1.388465971	NA	0.8481335823719323	0.529789575	NA	-1.543522152	0.7938326858502999	0.10484503759969976	-0.289415946	0.10664385509021926	-0.233283804	0.6875085845589177	-0.376297727
319	A0A024R9R5;H3BSS6;Q9H2Y7;A0A0C4DGM5	ZFP106;ZNF106	-0.054096667	1.1389738004798726	NA	0.14018580925099727	NA	0.35101937555798884	0.34708357744060386	0.7718983705583174	-0.188972979	-0.157570824	NA	NA	0.4204873565189461	0.8318084486489078	-0.844659094	-1.240319173	-1.515838002	NA	0.592726293	0.2958903188891388	0.36029071624206743	-0.107283098	0.18616663036748682	-1.327790861
320	A8K2V6;A0A024R9R7;Q9ULG1;H0YMN5	INOC1;INO80	NA	NA	NA	-0.228784192	NA	NA	0.755180849	0.35147506697184716	NA	-0.526396657	NA	NA	NA	-0.351475067	NA	NA	NA	NA	NA	-0.090452203	0.6916599474514552	-0.388064667	-0.213143077	NA
321	A0A024R9Y3;A0A024R9W5;Q7Z6Z7;Q5H924;A0A024R9U8	HUWE1	-0.282957513	-0.213068592	NA	-0.813184895	-1.145026302	NA	0.835467392	0.6931060558455284	NA	0.30079413779079744	-0.099540525	NA	0.10349238163578187	0.6209178582986588	NA	NA	NA	NA	-0.248013053	-0.979105598	0.7642867241030967	0.10062680659718526	0.36220511996722105	NA
322	A6QKW0;A0A024R9W7;P57088;D6RAA6;H0Y8N0	SHINC3;TMEM33	0.379188914	0.080732497	NA	-0.605352358	-0.131902775	NA	0.41590209739884826	-0.37866588	NA	0.665237402	NA	NA	-0.972633655	0.4298361586117845	NA	0.11765759951068057	NA	NA	0.164719455	-0.433868817	-0.046623142	0.5999961521049355	-0.336639998	0.052416349363805986
323	A0A1W2PRB5;A0A0J9YVS1;A0A3B3IT55;A0A0G2JNB1;A0A0G2JNT7;A0A024R9Y2;Q7Z3B3;A0A1W2PPV8;A0A0G2JQF5;A0A0G2JQF4;A0A1W2PRR3;I3L233	KIAA1267;KANSL1	0.1957765086606219	NA	NA	0.5281081796623177	NA	NA	0.4729183084991019	-0.38787666	NA	0.19471006568967567	NA	NA	0.691822112	0.6416329730815831	NA	-2.083335174	-0.253756313	NA	0.11922694582623608	0.4515586168279319	-0.034028738	0.11816050285528984	0.5901779795436354	-1.245095307
324	Q05DU1;A0A024R9Y6;Q9NVN8	GNL3L	-0.48298872	-0.021213802	NA	-0.896132361	-0.170118426	NA	0.8484925078481473	0.7744524909022424	NA	0.085954888	0.140867266	NA	0.16942623465169354	0.9105311737558941	0.6271564534959312	-0.038330776	-1.94809693	NA	-0.204681432	-0.485705564	0.8588923288725143	0.16083090658510044	0.6164577834651591	-0.945794023
325	A0A024R9Y7;Q9UNF1;B4DX55;Q5H909;Q5H907	MAGED2	0.21856879	-0.03393734	-0.297461698	-0.306309307	-0.556301152	-0.676447446	0.21632458426913434	0.077268851	0.3457045206465316	0.24259714415232908	-0.084912318	-0.005129886	0.051267002	-0.101390542	0.13297343985372287	0.16644565761441107	0.1869866282570446	0.4237530713545223	-0.037610083	-0.513019302	0.21309931857131187	0.050851647	0.027616633304890805	0.2590617857419936
326	B7Z4N7;Q8IWW9;A0A024RA10;A8K364;Q8IXQ5;B7Z3P9;B7Z4H7;B7Z4J1	KLHL7	-0.533350329	NA	NA	-0.140351814	NA	NA	0.3163931456304907	NA	NA	0.3573089978404435	NA	NA	NA	NA	NA	NA	NA	NA	-0.533350329	-0.140351814	0.3163931456304907	0.3573089978404435	NA	NA
327	B7Z4K8;E7ETZ4;B3KM68;A0A024RA42;Q9Y6E2;B5MCH7;B5MCE7;Q75MG1	BZW2	0.4297536854403869	0.2151182738915162	NA	-0.298245596	-1.153763907	NA	0.4805716373983724	-0.161962526	NA	0.5318395857224424	-0.483085204	NA	0.005896099	1.0759566023680713	NA	-0.642078651	NA	NA	0.3759425338819121	-0.672498197	0.21281110989762497	0.077883745	0.5944329050522618	-0.588572096
328	A0A024RA49;Q9NQW6;A8K5D9	ANLN	0.6779081133083555	0.17065724632159274	0.3760726791851163	0.3206725285685568	0.09833701	0.24134157568668924	-0.074805934	0.022088600612268368	-0.113662377	0.046118302	-0.258771892	-0.326174984	0.10487589796930699	-0.315450125	-0.131754297	0.35919507718033955	-0.485497567	-0.711149856	0.4082126796050215	0.22011703815562855	-0.055459903	-0.179609525	-0.114109508	-0.279150782
329	A0A024RA51;A8K8X5;Q96GN5	CDCA7L	-0.139069427	-0.41130565	0.36317608782252986	0.3781336108978897	0.038120969759202546	-0.222589673	-0.429844781	-0.410546361	-0.407388701	-0.253960505	0.26540983819944247	-0.015215995	-0.062472326	-0.051547127	0.36203428061410087	0.5072134284227072	0.5698683308967807	-0.080016	-0.062399663	0.064554969	-0.415926614	-0.001255554	0.082671609	0.33235525325040505
330	Q53GF5;A0A024RA52;P25787;H3BT36	PSMA2	0.1036543673134093	-0.107080645	0.20346897342487028	-0.088488339	0.19742100252081168	0.2953822686613017	0.16995174254230055	0.15117540894504097	0.21086503240398968	0.012370376667791004	0.32549327740131423	-0.371557673	0.11241154216727656	0.29078191723623903	0.1708314721278074	-0.246015897	-0.607114917	-0.823549911	0.066680898	0.1347716441932503	0.17733072796377708	-0.01123134	0.19134164384377433	-0.558893575
331	A0A2R8Y7W5;A0A024RA66;A0A2R8YF61;A0A2R8Y4Z0;A0A024RA85;Q14004	CDC2L5;CDK13	-0.142093453	-0.575749794	NA	-0.570196475	NA	NA	0.4630601456189452	0.6299139362902908	NA	0.27384245944923874	NA	NA	0.057218000420906495	-0.054164143	NA	-0.081830677	NA	NA	-0.327406232	-0.538681084	0.5780024320399803	0.3053578505345996	0.033042319915347194	-0.050315286
332	A0A024RAB6;P98160	HSPG2	1.829178243070204	0.5880266996042541	-0.136394824	-1.59976196	-1.181068501	-0.137825316	0.33858302563418174	-0.146048525	0.29129355955164143	1.7355246867704157	0.8458457533436529	-0.129863822	-1.529671826	1.4032832444017183	0.6793727577996626	-0.371420486	-1.069578046	-1.409474665	0.7602700394843294	-0.972885259	0.16127602013757317	0.8171688727133537	0.18432805858434037	-0.950157732
333	A0A024RAC0;Q86V48	LUZP1	1.6045150902034573	0.8211002910875709	NA	-1.356456438	-2.135450711	NA	1.1709060432241747	0.7277360579123108	-1.019122682	1.7315081851557705	-0.934532068	NA	-0.717427553	0.8327324903190776	NA	-0.725508706	NA	NA	1.2976978444166658	-1.661063421	0.3780632933493287	0.4833782123455073	0.14254262264621462	-0.640618552
334	A5PLK7;A0A024RAC5;Q9P258	RCC2	-0.284566965	-0.271529562	-0.262800248	0.5182462628477937	0.7273523438993481	0.3983580263823138	-0.386408253	-0.34751005	-0.089529824	-0.731989875	0.027497623	-0.559090653	0.44560827026861544	-0.411470443	-0.366257502	0.6029479422780322	0.6210689254452276	0.37007398111295936	-0.272965592	0.5479855443764853	-0.274482709	-0.421194301	-0.110706558	0.5313636162787387
335	A0A024RAC6;Q14241	TCEB3	-0.225526375	0.6098016416710766	NA	-0.172885701	-0.449924432	NA	0.26689013640763964	0.8670613309893801	NA	-0.483876681	-1.114580314	NA	0.2374114205161147	0.36688720768779604	NA	0.3455227015838462	-0.246780936	NA	0.19213763333133113	-0.311405067	0.5669757336985098	-0.799228498	0.30214931410195683	0.049370883
336	A0A0C4DGS1;A0A024RAD5;P39656;U3KQ84	DDOST	0.15734895986661965	0.2838287382354871	-0.076433494	0.033893661377262005	0.2317931171728252	0.42428186758877373	-0.141546236	0.076566117	0.081020878	0.27013967616493384	-0.766841621	-0.081324566	-0.3782521	0.16140016955455275	-0.259166713	-0.458444344	0.033002894459050885	0.4087329935607374	0.12158140148198457	0.22998954871295366	0.00534692	-0.192675504	-0.158672881	-0.005569485
337	A0A024RAE1;Q9UKD2	C1orf33;MRTO4	-0.487616382	0.16036932779232324	0.2907583842502833	-0.19382543	-0.319161171	0.046516301063920434	0.010730935588142667	-0.060610521	0.1928117697338392	-0.179515168	-0.226272119	-0.592057095	0.40130377515502175	0.10407368926947458	0.3729884198106517	0.12451779763735901	0.017196322390161865	0.33779116317339714	-0.01216289	-0.1554901	0.047644061	-0.332614794	0.29278862807838263	0.159835094
338	A0A024RAE4;B4E1U9;P60953;A0A024RAE6;A0A024R9T1;B7ZAY4;B4DMH5;Q5JYX0;Q9UJM1	CDC42;hCG_39634	0.42267659711533073	0.27350588951269234	NA	-0.255934228	-0.122120805	NA	0.087391715	0.070971547	NA	0.674580259	-0.219744126	NA	-0.54159121	0.202992255	NA	-0.378934106	-0.213793787	NA	0.34809124331401303	-0.189027516	0.079181631	0.22741806648623414	-0.169299478	-0.296363946
339	A0A024RAG1;Q6DCA0;B3KMF2;B2RBC1;A0A0S2Z4X0;Q9Y4X0	MGC4268;AMMECR1L;AMMECR1	0.23808609275866116	0.1484155500489134	NA	NA	NA	NA	0.6057231200982515	0.5605308821208497	NA	0.12809642178021774	-0.055427338	NA	-0.788443188	-0.785532571	NA	NA	-0.05144897	NA	0.1983957183981369	NA	0.5882718981039009	0.041479438658670986	-0.781842982	-0.046304073
340	Q4ZG72;A0A024RAH8;Q9NVP1;Q8N254	DDX18	-0.038777905	0.5987449957434672	-0.5233093	-0.493609053	-1.358851151	-3.000245367	0.8280093202202526	0.5505419452203474	1.0393969998646733	0.085267476	-0.076027363	NA	0.8794001635243904	0.4417481497567436	0.4504387746824552	0.2547498634674257	-0.026083412	0.38860586305753997	0.011962593626442598	-1.617825194	0.8057260852922782	0.004363387	0.59027236	0.20550076851690655
341	P61158;A0A024RAI1;Q59FV6;B4DXW1;B4DTI0;B4DT29	ACTR3	0.9230921685078759	0.20160491058551783	0.10855215132742756	-1.172227834	-0.527024117	NA	0.27834239313570586	0.12794651882864894	-1.388026679	0.7945104703797455	0.5210470879927793	-0.107531377	0.3057379090535043	0.6223548022612982	0.5019571097312616	-0.274175718	-0.590634306	-0.325525491	0.45828451989634467	-0.802424533	-0.280044479	0.44987683703796905	0.5238847167714247	-0.349577062
342	A0A024RAL0;A0A024RAP0;A0A024RAQ8;Q13426	XRCC4	-0.133207472	-0.230489448	NA	0.039030287	-0.602347264	NA	0.3831985606987474	0.6821332032502506	NA	-0.196554274	NA	NA	0.13727261120638548	0.1507035092754693	NA	-0.229739713	NA	NA	-0.146323961	-0.24613399	0.5681903809376048	-0.161029775	0.17951255920403164	-0.194215214
343	B4DTL8;E9PGC0;B4DTX4;A0A024RAL2;P20936;Q7Z4M2;Q05CU5;Q59GK3	RASA1	0.32215800037604564	NA	NA	NA	0.076667993	NA	0.021742889	-0.404964461	NA	0.2176968920345616	NA	NA	0.010366209717104141	NA	NA	-0.243667524	NA	NA	0.29022286944630266	0.044732862	-0.223545917	0.18576176110481862	-0.021568921	-0.275602655
344	A0A024RAM0;Q92973	TNPO1	0.24527835020658662	-0.049899076	0.12242372842695047	-0.002472024	-0.560243232	-0.502429568	0.47449992560666454	0.15792616820562455	0.17899064068479495	0.6853476289341669	-0.294737355	-0.407050721	0.7360208561418022	0.067830032	0.050404978	0.45590708028185084	-0.233270341	-1.12452707	0.1059343340801646	-0.355048275	0.2704722448323623	-0.005480149	0.28475195523880664	-0.30063011
345	A0A024RAM4;P46821;A2BDK6;Q5H9P1	MAP1B;DKFZp686F1345	0.4174536689555775	-0.079073543	0.11777576482206198	-0.082177149	-0.113242769	-0.75442276	-0.072009995	-0.066249341	0.16752575504303577	0.4973853783968271	-0.323792974	0.47588591034304295	0.041525388491336135	-0.013373763	0.022963393936783434	-0.078898817	-0.340211635	0.1829374847606744	0.15205196375763017	-0.316614226	0.009755473	0.2164927716455841	0.017038339941299514	-0.078724323
346	A0A024RAV4;A0A024RAQ1;P16989;Q96GD7;A0A0D9SEI8;Q59EB5	CSDA;YBX3	0.4918520662231109	-0.771115317	NA	NA	-0.073230512	NA	-0.117714019	NA	NA	0.18441079408683983	NA	NA	NA	0.44137418196743156	NA	-0.589973656	0.4343964611836831	NA	-0.175868329	-0.109467216	-0.153950722	0.14817409028071618	0.4051374781613079	-0.114025301
347	Q53GJ1;A0A024RAS3;Q9H0S4;Q9H4E3;A4UCU0	hCG_27698;DDX47;E4-DBP	-0.050942685	0.6758621041104267	-0.114800115	0.257374814	-0.847661992	NA	0.7177960204462773	0.8567117448034822	1.103472859155665	0.085833997	-0.861316132	-1.421191974	0.6984895059554448	0.396476881	0.13323663561561463	0.085684041	-0.095912009	-1.619113697	0.18643663412449596	-0.278746723	0.9090570741892874	-0.715827837	0.42579787358601967	-0.526717022
348	A0A024RAV2;P46063	RECQL	0.13187841149938404	0.083358378	0.054484320053534395	0.5346505034869222	0.36445456668305176	0.15588278896104915	-0.034718219	-0.173105316	0.020561682	-0.132374958	-0.571459372	-0.919356366	0.5418372552188705	-0.003831015	-0.347519575	0.24125932973950132	0.20627021146350333	-0.152272626	0.089907036	0.35166262	-0.062420618	-0.541063565	0.063495555	0.098418972
349	B4DMD3;B4DY34;A0A024RAW9;Q9Y2W2;F5H5G4	WBP11	0.12027464687070864	0.26810511948620736	NA	-0.254531985	-0.555309094	NA	0.18064868538096437	0.5354095511574208	NA	-0.129784058	-1.003507257	NA	0.15485995868657962	0.5718413883205957	-0.193965894	-0.250047505	0.5560064425961734	NA	0.2089880902002402	-0.390122332	0.37282732529097334	-0.55184745	0.19237669128316995	0.16777767580078198
350	Q6LET6;A0A024RAX2;P10620;F5H7F6;F5H6X2	MGST1	0.3175840934858568	0.5952101922775827	0.4558068962930714	0.035473513	0.072414321	0.10141809558215738	-0.066275546	0.009756945	0.073129319	0.094055159	0.2576973937978715	-0.252743722	0.2081819393092588	0.2887564763840359	-0.294635984	-0.70718318	-0.870872995	-0.317772917	0.456200394	0.069768643	0.005536906	0.033002943791194866	0.067434144	-0.631943031
351	Q6VMQ6;A0A024RAY1;B3KQF8;B3KNI7	ATF7IP	-2.165999292	0.5864406816265549	0.4855491	0.8066212610256317	1.0191174817731374	-0.697330889	-0.238558121	0.46113064266907206	0.8298312101071269	-0.869475792	-0.313448802	-1.397851709	0.5301976171430076	0.3636700658828319	0.8656729142713872	-0.288698109	0.023131737866166575	NA	-0.357292993	0.3835127948566379	0.35817808766380194	-0.852881924	0.5938903760612527	-0.125406342
352	P09651;A0A024RAZ7;F8W6I7;A0A024RB53;Q6IPF2;Q0VAC0;A0A024RC46;Q9BSM5;B4E0B5;F8VZ49;B4DP35;A0A024QZ98;A0A2R8Y4L2;H0YH80;Q32P51	HNRNPA1;HNRPA1;hCG_2020860;RP11-78J21.1;HNRNPA1L2	0.5513113670787799	-0.623862985	-0.538697904	0.9400746782370036	-1.341886135	-1.015067772	0.6726093495161035	0.081270194	-0.270720288	0.8165671404160811	-0.032366486	-0.308022163	0.689685775	-0.231345558	-0.122242647	1.386113616189142	-0.365925415	-0.287494768	-0.203749841	-0.472293076	0.16105308533319146	0.15872616389588665	0.11203252348010735	0.24423114440856986
353	Q86W92;A0A024RB02;B4DFU8;F5GZP6	PPFIBP1	0.9474800726555035	-0.744451628	NA	-0.199363752	NA	NA	0.6274819040221652	0.8249659099879582	NA	1.1785936368341352	NA	NA	-1.360215664	0.085010764	NA	-1.359501243	NA	NA	0.13320350222477728	-0.167674472	0.7579131868366352	1.2102829166657088	-0.605913171	-1.327811963
354	B3KMV5;A0A024RB17;A0A024RB16;Q9BSJ8;B3KY56	FAM62A;ESYT1	0.38056458267109905	0.13593127143928174	0.26732530843375607	-0.152970206	0.1855412981942345	0.11733235103134386	0.5073041380681498	0.8612413426819748	-0.47438549	0.5661146634153289	-0.707833515	-0.298126875	0.29049483913084767	0.8460744142418328	0.5093708776563965	-0.967947183	-1.170823537	-0.89520828	0.2612737208480456	0.049967814	0.29805333018278346	-0.146615242	0.5486467103430257	-1.011326334
355	Q59G16;A0A024RB22;F8VXC8;Q8TAQ2;B4DF22	SMARCC2	-0.264473085	0.09014511	0.5291005451431656	0.014094498555854129	0.2045673900979209	-0.137914531	-0.516114553	0.36321319760015147	0.11632798278329601	-0.451916447	0.10277895137079136	-0.320052499	-0.224834126	0.3037054162216122	0.008547764	0.059013295693590026	0.6016372547624226	-0.477826165	0.11825752342398264	0.026915785772986815	-0.012191124	-0.223063331	0.029139684625641923	0.060941462
356	A0A024RB32;A0A087WYT3;B3KUY2;Q15185;B4DDC6	PTGES3	-0.093394418	0.7497059399977981	-0.325871139	-0.71653626	-0.610610056	0.199353771	0.15078603589214912	0.8071998156401394	-0.20007637	-0.448242738	NA	-0.205929843	-0.231715636	0.6266209240784162	0.1370022750438846	-0.160778827	0.7956250484706118	-0.473138525	0.12831825513202508	-0.357759388	0.27080795443396877	-0.30891483	0.1954739816399703	0.072074026
357	F8VZJ2;B4DDI8;F8W0W4;H0YHX9;A0A024RB41;Q13765;E9PAV3;F8W1N5;F8VNW4	NACA;hCG_2016482	0.3371099069079612	-0.46119204	-0.89211402	0.082712087	-0.195704078	-0.639033474	-0.155260368	-0.046953902	0.37421694683580903	-2.98E-04	-0.001234684	0.2657802318576061	-0.422536335	-0.28561832	0.10871077174659961	0.5038887727868434	0.41423289019911463	1.0132934467547614	-0.338732051	-0.250675155	0.057334226	0.088082571	-0.199814628	0.6438050365802388
358	Q53FU3;A0A024RB72;F8VVA7;P61923;F8VXB1;F8VUC5;F8W156;F8W651;F8VYZ4;F8VXR1	COPZ1	NA	0.7056171622228442	0.31260534055790834	NA	-1.60379213	NA	0.151980312	0.3785823883296194	0.40340418865840844	-0.163204975	-0.326557849	NA	NA	0.8708450799402967	-1.287287178	0.6763477721039693	-0.118540112	NA	0.6687041202382937	-1.444199261	0.4709151651076066	-0.085288543	-0.04862818	0.4384966991306649
359	O75390;A0A024RB75;B4DJV2;B3KTN4;A0A0C4DGI3	CS	0.11792812217260723	NA	NA	-1.272876166	NA	NA	0.04755447	-0.94117906	NA	1.1563917674743847	NA	NA	0.5080598065897365	0.13369920597669477	NA	NA	0.2504218527280618	NA	0.096939324	-1.293864964	-0.467801093	1.1354029694088201	0.29989070821765185	0.22943305466249722
360	A0A024RB77;G3V5T9;P24941;A0A024RB10	CDK2	-0.121700437	0.2519867105026292	0.667175098	0.027341361823505193	-0.153301131	0.041295803	0.35998557423558025	0.1711157007018347	-0.207935293	0.051770316	-0.082618758	-0.549710824	0.42286647252616905	0.041778783040456825	0.3329090399129477	0.3217891209443549	-0.330223646	-1.244523892	0.26582045731094234	-0.028221322	0.1077219941206451	-0.193519755	0.2658514318265255	-0.417652806
361	A8K6Y1;Q6PIN5;A0A024RB85;Q9UQ80;Q05D08;F8VR77	PA2G4	-0.284782218	0.074339209	-0.130350035	-0.086905986	0.5003469068654409	0.4335185089960301	-0.519233705	-0.503211832	-0.051077157	-0.055254836	0.006460892	0.5442858908191858	-0.247194138	-0.407810913	-0.427285193	0.655184185	0.37329900325788984	0.12567141869936496	-0.113597681	0.2823198099305881	-0.357840898	0.1651639819754074	-0.360763415	0.3847182022842653
362	P61224;P62834;A0A024RB87;A8KAH9;Q5U0C3;A6NIZ1;F5H7Y6;E7ESV4;B7ZAY2;F5GX62;A0A075B6Q0;Q9BXV4;F5GYB5;F5H4H0;F8WBC0;F5H6R7;F5H004;B7ZB78;F5H823;F5H500;F5H0B7;F5H491;F5GWU8;F5H077;F5GYH7;F5GZG1	RAP1B;RAP1A	0.663127074	NA	-0.466590046	NA	NA	1.0526303827331311	0.041200925	-1.206346831	-0.709591372	0.8311424648392898	NA	NA	0.22036965107669126	0.11560635083564187	-0.245907597	-0.295641002	NA	NA	-0.083649942	0.870711927	-0.806830882	0.6492240090414085	-0.151895654	-0.477559458
363	P34897;Q53ET4;V9HW06;A0A024RB99;Q5HYG8;B4DJQ3;B4E1G2;Q5BJF5;G3V5L0;B4DW25;B4DLV4;B4DP88;B4DJ63;B4DWA7	SHMT2;HEL-S-51e;DKFZp686P09201	-0.025132008	0.6873034290520005	NA	-0.700537823	-0.452181026	NA	-0.708011842	-0.165054965	NA	0.4591814631602358	NA	NA	0.44075817742746326	-0.309712726	NA	0.5908882469444822	0.18249907400807094	NA	0.2928205886945677	-0.614624547	-0.474798526	0.42091634123021515	0.027257603739559825	0.34842853854625516
364	Q9UL25;A0A024RBA9;Q96GX3	RAB21	0.031903931	0.3647022941404587	NA	-0.266784539	NA	NA	NA	-0.025920229	NA	0.1311519587413639	NA	NA	0.10372864926228462	-0.311174078	NA	NA	-0.027607986	NA	0.2140665125127971	-0.25102114	-0.01015683	0.14691535844163808	-0.087959315	-0.011844587
365	F8VQR7;A0A024RBB5;F8VW96;Q16527	CSRP2	1.6778721016560723	-0.118765228	0.6641605023606328	-1.263731332	-1.891178164	-0.135064262	0.7292954006798563	0.5656625454417027	-1.688520203	0.6009736516130879	-0.487530942	-0.066874167	0.15398513621764426	0.8782696986638564	0.067311848	-0.133982605	0.34333163745032985	0.10478438232372025	0.741089125	-1.09665792	-0.131187419	0.015522847410222853	0.36652222759343855	0.10471113826736526
366	P55209;F8VY35;A0A024RBB7;H0YIV4;F5H4R6;B7Z2V4;F8W0J6;A0A024RBE6;B7Z9C2;H0YHC3;F8W020;F8W118;F8VV59;F8VXI6;F8VUX1;H0YH88;F8VRJ2;B7Z5H0;F8VVB5	NAP1L1	0.8036811194381708	0.041026226702615146	-0.120158543	-0.632145292	-0.541600789	NA	0.2249416262136846	0.2880337494980045	-0.828164814	0.9561003205972732	0.15320029808583066	NA	-0.099594102	0.4274553730216012	0.7518323040320686	-0.915236922	-0.190977766	-0.318392789	0.24330641936922592	-0.585082889	-0.103272994	0.5564404610781876	0.3616880100285747	-0.473079007
367	F8VUA7;F8VQX7;Q641R2;A0A024RBB8;Q5HYM3;Q9BZF1;Q96E43	OSBPL8;DKFZp686C0249	NA	0.6345756762570648	NA	NA	NA	NA	NA	0.24069938465482157	NA	NA	NA	NA	NA	-0.875275061	NA	NA	NA	NA	0.6345756762570648	NA	0.24069938465482157	NA	-0.875275061	NA
368	A0A024RBB9;Q9Y2U8	LEMD3	-0.264412509	0.7901996917319797	0.8525150611986612	0.072257288	0.16095912079392866	-0.400778577	-0.143868704	0.50347771	0.24433342699739924	-0.232260157	-0.022547415	-0.537977807	-0.097301758	0.13116474400331354	0.3392798097957902	-0.646724035	0.12427102240471954	-0.872586912	0.4594340812605135	-0.055854056	0.20131414430655162	-0.264261793	0.12438093192335334	-0.465013308
369	A0A024RBE7;P42167;G5E972;A0A024RBH7;Q59G12	TMPO	0.24520063419194324	0.5538006832087715	1.566518093	0.172030324	0.14463209106395053	-0.713424789	0.266114756	0.3044970468071171	0.6278176715822325	0.1589468992264453	0.2731267292908895	-0.350632352	0.017207410468359503	-0.177455482	0.6760758340740176	-1.480680818	-0.638657915	-1.645116817	0.7885064702303539	-0.132254125	0.3994764914877332	0.027147092064149333	0.17194258749581506	-1.254818517
370	Q8NCF7;A0A024RBE8;A0A024RBH9;Q00325;F8VVM2;Q53HC3;B2RE88	SLC25A3	1.221843484795105	-0.04067251	NA	-0.00424352	NA	NA	0.5524307856507893	-0.015444056	NA	0.5490570346809206	0.055692064823742594	NA	0.22599020310276735	0.4270725314102067	-0.613578124	-2.358147894	NA	NA	0.7885482334027156	0.1937192254845909	0.466456111	0.5003372956536792	0.21112428267202196	-2.160185148
371	A0A024RBH2;Q07065;B3KVX6;Q8TB01;Q6NWZ1	CKAP4	0.3518175040687845	-0.217311707	-0.231646525	0.026831063	0.6193617285505083	0.4105182886743223	-1.035868763	-0.62295674	-0.149423437	0.12738930673038154	0.005488948	0.26633451588122625	-0.49882431	0.013153306429878586	-0.142367056	0.016069570211592932	0.45025655644023693	0.6111777491162664	-0.032380243	0.3522370268650424	-0.602749647	0.13307092358922548	-0.20934602	0.35916795858936446
372	Q9BV37;Q53FW9;A0A024RBH5;Q13610;B4DNL1;B4DJV5	PWP1	0.070481029	1.343188839883702	0.7969406736750257	0.007898597	-0.94561029	-1.685469024	0.6807481939155574	0.3134792483090581	1.0213467157646763	0.010273407126035866	-1.276839728	-1.668093939	-0.098005949	0.7316662596502638	0.8599797141832163	-0.219673421	0.18663355372300194	-0.128943881	0.7368701808506358	-0.874393572	0.6718580526631003	-0.978220087	0.4978800082954203	-0.053994583
373	Q9ULV4;A0A024RBI5;Q59EA2;B3KN06;Q53G58;B4DMH3;B4E3S0;B7Z9V0;H0YHL7	CORO1C	0.7107578927102899	0.1353582616186209	-0.720814978	-0.422313824	-0.501991505	-0.058606961	0.030308998342235577	-0.040827791	0.021038937414904705	1.047904849319909	0.379715981	0.019245518	-0.826973868	0.3502067857967665	0.4132648077296701	-0.332076988	-0.254544896	0.050348779	0.041767058929655466	-0.32763743	0.003506715	0.48228878267900877	-0.021167425	-0.178757702
374	B3KMP2;Q4KMX6;A5D8X2;A0A024RBJ3;Q9UJX3;Q2M2R1;A8KAQ7	ANAPC7	-0.282873337	0.23133915261635815	-0.640623793	-0.144764385	-1.363098777	NA	-0.062959351	0.7027316460095978	-0.4197097	0.093106975	0.10143580527891283	NA	-0.169879843	0.44451154409866483	0.9858096666226283	0.1894690287426157	0.5321297918656479	-0.196624424	-0.194238204	-0.717450459	0.10983531990814892	0.13375251168536423	0.4566282443617947	0.21147258714173192
375	Q8TBK5;Q8N5Z7;A0A024RBK3;Q9HBB3;Q02878;B2R4K7;B4DRX3	RPL6	0.41833249921007765	0.083397604	0.12683419080810648	0.19488665358637872	-0.081082313	-0.152627982	0.3953159839423491	0.15437555873024617	0.033296934	-0.152160929	-0.604759252	0.015306544010031642	-0.104620541	0.28881555383319396	-0.178092947	0.12604634822356117	-0.280199491	-0.283064415	0.2095214312211308	-0.012941214	0.19432949234658978	-0.247204546	0.002034022	-0.145739186
376	Q16881;A0A140VKC9;B7Z2S5;A0A087WSW9;A0A024RBK9;Q6ZR44;A0A087WSY9;A0A182DWI3;E9PIR7;B2R5P6;F8W809;E2QRB9	TXNRD1	0.35322730924342827	0.2884062036969771	0.24099161323651538	-0.073333296	0.432583906	-1.220868096	0.37044194899181637	-0.046328423	0.16935969651824534	0.19588921138520582	-0.480712061	-0.007584434	0.2336764118975909	0.7689992351350028	0.1623360182613212	0.276297001	-1.558801863	-0.104580381	0.29420837539230793	-0.287205829	0.16449107408443936	-0.097469095	0.3883372217646383	-0.462361748
377	A0A024RBQ4;A0A024RBL6;O15119	TBX3	-1.160108304	0.47878857301143896	0.33606356717194774	0.6365982367789219	0.34949855720569806	0.4310699676413808	0.37606189892115477	0.024570139	NA	0.21098469847738585	0.23007361443548366	0.19954846803643247	-0.06353653	-1.082930884	-0.966682003	NA	NA	NA	-0.128439789	0.4590345192824483	0.18696161763373328	0.20018119239021487	-0.71773754	NA
378	Q9UPN1;F8VYE8;A0A024RBP2;P36873;F8VR82;F8W0W8;A0A087WYY5	PPP1CC	-0.030607708	NA	NA	0.011231349643460628	NA	NA	0.155802018	-0.263523553	NA	0.086323554	-0.429499132	NA	-0.168983295	0.27805487	NA	0.22658139935089552	0.1346204956035354	NA	-0.028993011	0.012846046152086295	-0.052246071	-0.169973092	0.056150484	0.1822156439858411
379	J3KP58;A0A024RBR1;P30622;F5H6A0;F5H0N7;Q59GJ4;A0A3B3ITA2	CLIP1;RSN	0.8797774278016242	-0.474241626	NA	NA	NA	NA	0.38359660854306843	0.037201400669589026	NA	1.0744263465193726	NA	NA	0.10076877417951885	-0.355525467	NA	-1.646003464	NA	NA	0.25992561248221613	NA	0.2675567163903869	1.1315840583034302	-0.070220635	-1.588845753
380	F5H5U2;A0A384N652;A0A024RBS0;Q8NHQ9;B4DVE4;Q8TEC9	DDX55	-0.406670216	0.460158189	-0.813820026	-1.153533123	-1.355851262	NA	0.7684222419237162	1.0016592173720242	-0.785224206	-0.430560217	0.6751642792000015	NA	0.3714039089537338	0.8916584579851774	1.0588961835127737	0.022596819236375878	-0.304300248	NA	-0.182708358	-1.183956533	0.3990214108910566	0.19303769089913886	0.8447218432451346	-0.070116055
381	P05388;A8K4Z4;A0A024RBS2;F8VWS0;Q6NSF2;Q53HW2;Q53HK9;F8VU65;G3V210;F8VZS0;F8VW21;F8VRK7;F8VPE8;F8VQY6;B4E3D5;F8VS58;Q8NHW5;F8VWV4	RPLP0;RPLP0P6	-0.119625281	-0.097251657	0.15445473131564288	0.2543837366989965	0.502091949	0.3672868922722051	-0.592413135	-0.688336911	-0.38243639	-0.322510959	0.065851789	0.3755901638697228	-0.036089944	-0.442162517	-0.071970055	0.31152122089640627	0.4117515729476997	0.30986479447534965	-0.020807402	0.3745875258246249	-0.554395479	0.039643664	-0.183407505	0.3443791961064842
382	C9JE98;A0A024RBU9;C9J0Q5;C9JFD3;A0A024RBS3;Q9Y618;C9J7T7;A0A384DVL6;A0A481PGK9	NCOR2	0.14610535389884033	0.13511398027063798	0.46122321827008994	0.6626507483688873	-0.459659784	0.036128138	0.44672064584495386	0.3509077653457802	0.26062311249102843	0.18568282330447655	-0.957881527	-1.430897352	0.5616895109126387	0.3118599691933998	0.4464550086643238	-0.079427325	-0.473405643	-0.603888644	0.24748085081319038	0.079706367	0.3527505078939208	-0.734365352	0.4400014962567884	-0.385573871
383	A0A024RBS6;F5H1S9;G8JLB3;E5KMT6;E5KMT5;Q9Y606	PUS1	-0.764592281	0.3128782866416214	NA	0.4683265933034593	NA	NA	0.7234637406533786	0.22498461695050925	0.5759295856876848	-1.602349471	NA	NA	0.4742668820479015	-0.55844559	-0.514181525	0.6597191623824373	NA	NA	-0.160608973	0.5335746170978243	0.5733740048915563	-1.537101447	-0.134205387	0.7249671861768022
384	O96006;A0A024RBU4;C9JXP4	ZBED1;hCG_1981838	0.6550566073811648	NA	NA	-0.357816324	NA	NA	0.8502101445290372	-0.324735471	NA	-0.071257476	NA	NA	-1.076192952	-0.042098267	NA	NA	0.36683373866920377	NA	0.6056552285144647	-0.407217703	0.21333595768944924	-0.120658855	-0.608546989	0.31743235980250384
385	Q59F53;A0A024RBV9;O60907	TBL1X	0.6013955332252549	NA	NA	0.33424895229131174	NA	NA	0.18317073202175058	NA	NA	-0.129485782	NA	NA	0.4906572884465571	NA	NA	-1.479986724	NA	NA	0.6013955332252549	0.33424895229131174	0.18317073202175058	-0.129485782	0.4906572884465571	-1.479986724
386	C9J5X9;A0A024RBW1;Q8NB91	FANCB	NA	NA	NA	0.2985877709440966	NA	NA	0.2789275559653422	NA	NA	-0.602501951	NA	NA	0.024986624	NA	NA	NA	NA	NA	NA	0.2985877709440966	0.2789275559653422	-0.602501951	0.024986624	NA
387	A0A0C4DGQ6;A0A024RC37;Q96P16	RPRD1A;P15RS	-0.144036091	-0.706956788	NA	0.36974514893338356	NA	NA	0.17575280382591443	0.47481585592389824	NA	-0.067367824	NA	NA	-0.536406579	0.23214093235471864	NA	0.20231254208343716	NA	NA	-0.467553929	0.32768766002292876	0.2832268409644523	-0.109425313	-0.194190312	0.16025505317298236
388	A0A024RC47;P17028;K7EQP8;K7EPZ8;K7EPL1	ZNF24	-0.767633329	0.001150664	0.7235243937256707	0.6722947523409788	0.8712335609072608	NA	0.11699788708818713	0.2044620746248692	0.5365262374780732	-1.345678419	-0.011936034	NA	0.49814773406639457	-0.400457728	-1.260050631	0.8258713745459703	-0.664452539	NA	-0.023967554	0.762116026	0.2763472692646952	-0.688455357	-0.397101672	0.071061288
389	A0A024RC49;O75928;Q2TA77;A0A087WUY7;B4DGW0	PIAS2	-0.837848018	-0.221345313	NA	1.0379051124627579	0.7361987472147286	NA	-0.017106312	-0.007531779	NA	-0.318428851	-0.676989356	NA	-0.05258387	-0.166405104	NA	0.18806193830525317	0.3360728047406017	NA	-0.529596666	0.8870519298387433	-0.012319045	-0.497709103	-0.109494487	0.2620673715229274
390	A4QPB0;A0A024RC65;P46940;A0A0J9YXZ5;Q6P1N4;H0YLE8;B4E2M0	IQGAP1;hCG_1991735	0.9868972970768105	0.07849595	-1.017323203	-0.681390811	-0.437606913	-0.583967469	0.17924779222691184	0.2196748477985854	0.1602866966178462	1.192421473181816	0.22325095008521248	0.598963422	-0.455069465	0.4951745311484159	0.20304772471305668	-0.492287268	-0.723383932	0.053568375746782096	0.016023348092144635	-0.567655064	0.1864031122144488	0.6715452817025478	0.08105093	-0.387367608
391	A0A024RC67;O43663	PRC1	0.19375746474829228	0.9213910076367436	-0.46080167	-0.240522652	0.6235301237697614	-0.111684588	-0.34284007	0.1130549543741026	0.40134787173977104	-0.35688664	-1.138909085	-0.962941298	-0.065442265	0.3340806047462711	0.5887883104458627	0.032625594784998956	-0.133017733	0.6044700678030865	0.21811560079359285	0.090440961	0.057187586	-0.819579008	0.2858088833462543	0.16802597667115493
392	A0A024RC75;O14647;A0A1B0GTU9;A8K9Y5	CHD2	-0.551521752	-0.008083588	0.002425229	0.095245757	0.4639154440723255	-0.88674933	0.24612246506051708	0.27454033128830907	0.25639856558006974	-0.275979639	-0.677612766	0.3216019872199027	0.19236996026161463	0.14801469719699684	0.34680947893077135	0.29376320833889535	-0.200774118	-0.040485931	-0.185726703	-0.109196043	0.25902045397629864	-0.210663473	0.2290647121297933	0.017501052895883495
393	E9PJ24;B7ZM65;F8WEF5;B7ZM66;A0A0J9YYB5;A0A0J9YWD5;A0A024RCA1;Q9P1Y6;A0A0J9YX88	PHRF1;KIAA1542	0.7016467466148026	NA	NA	-0.389858685	NA	NA	1.0378987452255313	NA	NA	0.8482450110050165	NA	NA	-1.779753513	NA	NA	-0.418178305	NA	NA	0.7016467466148026	-0.389858685	1.0378987452255313	0.8482450110050165	-1.779753513	-0.418178305
394	P05387;A0A024RCA7;H0YDD8	RPLP2	0.3551410232571386	-0.224848348	0.14256280635602162	-0.137512722	0.5896926146889971	0.2703429944922465	-0.611463295	-0.63445105	-0.16738523	-0.043446726	-0.088281037	0.24567991999456867	-0.298134018	-0.257417057	-0.253847323	0.5270965364722278	0.6392666571809732	-0.052995747	0.090951827	0.24084096232735291	-0.471099858	0.037984052	-0.269799466	0.3711224823841744
395	C9JJV1;A0A024RCB9;Q9Y5U2;E9PL88;C9JDU0;A6NCC9;E9PME3;C9JHT9	TSSC4	-0.121180002	NA	NA	-0.414620886	NA	NA	1.2348635957033711	-0.079172794	NA	-0.258311397	NA	NA	-0.055625983	0.4499421980297671	NA	-0.385125327	-0.370769404	NA	-0.055003979	-0.348444862	0.644021425	-0.192135373	0.263334131	-0.311771342
396	A0A024RCF9;A8K5B0;Q9UH62	ARMCX3	-0.084112697	0.37035397662099917	-0.671561366	-0.433448576	NA	NA	0.044237553592631686	0.4945965361954067	-0.419271074	0.2754565400062779	-0.539432709	NA	0.12430511034685879	-0.282075159	0.8508184098926591	0.27013345566932256	NA	NA	-0.102961233	-0.40796978	0.065333134	-0.106509289	0.2564949161235996	0.29561225148393516
397	A8K067;Q53HG6;A0A024RCG3;P49589;B4DI19;A8MVQ3;B4DKY1;B4DPV7	CARS	0.26420933252239825	NA	-0.494304369	-0.669799232	NA	-0.019442426	0.5387857793232451	NA	NA	0.7993427164011867	NA	NA	-0.418791802	NA	NA	NA	NA	NA	-0.206981188	-0.436554498	0.4468521099334747	0.7074090470114164	-0.510725471	NA
398	B4DZL4;A0A024RCG4;Q92674	FSHPRH1;CENPI	-0.480244744	-0.351132856	0.6081359647144596	0.39558975601405527	0.17354583422389086	0.8565102884471066	-0.060840823	-0.050103865	0.4036447329441894	-0.161441252	0.31303206641614434	-0.307125248	0.1436229838293753	-0.080814622	-0.201031698	0.16331407924885977	-0.004526557	-1.360134041	-0.074413878	0.47521529289501657	0.097566682	-0.051844811	-0.046074445	-0.400448839
399	A0A024RCJ2;Q16778;P33778;P23527;P06899	HIST1H2BJ;HIST2H2BE;HIST1H2BB;HIST1H2BO	-0.342906539	-0.628213349	0.8085711355622566	0.23349176699863314	0.39661324760891653	1.4829426871965583	-1.229759111	-1.323193911	0.7835622024288257	-1.136770999	0.16105526463254433	0.951903816	-0.156152547	-1.282203825	-0.152102189	0.47889036081757247	0.5227355051045811	0.4315364830209681	-0.054182917	0.7043492339347037	-0.58979694	-0.007937306	-0.530152854	0.4777207829810396
400	A0A1U9X8D3;A0A1U9X8C7;A0A0G2JHC2;A0A024RCJ8;Q6NYC8;A0A1U9X8D1;A0A1U9X8C1	hCG_1821276;PPP1R18	0.8215856243745101	-0.181915257	NA	-0.424891566	0.2381727517307811	NA	0.18922121168875117	0.083981578	NA	0.7682802296567799	-0.437631399	NA	-0.258793411	-0.054519558	NA	-0.713458352	-0.030031852	NA	0.31983518366968966	-0.093359407	0.13660139490613257	0.1653244151750746	-0.156656484	-0.371745102
401	Q13838;A0A024RCM3;A0A0G2JJZ9;Q5STU3;B4DP52;A0A140T9X3;F6WLT2;F6TRA5;A0A140T996;F6S4E6;A0A140T9X9;A0A0A0MT12;F6UJC5;A0A140TA18;Q59G92	DDX39B;hCG_2005638	0.14346117161289393	-0.398310763	-0.547319867	0.085591149	-0.613145363	-0.997619129	0.5690827199868446	0.18883274869836753	-0.010530557	0.4142219083277762	-0.090513736	-0.584358719	0.6991153818481806	-0.067386209	0.21214353120698973	0.7534493870054065	0.009662697	0.23362364771615196	-0.267389819	-0.508391114	0.24912830392450805	-0.086883515	0.2812909012921571	0.33224524386751153
402	A0A1U9X9D5;A0A1U9X9C8;A0A1U9X9C7;A0A1U9X9C4;A0A1U9X9C1;A0A1U9X9A1;A0A024RCN6;P26640;A0A140T936;A0A1U9X9A3;B4DT32	VARS	0.7001110387839174	0.5234485443678407	-0.52363034	-0.321060173	-1.069894945	-0.071066312	0.24135991860689016	-0.105779596	-0.222732144	0.3894026287658069	0.1554456607018189	0.2165180720743601	-0.94186108	0.8405968685872259	0.5894530387488116	NA	-0.695196338	0.2948851587968994	0.24442950257498372	-0.476220722	-0.017930852	0.2649085421717263	0.17384936395275183	-0.189035835
403	Q0EFC6;B4DYK6;A0A1U9X7R2;A0A024RCR2;P36915;A2AB27	HSR1;GNL1	0.5039267675053303	NA	NA	NA	NA	NA	-0.116044797	NA	NA	-0.387881971	NA	NA	NA	NA	NA	NA	NA	NA	0.5039267675053303	NA	-0.116044797	-0.387881971	NA	NA
404	A0A0G2JHN8;A0A140T9I1;A0A1U9X7B3;A0A1U9X7B8;A0A1U9X7B4;A0A1U9X7A8;X5CF57;A0A024RCR5;H0Y6K2;A0A140T9E9;A0A0G2JK44;P25440	BRD2	-0.028161953	1.4733489699196762	0.9813568843398445	0.45542565012615177	1.082258496858504	0.4251546648261249	-0.03708091	0.9975741720323195	0.7013361828393552	-0.764786982	-2.099588625	-1.373792268	0.033022319	0.5415505849554647	0.15178415973585524	-0.235525338	-2.572250812	0.2683748037286037	0.8088479670953704	0.654279604	0.5539431484304042	-1.412722625	0.24211902132020766	-0.846467116
405	A0A1U9X7A9;A0A1U9X7A6;A0A024RCR6;A0A0G2JK23;P46379;A0A0G2JL47	BAT3;BAG6	0.1334723966443957	0.13511426396416015	0.2102992790883912	-0.989163187	-0.579315291	NA	0.7850204221472203	0.7383374647215433	0.4422611553721216	-0.667619016	NA	0.22292995722321765	NA	0.2978624681757257	-0.482633085	NA	-0.246566828	NA	0.24807879837850044	-0.695789087	0.7436564992264788	-0.133894378	-0.003935156	-0.158116676
406	B2R7M0;A8K822;A0A1U9X7L0;A0A024RCS3;B4E1C1;Q9UER7;Q53F85;Q59FG7	DAXX	-1.630168606	0.8496641780458395	0.7559422834572768	1.0887977363349606	1.179168521512778	0.04274117	-0.149560964	0.5788164511869984	0.7626104749033649	-0.412228844	-3.024177527	-0.874217674	0.47363977985521893	1.0584205027993203	0.37510477690148336	0.1809091505679059	-1.090503875	-0.164957536	-0.008187382	0.7702358092893201	0.397288654	-1.436874681	0.6357216865186742	-0.358184087
407	A0A1U9X7Y0;A0A024RCS7;Q9BW19;A0A1U9X7X5;B4DMA8;B4E063	KIFC1	0.33611727759197957	0.43910217142319957	0.26696892476579254	0.2701629163761685	0.34795954643265337	0.3102100986646496	-0.088367048	0.12011220341341745	0.072376435	-0.526377456	-0.499866171	-0.288125442	0.004513546	0.10972677158698799	0.3398013612952422	-0.398311564	-0.919296849	0.10329327684244138	0.3473961245936572	0.3094441871578248	0.034707196793231865	-0.438123023	0.1513472262686007	-0.404771712
408	B4DWA0;A0A024RCT9;P17096;Q5T6U8;Q6IPL9	HMGA1	-0.311269985	-0.677651011	0.18287868550061145	0.5192801075903992	0.8286198658235054	0.7388283856406845	-1.491769858	-0.255529705	-0.13158116	-1.279700604	0.8250083397929041	0.6098258926158574	-0.02494801	-0.46979503	-0.388005965	-0.226984347	0.9220781123909638	0.6307162852441016	-0.26868077	0.6955761196848631	-0.626293574	0.05171121	-0.294249668	0.4419366835124362
409	Q96LE1;A0A024RCX5;Q59ED0;P38936;B4DQP9	CDKN1A	0.033918482	0.7338466783204456	-0.291564884	0.295311037	-0.360785506	-0.483101249	0.12141548015463212	0.7916745053018353	-0.167631403	-0.312438728	-0.261149752	NA	0.3145519712720269	0.694986073	0.22422466096319651	-0.789554584	-0.543702782	NA	0.21170136579834556	-0.129890632	0.301454134	-0.2338263	0.46422217523650194	-0.613660743
410	A0A024RCZ1;Q8NC56;A0A220T1R7	LEMD2	-0.113772994	0.6731979525273554	0.3258159467766959	0.12408005896825278	0.2488306496830257	0.5351347225406079	-0.002821247	0.32013136392666597	0.6225791276462715	-0.107121182	-0.047913284	0.3152437420722469	-0.231550556	-0.074864137	0.45456070767875933	-0.673709123	-0.183880788	-2.183940961	0.29508030167844795	0.30268181039729447	0.31329641489956056	0.053403092	0.049382005	-1.013843624
411	B4DSD7;E9PFR3;A8K6Y2;A0A024RD11;Q14738;Q59EF0;H0Y8C4	PPP2R5D	-0.153223452	0.2973441097091374	NA	0.031478161	-0.625724329	NA	0.32294175802523284	-0.288801736	NA	0.32214421247317054	-0.017893277	NA	-0.321908657	0.43364320987179406	NA	NA	NA	NA	0.072060329	-0.297123084	0.017070011218885156	0.1521254677269554	0.055867276	NA
412	A0A024RD28;Q7L2Z9	C6orf139;CENPQ	-0.454293829	-0.02811795	NA	0.4456506645146683	-0.006383433	NA	0.010127871	0.3817646557828054	NA	-0.342213294	-0.131052079	NA	0.23098243730656431	-0.162804879	NA	0.10974615052280055	-0.053406315	NA	-0.241205889	0.21963361590922192	0.19594626328761253	-0.236632687	0.034088778972183514	0.028169918
413	A0A024RD36;Q6DKI1;R4GMU7;B7Z4G0	RPL7L1	0.14641237245850636	1.008567142403045	-0.009113107	-0.528475796	NA	NA	0.4149382846220591	0.15152720423993601	-0.325540071	-0.619283651	-1.811628332	NA	0.4542229943710302	0.5457853489209051	0.57258761	NA	NA	NA	0.5334493082721536	-0.376981957	0.23180231147439626	-1.063962152	0.6756924898848287	NA
414	O75376;A0A024RD47;A0A088AWL3;Q7Z516;E7EVK1;Q9NSZ0;B4DJ25	NCOR1;DKFZp434M075	0.23489471069057205	1.0933223462074981	NA	-0.175507269	-1.111480616	NA	0.15769372561505082	1.2336865548573412	NA	0.033632800566307214	-1.504125627	NA	0.5712453212722016	1.1225140739554618	NA	-0.882099424	-0.773776597	NA	0.6641085284490351	-0.643493942	0.6956901402361976	-0.735246413	0.8468796976138316	-0.827938011
415	A0A024RD80;P08238;B4DMA2;B4DGL0	HSP90AB1	0.669552615	0.049277689	0.049791325265585315	-0.321462193	-0.170480187	-0.082291391	0.055061765	0.056057635	0.1260939927111836	0.3918247392472954	-0.24319025	0.035014774	-0.079305124	0.3255216612006902	0.1893260777393913	-0.53701776	-0.183411692	-0.330363675	0.2562072095394701	-0.191411257	0.079071131	0.061216421	0.14518087165962745	-0.350264376
416	A0A024RD93;P22234;E9PBS1;B4DGX3;D6RF62	PAICS	1.0392804910769637	0.258646501	0.8116665665625798	-2.449061484	-1.318902545	-1.441817776	0.7713823732668844	0.18024975446630492	0.9635340209298742	1.4069828331620446	NA	-1.460005393	0.063348326	0.4032007765240489	0.9773809546414433	-0.235943153	NA	0.030057754744286444	0.7103897404413181	-1.729402047	0.6455806039473057	-0.019319392	0.4885019067053792	-0.095750811
417	B3KSS1;A0A024RDB0;A0AVT1;H0Y8S8	UBE1L2;UBA6	-0.182385633	-0.065617487	0.021031722872406736	0.12221833150887619	0.2929469971294301	0.22712321263447455	-0.412967784	-0.559014228	-0.406396163	-0.022501974	0.36329424142113376	0.33265528742003797	0.023084388360345678	-0.437267323	-0.198610952	0.46268823851465507	0.21339346728896125	0.2263256588467709	-0.075657133	0.2140961804242642	-0.459459392	0.22448251829125215	-0.204264629	0.30080245488346635
418	A0A024RDC4;Q9NQV8	PRDM8	-0.722866965	0.564947677	-1.280851585	0.22589972775046616	-0.002698995	0.002913693	0.22358118339641045	0.7020245754124917	0.6746226466536863	-0.247404835	-0.398859997	NA	0.43615285739531223	0.5330573228423526	0.2510085039538308	-0.425783195	-0.535742616	NA	-0.43492944	0.12003232633589626	0.5780703196522038	-0.278471565	0.4514004125618405	-0.436102054
419	O94979;D6REX3;A0A024RDD3;A0A024RDH6;A0A1S5UZ19;H7BXG7;D6RHZ5	SEC31A;SEC31L1	0.9641939300951331	0.5296085216717868	-0.549368643	-0.256932618	-0.481574059	-1.254081801	0.43284108243072134	0.5128673126346072	0.33305831077591713	0.9603471117134668	0.18988308473609788	0.5133022960360721	-0.465883961	1.0164255306546823	0.1836324188528925	-1.207651072	-1.653602146	0.23293469970869354	0.3148112694407394	-0.664196159	0.4262555686137485	0.5545108308285466	0.24472466290770423	-0.876106173
420	Q7Z3G2;A0A024RDD8;Q6MZP7;B4DSK6;B4DFU0	DKFZp686L18142;DKFZp686L1814;LIN54	-0.159459719	0.7610446421082901	NA	-0.127693156	NA	NA	0.090282734	0.2992546491408546	NA	-0.283897924	NA	NA	0.2659344159088791	-1.060299291	NA	0.2148336485346776	NA	NA	0.3171889141062422	-0.111296703	0.21116514413614026	-0.267501471	-0.380785985	0.23123010110620806
421	A0A024RDE8;Q96HC4;B7Z8X5;Q4W5K9;H0Y8Y3;Q59FC9	PDLIM5;LIM	1.495514046312677	0.48363632135084017	-0.366920532	-1.286322343	-1.632236885	-1.628406665	0.9258303862519186	0.36825512797068083	-0.35406098	1.5376760261208982	0.5485560283202009	0.4912931445594599	-0.126755957	0.489108659	0.6511273904695123	-0.838624091	-0.729266117	-0.028403559	0.5374099452083412	-1.515655298	0.31334151141366373	0.8591750663335206	0.3378266976843865	-0.532097923
422	A0A024RDF4;A0A024RDF3;Q14103;H0YA96;H0Y8G5;D6RAF8;B4E0W4	HNRPD;HNRNPD	-0.26500001	-0.226869718	-0.024023773	0.35869640944584463	0.1638235508543114	-0.100073817	-0.206500019	-0.079542672	-0.166824926	-0.232471971	0.13940254510314562	-0.172064487	0.21772585356618948	0.12292818811305928	0.21461352228912997	0.052625545	0.19460170884049025	0.008954069	-0.1719645	0.14081538095715004	-0.150955872	-0.088377971	0.18508918798945959	0.085393774
423	A0A087WUK2;A0A024RDF6;O14979;B4DTA2	HNRNPDL;HNRPDL	0.003906927	-0.316636645	-0.044024981	0.19961207407793657	-0.36647195	-0.295865471	0.28141477	-0.079872271	0.10685840483257059	0.5166647963701506	0.065575901	-0.306736893	0.4344675164478537	-0.133497316	-0.090665715	0.6730017726748361	-0.203200585	-0.444530335	-0.118918233	-0.154241782	0.10280030109909191	0.091834601	0.070101495	0.008423618
424	A0A024RDG1;O60763	VDP;USO1	1.472638748347571	-0.01648401	NA	-2.523831916	-0.69511598	NA	1.333649276673659	0.10325134021094137	NA	1.462118265392861	-0.716386517	NA	-0.344447005	0.2219604389351482	NA	-0.297352642	NA	NA	0.7528567562121655	-1.584694561	0.7432296952988426	0.39764526121467153	-0.036463896	-0.272573255
425	P49207;A0A024RDH8	RPL34	0.6426814052682848	0.324143437	0.1942367401498771	0.8889354665978321	0.20533700466041502	0.21801108084912563	0.15721559867631016	-0.18062903	0.053096635570181724	0.040693572	-0.1681184	-0.904468775	0.32924366139615313	-0.326434621	-0.208842654	-0.660190311	-0.566445561	-0.03846525	0.387020527	0.43742785070245854	0.009894401	-0.343964534	-0.068677871	-0.421700374
426	A0A024RDJ3;Q9NY12	NOLA1;GAR1	-0.405602324	1.3630009915086447	-0.004219539	-0.09029889	-3.798102246	-1.07978633	-0.154760042	0.8566610816679077	2.1502184324993183	-0.475738817	-0.302495105	-2.945796554	0.3722417656111652	0.7972250846673928	0.8498444657276024	1.050386502	1.5498482140748504	0.2673733109653092	0.3177263761594324	-1.656062489	0.9507064905758958	-1.241343492	0.6731037720020545	0.9558693422395799
427	Q13557;B7Z2B0;E9PF82;E9PBG7;A0A024RDK3;D6R938;Q4G1A8	CAMK2D	0.7312147413690709	0.48639593600319936	0.7173332	-0.204160949	0.500619485	-1.314828928	0.20848912358547095	0.16618755441087818	0.19262548157802936	0.9172125822780519	-0.656134832	0.10529455289265928	-0.246016444	0.585778673	0.25458010045754187	-0.796292745	-1.258467536	-0.389829997	0.6449812925524897	-0.339456797	0.18910071985812518	0.12212410095397394	0.19811410979135802	-0.814863426
428	A0A087WXN4;A0A024RDK4;Q96CB8;E9PGI3;C9J0M6	INTS12	-0.367640917	0.3204026161245577	0.6663020400031312	0.00211004	-0.34378032	0.653165318	0.3039969929152907	0.3049004466799379	0.22805242193363043	-0.124051663	0.23706459864808413	-2.11573598	0.21283094197073368	0.36654589172408697	0.548329375	-0.583915909	-0.801142999	0.4925671048542654	0.2063545797005516	0.10383167941206632	0.2789832871762873	-0.667574348	0.3759020694814982	-0.297497268
429	A1JUI8;B4DPJ8;Q59ET3;B2R9K8;A0A024RDL1;P40227;B4DN39	CCT6A	0.5212253789868289	0.3428100764912981	0.063342205	-0.332355962	-0.977665237	-0.308908886	0.070544631	0.32331909877137965	0.027755365	0.5519893948218038	-0.567855723	-0.005939923	-0.013531887	0.6323021420155595	0.089994412	-0.001289354	-0.379927744	-0.035807988	0.30912588681642666	-0.539643362	0.1405396983288452	-0.00726875	0.2362548891003163	-0.139008362
430	Q92598;A0A024RDS1;A0A024RDQ0;B4DF68;B4DZB4;A0A0A0MSM0;B4DY72	HSPH1	0.3078196122444918	0.22298024048887596	-0.072892272	0.240496377	-0.062678479	-0.582887331	0.13595333410512617	0.2058075987908557	-0.232478729	0.3639252169539046	-0.070606038	-0.329203098	0.099706711	0.17230764199391513	0.072682157	0.12350675476005536	-0.862966319	0.2685266223831786	0.15263586023769213	-0.135023144	0.036427401	-0.011961307	0.11489883647204287	-0.156977647
431	Q53HK8;A0A024RDQ8;P40938;Q5U0C2;B4DKE6	RFC3	-0.763808181	0.5032405802092433	0.5196924533439389	0.2574768398141589	0.23516239063974742	0.16976382886416883	-0.309648194	-0.00901079	-0.147737815	-0.510886696	-0.041131111	-0.290083028	-0.020903126	0.15157719183987947	0.15934025501749122	0.071107146	0.42214958069530784	-0.396301325	0.086374951	0.22080101977269173	-0.1554656	-0.280700278	0.09667144	0.032318467
432	A0A024RDR0;P09429;Q5T7C4;B7Z965;Q59GW1;B3KQ05;A0A286R9D9;D3DQY9;B2RPK0	HMGB1;hCG_1991922;HMGB1P1	-0.699485849	-0.485431853	-0.076000687	0.387994965	0.6989202030549754	0.7657614384982222	-0.883448656	-0.408151879	0.1458000788900213	-1.019518563	0.7069444892359354	0.26481877836765705	-0.052606334	-0.353458585	-0.12068846	0.063735044	0.6017336508237325	0.4630822176431862	-0.42030613	0.6175588689627322	-0.381933485	-0.015918432	-0.17558446	0.37618363753550976
433	A0A024RDS3;Q9UBW7;A8K126	ZNF198;ZMYM2	-0.558981881	0.11883329075913457	0.6590837978948597	1.3222329449133874	0.8576002824439503	0.47417625153166754	-0.087633879	-0.148526785	-0.43005951	-0.720407687	-1.046580281	-0.473165894	0.7749063220460712	-0.007343063	0.048317165	0.6638916014580436	-0.470987156	-0.975355521	0.072978403	0.8846698262963351	-0.222073391	-0.746717954	0.2719601412867944	-0.260817025
434	A0A0A0MRI1;A0A024RDS7;Q8IXQ4	GPALPP1;KIAA1704	-0.453084074	NA	NA	-0.169781477	NA	NA	0.31408042467374625	NA	NA	-0.101142086	NA	NA	0.5922162575729638	NA	NA	-0.182289045	NA	NA	-0.453084074	-0.169781477	0.31408042467374625	-0.101142086	0.5922162575729638	-0.182289045
435	A0A024RDV5;A0A024RDT9;Q9Y2H6;G5E9X3	FNDC3A	NA	-0.376708598	NA	NA	NA	NA	NA	0.2541873435476902	NA	NA	NA	NA	NA	0.12252125473450087	NA	NA	NA	NA	-0.376708598	NA	0.2541873435476902	NA	0.12252125473450087	NA
436	A0A024RDU0;Q9UL03;C9JXP6;C9J885;C9K0V7;C9JVX2;F8WAV7;B4E1J5;B4DL13	INTS6	0.3793706007052222	NA	NA	-1.287507183	0.2534389169442402	NA	1.1297841293680841	-0.409002634	NA	-1.311304409	NA	NA	0.8770962028215361	0.15556371733511873	NA	0.21256065957124326	NA	NA	0.43931836313191097	-0.457086371	0.4203385099710506	-1.251356647	0.5762777225050162	0.272508422
437	A0A024RDU9;P13984	GTF2F2	-0.351805976	0.6256311489941575	0.16722554758290134	-0.223052314	0.2343537807610865	-0.09350553	-0.135414667	0.3735710814372852	0.076142133	-0.566388033	-0.386664103	-0.215425369	0.00272214	0.2883305123259404	0.35565542970256436	0.14551365385021703	0.0998742	-0.396763635	0.14701690670028755	-0.027401355	0.10476618262862472	-0.389492502	0.2155693607401018	-0.050458594
438	P06400;A0A024RDV3;A0A3B3IS71;B4DTN0;Q59HH0;B4DRB3	RB1	-0.362833194	0.3327750869362202	0.36210247631609116	-0.12943549	0.41953505915775785	0.1582047768556225	-0.716053801	0.39601959462034664	-0.258731087	-0.655659426	0.042551464	0.19954359	-0.429655703	0.078455019	0.12844476421773232	-0.043768713	0.1630842103822705	0.315421373	0.11068145630079392	0.149434782	-0.192921764	-0.137854791	-0.074251973	0.1449122899688271
439	A0A024RDV7;O00505;Q53F09	KPNA3	0.8537445704430809	0.5910430820867142	0.5344716985708889	-0.819083847	-0.129347325	-0.653811904	0.6879214089159208	0.6194086925171582	0.4577647628104904	0.4636076174865314	-2.366131851	-0.234655889	0.23435019183716008	0.3099606105483008	0.7924778163401575	0.00105927	-0.278398547	-1.06438036	0.6597531170335623	-0.534081025	0.5883649547478574	-0.712393374	0.4455962062418728	-0.447239879
440	A8K6Q9;A0A024RDV9;Q8N0X7;B4DXT5;B3KML8;B3KMI3	SPG20	0.9349038521011799	NA	NA	-0.977089147	NA	NA	0.3298894147555026	NA	NA	0.8264635693301116	NA	NA	-0.491632757	NA	NA	-0.622534932	NA	NA	0.9349038521011799	-0.977089147	0.3298894147555026	0.8264635693301116	-0.491632757	-0.622534932
441	B3KNI1;A8K8L1;A0A024RDW2;Q0D2Q4;F6S7C4;Q8NEM7;H7C5F9;B4E2D5;R4GND2	FAM48A;SUPT20H	0.097206548	-0.266154025	NA	-0.360634183	NA	NA	0.717353287	0.8453850290535138	NA	-1.278487173	NA	NA	0.8189413156363213	-0.579231004	NA	0.005620206	NA	NA	0.051651358	-0.224509087	0.9174942538406105	-1.142362078	0.25598025146414316	0.14174530156603116
442	Q9NWB6;A0A024RDW4;B4E3J6	ARGLU1;FLJ10154	-0.596252783	-0.127645291	0.24977583094363326	-0.21514597	-0.667636439	-1.918931109	-0.240102585	0.7695941985764314	0.2322267329589779	-0.225913501	0.11856040866547043	0.8064473076337179	0.070532714	0.5382398208991286	0.558658317	-0.213306055	0.2316095294880954	0.6292888727908166	-0.158040748	-0.933904506	0.2539061156001787	0.23303140517909718	0.38914361732381103	0.21586411561516644
443	A0A140VJG7;A0A024RDW5;B4DG73;Q9Y2V7	COG6	0.40723123587531934	0.10825280170804732	NA	-1.429022603	NA	NA	-4.76E-04	NA	NA	0.9140145628290628	NA	NA	NA	NA	NA	NA	NA	NA	0.3221775234896038	-1.364587098	0.063959507	0.9784500675269833	NA	NA
444	O00410;A0A024RDY0;H0Y8C6;B4E0R6;B3KWG6	IPO5;RANBP5	0.4790244896187639	0.093329502	0.7620345165989479	-0.335433323	-0.221575861	-1.030575845	0.23947816382110626	0.1879927277827551	0.4513988514028883	0.4253338924636507	-0.307150616	-0.470449521	-0.0758619	0.4160887014922808	0.8035835357545119	-0.217005387	-0.285192339	-0.915019591	0.44479616937281075	-0.52919501	0.29295658100225086	-0.117422081	0.3812701125091682	-0.472405772
445	A0A024RDY7;U4PSC4;Q9NPJ6;Q5T911	MED4	0.35052834405751254	-0.341110611	NA	-0.608151565	0.5376842705266466	NA	0.30548169103880385	-0.168343078	NA	0.21235211266769657	-0.798639031	NA	0.3975623371925527	0.46122818758580614	NA	-0.348592658	NA	NA	0.033758255	-0.006184259	0.097618695	-0.264094071	0.4584446505969865	-0.31954327
446	Q5T8C6;B2RCW0;A0A024RDZ2;Q13042;A0A3B3ISD2	CDC16	-0.107445723	-0.13087856	-0.153939218	-0.177731059	0.22620227956814762	NA	0.23592351842787027	0.4296911632271298	-0.346587557	0.284445	-0.103927449	0.018983022	0.19677353236651768	0.4352331779446528	-0.066562259	0.48898468	-1.229164549	NA	-0.111540371	0.043449739	0.12555650411601152	0.08571432	0.2076956127385338	-0.350875805
447	A8K097;A0A024RE04;Q5JVF3;A0A024RDZ9	RP11-98F14.6;PCID2	-0.191954345	0.377316758	0.9769614037906785	-0.219052399	-0.16756598	-0.420974948	0.097216079	0.27601438092336716	-0.09369649	-0.121646872	0.064168147	-1.010865285	0.31664788013194944	0.3915380305286814	1.2693992363184374	-0.361726227	-0.766818952	-0.414960417	0.38744127216968965	-0.269197776	0.09317799	-0.35611467	0.6591950489930217	-0.514501865
448	A0A087WT45;A0A075B793;A8K7Z3;Q4V328	GRIPAP1	-0.225134721	NA	NA	NA	NA	NA	NA	NA	NA	0.22513472117826383	NA	NA	NA	NA	NA	NA	NA	NA	-0.225134721	NA	NA	0.22513472117826383	NA	NA
449	A0A075B7B1;O15061;H0YL34;C9JIE4	SYNM	0.9793127263353978	NA	NA	NA	NA	NA	0.7328979238003779	NA	NA	1.1944636959617463	NA	NA	-1.937829463	NA	NA	-0.968844883	NA	NA	0.9793127263353978	NA	0.7328979238003779	1.1944636959617463	-1.937829463	-0.968844883
450	K7ERP4;A0A087X2I2;A0A087WT12;P36969;Q6PI42;K7EJ20;A0A0A0MTT1;K7EKX7;R4GNE4;K7ENB4	GPX4	0.32533288339037314	-0.368472023	NA	-0.598026337	-0.907800411	0.3028108626428494	0.262718224	0.17160049694620713	NA	0.592883719	0.208052891	NA	-0.298699339	0.4987262366280698	-0.189127203	NA	NA	NA	-0.061306776	-0.440742502	0.17742215389920854	0.36073109860105196	-0.036103975	NA
451	A0A087WT20;Q9NV06;B3KME9	DCAF13	0.1935618035746555	1.138278953004519	NA	0.29974383282982653	-0.041575911	NA	0.5401057837306926	0.571932132	NA	-0.430685884	-0.352623759	NA	0.5206717597592894	0.7634571227885453	NA	-1.106652346	-2.096213488	NA	0.6659203782895857	0.1290839609337095	0.5560189579513368	-0.391654822	0.6420644412739174	-1.601432917
452	A0A087WT27;A0A494C1Q4;J3KN95;A0A494C1E2;A0A494C0G1;H0Y987;O95394;D6RCQ8;D6RF77;D6RIS6;A0A494C163;A0A494C099;B3KN28	PGM3	0.3329534557404038	0.050557806	NA	-0.199675057	-0.664258211	NA	0.080849883	0.8158318173418433	NA	-0.153443179	NA	NA	0.21818649914676755	0.1347344913688098	NA	0.22019924989145961	-0.835936756	NA	0.20454256233587323	-0.419179702	0.4611277818958026	-0.140656247	0.18924742680153733	-0.295081822
453	A0A087WTA8;A0A384MDU2;A0A0S2Z3H5;P08123	COL1A2	1.0707037141002322	-0.336533831	-0.267767491	-0.299877567	0.038748485	-0.266161038	0.063171091	-0.088978155	0.041039309	1.1802376811881823	0.2794069202284976	0.001903421	-1.05139504	0.8995588865838666	0.3297148799332537	-0.368885132	-0.817214697	-0.407671438	0.15546746401468686	-0.175763373	0.005077415	0.487182674	0.059292909	-0.531257089
454	A0A087WVR3;A0A087WTW0;Q96T88;A0A087WWG9	UHRF1	-0.619025497	0.077737254	0.2467140641948102	0.33048211766134256	0.41563354608334907	-0.084486249	-0.238636097	-0.056644269	0.3613337402832689	-0.692806229	-0.010787251	-0.2049937	0.20943514126926238	-0.330498332	0.099693513	0.2641232299340863	0.12596615442949757	0.1067588633219834	-0.098191393	0.22054313829580421	0.022017791	-0.302862394	-0.007123226	0.16561608256185575
455	A0A087WUB9;Q8WYA6	CTNNBL1	-0.030884322	0.28642406775594825	NA	-0.378786439	-1.576427386	NA	-0.185272427	0.3785645062741753	NA	-0.154777607	0.5507831952050697	NA	0.041260143	0.7853162142695652	NA	0.08297259	0.20082746571333143	NA	0.1277698726664715	-0.977606913	0.09664604	0.198002794	0.4132881786564877	0.14190002771959065
456	B4DDB9;A0A087WUC6;E9PI68;Q15005;E9PL01	SPCS2	0.4243711030532594	1.3595319328018822	1.1999271719078048	0.11914656628609771	-1.37281627	-0.486327016	0.44013388389009644	1.0579299542834808	NA	0.066389787	NA	-0.503193153	0.35772753235148397	0.7230326590850437	-0.421416567	-1.394636847	-1.569800737	NA	1.0474761001370672	-0.527132876	0.8018979499695379	-0.165535652	0.2726472389081861	-1.429352761
457	D9ZGF5;A0A0A0MQV6;A0A087WUF6;P09038	FGF2	0.002953532	0.6667548156935311	0.6224137640014362	-0.081802023	0.055759808	NA	-0.084515976	0.30113479459569614	NA	-0.239596212	-0.283844397	NA	-0.432327368	-0.223504508	-0.823402358	0.23232226401831138	0.2876538647237811	NA	0.42550981157516643	-0.018218667	0.10311185016371921	-0.266917864	-0.498275637	0.2547905054283365
458	Q8N5A0;A0A087WUT6;O60841;B3KM86;D3DVI5	EIF5B	NA	-0.393058683	NA	NA	0.48279966810811786	NA	-0.038339529	-0.137165408	NA	NA	-0.543891207	NA	0.20000673775648584	0.080848413	NA	NA	0.3488000078484038	NA	-0.384279499	0.49157885263314083	-0.078973284	-0.535112022	0.1492067600936734	0.3575791923734268
459	A0A087X0G7;A0A087WUW6;A0A087X1B1;Q9Y6K9;D3DWY2;D3DWY0;C9JH59;C9J2V2;C9JN51	IKBKG	0.6742831095260928	0.4102951675894039	NA	NA	NA	NA	0.057996481	-0.065999912	NA	1.3630979772330425	-1.321195809	NA	-0.859280746	0.546328401	NA	-0.805524668	NA	NA	0.6228416054071748	NA	0.076550751	0.10150355084220568	-0.075923706	-0.724972202
460	B2ZZ89;A0A087WUZ3;Q01082;D6W5C0;K9MS24	SPTBN1	1.2046405109236389	0.42792631	-0.086357757	-0.794967843	-0.828157456	-1.587520052	0.3950749624553029	0.4252952192924243	0.11688842087037292	1.5287389809182292	0.5294422605974308	0.043643799	-0.903835742	0.8035564911020796	0.719808646	-0.58909116	-1.153390596	-0.251694995	0.5154030214103967	-1.070215117	0.31241953420603435	0.7006083467418568	0.20650979822502913	-0.664725584
461	F8W7C6;A0A087WV22;X1WI28;X5D2T3;P27635;X5D7P1;H7C123;H7C2C5	RPL10	0.3477527418371205	-0.404072666	NA	0.4141640229534899	0.30752437470064364	NA	-0.322176969	0.3466518074103121	NA	-0.023378756	0.025436070800972883	NA	-0.548787612	-0.337072121	NA	-0.121395079	0.31535418521561426	NA	-0.028159962	0.3608441988270653	0.012237419137935515	0.001028658	-0.442929867	0.096979553
462	A0A087WVM4;B7ZM99;Q6UB35;H0Y327;B2RD24	MTHFD1L	0.5089188712510742	-0.770542001	NA	NA	NA	NA	0.4288750997474276	NA	NA	-0.16725197	NA	NA	NA	NA	NA	NA	NA	NA	-0.17441542	NA	0.3852712447620046	-0.210855825	NA	NA
463	A0A087WVQ6;Q00610	CLTC	1.0119757985620164	0.20275648887730846	0.11333894173299153	-0.620815774	-0.339589143	-1.121757996	-0.119710426	-0.014693384	-0.093330453	1.1897343029253933	0.47369007519624917	0.3247726552770865	-0.773030596	0.5089567993629736	0.5856787046618787	-0.401658419	-0.476393298	-0.449924278	0.44269040972410545	-0.694054304	-0.075911421	0.662732344	0.10720163593446054	-0.442658665
464	A0A087WVZ9;E5KT65;P19388;B4DJ89;A0A087WWX0;A0A0A0MQR7	POLR2E	0.3903590408838551	0.7498754668835707	NA	0.44235302903863577	NA	NA	0.6129136209865917	0.076752304	NA	-0.340921708	NA	NA	-0.245712055	0.30773235528507553	NA	-0.437612229	-1.555739826	NA	0.5616646437735603	0.43390041892848324	0.33638035246135656	-0.349374318	0.02255754	-1.005128637
465	A0A140VJU5;A0A087WW40;Q9Y371	SH3GLB1	0.557548385	NA	NA	-0.747965473	NA	NA	0.12890839161738896	NA	NA	1.0128594197863134	NA	NA	-0.951350723	NA	NA	NA	NA	NA	0.557548385	-0.747965473	0.12890839161738896	1.0128594197863134	-0.951350723	NA
466	A0A087WW66;Q99460;Q05CW6;B2R6D0;Q05BX4	PSMD1	0.037503451	0.1609038553742392	-0.841371635	-0.03413128	0.18420102480860642	NA	0.5751248429016356	0.20629297280135872	-0.331459128	0.5119894269145867	-0.170385734	NA	0.20491516756892886	0.25149498738024234	-0.932256485	-0.295108736	-0.582371695	1.0546589640930064	-0.227979038	0.061377277	0.13632863368414408	0.15714425085254868	-0.172273039	0.045401915533056336
467	B4DP28;A0A087WWF6;P49005;F8W8R3	POLD2	-1.246622564	-0.217109181	-0.162616023	1.0775426293074684	0.7702272419083053	NA	0.9003962597329627	0.47149631235961703	NA	-1.152913013	NA	NA	0.055530075	-1.024614373	0.16261602264168612	0.3660666133342625	NA	NA	-0.544123613	0.9218772454929685	0.6839385959313722	-1.154920703	-0.270830449	0.36405892321934413
468	A0A499FJY3;A0A087WWP4;A0A494C001;Q96T37	RBM15	-0.15032761	0.6064249526869964	-1.425124987	-0.564051109	-1.039204066	-0.718617243	0.16624167184095148	1.0038155061274052	0.534157346	-0.354912468	-0.191155694	NA	0.2265781793921649	0.9361904816508501	0.8417655527980837	-0.004075783	0.13229527046529604	NA	-0.311402307	-0.762350565	0.5796784156031278	-0.261427173	0.6797849789132548	0.075716651
469	A0A0C4DGT8;A0A087WWP8;Q5VWQ0	RSBN1	-0.511224768	0.13247756811841266	NA	-0.039436614	0.31651647879275097	NA	0.17441378473567903	0.6172824727620836	NA	NA	NA	NA	0.16999107342313097	-0.542701965	NA	0.20625652462647506	-0.523574555	NA	-0.1893736	0.13853993218589108	0.39584812874888053	NA	-0.186355446	-0.158659015
470	A0A087WWS1;Q96FV9;R4GMN4	THOC1	0.10442926991656121	0.095066604	0.2441335929363897	-0.450658735	-0.374751752	NA	0.5945864315971913	0.981487972	-0.917484219	0.5529848270428621	-0.212221524	-1.893122392	0.4951969881565061	0.5392076083068169	0.6785653242034927	0.5515002105237512	-1.07541461	0.086494403	0.1708045581423108	-0.389777174	0.24245813072488281	-0.494524961	0.5939180426349264	-0.122878596
471	A0A087WXU5;B4DYA9;A0A0D9SEW3;A0A087WXF8;Q9NP64;A0A087WYV3	ZCCHC17	0.19015965366889911	0.045028449026144585	0.7995302176876837	-1.239978858	NA	NA	1.1184694559319626	-0.819086309	0.32266002106974573	-0.519393679	NA	NA	1.1493485495297044	0.77405786	-1.122190239	-0.698605122	NA	NA	0.6180147355865273	-0.966870229	0.4804563514580731	-0.246285051	0.5401806857091099	-0.425496493
472	B7Z879;Q53FX3;A0A087WXL6;Q9H270;A0A0G2JS92;Q658K0	VPS11;DKFZp564P2364	0.27251144449617287	NA	NA	NA	NA	NA	-0.261593924	NA	NA	-0.01091752	NA	NA	NA	NA	NA	NA	NA	NA	0.27251144449617287	NA	-0.261593924	-0.01091752	NA	NA
473	Q59FF5;A8CDT9;A0A087WY00;G3V394;F8WE88;F8W6H6;Q9Y4I1	MYO5A	NA	NA	NA	NA	NA	NA	-0.207657698	NA	NA	0.20765769847702953	NA	NA	NA	NA	NA	NA	NA	NA	NA	NA	-0.207657698	0.20765769847702953	NA	NA
474	A0A087WY56;G3V3X1;B3KXD7;Q9BV07;B3KVH4;B0LPE5;P31749;G3V2I6;A0A0U4CQG9	AKT1	0.26300113991389046	NA	NA	-1.449861734	NA	NA	0.29346948696736197	NA	NA	0.318751642	NA	NA	0.44533533293400585	NA	NA	0.12930413171252902	NA	NA	0.26300113991389046	-1.449861734	0.29346948696736197	0.318751642	0.44533533293400585	0.12930413171252902
475	B4DFM1;A0A087WY71;E9PFW3;B4DNB9;Q96CW1;B4DJB1;B4DTI4;B7Z4N2;B4E304	AP2M1	1.434098456722245	0.6260029813645599	-2.082990135	-0.284873878	-0.534352455	-0.036260998	0.6129740677803295	0.035884829	0.012475938669201811	1.6709495148375304	0.5799391039749201	0.9402520695204988	-0.396778687	0.8715588677069093	0.299230379	-1.934484322	-1.909793382	0.096167647	-0.007629566	-0.285162444	0.22044494529834646	1.0637135627776488	0.2580035201303857	-1.249370019
476	A0A087WYP2;Q8IZQ5;H0YE28	C11orf31;SELH	-0.618817345	-0.674929876	0.34102285790078696	-0.484685532	0.26410505440871196	0.28019518982062847	-0.289703008	-0.590394308	-0.164923313	-0.153919545	0.022167045933392665	0.08374715	0.24560843794560797	-0.545334549	0.14744481953565156	0.4667690700665281	0.6896387118004226	0.9820091384103504	-0.317574788	0.019871570763516283	-0.34834021	-0.016001783	-0.05076043	0.7128056400924327
477	A0A087WYZ9;Q96T68;X2BYC0;X2BYB8;X2BZ07;X2BYT9	SETDB2;SETDB2-PHF11 fusion	-0.524954639	0.4876239333531199	NA	0.8536878059679845	0.7387108299825383	NA	-0.237114145	-0.675557944	NA	-0.407964546	0.41182445826657443	NA	0.1609789673170909	0.19935558219561014	NA	-0.115310869	-0.891279435	NA	-0.018665353	0.7961993179752629	-0.456336044	0.001929956	0.18016727475634978	-0.503295152
478	A0A087WZ13;E9PAU2;Q8IY67	RAVER1	0.3079261911158637	0.3024950869527527	-0.485958414	0.460502966	-0.019039342	-0.543576951	0.4160056948520832	0.9646274194609366	0.5664785501834269	-0.100870859	-0.945528208	-0.897274736	0.3186189508997261	0.9450449258051469	0.3365136931178912	-0.647237725	-0.502502922	-0.476224322	0.041487621431151894	-0.034037775	0.6490372214988146	-0.647891268	0.5333925232742537	-0.541988323
479	Q5BKY2;A0A087WZK9;Q6IB98;Q53HR0;Q53HG0;B3KS98;O15372;E5RGU4	EIF3H;EIF3S3	0.1687170290466274	-0.328619188	-0.525503768	-0.201021963	0.21018069797360941	0.618744562	-0.083938033	-0.646386088	0.080697855	0.35302220449404664	NA	-0.314326207	-0.519726067	0.4578175384156955	0.33557372059363894	-0.164952941	0.29503386111232704	0.26468678593254535	-0.229543531	0.20822621044347295	-0.217616977	0.018273109702387453	0.090146842	0.13051434654451152
480	A0A087WZX0;Q86UU0	BCL9L	-0.729284331	-0.407709039	NA	-1.095463178	NA	0.1110680985740972	0.7002173836238867	0.014686008727613224	-0.479867736	0.028964929838430364	-0.417675722	-0.067315474	0.020281534	0.6227887740878021	0.9058900573294616	0.7934186935819398	NA	NA	-0.597726861	-0.521427715	0.049115043	-0.181238931	0.48708994617010737	0.7641885178757768
481	A0A0S2Z5I7;A0A087X020;Q9Y3A5	SBDS	0.44530040550813454	0.6583533210255444	0.7507670802720744	0.3260603936204004	0.2855618035356064	NA	0.13746115620576557	0.35650345315303444	0.058965325	0.14102243125118244	-1.874181363	-1.17742066	0.24323276304111352	0.4761222140057946	-0.347094768	-0.283442908	-0.197210647	NA	0.6145022510958187	0.3021730807385695	0.18067196030717075	-0.973831215	0.12044871837199331	-0.243964795
482	A0A087X0M4;Q9BWU0	SLC4A1AP	-0.048931413	-0.374380782	0.40437993049739585	0.071596725	-0.418056971	0.3120774153249241	0.2975447259087622	0.7997939814422662	0.099987146	0.005008591	-0.073204352	-0.149286883	0.3476245869211628	0.45166361946112626	0.2946455581800113	0.21280713086597466	-1.374356875	-0.858912135	-0.006310755	-0.011460943	0.39910861769357064	-0.072494215	0.3646445881874315	-0.673487293
483	A0A087X0N3;Q96MY1;A0A087WTU5	NOL4L	-0.480358841	NA	-0.232222229	0.060121393255787886	NA	NA	0.2095539621785485	-1.468871606	0.6568587245678544	-0.111706074	0.41740738720673015	NA	-0.127853707	0.9099187207756877	NA	0.16715227000759572	NA	NA	-0.391964977	0.024446951326569804	-0.236494082	0.11717621476421697	0.3553580647530862	0.13147782807837766
484	O15550;A0A087X0R0;B7ZKN5;Q59HG3;B4E253;F4MH44;E1U1M7;F4MHE7;E1NZ93;F4MH54;E1U1M6;F4MH66;F4MH58;F4MH61;F4MHH5;F4MHR8;F4MH75;E1NZ81;F4MH56;F4MHD9;F4MHK2;F4MHH6;F4MHH8;E1U1M4;F4MHS7;F4MH36;F4MH55;E1NZ94;F4MH57;E1NZ95;E1NZ88;F4MHI0;F4MHI3;F4MH34;F4MH73;B4DG81;F4MH41;E1NZ79;F4MH98;F4MH59;F4MHC2;F4MH65;F4MH31;F4MH38;F4MH47;F5GWV3;E1U0S7;E1U198;F5H3N7;A0A087X2I9;F4MH92;F4MH62;F8W8R6;F4MH60;B7ZKN6;A0A087…	KDM6A;UTX;UTY	NA	NA	NA	NA	NA	NA	-0.369799881	NA	NA	-0.043663862	NA	NA	0.41346374315650486	NA	NA	NA	NA	NA	NA	NA	-0.369799881	-0.043663862	0.41346374315650486	NA
485	A0A087X0S5;A0A384P5H7;P12109;Q8TBN2	COL6A1	1.542783069	0.046430752	-0.346181746	-1.51104168	-0.338175546	0.038584165	0.047824339	-0.637701815	-0.323639584	1.7190137254699072	0.746210661	0.15609090655575092	-1.088118928	0.8544079635192744	0.12713980814940964	-0.332182014	-0.624271427	-0.07717265	0.4143440249507732	-0.603544354	-0.304505687	0.8737717644853487	-0.035523719	-0.34454203
486	Q2TAM5;E9PKH5;B4E082;A0A087X0W8;Q04206;E9PI38;E9PQS6;Q96F54;E9PKV4;Q96CP1;A0A087WVP0	RELA	-0.199588663	0.04073939	-0.692726598	NA	-0.695495984	NA	0.059151543498894545	0.5740789607684541	-0.177767051	0.40574693593793676	NA	NA	0.6188422907425466	0.9236740913171062	0.7324908063513123	-0.748023402	-0.706867753	-0.134254568	-0.251664285	-0.663301645	0.18401548964387884	0.43794127461351084	0.7905300681458962	-0.497520902
487	J3KN36;A0A0G2JN29;A0A087X117;Q15155;P69849;Q5JPE7;A0A0G2JP90;A0A087WW46;Q1LZN2	NOMO3;NOMO1;NOMO2	0.032024722	0.24273556815295333	0.7899124425871439	0.21603152389084815	0.35675979907957367	-0.596126771	0.47947497157752483	0.17410603322385804	-0.575614146	0.46519744469193186	-0.362401872	NA	-0.516661679	0.056723380202012494	-0.079911607	-0.255355404	-0.426894407	NA	0.3709868619570015	0.008317468	0.042084904	0.067493737	-0.163854018	-0.325028954
488	O95793;A8K622;Q59F99;B3KRE0;Q5JW30;A0A087X1A5	STAU1	-0.032109297	-0.100471947	-0.112544238	-0.930900383	NA	-0.872808638	0.42888917787662467	-0.59548199	0.23941215499759347	0.6685604335062393	0.12397505751117564	0.6770788595508164	0.048996299	-0.104366219	-0.144937086	-0.006745113	0.6416197573029361	0.07183317	-0.031605466	-0.851751482	0.074376143	0.5399744785510646	-0.016665974	0.2856723
489	Q86SZ7;Q6FHK9;Q2TNB3;A0A087X1Z3;Q9UL46;H0YM70	PSME2	-0.114439371	0.762788184	NA	-1.171094189	-0.300124157	NA	0.9149158886369213	0.5186619901069852	NA	0.6389849062128315	-0.482751766	NA	-0.307243387	0.3328253122680364	NA	0.075056611	-0.867580022	NA	0.32417440634183053	-0.735609173	0.7167889393719525	0.07811657	0.012790962403646534	-0.396261705
490	A0A087X211;Q8TCG1	KIAA1524	0.8975975393192657	NA	NA	-0.679175221	NA	NA	0.31042329081635917	NA	NA	0.6505718716256667	NA	NA	-1.179417481	NA	NA	NA	NA	NA	0.8975975393192657	-0.679175221	0.31042329081635917	0.6505718716256667	-1.179417481	NA
491	Q9NWB1;Q59HD3;F8VZG9;B7Z1U7;X5DNY3;J3KNW3;X5D7T5;F8WSN4;A0A0G2JRA5;A0A087X2B1;B0QYY4;B7ZLH9;X5DP44;B0QYV1;A0A286YEU2;O43251;F8VZY7;F8VR27;Q8TCM0;S4R469;I3L1D4;S4R3K7;A0A0G2JSB3;A0A0G2JRD1;F8VRS4;B0QYY7	RBFOX1;RBFOX2;A2BP1;DKFZp547L059	-0.185948504	0.4289870509869203	NA	0.10177181296865576	0.18044463129123797	NA	-0.232938189	0.37257347720027933	NA	-0.321302629	0.11182462554592304	NA	0.548238286	0.29373467754787413	NA	-0.282795535	-1.014589703	NA	0.12151927340684829	0.1411082221299454	0.069817644	-0.104739002	0.42098648166186103	-0.648692619
492	A0A087X2B2;E9PMH5;B2R8N8;Q13490;Q8IZZ0;E9PQZ9;E9PIW1;H0YDY3;Q13489	BIRC2;BIRC3	0.044902586	0.36763355880393234	NA	NA	NA	NA	0.37443732998473034	NA	NA	-0.172888195	NA	NA	-0.772576347	0.15849106612607078	NA	NA	NA	NA	0.1810744306456058	NA	0.3492436880644069	-0.198081837	-0.332236282	NA
493	B3KTR1;A0A087X2F1;A0A087WXM4;B4DE95;B4DVH3;A0A024RCN4;Q16670	ZSCAN26;ZNF187	0.1583691514206552	NA	NA	-0.345775293	NA	NA	0.339750035	NA	NA	-0.432338834	NA	NA	0.648322696	NA	NA	-0.368327756	NA	NA	0.1583691514206552	-0.345775293	0.339750035	-0.432338834	0.648322696	-0.368327756
494	A0A087X2H1;Q9ULT8;H0YJP0;H0YJD4;Q2KQ74	HECTD1	NA	NA	NA	NA	NA	NA	-0.481103453	NA	NA	0.4811034531392837	NA	NA	NA	NA	NA	NA	NA	NA	NA	NA	-0.481103453	0.4811034531392837	NA	NA
495	V9HW24;A0A087X2I1;P62333;H0YJC0;H0YJS8	HEL-S-73;PSMC6	0.5581474560298836	0.3954530305578873	NA	0.072702766	-0.603925474	NA	0.31255820118105593	0.8900763810271038	NA	0.520461386	-0.604100517	NA	-0.016761912	0.7644640021923238	NA	-1.298950506	-0.990124815	NA	0.47680024329388543	-0.265611354	0.6013172911040798	-0.041819565	0.3738510449808784	-1.14453766
496	A0A090N7U0;Q13616;A0A0C4DGX4;B4DLA3;B3KTW0	CUL1	0.17301223163144536	0.3928275757886953	-0.268831611	0.41816806996491346	NA	-0.03032702	0.26222462518840706	-0.227263587	-0.014965559	-0.026102882	NA	NA	0.24189372259074002	-0.043371891	NA	0.20069785640493382	-1.07796153	NA	0.10998362982805929	0.20490142274749634	0.017646057402656994	-0.015121985	0.11024181357542621	-0.427650939
497	A0A090N7X1;A0A090N7Y2;Q9UG63;C9JHK9;C9JZV3	ABCF2	0.8681796516020711	NA	NA	NA	NA	NA	0.35301637103936934	0.013860041199524635	NA	0.5707515114038665	NA	NA	-0.850845456	-0.013860041	-0.287993497	-0.941102078	NA	0.2879934967724256	0.685863236	NA	0.00112179	0.38843509530548637	-0.566549414	-0.508870707
498	A0A090N8E9;Q15910;S4S3R8;Q75MP9;Q75MQ0;F2YMM1	EZH2	-0.337798139	-0.08625902	NA	0.4127666108469192	-0.935769043	NA	-0.057967223	0.5639746221395215	NA	-0.377918149	0.35558326777046556	NA	-0.154895365	0.9430096964834104	NA	0.5158122654158351	-0.840539523	NA	-0.21202858	-0.261501216	0.2530036996829761	-0.011167441	0.39405716555921977	-0.162363629
499	A0A090N8G0;P41250	GARS	0.6671461672983267	-0.703007515	-0.018016669	-0.671436741	NA	0.004647272	0.2569544697385766	0.4568517108560821	0.2648263934323648	0.853599106	NA	NA	-0.920912301	0.9545351815152098	-0.178750964	0.15498988033837757	NA	-1.12142599	-0.067436307	-0.382871703	0.27673389009676097	0.8041221380390576	-0.097852996	-0.532695023
500	A0A499FI48;A0A090N8Y2;P13667	ERP70;PDIA4	0.46887662092854454	0.22202041822357096	0.6164576058818094	-0.048096016	-0.028586893	-0.524221716	0.009311839	-0.11473007	0.2963292690813448	0.476759868	-0.175082696	-0.20299712	-0.387715734	0.086958527	0.3437374613144903	-0.363603617	-0.184104471	-0.491313277	0.43578488167797597	-0.200301541	0.063637013	0.032893351	0.014326751403278715	-0.346340455
501	A0A090N8Z9;Q6STE5;B3KXL9;B7ZA58;B7Z4U8	SMARCD3	-0.236086722	0.15329910327990096	0.12706985460331097	0.016955972	0.1951719696838772	-0.293774308	-0.571214763	-0.670154847	0.49742981716821905	0.090945944	NA	-1.182959513	0.14640505899551387	0.033498934150057794	0.8567094290252883	0.5991281655589652	-0.428590726	0.6661666311455311	0.045094455646800514	0.003118255	-0.217646221	-0.515673074	0.3758715176427493	0.30923506700485487
502	A0A096LNV3;A0A096LP02;Q9Y508;B4DLW5;H0UI65	RNF114;ZNF313	-0.075040725	-0.838353136	NA	0.086846715	-0.338394504	NA	-0.165703361	0.20096637035828951	NA	0.32178757852889156	0.6070134792361521	NA	0.6454526364657908	0.5741532348886133	NA	-0.456857188	-0.5618711	NA	-0.456696931	-0.125773895	0.017631505	0.4644005288825248	0.6098029356772064	-0.509364144
503	A8K2B4;A0A4D6J698;A0A097PID1;A0A097PIC4;A0A0U1RRM6;Q8N8S7;Q6ZSB8;A0A075B6E5;A0A0U1RQP7;Q6ZT55	ENAH	1.428445699327275	0.4471561280043084	NA	-0.901746286	-1.041344634	NA	0.7535142505316643	0.5402949459795215	-1.741333429	1.7368232688111642	0.15728769658421285	NA	-0.795516968	0.38200167411544417	0.43343586614225305	-0.297174318	-0.637571173	-0.464272722	0.8870614171845751	-1.022284956	-0.199914241	0.8963159862164733	-0.044099306	-0.517078901
504	U3KQC1;A0A0A0MQU0;Q9BV38;K7EIR0	WDR18	0.2896828612153067	1.346676207799973	-0.028063708	-1.802845587	-2.752195316	NA	0.5558505170802917	1.3368785577122397	0.5705122920263145	0.5044127803577089	-0.479376544	-1.07044121	0.052732665	1.4887328909064919	0.6174477238598722	0.3402416068959369	0.1017493488981057	-1.071995088	0.6626273676930257	-2.150991537	0.9476093695689857	-0.22193941	0.846166674	-0.083472463
505	Q9Y655;A0A0A0MQW0;A0A0A0MR39;A0A087WUT0;Q9P2K5;H0YN19;A0A024R5Q6	MYEF2	-0.128048731	NA	NA	-0.227405981	NA	NA	0.10964073602345063	-0.449625516	NA	-0.059193848	NA	NA	0.22545347994486237	0.47694018819317113	NA	0.052239671	NA	NA	-0.09784799	-0.19720524	-0.139791649	-0.028993108	0.3813975747717549	0.082440412
506	C9JP00;A0A0A0MQX8;Q9NR56;H7C4T5	MBNL1	0.5377914810996054	-0.011870778	0.8806869888502761	0.4625566523911434	0.25159948072196126	-0.020588616	-0.322838141	0.16033146778863125	0.4470828134196198	-0.227865694	0.027665788107479623	-0.488642957	0.2453455940272716	-0.164890309	0.6059110030423012	-0.48699653	-0.230731159	-1.664547087	0.4688692306111445	0.2311891725295034	0.094858713	-0.229614288	0.22878876263930456	-0.794091592
507	Q5T092;A0A0A0MR06;Q5T091;Q5T094;Q9P0H9;O15258	RER1	0.36794911685501674	-0.040809805	-1.796715967	-0.375976889	0.24069785388109738	0.15652072533698536	-0.135425304	0.064441424	0.11532216752267173	0.38419600344783983	-0.028592661	0.8815959240675358	-0.661152411	-0.262523776	0.44259694007210004	0.090162697	0.4135622154994688	0.14415174609637513	-0.489858885	0.007080563	0.014779429	0.4123997555700095	-0.160359749	0.21595888609271988
508	A0A0A0MR47;Q96GC6	ZNF274	-1.452449415	-0.208652981	-0.209741414	1.4346436042537594	1.1751857248876763	0.9535992120797128	0.4282254947383484	-0.26169118	-0.337037682	-0.628732986	NA	NA	0.7679050880575387	-0.704841563	0.5323872127491373	-0.549591786	NA	-0.939207329	-0.512399852	1.2990242653845148	0.054380295843583004	-0.517518234	0.30969833080294945	-0.633184806
509	Q6PJU3;U5LXR9;A0A0A0MRB7;X6REB3;P15923	TCF3	-0.04631959	NA	0.6785040302250162	0.1690787483404048	NA	0.10539667663205651	0.7853341739489187	NA	NA	0.42790485309651705	NA	NA	-0.566150874	NA	-0.32699323	-1.226754789	NA	NA	0.3172185336599741	0.13836402598655367	0.7864604874492425	0.4290311665968408	-0.445445738	-1.225628476
510	A0A0A0MRF6;Q99996;Q96KG3;A0A0A0MRE9	AKAP9	0.6377730115301796	NA	NA	NA	NA	NA	0.22936469058277284	NA	NA	0.3124088939783808	0.074062557	NA	-1.179546596	-0.074062557	NA	NA	NA	NA	0.5293807987660606	NA	0.12097247781865376	0.084843513	-0.735196789	NA
511	A0A0A0MRM8;A0A1Y0BRN0;A0A1Y0BRN3;A0A0D9SGC1;E7EW20;Q9UM54	MYO6	0.6611792260558486	0.39062678466433404	NA	NA	NA	NA	0.16083878354925707	-1.129775845	NA	0.7507523933028035	NA	NA	-0.995993653	0.16237231006355962	NA	NA	NA	NA	0.43205895619723994	NA	-0.57831258	0.6569083441399529	-0.51065472	NA
512	A0A0A0MRM9;Q14978;B2RAU8;Q96J17	NOLC1	-0.704213506	0.4749374380104784	-0.264589733	-0.626723561	-1.246453951	NA	0.053385134540157884	0.31754012927733594	1.572336976	-0.539419756	-0.452457841	-1.714722392	0.48667535877847323	-0.07756122	0.4611633617189306	1.3733848521132075	1.3721639507316674	-0.485445241	-0.112589225	-0.884556047	0.6997867887682336	-0.850167288	0.3421252086768596	0.8054005627086218
513	Q6PK21;A0A0A0MRN5;Q05BV5;Q9NZT2;B3KMQ6	OGFR	0.1912804682906176	-0.638853695	NA	0.7522455893460306	NA	NA	0.397502547	0.2486490150625707	NA	-0.908353835	NA	NA	0.20740683504633414	0.3902046801992481	NA	-0.640081605	NA	NA	-0.157437459	0.8185947435330782	0.38942493517214716	-0.842004681	0.3651549118098387	-0.573732451
514	Q5TAL4;Q53G33;A0A0A0MRR7;P09234	SNRPC	-0.047943922	0.058042009	0.098782746	-0.345939668	-0.001440082	-0.397780018	0.15225622157140728	0.2769098808210212	0.1231029513469383	-0.076133087	0.26487549049428577	0.017902868034216157	0.14482394993856293	0.33319095343261274	0.3268453343403311	-0.48164617	0.1221177840855547	-0.567967242	0.036293610885414836	-0.248386589	0.18408968457978991	0.068881757	0.2682867459038346	-0.309165209
515	C9JZ40;F5HRF8;A0A0A0MRW7;Q7Z2E3;F8W6G5;C9J8U3	APTX	0.012225555950951756	0.098307949	NA	-0.121841545	0.5329256209546354	NA	0.2800445722910219	0.14338208879323924	NA	-0.069198349	-0.26883751	NA	-0.334391928	0.14490842482463892	NA	-0.499594315	0.082069435	NA	0.055266753	0.20554203774630125	0.2117133305421291	-0.169017929	-0.094741751	-0.20876244
516	A0A0A0MS41;A0A1P0AYU5;B4DRS6;Q9BWM7;S4R3N9	SFXN3	0.035762946	-0.451864656	0.11050799489454995	-0.225205462	NA	NA	-0.106986197	NA	NA	-0.155762419	NA	NA	0.3047440652954896	NA	0.049544751492803935	0.1683479129077663	NA	0.27091106310966867	-0.069690446	-0.193031336	-0.074812072	-0.123588293	0.20931853393058927	0.25180361354516073
517	A0A0A0MS59;A0A0C4DFX4;Q6ZRS2	SRCAP	-0.512186593	0.49609174779183024	NA	0.20220965629040427	0.751697956	NA	-0.37397221	0.26224643573738154	NA	-0.300783825	0.044795473000173114	NA	0.07689309	0.20735880132206833	NA	-0.286338498	-0.568012034	NA	-0.008047423	0.4769538062769171	-0.055862887	-0.127994176	0.14212594588671645	-0.427175266
518	I0CE67;Q6I9R8;Q2XQU9;J3KNW4;A0A0A0MSG2;Q14192;Q53T40;Q2TSB7	FHL2;AAG11	1.2079269432707334	-0.302781203	0.1314482740725534	-0.188637181	0.043282059	-0.940075109	0.10998944814324496	0.2569548622028736	0.7653311357958691	1.0201572863422064	-1.322781972	0.12611343548227844	-0.219712473	1.1150537657044397	0.8398839170534658	-1.298379518	NA	-1.343773671	0.41892448236463364	-0.288416933	0.4508182928487699	0.014556061	0.6518015472605615	-1.24768345
519	A0A0A0MSI0;A0A384NPQ2;Q06830;B2R4P2	PRDX1	0.49848468118266026	-0.642155802	0.14371212758725596	-0.088551407	0.4473701980061875	-0.111081072	0.008310864	-0.373513944	0.19528486348124166	0.44635805261551115	0.18940444840945617	-0.076771512	-0.178101667	0.053797921646319295	0.1218860098042893	-0.090012513	-0.112755694	-0.431665556	1.3668799174072964e-5	0.08257924	-0.056639405	0.18633032976087105	-8.06E-04	-0.211477921
520	B3KPJ4;B4DG61;B7ZLY0;A0A0A0MSI2;Q8IXK0;P78365	PHC2;HPH2	-0.138821492	0.19117656284249246	0.5980306449214113	0.3041187797799766	NA	NA	0.3377846835794891	-0.836260058	-1.043773124	0.1657545215203336	NA	0.5277701415075358	0.022386423	0.15916391696514373	0.20262265634818047	-0.862013108	0.3720594502587779	NA	0.17734951299093332	0.2646730540881718	-0.553528558	0.30731660582212844	0.08861194	-0.284422554
521	F8W9B8;B4E0U7;B4DHG4;A0A0A0MSI8;O00471	EXOC5	0.9281663561288792	-0.192166181	NA	NA	NA	NA	0.25655921266218645	-1.018898344	NA	1.204296807080126	NA	NA	-1.786057412	0.6080995616903581	NA	NA	NA	NA	0.21746298662199323	NA	-0.531706667	1.0537597061951103	-0.739516026	NA
522	A0A0A0MSK4;A0A0A0MRC4;Q86YR5;A0A087WVF5	GPSM1	0.5621606062046463	NA	NA	-0.035011855	NA	NA	0.077518649	NA	NA	0.3782862252970158	NA	NA	-0.826824841	NA	NA	-0.156128784	NA	NA	0.5621606062046463	-0.035011855	0.077518649	0.3782862252970158	-0.826824841	-0.156128784
523	A0A0A0MSK5;Q5JTV8;J3KN66;H0Y4R4	TOR1AIP1	-0.203869063	0.710184922	0.433593245	-0.311175204	0.5527585018376994	-0.002306155	-0.175357183	0.1355114430575054	-0.433498905	-0.169540079	0.3996454745598847	0.17392744138507035	0.049498653254337235	-0.104844002	0.5319115985610968	-0.751563485	-0.834877204	NA	0.35737083136288506	0.12382684477363654	-0.113713752	0.1787454091589163	0.20292321352215692	-0.749152547
524	P13797;B4DPW9;Q53GY0;A0A0A0MSQ0;Q96HI1;B4DG31	PLS3	1.4112087919686027	0.5444702906195266	0.38780985064538764	-0.148846951	-1.443298432	NA	1.1160177983054322	0.34623594294935084	0.45737231299850345	1.6672350049624198	-0.083750974	-0.683304035	-0.302733271	0.45992262408497175	-0.288186839	-2.488122821	-0.398033865	-0.553995428	0.8253892383979358	-0.751846431	0.6841016120711902	0.34428625941342517	5.604319485462798e-4	-1.102491111
525	B2R7P6;A0A0A0MSW4;P48739;B3KYB6;B3KYB7	PITPNB	0.2977093546544604	NA	NA	-0.134578773	NA	NA	0.37759653141509364	-0.452756403	NA	0.082375772	NA	NA	0.030894115	0.45275640287947233	NA	-0.653997001	NA	NA	0.3317502418953311	-0.100537885	-0.003539048	0.11641665946049412	0.27586614641828683	-0.619956114
526	A0A0A0MT09;Q38J66;Q12972;Q561W4	PPP1R8	-0.251734759	-0.104995191	-0.990499424	-0.550958466	NA	0.1119756767387148	0.8938362969758025	0.21195105755839946	1.2609316590494757	-0.16043078	NA	NA	0.5514202249099581	0.094858043	0.41281310748483946	-0.959265128	-0.519902318	NA	-0.377968865	-0.148383802	0.8600139310769603	-0.089323187	0.4241380518364956	-0.66847613
527	B7Z876;B7Z3A4;A0A0A0MT33;Q9UPN6	SCAF8	NA	-0.068972179	NA	-0.264839417	NA	NA	0.3221185209638154	NA	NA	NA	NA	NA	-0.057279104	0.068972179	NA	NA	NA	NA	-0.067510545	-0.263377783	0.3235801554265123	NA	0.007308172	NA
528	P51532;A7E2E1;A0A2R8YGG3;A0A2R8Y7S2;A0A0A0MT49;A0A2R8Y4P4;Q9HBD4;B9EGQ8;A0A2R8Y440;A0A2R8YG32;A0A2R8Y6N0;A0A2R8Y7F3;A0A2R8YF58;A0A2R8Y6V2;A0A2R8Y526;A0A2R8Y7Y7;A0A2R8YF80;A0A2R8Y4C5;A0A2R8YDA1;B4DSI8;B4E0F1;A0A2R8Y523;B3KNW7;A0A2R8YGP5;Q59FZ6	SMARCA4	-0.280284564	0.19483091932479013	0.7779439820768752	-0.019271023	0.12795437753547073	-0.264383929	-0.3171599	0.22309055456569876	-0.115842875	-0.469175226	0.36524769198972923	-0.441615882	-0.143922659	-0.014480509	0.36737994295654725	0.013941345224930006	-0.044667584	0.040415338	0.23083011245380197	-0.051900191	-0.06997074	-0.181847806	0.069658925	0.0032297
529	A0A0A0MT60;Q5T1M5	FKBP15	0.5699861761477767	-0.277787509	NA	-0.963885452	NA	NA	0.4996857402542372	-0.750509224	NA	0.5977595742881041	NA	NA	NA	0.32475069472365126	NA	NA	NA	NA	0.15023685166744213	-0.959747934	-0.121274224	0.6018970925873902	0.3288882130229374	NA
530	A0A0A0MTB8;Q8NI36	WDR36	-0.017140774	0.9792692965321765	0.22515703016983682	0.081150707	-1.255268197	-2.316248371	0.4448729771812604	0.670218005	0.9390264300614989	-0.016177741	-0.714243709	-0.926480923	0.4352508950279265	0.5168045472084353	0.6621901422265533	0.5198649468088602	-0.089623369	-0.138621892	0.39576185087831006	-1.163455287	0.6847058041899085	-0.552300791	0.5380818614876374	0.097206562
531	A0A0A0MTR7;A0A0A0MTC1;Q63HN8	RNF213	0.7614574480922809	-0.408179633	NA	-1.255911139	NA	NA	0.6065062696294867	0.36007387285436493	NA	0.6755788515058528	-0.881116257	NA	-0.6144385	0.34367777084820716	0.272149502	0.14020181443395877	NA	NA	0.26965326149767604	-1.162896785	0.5763044253185402	-0.009754349	0.093477278	0.23321616851057392
532	V9HWF0;A0A0A0MTH3;Q13418	HEL-S-28;ILK	0.9023780193340749	0.11367881649609586	-1.333670184	-0.658912104	-0.748022067	-0.52325472	0.2524060250615074	-0.003177001	-0.46771941	0.9140233717408052	0.3681192840347021	0.8820182437309152	-0.544275277	0.6515467527607599	0.4971402400613658	-0.169359909	-0.497663907	0.3647438258262601	-0.105871116	-0.643396297	-0.072830129	0.7213869665021408	0.20147057196478643	-0.100759997
533	Q2M1V9;A0A0A0MTH9;O14981	BTAF1	-0.160771648	0.025718494	0.071861604	-0.058991685	-0.484862623	0.054007744978088065	0.001310567	0.4519334314620582	-0.022004645	0.05249823	0.078750446	-0.18958969	-0.089233558	0.8244094969527065	0.5064208861651949	-0.053967209	-1.205104548	0.19761470620340102	-0.02106385	-0.163282188	0.14374645108367587	-0.019447005	0.4138656084848321	-0.353819017
534	B7Z1Y1;Q5T2B5;A0A140VKB1;A0A0A0MTN0;Q13617	CUL2	-0.089781684	0.018972556957820217	0.9023973800454931	0.14125903653226926	-0.589878939	-0.502115527	0.38921708867101334	-0.063642327	-0.419280899	0.274982414	-0.448829053	-0.675581029	0.24606242022767116	0.29979772803586213	0.3559239402734216	0.35786800987213563	0.10360648819413576	-0.300977603	0.2771960842536621	-0.31691181	-0.031235379	-0.283142556	0.300594696	0.053498965
535	A0A0A1HAV6;A8K6I8;P20337	RAB3B	0.34605913657468995	0.19104277775882186	0.3191990089039458	-0.001834182	0.34062535303095853	0.3669024311024344	0.33219189385818626	0.19866381939903938	-0.037282439	0.5248954265651519	0.18082970598352174	-0.257543156	-0.276793507	-0.169608076	0.4429526981384271	-0.73542687	-0.640527994	-1.124346028	0.28543364107915153	0.23523120066309802	0.16452442474895515	0.1493939920540341	-0.001149628	-0.83343363
536	Q6IBW4;A0A0A6YYG7;E5RJN3	NCAPH2	0.5634287854974511	NA	NA	0.4557767072626285	NA	NA	0.44237941498082267	NA	NA	-0.267959525	NA	NA	0.040313215	NA	NA	-1.233938598	NA	NA	0.5634287854974511	0.4557767072626285	0.44237941498082267	-0.267959525	0.040313215	-1.233938598
537	A0A0A6YYI3;A0A0B4J1V8;Q9NQ55;A8MV53;H7C446	PPAN-P2RY11;PPAN	-0.207156458	1.0825058771444123	0.020748683	-0.739576376	-1.505074299	-3.121659458	0.5654145109350975	1.0152744258435589	1.3263791628467836	-0.282148554	-0.81368153	-0.620947808	0.4095328536071814	0.972294172	1.0909589331078817	0.12079378551170963	0.3862723061504192	0.3000697742180858	0.29869936728224294	-1.788770044	0.9690226998751477	-0.572259298	0.8242619861635323	0.2690452886267372
538	Q92995;A0A0A6YZ17	USP13	-0.036968438	-0.075163358	NA	-0.760929138	-0.480701703	NA	0.088524729	0.9272805766476393	NA	-0.036141642	NA	NA	0.15114817402733352	0.313381593	NA	0.10711098326625601	-0.197541775	NA	-0.053054095	-0.617803617	0.5109144562254118	-0.033129839	0.23527668695294907	-0.042203593
539	A0A0A8K8C0;Q9H6W3	URLC2;NO66	-0.703590562	-0.1448269	NA	-0.217539736	NA	NA	1.982175985610655	-0.193858125	NA	-1.94604013	NA	NA	0.8849944421221602	0.3386850255751809	NA	NA	NA	NA	-0.207850744	-0.00118175	1.1105169167717681	-1.729682143	0.8281977204388828	NA
540	F6XU50;Q6I7N8;A0A0B4J1V9;Q9NRZ9;A0A087WSW7	HELLS	-0.660842476	0.13468968533255574	0.11738211958305919	0.11285512715778205	0.21299518896197855	0.4989881427899763	-0.517698644	0.001343371	-0.003737488	-0.494635681	0.26941486443145296	0.16973185383902287	-0.227192067	-0.344940052	-0.248501697	0.4741125427470231	0.3533531585762785	0.15268205115339598	-0.136256891	0.27494615296991326	-0.173364254	-0.018496321	-0.273544605	0.3267159174922335
541	O75448;A0A0B4J1W0;F5GY88;B4DSQ6;B4E1A5;F5H5K2;B4DDR8;B4DV99;B9TX65;E9PFL1	MED24	0.072376332	NA	NA	0.062489549	-1.186037943	NA	0.19959640956389565	0.6927878794854926	NA	0.41813153415766857	NA	NA	0.059665177	0.18949790621405882	NA	-0.812259001	0.30375215762445035	NA	0.031500676	-0.602649853	0.40531648902322176	0.377255879	0.083705886	-0.295129077
542	A0A0B4J1Z1;B4DEK2;C9JAB2;Q16629;Q8NB80	SRSF7	-0.564821326	-0.045398275	-0.274969985	-0.676357407	-0.504743467	-0.93001272	0.5490379072642861	0.8392361365730381	0.5846327239061568	0.37109953053974887	-0.261322666	-0.653787343	0.026240262	0.5384793468292655	0.4817600711301087	-0.331977365	0.4819930327684732	0.3709115448392124	-0.295063196	-0.703704531	0.6576355892478271	-0.181336826	0.3488265600145519	0.17364240405744535
543	Q9BV28;B2RBD5;A0A0B4J269;Q13509;Q53G92;Q3ZCR3	TUBB3	1.004420947623876	0.12694761460284693	-0.581039515	-0.438929157	0.080823611	NA	0.2869788517279706	0.2486799005035715	-0.161634565	0.9716538218384331	-0.137474727	0.068794982	-0.305945386	0.578620487	0.4790073168643243	-1.149857656	-0.574378355	-0.496668171	0.19339039216678183	-0.169105397	0.13462210522630827	0.31093873507525055	0.2605081821581084	-0.730354018
544	A0A0B4J291;Q8N8U2	CDYL2	-0.600556117	NA	NA	0.2870622376787559	0.605966666	NA	-0.379514438	-0.255316932	NA	-0.220269309	NA	NA	0.7870834835727354	-0.350649733	NA	0.12619414243479113	NA	NA	-0.542670176	0.5044003919313189	-0.259529745	-0.162383369	0.2761028154048001	0.18408008268889636
545	A0A0P1J1R0;Q5W0H4;A0A0B4J2C3;P13693;Q9UP43;B4DKJ4;B4DLD6;J3KPG2;E9PJF7	TPT1	-0.058586388	NA	-0.076479334	0.10516302480463773	NA	-0.384056765	-0.299918274	NA	0.4250515528124402	0.2822710123278757	NA	-0.690374049	-0.164962464	NA	0.502484035	0.5412344172313446	NA	-0.181826768	-0.067532861	-0.13944687	0.06256664	-0.204051518	0.16876078578751819	0.1797038244260217
546	A0A0B4J2G4;Q15345;A0A087X0S7;Q53F69;A0A087WTU1;A0A0C4DH00;Q562F1;B4DK79;Q9H822	LRRC41	-0.423407107	0.12432718993129857	NA	0.036743731	-0.794138341	-0.068113559	-0.003298083	0.7172326510470554	-0.409209306	-0.150942265	0.1479189305340819	NA	-0.205999707	0.5764575044213732	0.15263239213170451	0.097522484	0.20227348450868554	NA	-0.149475867	-0.275105298	0.10163917836923704	-0.001447576	0.1744274878286489	0.1499620756153246
547	B3KX69;A0A0C4DFL8;F5GX28;B7ZM63;O94953;K7EQ54	KDM4B;JMJD2B	-0.059867659	0.1501885518002494	NA	0.41252679679629267	NA	NA	0.068106987	-0.349558579	-0.248552686	-0.791296218	NA	NA	0.2733457158320833	0.19937002722247957	0.2485526857928911	0.097184378	NA	NA	0.07393876	0.44130511013469503	-0.147889779	-0.762517905	0.26920112295422033	0.1259626913334317
548	B5MBX1;A8K356;A8K9C0;A0A0C4DFT8;B4DFY8;G3XAA4;B3KPL2;Q9NQC1	JADE2;PHF15	-0.009481264	NA	NA	0.48107469786378365	NA	NA	0.12042162023823735	NA	NA	-0.167281046	NA	NA	-0.214480625	NA	NA	-0.210253382	NA	NA	-0.009481264	0.48107469786378365	0.12042162023823735	-0.167281046	-0.214480625	-0.210253382
549	B3KTK5;Q53GS8;H0Y3X6;B3KM78;A0A0C4DFX9;Q9H3P2;B3KSP0;C9JEM7;H7C2C7;C9JHL4	NELFA;WHSC2	-0.959831997	NA	NA	-0.82354073	NA	NA	1.011093903622613	NA	NA	0.3112992476157219	NA	NA	0.41232839695010326	NA	NA	0.048651179	NA	NA	-0.959831997	-0.82354073	1.011093903622613	0.3112992476157219	0.41232839695010326	0.048651179
550	A8K6X3;A0A0C4DG89;Q7L014;D3DQA6	DDX46	0.29005805660551837	0.086030149	0.24718676914356527	0.2211330557425968	-0.419889388	-0.619677318	0.6391718628072539	0.4671788380068541	-0.192997122	0.4435361167688739	-0.376581605	-1.213663894	0.36896522278588323	0.095942051	0.5468227205217153	0.410541923	-0.502457788	-0.491299651	0.20775832477964784	-0.272811217	0.3044511930671162	-0.382236461	0.33724333138244306	-0.194405172
551	Q59GQ7;A0A0C4DGA6;Q14527;A8K5B6	HLTF	-0.785162199	0.1174079424758483	0.8005454931259203	0.039119906	0.005210237	-1.129294004	-0.190125975	0.070282965	1.2734649420122877	-0.134651197	-0.113815303	-1.036066263	-0.012404652	0.14257450884184822	1.2419941823037315	0.2950466408190057	0.077336237	-0.661463463	0.044263745	-0.36165462	0.384540644	-0.428177587	0.4573880131205525	-0.096360195
552	Q59HE3;A0A0C4DGB5;A0A1S5UZ18;P20810;B7Z574;E9PDE4;Q6AZE3;B7Z5T9;E7ES10;E9PCH5;A0A024RAN2;E7EVY3;B7Z4U9;B7Z6N0;F8W7E0;H0YA91;B7Z5T6;B2RCJ7;H0Y9H6;H0Y7F0;Q86YM9;Q13940;B7Z8S8	CAST	0.067746045	-0.104348441	0.046679477088454824	-0.159325332	0.18164848890798516	0.6480830541610425	0.058074642023907816	0.1073203792835112	-0.033822849	0.22725330037907224	-0.385900482	-1.84274321	0.18726069274111043	-0.057399597	0.2862907825236449	0.16956414552636365	0.16196109660723917	0.4416578064391191	0.003359027	0.22346873686990484	0.043857391	-0.66713013	0.13871729288943346	0.257727683
553	Q14839;A0A2U3TZM0;A0A2R8Y5J0;A0A2R8Y425;A0A0C4DGG9;A0A2R8YFK9;A0A2R8Y212;A0A2R8Y521;F5GWX5;A0A2R8YFD8;B3KY63;A0A2R8YDJ9;A0A2R8YD40;A0A2R8Y4X2;A0A2R8YDW2;A0A2R8Y8C1;A0A2R8YER1;A0A2R8Y445;A0A2R8Y7I0;A0A2R8Y5M9;A0A2R8Y5Z7	CHD4	-0.747303447	0.30638109876080183	0.267635011	0.7233279485222193	0.8451816345963553	0.1406562547937181	-0.551031462	0.057930676	-0.205945246	-0.490627217	0.090187811	-0.305634288	0.3399790864237609	0.091142008	-0.290270195	0.3023488678911263	0.20768615570516408	-0.781644697	-0.057762446	0.5697219459707603	-0.233015344	-0.235357898	0.0469503	-0.090536558
554	A0A0C4DGL3;H0YNW5;P33316;H0YKC5;H0YMP1;H0YMM5;H0YNJ9;H0YKI0	DUT	-0.625408355	0.35146860563541854	-0.335077082	-0.153808914	0.5263502197081088	0.11495284504193343	0.631614123	0.6079318871922536	NA	0.094353039	-0.897338179	NA	0.1994595187416569	0.5891260447869512	0.5246207057134449	-1.327068107	-0.301176352	NA	-0.169903289	0.19560037199445204	0.6528753271062145	-0.368390248	0.47083774497340114	-0.781019908
555	P21127;A0A0D9SEN2;A0A0D9SER5;A0A0D9SEI3;B4E3D9;Q9UQ88;Q5QPR3;A4VCI5;Q6P5Y5;Q5QPR4;Q96CA8;Q4VBY6;B4E0N4;B4E0M9	CDK11B;CDK11A;CDC2L1;CDC2L2	-0.269848529	0.17483329535003111	-0.576759999	-0.177385556	-0.445660263	0.043899233	0.3944104024814187	0.27357844846213486	0.12426873989252409	0.18453447960822855	-0.39657457	-0.486140196	0.32639356007872605	0.3787177874960342	0.8210567318177044	0.19265352693437152	-0.561977092	NA	-0.21366609	-0.182789874	0.27434485152901317	-0.222467774	0.5189816810478078	-0.174402795
556	B4DG54;A0A0D9SEJ5;F5GY05;Q96EK7;B4DKV5;B4DSS4	FAM120B	0.058554870952980266	0.7792280069687811	NA	-0.249371916	NA	NA	0.31391913306963704	0.5066233568373791	0.5520530454993976	-0.281033773	NA	NA	-0.227322142	0.6315795546558305	-0.370365451	-0.167357685	-1.546507002	NA	0.5021610101016958	-0.166102344	0.5408014162762863	-0.197764201	0.094566892	-0.773662772
557	A0A0D9SEM4;Q53F45;A8K644;Q08170;Q59EF5;B4DEM8	SRSF4;SFRS4	-0.050108366	-0.512518288	NA	-1.089453021	NA	NA	0.7205126875327347	0.5526553182528363	NA	0.2937458390596248	NA	NA	0.5325161971163496	0.3877548923847497	NA	-0.835105258	NA	NA	-0.145412291	-0.953551985	0.77248504	0.42964687576524385	0.5960365814561672	-0.699204222
558	G3XAA2;E7EN19;A0A0D9SEY1;O95819;E7ENQ1;H7C360;V9HWH3;B7Z388;B7Z3V5;G5E948;Q53TX8;C9J840;E7EX83;A0A0D9SG62;Q5MD60;H7C0P6	MAP4K4;HEL-S-31	0.7551858127460372	-0.27236437	-1.636777916	-0.306364778	NA	-0.538750658	0.4052822802178172	-0.121390129	0.4137413473976397	0.8880689606211297	0.5249625475002462	NA	-0.506193748	0.37658298880826113	0.9436623846634109	0.098173679	-1.023818402	NA	-0.374715251	-0.412620811	0.24248140633411738	0.7164526610150974	0.2812874487050702	-0.452885455
559	O00571;A0A0D9SF53;A0A2R8Y4A4;B5BTY4;A0A2R8YFS5;A0A0D9SG12;A0A2R8YF78;A0A0D9SFB3;F6S8Q4;A0A2R8Y645;Q59GX6;A0A2U3TZJ9;A0A2R8YFR4;A0A2R8YCW1;A0A2R8Y5G6;A0A2R8Y7T2;A0A2R8YDT5;A0A2R8YDH3;Q5S4N1;B4DLU5	DDX3X	0.6920265777295213	0.2181793564989959	-0.264682423	-0.244617772	-0.314669696	-0.388461477	0.35877772271880787	0.3294954880059056	0.3063062230340141	0.842114781	-0.903616328	-1.184764438	-0.29493136	0.3286265382723323	0.6393898801698357	-0.321715733	-0.038420065	0.24096272544997277	0.215174504	-0.315916315	0.33152647791957585	-0.415421995	0.22436168625688768	-0.039724358
560	A0A0D9SFL2;M0QYH2;A0A1S5RA93;Q96T60;M0R3C8	PNKP	-0.31707296	0.30548421996118047	0.8496448677019542	0.36593221143361043	-0.336912527	NA	-0.082036778	0.23730900530828966	0.09862285	-0.04175866	-0.376941653	NA	0.26217604027975167	0.23031576031808124	0.46789813690055343	-0.477896238	-0.34991119	-0.834853085	0.29017650452110444	0.025334304013573266	0.095456155	-0.198525695	0.3309544410957737	-0.543395709
561	A0A0D9SGE8;Q8IWS0;Q5JRC6	PHF6	0.011996968346508173	-0.381251612	0.11000628980330271	-0.329696944	0.6116683351585196	-0.075099062	-0.094892426	0.2233135640330037	0.1921476109636012	-0.094637951	-0.012392206	-0.145902253	-0.107059022	0.31757084080640685	-0.091126852	0.098949743	-0.039340477	-0.194254547	-0.086416118	0.068957443	0.1068562495143629	-0.084310803	0.039794989	-0.044881761
562	J3KNX4;D6W5Y8;A0A0D9SGJ8;Q2TAK8	MUM1	NA	-0.154035773	NA	0.4341697168229537	NA	NA	0.046160982211433506	-0.626427587	NA	-0.266132651	NA	NA	0.080096371	0.11345929193586869	NA	-0.29429442	0.6670040675271899	NA	-0.155202547	0.4330029423987605	-0.291300077	-0.267299425	0.095611057	0.18518804956217758
563	A0A0G2JIS2;A0A1U9X7P8;A0A024RCN9;B7Z852;A2ABF8;A0A0G2JIR1;Q96KQ7;Q59FM7;A2ABF9;A0A0G2JK64;A0A0G2JRR0;A0A0G2JRN8	EHMT2	-0.519986166	0.008083039	0.7275934953568847	0.7179243041538789	0.3376966286153196	0.5173873739950894	-0.415385202	-0.030918175	-0.017956257	-0.607544424	-0.372242253	-0.675306853	0.39865796203593734	-0.204147473	0.20837728526906327	0.42633352632722954	0.2615282334983847	-0.760095045	0.07189679	0.5243361022547646	-0.154753211	-0.551697843	0.13429592463395923	-0.024077762
564	P0DMV8;P0DMV9;A0A0G2JIW1;A0A1U9X7W4;A8K5I0;Q59EJ3;B4DWK5;B4DI39;B4DFN9;B4DNT8;B4DVU9;B4E1S9;B4E388;B3KTT5;V9GZ37;B4E1T6;B4DNX1	HSPA1A;HSPA1B;HEL-S-103	0.062713231	0.032349208	0.2410510078296881	-0.070233604	-0.213953414	-0.948165071	0.10538588516640444	-0.058491888	0.5172260191744739	0.21383410212731724	-0.320528907	-0.179307987	0.31032846509762274	0.012668889539900939	0.16538659179323828	0.33435150886846027	0.1247096931195011	-0.329323729	0.11203781551848864	-0.41078403	0.18804000530589635	-0.095334264	0.16279464881025202	0.043245824
565	B7Z7J5;A0A0G2JKR7;J3JS71;Q5STP9;A0A0S2Z570;P28702;A0A0S2Z4M5;Q06310	RXRB	-0.189510478	0.7130852268561418	NA	-0.200044884	-0.113839219	NA	0.28164582462237314	0.6801453628609806	NA	-0.583848254	-1.34531124	NA	0.5215342258670707	0.32281460840100296	-0.04052631	0.17022356447552348	-0.25689474	0.04052631	0.28283397627647866	-0.135895449	0.5019421953806836	-0.943533145	0.28898744320367975	0.00566498
566	A0A0G2JP78;A0A0G2JPT5;O75943;H0Y9J8;A0A0G2JNH5	RAD17	0.1697620609874945	-0.545976667	NA	0.1476421746607471	NA	NA	0.39205898043331555	-0.202786022	NA	-1.031857165	NA	NA	0.32239394886545936	0.4270577910848329	NA	NA	0.3217048974398901	NA	-0.141231462	0.19451801573127897	0.14151232047881016	-0.984981324	0.42160171104567795	0.36858073851042195
567	Q6ZT60;Q12979;A0A1C7CYZ0;B7Z7Z1;A0A0G2JQ41;B7Z2X0;B7Z683;I3L2P5	ABR	0.2766426011899144	-1.61845564	NA	0.10601420153311751	0.3050979006570049	NA	0.12792061263721954	-0.509665679	NA	0.485800144	0.7033561194807195	NA	-0.087858829	0.8940658508866911	NA	-0.077575213	-0.605342069	NA	-0.67090652	0.2055560510950612	-0.190872533	0.5945781318174237	0.4031035107781329	-0.341458641
568	A0A0J9YYL3;A0A0J9YVP6;A0A0J9YXJ8;A0A0J9YXX5;Q9UHX1;A0A0J9YVR6;E9PQ56;A0A0J9YWM1;H0YEM1;E9PN18;E9PMU7	PUF60	-0.04254525	0.22545887346920424	0.1847214465145668	-0.222788358	-0.459809241	-0.770543362	0.5198859998146704	0.726518358	0.28532315413411846	0.29251819272290297	-0.789330574	-1.027514131	0.21152365820006688	0.24357495060228584	0.3225266998854249	0.28815924791021064	-0.053849019	0.066169353	0.12254502342338315	-0.48438032	0.5105758374777739	-0.508108837	0.2592084362292582	0.10015986060933292
569	A0A0J9YXC7;P48059;A0A0M3HER1;B3KNZ3	LIMS1	1.4401605527287038	0.09651671	-0.825031836	-0.308905674	-0.759699898	NA	0.071840645	0.14523054050581513	NA	0.863664238	0.33176327906967906	NA	-0.277062819	0.7111698364873622	NA	-0.936200438	-0.553445136	NA	0.25698307	-0.514534858	0.12830352107239854	0.6174816868263322	0.23682143745016665	-0.725054858
570	A0A0K0K1J6;D9IAI1;P30086;V9HW05;B4DRT4	HEL-S-34;PEBP1;HEL-210	0.1850834350244148	0.11309077293734493	-2.44699211	0.058766274	0.4181607854662774	0.39133272391023877	0.044852069886651885	0.5261520907583638	-0.838567868	0.34449800992158713	-0.482425904	0.7171485078588936	-0.118886307	0.3722705815914364	0.43473864789394134	0.061421850899937125	-0.698477607	0.9178340462673051	-0.716272634	0.2894199276695608	-0.089187902	0.19307353786710227	0.22937430742167578	0.093592763
571	Q05DH1;A0A0K0K1K4;O14818;H0Y586	PSMA7	0.046208137	0.1447126778574237	-0.216352564	-0.019292712	-0.192931478	0.17572460446088667	0.060730656	0.17484702232089464	0.00638474	0.24627803814575402	-0.407613669	-0.396987785	0.069272359	0.022222373	-0.124577494	0.025803912363994867	-0.091138768	0.47670995061032706	-0.00847725	-0.012166529	0.080654139	-0.186107805	-0.011027587	0.13712503158529177
572	P43243;A8MXP9;A0A0R4J2E8;Q68D11;D6REM6;D6R991;B4DRS1;B3KM87;Q5CZA7	MATR3;DKFZp686K23100;DKFZp686K0542	0.5481596740965546	-0.16478972	0.026110486965371528	0.064583852	-0.55585076	-0.577366065	0.37687045	-0.027310041	-0.032628131	0.44167777140387005	-0.23288277	-0.678254894	0.528333059	-0.026205074	0.012034246902063518	0.48120603712741905	0.13570172918522677	-0.319389852	0.13649348019003615	-0.356210991	0.10564409275917157	-0.156486631	0.17138741071480912	0.099172638
573	A0A0R4J2F3;P0DPB6	A0A0R4J2F3;P0DPB6	-0.672115451	NA	NA	0.1623933658815406	NA	NA	0.17170765330194915	NA	NA	-0.390336528	NA	NA	-0.472927565	NA	NA	1.2012785243786963	NA	NA	-0.672115451	0.1623933658815406	0.17170765330194915	-0.390336528	-0.472927565	1.2012785243786963
574	A0A0S2Q0B1;O14497;H0Y488;A0A1B0GTU5;Q8NC65;Q4LE49	ARID1A;ARID1A variant protein	0.14629771983923764	0.39353614111553326	0.21573933865355416	0.2990635725589691	0.13119631638078205	-0.456508688	0.030335932661975935	0.5838754093586626	0.13859398059973962	-0.027748772	-0.606853679	-0.442257819	0.4137210558657783	0.3846653892522602	0.19659911726558618	-0.005666139	-0.330078562	-1.064510314	0.25185773320277305	-0.0087496	0.25093510754012405	-0.358953424	0.33166185412787197	-0.466751672
575	A0A0S2Z2Z6;P08133;A0A0S2Z377;A8K3Q7;B7Z582;E5RK69;Q6ZP35;E7EMC6	ANXA6	0.3976309033729599	0.15791944116529963	-0.215124185	-0.684423571	-0.54548597	-0.595721534	0.2828388056085764	0.15144455979677598	0.3091710089996035	0.6558191111545124	-0.299669885	-0.323344186	-0.090039368	0.33707231098355994	0.2314368800121615	-0.086122489	-0.092072547	0.40867071421376966	0.11347538659346462	-0.608543692	0.24781812480165194	0.010935013358712987	0.1594899410127823	0.076825226
576	D6RAD4;A0A0S2Z3F9;P50613;D6R9G1	CDK7	-0.047726834	0.725129132	0.12786305939120962	0.051339328	-1.339458003	0.37054004187757367	0.49967300616128024	0.8009344668483246	-0.762452059	0.17054021528649912	-1.17124486	-0.978736229	0.5348620393427004	0.5731972229790726	0.19932485666267125	0.4620053852120332	-0.215790769	NA	0.2615824910487716	-0.312698839	0.17254584301120104	-0.66665292	0.4289554114323152	0.11626801322916487
577	A0A0S2Z3G9;O43707;Q96BG6;B4E337;F5GXS2	ACTN4	0.8331409130689312	0.19207445569776815	-0.955187829	-0.530308935	-0.393465096	-0.715399226	-0.11889149	0.36418909587841153	0.373569101	1.1429606962096492	0.23171997925156823	0.5563617744339113	-0.475217008	0.46418924055314764	0.6622746499335972	-0.178155497	-0.75213296	-0.701721865	0.023342513	-0.546391086	0.20628890241140577	0.6436808166317096	0.21708229411500501	-0.544003441
578	A0A0S2Z3S5;A0A0S2Z3H8;P63092;Q5JWF2;B0AZR9;Q5FWY2;Q14455	GNAS;GSA	0.41612676507133184	NA	NA	NA	0.29617289564664967	NA	-0.874396048	NA	NA	0.5031474632916404	NA	NA	-0.75435697	0.41330589420907204	NA	NA	NA	NA	0.3820216574981149	0.26206778807343273	-0.908501156	0.46904235571842345	-0.204630645	NA
579	Q5T081;A0A0S2Z3I4;A0A0S2Z404;P18754;C9JW69;C9JRH2;C9J3R0;C9JMJ4;C9JQZ4	RCC1	-0.320263308	0.088601012	0.15688279437075325	0.20219334308872464	0.7208833226954803	0.5583654662511514	-1.06751569	-0.518605056	-0.146437098	-0.7261112	0.6931153819868067	0.4724996756872914	-0.051069457	-0.344373166	-0.330483777	-0.25261601	0.6658340503308028	0.19909971502166407	-0.024926501	0.49381404401178447	-0.577519281	0.14650128592908299	-0.241975466	0.2041059185537457
580	A0A0S2Z3L2;P16615;H7C5W9	ATP2A2	0.24636777860302508	0.5769080505899529	0.28921159790617074	0.051501896447036344	-0.024957745	-0.619768486	0.21737516121357625	0.5768346172460566	0.4831662375171057	0.26351358675542613	-0.474310999	-0.254668073	0.2111906812024011	0.28057664235404695	0.5945093033034022	-0.791663175	-0.579590874	-1.0461962	0.37082914236638287	-0.197741445	0.4257920053255805	-0.155155162	0.3620922089532834	-0.80581675
581	A0A0S2Z3R2;Q53XM5;O15287;B4DE21;A0A0S2Z4A7;C9JSE3;A0A0S2Z3S1	FANCG	-0.87478844	0.4302561995156646	NA	-0.056039253	0.8723396581547049	NA	-0.329798075	-0.034662223	NA	-0.349364565	NA	NA	0.44293292084479496	0.037708168	NA	0.399337851	-0.537922242	NA	-0.193152407	0.4372639162512138	-0.153116435	-0.320250851	0.2694342581232262	-0.040178482
582	A0A0S2Z470;Q96FT4;A0A0S2Z456;Q92733;A0A0S2Z483	PRCC	-0.070280873	-0.342264603	NA	-0.504708457	-0.3181159	NA	0.094735703	0.093860621	NA	0.042744799430833806	0.5533931708952176	NA	-0.284855928	0.4166911664709678	NA	-0.097568855	0.41636915522805074	NA	-0.206272738	-0.411412178	0.094298162	0.29806898516302716	0.065917619	0.1594001499187189
583	O00232;A0A0S2Z489;A0A0S2Z476	PSMD12	0.3363967422417169	0.17786931921965038	0.4265613952234537	-0.216003089	-0.96695626	-0.713670342	0.34430342634536143	0.24876176183913637	-0.139452764	0.2271276716571063	NA	NA	-0.11410505	0.7129373163075505	0.43882342121946966	-0.76259355	NA	NA	0.37310536089981244	-0.572713688	0.2107003502107226	0.2866238803286456	0.40538143793350395	-0.703097341
584	A0A0S2Z491;P06748;A0A140VJQ2;A0A0S2Z4G7;A4ZU86;Q9BTI9	NPM1	0.25145999296401955	1.1780621900622275	0.11664094135006733	-0.305319103	-1.926603271	-1.000247698	0.5891518966353338	1.0066770898523054	0.38725137054511893	0.003440526	-1.249977268	-0.678896311	0.6395460265918238	0.5558228651354622	0.2685315606387849	0.4389515326612425	-0.067910999	-0.206581343	0.5153877081254371	-1.077390024	0.6610267856775851	-0.641811017	0.48796681745535797	0.05481973
585	B2RBA6;A0A0S2Z4A5;P33993;C6EMX8;B4DDF5;B3KUD7;Q9H4N9	MCM7	-1.059183892	0.23896696688408148	0.2761892952306943	-0.080412468	0.11454480664195966	0.11107504378757484	-0.475809151	0.31821862915056975	0.016710864	-0.660624728	0.24361713189023138	-0.096011736	0.10430948823720174	0.14353335611218074	0.064835053	0.1934632811852931	0.8457671282783956	-0.299189068	-0.181342543	0.048402461	-0.046959886	-0.171006444	0.10422596576324032	0.24668044705935396
586	E7ETC2;A0A0S2Z4B5;A0A0S2Z4C6;Q08209;B7Z781;Q5F2F8;P16298;E9PPC8;E9PK68;Q9UMM5	PPP3CA;PPP3CB	0.4929448381725738	0.31899718823035084	-1.65708956	NA	-0.615804228	NA	-0.045671862	0.5209299113723839	NA	0.55910095	-0.396835632	-0.321463776	-0.00936396	0.9763922767707169	0.5239365632873777	NA	-0.790563653	0.4444909430155859	-0.216881634	-0.550970018	0.3024632349506256	0.011768057732714676	0.5618225037231821	-0.108202144
587	A0A0S2Z4G4;B2RDE1;Q5HYB6;A0A087WWU8;A0A0S2Z4I4;B4DWT5;A0A0S2Z4G8;Q8NAG3;B4DQ80;D6R904	DKFZp686J1372;TPM3	1.0004691985180851	0.8559612774166112	0.36995565944615605	-0.467842287	-2.350154714	-1.00742677	0.3135823899166782	1.5117245203764762	0.4653940639330516	1.3239266851565987	0.12125178119199805	-0.797459858	-0.27259335	1.5115800927555738	0.49859829701064756	-0.576529085	-2.417325964	-0.083111938	0.7421287117936184	-1.275141257	0.7635669914087353	0.21590620279976763	0.5791950131185349	-1.025655662
588	A0A0S2Z4I9	A0A0S2Z4I9	0.6252142598563111	-1.869145032	NA	-0.06874179	NA	NA	-0.026732574	-0.787796082	NA	0.9159354273210829	NA	NA	0.12750864719182273	1.252496640885511	NA	-0.168739497	NA	NA	-0.678503231	-0.125279635	-0.463802173	0.8593975822881986	0.633464799	-0.225277342
589	O15305;A0A0S2Z4J6;B2R6D4;A0A291FGD1;H3BV55;H3BRM0;B7Z3M6;H3BM92;H3BR08;H3BNY9;H3BT06;H3BV34;H3BPH4	PMM2	-0.056725574	-0.092094111	NA	-1.01046993	-0.165790561	NA	0.46108966881768204	0.5543551975017216	NA	0.4846385161070856	-1.540563662	NA	0.32192902430253245	0.659564336	NA	NA	0.38406709673269324	NA	-0.106415434	-0.620135837	0.4757168417653108	-0.559968165	0.45874108853679324	0.35206150533830227
590	A0A0S2Z4Q3;A0A0S2Z4K2;P62633	CNBP	0.5348787071064318	-0.854015932	-0.299601359	-0.372011288	-1.792851348	-2.020146291	0.21133142976511005	0.6919120446368673	0.4066682959625706	0.3352946971404084	1.2646522914555725	0.9903475333392795	0.4369252423322909	0.7826560678865722	0.40220139863975224	-0.531437352	-0.35329235	0.16648821116883197	-0.206246195	-1.395002976	0.4366372567881836	0.8634315073117526	0.5405942362862041	-0.23941383
591	A0A0S2Z4K6;Q53GU8;A0A0S2Z4Q2;Q15582;H0Y8L3	TGFBI	1.4438200315718346	NA	NA	NA	NA	NA	0.41942681423544326	-2.178934325	NA	1.4525604325631454	NA	NA	-1.396755254	1.225786023497449	NA	-0.965903722	NA	NA	1.2507723573755272	NA	-1.07280143	1.2595127583668382	-0.27853229	-1.158951396
592	A0A0S2Z4R1;P54577;A0A0C4DGZ5	YARS	0.5014932792043787	0.24772818552832812	0.2996771676979577	0.084986783	-1.422935853	-0.203280681	0.37371310247725165	0.092829923	NA	0.26876578875126433	NA	NA	0.042354843432301295	1.1409959572389492	-0.297199266	-0.360806502	-0.623553342	-0.144769385	0.30681048358632135	-0.556565644	0.19044911863711333	0.22594339486069753	0.2525614509245483	-0.419198804
593	B4E1E2;A0A0S2Z4R4;O14964;I3L1P5;A0A0S2Z4Q4;B4DFP5	HGS	0.8418655644425564	NA	NA	NA	NA	NA	0.35506695561570367	-0.096560729	NA	0.4797309937900015	NA	NA	-1.509591864	-0.070510921	NA	NA	NA	NA	0.6766659946634873	NA	-0.035946457	0.3145314240109323	-0.955250962	NA
594	Q53HJ4;B2R7C5;A0A0S2Z4T1;P25205;A0A0S2Z492;Q8NHX6;J3KQ69;B4DUQ9;A0A499FHX9;B4DS46	MCM3;HCC5	-0.39915221	-0.047528049	-0.010075171	0.8257353974448649	0.065456201	-0.364363709	0.087713613	-0.208236566	-0.252079446	0.3024401665132886	-0.211807579	-0.423687596	0.5463445099764489	-0.333308467	-0.275299293	0.9079896561504716	-0.068565631	-0.141575828	-0.15225181	0.17560929630214278	-0.1242008	-0.111018336	-0.020754416	0.232616066
595	A0A0S2Z4V5;A0A0S2Z556;O60828	PQBP1	0.020751835687970805	-0.034306692	-0.001785658	-0.29492313	-0.56587431	NA	0.33596822123280834	0.9671091788148162	0.45068163033608405	-0.00328927	-0.081607404	-0.893717958	0.41301867522466984	0.5037604912721129	-0.038095932	-0.914295861	-0.234227922	0.37083410503619774	0.018797535113764908	-0.40648768	0.6084973834591384	-0.302293837	0.3168054515798432	-0.235318853
596	A0A0S2Z4W1;A9Z1X7;B7Z7U0;A0A0S2Z4Z6;Q8IYB3;E9PCT1;M0R088	SRRM1	0.10508667322228903	-0.442061344	-1.241607364	-0.640816595	-0.673522555	NA	0.8285019983833187	0.7755761854568571	0.40425380231576047	0.4167125253066821	0.22520619539137707	NA	-0.123582784	0.32233032664807304	0.7911833368106403	-0.336867247	NA	-0.410393155	-0.486758433	-0.617733996	0.7088795740242714	0.36039493898798836	0.36941253847300853	-0.334194622
597	A0A0S2Z5H3;A0A0S2Z4Y4;Q14677	CLINT1	1.0915089047373752	-1.255168135	NA	-0.001127987	NA	NA	0.6026348131715706	-0.390116385	NA	1.0407277009814404	NA	NA	-0.286517524	0.796580154	-0.527519889	-1.071001653	NA	NA	-0.079697711	0.001003917	0.10839111868206402	1.0428596053634862	-0.003687182	-1.068869749
598	A0A0S2Z4Z0;Q96PK6	RBM14	-0.406829067	-0.499282148	-0.399212467	-0.381176918	-1.20751594	-1.724041854	0.45818915044972625	0.5713355685893386	0.838328587	0.1905414458299734	0.3637097062251887	0.047192930861331465	0.8147694567216819	0.41626908800844364	0.727264115	0.610284306	0.1094299190883061	-0.52925588	-0.435107894	-1.104244904	0.6226177687699767	0.2004813609721655	0.6527675533856429	0.063486115
599	A8K525;A0A0S2Z4Z9;Q15233;H7C367	NONO	-0.244760702	-0.423716856	-0.179978562	-0.361201169	-1.117072043	-2.44864563	0.4195019543236038	0.49012957939104446	0.9151319268099686	0.19730444678756262	0.34796927361778346	0.041166852	0.8838509169773743	0.45427038074461473	0.7539442206462518	0.31897875749402044	0.28396840141858876	-0.330841747	-0.282818707	-1.308972948	0.6082544868415389	0.19548019079906212	0.6973551727894146	0.090701804
600	A0A0S2Z5I6;B7ZA56;B4E184;A0A0S2Z500;Q96CV9	OPTN	NA	0.16713764659319352	NA	NA	-0.892668816	NA	NA	0.1577228222957791	NA	NA	0.051704698	NA	NA	0.5161036492812537	NA	NA	NA	NA	0.16713764659319352	-0.892668816	0.1577228222957791	0.051704698	0.5161036492812537	NA
601	Q5JRI1;Q53GD7;A0A0S2Z504;O75494	SRSF10	-0.348488891	0.2541953406325082	1.6612020023457232	-0.253732442	-0.292426791	-0.615641839	-0.157300742	0.6695481116628643	0.8726268260260848	-0.171252176	-0.837569408	0.24342365913632702	0.3320611871954483	0.2988663434923218	0.8149674972964425	0.003458072	-0.687868589	-1.786068162	0.5223028171741545	-0.387267024	0.46162473180265046	-0.255132642	0.4819650093280689	-0.823492893
602	K7EQ02;K7EQ55;K7EK33;A0A0S2Z569;Q96EP5;Q5IRN2	DAZAP1;DAZAP1/MEF2D fusion	0.5594630542047645	0.017973921986436037	0.4875027425198376	0.5713377621505747	0.098463914	-0.680740701	0.029107604	-0.072797103	0.25607153448383874	0.3293845925021482	0.3955758581237103	-0.531556229	-0.018293442	0.067087918	0.40319284082041534	-0.355473024	0.063407014	-1.619708257	0.35497990623701176	-0.003646342	0.070794012	0.064468074	0.15066243904430085	-0.637258089
603	A0A0S2Z575;A0A0S2Z583;Q8TC12;G3V2G6;G3V234	RDH11	0.3599372050967262	NA	-0.326843245	-1.398297899	NA	NA	0.903062538	NA	0.6102861106444861	0.10801951842332815	NA	NA	0.18515876983781004	NA	-1.093136662	0.6518136644007846	NA	NA	0.069752372976014207	-1.345092506	0.809879718	0.1612249114717296	-0.400783553	0.705019057
604	Q53GM9;B2R9B4;A0A0S2Z595;P15407;E9PPX2	FOSL1	0.3337794541929237	NA	0.18198035833721438	0.10522665490650109	NA	0.3510830200163362	-0.079132679	NA	0.2166981546854064	0.4003272034817194	NA	-0.610764877	0.37397679951000884	NA	0.184382466	-1.457556555	NA	NA	0.3793429525305927	0.3496178837269438	0.1902457839930057	0.016244209402554104	0.40064267926766856	-1.336093509
605	A0A0S2Z5B8;A0A0S2Z5D4;Q9UJW0;E5RGG1;H9KVE0;B4DL03	DCTN4	1.327369117162287	-0.151757554	NA	-0.387303472	-0.21963212	NA	0.5728525989463864	0.18177022804775153	-0.701729286	1.0679291635140429	-0.107100077	NA	-0.379780057	0.5766223153882052	-0.511510454	-0.803744763	-0.21735518	-0.24663046	0.5453195300513078	-0.345954048	-0.024855071	0.43792829164165686	-0.14737565	-0.465063053
606	A0A0S2Z5C3;Q9NWT1	PAK1IP1	-0.248702084	0.6212222274435193	-0.079920976	-0.689854681	-0.782396481	-2.710338134	0.2095313857565277	0.44915422879750816	0.7475693936620608	-0.424800785	-0.033179037	0.40170353956307703	0.5653862793805484	0.7018203533655654	0.7417018352215915	-0.050386118	0.35792283187124024	0.22356622148420638	0.097533056	-1.394196432	0.46875166940536456	-0.018758761	0.6696361559892361	0.17703431166162914
607	A0A0S2Z5E9;Q69YN2	CWF19L1	-0.479861365	0.079718556	0.457688824	-8.52E-04	-0.138239496	-0.495244326	-0.021918558	0.3020702204510247	0.2283205139470806	-0.39975671	-0.346413754	-0.066409344	0.017756275686967773	0.2364915034630667	0.41573613534737436	0.090460311	0.2830349136781417	-0.162581204	0.019182005	-0.211445439	0.16949072535988655	-0.270859936	0.22332797149913527	0.070304673
608	Q53FV3;B3KM48;A0A0S2Z5H7;D6RAX7;Q9BT78;D6RD63;D6RFN0	COPS4	-0.275576405	-0.136956111	0.36012971031971164	-0.30804137	-1.725407831	-0.860015952	0.429790119	0.7617876253416801	-0.097364657	0.079049592	NA	0.2639774417492379	0.020861756	0.642049886	0.2175457211192398	0.031594257	0.4399247214776716	0.15665149514879534	-0.02699613	-0.974016913	0.35520916698465327	0.16198498832487457	0.2839572589942493	0.19986162905211818
609	A0A0S2Z5L0;Q9BRX5;A0A0S2Z5L4;A0A0S2Z5P2	GINS3	-0.331575176	0.43000641262160116	0.34503615361237827	-0.264859141	0.6131872816908542	-0.394398762	-0.237555345	-0.065309374	0.3959473591015657	-0.243396066	-0.645609413	-0.33261303	0.1752304008478118	0.4054739906156399	-0.199555377	0.23592631001473363	0.16962443713190842	-0.05556066	0.147822463	-0.015356874	0.031027546432833317	-0.40720617	0.12704967163616251	0.11666336241964873
610	B3KQF0;A0A0S2Z5M1;Q9UGP8;B3KNE7;B3KWU4	SEC63	0.7280401264520804	-0.974328391	NA	-0.053711172	0.8192237753621069	NA	0.073245019	-1.459752439	NA	0.3750124860311528	NA	NA	-0.862779257	1.3550498523746233	NA	NA	NA	NA	-0.160645381	0.3452550530873696	-0.730754959	0.33751123742803796	0.2086340489724331	NA
611	B4DT15;A0A0S2Z5M8;Q9BQ52;G5E9D5;B3KT00;B3KSU9;B4E365;E7ES68	ELAC2	-0.479399121	0.9753482669830004	-0.24495693	-0.536805406	-1.270748507	NA	0.20259946631546746	0.9724323513749176	0.18792226526325292	-0.180142043	-1.165760644	NA	0.29658343327974246	0.6752136733949125	-0.115715865	0.35166261010927913	0.3317664512873629	NA	0.15227594788014534	-0.83516508	0.5229299037505342	-0.604339468	0.3539722898591507	0.4103264067976425
612	Q9BTE3;A0A0S2Z5P5	MCMBP	-0.031700562	0.3420443389731315	0.7600754883145432	-0.146490761	-1.279981012	-0.449087954	0.3013811079154851	0.30488662401801403	0.14415033860218324	-0.10628156	0.1331400898600189	NA	-0.473491401	0.28517836291565496	0.23231247805613905	0.112858001	-0.128993579	NA	0.3565085619996764	-0.625484436	0.24984149707494718	0.013131404930402903	0.014368620113136573	-0.008365649
613	A0A0S2Z5Q2;B3KPJ8;A0A0S2Z5X6;Q969R5;H0Y5M2	L3MBTL2	-0.671942077	NA	NA	0.5717452429632975	NA	NA	0.11760529634070739	NA	NA	-0.070133863	NA	NA	0.7096111686011187	NA	NA	-0.656885767	NA	NA	-0.671942077	0.5717452429632975	0.11760529634070739	-0.070133863	0.7096111686011187	-0.656885767
614	B3KVZ3;A0A0S2Z5T0;Q9H3R5;H0Y9E6	CENPH	-0.248337356	0.8866198694496832	NA	0.070949885	-0.338623753	NA	0.17802273249556175	0.20923225660164152	NA	0.5113462774718374	-0.576044702	NA	-0.25458096	0.3187392661454677	NA	-0.257400579	-0.499922937	NA	0.3191412568983388	-0.133836934	0.19362749454860015	-0.032349212	0.032079153083295626	-0.378661758
615	C9IYN3;A8K894;D6W592;A0A0S2Z6K1;A0A0S2Z5U3;Q8WVV9;B7WPG3	HNRNPLL;HNRPLL	-0.375174753	0.18034177875835566	0.11860916697028649	-0.024928276	-0.735377113	-0.789492227	0.18616088030393213	0.33723594803497037	0.4507499580394344	-0.066944116	-0.29741519	-0.207313228	0.5201492658045828	0.2850362310559043	0.3369578102932296	0.138351004	0.040182525	-0.097129666	-0.025407936	-0.516599205	0.3247155954594456	-0.190557511	0.38071443571790653	0.027134621
616	H0UI99;H0UI97;A0A0S2Z5X3;A0A0S2Z6H0;Q8N5A5;V9GY48	ZGPAT	-0.821715208	NA	NA	-0.147457053	NA	NA	0.4525824034829915	NA	0.43935295998914664	0.055597748306030634	NA	NA	0.5255305463561339	NA	NA	-0.503891397	NA	NA	-0.747387261	-0.073129106	0.5202956286920808	0.1299256952620424	0.5998584933121457	-0.42956345
617	A0A0S2Z652;P83436;B3KSN1	COG7	NA	NA	NA	NA	NA	NA	0.2937815435519938	NA	NA	-0.016368796	NA	NA	-0.277412748	NA	NA	NA	NA	NA	NA	NA	0.2937815435519938	-0.016368796	-0.277412748	NA
618	A0A0S2Z693;Q96RQ3;E9PHF7;Q68D27;F5GYT8;E9PG35;B4DH16;G5E9X5;B4DHW5	MCCC1;DKFZp686B20267	NA	0.025815215	0.043749284	0.1925112149570476	0.23652036443533336	0.8130597325373703	-0.68753084	-0.886721802	0.088291402	-1.113205926	0.22076607733142395	0.2988052020313895	-0.333398545	-0.658515816	-0.324646866	0.23803275758209425	1.0672356445660425	0.779232901	0.032849902	0.41209809013010656	-0.49725276	-0.199810563	-0.44078609	0.6929014205424634
619	A0A0U1RQF0;P49327	FASN	0.8589546706552202	0.5267032347281067	-0.189994318	-0.298612208	-1.028325223	-1.683802859	0.3063025713469262	0.31246136080977005	0.7596670434602671	0.9520418192676374	-0.238735438	0.049861363	-0.320990734	0.8620784204806501	0.8142106111109624	-0.820586641	-0.344471014	-0.516762661	0.3985545291888322	-1.003580097	0.4594769918723211	0.2543892482393697	0.451766099	-0.560606772
620	A2RRD8;A0A0U1RQK1;Q96IR2;P17035;Q7L2R6;M0QZA2;P0CJ79;M0R1K6;Q6ZN06;M0R2L4;Q5VIY5;A8K8T4;Q86XN6;M0QX96;J3KR51;Q9NV72;M0R0Z8	ZNF320;ZNF845;ZNF28;ZNF765;ZNF888;ZNF813;ZNF468;ZNF761;ZNF525;ZNF701	-0.511790398	-0.873936586	0.7400753414290534	-0.727039651	1.0580978996717143	-0.427158599	0.6242106567563714	-0.541449365	0.22693881076025493	-0.198363545	-0.084145108	-0.417695396	0.8129829373692637	-0.289958781	0.048231507	NA	0.7313919403646705	-0.170391664	-0.230800555	-0.047616791	0.087650026	-0.248984691	0.17483521335421093	0.26491679737320223
621	H0YMA4;A0A0U1RQM0;Q15004;H0YKX3;G9G6D7;A0A0U1RQC1	KIAA0101	-0.635881013	NA	0.21561436877692503	-1.001032034	NA	0.5066800198085288	0.8037643548252966	NA	0.23754903497582153	0.3575684558314995	NA	-1.874048436	0.14813643448184136	NA	0.2695109463215983	0.3274438020008691	NA	0.6446940660504122	-0.210133322	-0.247176007	0.5206566949005605	-0.75823999	0.2088236904017198	0.48606893402563994
622	A0A0U1RQV4;D9ZGF8;Q13464	ROCK1	0.8149952233122787	NA	NA	NA	NA	NA	0.37375356334967974	NA	NA	1.2740465948080737	NA	NA	-1.105327668	NA	NA	-1.357467713	NA	NA	0.8149952233122787	NA	0.37375356334967974	1.2740465948080737	-1.105327668	-1.357467713
623	O94880;A0A0U1RRH6;B4DG57	PHF14	-0.839816335	-0.159390772	-0.879289039	0.5254247078258738	0.789136381	-0.375208211	-0.678728134	-0.110543439	-0.261297317	-0.62573557	0.4937359734982558	-0.128297742	0.2532376457342412	0.2499055828649532	0.23623492917047167	0.3565781096657454	0.7552354249200104	0.39881780472985356	-0.626165382	0.3131176259437069	-0.35018963	-0.08676578	0.24645938592322203	0.5035437797718708
624	A0A0U1RRM1;B3KSZ4;Q8WXI9	GATAD2B	-0.108396766	0.2619899009480942	-0.045694746	0.307400712	0.18779721013408832	0.5678566124514348	-0.02368347	0.13433627346900825	-0.15520152	-0.77181071	-0.964196521	-0.272687524	0.055486058	0.6302089668702506	0.1790794154748819	-0.016882854	-0.042655853	0.077054813	0.03596613	0.35435151145376603	-0.014849572	-0.669564919	0.28825814693846613	0.005838702
625	Q5U0A0;A0A109NGN6;P28066	PSMA5	0.3353903396308491	0.4069864339081383	0.1100106471273796	-0.321438521	-0.089213916	-1.023022831	0.630243353	0.7094213389462338	-0.767468384	0.7492670299221464	-0.593449187	NA	-0.838523862	1.1155219706462842	0.41783699925751705	0.036110691839408356	-1.217198283	0.33952617958525616	0.27980086679411426	-0.48222003	0.18640382933169938	0.073580648	0.2272834293252592	-0.284848744
626	A0A140CZL6;A0A140CZL5;Q05DJ2;J3QSB7;A0A140CZL4;Q6FHT1;Q6FHP1;A0A384ME80;B4DUC8;Q13126;F2Z2F3	MTAP	0.087281255	0.5893381087873965	-0.905502584	-0.290339176	NA	-1.0977879	0.43771095490600764	0.36117384641668515	0.5531531532888407	0.29772814613831655	-1.407991728	-1.5170062	-0.194973004	0.2976613353214616	1.0581923155024344	0.26025654327818304	0.4334912215623527	1.0376137139720165	-0.037735322	-0.655504453	0.4892384036576045	-0.837197509	0.425519301	0.615679578
627	A0A140VJD0;Q9UFC0	LRWD1	-0.476661467	-0.066783129	0.34909681067714005	0.10135523562666676	-0.258054976	-0.200318822	-0.091135155	-0.059849198	0.2511453509173285	-0.203380551	0.4063130019140589	-0.311319875	0.20153427589753312	-0.051258036	-0.207698751	0.4682876615723931	0.029632338	0.1190952860865376	-0.064782595	-0.119006187	0.033386999	-0.036129141	-0.019140837	0.20567176179316948
628	Q8IY97;A0A140VJE7;B3KXW5;O43747;B4DS96;B4DDL1	AP1G1	1.0391529700783153	-0.049016603	NA	-0.918111437	-0.184643108	NA	0.45956255277836444	-0.057228475	NA	1.070968607	-0.450538244	NA	-1.064771791	0.5635071829012884	NA	-0.481153941	-0.060483347	0.13275563237891938	0.4837103599648112	-0.562735096	0.1898092152582824	0.2988573576672981	-0.261990128	-0.147651709
629	P63010;A0A140VJE8;A8K916;Q68DI0;A8K0G3;H0UID3;H0UID4;H0UID5;A0A087X253;B4DWG4;B4E261;A0A087WZQ6;A0A087WU93;A0A087WYD1	AP2B1;DKFZp781K0743	1.0424049347013666	1.3222683491863854	-0.059592383	-0.338079855	-0.660710459	NA	0.091590047	0.9863709674446831	-0.289811935	1.3085628229719943	-0.455563285	NA	-0.496649843	1.131840793	0.4373033898776017	-0.820683264	-1.953364847	-1.245885433	0.772410044	-0.495345413	0.2667661036258724	0.4305495127792059	0.3615478572119255	-1.335928104
630	A0A140VJF3;O43684;J3QT28;B4DDM6	BUB3	-0.231890657	0.18400403704504495	0.19650102466311778	0.033168286850442326	-0.268738882	-0.188803446	-0.026372457	0.37294763174602624	0.23632326991135236	-0.251297743	0.2581145277373293	-0.247275441	0.23346948747974475	0.18181680973778072	0.36683163482501674	0.19016518526389906	-0.316672261	-0.722291009	0.049538135	-0.141458014	0.19429948147368795	-0.080152885	0.26070597734751405	-0.282932695
631	P21964;A0A140VJG8;B8XPJ8;B8XPJ7;E7EUU8;E7EMS6	COMT	0.41433914933784177	NA	0.55772063	0.23495611617080617	NA	-1.569903398	5.248474043500386e-4	NA	0.40083438670587107	0.017574013	0.034398895	0.16297048229922334	-0.467205817	-0.013978516	0.36669638042579294	-0.138927171	NA	NA	0.5003975830033408	-0.653105948	0.2150473101965017	0.08601549	-0.023794957	-0.124559478
632	A0A140VJJ2;P10768;X6RA14;H7BZT7;U3KQT1	ESD	0.28259177600157187	0.1918229266218542	0.1457538873253332	-0.046052808	-0.290747781	0.018167385080999424	0.2986053340569935	0.098436769	0.44915195321270024	0.040356367	-0.466510597	0.026812336292240745	0.068458319	0.4651787656769809	0.531738371	-0.218342205	-0.327988773	-1.267432025	0.20672286331625211	-0.106211068	0.2820646853635617	-0.133113965	0.35512515180595383	-0.604587668
633	A0A140VJK1;O76003	GLRX3	0.29794114257142007	0.075881067	0.28196280835212106	-0.182797981	-0.418693115	-2.27153375	0.41669603845695036	0.30445408883799124	0.7715510723030223	0.3481812688915581	-0.384445174	0.11908284862991882	0.10585013119726276	0.12198859078638928	0.8042280787548779	0.3877088951044305	-0.254737328	-0.523318682	0.2185950060142825	-0.957674949	0.49756706653265564	0.027606314	0.3440222669128423	-0.130115705
634	B7Z601;Q53T76;A0A140VJK2;P43304;A8K1Z2	GPD2	0.8246434995643944	-0.078752084	NA	0.13338430998506115	0.6754609607057885	-0.776489598	-0.780247428	0.5332716961942066	-0.914575883	1.0994218902826163	-1.702807064	NA	0.233887645	1.1551059588175703	NA	NA	-0.402303903	NA	0.3751044791588463	0.012943995563111146	-0.3850251	-0.299533816	0.6966555733308922	-0.400145132
635	A0A140VJK6;P49915;B4DUT7;Q53F90	GMPS	-0.201370984	0.2967686157776818	0.10780576086156117	0.276790876	0.45222108729569915	-0.51213884	-0.144749085	0.4004845925605136	0.024414016228238505	-0.175733865	-0.070824432	-0.697069544	0.3587889075400334	0.3731171348316882	-0.008585939	0.28954218955161926	-0.118001921	-0.651458572	0.067734464	0.072291041	0.093383175	-0.314542614	0.24110670115222566	-0.159972768
636	A0A140VJN3;Q9H9A6	LRRC40	-0.267364821	-0.028100402	-0.950908557	NA	NA	NA	0.6063370353813257	0.30733460121779865	NA	1.363836121758032	-0.706611619	NA	-0.444739836	0.8164059364292606	0.405433004	-0.516440818	-0.585180646	NA	-0.431100416	NA	0.44119332913521236	0.31296976214430755	0.24339054573799435	-0.566453221
637	A0A140VJN8;O60664;K7EL96;K7ERZ3;K7ER39	PLIN3	0.6122147336748798	0.6158395027172314	NA	8.060957744776488e-4	-0.20734673	NA	0.3766165599158034	0.6448060118447543	-0.827145181	0.5007342177559011	-2.068332488	0.2144878481554517	-0.256374765	0.801961577	0.6912272701617326	0.1397152568331664	-0.527321367	-0.711888543	0.5856517403493708	-0.131645695	0.036383752456247004	-0.479412185	0.38389598287255927	-0.394873596
638	A8K7A4;A0A140VJP2;Q9NZL9;H7C0X7;B7Z1X8	MAT2B	NA	NA	NA	NA	NA	NA	0.680140233	0.22086444674487404	NA	0.17559152941021913	0.18354009722256887	NA	-0.207068832	-0.404404544	NA	-0.64866293	NA	NA	NA	NA	0.5315852060766229	0.26064867961044685	-0.224653822	-0.567580064
639	B4DEX8;A0A140VJP5;P31153	MAT2A	-0.417129306	0.3005176970704092	0.35543665973733934	-0.067877164	0.20268215185704938	0.093791728	-0.596641764	0.6691816470393729	0.21505872692889186	-0.747004522	-0.452719133	-0.447227608	-0.060591211	0.1602833784039376	0.5788766722600936	-0.178578227	0.15786505139032342	0.2340752224622877	0.07960835	0.076198905	0.095866203	-0.548983754	0.22618961316863065	0.071120682
640	A0A140VJQ8;A0A1B0GTU4;P49023;F5GZ78;B3KVL0;A0A1B0GU60;Q59GS5	PXN	1.597661372442955	-0.918992759	-2.96779723	-0.396202797	NA	-0.05299877	0.49285542660281806	0.41631399001850106	1.1436812327898311	1.3927151719045265	0.5680229560912893	NA	-0.387582591	0.5504318182552397	NA	-1.438107822	NA	NA	-0.64976383	-0.111321742	0.797562591	1.0936481056783387	0.19470365549560595	-1.324828781
641	E9PQT8;B4DI51;A0A1U9X8A3;A0A140VJR4	PHF1	0.2798601602172917	0.079854895	NA	0.11594036266430617	NA	NA	-0.563469705	-0.876825166	NA	-0.654267708	NA	NA	0.06677423	-0.054137963	NA	0.7551626591783082	0.8511082338782289	NA	0.22471813958705372	0.16080097474816657	-0.675286823	-0.609407096	0.051178745938750346	0.8479960586121289
642	Q8WZ56;Q5U0I7;B3KRM2;A0A140VJS0;P62714;B3KQ51;E7ESG8;E5RHC1	PPP2CB;PPP2CA	0.4680116877815749	0.069175173	0.12244839827262838	0.28922772490751325	0.3504950932650988	-0.40035412	0.29709142513034154	0.26131293516423587	-0.289483475	0.4433722752508781	-1.026347791	0.28923959452843406	0.024964425547394333	0.29737266473910506	-0.204615495	-0.142072138	-0.572435449	-0.277402931	0.21987841978543926	0.079789566	0.089640295	-0.097911974	0.039240531754349633	-0.330636839
643	A0A140VJS3;P62195;Q59GS3;J3QQM1;J3QLH6;J3KRP2;J3QSA9	PSMC5	0.5309398303178676	0.6633420499066756	-0.245850847	0.37630057013679097	-1.203963285	0.08344997	0.2803335577373004	0.5200998895663057	-0.072851434	0.5020154554115633	0.057851647	-0.690866727	-0.041365429	0.4220817384696455	0.44833873750208486	0.35810043806972813	-1.4500435	-0.537912663	0.31614367778591557	-0.248070915	0.24252733779260338	-0.043666542	0.2763516823487619	-0.543285241
644	Q56VW8;A0A140VJT0;P63151;Q6PEG1;Q6IN90;Q66LE6	PPP2R2A;PPP2R2D	0.8913109147895932	0.015477977254037463	NA	NA	NA	NA	-0.443092774	-0.516195949	NA	-0.448218141	NA	NA	NA	0.067809051	NA	NA	0.4329089205873062	NA	0.44814446296133553	NA	-0.484894344	-0.453468124	0.062559068	0.4276589375268256
645	A0A140VJT8;P13489;A0A024RC87;H0YCR7	RNH1	0.035200284	-0.001171156	1.0526056672165456	0.024051672023124193	-0.009733632	-2.788084597	-0.046937748	0.11045205289986622	1.007261506986583	0.2643800838392312	0.14095060204629997	-1.656243373	0.13450793574578196	0.11051310181903784	1.1298570349301469	0.11392919746061912	-0.010589367	0.38905073304252624	0.36221159864254315	-0.924588852	0.356925271	-0.416970896	0.4582926908316565	0.1641301877720135
646	A2A2D0;B5BU83;A0A140VJW2;P16949;Q59G27;Q96CE4	STMN1	-0.062905859	-0.322388074	0.23448965196411065	0.5000711584432422	0.2952097049555431	0.03978671	-0.312950252	-0.59623286	-0.183912038	0.19351448890309061	0.1440525392998812	0.5685292256579079	0.45271155389677126	-0.612170074	-0.310281429	0.084766709	0.2876082496125854	-0.399899406	-0.050268094	0.2783558576859681	-0.36436505	0.3020320846202942	-0.156579983	-0.009174816
647	D3DP78;A0A140VJW5;P14868;C9J7S3;C9JLC1;Q53R85	DARS	0.411072733	0.2605730560040787	NA	-0.329604446	-0.403588923	NA	0.5415176218400178	0.5776048180310204	-0.620643337	1.1829189462104714	-0.43117216	NA	-0.188592154	1.0535755618865714	0.006534667	-0.301762295	-1.758434089	NA	0.3738783718452038	-0.328541207	0.20421517794087332	0.4139288703063055	0.3285615020221551	-0.992042715
648	A0A140VJX1;P24752;H0YEL7	ACAT1	0.5911291732276872	0.056981427	NA	0.11219528310364682	NA	NA	-0.824094765	-0.658442803	NA	0.653143322	NA	NA	0.30093974334904305	-0.231851381	NA	NA	NA	NA	0.24752143962090165	0.035661423	-0.817802645	0.5766094618433717	-0.041989679	NA
649	Q96SK2;A0A140VJX5	TMEM209	0.13907457605980506	0.7490515467791159	0.9568627177943236	0.25288080565468984	-0.466909316	-1.576289938	0.4472083774894643	0.5493639214282716	0.47264982486995116	0.37022222	-0.680640188	-0.423946482	0.4001308028090055	0.6768392501503459	0.7238505911816788	-1.016215797	-0.77105308	-0.803079833	0.6149962802110795	-0.596772816	0.4897407079292261	-0.24478815	0.600273548	-0.86344957
650	Q8N9Z3;Q9BV61;Q59EK6;Q53G55;Q53FS6;A0A140VJY2;Q12931;Q5CAQ4;I3L0K7;K0A7K7	TRAP1	0.7220920280098462	NA	NA	NA	NA	NA	0.2222614991656217	-0.63285845	NA	0.496962624	NA	NA	NA	-0.808457701	NA	NA	NA	NA	0.6707674091215565	NA	-0.256623094	0.4456380051358104	-0.85978232	NA
651	A0A140VJY7;Q9BRA2;I3L0K2;I3L3M7;I3L2R6	TXNDC17	-0.200534938	0.2523877127304219	NA	-0.26743545	-0.126942215	NA	0.5568271138588884	0.1108708267924639	-0.033320623	-0.011817868	-0.430086864	NA	0.3186867540595521	0.3969657761822127	-0.092603273	-0.723393141	0.2503961884759698	NA	0.060854904	-0.162260316	0.24638762170830394	-0.18602385	0.24261160174167443	-0.20156996
652	A0A140VJZ1;P45974	USP5	0.20095571935173667	0.21953404430815524	0.44801098585057264	-0.63615967	-0.476323152	-0.227983827	0.3669706517986533	0.2813368723123685	0.2790152521523801	0.36563417717821883	-0.107795785	-2.684618852	0.47097211819269064	0.33914331379433754	1.2635679386068563	-0.145517381	-0.077234407	0.12049200281221702	0.28950024983682154	-0.446822217	0.30910759208779964	-0.80892682	0.6912277901979615	-0.034086595
653	Q6DEN2;A0A140VK07;Q8IXW6;Q14195	DPYSL3	0.488683943	0.2656926766328603	-0.334759521	-0.188198892	-0.515409716	-0.149733298	0.18761985637545484	0.2582529424308567	0.1382746105973002	0.8226149256012181	0.4611661040868121	-0.899962766	0.071997112	0.5559338983740115	0.098094021	-0.116082927	-1.447286694	0.3031037247967396	0.1398723662476301	-0.284447302	0.19471580313453626	0.12793942120819862	0.24200834352916822	-0.420088632
654	B4DVZ8;A0A140VK27;P09960	LTA4H	NA	-0.371027511	NA	NA	-0.028056567	NA	-0.819093675	0.14269932957865472	NA	NA	-0.156772554	NA	0.9440374238524717	0.679120055	NA	NA	-0.390906501	NA	-0.292130584	0.050840360473443716	-0.259300245	-0.077875626	0.8904756670953109	-0.312009573
655	A0A140VK29;Q9HCC0;B3KR24;D6RD67;D6R9R1;D6RDF7;A0A0S2Z5R4	MCCC2	NA	NA	NA	NA	NA	NA	NA	NA	NA	NA	NA	NA	NA	NA	NA	NA	NA	NA	NA	NA	NA	NA	NA	NA
656	A0A140VK39;Q9Y570	PPME1	0.014838805030923751	0.26280664892109773	NA	0.12432716689865113	0.1347397487837428	NA	-0.035825207	0.18029864277903493	NA	-0.112749268	-0.175830274	NA	0.11816845446657293	-0.031112609	NA	-0.016776913	-0.462885196	NA	0.13882272697601075	0.12953345784119843	0.072236718	-0.144289771	0.043527923	-0.239831054
657	Q6IB71;A0A140VK43;P25788;G3V3W4;G3V5N4	PSMA3	0.12758211990121637	0.4104159391262953	NA	-0.209949423	-0.294624596	NA	-0.01284963	-0.028164825	NA	0.051440143	0.036343503162244606	NA	0.13345690370272978	-0.235391447	NA	0.021741312	NA	NA	0.26718725352218375	-0.254098785	-0.022319004	0.042080047	-0.052779048	0.019929535907275316
658	G3V295;A0A140VK44;G3V5Z7;P60900;G3V3U4;G3V3I1	PSMA6	0.2842322618434701	-0.558274468	NA	-0.333086488	NA	NA	0.3123128883077709	0.7523806929561263	NA	0.004914823	-0.88891796	NA	0.4559190854742311	0.30758284691683496	-0.149118109	-0.222120091	-0.282334418	0.3165089352065534	-0.097418389	-0.293483774	0.5719495048871195	-0.402398854	0.2443973221904683	-0.023045811
659	Q53FT8;A0A140VK45;P20618;Q59GN1	PSMB1	-0.356157376	-0.151041753	0.5069729054069572	0.19640601248260198	0.5456464520355515	0.4144496746296254	-0.329776771	0.17260535467871851	-0.074135563	-0.373544336	-1.254424542	-0.029938753	0.3672767319860832	0.072025094	-0.125525242	-0.404403873	0.6170171150240079	0.20654886923805646	-7.54E-05	0.38550071304925865	-0.077102326	-0.552635877	0.10459219454874179	0.1397207038335698
660	A0A140VK49;Q7KZF4;B2R5U1;Q59FF0;B4E299;B3KU67	SND1	0.4001792677821206	-0.129668551	-0.225849033	-0.391734087	-0.048514376	-0.347535592	-0.157518839	0.3206791560401436	-0.30326634	0.5598092928737051	-0.131276325	0.040591777	-0.37888093	0.22677401212943746	-0.184553616	-0.016391916	-0.184934505	0.9520906057099834	0.014887227972026457	-0.262594685	-0.046702008	0.1563749149271955	-0.112220178	0.25025472821709255
661	A0A140VK53;Q9UQ35;O60382	SRRM2;KIAA0324	-0.451869211	0.033535709	-0.212900974	-0.928312912	-0.995690133	-0.199893518	0.6762977278496455	1.4542115187931073	0.8608471044473238	0.23596199151183314	-0.405530828	-0.22628343	0.38413108417221536	0.8818469553761433	0.431250509	-0.094016818	-0.302848552	-1.140736224	-0.210411492	-0.707965521	0.9971187836966923	-0.131950756	0.5657428493718009	-0.512533865
662	A0A140VK56;P37837;F2Z393	TALDO1	-0.467996556	0.12115569697265251	0.058555822	-0.55124405	0.45561638544930255	0.23225350994120902	-0.326072629	0.17700960190098883	0.10088737754481969	0.046613132	0.1203544136551066	-0.381248985	0.028451809691514087	-0.140587811	0.15527004137901085	0.052012874	-0.061646699	0.38061606774498696	-0.096095013	0.045541948	-0.01605855	-0.071427147	0.014378013347162148	0.12366074746090765
663	A0A140VK65;P21281;H0YC04;Q59HF3	ATP6V1B2	0.060200389251552966	-0.129298008	NA	NA	NA	NA	0.2604249498115664	-0.24901794	NA	NA	NA	NA	0.028280915110850915	0.013923127	NA	0.3055547447393811	-0.290068178	NA	-0.034548809	NA	0.005703505	NA	0.021102021	0.007743283
664	A0A140VK70;P35998;Q75L23	PSMC2	0.6327358334565669	0.025240744571522835	0.026003468616460204	-0.140074559	-0.428890119	-0.987980161	0.5323582170847411	0.4444280454625652	-0.360160894	0.5642955757954106	-0.76388555	NA	0.21795607658524402	0.3415279792756885	0.23055937870447635	0.22664894880174094	-0.560762986	NA	0.24281846030231866	-0.504156501	0.22036690097577857	-0.084969876	0.27817292294260493	-0.152231907
665	A0A140VK94;F6WQW2;P43487;C9JXG8;D3DX26;C9JJ34;C9JDM3;B7Z6U1;C9JGV6;B4DE76	RANBP1	-0.226022342	-0.972297714	NA	0.084414386	0.226449855	NA	-0.160318001	0.4820642713750044	NA	0.47297734859357227	0.11983107889042813	NA	-0.35182829	0.18035810900038304	NA	0.14437129822768133	NA	NA	-0.61119097	0.14340117928172885	0.14884219360468198	0.2843732722230282	-0.097766032	0.13234035670870864
666	E9PGZ1;A0A140VKA0;Q9NYG1;C9J813;B7Z6G4;B4DPW5;Q05682;Q6PJM5;B4E3I0	CALD1	0.605072519	0.015555322331243827	-0.288224614	-0.263465101	-0.146151898	-0.346242337	0.090976123	-0.201678936	0.003404444	0.7173729031048055	-0.179220609	0.2723366127864423	-0.280129618	0.21167936144156127	-0.396423134	-0.17875292	-0.347544811	0.711436693	0.11080107584736282	-0.251953112	-0.035766123	0.27016296882951485	-0.154957797	0.061712987
667	Q0IJ56;B4E0U6;A0A140VKA6;P50502;H7C3I1;Q3KNR6;Q1XBU6;B7ZA40;Q8NFI4;F6VDH7;Q8IZP2	ST13;ST13P5;ST13P4	0.32809271759444547	-0.011546593	-0.114253595	-0.236958039	-0.454494697	-0.103501435	-0.038988434	-0.205098625	-0.47497274	0.4056223632291752	-0.166663731	-0.023655924	-0.324526055	0.065486211	0.13715930390710862	0.447302221	0.37033957425719344	0.4006574779043906	0.067430843	-0.264984724	-0.2396866	0.071767569	-0.040626847	0.40609975766108936
668	A0A140VKC0;Q16222	UAP1	-0.102089478	0.46769581917793385	NA	-0.362158561	0.18095048988981957	NA	0.4380594685626528	-0.480095339	NA	0.3086617618144226	0.1322858689170656	NA	-0.086420445	-0.137635863	-0.417658844	NA	0.058405121	NA	0.16011065603862407	-0.11329655	-0.043710449	0.1977813010345897	-0.236597565	0.035712607016727044
669	P51608;E9LUH4;A0A140VKC4;D0UU70;D3YJ43;D5L9I5;D9ZNA4;E9LUH3;C6KG45;E1B2J3;A8K079;A0A075BPP5;A0A0S2Z401;D6QZ43;C6KG44;A0A087X1U4	MECP2	-0.630959132	-0.040532696	-0.321856377	0.16681958759329774	0.914940847	0.6801500586938263	-0.798731025	-0.08324458	-0.001462473	-0.792298034	0.47385045080314353	-0.47161716	-0.046997031	-0.104568756	-0.031002094	0.18326681666128658	0.7477511310724225	0.15649046547134424	-0.331116068	0.5873034977204353	-0.294479359	-0.263354914	-0.06085596	0.3625028044016835
670	Q13409;A0A140VKE9;B4DPZ3;Q59GU5;E7EQL5;E7EQU2;E7EV09;E7EMU4;E7ESD3;E7ETL8;E7ET01	DYNC1I2	1.5421103950993396	-0.032262407	NA	-1.346593737	NA	0.25798665965292406	0.7165114360730357	0.1890152729907582	NA	1.5483478822107142	-0.538438112	NA	-0.294727974	0.11447948279826217	NA	-2.156428899	NA	NA	0.9346264022878472	-0.36460113	0.6324657627569286	0.6846572931249251	0.089578163	-1.97672649
671	A8K3S3;A0A140VKF1;Q99661;B7Z7M6;B7Z6Q6;Q5JR89;Q8N5N1	KIF2C	0.3495601856007696	0.43338502710973636	-1.157917364	0.008319589	0.42768649173196893	NA	-0.09285547	0.082266357	NA	-0.18602206	NA	NA	-0.080894652	0.039420908922557694	0.8165370635581101	-0.323899354	-1.25425192	0.9386651970248279	-0.116138737	0.22685502005978814	0.003557423	-0.17717008	0.2672064198899405	-0.204310046
672	A0A142I7X2;Q9BUL5	PHF23	0.45422845732537304	0.4375738622433436	NA	0.5621730770261852	0.8419648968223499	NA	-0.508538691	0.7508527651993172	NA	-1.114759302	0.049960813	NA	0.6575574936711204	0.7147227728218596	NA	-1.605011146	-1.240724998	NA	0.4459011597843583	0.7020689869242676	0.12115703690090293	-0.532399245	0.6861401332464915	-1.422868072
673	A0A146IHP0;A4D2Q0;E9PHI4;O94901;H0Y742;H0Y6N5;B4E278	UNC84A;SUN1	0.5549787537644966	0.2350700394798587	0.5363045039612657	0.7929949655652847	-0.426574894	-0.461181654	0.4721943873020827	-0.173318749	-0.183320779	0.6294858553632358	-0.120959895	-0.213515823	0.626920163	-0.273954783	0.20692598392985587	-0.25065637	-0.413842564	-1.537549142	0.442117766	-0.031587194	0.038518287	0.098336712	0.18663045475494658	-0.734016025
674	A0A158RFU6;P51149;B4DPH9;C9J4V0;C9J592;C9J8S3;C9J4S4;C9IZZ0	RAB7A	0.2620535639425156	0.19363830143769656	0.8233307198000559	0.056828364786344496	-0.280812432	0.047587956	0.25691169833956823	0.11171445333728688	-0.053770197	0.5199153421615877	0.28266219754064426	-0.72407557	-0.141071035	0.018494711872064886	0.14230708830292077	-0.955683705	-0.114083894	-0.445947564	0.426340862	-0.058798704	0.10495198473189865	0.026167323069718727	0.006576922	-0.505238388
675	A0A1B0GUC3;A0A1B0GV98;A0A1B0GTC5;A0A1B0GU26;B3KU60;A0A1B0GTC3;A0A1B0GVH5;Q9C0B1;B4DHN4;A0A1B0GTI3;A0A1B0GTY1;A0A1B0GUY7	FTO	-0.261195077	0.37399471961174585	NA	0.076740786	NA	NA	-0.092693757	-0.269849112	NA	-0.116908239	-0.284803774	NA	0.049067817931032716	0.18065816618688582	NA	0.34498846855025683	NA	NA	0.021255716690305772	0.041596682	-0.216415539	-0.236000111	0.079718887	0.3098443639785591
676	P30566;Q71UA4;X5D8S6;A0A1B0GTJ7;A0A1B0GWJ0;A0A1B0GWF8;A0A0A6YY92;A8K4X6;A0A1B0GTG9;X5D2Z4;X5DP48;A0A096LNY4;B4DP46	ADSL	0.4309707444742032	NA	0.6544445989572966	-0.439773281	NA	NA	0.10215367086800756	NA	NA	0.42671409486475315	NA	NA	0.14902155184502688	NA	-0.493935809	-0.887224093	NA	0.057628522	0.5352831312920298	-0.447197821	0.09472913	0.41928955444103383	-0.179881669	-0.422222326
677	A0A1B0GV63;A0A1B0GWJ2;A0A1B0GTJ8;A0A1B0GVK1;H0Y7H8;A0A3F2YNW7;Q8NFD5;H0Y3S9;H0Y2R3	ARID1B	-0.029326436	0.17217057038416614	-0.699130286	-0.006978139	NA	0.344567607	0.06083568	-0.087880361	0.5751007423183204	-0.087543852	NA	NA	-0.162490769	-0.357827542	0.600073933	-0.32157115	NA	NA	-0.14934898	0.2048744715306651	0.21876509115148654	-0.051464115	0.062664945	-0.285491413
678	Q53TD9;A0A1B0GVV8;A0A1B0GW50;A0JP08;A0A1B0GV02;O60315;A0A1X7SC99;E7EUW9;A0A1B0GWI0;U3KQ51;Q60F95;Q60F94;E7ESP8	ZFHX1B;ZEB2	0.2688868669497442	NA	-0.193748503	NA	NA	0.17179815272106522	NA	NA	-0.114777222	NA	NA	0.3618066278870029	0.4056134669939721	NA	-1.694714728	NA	NA	0.7951353387232185	-0.063594393	0.070634578	-0.215940797	0.2606430531122551	-0.745714206	0.6939717639484707
679	Q9H9B1;A0A1B0GV09;A0A1B0GU48;A0A0C4DGF8	EHMT1	-0.763381107	0.2340221166895037	0.606889846	0.4515168425763283	0.5609548913894348	0.4165994921175167	-0.874387587	-0.068002888	0.10770497466956479	-0.934828501	0.069394045	0.24139793714703342	0.1153393435426342	0.15617574374248472	0.036752498598448945	-0.032624086	0.2608955857952449	-0.584419148	0.025843618724581095	0.47635707536109223	-0.2782285	-0.208012173	0.10275586196119027	-0.118715883
680	A0A1B0GVU9;Q96AW5;Q9H3A5;Q9BUZ3;B4DDN1	QARS	0.009289742	0.076612425	0.47172723076384254	0.3483199622727798	0.5663572187368098	0.6694407608034159	-0.711583603	-1.229019581	-0.139873551	-0.841431423	0.34769042497972774	0.35226858342696005	0.197426885	-0.354609145	-0.432570988	0.28378361163267035	0.43734072995294254	-0.051169284	0.18587646591656537	0.5280393139376695	-0.693492245	-0.047157472	-0.196584416	0.22331835247370332
681	B7Z6R2;A0A1B0GW41;Q8WYH8;E9PEN0	ING5	-0.204830463	0.3431667563014338	NA	0.40277930066303086	-0.361504744	NA	-0.135910685	0.094090082	NA	-0.402046326	0.7136994750845294	NA	-0.141325482	-0.471387961	NA	0.4813336558819339	-0.318063609	NA	0.069168147	0.020637278501366558	-0.020910302	0.1558265746689119	-0.306356721	0.081635024
682	A0A1B0GWA0;Q8IZM8	ZNF654	-0.331792089	0.039562447460968625	0.020500489957459338	0.11186282117007781	-0.063455238	NA	-7.55E-04	-0.15410801	0.18407766998007818	-0.363661222	0.095995343	NA	0.6435868617376875	0.082005457	0.061468088	-0.059241089	NA	-0.266046248	-0.075450116	0.039330059	0.024864393296050433	-0.118706672	0.2774797364367749	-0.147517401
683	Q59GB4;A0A1C7CYX9;Q16555;Q53ET2;Q8NAN9;Q86U75	DPYSL2	0.9320406737894548	0.37225831210885585	-0.243628655	-1.015548656	-0.451494889	-0.323549022	0.24132313324946877	0.43047965468788835	0.5708177071970073	0.887800363	0.16072241288399067	0.29382762267744805	-0.091170994	0.30563162748667255	0.15920561436786745	-0.263126041	-0.927152486	-1.038436379	0.3535567770475054	-0.596864189	0.41420683171145384	0.44745013297248687	0.1245554158114134	-0.742904969
684	A0A1L1UHR1;P21796;B3KTS5;C9JI87	VDAC1	-0.303662803	0.047271297227476555	1.0107740958253713	0.1425635710619319	0.7645833897453939	-0.010284205	-0.426334602	-1.127948909	-0.583561136	-0.039867174	-0.187195229	1.1866053187427805	-0.686423105	0.057963483188185935	-1.111737304	0.087859171	0.8090006400274601	0.37039350054234293	0.25146086334688855	0.2989542519999719	-0.712614882	0.3198476384332248	-0.580065642	0.42241777043669826
685	G3V1S6;B7Z6K2;A0A1L7NY50;A0A1L7NY41;Q10471;B7Z462	GALNT2	0.9659321940530617	0.3477961260328144	-0.176008139	-1.267523952	-1.164964768	NA	0.902472981	0.018281135	NA	1.2901575131808853	0.3707526876686425	NA	0.090521715	0.867656033	NA	-0.620030978	-1.625042548	NA	0.41084339867689157	-1.184641022	0.49198039679414646	0.862058439	0.5106922121267063	-1.090933425
686	A0PJI9;A0A1P0AZG4	C10orf12	-0.697755902	NA	NA	-0.214630987	NA	NA	0.8108935559667625	NA	NA	-0.145571579	NA	NA	-0.161566863	NA	NA	0.40863177526198063	NA	NA	-0.697755902	-0.214630987	0.8108935559667625	-0.145571579	-0.161566863	0.40863177526198063
687	A0A1P7ZIM8;F8J2B5;F8WD26;Q8WWI1;E9PMS6;J3KP06;B7Z8W3;E9PMP7;E9PMT2;A0A0A0MTE2;H0Y424	LMO7	1.0926419399373224	0.802705773	0.2795200583907515	-0.190007205	-1.287203595	-1.261675846	0.3725564622982287	0.6774874209580414	0.4771380040021305	1.4476448314919899	0.056238554	0.1886159834542369	-0.627457548	1.1044342411192356	1.040725855656371	-0.861923771	-1.586106052	-1.725335107	0.7249559238267284	-0.912962216	0.5090606290861335	0.5641664564208588	0.5059008495394961	-1.391121643
688	D3DR86;A0A1P8C958;Q00653	NFKB2	0.6915374800237305	-0.911245177	NA	-1.672018572	5.399755363226634e-4	NA	1.0066596574037536	0.12254898387221809	NA	0.8996995169597596	NA	NA	0.48302823792904026	0.057892408	NA	-0.678642511	NA	NA	-0.128275266	-0.854160715	0.5461829034568112	0.8812780997785848	0.2520389056415327	-0.697063928
689	A0A1S5UZ07;Q9Y490	TLN1	0.7554187373052241	0.1837539180097349	-0.052051709	-0.280365818	-0.216417991	0.038810803	-0.233994552	0.22185613934597095	0.23327439154271487	0.872030104	0.3128033508230289	-0.193422792	-0.702806531	0.35298304798548796	0.3912738229669781	-0.3492686	-0.752264107	-0.581612213	0.29570698202121565	-0.152657669	0.073711993	0.33047022069836957	0.01381678	-0.561048307
690	A0A1S5UZ31;Q9H2D6	TRIOBP	1.3608823588204035	-0.24251744	-1.222620659	-0.603759539	NA	NA	0.6138613625599904	0.4468472246334458	NA	1.847976104	-1.235151038	NA	0.001618347	0.8121212084610735	NA	-1.779257928	NA	NA	0.16093688253098895	-0.408070743	0.7260430897346698	0.5021013290993827	0.6025585736214333	-1.583569132
691	A0A1S5UZH2;Q8TDZ2	MICAL1	0.9671907712900789	0.5904828267905647	NA	-0.29914261	-1.046068859	NA	0.493637078	0.3845469204005945	NA	0.6851582770139855	-0.82778738	NA	0.11310128810458923	0.502910773	NA	-0.7528326	NA	-0.811196486	0.7788367990403219	-0.672605734	0.43909199933632026	-0.071314552	0.30800603049198516	-0.782014543
692	A0A1U9X7J2;N0E4C7;Q5SRQ6;P67870;N0E466;Q5SRQ3;N0E472;A0A0G2JM12	CSNK2B;CSNK2B-LY6G5B-1181;CSNK2B-LY6G5B--991	-0.329226469	0.3042389569991077	-2.612495182	-0.089187092	NA	0.7838007323103257	-0.259024033	-0.170139499	0.6553942678220798	-0.201241394	NA	0.6521604344630368	0.17614103220482222	-0.373333984	0.7456128457982999	-0.262304642	NA	0.979604026	-0.930906233	0.2955614851138041	0.023664910193754593	0.17371418489202065	0.1310612962935368	0.3069043566866615
693	B4DNU0;Q53HH3;A0A1U9X7S4;Q92759;A0A0G2JHJ2	GTF2H4	-0.281822005	0.11476487080089325	0.2721781529150121	0.6703058491074068	0.6380830862921419	-0.128469269	0.29619140004060174	-0.325420098	0.3018369211853178	0.20390687352057332	0.8581461097355609	-0.960917174	-0.265801402	-0.040397485	0.5153713693477002	-0.622780715	-1.245176484	NA	0.086928039	0.44519425529754675	0.14275710757493904	0.085599636	0.12161186067823805	-0.882090899
694	A0A1U9X839;A0A1U9X830;P18615;H9ZYJ1;B7Z6T4;A0A0A0MT02;A0A0A0MSN9;A2ABK4;A0A0G2JI50;E9PD43	NELFE;NELF-E;RDBP	-0.674543729	-0.148523804	-0.246924405	0.27263886900328227	-0.179181162	-0.355878836	0.13754252128209069	0.6562892761795546	0.46509200431243797	-0.195121769	-0.465789744	NA	0.14314356690887103	-0.011988752	0.8439439117169477	-0.036775796	-0.203922151	NA	-0.331619272	-0.062429002	0.4446859745026071	-0.305411049	0.35007761608723437	-0.095304266
695	A0A1U9X8F2;A0A1U9X8F1;Q06587;B4DVB5;B4DW57;A0A024RCR9	RING1	-0.385137894	0.14214360625535827	0.13940682590659662	0.245143278	0.7520748776061607	-0.05505526	-0.35934259	0.24774334683335067	-0.013385562	-0.567965966	-0.553699664	0.008385212	-0.240760745	0.45119170738154246	0.034212724061729045	0.030240185859820065	-0.02006438	0.14487029639100404	-0.034529154	0.31405429859298933	-0.041661602	-0.371093473	0.081547895	0.051682034057267054
696	B4E0N1;B4DM01;Q9NPK3;O76046;A0A1U9X8J2;A0A1U9X8J1;A0A1U9X8J0;A0A1U9X8I9;Q15477;A0A024RCU1;Q96BC0;A0A1U9X8J6;A0A1U9X8I7	SKIV2L;SKI2W	NA	NA	NA	NA	NA	NA	NA	NA	NA	NA	NA	NA	NA	NA	NA	NA	NA	NA	NA	NA	NA	NA	NA	NA
697	A0A1U9X8R9;P14373;A0A140T9B9;A0A140T9N6;A0A140T9V9;H0Y551	TRIM27	-0.175384978	NA	NA	-0.016005	NA	NA	0.14756559788659435	NA	NA	-0.596721167	NA	NA	0.640545547	NA	NA	NA	NA	NA	-0.175384978	-0.016005	0.14756559788659435	-0.596721167	0.640545547	NA
698	Q0EFA5;A8K9C1;A0A1U9X8Y9;A0A1U9X8X8;A0A1U9X8X5;Q2L6G8;M1SWB8;G8JLG2;D2IYL2;A0A1U9X901;A0A1U9X8Z0;A0A1U9X8X6;Q15517	S;CDSN	0.33081847569971407	-0.443074231	-1.193686295	0.4843615557230339	1.268475883	NA	-0.945574894	-0.174222677	-0.692338744	1.3879637400768416	1.0879967976305507	-1.268403994	-0.026384841	0.11068083861698944	0.863102344	-1.173175995	-0.921012433	1.304474468629704	-0.484003946	0.8277287906917836	-0.652735367	0.35382891919754733	0.2671095183506265	-0.311927915
699	A0A1U9X8Y4	A0A1U9X8Y4	-0.231611587	0.23608429057764704	0.22766246960616512	-0.720747201	-0.501422342	-0.12512068	0.6587637233369228	0.44727668157152295	0.3990092753381656	0.569029298	-0.292992865	-0.421353655	0.49543149637955325	0.27243232884648344	-9.53E-04	-0.395542277	-0.438050978	-0.177894557	0.077378391	-0.449096741	0.5016832267488704	-0.048439074	0.2556368014154045	-0.337162604
700	Q14676;A0A1U9XBC1;A0A1U9XBE3;A0A1U9XBE0;A0A1U9XBC0;A0A1U9XBB2;A0A1U9XBF2;A0A1U9XBD9;A0A1U9XBD4;A0A1U9XBC2;A0A1U9XBC3;A0A1U9XBE1;B4DYH4	MDC1	-0.787803273	-0.218994927	0.16573212200141363	0.27647251031715275	0.6992877295750176	0.29451301705663274	-0.85900527	0.013762583054886217	0.037705283501358246	-0.440068002	0.31508395763763125	-0.136566177	-0.009859595	-0.582530101	-0.607178179	0.658463489	0.9221415130954039	0.2588433195929051	-0.28035536	0.42342441898293337	-0.269179135	-0.087183407	-0.399855958	0.6131494406303534
701	A0A1W1GSK9;Q92889;A0A1W1GST9;B4DXD8	ERCC4	-0.65016077	0.4047882516328626	1.088424591362516	0.5237259020456874	0.9742423808752403	-0.277749019	-0.041386279	0.41677531625449543	0.48130935532602215	-0.166720984	0.5063879995536168	0.043748275	-0.205193052	0.27798495734344386	-0.139975012	-0.279463667	-0.941781204	-2.014957041	0.2810173577444953	0.4067397546979524	0.28556613074054005	0.1278050968877242	-0.022394369	-1.078733971
702	A0A1W2PNV4;C9JEY1;C9K057	ARPC1B	1.1220696330644468	-0.111427777	NA	-0.496572147	0.15429285364740955	NA	0.31385524213562593	0.21791248561551244	-0.962882398	0.9691031226898453	NA	NA	-0.543134371	0.775550001	NA	-0.784812924	-0.653953722	NA	0.4125869271647785	-0.263873648	-0.236438891	0.8763691216277042	0.023473814	-0.812117324
703	Q9BQD2;A0A494C0T4;B4DR42;B7ZAC1;B4DQB3;A0A1W2PNW1;B2R680;A8K4S9;H0YJH6;P42226	STAT6	-0.296318396	-0.211022582	NA	-0.078049816	NA	NA	-0.459524738	-0.438410437	NA	0.17564049102374157	NA	NA	0.5915839093579708	NA	NA	-0.038779681	0.75488125	NA	-0.311101704	-0.135481032	-0.506398803	0.11820927569244641	0.5341526940266756	0.30061956908600923
704	A0A1W2PNX8;Q9H3U1	UNC45A	0.8432635782014349	0.2998967475961653	-1.928779773	-0.279030536	NA	-0.643290515	0.4077821160767521	0.647158625	NA	0.9084494790188854	-0.991467414	NA	-0.388692199	0.2907769018935456	1.0796640285469814	-0.245731039	NA	NA	-0.235947527	-0.435234903	0.5533959927390802	-0.015583345	0.3531751993222905	-0.219805417
705	Q9Y6G0;A0A1W2PP04;Q9Y388;Q05DU0;Q0VGM7	RBMX2	-0.067979383	NA	NA	-0.077976564	NA	NA	-0.025885675	NA	NA	-0.086371324	NA	NA	0.018521727	NA	NA	0.2396912188070683	NA	NA	-0.067979383	-0.077976564	-0.025885675	-0.086371324	0.018521727	0.2396912188070683
706	Q6ZTE7;A0A1W2PPI7;B7Z5Y8;O75382;D3DQT4;D3DQT3	TRIM3	-0.171984047	NA	NA	NA	NA	NA	-0.634096642	0.5147621229763254	NA	0.1488975224168819	NA	NA	NA	-0.514762123	NA	0.6571831668230402	NA	NA	-0.183917499	NA	-0.071600711	0.13696407054005066	-0.526695575	0.645249715
707	C9J4M6;B4DH29;A0A1W2PPT5;C9J2Y9;B4DHJ3;P30876;B4DR40	POLR2B	0.9698957203841344	1.3216018676988408	0.4537693684069997	0.8664845565371643	1.4465271098280439	0.16341562367285353	0.31412035934478966	1.1467157538625192	-0.18403348	-0.128228434	-0.516420218	NA	-1.990441615	-0.258009639	-0.694003935	NA	-2.911393038	NA	1.2564840077898183	1.1668707856391796	0.7669958999998238	0.019070696261140194	-0.639423374	-2.569998015
708	A0A384MTX4;A0A1W2PPZ5;P23193;B7Z4W0;A0A1W2PRL9	TCEA1	-0.677822946	0.1452390972711813	0.2738961086877485	0.4332861894322283	-0.086458207	-0.20458131	0.1582285802769875	-0.13338476	-0.221987103	-0.192874729	0.03484161	-0.295247809	0.10902802979699379	-0.268516287	-0.433735622	0.5548663600202463	0.7320921054145962	0.073130692	-0.086229247	0.047415557623156766	-0.065714428	-0.151093643	-0.197741293	0.4533630524757218
709	A0A1W2PQ51;Q59F66;A0A1X7SBZ2;Q92841;B4DZQ7	DDX17	-0.519735635	-0.380605768	-0.460227589	-0.0526329	-1.184675358	-0.978786966	0.5810864792821713	0.4995551970315537	0.4977964672250094	0.4063155959362295	0.11014446288005385	-0.347771316	0.8194458938047028	0.30774573201826266	0.4514401942534945	0.8033862954402677	-0.01572218	-0.536758607	-0.453522997	-0.738698408	0.5261460478462439	0.056229581	0.5262106066921534	0.08363517
710	F2Z2I2;B7Z8A0;Q5W015;Q5VX20;A0A1W2PR17;Q16875;A0A1W2PNV9;O60352;B7Z7U8	PFKFB3	-0.412085253	NA	NA	NA	NA	NA	0.7935360440550242	-0.104791587	NA	-0.35404096	NA	NA	-0.02740983	0.10479158723998441	NA	NA	NA	NA	-0.316319477	NA	0.4401380051193734	-0.258275184	0.13445665515174174	NA
711	A0A1W2PR85;O15056;E7ER60;B4DLC4	SYNJ2	1.0779928732937032	-0.816854115	NA	NA	-0.484408041	NA	-0.082865186	0.025325885351336484	NA	-0.487419658	0.34575668259216713	NA	NA	0.1254538568805109	NA	NA	0.29701770225133606	NA	0.1357307525083691	-0.479246667	-0.023608277	-0.065670114	0.13061523035206934	0.3021790757228945
712	A0A1W2PS69;E9PM72;B4DSE1;A0A384NYG5;A0A1W2PS27;A0A1W2PRB8;Q9NVC6;A0A1W2PRX4;A0A1W2PNW7;A0A1W2PQ48;E9PKQ4;A0A1W2PPP8;A0A1W2PR99	MED17	0.12944181652301048	-0.054465459	-0.116435215	0.35394410705272317	NA	-0.457449836	0.071410517	0.2666925992413208	0.2968952646248376	0.27988248963855006	-1.054646265	-0.146008966	0.2599446514020445	0.8517316811595923	0.049476543	-1.066807499	-0.418408884	0.7548024538561144	-0.01094446	-0.048877705	0.2145412862117301	-0.304049088	0.3899261176252656	-0.240596151
713	Q16637;E7EQZ4;A0A1W2PRV5;I3QJX9;I6T6Y4;A0A076L8Z0;I2E4T0;I3QJX8;I2E4T1	SMN1;SMN2	-0.72680766	-0.234376336	NA	-0.813185191	NA	NA	1.3050943459824655	0.4010392176881402	NA	0.35345169605558685	NA	NA	-0.118553191	-0.166662882	NA	NA	NA	NA	-0.434618649	-0.767211842	0.899040131	0.3994250455869236	-0.096634687	NA
714	A0A220T1R9;Q86XL3	ANKLE2	-0.39829073	0.079572595	NA	NA	NA	NA	0.8269039206472406	-0.079572595	NA	0.10634252879625565	NA	NA	-0.529916317	NA	NA	-0.005039402	NA	NA	-0.116497749	NA	0.41652698184790427	0.14920384783620416	-0.487054998	0.037821917236609985
715	A0A223PQH6;P51610;A6NEM2	HCFC1	-0.012321137	0.22257507917293734	0.24628814530113535	0.3428837885653281	0.051804472	0.2734919336676853	0.063627521	0.2369284366172179	0.1926399612784769	-0.145206168	-0.201448597	-0.228595527	0.29300754240103954	0.15450017832446988	-0.192525843	0.017858287	-0.545710102	-0.769797971	0.15218069585746488	0.22272673140253293	0.1643986395704873	-0.191750097	0.084993959	-0.432549929
716	P08651;A0A286YEX4;B7Z4T6;Q6FI30	NFIC	-1.03229054	0.15187257421915248	0.20974059882280444	-0.010726479	-0.063339403	0.15814088375041446	-0.21580724	0.41758815402251936	0.18988465219900733	-0.082277302	0.2963259005880514	-0.104458423	-0.009086007	0.2706164777519567	0.024838994972989917	0.18797651421415448	-0.160033593	-0.228965764	-0.223559122	0.028025000479257555	0.13055518870303612	0.036530059	0.095456489	-0.067007614
717	O43175;A0A2C9F2M7;A0A286YF22;V9HW79;A0A286YFA2;B3KSC3;A0A286YFL2;Q9UMY2;A0A286YFM8	PHGDH;HEL-S-113;PGDH3	0.7128086916528851	0.7199002048495289	0.2249445792245336	-0.691509785	-0.377163439	NA	0.3623021390942016	0.4713567597962654	NA	0.9313291790904171	-0.645135047	-1.376764142	0.26955429942669507	0.8791869941280067	0.41260224120980743	-0.323565685	-1.569846991	NA	0.6116741308146162	-0.47521364	0.4759524216841991	-0.304400364	0.5795708171604701	-0.887583365
718	B7ZM73;A0A286YFF8;Q7Z3U7;Q6P148;B3KW06;F8VZV1	MON2	0.4007783156856041	-1.110154299	NA	NA	NA	NA	0.3845654639453519	0.4962483759676878	NA	0.2566729060068249	NA	NA	-1.140934949	0.7093077011319874	NA	NA	0.003516485	NA	-0.380706931	NA	0.4143879808820039	0.230653967	-0.241832563	-0.022502454
719	B4DJ81;E5KRK5;A0A291FIZ5;P28331	NDUFS1	0.051738388	NA	NA	NA	NA	NA	0.00403852	NA	NA	0.37722786610526204	NA	NA	NA	-0.433004775	NA	NA	NA	NA	0.051738388	NA	0.00403852	0.37722786610526204	-0.433004775	NA
720	A0A2P9DU05;O75116;E9PF63;Q14DU5;B4DRJ9	ROCK2	1.2650782979882649	0.15956826541129707	NA	-1.942916635	NA	NA	0.7214441154603969	0.3990668048344869	NA	1.5288608116510638	NA	NA	-0.624896913	0.5394025734798585	NA	-0.530159014	-1.515448307	NA	0.7468279336075976	-1.908411983	0.5947601120552599	1.5633654635588803	-0.008242518	-0.988299009
721	A0A2Q2TH77;Q08379	GOLGA2	0.9412186269982052	0.21821262147233503	NA	-0.260649905	-0.508666266	NA	0.8056496649973062	0.091595412	-0.749164365	1.0836701621126452	-0.576500255	NA	-0.269397302	1.0857489221373844	-0.57022043	-0.559624503	-0.731872383	NA	0.5906659548400142	-0.373707755	0.060310568	0.26453528406048527	0.092994061	-0.634798113
722	O60313;A0A2R8Y3X5;E5KLM1;E5KLJ9;E5KLM0;C9JMB8;A0A2R8YDM2;A0A2R8YE78;E5KLM2;E5KLK0;A0A2R8YFD1;E5KLL9;A0A2R8YGE5;A0A2R8YD53;A0A2R8Y4Q3	OPA1	0.005969139	NA	NA	-0.138659751	NA	NA	0.47445163015591196	0.11869801585669827	NA	0.22434935135968087	NA	NA	0.5601175088862056	-1.682614135	NA	0.43768824020056185	NA	NA	-0.038143109	-0.182771999	0.2524625746699794	0.18023710302335516	-0.605360561	0.39357599186423614
723	P56945;B2RBL9;A0A2R8Y5C9;A0A2R8Y8C4;D3DUK1;A0A2R8YFS8;A0A2R8Y4C2;Q6P5Z4;A0A2R8Y6M6;A0A2R8YFK2;A0A2R8Y596;B3KW85;A0A2R8Y5E4;Q8NC57;B3KWE2;Q96CD4;B3KWS6	BCAR1	0.7256392259936636	0.7523288369728632	NA	NA	NA	NA	-0.592070604	-0.078875375	NA	0.25173349176955484	NA	NA	NA	-1.058755575	NA	NA	NA	NA	0.8398617918872444	NA	-0.234595229	0.3526112521735358	-0.957877815	NA
724	B4DRH6;A0A2R8Y4F5;E9KL44;H0YFD6;P40939;B4DDZ5;A0A2R8YG21	HADHA	0.19799731258722425	-0.033529421	-0.556290889	-0.021787957	-0.260236435	-0.402659489	-0.0817647	0.062537175	-0.996757675	0.34503144304729516	-0.165604355	NA	-0.219479493	0.4193720125529534	-0.253649055	0.22977749752357432	0.069220501	1.6678235264647818	-0.135591751	-0.233212046	-0.343645819	0.084729458	-0.022902931	0.6506230893741698
725	Q9HBL0;A0A2R8Y4T1;A0A494C067;B2RU35;E9PF55;Q0VG55;E9PGF5;Q0VG54;A1L0S7;A0A087WWW7;H0Y4U1;Q59G71;B7Z6H8	TNS1	1.2267361859861003	0.437266016	NA	-0.79213556	-0.850199233	NA	0.3452521757340249	0.41876809810501636	-0.679536293	1.1742346122997191	0.3226599923160245	NA	-0.50181634	0.9944683127563827	-0.461503097	-0.453358557	-1.180836314	NA	0.8352131249738325	-0.817955373	0.031373351	0.7516593260944585	0.013594982	-0.813885411
726	B4E3T6;A0A2R8Y4W2;A0A2R8YE63;Q12929;F5H0R8	EPS8	0.8503125759344141	NA	NA	-1.470681975	NA	NA	0.3306350792318154	NA	NA	1.1357676590005032	NA	NA	-0.139369017	NA	NA	-0.706664321	NA	NA	0.8503125759344141	-1.470681975	0.3306350792318154	1.1357676590005032	-0.139369017	-0.706664321
727	P68400;Q5U5J2;B2R6D7;E7EU96;A0A2R8YD58;A0A2R8YF43;A0A2R8Y5A0;B5BUH5;Q2I0Y7;Q8NEV1;A0A2R8Y4H0;A0A2R8YFU2;A0A2R8YDP2;A0A2R8Y4D6;V9GYA2;A0A2R8YEW1	CSNK2A1;CSNK2A3	-0.216495314	-0.126123107	-0.148719917	0.12234934553375795	-0.288333002	-0.285493066	0.29949179948108784	0.014701250222470067	0.37988156744514606	-0.065692416	-0.459593308	-0.169870529	0.33626245042100517	-0.012785399	0.11028285730411501	0.7230321959627122	0.23965998537471866	-0.452555395	-0.163779446	-0.150492241	0.2313582057162327	-0.231718751	0.14458663635139196	0.17004559548633214
728	B3KT59;H0YH87;A0A2R8Y7P6;A0A2R8YDM9;F8VQP2;F8WB06;Q2M2R5;V9GY86;A0A2R8Y7E6;A0A2R8Y5A6;Q99700;F8VRK6;F8VVY6	ATXN2	0.5617709352223884	-0.339995245	NA	-0.25201502	NA	NA	0.3545690010508333	NA	NA	0.26322108193237176	NA	NA	-0.505296916	0.12445476905493799	-0.542184464	NA	NA	0.33547585758994825	0.026810640268695597	-0.336092225	0.2704917962384988	0.1791438771200373	-0.391752742	0.25139865277761375
729	B3KY47;A0A2R8Y5P9;Q8TF72;Q6ZVL3;B4E244	SHROOM3	-0.33914236	-0.05051772	NA	NA	NA	NA	0.16325055453214823	0.29048031649606476	NA	0.6711220443107979	NA	NA	NA	-0.735192836	NA	NA	NA	NA	-0.186821191	NA	0.2348742844297329	0.6791308932264243	-0.727183987	NA
730	B0YJ88;A0A2R8Y5S7;P35241;A0A2R8Y7M3;Q6PKD3;Q05CU6;B7Z2S7	RDX	-0.2944031	-0.698873512	0.1959824369952797	-0.323416711	-0.075714672	-0.834645273	-0.084840922	0.25369960619780096	-0.321206032	0.4852831809609681	0.28768934678343044	-0.216027186	-0.169718099	0.12273575342550039	-0.052520797	0.49119436587539883	0.45280017476396917	0.7819814395038229	-0.265764725	-0.411258885	-0.050782449	0.18564844723796928	-0.033167714	0.575325327
731	G3V1S1;B3KTH1;A8K359;A0A2R8Y6W8;P19447;B3KRG2;Q53HW5	ERCC3	-0.502104302	0.43839503198536384	NA	0.8043004178734194	0.46497057224313243	NA	0.1688716670955123	0.1965594311937092	0.9829479644881505	0.24012020750848553	-0.227211031	NA	-0.334425374	-0.172910666	-0.982947964	-0.376762616	-0.699803339	NA	-0.035796439	0.630693691	0.4455178836540553	0.002512785	-0.500703139	-0.542224782
732	A0A2R8Y811;P62263;E5RH77	RPS14	0.11383965831010359	0.2582801481967117	0.015888035	0.052891009	-0.413404709	0.32172873926936196	0.073892548	-0.140962731	-0.251402617	-0.527810273	0.1252698863584644	0.22838006939868208	0.2532339905312111	0.3154379119189289	0.1495080460196337	-0.32662751	0.11472231368785178	-0.362864516	0.12933594721273833	-0.01292832	-0.1061576	-0.058053439	0.23939331615659026	-0.191589904
733	A0A2R8Y880;Q7Z6E9;H3BSK8;B4DZQ0	RBBP6	0.10626109193931935	0.043719675	NA	-0.119786812	NA	NA	0.5686838083503247	0.3363939579728148	NA	-0.139330997	0.016346475463743897	NA	0.22490041913892392	0.39701240107428915	NA	-0.64072751	-0.793472509	NA	0.084972618	-0.109804578	0.46252111752146013	-0.051510027	0.3209386444664984	-0.707117775
734	A0A2R8YCS7;Q9Y3Z3;A0A2R8YD90;Q59H15	SAMHD1	-0.267678615	-0.488201173	NA	-0.419608864	-0.91716925	NA	0.04710958	1.3417082664362623	NA	0.30185273757524916	NA	NA	0.7568217501479674	1.2677793474245578	NA	-0.418496588	-1.20411719	NA	-0.403094289	-0.693543452	0.6692545282383144	0.2766983427773125	0.9871461539883244	-0.836461284
735	A0A2R8YD63;Q92547;A7E2X7;A0AV47	TOPBP1	-0.883529491	0.2898850316066515	0.23162787612401736	0.8760365562956819	-0.03922006	0.4446091718061241	-0.093343876	0.036376771	-0.029885611	-0.360045044	-1.057716532	-0.192729068	0.45710197219041016	0.082163131	0.29824664338677254	0.650463349	-0.519482787	-0.190558032	-0.120672195	0.4271418893376319	-0.028950905	-0.536830215	0.27917058220203894	-0.019859157
736	D6RHI7;D6RG18;Q59FW7;A8K6Q5;A0A2R8YEM2;P51946	CCNH	-0.515541779	0.16294975412623428	0.5792452184693665	0.2496939968221987	0.4058670414615392	-0.718441502	0.29735507865945937	0.4650339285536659	0.6857839392844067	-0.469666131	NA	NA	0.13045913969004747	0.45885665676114823	0.561306017	0.2668631036544468	-1.526737873	-1.03302659	0.12773619021425886	0.031224971	0.5349094411115951	-0.417481005	0.43572573	-0.712115328
737	A0A2R8YEY5;Q96HT3;O15160;A0A2R8YEZ4;A0A2R8Y5D3	POLR1C	-0.981046223	1.288799140543077	NA	0.16871513203989683	-0.687765827	-0.125240235	0.5667600923901551	0.5457833570138787	NA	-0.856712955	-0.530155943	NA	-0.065709105	0.9191571264748818	NA	0.8430067259375554	-1.085591287	NA	0.13597948855283964	-0.232660613	0.5383747544367624	-0.711331419	0.40882704055399616	-0.139189251
738	A0A2R8YFA9;O94851	MICAL2	-0.303224265	NA	NA	-0.022560481	-0.009065528	NA	0.270958463	-0.293000752	NA	0.28888414750189906	NA	NA	-0.065274087	0.3206104833127711	NA	-0.187327982	NA	NA	-0.28641859	9.92670769129115e-4	0.005784531	0.30568982246092846	0.14447387316589128	-0.170522307
739	A0A2R8YH03;Q5VWN6	FAM208B	-0.468113827	0.5289279283909406	NA	-0.040487465	0.020273119791490712	NA	-0.22638441	0.2826145098366987	NA	-0.526977263	0.30466911526081103	NA	-0.03384745	0.018671619	NA	-0.27120965	0.4118637722146207	NA	0.030407050718083983	-0.010107172	0.028115050068659227	-0.111154074	-0.007587915	0.070327061
740	A0A2S1ZR87;Q96SB8;A0A2S1ZR79;C9JMN1	SMC6	-0.64440167	0.12299269113738065	0.5719863945854597	0.4022636277883255	0.1582672708750017	0.2775882430494995	-0.176276585	0.1673589247492256	0.42877396774898424	-0.307243729	-0.071920934	-0.606771897	-0.085906924	-0.042050038	0.5406174092313575	-0.091385191	-0.021840918	-0.622050643	0.016859139	0.27937304723760786	0.1399521024578243	-0.32864552	0.1375534824108705	-0.245092251
741	D3DS15;D3DS14;A0A2X0SFG4;Q8TER5	FLJ10357;ARHGEF40	0.39287751462718257	NA	NA	0.8998107779848004	NA	NA	-0.26930731	NA	NA	0.5295648517050452	NA	NA	-1.552945834	NA	NA	NA	NA	NA	0.39287751462718257	0.8998107779848004	-0.26930731	0.5295648517050452	-1.552945834	NA
742	A0A2X0SSK2;Q96N67;A0A1B0GWE0;B3KRG0;B4DSH0	DOCK7	1.1787326683352397	0.4966896887244953	0.1371740507030392	-0.318973287	-0.845772995	NA	0.5276862795063715	0.3687421218440923	NA	1.1196743778783393	0.15529859964350679	-0.999021074	-0.568434634	0.9390786245681001	0.7529173988265143	-0.994718778	-1.053365767	-0.895707275	0.6116520770560274	-0.574919867	0.45566747514366746	0.099437242	0.3819737377623381	-0.973810666
743	A0A2Z2E9D2;Q6ZRQ5;E2QRD4	MMS22L	-0.888879786	0.92665614	NA	0.3768871822408684	-0.474369192	NA	-0.196959727	-0.67872341	NA	-0.095125201	0.3703256103270542	NA	-0.026108739	-0.143889148	NA	0.8301862709556033	NA	NA	-0.050294012	-0.117923194	-0.507023758	0.068418015	-0.154181133	0.7610040817093022
744	A0A2Z6ATB6;Q16643;D6R9W4;B3KSQ7	DBN1	1.1434120400949757	0.48804646769482785	-1.640441937	-0.30483338	-0.420525292	-0.207367345	0.2061450399079411	0.083303526	0.18060282751136011	1.4413891015665916	-0.156784392	-0.321603142	-0.397929806	0.49879814280992507	0.5050969155157352	-1.057158161	-0.499250171	0.4590995651030158	-0.002994476	-0.310908672	0.15668379767855453	0.32100052253815614	0.2019884175327215	-0.365769589
745	B4DVR0;D3DQT1;A0A348GSH8;D3DQT0;A8K319;Q8IYM9;C9JWC5;B4DQA9;C9JIU5;B4DQS5	TRIM22	-0.01938435	0.33006202843866445	1.074568719409303	0.33534895549867383	0.25853429390422306	NA	0.3481709380341067	0.6871851397803777	0.5193392488876136	0.34781634610973833	-0.510977751	-0.969791149	-0.02401122	0.29614583631672875	-0.081812956	-1.134556279	-1.207565156	-0.249072645	0.445252043	0.2804448677735912	0.5017350186395088	-0.394147608	0.046943796	-0.880228117
746	B8ZZU8;A0A384MDL3;Q15370;I3L0M9	TCEB2	-0.043548736	0.48776595976837306	NA	0.090296991	NA	NA	0.5549156685861202	0.26348131141817915	NA	0.013133766579810068	-1.674964566	NA	0.30867238885465786	0.5923153412538327	NA	-0.607536473	0.015468347	NA	0.21458386256653197	0.082772242	0.40167374074141576	-0.838440149	0.44296911579351206	-0.303558812
747	O95551;A0A384MDM5;X6R5A3	TDP2	-0.339746476	0.21733271870692633	NA	0.17390452520812394	-0.434496425	NA	0.9630219733469777	0.5469628959476497	NA	-0.507642084	NA	NA	0.4651671620280887	0.13345143531337847	NA	-1.217955725	NA	NA	0.082592939	0.013503867449972595	0.8987922520819387	-0.363842266	0.4431091161053585	-1.074155908
748	A0A384MDP3;P12110	COL6A2	2.0865085494167386	0.23515690993794552	-0.006516052	-1.865379031	-0.822230989	-0.008984401	0.6626855548933451	-0.344415244	-0.270523851	2.1674369632294694	0.4126962313979509	0.093504751	-1.65119591	1.1190901628001881	0.4316438011947451	-1.352191458	-0.225924951	-0.661361037	0.7717164689782291	-0.898864807	0.015915487	0.8912126485989273	-0.033487315	-0.746492482
749	A0A3B3IS52;C9J8D4;A0A3B3IRK6;Q58F09;A0A384MDR6;Q13724;C9JDQ1;A0A3B3ITC1	MOGS;GCS1	0.22432235553748606	0.41775827736074456	NA	-0.120833979	-0.801932929	NA	-0.548600472	0.044399156	NA	0.31536210299182216	0.27713146828262103	NA	0.2977028278004137	-0.023345064	NA	NA	-0.081963745	NA	0.32787062852229465	-0.454553142	-0.245270346	0.3030770977104024	0.1440091939243296	-0.075133433
750	A0A384MDT2;P55795;B4DFK9;B4DP00	HNRNPH2	-0.086449417	-0.154210689	NA	-1.145077519	-2.231096194	NA	0.7048172776139958	1.6032667277560213	NA	-0.181531757	-0.018971026	NA	0.5757362332597632	0.9782495021244126	NA	-0.963168672	0.9184355329815979	NA	-0.120330053	-1.688086856	1.1540420026850071	-0.100251391	0.7769928676920864	-0.022366569
751	A8K8J9;A0A384MDU9;V9HW58;Q53H88;Q13561;H0YI98;B3KTX4;F8W1I6;F8VW18	DCTN2;HEL-S-77	1.153274958797068	0.29182164949584366	-0.515239917	0.4337734239600865	NA	NA	0.6319907092697751	0.9959029148658091	-0.316222439	1.489513950287897	-3.34203183	NA	-0.58105491	1.4524173151607789	-0.249440228	-1.453448363	0.008742766	NA	0.35334472437536996	0.4771659178706498	0.48061622218885375	-0.882866446	0.2506998860543033	-0.678960305
752	B5BU32;A0A384MDV9;P04183;B5BUF9;K7ERV3;A0A024R8N6;K7ES52;K7ERJ1	TK1	0.4277351856435506	0.1678089775906002	0.6634779452349042	0.21212335998627913	0.3709748627589847	NA	-0.048730158	0.10258454114892704	-0.309338307	0.068916114	-0.40050507	-0.28675056	-0.057159628	0.2503779496301501	0.5591846708360346	-0.319100647	-0.225560824	-1.176038412	0.4034768633023164	0.2753519385185967	-0.101358481	-0.222310345	0.234603825	-0.589763801
753	P35221;B4E2G8;A0A384MDY0;B4DU00;B4DKT9;G3XAM7;B3KSR8	CTNNA1	0.8196273323662805	-0.105799972	0.2648808013526644	-1.016897622	-0.863116067	-1.354098711	0.2703791811297609	-0.01180555	0.18253972852920058	1.6438181090600956	0.6337115851115857	0.6146456275698466	-0.667132005	0.20894917244375122	0.081979125	0.10967486447089014	-0.103122266	-0.708233333	0.3262360539893643	-1.078037467	0.14703778643045787	0.9640584405805103	-0.125401236	-0.233893578
754	A8K1E1;A0A384MDZ1;P20585	MSH3	-0.661781534	0.9342788458659649	-0.254854686	-0.303884939	0.1233321432105654	0.3207257401293462	-0.283519912	0.5414032947108528	0.00494572	-0.385801278	-0.990763665	0.053408312	0.3224012788436036	0.4106016412836643	-0.18411427	0.12419905375909228	0.29455209006304134	-0.065127838	0.005880875	0.046724315	0.087609701	-0.44105221	0.1829628834689181	0.1178744354100782
755	A0A384ME16;Q6ICN0;B3KR50;B0LPF3;P62993;J3KT38;J3QRL5	GRB2	-0.049723093	0.33642754920079687	NA	-0.564909516	0.062452326	NA	0.2542875206807075	0.3705375100860204	NA	0.050827955	0.312975661	NA	0.22591905029129872	0.3424709596647493	0.39231049769643717	0.082209987	-1.423013212	-0.392773196	0.12188345288461837	-0.27269737	0.29094374000412854	0.16043303255339375	0.2987647271715954	-0.599327582
756	A0A384ME17;P49411	TUFM	0.696554137	-1.091061433	NA	0.16993433261836752	0.23574031104410045	NA	-0.33890067	-0.15988203	NA	0.3003769781207842	0.35834829919420513	NA	-0.525087382	0.6753704013577393	NA	NA	0.8759452606816895	-1.197338205	-0.197253648	0.20283732183123399	-0.24939135	0.3293626386574932	0.07514151	-0.160696472
757	A0A384ME24;O00422;H7BZW6;U3KPY7	SAP18	0.22090009195021296	-0.442684659	-0.176155824	0.281669429	-0.497697137	-0.142357327	0.5580670237664933	0.24807817513302843	0.072516101	0.496533298	-0.749476906	-1.111205792	0.7042434722860942	0.2794557811192739	0.13983520997030485	0.36149202896092186	-0.176049575	-0.067163391	-0.132646797	-0.119461678	0.29288709991099293	-0.454716466	0.374511488	0.039426354
758	Q53H34;A0A384ME37;P40429;Q9BSQ6;Q5QTS3;M0QYS1;Q8J015;Q0VGL3	RPL13A;RPL13a	0.26392179284681605	0.075853271	0.030708032342814492	0.6639507266962024	0.71469687	0.46391098076600384	-0.115843158	-0.325222663	-0.263079705	-0.458946859	-0.395788775	-0.039569394	0.24082426736115883	-0.356459205	-0.087586852	-0.240827323	-0.107019439	-0.063522569	0.12349436523749689	0.6141861926375615	-0.234715175	-0.298101676	-0.067740596	-0.13712311
759	E5RHW4;A0A384ME54;O94905	ERLIN2	0.088780615	0.46454408062675423	NA	-0.051147115	0.5578292057667223	NA	0.15627154945454225	0.39068030700308815	NA	0.18421105209362978	NA	NA	-0.250862872	0.5662056199661233	NA	-0.434539706	-1.671972736	NA	0.2613114268176868	0.23799012455036744	0.25812500722101295	0.168860131	0.14232045279060482	-1.068607142
760	A0A384MEE7;Q9BS26	ERP44	0.5677099478033021	NA	NA	NA	NA	NA	-0.32511219	-0.179693926	NA	-0.369240333	NA	NA	NA	0.30633650064487056	NA	NA	NA	NA	0.5046091834106218	NA	-0.315503822	-0.432341098	0.24323573625219025	NA
761	A0A384MEG1;Q16658;B3KTA3	FSCN1	0.4722877513190496	-0.117785123	-0.333214062	-0.354007877	-0.167718253	-0.474552638	-0.084798121	-0.121554987	0.4013959235971246	0.5437770290317321	0.2104034207347684	-0.5541944	-0.049685484	0.107783322	0.5130611520306072	-0.109241078	0.10449009036556108	0.013553335	0.007096189	-0.332092923	0.065014272	0.066662017	0.19038633001675945	0.002934116
762	P31943;G8JLB6;A0A384MEJ3;E9PCY7;D6RBM0;D6RIU0;D6RFM3;D6R9T0;D6RIH9;D6RJ04;D6RDU3;D6RIT2;D6RAM1;E7EQJ0	HNRNPH1	-0.234124674	-0.032272028	-0.191384676	-0.306645057	-1.011090861	-0.958713496	0.16903921639805558	0.8807269463055407	0.6051152900929482	0.039500643	-0.071427672	-0.501294245	0.49497227587993947	0.5972167477653307	0.5979973685425193	0.08598307	0.14944215761723986	-0.313041006	-0.152593793	-0.758816471	0.5516271509321815	-0.177740424	0.5633954640625974	-0.025871926
763	A0A384MQX1;P02545;W8QEH3;Q5I6Y5;Q3BDU5;Q8N519;Q5TCI8	LMNA	0.3182199994226015	-0.016256913	0.42121381091577537	0.7660341004674642	0.14332320901419995	-0.129847412	0.24795276586894943	-0.422990072	-0.306411429	0.45615452074655227	0.2851876363114141	-0.058420209	0.6128951191399648	-0.912740482	-0.49812865	0.22615794978041245	-0.282119651	-0.850224292	0.24105896578738273	0.2598366324882698	-0.160482912	0.2276406492556815	-0.265991338	-0.302061998
764	Q5JPE4;A0A384MR19;F8VXU5;Q9UBQ0	DKFZp667O202;VPS29	0.3906374724108393	-0.133669647	0.40818400040300146	-0.252237919	-0.316496365	NA	0.24656492955091688	0.10387925067710278	-0.571156939	0.3849507137466282	-0.366983676	-0.158997855	0.087962318	0.43573747643424504	0.1625439344537963	-0.159050062	-0.261867633	NA	0.2492076081547779	-0.25687681	-0.046080587	-0.01951994	0.256238242	-0.182968514
765	A0A384MR27;P09382	LGALS1	-0.011109768	0.083864451	0.10522343160957177	-0.167226633	-0.314230371	-0.129173116	-0.37292888	0.1926046915322509	0.1474990483617171	0.15501146165476098	-0.161224945	0.2439719624552982	0.010444213178640119	0.037257365005853485	0.032976657	0.029472610264577946	0.2929612363504642	-0.175393415	0.059326038	-0.203543374	-0.010941713	0.079252826	0.026892745194322432	0.049013477
766	A0A384MR33;Q14683;G8JLG1;A8K7A6;Q6P2R1;Q6MZR8;B7Z709	SMC1A;DKFZp686L19178	-0.472834013	0.03994333	0.19061049571203928	0.5602922525282191	0.47600563582969596	-0.018776273	-0.548220843	-0.192643325	-0.071571828	-0.342530813	0.3236995318751612	-0.386744483	0.12290157078236628	-0.298104729	-0.198198287	0.4538637546295956	0.3021150671542321	0.060192956099460654	-0.080760062	0.33917387168170166	-0.270811999	-0.135191921	-0.124467148	0.2720572592944265
767	B2R7T8;A0A384MR50;B1AK87;B1AK88;B4DWA6;P47756;Q7L4N0;B1AK85	CAPZB	0.46796257067152564	0.075258636	0.44674412131561597	-0.53845438	0.027413582451502518	-1.864370492	0.1006711650101327	0.1290977416767683	0.47925699069492705	0.5835412012257264	0.027573442	-0.808045297	-0.237658887	0.2870041908246744	1.2538840465980163	-0.057656772	-0.168159052	-0.204062809	0.3299884428123789	-0.791803763	0.23634196579394268	-0.065643551	0.4344097836154412	-0.143292878
768	I3L0N3;B7Z5J7;A0A384MTI6;P46459;B7Z9U2;B4DH19;B4DGR3;B4DSK5	NSF	1.0423578143171448	-0.212995227	NA	-0.469771491	-0.661395339	NA	0.7949204999329093	-0.130946545	NA	0.7950651038779073	NA	NA	-0.483556843	0.34735908200035953	NA	-1.021037054	NA	NA	0.43351228957272253	-0.546752419	0.3508179732909215	0.8138961	-0.049267885	-1.002206058
769	A0A384MTL2;P37802;X6RJP6	TAGLN2	0.5105140763457988	0.15414468945826032	0.20415692185729026	-0.272677123	-0.754278673	-0.6419823	0.1667843604167237	0.029429793687032454	-0.154811679	0.8133555346011604	-0.010342544	0.2739660693866562	-0.113745431	0.22065767906371184	-0.34017647	-0.178250264	-0.059446844	0.15270220329516465	0.2896052292204488	-0.556312699	0.013800825109464765	0.35899302015600365	-0.077754741	-0.028331635
770	P23526;A0A384MTQ3;Q1RMG2	AHCY	0.41030777724831013	-0.147609519	7.066391012615712e-5	-0.123339596	-0.18756521	0.3993532042960564	0.2536222314422065	-0.164392931	0.12028398197751712	0.3418801175001119	0.0644454	-0.083006306	-0.044966268	0.1290377429594932	-0.218571021	0.15342468897799527	0.16407181789885886	-1.067046776	0.087589641	0.029482799707311488	0.069837761	0.10777307056198517	-0.044833182	-0.24985009
771	B2R7G4;A0A384MTQ8;P32780;B4DSG6	GTF2H1	-0.252769597	0.5191275977767605	0.034439654117712874	0.39305688637447084	0.4743488439700633	0.06058893	-0.190954967	-0.433642519	0.059312872163950515	-0.250969589	1.2239096141335635	-1.275992274	0.10030972392193026	-0.415059314	-0.07494512	-0.271096037	-0.423837065	0.7241723599520888	0.10026588511545301	0.3093315533017521	-0.188428205	-0.101017416	-0.129898237	0.009746419
772	Q53HC2;A0A384MTR2;P30048	PRDX3	0.5560171746166814	-0.383563094	-0.621499168	0.11102205301900686	-0.026874185	-0.127546943	-0.182337724	NA	0.990369547	0.039581257	-0.191509247	-0.276090148	-0.89806772	-0.518533777	-0.924932016	0.7180886258592583	NA	1.7358753636144488	-0.240292691	-0.105077353	0.31340491673090043	-0.233283707	-0.871122166	1.1363709999446339
773	B5BUB1;A0A384MTR5;Q9Y265;E7ETR0;B3KRS7	RUVBL1	-0.098477279	-0.003998674	0.38588775878415166	-0.091026632	0.33771107880399037	-0.278150017	-0.086006433	-0.133016026	8.904495847707399e-4	0.081559583	0.002215983	-0.146981118	0.10476356843129649	-0.328079193	-0.010191376	0.3987838378058407	0.013878121	-0.149763632	0.094470602	-0.010488524	-0.07271067	-0.021068517	-0.077835667	0.087632776
774	A0A384MTS1;Q96BP3;F5H7P7;B4DT22;B4DP34;D6R9Q1	PPWD1	-0.026942574	-0.04462181	0.7301857129229286	-0.024057167	0.061534865834699026	-1.344858376	0.2519028484890465	0.5419353141753295	1.0510447240126721	-0.010643979	-1.166081158	-0.858340969	0.19113558198670183	0.5296582183558818	0.8193446177252359	-0.916276888	0.6884878022247621	-0.473406764	0.21954044310078938	-0.435793559	0.6149609622256826	-0.678355369	0.5133794726892722	-0.23373195
775	Q14019;A0A384MTY2;H3BT58	COTL1	0.3910647228423123	0.3584183190136688	0.3623413055630192	-0.439525207	0.021053877451090743	-0.583708226	0.28209078370931473	0.5035186731834246	-0.14287155	0.5347309945214065	-0.377451196	-0.224302561	-0.084705513	0.095347793	0.18441203150289603	-0.191907392	-1.029103865	0.34059700721642167	0.37060811580633246	-0.334059852	0.214245969	-0.022340921	0.065018104	-0.293471416
776	Q86VG2;A0A384N5Z8;P23246;Q9BSV4;Q6PIX2	SFPQ	0.088205115	-0.602125191	-0.536297327	0.20128714906145886	-1.469190182	-1.974267879	0.8506598609067386	0.5118977554824734	0.4271290105451323	0.6481012616104582	-0.013181031	-0.395058403	1.046293657663949	0.317505604	0.4861091589960618	0.48018288048049457	0.38460355085875464	-0.451854992	-0.350072467	-1.080723637	0.5965622089781157	0.079953943	0.6166361403189022	0.13764381295531303
777	A0A384N605;U3KQ56;Q9UBQ7;Q5M7Z5	GRHPR	0.4488786288152981	0.079321795	-0.054060939	-0.189087772	0.5190187837899768	NA	-0.032206739	-0.24923187	-0.487888753	-0.04702234	NA	-0.595589461	-0.257075591	0.16585439682344671	0.7218090985037499	0.8298479818278376	-0.852567218	NA	0.16736316230453568	0.17428217308243238	-0.247125787	-0.311989233	0.21951263534571466	-0.002042951
778	Q15366;A0A384N6B9;F8VZX2;H3BRU6;B4DRD7	PCBP2	0.29127364724684607	0.4238155298633694	0.159144104	0.11374150296971487	-0.176156716	-0.285322145	0.27185084463321574	0.053252916518422684	-0.063264234	0.38155537476737783	0.011625979	-0.091879592	0.0652167	-0.099317626	0.3119722799375718	0.089589568	-0.834564271	-0.622533863	0.29141109363422585	-0.115912453	0.087279842	0.10043392030795718	0.092623785	-0.455836189
779	H0Y4R1;A0A384N6C2;P12268;B7Z1G4;Q6QE17;E7ETK5	IMPDH2	0.1483091310078468	-0.01917263	NA	0.037520155	0.035529318	NA	0.4285396030006961	0.4224864452553484	NA	0.6319291520842685	-0.542459613	NA	-1.239468722	0.40261013153357483	NA	0.2681935498675415	-0.574016522	NA	0.064568251	0.036524737	0.4255130241280223	0.04473477	-0.418429295	-0.152911486
780	Q6NTA2;A0A384N6C7;P14866;B2R959;M0QXS5;A0A3B3ITJ4	HNRNPL	0.057212291	0.06873954	-0.050746905	-0.210442953	-0.418508721	-0.704891862	-0.021568473	0.4030715592266699	0.18803789948340935	0.15317244327126062	0.19009977625938868	-0.113822428	0.5000215489088361	0.17066342169421236	0.048571876527381555	0.2922881474619025	-0.233761581	-0.318135581	0.025068308591794597	-0.444614512	0.18984699533449248	0.076483264	0.239752282	-0.086536338
781	H7C3G9;A0A384N6G7;Q9UJ70;H7C1L7;C9JEV6	NAGK	0.097027961	-0.228686003	0.067735164	NA	NA	NA	0.35062546139450246	0.605668737	0.45866536529795393	-0.377370398	-0.33667304	NA	0.061068358880658286	1.0492731657356604	-0.081594378	NA	-1.190075479	-0.475664915	0.058018502	NA	0.5509793156973327	-0.277695591	0.42224184334304954	-0.753544069
782	A0A384N6H1;P13639;B4DPU3;Q8TA90	EEF2	0.7826606116798369	0.2775871012311346	0.002024588	-0.523598908	-0.263108773	-1.71020661	0.14399638846560425	0.17361822834391236	0.24162439100821304	0.740079356	0.064857443	-0.158470422	-0.051323227	0.3435892666832886	0.5368953757057678	-0.415347321	-0.684891477	0.5000139885163216	0.35409076687141705	-0.832304764	0.18641300260591087	0.21548879216314676	0.27638713848302776	-0.200074937
783	A0A384NKW7;P55060;B4DM31;B4DUC5;B4DPS6	CSE1L	-0.128375906	0.18440688581576747	0.5905394404368051	-0.233536032	-0.50369573	-0.403751346	0.2394127777202785	0.30457032238190135	0.553551463	0.097323709	-0.299266929	-0.403603317	0.3861994811703194	0.34215979995473084	0.32166356407044927	-0.09511471	-0.195793167	-0.756690306	0.21552347344316308	-0.380327703	0.36584485420797497	-0.201848846	0.3500076150651675	-0.349199394
784	P11413;A0A384NL00;A8K8D9;B4DYA7;Q2VF42;Q2Q9H2;Q2Q9B7;E7EUI8;A0A4P8W0G4;E7EM57;Q0PHS1;E9PD92	G6PD	0.7722252233054011	-1.548044776	NA	NA	NA	NA	0.5610410604647135	0.9162303564891698	NA	0.8098684396073871	NA	NA	-1.853566488	0.8688849817907729	NA	NA	-0.526638798	NA	-0.41623274	NA	0.7103127442827621	0.7815454754132082	-0.520663717	-0.554961762
785	B3KM97;A0A384NL45;Q9NZ01;B3KSQ1;M0R2N5;M0R3C3	TECR	0.5532287633629962	-0.022120016	0.25632044185856917	-0.603675485	0.12952479429379168	0.5508967605996342	-0.214507745	-0.060767407	-0.3273251	0.2731410701854497	0.088625937	-0.584184346	0.066208287	-0.018158216	-0.241739756	-0.242176881	0.3936729287545211	0.003035968	0.26247639625836144	0.025582023385955586	-0.200866751	-0.074139113	-0.064563228	0.051510672
786	A0A384NL53;P16152	CBR1	0.9045986867361969	0.18465801862673573	1.0828466804402563	-1.062224464	-0.616959782	NA	0.9282179713085598	-0.002086774	NA	0.7698707787226174	-0.583282023	-0.184433397	0.4282760424628098	0.7355087935896206	-1.363950887	-1.338128018	0.11708837157834055	NA	0.7788703701147289	-0.784756215	0.5179015068960506	0.055554361331689284	-0.011886109	-0.555683915
787	A0A384NL58;P22626;A0A087WUI2;I6L957;A0A024RA28	HNRNPA2B1;HNRPA2B1	0.280846399	-0.477681209	-0.177126574	0.2624845277761622	-0.196439624	-0.103383191	0.12762681223323807	-0.470526437	-0.414874544	0.7238822252837452	-0.069897557	-0.339663545	0.406914643	-0.339672624	-0.339821344	1.1259697492242857	-0.032528589	0.03389088	-0.124653795	-0.012446096	-0.252591389	0.1047737077545014	-0.090859775	0.37577734678564084
788	A0A384NL63;P51991;B4DDB6;B4E3E6	HNRNPA3;HNRPA3	-0.116278841	-0.224796088	0.018265120274270623	-0.368752064	-0.265053537	-0.588142861	-0.053419968	0.3280819749018612	0.6397873191983593	-0.022934263	0.17260338770200623	-0.272976376	0.18691612551846232	0.186828254	0.9446945750900181	-0.008756435	0.4326527570172975	-0.988719079	-0.10760327	-0.407316154	0.30481644207144537	-0.041102417	0.43947965140554285	-0.188274252
789	A0A384NL74;P42696;A2A2V2	RBM34	0.068507857	1.4287142072470038	-0.459711637	-0.432905553	-1.331924658	NA	0.7002477660839667	1.0731888010836206	0.326769912	-0.384402553	-0.987312921	NA	0.5823372674945777	0.9672433056882358	0.5770042577057275	-0.636269901	-0.543576209	-0.947909942	0.4329630781617435	-0.795288837	0.7871950953795168	-0.598731468	0.7959878793509458	-0.622125748
790	Q03252;A0A384NPH0;A0A0A7M1X5	LMNB2	0.40708105971949676	0.11436429142288819	0.573312389	0.779560016	0.10737062722865179	-0.398728167	0.31773787261155484	-0.302066578	-0.080596413	0.4254137664963571	0.1820318435038826	-0.410496573	0.5156059157983595	-0.58017071	-0.059810758	-0.006877007	-0.157372361	-1.426359215	0.364919247	0.16273415874109043	-0.021641706	0.065649679	-0.041458517	-0.530202861
791	A0A384NPU5;Q15084	PDIA6	0.3397934227103706	0.3893534138575786	0.12706681150885457	-0.088041996	-0.673045531	-1.056581235	0.2570579447915223	0.43205838697442667	-0.823785733	0.5444806169001432	-0.247013068	-0.039825199	-0.021794573	0.631058309	0.43802672642970575	-0.651052103	-0.297983652	0.7402274576125248	0.2854045493589336	-0.605889587	-0.044889801	0.085880784	0.34909682078580145	-0.069602766
792	A0A384NPW1;P51858;B2RDE8;A8K8G0;B7Z958;B7Z525	HDGF	-0.23744675	0.042988866	-0.077736076	0.3432849219435785	0.6399204938028771	0.3582039764932962	-0.940336886	-0.539495706	-0.242882156	-0.359334129	0.6727884709458466	0.21111361123057762	-0.131326926	-0.53042797	-0.688102233	0.7188677516359596	0.5465957213650673	0.21332501746317714	-0.09073132	0.44713646407991725	-0.574238249	0.17485598425380638	-0.449952376	0.49292949682140136
793	Q14498;A0A384NQ03;B4DRA0;G3XAC6;B4E1M7;Q68DD9;B3KWX7;B4DLM0;B7Z4L7;E1P5S2;Q6N037;Q7Z3L0;Q6MZY7;A0A0U1RQH7;H0Y4X3	RBM39;DKFZp781C0423;RNPC2;DKFZp686A11192;DKFZp781I1140;DKFZp686C17209	-0.161787766	-0.086739738	-0.124340499	-0.033078779	-0.582526184	-0.901423054	0.5848545982919582	0.6696337205386774	0.42250422146015765	0.3149853933523703	-0.244059735	-1.301016404	0.12820300937897916	0.3333520776762948	0.4639321022366782	0.20760758244194985	0.017827627	0.292071827	-0.124289334	-0.505676006	0.5589975134302635	-0.410030248	0.3084957297639831	0.17250234534845088
794	R4GMT0;B4DM97;A0A384NQ21;P61163;B4DMT4;B4DXP9;A0A1B0GVS3	ACTR1A	1.1271465938897742	NA	NA	NA	NA	NA	0.3999700459628635	-0.645549169	NA	0.6980252303724459	NA	NA	-0.312664288	-0.334251622	NA	-0.932676792	NA	NA	1.037897090643488	NA	-0.212039065	0.6087757271261597	-0.412707458	-1.021926295
795	Q6IBG1;A0A384NY64;P24844;Q71U02	MYL9	0.7817817242725874	-0.450447003	-0.161097427	-1.763150475	-0.410668689	-0.482883213	0.34836667674801614	-0.00103025	0.2096470267370798	0.6329046689731657	0.8985600357031801	-0.112110138	0.45870669604378833	-0.992386623	-0.394908672	0.3024427598017907	0.6810390788815511	0.45523382349030395	0.056745764	-0.885567459	0.18566115107203712	0.4731181889852686	-0.309529533	0.47957188739121426
796	B2R761;A0A384NY87;P22307;B4E0J3;H0YF61	SCP2	0.062647254	NA	0.4104292040356389	-0.914233364	0.5833028486823763	NA	0.10384128758502471	-0.190804004	-0.46404859	0.7698867344165572	NA	NA	-0.789735377	-0.053162228	NA	0.4818762345252507	NA	NA	0.11691877881777402	-0.285084708	-0.303289886	0.6502672840483723	-0.541068253	0.36225678415706575
797	Q5JP53;P07437;Q5SU16;A0A384NYT8;B4DY90;B7ZAF0;Q6LC01;Q5ST81;B7ZAK1;Q9BUU9;B4DQN9;B4E052;B4DMU8;B4DXZ5;Q96B85;B4DMJ5	TUBB	0.8438471579272386	0.2473688753732917	0.1519545951544173	-0.7092936	-0.356211083	-0.391461453	0.080906177	0.40956774232240506	0.47300699348211966	0.943909083	-0.144137746	-0.08207158	-0.194035922	0.5484447607024954	0.34495496408590554	-0.476135201	-0.619408084	-1.07120568	0.41439020948498156	-0.485655378	0.3211603041264436	0.2392332521846734	0.2331212675820249	-0.722249655
798	B7Z4V2;V9HW84;A0A384P5G6;P38646;Q8N1C8;B7Z1V7;B7Z4T3	HEL-S-124m;HSPA9	-0.394428474	-0.124428053	-0.150740535	0.4185838787167613	-0.09080884	-0.02599502	-0.348576408	-0.227241927	0.7443735331923417	0.2913534348982296	0.19787185763373663	-0.217452097	0.006305504	-0.347781403	-0.389101668	-0.148134689	0.4025938557093664	0.4036070499340359	-0.223199021	0.10059333953188337	0.056185065897927385	0.090591065	-0.243525856	0.21935540569286013
799	B4DY28;A0A384P5K2;P21291;Q9BTA4;B3KVC9;Q6ZMS3;B4E2T4;E9PND2;E9PS42;Q6AI18;Q59EQ5;E9PP21	CSRP1;DKFZp686M148	0.5075719550022859	-0.689527678	-0.144592333	0.12371680186386746	-0.527276385	0.3974685391250783	-0.126033838	0.48156072777049375	-0.221069912	0.16951224261301118	-0.367231561	0.21984171258648957	0.059287409027153924	1.0563704790824235	0.1450104777971914	-0.545539212	-0.107355808	-0.431713619	-0.108849352	-0.002030348	0.044818993	0.007374131	0.4202227886355886	-0.361536213
800	D6RGI3;Q9NVA2;D6RER5;A0A384P5S0;D6RDU5;Q96KC0	SEPT11	1.0768326418941991	0.11886341983585157	-0.567837842	-0.225226175	-0.912932468	-1.244114669	0.4368977852175808	0.48121431264742454	0.10245335966264733	0.7778558532118521	-0.164153045	0.7019789329807558	-0.481069575	0.6369142335874567	0.38024220983932383	-0.32565993	-0.694253263	-0.098005781	0.2092860732568526	-0.794091104	0.3401884858425509	0.43856058045579976	0.1786956226562424	-0.372639658
801	B7Z766;B3KXH0;A0A384P5T6;A0A494C039;Q9Y4L1;B7Z602;A0A087X054;B7Z2N4;E9PJ21;Q05D91;A0A087WWI4;Q6IN67;K7EQK2	HYOU1	0.30926546972131425	0.8083867925849167	-0.566298116	-0.082078372	0.072867632	NA	-0.119465735	0.38158541743401236	NA	NA	0.10685594870587865	NA	0.44420913549590824	-0.679782667	-0.675545506	NA	NA	NA	0.16110695750326037	-0.027283128	0.10838208337878344	0.084178191	-0.326384104	NA
802	H0YN26;Q6PKH8;Q08AJ6;A0A384P5U2;P39687;Q3KPI8;Q1AHP8;O43423	ANP32A;ANP32C	-0.658924119	0.05408074	0.067641159	-0.646341531	0.4782012247868529	NA	0.037137883765183226	0.08855065	-0.363100351	-0.37289127	0.089423971	-0.769222982	0.12801897926900382	0.089771383	-0.079243669	0.8776017899777487	0.36486885441925515	0.6144272879251661	-0.174396842	-0.079399589	-0.074466709	-0.346226196	0.050852795085367386	0.6236365415120703
803	P51587;A0A386IN23;A0A4P8DKU7;A0A386IPJ4;A0A386IP96;A0A386IPV8;A0A386INM2;A0A386IPY1;A0A386IN22;A0A386IQ54;A1YBP1;A0A386IPV5;A0A386IPI4;A0A4P8DL22;A0A386IP91	BRCA2	0.3221543793672022	NA	NA	0.26562476124578244	NA	NA	-0.057597533	NA	NA	0.4576984864764453	NA	NA	-0.987880094	NA	NA	NA	NA	NA	0.3221543793672022	0.26562476124578244	-0.057597533	0.4576984864764453	-0.987880094	NA
804	A0A3B3IRI2;P17812;B4E1E0;A0A3B3IRQ8;A0A3B3ITF6;B4DMB5;A0A3B3ITB8	CTPS1	0.4283011997604955	-2.035184412	NA	NA	NA	NA	0.9568227628770458	0.5063053	NA	-0.299786641	NA	NA	NA	0.4435417905060288	NA	NA	NA	NA	-0.821411	NA	0.7135946377871811	-0.317756035	0.42557239679944475	NA
805	A0A3B3IRP5;Q6P1J9;A0A1B0GUB2;B4DV47;A0A2R8YHB3;A0A2R8Y640	CDC73	0.2112635599159507	0.053747993	0.2315626986005986	0.4203006238417241	0.20676705874184814	-0.185190897	0.4503109405788752	-0.083534596	-0.198293864	0.12114288583176558	-1.000077012	0.024488091	0.10329253858872597	-0.06437816	0.5962520155683804	-0.024070238	0.3340499911006181	-1.197633631	0.16552475055346064	0.14729226198964776	0.056160827	-0.284815345	0.2117221314871693	-0.295884626
806	C9J3L8;C9J5W0;B2R6N9;A0A3B3IRT8;E9PAL7;C9IZQ1;P43307	SSR1	0.044565484	0.6777745469389086	0.063052818	-0.218422729	0.9605940280452897	-0.133826852	-0.34449412	-0.642733903	-0.597228514	-0.03657687	NA	0.15592448273963724	0.030715081231507957	-0.282748945	0.18879497087775834	-0.481185058	0.43469326497376337	0.18110231376925318	0.2584824047814997	0.19946627111713072	-0.531467391	0.056358595	-0.024394843	0.041554962183836114
807	Q9UGL1;A0A3B3IS40;A0A3B3IT25;A0A3B3ITE7;A0A3B3ITJ7;A0A3B3ISE6;A0A3B3ITA8;Q9UFD3;B3KV94;Q9UIW7;B3KMS8;Q9UFC7;Q9NSZ7	KDM5B;DKFZp434N0335;DKFZp434I0617;DKFZp434D0815;DKFZp434I2412	0.036796127	-0.674642974	NA	0.7417392439702143	NA	NA	0.15753931972621116	-0.259759375	NA	-0.702418628	NA	NA	0.8476120836636312	0.9321660784378074	NA	-1.079031875	NA	NA	-0.232280818	0.828381849	0.035532577	-0.615776023	0.9765316860116907	-0.992389271
808	A0A3B3IS53;A0A3F2YNX6;Q92794;A5PLL3;A5PKX7	KAT6A;MYST3	0.22055568559973393	NA	NA	-0.85248576	NA	NA	-0.399786119	NA	NA	-0.220800253	NA	NA	0.7062964537113002	NA	NA	0.5462199931256768	NA	NA	0.22055568559973393	-0.85248576	-0.399786119	-0.220800253	0.7062964537113002	0.5462199931256768
809	Q9H334;Q548T7;Q8TEA2;A0A3B3IST0;A0A3B3IST6;G5E965;B4DMV4;C9J0F0;A0A3B3IT66;A0A0B4J2F3;A3KMG1;A0A3B3IT14;A0A3B3IS20;H0Y882;A0A3B3IUB6;A0A3B3IRS5;A0A3B3IS87;A0A3B3IRW5;Q8IXF4;Q8N2P0	FOXP1;hFKHLB	0.015970936497176347	0.5237797496361447	0.47364320406800553	0.5046134068814867	0.3249996031582314	-0.137221269	0.090858047	0.17148010169471956	0.3958583672357219	-0.441455088	-1.521960878	NA	0.3625102849778069	-0.032425184	0.6834227095286493	-0.532497587	0.5341266077390933	-1.415703011	0.3923372957956261	0.2853365792689585	0.2739381709696888	-0.927168651	0.3923752692472052	-0.416818665
810	Q96E14;A0A3B3ISX4	RMI2	NA	NA	NA	0.7661973153527732	NA	NA	0.3279413377599343	NA	NA	-0.999473631	NA	NA	0.41679951507971885	NA	NA	-0.511464537	NA	NA	NA	0.7661973153527732	0.3279413377599343	-0.999473631	0.41679951507971885	-0.511464537
811	H0YNU5;A0A3B3IT82;B2RAN0;P54132;B7ZKN7;B7Z2X2	BLM	-0.906920993	0.48175102613303455	0.46391419639326176	0.6259588628733556	0.193644421	0.1387337272046059	-0.285206039	-0.108249978	0.22864408410698306	-0.410285067	0.031855671	-0.314881185	0.20874189524884623	-0.993568203	0.17386037537289534	0.3640793030046145	-0.009064974	0.11699287630274334	0.012914743300773454	0.3194456704219555	-0.054937311	-0.231103527	-0.203655311	0.1573357350742524
812	A0A3B3IUD7;Q14690;B4DH82	PDCD11	0.5065406799914883	1.2752608372527743	0.9392185610357096	0.3662144457612453	-1.32355803	-1.38918692	1.0490370453648503	1.0405916225176965	1.8112476424017308	-0.029163357	-0.415566295	-2.267102383	1.1621727991754578	1.029477671903343	1.7978634342621638	-0.711108832	-1.344445811	-3.497493111	0.9070066927599917	-0.782176835	1.3002921034280925	-0.903944012	1.3298379684469892	-1.851015918
813	B3KMZ6;B2RDF5;A0A3R5W301;Q9UBT2;K7EPL2	UBA2	-0.419216784	0.3094362495895299	0.6016342549425727	-0.499827952	0.1443796042202058	0.3316238246210013	-0.034291385	0.28817970657824166	0.4449850507243483	-0.396992137	-0.409668041	-1.313480924	0.10965683148265837	0.22286083312750024	0.6253093910153839	-0.289660978	0.19238514927720532	0.092687307	0.16395124006007009	-0.007941508	0.23295779063864855	-0.706713701	0.3192756852085132	-0.001529507
814	A0A3S6H812;A0A3Q8AM27;A0A3S6H7X4;A0A3S6H7E9;Q99873;E9PKG1;Q5U8W9;A0A3Q8ATF5;A0A3S6H7G3;A0A3Q8APW9;A0A3Q8B022;A0A3Q8APX7;A0A3Q8B027;A0A3S6H7Y4;A0A3S6H824;A0A3S6H7Z6;A0A3S6H7K8;A0A3Q8BCI7;A0A3S6H942;A0A3Q8AIR8;A0A3S6H950;A0A3Q8BCJ2;A0A3Q8AIS2;A0A3Q8APY3;A0A3S6H765;E9PIX6;A0A3Q8B4M4;B4DJ87;A0A3S6H960;A0A3S6H8A6;E9PQ98	PRMT1;HRMT1L2	0.07063956	0.065467247	0.20255678043510433	0.4600894289428422	-0.695271446	-0.331506754	0.29688448383981075	0.2734457990171661	0.1725648059329146	0.25222163597764435	-0.936990726	-0.339374416	0.5596022892000209	0.052708399	-0.051200912	0.11552928976124754	0.2843531504849678	-0.451718617	0.11288786270053248	-0.188896257	0.24763169626329715	-0.341381169	0.18703659227331182	-0.017278725
815	B7XGC2;A0A455JWY2;A0A4P8DJ78;A0A1Z2RTK7;Q3LRR7;Q704F3;A0A1Z2RP38;A0A0U5KJ66;A0A0U5KK83;A0A0U5Q1N6;A0A0U5Q304;A0A0U5QLP3;Q8MHP8;G8GBV1;A0A140T9I0;Q546Q4;U5YMN1;F6IQU8;M5AUI8;Q4W6C3;A0A2P9FIT0;F6IQU9;Q52YL7;A0A060VHE9;A0A060VG36;P79603;A0A3G6V5V8;L7WQ81;L0N4J2;Q4VYE6;A0A1Z2RTK2;D7GNM8;A0A286LD92;C5IWX6;Q6L6Q3;A0A061A7U0;Q6L6T0;Q75WB6;C5IWX5;A0A3G4R8Q6;B2LT55;A0A3G5BD36;Q2LC95;U5YJM1;A0A3S6RFC8;A0A3…	HLA-A;HLA-A*02;HLA;HLA-A*0226;MHC class I HLA-A;HLA-A*31;HLA-C;HLA-A2;HLA-A*0225;HLA-B;HLA-A*33	0.7481444576812999	0.5098125102253388	NA	0.2787307069288316	-0.76080861	NA	0.075823321	-0.161326803	NA	0.9598760347951146	-0.527760045	NA	-0.381828457	0.6578830045867682	NA	-1.39854612	NA	NA	0.7455239939737724	-0.124493441	0.073793769	0.33260350472717587	0.25457278383548376	-1.28200061
816	A0A494C0R4;A0A494C0A8;A0A494C1M6;A0A494C0X2;A0A494C167;A0A494C148;A0A494C045;Q9UHD2;B4E164;A0A494C079	TBK1	-0.689743724	NA	NA	NA	NA	NA	0.3953082878685899	NA	NA	0.2944354357808896	NA	NA	NA	NA	NA	NA	NA	NA	-0.689743724	NA	0.3953082878685899	0.2944354357808896	NA	NA
817	A0A494C050;Q8N5F7;Q5M9Q1	NKAP;NKAPL	-0.30989914	-1.025196626	NA	-0.114422338	NA	NA	0.5868811396068091	0.3849979748280488	NA	-0.413090403	NA	NA	0.45563994619817505	0.6401986508069296	NA	-0.205109204	NA	NA	-0.606496054	-0.053370509	0.5469913860023227	-0.352038574	0.6089711272874461	-0.144057376
818	A8K9K8;A0A494C0G7;Q9UNQ2;A0A0C4DGB1;B4DRY2	DIMT1	-0.042745914	0.5733695547733286	-0.448032828	-0.201377869	-0.475463227	-0.594457107	0.4289826654908447	0.41389447134126267	0.13542032567472734	-0.505311833	-0.493906427	-0.045802401	0.8159946008147144	0.5978027561598077	0.4800832464654052	-0.00440895	0.078716482	-0.712757546	0.027530270731192383	-0.423766068	0.3260991541689439	-0.34834022	0.6312935344799748	-0.212816672
819	A0A494C0H4;Q17R98;G5E9Z1	ZNF827	NA	NA	NA	NA	NA	NA	NA	NA	NA	NA	NA	NA	NA	NA	NA	NA	NA	NA	NA	NA	NA	NA	NA	NA
820	Q08188;A0A494C0J7;B4DQ50	TGM3	NA	0.5556904388875119	NA	NA	0.6492389945012224	NA	NA	-0.70925572	NA	NA	0.8436496226335297	NA	NA	-1.210480073	NA	NA	-0.128843264	NA	0.5556904388875119	0.6492389945012224	-0.70925572	0.8436496226335297	-1.210480073	-0.128843264
821	O95453;A0A494C0W0;A0A494C0K5;A0A494C1N1;A0A494C0Q2;A0A494C1K5;A0A494C0P9;A0A494C0Q6;A0A494BZW7;A0A494BZU6;A0A494C156;A0A494C1G3;H3BRK1;B3KN69;A0A494C002	PARN	0.13213059960521434	1.0740572344690489	-2.142430397	-0.176072947	-1.178478597	-0.539095456	0.5063595500848891	0.9984256505811602	1.1201619291983869	-0.052732864	-1.785622444	NA	0.6363756809185327	1.1138704311859773	1.3029406563474046	0.061710954	2.969913084874683e-4	-1.071896973	-0.261015429	-0.580150241	0.9260478018337575	-0.868112229	1.0687943480295856	-0.285564251
822	A0A494C0X0;Q99426;K7EP07;K7EK42	TBCB	0.4136288255396812	0.6784250271050911	0.25713583120402256	0.2213142231108381	0.037653113421853214	NA	0.5147741389460205	0.9004892957528129	0.7084259109157429	-0.018523065	-1.494999124	-0.703913352	0.12288723571299735	1.2742006201674827	0.6155175582475707	-0.522114943	-1.853203212	-1.151698085	0.44253635749035497	0.12229013114043517	0.7007029114122841	-0.746338717	0.6636749342501089	-1.182865617
823	A0A494C108;B4DUT2;Q8N9T8;A0A024R7C4	KRI1;FLJ12949	0.17944225066002084	1.1472136335638554	-0.911401818	-1.443154326	-0.888968597	-0.700358792	0.6979599974230831	0.8823077646776586	0.62375564512874615	0.4626272908303255	-0.510454701	NA	0.4511083045607501	0.6601783674634307	0.3091796266724954	-0.72581721	-0.141977256	-0.091640181	0.1397465613886973	-1.009498699	0.736003008	-0.022585166	0.4748173054116285	-0.31848301
824	Q86WJ1;X5D2E5;A0A494C1F7;A0A494C1P7;A0A0A0MSH9;A0A0A0MRH8;A0A087WTM4;B4DLS6;A0A494C0J6	CHD1L	-0.220834734	0.2693907778098555	0.6591423795229324	-0.171255932	-0.65053999	0.5976211387039578	-0.072682091	-0.060905864	-0.229301462	-0.474179959	-0.277116715	-1.123792196	0.33662451993831144	0.28643313635709816	1.0856789007639465	-0.031388872	-0.200978414	0.278085378	0.2358994743777777	-0.074724928	-0.120963139	-0.625029624	0.5695788523531177	0.015239364144180288
825	F8WAN1;B2RMV2;A0A494C1J1;Q69YQ0;Q59GT7;C9J8U1	SPECC1L-ADORA2A;CYTSA;SPECC1L	NA	0.37741484490852656	0.520088822	NA	0.07583487	0.21477511045263653	-0.825581983	-1.690479947	0.41330010585255533	0.9276495686514513	0.6369457376730351	0.5045244763716068	NA	-0.323905537	-0.032276966	NA	0.18233498646474527	-0.980624089	0.447817332	0.1443704890147199	-0.701855109	0.6887720930735163	-0.179025752	-0.400079052
826	A0A499FI31;Q15020;F8VV04;B4DRG9;B4E3R6;B4DYA2	SART3	-0.233169808	-0.060185459	0.232147813	-0.045367522	-0.294513717	-0.666084291	0.028544750841745955	0.3033905238386124	0.25570943890836034	-0.384499638	-0.788374763	-0.198188742	0.3206940274194906	0.3438157046354821	0.585692329	0.1063331507353614	0.2884026712329099	0.2056535296052065	-0.020402484	-0.335321843	0.19588157119623958	-0.457021048	0.41673402022745654	0.20012978385782593
827	A0A499FIZ0;Q9H7D7;B4DRF0	WDR26	0.069680073	-0.311862845	NA	-0.217330561	-0.560141871	NA	0.381238928	0.838303412	NA	-0.06404392	NA	NA	-0.16954452	0.884352125	NA	NA	-0.850650821	NA	-0.044866824	-0.312511654	0.685995732	0.012180641884243164	0.4336283641440849	-0.774426259
828	Q6IPT9;Q6IPN6;P68104;Q5VTE0;Q53HR5;Q6IPS9;Q53HM9;A0A4D5RAC9;Q53GA1;A8K9C4;Q53GE9;A0A4D5RAN2;Q53G85;A0A4D5RAC7;A0A087WVQ9;Q9NZS6;Q96RE1;A0A4D5RAE2;Q53HQ7;Q53G89;A0A4D5RA76;A0A4D5RBG5;Q8IUB0;A0A4D5RA52;A0A4D5RA98;B4DV42;B4DNE0;Q9H2I7;Q53HR1;A0A087WV01;Q16577;Q504Z0;B4E2C5;Q6P4C9;Q8TBL1;Q6P082;A0A4D5RAR2;Q96CD8;Q96C29	EEF1A1;EEF1A1P5;EEF1A1L14;PTI-1	0.18962326779756378	-0.254106011	-0.075352664	-0.177007189	0.066809256	0.08523209	-0.440948679	-0.408225753	-0.117148889	0.3643731816064224	0.21774885657434853	0.22605769967791187	-0.307132653	-0.035579003	-0.20918546	0.3349107518549696	0.16011390705071096	0.3798172912849463	-0.046611802	-0.008321948	-0.322107774	0.26939324595289527	-0.183965705	0.2916139833968746
829	A0AV58;Q13033	STRN3	0.2540089934273076	NA	NA	NA	NA	NA	0.39390869987878085	-0.351780278	NA	0.6976716207141225	NA	NA	-0.567306228	-0.426502809	NA	NA	NA	NA	0.13504891665962898	NA	-0.097895866	0.578711544	-0.615864595	NA
830	Q53F80;B2RAM8;A0AVN2;Q99728;B4DX74;A0A087X2H0;F6MDI1;F6MDI0;C9IYG1	BARD1	-1.218633728	0.31273158768120524	NA	1.0542426148432051	1.1171504737210625	NA	0.084573711	-0.035109106	NA	-0.264879271	0.087580538	NA	0.4498912344004875	-0.310799549	NA	-0.105194562	-1.171553945	NA	-0.45295107	1.0856965442821354	0.024732302	-0.088649366	0.069545843	-0.638374253
831	F8WF48;F8WCJ7;Q3KR08;A0JLN5;R9WWI7;D3DNQ1;Q99442	SEC62;TLOC1	0.7093234509117051	NA	NA	NA	NA	NA	0.6058451357790069	NA	NA	-0.217344758	NA	NA	-0.75904054	NA	NA	-0.338783289	NA	NA	0.7093234509117051	NA	0.6058451357790069	-0.217344758	-0.75904054	-0.338783289
832	A0JLQ5;Q8TDN6;B4E0B8;Q9NUW4	BXDC2;BRIX1	0.2125315107586926	1.548675922004402	-2.077915141	-0.359192041	-2.001826315	NA	0.41670714056374386	1.9616448832463511	0.6662143182393087	-0.574035661	-0.923167448	NA	0.6369753930113913	2.1998177692385545	1.0429879699058568	-0.033994977	-2.486153447	-0.229269876	0.001603582	-1.07333636	1.1220282658209109	-0.641428736	1.400433195856376	-0.809299948
833	A0MNN4;Q2TAY7	SMU1	-0.061217203	-0.050931003	0.17097944775185142	0.037682169233536136	-2.473839354	-0.325914067	0.34571991645399847	0.9479411318653994	0.5336593072389695	-0.074811219	-0.455152184	-1.069382615	0.6835255073312141	0.9741722211088325	0.36382596593110955	0.45938845734432815	0.388996125	-0.394642604	0.019610414	-0.920690417	0.6091067851861215	-0.53311534	0.673841231	0.15124732626899043
834	A0MNP2;Q96DI7;B2R9I9	WDR57;SNRNP40	0.099641251	0.4743002644114401	-1.016556001	-0.586968621	-2.891810979	-0.115439733	0.5517717465067313	0.9217968544543581	-0.210573442	0.3312108960530415	0.618970954	-0.572856777	0.3479108607284358	0.8476823954365688	0.4038152986020291	0.029015213047349775	0.3701152750762543	0.3979745449021566	-0.147538162	-1.198073111	0.42099838615537916	0.12577502417978803	0.5331361849223455	0.26570167767525454
835	E7EPB3;A0PJ62;B7Z6S8;A8K7N0;Q6IPH7;P50914;A8K3Q9	RPL14	-0.409848852	-0.614048302	0.12641228250877698	0.17982398642448352	0.077315184	-1.034098495	-0.404797772	-0.396997576	0.7165505174964891	-0.524661742	0.6200461107849455	1.2036884547901434	-0.16959243	-0.085002786	0.051574131	0.034552928	0.22106548349241342	0.40801887596857567	-0.299161624	-0.258986441	-0.028414943	0.4330242745524328	-0.067673695	0.22121242922304118
836	Q86X80;A0PJJ5;Q0D2M6;V9HWK0;O76094;Q71V07	SRP72;HEL103	0.4853236248573036	-0.024412253	-0.476752904	-0.426531351	0.097038948	-0.177498086	0.46485475618147415	-0.131936055	NA	0.9851756409373551	NA	NA	-0.016573299	0.5203164135390798	0.15049798352108706	-0.34108853	-1.10841489	NA	-0.083728228	-0.247444548	0.088011633	0.9067279230029766	0.13963264816508894	-0.803199428
837	A0PJK4;B3KTT0;Q8NFH3;Q8TEA6	NUP43	0.11544398139053269	0.6024321348202863	0.8259843974053267	0.4914463783903358	-0.724066882	-0.595670627	0.4025292325112045	0.30777530821901183	0.4508091003681313	0.314800553	-0.120027423	-0.435073218	0.40629665634950635	0.073594828	0.724859449	-0.33825463	-0.105747063	-2.397132176	0.514620171	-0.276097044	0.38703788036611586	-0.080100029	0.4015836445290504	-0.947044623
838	A1L3Z9;Q2TAL8;Q9NXG9;Q9H9Z1	QRICH1	-0.077886548	0.30586153098820507	NA	-0.026944155	0.095655254	NA	0.16359205464100096	0.16979810583136273	NA	-0.414941663	-0.320025494	NA	0.4245898337929513	0.16063695316680052	NA	-0.557695169	0.077359297	NA	0.11398749151920738	0.03435555	0.16669508023618185	-0.367483579	0.2926133934798744	-0.240167936
839	A1X283;G3V144;A0A1B0GUF2	SH3PXD2B	1.0362886421873934	NA	NA	-1.546717547	NA	NA	0.8417693447294387	0.3405070955308588	NA	0.5959049714271883	NA	NA	-0.294302839	-0.340507096	NA	-0.632942573	NA	NA	1.0819108509994892	-1.501095338	0.6367604289422439	0.6415271802392842	-0.271782758	-0.587320364
840	Q96DV6;A2A3R6;P62753;A2A3R5	RPS6	0.052885781	-0.036813699	-0.033995347	-0.43989282	-0.057047778	-0.112311916	-0.235003485	-0.074648409	0.095527	-0.084147284	0.089534939	0.012854748538959388	0.063860514	-0.29616861	-0.073723501	0.20734021370223887	0.5987436126916061	0.32300604203792216	-0.005974422	-0.203084171	-0.071374965	0.006080801	-0.102010533	0.3763632894772547
841	F2Z2E2;A2RRC9;Q86VI3	IQGAP3	1.1771149640711378	-0.705075807	NA	-2.272346481	NA	NA	0.5533020126092749	-0.072600475	NA	1.3739569200353916	NA	NA	-0.012892016	0.2716683960115224	NA	-0.313127514	NA	NA	0.33697933499052307	-2.171386724	0.34131052490458247	1.4749166762862698	0.23034794636280234	-0.212167758
842	A2RRP1;G1UI26;H0Y5G7	NBAS	0.26272131193167053	-0.304620466	NA	-0.365417825	NA	NA	0.5915181088110111	-0.211026344	NA	0.6321892698625455	NA	NA	0.17640271554914752	0.19564152976767094	-0.118666855	-0.858741446	NA	NA	0.035419518	-0.309048731	0.24661497659674642	0.6885583641805001	0.1408282245317963	-0.802372352
843	B4DHJ4;A2RU29;Q4VBZ9;Q14149	MORC3	-0.800365036	0.26374726	0.6459694522323111	0.9129417878351289	0.6995985874904843	0.4721586687051065	-0.28230655	0.1640703	0.035411201	-1.02339224	-0.432666497	-0.788430302	0.3781102116491027	0.12345177315619812	0.20614050508050166	0.20351024926433303	-0.007535519	-0.770413852	0.036450558560322976	0.6948996813435733	-0.02760835	-0.748163013	0.23590082996193515	-0.191479707
844	A2RUM7;Q59GX9;P46777;A0A2R8Y6J3;B3KTM6;Q5T7N0	RPL5	-0.126313929	-0.539826275	-0.488146298	0.058019666	-0.403927207	-0.693226253	0.1882261187294128	-0.009066618	0.17305956774165723	-0.049843998	-0.038049201	-0.075355985	-0.084023943	-0.009957728	-0.068689258	0.4874999376211437	0.8588297267842154	0.8207916779274902	-0.384762167	-0.346377931	0.11740635604642732	-0.054416395	-0.054223643	0.7223737807776164
845	Q6NUN2;A3F769;O15226;A3F768;A2I829	NKRF;NRF	-0.474553876	0.8520687938379503	NA	-0.772087453	-1.776416792	NA	0.4933380083568202	1.2315180217520738	NA	-0.043762173	-0.28421306	NA	0.6504462568697114	1.0822892587163773	NA	-0.368275166	-0.59035182	NA	0.18875745897801674	-1.274252122	0.8624280150544454	-0.163987617	0.8663677577930442	-0.479313493
846	A3KN83	SBNO1	0.059300794	-0.63302439	NA	0.3124728473804199	0.17040605404768772	NA	0.38296978782365815	-0.211508256	NA	-0.084627561	0.24228598530315007	NA	0.29082253434917876	-0.412560571	NA	0.14291144970874908	-0.259448674	NA	-0.286861798	0.24143945071405234	0.085730766	0.078829212	-0.060869018	-0.058268612
847	A3R0T8;P10412;Q4VB24;B2R984;A3R0T7	HIST1H1E	-0.399828195	-0.382767143	-0.125509436	0.4923305866690125	1.219428250968066	0.6849880844626628	-1.063132755	-0.51106683	-0.275061767	-0.678694419	1.1375184514379961	0.4047396013017208	-0.570933	-0.814903976	-0.998637657	0.6894308810191693	1.0166672410462818	0.17543208144471437	-0.302701592	0.7989156406999137	-0.616420451	0.2878545447152043	-0.794824878	0.6271767345033885
848	A3RJH1;Q92499;F1T0B3;A0A087X2G1;B4DP70	DDX1	0.3501681369143067	-0.166010424	-0.063065143	0.19875369436224638	-0.319002983	-0.870797042	0.20183249817987103	-0.228616364	0.052819112	0.16818955607001315	-0.098455344	-0.297017431	0.6492697705408292	0.023317981	0.07339488	0.1897691619308402	0.002630041	0.13281989896536817	0.04036419	-0.330348777	0.008678415	-0.075761073	0.24866087725200967	0.10840636742101281
849	Q53FC8;A8K8C0;A4D0P7;O43913;Q9UDM8;B4DXT8	ORC5L;ORC5	0.028058126784816177	0.48481041889271986	0.013619473	0.3091781826173026	0.474931382	0.46127160040732157	0.6256589409763467	0.13814761338689394	0.11038704120730494	0.19501693851147292	-0.180543188	NA	-0.388897487	-0.502664308	0.5071363422773575	-0.769014702	-0.414681918	-1.092414456	0.17509395745302342	0.41472500638700743	0.29099581655997886	0.006834827	-0.128543866	-0.759105741
850	B2RDR4;A4D0U5;Q9UGI8;E0X098;Q53GU1;F8W7T0	TES	1.0244935215820696	-0.331749725	0.022955902	-0.392331861	-0.117622338	NA	0.2206538889316639	0.22541639058697863	-0.57827451	0.679163087	-0.385132474	NA	-0.70093141	0.8162591791097666	-0.208205986	-0.061000918	-0.213692748	NA	0.25219482325871617	-0.241348843	-0.03043982	0.16064356369733146	-0.017331148	-0.123718576
851	A4D177;Q13185;S4R2Y4	CBX3	-0.576558372	0.037293972267156535	0.2769291101105417	0.7090798655416062	0.6514609953405663	0.14204009827667213	-0.172320994	-0.15230367	0.11479795174468499	-0.318942856	-0.121078833	-0.402611287	0.5110698641443555	-0.538667335	-0.36583078	0.2407645985491309	0.13443666457540104	-0.169558993	-0.087445096	0.5008603197196159	-0.069942237	-0.280877659	-0.13114275	0.068547423
852	A4D1N4;C9JRZ6;F8WAR4;Q9NX63;B7Z1X9;A0A286YEX5	CHCHD3	1.0197057762636392	0.3036314136080094	-1.638161974	-1.576367369	NA	0.3532011887873845	0.13207681736816113	-0.490613718	NA	1.097315885139132	0.48950166231677417	NA	-0.307092306	-0.154522449	0.15416808649866273	0.014291735908846552	-0.160987737	0.763852988	-0.105083663	-0.611725159	-0.179410519	0.7932667052180727	-0.102624291	0.20557692701870106
853	Q567R6;A4D1U3;Q04837;A0A0G2JLD8;E7EUY5;B7Z268;C9K0U8	SSBP1	-1.595654583	-0.609575152	0.5142522198475427	0.3747686214242811	0.35474987222270826	1.2653256380181075	-0.598229316	-0.870340951	0.046815055009629056	-0.224830013	0.4119668123650753	0.9587308596613243	0.12277496641601728	-0.844267331	-0.266125079	0.3735699051387791	0.009866332	0.5762021438532169	-0.563659172	0.6649480438883666	-0.473918404	0.38195588644602285	-0.329205815	0.31987946018271335
854	B3KUR4;A4D299;J3KR72;P49848	TAF6	0.1088449428802168	0.6040462075128245	0.1117482662318104	-0.053688819	NA	0.11799583143210307	0.2928357675112629	0.26024661938532123	-0.758487126	0.080370394	-0.703489418	-0.073769049	0.33480506652465636	0.45891573386923845	-0.069279623	-0.3852064	0.065054439	-0.390942833	0.2730934996497622	0.0303672	-0.070254552	-0.23408233	0.23969408648555998	-0.238817904
855	Q9UES0;A4D2J0;O15498;B5BU81	YKT6	0.5173676285936072	0.25828962876431377	NA	-0.321610014	NA	NA	-0.229092364	-0.110314626	NA	0.628880646	NA	NA	-0.542012763	-0.162858596	NA	NA	-0.03864954	NA	0.3654435376391668	-0.343995105	-0.192088586	0.6064955547920581	-0.374820771	-0.061034631
856	A4D2P0;A4D2P1;P63000;A4D2P2;P60763;A0A024R9T5	RAC1;RAC3;hCG_20693	0.32857934376739406	0.15867304750009856	-0.079774063	-0.370071319	-0.015946318	-1.042543869	-0.009454584	-0.123045781	0.11353218304370592	0.6525549917289024	-0.221462871	0.11256478222400798	-0.213486696	0.46049848515466874	0.085961933	-0.082621591	-0.457721008	0.7037633338628289	0.13582610931124398	-0.476187169	-0.006322727	0.18121896774797172	0.11099124068719533	0.054473578
857	A4LAA3;P46100	ATRX	-1.543588785	0.33486295135572375	0.546001244	0.981398351	0.9059447830734095	0.16043911885908746	-0.393872297	0.14585171069076497	-0.091069609	-0.541202638	-0.088115664	-0.322542122	0.5766032020922388	-0.160643517	-0.046422212	0.37481946617813267	0.06750152	-0.905965503	-0.220908196	0.682594084	-0.113030065	-0.317286808	0.12317915768799324	-0.154548172
858	A5D8W6;B3KTM8;H0YMJ0;Q9UBU8;H0YLJ3;Q0VAE4;H0YM21	MORF4L1	-0.756936617	0.5599130852524185	0.7480349725790975	-0.239870212	-0.045698338	0.12018987897886366	-0.123342131	0.42980874963308074	0.1244441350683378	-0.413442437	-0.007679382	-0.484091311	0.23607039412743877	0.16738252	0.2671250722393558	-0.55668352	-0.048572437	0.023347576529086336	0.18367048039805833	-0.055126224	0.1436369177990252	-0.30173771	0.22352599552055186	-0.19396946
859	Q16706;A5PKX5	MAN2A1	-0.035653705	0.7546044925502698	NA	-0.422584151	0.033693104349693546	NA	0.42806487550656924	NA	NA	0.030172980647904565	NA	NA	NA	-0.788297597	NA	NA	NA	NA	0.3924813679069599	-0.161439549	0.46107084958111777	0.063178955	-0.755291623	NA
860	D6RIY6;A5PLM5;Q06265;B4DXG8	EXOSC9	-0.137988367	0.17118777109851446	-0.30283005	0.091942399	-0.56161351	-0.277018447	0.18496472815225903	0.4249142882722877	0.6063686119097825	0.11936345993764196	-0.627642301	-0.522197192	0.466009901	0.2168724633550663	0.3357937304136874	0.44187035554114773	-0.171398685	-0.458599156	-0.089876882	-0.248896519	0.4054158761114431	-0.343492011	0.3395586981502922	-0.062709162
861	A5PLN4;Q8IWZ8;A8K7S0;A0A024R7N3	SF4;SUGP1	-0.522936429	0.7730571317144416	0.6038377569672936	-0.559828948	0.038110946	-1.005908997	0.1638053778652009	1.399332414	0.3129532741035454	-0.199762079	-2.399898697	-0.13770798	-0.009389384	1.0074789391626475	0.9897267625790078	0.12847108535764132	0.25390446195273353	-0.835245634	0.28465281974618045	-0.509209	0.6253636886773345	-0.912456252	0.6626054391172521	-0.150956696
862	A5YKK6;B4DYL7	CNOT1	1.0547461403193754	NA	NA	-1.939796252	NA	NA	0.45094940079573126	NA	NA	0.9933973022174026	NA	NA	-0.630717965	NA	NA	0.071421373	NA	NA	1.0547461403193754	-1.939796252	0.45094940079573126	0.9933973022174026	-0.630717965	0.071421373
863	A6N6J7;P41229	JARID1C;KDM5C	-0.110371985	0.35856249262484513	NA	0.5337685649364587	-0.50243838	-0.084820197	0.4233577275830879	1.088197631681655	NA	-0.56047049	-0.898955933	NA	0.5057566014451432	1.1420357813338995	NA	-0.74963032	-1.144991494	NA	0.1226094201685058	-0.019315837	0.7542918459800039	-0.731199046	0.8224103577371552	-0.948796741
864	A6NF51;V9HWF9;O95861;F8VVW8;F8VZG4;F8W1J0	BPNT1;HEL20	NA	-0.137019386	NA	NA	0.069669481	NA	NA	0.19819525845013666	NA	NA	-0.819788715	NA	NA	0.7403742294197173	NA	NA	-0.051430868	NA	-0.137019386	0.069669481	0.19819525845013666	-0.819788715	0.7403742294197173	-0.051430868
865	A6NFI3	ZNF316	-0.761165784	-0.435970727	0.7804953964317609	0.6577436427166434	0.26343512063014934	-0.08912659	-0.112754315	-0.378116015	-0.273655518	-0.452909734	0.13656651636445685	0.28436443980104825	0.6096904477904532	0.17470528936931373	-0.552300455	0.11632151270297598	0.12552827448441906	-0.092851502	-0.138880371	0.2773507243732924	-0.25484195	-0.010659593	0.077365094	0.049666095
866	A6NHB5;Q14202;A6NHN7	ZMYM3	-1.703456098	-0.426812763	0.8021569361512706	0.5180434924946203	0.5836342071771179	0.9338847557528869	-0.785480706	-0.317751095	0.22983914666371968	-0.360331668	0.4605374992168647	-0.960132464	0.2576105803435031	-0.141723293	0.6241011130609141	0.45505283036491817	0.1718007742687213	-0.340973247	-0.442703975	0.6785208184748741	-0.291130885	-0.286642211	0.24666280000009091	0.095293452
867	A6NHR9;J3KTL8	SMCHD1	-0.742702884	-0.191407211	0.13546573351074007	0.7583484293758727	0.7073617528171898	0.2529558999467146	-0.377992837	-0.649206479	0.028933349	-0.430182792	0.10836785839843491	-0.440946937	0.5095417690087216	-0.591284944	-0.226499169	0.8356208978926465	0.4076542862252964	-0.094026723	-0.266214787	0.5728886940465934	-0.332755322	-0.254253957	-0.102747448	0.3830828202735271
868	A6NJA2;D3DUG9;B2RD79;P54578;B3KTG4	USP14	NA	-0.39851025	NA	-0.424896663	NA	NA	0.6992726583578762	1.239591627187443	NA	-0.274375995	NA	NA	NA	-0.841081377	NA	NA	NA	NA	-0.204623821	-0.231010234	1.1633185713271927	-0.080489567	-0.647194949	NA
869	A6NJH9;P47813;O14602;X6RAC9	EIF1AY;EIF1AX	0.5774922489335484	0.18467373763509967	0.079799167	-0.064874962	0.3672136865786703	0.17885964605253377	-0.057132663	-0.190570937	-0.444740709	-0.140000801	-0.593743591	-0.635333227	0.3723621110091646	-0.179886393	-0.032485367	-0.275961072	0.462738002	0.3915911229862064	0.28065505121974693	0.16039945703076114	-0.23081477	-0.456359206	0.053330117	0.19278935101366576
870	A6NKB8;Q7RU04;Q9H4A4	RNPEP	1.1354401177821052	-0.358833695	NA	NA	0.4888991678315386	NA	-0.141311625	0.18741822770021302	NA	-0.753643372	-1.173877205	NA	NA	0.5888474774237417	NA	0.1961550788800408	-0.169094173	NA	0.29849099086635206	0.3990869473935987	-0.066758919	-1.053572509	0.49903525698580176	-0.076281767
871	A6NKT7;J3KNE0	RGPD3	0.023094005868343235	-0.206850932	NA	-0.992363109	NA	NA	1.0880215352729863	0.022392381	NA	0.40832811610175607	NA	NA	0.5275484545565593	0.184458552	NA	-1.054629003	NA	NA	0.04467687	-0.855807776	0.6917622909926587	0.5448834490765795	0.49255883611221085	-0.91807367
872	A6NL66;E7EP35;Q9Y546	LRRC42	-0.004009625	0.033520077	NA	0.2186094545702914	-1.022795058	NA	-0.095141664	0.4808407741145439	NA	-0.561462011	NA	NA	-0.126424696	0.508434207	NA	0.5684285404177613	NA	NA	0.014174682	-0.402673346	0.1922690109171249	-0.562042555	0.19042421141307855	0.567847996
873	A6NLN1;Q59H49	PTBP1	0.082976297	0.092169931	0.3608665286829109	-0.036848509	-0.062228173	-0.164069765	-0.164771114	0.2518620590682665	0.2389520630329215	-0.111388251	-0.112467312	-0.213737432	-0.064530758	0.006969435	0.46206797728351134	-0.048487334	-0.049114552	-0.46822109	0.17867091893085166	-0.087715482	0.10868100272896901	-0.145864332	0.13483555118796042	-0.188607659
874	P09884;A6NMQ1;A0A087WU64	POLA1	-0.441777228	0.4295550339703045	0.6278581283808947	-0.108575624	-0.001672429	-0.693922853	-0.077533265	0.5749468991463214	0.7879675132391984	-0.010991263	-0.924108102	0.004460419	0.25302970152647686	0.2953246765869782	-0.202489346	-0.110458575	-0.870352333	0.46873864701344886	0.2052119780299748	-0.268056969	0.4284603824262336	-0.310212982	0.11528834418101394	-0.170690754
875	A7BI36;Q9P2E9;A1A5C4;A0A087WVV2	RRBP1	0.041522394	-0.381896258	-0.008776882	-8.57E-04	0.1239351692003777	-0.060929314	-0.932482341	-0.3962813	0.2079831582745314	-0.211932988	0.4217877665883102	0.6121837487637025	-0.010159233	-0.454994762	-0.29560917	0.4117259448478305	0.6089446747237452	0.32583652120643647	-0.116383582	0.020716242	-0.373593494	0.2740128423480602	-0.253587722	0.4488357135926707
876	A7E2F7;A0A140VJG6;Q9UDT6	CLIP2	0.8899864601021397	0.28565062709806627	-1.004376821	NA	NA	NA	0.9272671556178032	0.4653983181460342	NA	1.0089267040817513	NA	NA	-1.367639253	-0.120988103	NA	-0.111695723	-0.972529366	NA	-0.038097239	NA	0.6011487420274289	0.9137427092272615	-0.839497673	-0.637296539
877	A7MD96;B3KXB8;Q8N3V7	SYNPO	0.4245182831047054	NA	NA	NA	0.10457274854759017	-0.297730178	0.025482594	NA	0.1000083431528069	0.40447150293653794	NA	NA	-0.383629545	NA	-0.552434144	NA	NA	0.1747403944822966	0.34087410139441054	-0.180222896	-0.020898713	0.3208273212262431	-0.551676026	0.091096213
878	A8CG34;B4DET5	POM121C	-0.419102648	0.9420517775707459	0.2077117891779242	-0.786173828	-0.376668075	0.028004446002401408	0.3617127984614807	0.6637073766308721	-0.043259919	0.020638136387128643	-0.624023415	-0.057554795	0.42038812567077466	0.5434373477606286	0.27411112753041694	-0.394521471	-0.315170092	-0.445288683	0.24355364	-0.378279152	0.32738675197206657	-0.220313358	0.4126455336539401	-0.384993415
879	Q8IYS3;Q53FW7;B2R8X4;A8IE48;Q06546	GABPA	NA	NA	NA	-0.679475816	NA	NA	-0.104862021	-0.277726964	NA	0.26103163979239485	NA	NA	0.6091310825235777	0.2777269642797841	NA	-0.085824886	NA	NA	NA	-0.629048909	-0.140867586	0.3114585459873157	0.49385592959660174	-0.03539798
880	O14777;A8K031;Q05DQ6	NDC80;KNTC2	0.6586482936380135	NA	NA	-1.02471256	NA	NA	0.17564136932189198	NA	NA	0.47140194408238417	NA	NA	-0.258420398	NA	NA	-0.02255865	NA	NA	0.6586482936380135	-1.02471256	0.17564136932189198	0.47140194408238417	-0.258420398	-0.02255865
881	A8K0P8;Q68CQ4	DIEXF	0.20201516648304346	1.1250694060215898	-1.395914205	0.30190168769436104	-2.480907599	NA	0.8181866464493323	1.0132421792718405	0.8466444027084932	0.12412459013286718	NA	NA	0.7357076678516964	0.8471710786286129	0.5079034004739962	0.3407220857021844	-1.404851635	-1.581014872	0.023793109860787545	-1.042766635	0.9394273969887027	0.17086091097834888	0.7436637031635825	-0.834978486
882	Q0IIN7;Q569F6;A8K0W8;Q9Y6Q9;B4DYT5;Q59EE8	NCOA3	-0.716319179	0.049586807	NA	NA	-0.556770996	NA	0.8708533958231761	0.2917632277559969	NA	-0.900427966	0.058108051878474856	NA	0.722645997	0.21080358813662017	NA	NA	-0.030242927	NA	-0.284448359	-0.507853169	0.6302261386814089	-0.37224213	0.5156426194407835	0.018674900172687543
883	P54198;A8K194;B4DSW6	HIRA	-0.43891121	-0.063593311	NA	0.522423112	0.6920390104488914	NA	-0.345209188	0.19993940281298073	NA	-0.039663569	-1.481246851	NA	-0.03119988	0.3426812314831868	NA	0.33256073412695714	0.310180517	NA	-0.25125226	0.6072310612025401	-0.072634893	-0.76045521	0.15574067589561497	0.32137062561537255
884	A8K1D3;O60934;A6H8Y5;A0A0C4DG07;A0PJ71	NBN	-0.546301431	0.6772611595838045	0.9291264334404822	0.22958371356339796	0.24319767561188183	-0.45820509	0.18700218792568438	0.27926462132594915	0.1057506239916359	-0.387678187	NA	-0.628004577	0.5836639435274938	0.6726407838009714	0.4271765535725709	-0.066270227	-1.87236424	-0.375843945	0.38157546411720905	0.033072176596852944	0.21888588786412214	-0.479627972	0.5893738370833767	-0.743279394
885	Q9H081;A8K1M4	MIS12	-0.575723199	NA	NA	0.37091106552525493	NA	NA	0.10262869584943088	NA	NA	0.5712865517654037	NA	NA	0.18548029579113273	NA	NA	-0.65458341	NA	NA	-0.575723199	0.37091106552525493	0.10262869584943088	0.5712865517654037	0.18548029579113273	-0.65458341
886	B4DEG9;H7C179;B4DN43;B5MCW3;H7C127;A8K1N6;Q9H0E9;H7C128;B2R5V7;H7C2P4	BRD8	-0.065810666	NA	NA	0.45051228671313787	NA	NA	0.2824780037972823	NA	NA	0.16763750025333563	NA	NA	1.2451818216586745	NA	NA	-2.079998947	NA	NA	-0.065810666	0.45051228671313787	0.2824780037972823	0.16763750025333563	1.2451818216586745	-2.079998947
887	J3QQW9;A8K1U9;Q15022	SUZ12	0.19137047884620287	0.13465088491004357	0.1911863761120637	0.37937494610545275	0.7158527045208034	0.5272609324480566	-0.349339313	-0.110919006	-0.519107917	-0.165708743	-0.45656645	0.7719607770150194	-0.004816841	0.078347998	-0.670977914	-0.050880528	-0.361366131	-0.300322254	0.17240257995610436	0.5408295276914385	-0.326455412	0.049895194659651115	-0.199148919	-0.237522971
888	G3V167;A8K214;Q9UGN5;B4DV82	PARP2	0.6878651086987664	0.9826801535722574	0.17990009263858558	-0.11998778	-0.692116057	-0.510923739	-0.299729329	0.4540037910512209	0.25041239837907514	-0.41869765	-0.930238033	-0.704194044	0.092199809	0.4393490745195469	0.4461561117484255	NA	-0.323698739	0.4670188325738637	0.6128340046000105	-0.444990306	0.1309145063475163	-0.688357689	0.32192055133275777	0.067678933
889	A8K245;Q99986;H0YJ50	VRK1	-0.163656289	-0.326950051	0.24708140943579032	-0.028063731	0.2747839356072625	0.3624564057670939	-0.435759494	-0.505883662	0.20790516828661473	-0.544123252	0.19321895535997316	0.4907329242115666	-0.017435151	-0.758125797	-0.229763375	0.3538459125751146	0.2877646153369842	0.5919714761947417	-0.081174977	0.20305887003946008	-0.244579329	0.046609542	-0.335108108	0.41119400136894685
890	A8K2B9;Q8N5C7;H0YK73;H0YMP4;H0YML0;H0YL61	DTWD1	-0.909727241	-0.428601715	NA	-1.302713451	NA	NA	0.6576656891315664	0.48192609023229166	NA	0.095254031	NA	NA	0.5648608017428026	-0.053324375	NA	0.894660169	NA	NA	-0.643097874	-1.276646847	0.5958624938695102	0.12132063540398118	0.28183481758260487	0.9207267735259462
891	A8K2F4;Q96JM7	L3MBTL3	-0.15677372	-0.22787868	NA	0.44505195833082634	NA	NA	0.23898600989761343	NA	NA	-0.653196864	0.1446643462689676	NA	-0.085278441	0.083214333	NA	0.21121105601672385	NA	NA	-0.266930285	0.37044787297706255	0.16438192454384967	-0.328870344	-0.075636139	0.1366069706629601
892	A8K2M0;P43686	PSMC4	0.3985342756668373	0.128286455	-0.16539122	-0.233657641	0.045479461	NA	0.4110586357526602	0.37889681164687117	-1.195172279	0.30195810369445797	-0.710599121	-0.838827318	0.14109419613666002	0.454468241	1.2427843136805692	-0.135279277	-0.223633638	NA	0.1356734781650921	-0.078892115	-0.119875302	-0.400625804	0.6279792252797423	-0.164259482
893	F2YGG7;A9CB80;Q504U8;E7BSV0;P00533;E9PFD7;A8K2T7;Q59FL8;Q2TTR7;B7Z2I3;A0A2D3C337;Q68GS6;A0A2D3C335	EGFR	0.9409462713742425	0.2856695936020189	NA	NA	0.15944237810518533	NA	-0.585218723	-0.717413883	NA	0.47118206689976444	-0.705350345	NA	-0.755201639	0.2184945828577749	NA	0.2506153113639653	0.43683438625650695	NA	0.6000210676460311	0.14615551326308657	-0.664603168	-0.130371004	-0.281640393	0.3304379839681366
894	H3BR35;Q7KZX8;B2RCT6;A8K2W7;P15170;B4DQM6;Q8IYD1	GSPT1;GSPT2	0.9788594434470292	-0.297486495	NA	-0.476663842	-0.344117795	NA	0.007495733	0.2836381244257381	NA	0.9092862640365315	0.6658889745652905	NA	0.004395461	-0.453547376	NA	-0.41225101	-0.865497482	NA	0.34068647399249186	-0.410390819	0.14556692850484715	0.7875876193009109	-0.224575957	-0.638874246
895	B7ZLP5;A8K329;Q15424;B7Z2Z1;B7Z959;B7Z2F6;B7Z5X3;B7Z1C7	SAFB	-0.087210739	-0.14660275	0.062028907	0.3700871890742937	-0.239396865	-0.214323929	0.082026738	0.1718367154963299	-0.082424148	-0.056098021	0.13516484875921783	-0.280787799	0.11067529934093667	-0.154679426	-0.064738278	0.3054002988802534	0.097460315	-0.008418356	-0.057261527	-0.027877868	0.057146435075177575	-0.067240324	-0.036247468	0.13148075267612627
896	B2R6Q4;A8K3B6;P41240;B4DMZ0;B4DP99;Q53EL3;B5BU52	CSK	NA	-0.520432295	NA	NA	NA	NA	NA	0.3326983758917217	NA	NA	NA	NA	NA	0.18773391941869944	NA	NA	NA	NA	-0.520432295	NA	0.3326983758917217	NA	0.18773391941869944	NA
897	B4DQY1;B4DDF7;A8K7B7;A8K3H8;P30153;B4DE69;Q8NB89;C9J9C1;B3KQV6	PPP2R1A	0.29080761804227734	0.16944997799679384	0.7269151230199132	0.080530332	-0.020544547	0.14391397257209265	0.099261841	0.091774951	0.10358747282363434	0.4819081861983348	-0.388670161	-0.986318276	-0.084178887	0.34952259414174636	0.5555601921541449	-0.241427465	-0.304241708	-1.067851219	0.39572423968632714	0.067966586	0.098208088	-0.297693417	0.2736346330047203	-0.53784013
898	P18031;A8K3M3;B4DSN5	PTPN1	0.1902509509718599	0.665118257	0.5534075872296056	-0.363846313	0.29025728276551777	-1.088183786	0.25574339926282097	0.42346339067992395	0.35356132461827694	0.4531757553494929	-0.945178349	0.5049040868676381	0.32971530318104125	0.30569345253470925	0.7667552052870857	-0.929814405	-0.529329806	-1.235693338	0.46959226500333484	-0.387257605	0.34425603818700823	0.004300498	0.4673879870009454	-0.898279183
899	K7EQG9;A8K3N4;Q59F91;P17706;D3DUJ3	PTPN2	0.9174194623624493	NA	0.085432982	NA	NA	NA	0.059555623	0.28814646596325133	0.46904292846833306	-1.418685103	NA	NA	0.072059412	-0.472971769	NA	NA	NA	NA	0.7127929022354822	NA	0.4836150193116243	-1.207318423	0.010910501487905181	NA
900	A8K3Y8;Q9Y316;A0A1S5UZ25;Q2VIM3	MEMO1	-0.075328636	NA	NA	0.18840389420016562	NA	NA	0.3630690785414651	NA	NA	-0.121918469	NA	NA	-0.12508996	NA	NA	-0.229135908	NA	NA	-0.075328636	0.18840389420016562	0.3630690785414651	-0.121918469	-0.12508996	-0.229135908
901	A8K3Z5;Q8NFH5	NUP35	-0.02958187	0.6713679983270437	0.9508033785931026	0.010941092381029326	-0.330676671	NA	0.10761461952420834	0.5636610328594216	0.10629104952904778	0.3880307726286517	-1.969430731	NA	-0.226125343	0.5781889739363275	1.050605710457965	-1.871690013	NA	NA	0.7916380464394105	0.10090708812428296	0.5199637781547504	-0.529925101	0.7283313246980199	-1.610915136
902	Q6PUJ7;Q6FHP5;A8K401;P35232;C9JW96;Q53FV0;C9JZ20;E7ESE2;E9PCW0;A8K9G2	HEL-S-54e;PHB	-0.113914241	-0.189960059	0.1717486706343632	-0.210029171	-0.609897598	-0.620774212	-0.071552814	0.083520112	0.13409015747975425	0.057466374	NA	0.542650717	-0.215338461	0.26877482410417475	0.18039720721177194	0.12111404122175312	-0.047863267	0.5195677180583359	-0.060711795	-0.496903579	0.032015899	0.283388626	0.061274604	0.18093624498234717
903	V9HWF5;A8K486;P62937;B2RE56;F8WE65;C9J5S7;B4DM82;Q71V99	HEL-S-69p;PPIA	0.31370118657386614	0.1377981934610071	0.16504854731530327	0.28117453586690005	0.17253481199291934	-0.298593654	-0.127953243	-0.131335072	0.09245489	0.080319742	-0.128353287	0.15791666935355514	0.020433518	-0.349057297	0.25089703700334287	-0.366110118	0.18597282172819743	-0.456849283	0.2055159757833912	0.051705231	-0.055611142	0.036627708	-0.025908914	-0.21232886
904	P56192;A8K492;B4E0E9;B4DF61	MARS	0.9929256690216127	0.2852630279375574	-0.854033305	-0.270436942	-1.1996747	NA	0.3553859078232276	0.625679614	-0.442987656	1.0446771761799927	-0.31335183	0.18922579864807496	-0.382086122	1.0380829578969528	0.08208151	-0.8181049	-0.332646207	NA	0.2141868737831998	-0.662254078	0.2521610315007327	0.3796521247333017	0.318827858	-0.50257381
905	A8K4B4;Q9BXS6;H0YMD2	NUSAP1	0.6216547231699853	0.7193111384768133	NA	0.22253512229044936	0.066421729	NA	-0.133866458	0.44114945882313156	NA	-0.451097743	-1.387932702	NA	-0.425823923	-0.014718314	NA	0.16659827850046602	0.17576868906756893	NA	0.6704829308234007	0.14447842555819296	0.15364150041619676	-0.919515222	-0.220271118	0.17118348378401893
906	Q6NZ55;A8K4C8;P26373;J3QSB4	RPL13	0.43864936315520964	0.020100289	-0.571598671	0.6498303543724282	0.2842444533097515	-0.003761961	0.055668491753582836	-0.268249514	-0.521046212	-0.052755879	-0.090431601	0.48674578913474126	0.1655780947215382	-0.366266316	-0.315061899	0.18661145613816704	-0.182261899	0.08400566	-0.03761634	0.3101042821061249	-0.244542411	0.11451943637056759	-0.171916707	0.029451739
907	A8K4H1;Q8TBR3;Q6IBQ5;P35637;Q59H57;B4DR70;H3BPE7;Q13344;Q70T18	FUS	-0.011384956	-0.618161247	-0.473100781	-0.175460664	-0.950127392	-2.137904177	0.5515446356008852	0.48670684644644374	0.784718101	0.35018713211205216	0.018121319	0.062484039	0.6971751180251831	0.37356547367899895	0.5412397287254982	0.5207493159274514	0.017021654965954747	-0.037374146	-0.367548995	-1.087830745	0.6076565276245599	0.14359749658065565	0.5373267734765591	0.16679894156042535
908	Q53HG5;A8K4K9;Q15006	EMC2	NA	NA	NA	NA	NA	0	NA	NA	NA	NA	NA	NA	NA	NA	NA	NA	NA	NA	NA	0	NA	NA	NA	NA
909	A8K4M5;O60563;Q9NR57;A0A1W2PQ16	CCNT1	-0.478461884	NA	NA	-0.061384411	NA	NA	0.14155800206046926	0.073765934	NA	-0.044662327	NA	NA	0.052373899	-0.073765934	NA	0.3905767204381616	NA	NA	-0.462300892	-0.045223419	0.12382295993300214	-0.028501335	0.005464974	0.4067377121905114
910	A8K4P8;Q14146;Q6PCC8	URB2	-0.196438394	0.8531449410236045	-0.49109992	-0.388728334	-1.072143562	-2.42245412	0.572360404	0.9421885186146003	0.932515808	-0.103136198	-1.181767769	NA	0.37909874889450795	0.7184761277941494	0.46732026490900314	0.44351189191462304	0.5471515912628753	NA	0.063375556	-1.286268658	0.8238615904437292	-0.634278637	0.5298050606550699	0.5035050883779333
911	A8K4T6;Q16401	PSMD5	0.14665216346675772	0.26981248614839315	-0.383710239	0.072191728	-0.357107296	NA	0.5027161014190767	0.6723870122972134	0.062698319	0.6882537559452326	-0.583374199	NA	0.2453066590923826	0.7846615364578068	0.1117858231682588	0.036970831	-0.893446916	-1.375797767	0.015919137293583758	-0.137456783	0.4176014778234673	0.057440779	0.3855856731881589	-0.739090284
912	B4DRG7;E9PHA2;A8K4T8;Q15003;C9J470	NCAPH	0.2542233513232001	-0.166101897	0.9127644110687764	0.7832057202698329	NA	NA	0.7078629719072732	-0.291745952	NA	-1.053416444	NA	NA	0.41767330970667554	0.3675840480318448	-0.890198461	-1.041851059	NA	NA	0.46785445797103725	0.9174315566011125	0.34228434638673955	-0.919190607	0.099245469	-0.907625222
913	A8K4T9;Q53GL6;Q5QPL9;Q9UKM9;Q5QPM1;B4DSJ1;Q5QPM2	RALY	0.4744041471477646	-0.314729735	0.2378995763958566	0.2766290075122588	-0.686696453	-2.488537625	0.5553094284153313	0.1701851121988111	0.2887580143882504	0.4460887687159953	-0.67963099	-0.571394023	0.6079394766227887	0.1898982939463724	0.5595377899080405	0.5249354444122807	0.010483596921329353	0.3989201692255285	0.13252466291891635	-0.96620169	0.33808418500079757	-0.268312081	0.4524585201590672	0.3114464035197138
914	A8K4Z6;Q9BRD0	BUD13	0.085920177	-0.734681337	NA	-0.427752003	NA	NA	0.3663006953635183	0.7750743462599562	NA	0.48498100031289126	NA	NA	0.35541582249999093	-0.04039301	NA	-0.864865692	NA	NA	-0.257077522	-0.360448945	0.6379905787246332	0.5522840582257872	0.22481446436267968	-0.797562634
915	A8K513;Q8WVK2	hCG_1994066;SNRNP27	-0.685759786	0.041833657	0.1763335414634446	-0.365851954	-0.107748415	NA	0.11887361366852864	0.6727730344332916	0.32421744649104295	-0.121641355	0.1981265997502064	-0.538619647	-0.270574295	-0.044284426	-0.513536606	0.23643270453068238	0.47258777647554645	0.4068381120901392	-0.14270863	-0.223644619	0.3851102640150964	-0.140889235	-0.26297621	0.38510843018293134
916	A8K517;P62266;D6RD47	RPS23	0.17259660916389613	-0.163600184	0.5355906580612254	0.4343350305918007	0.16691481038972233	0.32171994421472716	-0.411287604	-0.280510907	0.094109371	-0.325537138	-0.299917634	NA	-0.010470156	0.5008680131744954	-0.221000976	-0.210915686	0.04425645	-0.347150601	0.19890277143637164	0.32503033874412696	-0.18185597	-0.295353643	0.10717270410036628	-0.153896202
917	A8K548;Q8IZL8;C9JFV4;B4DR36;E7EV54;B4DEX7;O15451	PELP1	0.33648589742390955	0.8294503838159056	-0.524050106	-0.29177449	-1.361433943	NA	0.6330325940204785	0.7409421003741933	0.11946842477472815	0.5046734609348569	-0.343327712	NA	0.3948279464825764	0.7674689066226336	0.8992768080651111	0.26177695546213653	-0.699511991	-2.267305236	0.25540268867445626	-0.785163587	0.5392550031641209	0.12211350480226285	0.7286318504977592	-0.860239461
918	A8K586;A0A0S2Z5J4;O00203;B4E0B2;Q3MNE1;A0A0S2Z4Z4	AP3B1	0.5382216402866631	0.47291108716602054	-0.467188748	-0.366453197	-2.549197329	NA	0.18875676603504138	1.4920891867727029	-1.237705742	0.8870289356370579	-0.386983491	NA	0.018564420448266554	1.0458282491173978	0.0643235	0.7256700537671195	-0.425865331	NA	0.24008689192535082	-1.399053031	0.20648563570246975	0.30879495454394534	0.4350109553653132	0.20867459347732292
919	Q59GY3;V9HVZ0;A8K588;Q13247	HEL-S-91;SRSF6	-0.428273436	0.10190149121922885	-0.393905171	-0.710345502	-1.064811612	-1.119792856	0.3507008652331908	0.7968470462168711	0.31846456066816686	0.069465223	-0.096899534	-0.292900281	0.23446185070705708	0.5628687499260626	0.7075419827975232	0.5351506616909787	0.14836038624620287	0.2811655740196875	-0.240092372	-0.964983323	0.48867082403940953	-0.106778198	0.5016241944768819	0.321558874
920	A8K594;Q9P0V3	SH3BP4	1.105301499688132	-0.626317312	-1.145520467	-0.535412614	NA	NA	0.4167586831203139	-0.128575181	NA	1.4915521622539365	NA	NA	-0.48468186	0.45616407501338496	NA	-0.549268986	NA	NA	-0.274599537	-0.587833391	0.091670974	1.4391313854318726	-0.066679669	-0.601689763
921	O15187;Q2TSD2;A8K5C4;Q01085;B4DHS3;Q59G49;Q49AS9;E7ETJ9	TIAL1	0.2987466331382106	-0.567756729	NA	-0.191589257	0.18530922966072017	NA	0.081570497	0.13505278081917774	NA	0.44569889450392786	NA	NA	-0.050381464	0.4067304771198917	NA	-0.743381062	NA	NA	-0.109698201	0.021666833738036486	0.13311848598214926	0.4705057417916549	0.20298135376863427	-0.718574215
922	A8K5Q1;Q7L2J0	MEPCE	0.25747458172063603	-0.815221693	NA	-0.496708886	NA	NA	0.687467756	0.42800817181152967	NA	-1.275669866	NA	NA	0.3658657163738392	0.38721352158088623	NA	0.4615706969167024	NA	NA	-0.169639551	-0.387474881	0.6669719686976358	-1.166435861	0.48577362352580544	0.5708047014651452
923	A8K5T7;Q9Y2Z0;Q9P1S2;B4DYC6	SUGT1	0.40584040569732727	0.009596525	0.15239890891892743	-0.11938957	-0.4107605	-0.466618325	0.20172473770017416	0.28116922650678816	0.033160463836963416	0.41099583205548557	-0.458788421	-0.249016783	0.15451316694147035	0.2389041736070812	0.38751961056323286	0.012985957680403419	-0.238224195	-0.346011213	0.1892786132339335	-0.332256132	0.17201814268130758	-0.098936457	0.2603123170372625	-0.190416484
924	B4DFE2;A8K5V5;Q96QT6;K7EPF7;Q0VAI6;C9J9G2	PHF12	0.03369385	NA	NA	0.1532310059335343	NA	NA	0.19499425626321168	NA	NA	-0.187385479	NA	NA	-0.023722697	NA	NA	-0.170810936	NA	NA	0.03369385	0.1532310059335343	0.19499425626321168	-0.187385479	-0.023722697	-0.170810936
925	A8K5Y7;Q9HAV4;B3KPQ5;B3KNC6;Q9H8N6	XPO5	-0.39549628	0.13690071466106843	0.6781404355786453	-0.056256148	0.088541548	-0.065328433	0.052210099554531264	0.47412055409789916	0.7069693821311911	-0.08363538	0.12998948569767252	0.022382936	0.4985314963327582	0.2823320517912619	0.8004594217447767	0.14537359527389343	-0.207952719	-3.207282762	0.13984829007428662	-0.011014344	0.4111000119278729	0.022912347265763487	0.5271076566229312	-1.089953962
926	Q63HK5;A8K601;B4DDN6	TSHZ3	-0.149824632	NA	NA	0.4667921481811567	-0.089284592	-0.453046619	0.095429028	-0.058144185	-0.685756312	-0.454236998	NA	1.279313624	0.089929277	0.091048645	0.081134048	-0.30893196	-0.117515292	0.21309381774035005	-0.156096245	-0.031451301	-0.22242877	0.406266699	0.081099043	-0.077389425
927	A8K607;Q9UIA9;E7ESC6;B4DSP8;D3DSQ7	XPO7	0.14622275589956413	0.35854849149226803	-0.496764603	-0.021350765	-0.456556772	NA	0.5725836759895739	0.559081877	NA	0.2614103276585811	-1.885591492	NA	0.11243910979820923	0.558105739	0.14179490942700743	0.1593018808135661	-0.009225135	NA	0.025456281541974005	-0.216166368	0.5886201767550711	-0.789303182	0.29356731935978814	0.097825773
928	A8K654;Q9UIS9;A0A0A0MS90;B4DI41;B4DUR3;K7EPZ6;K7EN65	MBD1	-0.377019638	-0.011562948	-0.218025439	-0.078874713	0.9475054420185994	-0.030212626	-0.444977651	0.1514731431720586	-0.183890391	-0.817779788	0.5599836680157093	-0.545243932	0.20403127870793922	0.005616552	-0.413887705	0.22256599209540712	0.9310931804127643	0.099205575	-0.202202675	0.2794727008677416	-0.159131633	-0.267680017	-0.068079958	0.41762158263334487
929	A8K670;Q9Y314;M0R3B2	NOSIP	-0.113425373	0.7504315823907888	0.3117915713284645	0.35847360364145087	0.8675346082959013	0.006736807	-0.103438031	0.604880492	0.19827991017293686	-0.391283965	-0.240294775	-0.175611474	0.2919824931292585	0.41987010180566475	0.4021387131403295	-1.061494409	-1.190808291	-0.935763565	0.31626592703814044	0.41091500634745765	0.23324079017199356	-0.269063405	0.37133043602508525	-1.062688755
930	V9HW72;A8K690;P31948	HEL-S-94n;STIP1	0.47521964225100766	-0.162349862	0.13705960348323382	-0.104888261	-0.341670736	-0.22134163	0.060642114572280324	0.04059244	0.027411275183124934	0.23689014771465697	0.11241038940626014	0.11108181008922798	0.1660037104830209	0.19416842185522865	0.095180914	-0.399033224	-0.296299239	-0.131077517	0.1499764611604613	-0.222633542	0.042881943270830065	0.15346078240338268	0.1517843487934137	-0.275469994
931	A8K6D2;Q92979;B4DP65;A0A087WVM7;V9GYP5;B4DQC7;A0A087WWQ2	EMG1	0.049017818	0.8481301303170959	0.00943858	-0.733484867	-0.681240638	NA	0.3288097272360137	0.9441178133996043	0.6159417485008323	-0.130300608	-0.037615308	NA	0.4423859882815267	0.6953472772436222	0.006760068	0.10087414541884487	-1.711437071	-0.746744803	0.3461577710652027	-0.663400491	0.6735853581063019	-0.039995697	0.4254600395179389	-0.741806981
932	A8K6G9;Q92620;B4DET0;B4DM30	DHX38	-0.033057482	-0.195212016	-0.112606628	0.16779063802016528	-0.164774141	-1.449308277	0.36625009016619536	0.406772358	0.3364142505985241	0.003210397	0.4755871625414856	-0.106673304	0.3989528413688614	-0.153774371	-0.22898436	0.2840085828282355	0.6338936437659635	-0.628489384	-0.113625376	-0.48209726	0.3698122328467428	0.12404141850818105	0.005398037	0.096470948
933	F5H658;B7Z8F4;Q86YB2;Q86X36;A8K6J9;Q14562;B4DFD7	DHX8	-0.182210438	0.19774547617411567	0.06541613	-0.437581514	-1.424975563	-0.620049568	0.443318949	1.4263321285422845	-0.3071199	-0.090341027	NA	-0.321006127	0.1294291317856523	0.9936277093918419	1.0669427653049737	-0.062495803	-0.87703235	NA	0.064508037	-0.790011234	0.5583680399395297	-0.168149263	0.7675241829130186	-0.432239762
934	A8K6Q4;P78332;E9PGM9;F8WCA5;B3KSK6	RBM6	-0.533263889	-0.17584935	0.402247478	-0.55778625	NA	NA	0.4689228871198386	1.339931741529201	0.24999410750225926	-0.07126937	-1.674145869	-1.195222969	0.8023215415598511	1.431984991128658	0.99021184	-0.16937407	-0.972295805	-0.336407013	-0.040312337	-0.49581	0.7482591620352113	-0.918236486	1.136815707442967	-0.430716046
935	A8K6Q8;G3V0E5;P02786;B7Z2I6	TFRC	1.1430462229195986	-0.294882232	NA	NA	-0.825107293	NA	0.5457087331926487	0.5225256021988035	NA	1.5895440157964087	-0.921653388	NA	-1.814051624	0.9619688273078854	NA	-0.907098864	NA	NA	0.5684325085579859	-0.68075678	0.6784676807884313	0.4782958269415597	-0.281690885	-0.762748351
936	A8K6T5;Q9UBL3;F5H8F7;B4DPT1	ASH2L	-0.40415833	-0.071607552	0.4130552227573674	0.35264648753914124	0.10998750082602578	0.6641005019308047	-0.228812301	-0.016903674	0.6250327419218739	0.12543930187233815	-0.681833865	-1.07316905	0.19496832679955708	0.004783647	0.4897660366132762	0.023641441	-0.48232334	-0.044613096	-0.020903553	0.3755781634319915	0.1264389223061327	-0.543187871	0.22983933695071915	-0.167764998
937	Q9BUJ2;A8K6U7;B7Z4B8;A0A0A0MRA5;A0A024R0J9;A8K3W4;A8K5K0;M0R3F1;M0QYZ0	HNRNPUL1;HNRPUL1	0.2807704091215224	-0.130811378	-0.470834079	-0.053488059	-0.589647107	-1.161752874	0.4182056343016942	0.4095047357815394	0.43655449612301794	0.24681161026099524	0.18715782157802238	-0.967390676	0.5611517477794183	0.3756882666512241	0.6833109929828057	0.36088653773419505	-0.186457354	-0.399660724	-0.106958349	-0.601629347	0.4214216220687515	-0.177807081	0.5400503358044827	-0.07507718
938	B3KM89;A8K6V0;O94855;Q4W5D3;E9PDM8	SEC24D	1.1525873861212754	0.3143454708805075	NA	-0.370734166	-0.22898367	NA	0.6196820627096207	0.8737882103260015	NA	1.0989657151352814	0.4295963401604939	0.05136371	-0.109164855	1.345009474163593	-1.772168489	-0.759645201	-2.644641988	NA	0.7624553700238743	-0.270869977	0.7757240780407955	0.5556308631426043	-0.149785682	-1.673154653
939	Q6PD62;A8K6X9	CTR9	0.051491298	0.2770943112431125	0.29673725080362057	0.49022240748219265	0.6029752426469251	-0.141542284	0.2293369844778255	-0.131416591	0.3732860563131457	-0.051844762	-0.212671141	-0.437232423	0.6531220908750471	0.26763267273836666	0.38264109235663557	0.33508738494992474	-1.859595282	-1.125324308	0.20844095323290837	0.3172184553186606	0.15706881644282691	-0.233916109	0.43446528532334977	-0.883277402
940	D4Q8H0;A8K710;B4DQ47;Q9NYL2	pk;ZAK	0.009185602	0.24029709404356314	NA	NA	0.2870388014492526	NA	0.24641856957781128	0.5032632637928082	NA	0.6447514678390021	-1.857094334	NA	-0.094482527	0.49597658545519385	NA	-0.590752648	0.11539812555932051	NA	0.10082144787695457	0.2631189013284812	0.35092101656453906	-0.630091333	0.17682712888932206	-0.261597161
941	Q6FG54;Q5U0M2;A8K725;P14921;B4DW78	ETS1	-0.299593639	-0.699488445	NA	0.1590754831552809	0.2521197681051387	NA	-0.185086256	0.6394455217771859	NA	0.11391907896454198	NA	NA	-0.118040438	-0.192076844	NA	0.32972577089854554	NA	NA	-0.536511446	0.16862722147495252	0.19020922863901824	0.076948675	-0.192029045	0.2927553667432883
942	E9PN50;R4GNH3;A8K781;E9PMD8;E9PKD5;E9PM69;A0A140VK42;P17980	PSMC3	0.5040211890675187	-0.002935167	-0.252900689	-0.098044037	-0.158568838	NA	0.5991196192155673	0.25748896076182115	0.3278704460402395	0.5179379710201633	0.055182834	NA	0.14999918394611206	0.3889982719657251	-0.368139455	-0.019020962	-1.569091285	-0.331918044	0.073936558	-0.137098325	0.3860344550673514	0.2777685156711309	0.04816078	-0.648801984
943	A8K7A1;Q9Y6V7;Q9NVY6;Q69YV6	DDX49;DKFZp564G1016	0.3009317844496972	-0.866618604	NA	0.4061992055588676	NA	NA	0.5995421586438604	0.5163223660490178	NA	-0.072785867	NA	NA	0.38729867707535404	0.3502962381966495	NA	-1.621185959	NA	NA	-0.175529025	0.5135135905729427	0.6652466473605141	0.034528518	0.4761118426500768	-1.513871574
944	Q53HL2;A8K7A2	CDCA8	0.073887674	0.42309017909415886	0.6822755988302381	0.30913996682217837	0.6346090711980986	0.5572834534296941	-0.660282094	-0.225111877	0.4845566431795471	-0.917227309	-0.140872898	0.077565569	-0.276670502	-0.460278956	0.10890750218591835	-0.095632936	-0.114633942	-0.460605143	0.39308448389166656	0.500344164	-0.133612443	-0.326844879	-0.209347319	-0.223624007
945	Q7Z726;A8K7D9;P52292	KPNA2	0.6485901090095496	0.63030252	NA	-0.535631444	-0.561051564	0.39583674246143724	0.33312498617607333	0.5394137814852733	-0.112028216	0.32933224493034485	-1.417374265	NA	-0.562054919	0.7406401153485064	0.009900752	0.087802139	-0.526802982	NA	0.6463393765362008	-0.22672236	0.2603965791915628	-0.537127948	0.069721711	-0.212607359
946	P60842;A8K7F6;A8K088;Q59F68;J3KT12;J3KTB5;J3QS69;J3QL43;J3QR64;B4DNH2	EIF4A1	0.455319509	0.047420798	-0.166127181	-0.254597208	-0.958022703	-0.186704994	0.052842473	0.2666532534403261	-0.020557588	0.7462794845803448	-0.068783497	0.13161118561137647	-0.278996885	0.2489608515101732	0.14462605143197738	-0.175221141	0.018981807551991633	-0.00368422	0.11220437559112284	-0.466441635	0.099646046	0.2697023911025619	0.038196673	-0.053307851
947	B3KUU7;A8K7G8;Q59FC5;B3KRI8;P49761;B3KTV2;B3KVF3	CLK3	-0.259343969	0.14547419472361423	NA	-0.159674273	-0.070360862	NA	0.6349596303863139	0.18693489174563865	NA	0.071360306	-0.83276256	NA	0.532731581	0.3361613112877757	NA	-0.820033277	0.23455302498934905	NA	-0.056934887	-0.115017568	0.4109472610659755	-0.380701127	0.4344464461990341	-0.292740126
948	I3L3P7;B2R4W8;A8K7H3;P62244;H3BV27;H3BT37;I3L303;I3L246;H3BN98	RPS15A;hCG_1994130	0.1818938812596722	0.2445851219059542	NA	0.46123629524965926	0.1965074405279647	NA	0.35579801506195036	-0.362591112	NA	-0.308248642	0.3429072916826276	NA	0.254533817	-0.411611245	NA	-0.412917565	-0.542093299	NA	0.21323950158281468	0.32887186788881345	-0.003396548	0.017329324746993294	-0.078538714	-0.477505432
949	E7EW69;A8K7M3;E7EX04;B5ME97;Q9P0V9;Q9H9P7;Q59H84;B7Z371;Q9NSH2;B7Z277	SEPT10;DKFZp547B243	1.0358218200192695	-0.392708131	NA	-0.14881829	NA	NA	0.8324262247815651	0.047785382	NA	1.1286965785422878	NA	NA	-0.227141065	-0.041762355	NA	-2.234300164	NA	NA	0.42609200065417446	-0.044283134	0.54464096	1.2332317348313895	-0.029916554	-2.129765008
950	B3KY12;A8K7V1;Q12874;A8K566;B4DW90;Q53HM6	SF3A3	0.11177698219720955	-0.195052088	1.0993468079595623	-0.165415189	-0.363122434	-3.510272548	0.5020487241204152	0.20384155539662926	1.5874470054850034	0.19769237753889266	-0.348112692	-0.666681632	0.22688931010867341	0.3443217940794261	1.5972824450049683	0.19292739354676344	-0.108368923	-0.706548889	0.3386905673699614	-1.346270057	0.7644457616673503	-0.272367315	0.7228311830643569	-0.20733014
951	Q5VXN0;A8K800;Q9H7B2;B4DWS5	RPF2	-0.123407475	1.105010678897885	-0.445215705	-0.445891057	-1.439521627	NA	0.6169301931939083	0.9602002126657341	0.5350914583857151	-0.203491659	-0.724714448	-1.162788696	0.081473262	1.0605200338863643	0.789347234	-0.507770919	0.33988779613508624	-0.435659283	0.23116840763431637	-0.890333767	0.7564465293001078	-0.644625693	0.6961527512371147	-0.148808228
952	A8K8D2;Q71F23;Q09GN1;A5D8X7	CENPU;MLF1IP	-0.342761623	0.6709321229534947	0.656443809	0.49822432995656185	0.23603010237372607	-0.666955372	-0.057257031	0.3771868323060145	-0.216147053	-0.319001536	NA	NA	0.23604987855676338	-0.286547416	0.7916539705908718	-0.015254018	-0.997601641	-0.564995355	0.36364938487253806	0.057877635126481516	0.070038865	-0.283556921	0.2824967593749003	-0.490505723
953	A8K8K1;O00442;B4DSL0	RTCA	-0.058499231	-0.210043426	0.14002094249161565	-0.18448211	0.42397510348787076	0.5338045338813877	-0.136637448	0.44484046158819657	0.028197825	-0.091951392	-0.935830566	0.40526148162165504	-0.024624377	-0.255711749	-0.549886349	0.03882854	0.075404158	0.3573336034710804	-0.042840571	0.25776584234584465	0.11213361266856567	-0.207506826	-0.276740825	0.1571887670151351
954	H0Y6F5;A8K8Q0;Q9H4I2	ZHX3	NA	NA	NA	NA	NA	NA	0.1499096714765616	NA	NA	-0.149909671	NA	NA	NA	NA	NA	NA	NA	NA	NA	NA	0.1499096714765616	-0.149909671	NA	NA
955	A8K8T1;Q13506;B8ZZS2	NAB1	0.9467185500859641	0.091124523	NA	0.17800519453433908	NA	NA	0.5174093497945944	0.2030355886771628	NA	0.2375808296178745	NA	NA	-0.018707212	-0.294160112	NA	-1.861006712	NA	NA	0.6393732606373193	0.2984569184956141	0.48067419319715293	0.35803255357914954	-0.035981938	-1.740554988
956	A8K8U1;Q86VP6;A0A0C4DGH5	CAND1	0.097555683	0.12460760174208722	0.22239881895032373	0.22232348932842627	-0.499118954	-0.400177568	0.16069924238616823	0.027728733901475396	0.17098350863518536	0.22039084373794135	0.010047187	-0.668270627	0.28917143553533964	0.13432987241664554	0.2189926439779013	0.23223537841573633	-0.348686089	-0.215211201	0.1481873677876285	-0.225657677	0.11980382830760966	-0.145944199	0.21416465064329548	-0.110553971
957	A8K8Y8;B2RDX4;Q9BRR8	GPATCH1	0.039204119	-1.281349712	NA	-0.174706402	NA	NA	1.1142721996265388	0.070104454	NA	-0.659622615	0.43245767444956884	NA	0.8260695008892067	0.7787875834801072	NA	-1.145216802	NA	NA	-0.511079196	-0.064712802	0.7021819270836168	-0.00358887	0.9124221425164442	-1.035223201
958	A8K8Z0;B7Z5Q5	A8K8Z0;B7Z5Q5	1.8743332502586114	0.2670175103037231	NA	0.4999308958448828	NA	NA	0.088103795	0.43965856992802854	NA	-0.170279288	NA	NA	0.13687925763245162	-0.70667608	NA	-2.42896791	NA	NA	1.2456184054837596	0.6748739210474752	0.4388242074366261	0.004663737	-0.109955386	-2.254024885
959	Q8WTT2;A8K905;B4DXL4	NOC3L	0.3331232843987588	0.6274151721762117	0.5081000653501534	-0.448622057	NA	-2.474789498	1.0383955686194029	0.6363580924956455	0.7137821879093296	0.15592994265787205	-0.616959362	-1.842418983	0.7440436341908006	0.8763542340607173	0.803247098	-0.666990306	-0.386969073	NA	0.6000286999568875	-1.351223252	0.9066611423233055	-0.657333608	0.9183641814854695	-0.416497164
960	A8K946;O43148;K7EP06;Q05D80;B7Z3U8	RNMT	0.073778023	0.092264531	0.11874530423570315	-0.313526276	-0.243218025	-0.8803986	-0.178016115	0.41947796349774613	0.613961546	-0.339181274	-0.581347489	-0.253134859	0.45640608221297907	0.43886559981027723	0.45150653520475115	-0.178089398	0.14770239571801316	0.15420405541917212	0.094929286	-0.479047634	0.2851411314083153	-0.391221207	0.44892607240933485	0.041272351
961	A8K964;Q9H307	PNN	-0.227287057	0.5392196982666527	0.046543751	-0.278031177	-1.031771658	-0.968201041	0.5226418026039997	1.3669197384689826	0.063758569	0.14081407168261842	-0.256926097	-1.117539287	-0.046959748	0.8050182552287858	0.6890609422374518	-0.374504261	-0.431844797	0.5590882935378223	0.11949213088862363	-0.759334625	0.6511067034500244	-0.411217104	0.48237314990169905	-0.082420255
962	A8K996;Q92698;B4DLX7	RAD54L	-1.340636553	-1.186435432	0.11887917846024862	0.43231175476963796	1.2101963689316118	0.8320960539194355	-0.462329781	-0.41813061	0.2213171621903946	-0.164880271	NA	-0.061496739	0.18581602483966603	NA	0.3650370601679308	0.5609794785087755	NA	-0.292723696	-0.819195709	0.808403285	-0.236179183	-0.129653279	0.25896176868008536	0.11766311722679125
963	Q9Y450;A8K9E1;B3KNB9;D9YZV0;J3QT46;H0YDX7;B7Z524;B7Z1K2	HBS1L	0.5406439700461988	NA	NA	-2.15507303	NA	NA	0.6745187122672457	NA	NA	0.8017437260704948	NA	NA	0.13816662127739754	NA	NA	NA	NA	NA	0.5406439700461988	-2.15507303	0.6745187122672457	0.8017437260704948	0.13816662127739754	NA
964	A8KA19;O43592;A0A024RB67	XPOT	-0.162373881	0.22994324741369776	0.39451615963775666	-0.416403742	-0.615875697	-0.93725898	0.1348210508035151	0.4677551553120345	0.9253797375687239	0.10179445437635835	-0.908385894	-0.253042221	0.055525986023888314	0.4178360542503744	0.6202285548650164	0.2995134514798088	0.4103190330577847	-0.764292469	0.15402850863388753	-0.656512806	0.5093186478947588	-0.35321122	0.3645301983797597	-0.018153328
965	A8KA74;P78316;E9PFK5;Q96GC8	NOP14	0.3246649706828203	0.9919162359056845	-1.06399449	0.3392330464667127	-2.47158185	NA	1.0080843357177942	0.6415362383172399	-0.367821689	-0.468853802	-0.81785503	NA	0.6673143182253783	0.7667374574304755	0.882607586	-0.431987328	NA	NA	0.22716798726956267	-0.923201986	0.5702387102417996	-0.500382001	0.9151922022562274	-0.289014913
966	A8KAB1;Q63HJ3;G3V1V7;F8VZE0;Q8N3R4;Q86T39;F8VZY0;Q86TA8;Q00872	DKFZp779M1050;MYBPC1;DKFZp451H115;DKFZp451B236;DKFZp451M091	NA	-0.140094398	-0.746092129	NA	0.032139048962233595	0.9459529306561271	NA	2.2477430480133753	-1.58585192	NA	0.5949731572278004	-1.129573732	NA	-0.593309253	0.2390031062096174	NA	-0.493070669	0.6281808095208508	-0.443093263	0.48904598980917885	0.3309455640605229	-0.267300287	-0.177153073	0.06755507
967	A8KAE0;O75717;B3KMC2	WDHD1	-0.688010126	0.49757644426307424	0.5343492640806062	0.21372768790233718	0.37283041040107884	-1.092991551	-0.26501739	0.48334865041718633	0.4313910484176435	-0.410798889	-0.17371223	-0.786695838	0.002197484	0.31277104637175884	0.4679074800093029	0.12810595573805675	0.064141403	-0.091120852	0.11463852751200838	-0.168811151	0.21657410278839467	-0.457068986	0.2609586702349237	0.033708836
968	Q9BSY0;A8KAH1;P48651	PTDSS1	0.4188447628467356	NA	NA	NA	NA	NA	0.2605966610816276	NA	NA	0.14134034359474004	NA	NA	0.025640164355661216	NA	NA	-0.846421932	NA	NA	0.4188447628467356	NA	0.2605966610816276	0.14134034359474004	0.025640164355661216	-0.846421932
969	A8KAK1;Q9NYU2	UGGT1	0.33482476395000027	0.5666305377002494	NA	-0.632014861	0.099826514	NA	0.6485573589617579	0.46223915923303915	NA	0.47063196603974555	-0.792385622	NA	-0.428615172	-0.06034229	NA	NA	-0.669352356	NA	0.506507014	-0.21031481	0.6111776220625025	-0.105097465	-0.188699368	-0.613572993
970	A8KAK5;O60244	MED14	0.036592859	-0.362792116	NA	-0.159788601	NA	NA	0.39862477953493275	0.43682704556103225	NA	0.073804591	NA	NA	-0.186457698	-0.074034929	NA	-0.162775931	NA	NA	-0.142369634	-0.139058606	0.4384559076460258	0.094534586	-0.109516318	-0.142045936
971	A8KAL2;Q8TBA6;B4E1D4	GOLGA5	0.41697734531830866	0.588752643	NA	-1.081569715	-0.231955343	NA	0.3853120193650147	-0.218943675	NA	0.8404720131915537	-0.199707989	NA	-0.451329166	0.23271748458651698	NA	-0.496829352	0.2161037345222575	NA	0.5028649941111744	-0.656762529	0.083184172	0.3203820123037617	-0.109305841	-0.140362809
972	B3KSZ1;E9PEQ6;A8KAM9;Q9UNP9;E9PKY5;B4E3F2	PPIE	-0.090366397	-0.074313237	-0.948630523	-0.532120294	-0.441302401	0.2609431943796195	0.3412092392902474	0.42214245760260055	0.5843186695934379	-0.108885749	-0.023410088	-1.063118373	0.2066829913754873	0.24734497016851056	0.7745364302284605	-0.131861051	0.2524390824164537	0.3243910763949383	-0.371103385	-0.237493167	0.4492234554954296	-0.398471403	0.4095214639241528	0.1483230360559811
973	Q59HG4;A8KAP0;P55199;U3KQ90;V9H027	ELL;MEN	0.17778148123625634	0.066352438	-0.210567303	-0.49083621	0.4591934415566079	NA	0.3799489005467379	-0.011091809	-0.262147295	-0.242231545	NA	NA	-0.131778463	0.7801798019525439	0.47271459851960024	0.3071158358060747	-1.294633872	NA	0.06641351	0.039403254	0.09079457	-0.187006907	0.4289299509231642	-0.43853438
974	Q92771;A8MPP1;Q2NKM7;Q96FC9	DDX12P;DDX11L8;DDX11	-0.312132526	NA	NA	0.075811555	NA	NA	-0.348895988	NA	NA	-0.489490294	NA	NA	0.2657274916373554	NA	NA	0.8089797609874477	NA	NA	-0.312132526	0.075811555	-0.348895988	-0.489490294	0.2657274916373554	0.8089797609874477
975	H7BY10;K7EJV9;K7ERT8;A8MUS3;P62750;K7EMA7	RPL23A	-0.040735883	-0.216641819	0.424807926	-0.093805869	0.4202839843954154	-0.397188549	0.048914342	-0.25459224	0.6520132153648662	-0.590036674	-0.12986014	-0.597833209	0.1135139926247568	-0.151468858	0.12742542520003447	0.1480478719844153	0.4387557352394527	0.098400749	0.055810074628630475	-0.023570145	0.1487784388204937	-0.439243341	0.029823520044150703	0.22840145203237225
976	A8MVI5;Q9ULR0;D6RC18	ISY1	-0.495872882	0.10794788159137657	NA	-0.158330841	-0.522821235	NA	0.35093999018687905	0.534619573	NA	0.058670555	NA	NA	-0.36557845	0.5525454794649468	NA	0.034607837	-0.096727909	NA	-0.198851713	-0.345465251	0.4378905688729717	0.053781342310627554	0.088594302	-0.035949249
977	A9CQZ8;G3V1L9;Q07157;A0A087X0K9;Q6MZU1;G5E9E7;Q68DX9	TJP1;DKFZp686A1195;DKFZp686M05161	0.8312217386846799	0.22054162060701543	0.1875106963908392	-0.242870473	-0.392096938	NA	0.40247040854700855	0.5614905879326645	-1.004703616	1.37187389	0.15193473056635398	-0.001845983	-0.636041098	1.0600706665575026	-0.328196604	-0.121377706	-2.059981922	NA	0.49132265853797985	-0.239252399	0.064650434	0.5855521858415818	0.11017562828527189	-1.012448508
978	E9PDF6;B0I1S9;O43795	MYO1B	1.5029687958029712	0.8613500923774274	NA	-1.190153188	-0.502567453	NA	0.7231721382758652	0.8983466322788723	0.2629916306792002	1.7209045445212596	-0.026150592	NA	-0.044752744	1.010842093	-1.258248902	-0.884295343	-2.690878348	-0.383529358	1.1164274385468278	-0.912092326	0.5624381282012755	0.7816449708244773	-0.163118523	-1.385299688
979	O95503;B0QXZ6;B3KT27	CBX6	NA	NA	NA	NA	NA	NA	NA	NA	NA	NA	NA	NA	NA	NA	NA	NA	NA	NA	NA	NA	NA	NA	NA	NA
980	B0QY89;Q9Y262;B4DQF6;B3KPB9;B0QY90	EIF3L	0.42435930216465934	-0.071441462	-0.027999858	-0.322523577	-0.063980086	-1.179352486	-0.259199912	0.269006337	-0.642164763	0.6956834785150602	-0.402408048	0.079930704	-0.630729115	0.6393128357500704	1.1418661422445615	0.3664864283739896	-0.201809946	0.18496402326160644	0.10830599428032205	-0.521952049	-0.210786113	0.12440204487068945	0.3834832877703714	0.11654683536128593
981	B0QYK0;Q01844;A0A0D9SFL3;C9JGE3	EWSR1	-1.091589872	-0.212627787	-0.060133192	-0.09634877	-1.343333833	-1.459529365	0.16119256546480706	1.2962291	0.6232335698655127	-0.16663709	0.010677411102996156	-0.755686089	0.5886071058610155	1.1269823998559434	1.1766906711641512	-0.129616163	0.6277522767536258	-0.29586294	-0.454783617	-0.966403989	0.6935517450559966	-0.303881922	0.9640933922937024	0.067424391
982	Q99829;B0QZ18;F2Z2V0;Q59EI4;A6PVH9;E7ENH5;Q5JX44;Q5JX58;Q5JX45;Q5JX59;Q5JX60;Q5JX52;Q5JX61;Q5JX56	CPNE1	0.026767483337915985	0.2641294250603838	-0.405085071	0.053540154	-0.342811227	NA	0.3977007807542071	0.2698428230618994	0.5089614966239356	0.5902490085671152	-1.053398622	-1.551765632	0.37395969494501036	0.9042287809154471	0.7287506020643679	0.2813009887460661	-0.186036837	-0.860333848	-0.030027413	-0.136600229	0.4002036744012777	-0.663603108	0.6770150002295388	-0.246987924
983	B0UZZ8;O15213;A8K9A1;A0A1U9X8W1;A0A1U9X8U7;A0A1U9X8U3;B4DNI0;A8K806;B4DP15	C6orf11;WDR46	0.23483294506229796	1.5797303981423452	0.5440074747224097	0.099337597	-0.919157945	-1.419434282	0.4765385068600862	1.197228657633138	1.086409044080635	-0.271047211	-0.925156778	-1.113657135	0.38814586474034785	0.8685007660364401	1.262344886270914	-0.588196716	-1.011046178	-1.489379896	0.786190273	-0.74641821	0.9200587361912864	-0.769953708	0.8396638390158996	-1.02954093
984	B0YIW5;P48444;Q6MZV5;B0YIW6;Q6P1Q5	ARCN1;DKFZp686M09245	1.1592930548333833	0.14046911599901007	-0.49076952	-0.06176903	-0.702638299	-0.062931105	0.8162238745202178	0.16310786405923605	-1.470504539	1.2842293650127337	0.018839300236575682	0.6330497081800965	-0.911584203	0.7712515801236969	0.17876495651629506	-0.577585947	-0.887446178	NA	0.3103595538651124	-0.235084141	-0.12302893	0.6860681279373613	0.053506115	-0.691820726
985	B0ZBD0;Q8WVX7;P39019;A0A075B6E2	RPS19	0.064137531	-0.398838532	0.2045551041776369	-0.216171734	0.4353487549255243	0.5626587719713008	-0.15845302	-0.633134797	-0.22640482	-0.147075965	0.23779628921013535	0.4124004613317131	0.003790576	-0.556113061	-0.549719494	0.4392222837722982	0.32704119784024177	0.1989604519224128	-0.043381966	0.2606119310150311	-0.339330879	0.16770692865717213	-0.367347326	0.32174131117831856
986	B1AHB0;P33992;Q53FG5;A8K521;B4DQ39;B1AHB1;B3KVF0;B4DVK5	MCM5	-0.994731746	0.048306559	0.36757859703395546	0.18220315956235392	0.042441319440599416	0.11150249373492728	-0.300553478	-0.03937373	0.091635132	-0.241608307	0.32125311334486667	-0.310157873	0.27695042771532874	-0.101414469	-0.159462316	0.47598940940289575	0.30962772840758124	-0.08018602	-0.192948863	0.11204899091262785	-0.082764025	-0.076837689	0.005357881	0.23514370608096155
987	B1AK66;Q8TAD8;B4DDK7;B4DLV6	SNIP1	0.095510428	-0.489871716	NA	-0.180640252	-0.740377102	NA	0.45878111851522735	0.3512376047709657	NA	-0.493523531	-0.058416048	NA	0.3752411841400422	0.33603735462399914	NA	-0.255368948	0.6013899068147126	NA	-0.197180644	-0.460508677	0.40500936164309503	-0.27596979	0.35563926938201923	0.17301047963567906
988	B7Z2Y2;B1ALW7;Q14746;B7Z819	COG2	-0.424922504	NA	NA	NA	NA	NA	0.42492250435331125	-0.187539718	NA	NA	NA	NA	NA	0.18753971806979514	NA	NA	NA	NA	-0.385358707	NA	0.15825519085567444	NA	0.22710351578371302	NA
989	B1AMU7;Q9Y3B2;R4GMQ7;B1AMU4;R4GNH9;B1AMU3	EXOSC1	-0.376897153	0.4503921869100752	0.49386063080215536	-0.443085765	-0.655832349	-1.700747985	0.35680495919643446	0.5125061395520281	0.4940920221506373	-0.080910576	0.08638888	0.010485350051618743	-0.047101362	0.13453796298528406	0.48046947859548134	0.2326924696524998	0.17925186419919026	-0.126906754	0.18911855502297037	-0.933222033	0.45446770696636657	0.005321218	0.1893020265563729	0.095012527
990	B1ANR0;Q6IQ30;Q13310;H0Y5F5	PABPC4	0.1201080342815985	NA	NA	-0.849795595	NA	NA	-0.249425192	NA	NA	0.3462237048014048	NA	NA	NA	NA	NA	0.6328890488635749	NA	NA	0.1201080342815985	-0.849795595	-0.249425192	0.3462237048014048	NA	0.6328890488635749
991	F5H586;Q5H9S4;H0Y6W5;B4DR27;B1APH0;Q6ZN30;B4E3J2;D3DRJ1;Q06HB9;A0A1B0GX98;Q06HC2;Q06HC3;Q06HC1;Q06HC4	BNC2;DKFZp686A01127;hCG_27250	-0.32010263	0.6589601115783768	NA	0.8786746719155858	-1.18114575	NA	0.29416701618424346	1.0877079548788309	NA	0.004403894	NA	NA	0.6531707464364823	-0.075136406	NA	-1.510313698	-0.49038591	NA	0.16906174961133602	-0.15160253	0.6905704943757901	0.004036903	0.2886501789903605	-1.000716795
992	B1AQP2;Q9UHV9	PFDN2	-0.272263436	0.2139509044742145	0.37062132699305594	-0.023085483	0.33719124760151803	0.026752491	-0.306800102	-0.324642407	0.076805702	-0.651946444	-0.637988794	0.124002863	-0.306146425	0.31368132925431724	-0.78810904	0.6761322280178084	0.15603885993720817	1.0158051779553519	0.10410293166727974	0.11361941863825446	-0.184878936	-0.388644125	-0.260191379	0.6159920886367904
993	B1AT47;B2RCN8;Q9Y692	GMEB1	NA	NA	NA	NA	NA	NA	NA	NA	NA	NA	NA	NA	NA	NA	NA	NA	NA	NA	NA	NA	NA	NA	NA	NA
994	Q96IR1;B2R491;P62701;Q53HV1	RPS4X	0.242810907	0.23517254858124706	-0.353836967	0.3645755233108496	0.3832771579700121	0.33878147454856505	0.10478163572795834	-0.473411655	-0.297424821	-0.053986698	-0.009779797	-0.146306068	0.018189909936778378	-0.287027236	-0.409386506	0.6174280741429784	-0.526920899	0.2530634159045779	0.041382163	0.3622113852764736	-0.22201828	-0.070024188	-0.226074611	0.11452353028586316
995	M0R3D6;M0R1A7;M0R117;B4DM74;B2R4C0;Q02543;M0R0P7;B4DM94;B4DUV3;Q53HD3	RPL18A	0.083463773	0.028221277201748364	0.2875640944774014	0.483954792	0.3637620394815624	0.18547415851935564	-0.305980852	-0.207549946	0.020485257094042825	-0.44604152	-0.047529373	-0.256028445	0.18580833021497742	-0.074346101	0.15764110372047835	-0.262901341	-0.153566627	-0.042430621	0.1330830481405707	0.344396997	-0.164348514	-0.249866446	0.089701111	-0.152966196
996	B2R4C1;P62899;Q76N53;H7C2W9;C9JU56;B7Z4E3;B7Z4C8	RPL31	-0.134115813	0.3711939286030146	-0.385225761	-0.148964688	-0.59181213	0.10964986143708903	-0.159598835	0.5671042332316353	0.3310993367730906	-0.630023701	-0.272166512	-0.080222283	0.17484638725383053	0.44483322639855805	-0.089894655	0.15642410103991072	0.1734494015331234	0.1634239018710432	-0.049382549	-0.210375652	0.2462015782425941	-0.327470832	0.1765949863250142	0.16443246814802676
997	K7EK07;B2R4P9;P84243;B4E380;A8K4Y7;B2R6Y1;A0A1X8XL64;K7EMV3;B4DEB1;K7ES00;Q6TXQ4;K7EP01;Q6NXT2	H3F3B;H3F3A;H3F3C	-0.548969977	-0.597790232	-0.926117036	0.9270125998405814	0.6585258975970381	0.9122981988811518	-0.814496328	-0.5878463	-0.702031349	-0.068016047	0.281926166	0.5133396159943263	-0.146334977	-0.232057603	NA	0.6508047294352334	0.47724207171984895	0.20251057	-0.680448177	0.843123137	-0.690947087	0.25292748324305236	-0.178685385	0.45403002870848835
998	B2R4R0;P62805;Q0VAS5	HIST1H4H;HIST1H4A	-0.339466038	-0.277884342	0.48265172213077834	0.089447564	0.7110191120859649	1.0700724602804492	-1.275883002	-0.712975683	-0.145816885	-1.124956563	0.9745906740166892	0.7746602231529465	-0.605658803	-1.053834312	-0.589223807	0.3406486715879103	0.9033063092102459	0.7793027004079611	-0.044899553	0.6235130453172648	-0.711558524	0.20809811151071214	-0.749572308	0.6744192270687067
999	B2R4R9;P62857	RPS28	-0.075690986	0.31748005577629546	0.3357904002061038	0.3526360368697828	0.6101729543270867	-1.12933253	0.020466767886546375	-0.087506503	-0.942477057	-0.41525674	-0.366705967	1.0294212637528868	-0.303579424	0.064978292	-0.151072531	0.2650738674870257	-0.225717876	0.7013199768275824	0.1925264898799158	-0.055507846	-0.336505598	0.082486186	-0.129891221	0.2468919893580564
1000	B2R5I8;Q13637	RAB32	0.2944514413142837	0.5181095372552317	NA	-0.094858602	-0.168454809	NA	0.6032926621392556	0.32416990436827003	NA	0.39180692830370417	-0.326199877	NA	-0.22400162	0.6489663041862065	NA	-0.393910603	-1.573371266	NA	0.4062804892847577	-0.131656706	0.46373128325376284	0.032803526	0.21248234218064896	-0.983640935
1001	Q0QER2;V9HWJ2;V9HW78;Q6FIA4;B2R5M8;O75874;Q6FI37	IDH1;HEL-S-26;HEL-216	-0.102885387	-0.33288445	NA	-0.122759134	-0.009691481	NA	-0.013542852	-0.138612369	NA	0.20606270645477368	-0.309857907	NA	0.5196534955727515	0.5005433287369394	NA	NA	-0.196025951	NA	-0.201549423	-0.049889812	-0.059742114	-0.035562104	0.5264339080429015	-0.179690455
1002	P10644;Q68DQ4;B2R5T5;K7EM13;K7EPB2	PRKAR1A;DKFZp779L0468	0.2883548390021065	0.7434134047684229	NA	-1.022157064	-1.089363696	NA	0.5326278891529249	0.385923626	NA	1.1835594830228786	-0.840778874	NA	0.074100794	0.3636178577605318	NA	-0.025456172	-0.593842089	NA	0.515884122	-1.05576038	0.4592757578247737	0.1713903046610149	0.2188593260492547	-0.309649131
1003	B2R5U7;Q03701	CEBPZ	-0.182782525	0.8450656696086121	NA	-0.281702541	-1.292017265	NA	0.7611114239570224	0.8494602961257272	NA	-0.301913498	-0.427393786	NA	0.6163271666328831	0.9276334311531428	NA	-0.933321263	-0.58046711	NA	0.3311415723670295	-0.786859903	0.8052858600413733	-0.364653642	0.771980299	-0.756894187
1004	G3V4W0;B4DY08;B2R5W2;G3V4C1;B3KX96;G3V2D6	HNRNPC	-0.213459605	-0.270242828	-0.336392957	-0.466444141	-0.31403024	-1.130835866	0.089907195	0.18638728057817028	0.16082826971974762	0.18590039153222856	-0.012712887	-0.281220255	0.088287677	0.18414586246288706	0.14477693858753315	1.0410092762793302	0.5189997122317626	0.4250961770646424	-0.27336513	-0.637103416	0.1457075817106891	-0.036010917	0.13907015937150952	0.6617017218585803
1005	Q9UK43;B2R5Y4;Q13123;Q95HA6;B4DEH2;E7EQZ7	CSA2;IK	-0.435699301	0.21161140100214362	0.3491200948516818	-0.1635209	0.020159213676192438	0.13497720336207475	0.21060603396527952	0.6087131179548937	0.7422432793463003	-0.399231585	-0.395760345	-1.387089309	0.1442836691073131	0.7496770388317531	1.0119346527434614	-0.302728707	0.5377513083219065	-1.637046866	0.041677398161099964	-0.002794828	0.5205208104221588	-0.727360413	0.6352984535608416	-0.467341421
1006	B4DIQ0;B2R623;O60942;B4DSJ8	RNGTT	-0.411613379	-0.149008195	NA	-0.338522178	NA	NA	0.16584673819903933	0.5178819174195485	NA	-0.341916195	-0.120037724	NA	0.32709137038562036	0.4598948694692338	NA	0.5991136438506327	-0.708730867	NA	-0.252100606	-0.310311997	0.3700745093455738	-0.202766778	0.421703301	-0.02659843
1007	B4DT77;B4DWU2;B4DHY4;Q53HM8;B2R7L2;B2R657;P20073	ANXA7	0.17908964378720454	0.066308073	-1.934756598	-1.724858094	-1.956719228	NA	0.5808735104633829	1.012425157710434	0.7963687561520068	0.5132915180777972	-0.104062067	0.6377681864538339	0.17399882385588678	0.8265491211172888	0.6621100145378404	0.48305002116078044	0.7430714484140551	-0.954508288	-0.46085359	-1.738522624	0.8988218448244926	0.4512652493539481	0.656485357	0.19280376390172793
1008	B2R659;P51659;A0A0S2Z4J1;A0A2R8YD50;E7EWE5;B4DSD0;B4DDM5;E7ER27	HSD17B4	0.7447951351402828	-0.035311813	NA	-0.671343008	NA	NA	0.2856804930087441	-0.092568815	NA	1.010096683449907	-1.323685974	NA	-0.512477997	0.7492553943398171	NA	-0.154440098	NA	NA	0.42355691998641326	-0.602527749	0.16537109767669875	-0.087979387	0.1872039574305551	-0.085624839
1009	Q6IAU5;B2R665;O15355;B4DDC8;B3KXL8;Q96IN7	PPM1G	-0.308039325	-0.080590644	0.1510372764322247	-0.222368178	-0.012319864	0.5770735660991321	-0.08824774	-0.077420985	-0.169129757	-0.156606946	-0.325285388	0.21909568474252172	0.031401558439027095	-0.226147761	0.6907624816679583	0.391543316	-0.25659632	-0.138160975	-0.079197564	0.11412850782785294	-0.111599494	-0.087598883	0.16533875959395322	-0.001071326
1010	B4DKX4;B2R6E2;Q53EL6;Q5VZS7	PDCD4	0.2716921387480834	-0.144841629	0.48185510153567535	0.3074285564642715	-0.125151497	NA	0.2865611593477189	0.7013251726910154	0.6768322253025445	-0.605426325	NA	-0.033932381	0.2993159505348466	-0.431332047	-1.124754946	-0.55957148	NA	NA	0.2777731917851924	0.16600985088539905	0.629777507	-0.244808032	-0.344052359	-0.484700159
1011	P84103;B2R6F3;A0A087X2D0	SRSF3;SFRS3	-0.032949825	-0.016857226	NA	0.31867406937342285	-0.88859139	NA	0.2873661530861309	-0.020535314	0.081424035	-0.256750523	0.6603028079301008	-0.244488489	0.2315112669795152	0.8541563456227171	0.16306445398155414	-0.547851141	-0.588475224	NA	0.023875661433894604	-0.236179473	0.16486414528255222	0.1018004523904493	0.4650232093279961	-0.519383995
1012	D6RGK3;D6RIV9;D6RIE8;B2R6H6;Q9HBM6;Q16594;D6RHW1;D6RIY1	TAF9;TAF9B	-0.138464173	0.6016457152663387	NA	0.17940204723084252	0.12444438085051548	NA	-0.026807849	0.3387695252463226	NA	-0.170859124	-0.468575616	NA	0.046161920630235345	0.4706014178543832	NA	-0.060949753	-0.895368492	NA	0.2315907711709162	0.15192321404067902	0.15598083827403475	-0.31971737	0.25838166924230777	-0.478159123
1013	P40692;B2R6K0;Q5GJ64;H0Y818;Q53GX1;Q59EG3;A0A024R2S9;B7Z821	MLH1	-1.230059563	0.6112876536785766	NA	0.4951887282326637	0.7095527581210601	NA	-0.051179761	0.1809163322720783	NA	-0.355702115	-0.709545265	NA	0.033372082	0.17159338287679732	NA	0.35459968463759767	-0.210023918	NA	-0.309385955	0.6023707431768619	0.064868286	-0.53262369	0.10248273242325424	0.072287883
1014	B2R713;Q7Z2T5;B4DXX1	TRMT1L	-0.265270147	0.21897322621269827	-0.483549219	-0.490260626	-0.22960231	NA	-0.055761927	0.5579920061586993	0.054483094	-0.368490832	-0.07604481	0.058744622	0.5388367542000507	0.568546679	-0.053358508	0.005426762	0.019335235668086207	NA	-0.157307021	-0.340623108	0.20487941707453033	-0.109288647	0.3706500010655453	0.031689358
1015	B2R791;O43395;B4DLS8;Q53GV6;B4DM28	PRPF3	-0.019165313	0.4486868597860121	0.4221602067193986	0.096196862	-0.627320324	-1.561518523	0.6784905837746283	0.7879930764011923	-0.139371176	0.3570396377276827	-0.507062212	0.3741594120172091	0.16872146631402873	0.5490456097211872	0.2523570831544981	-0.086176	-0.106900499	-1.087336752	0.28389391795850694	-0.697547328	0.44237082811783834	0.074712279	0.32337471972990467	-0.426804417
1016	B2R7C2;O43264;B4E1J7	ZW10	0.3821078229856565	0.4138444962940011	NA	-0.420887779	-2.257250891	NA	0.10041951779663859	0.4635167381282207	NA	0.4766436500892666	-0.037007156	NA	-0.432681514	0.6373247104608613	NA	NA	0.6739704041134937	NA	0.34181195929703984	-1.395233535	0.2258039276196407	0.16365404656186214	0.046157397900516074	0.6178062037707034
1017	B2R7E8;P15927;B4DUL2;B4DQD9;B4DL94;Q5TEJ0;Q5TEJ7	RPA2	-1.824584042	0.36767877744786903	0.8545866651390112	0.099411198	0.8499144997430448	0.21341624442540227	-0.286404204	0.015022985	0.10262656327363341	-0.170925315	0.10970867736725476	-0.229582887	-0.326356299	-0.30136531	-0.212212082	1.3067122851085744	0.060687955195181296	-0.628335712	-0.200772867	0.38758064740020964	-0.056251552	-0.096933175	-0.279977897	0.24635484272274244
1018	J3QL14;R4GN72;B7Z788;B2R7M1;F5GYQ1;B7Z6L9;P61421	ATP6V0D1	-0.038064907	NA	NA	-0.738108302	NA	NA	-0.017826841	NA	NA	-0.134592966	NA	NA	0.526378624	NA	NA	0.40221439133746395	NA	NA	-0.038064907	-0.738108302	-0.017826841	-0.134592966	0.526378624	0.40221439133746395
1019	B4DP06;V9HWH7;B2R7P8;P31939;H7C1S2	HEL-S-70p;ATIC	0.357735851	NA	NA	NA	NA	NA	0.10812323678544707	-0.051767687	NA	0.6820249890774417	NA	NA	-0.196287746	-0.899828644	NA	NA	NA	NA	0.22776574615328168	NA	-0.10179233	0.5520548840444803	-0.6780283	NA
1020	O75934;B2R7W3;Q53HE3	BCAS2	-0.522037757	0.23709351811500992	0.092567272	0.1282564079778695	NA	-1.123790012	0.5287914326463967	0.3956849826891019	0.43111359749566625	0.29307377867997664	-1.271136181	-0.287182365	0.3524913639055166	1.141587032744464	0.5634941294036899	-0.506399338	-0.453607863	NA	-0.009805078	-0.443446224	0.5061839155372104	-0.367427678	0.740178087	-0.425683023
1021	B2R7X3;Q13112	CHAF1B	-0.58882268	0.8456357578710695	0.10607078859837363	0.32078254678969764	0.600585299	0.6001832272696103	-0.317248708	0.22799448105596362	0.16040960226912582	-0.631923081	-1.037578226	-0.463202447	-0.012208761	-0.018546614	0.27170533912226935	0.19074758419805773	-0.266420436	0.011836327480446997	0.12096128871308924	0.5071836909207768	0.023718458479348017	-0.710901251	0.080316655	-0.021278841
1022	B2R7Y0;P05120;H7C004;H7BYS2	SERPINB2;SERPINB10	-0.301140401	0.077599766	0.153493921	-0.160290485	0.5810786312921636	0.051652021	-0.00697237	0.196402076	0.26599446168043017	0.012832850538242286	-0.05973703	-0.332895449	0.3828060222819614	0.014730704180480284	-0.058207965	0.084868408	-0.576224167	-0.325990993	-0.023348905	0.15748005562656792	0.1518080558800155	-0.126599876	0.11310958730580893	-0.272448918
1023	B2R802;P09012;M0R268;M0QXK2;M0R221;M0R2B8;M0QZG7;B4DDC7	SNRPA	-0.441833444	-0.337438694	-0.158428381	0.24351855455395208	0.8594138450276089	0.48750338169433827	-0.031888536	-0.010904197	-0.153188534	-0.630880013	0.11609631999113657	0.064280986	-0.006281656	-0.064148307	-0.765997407	0.41030793361366186	0.3510953549992363	0.068772792	-0.31256684	0.5301452604252987	-0.065327089	-0.150167569	-0.278809123	0.27672536
1024	Q6IAX5;B2R806;P60228;B3KW56;A0A161SXE1;E5RHS5;E5RGA2	EIF3E	0.5441843369274542	-0.86068543	-0.220398658	0.47323573	0.4085545450440561	NA	-0.115954796	-0.372125194	NA	0.2760592264826321	NA	NA	-0.204958754	0.2552071912582879	NA	-0.183118199	NA	NA	-0.201625551	0.4182361699045691	-0.266698963	0.2534002588669429	0.002465251	-0.205777166
1025	Q9NRX1;B2R823;F8WBJ6	PNO1	0.5034336885784378	1.2283126049414217	NA	-0.295491756	-1.835164987	NA	1.2266528689164204	1.4498467208700994	NA	-0.442867624	-0.753409228	NA	0.7906138015245978	1.3102358925937463	NA	-1.78234098	-1.399821003	NA	0.8658731467599298	-1.065328372	1.3382497948932586	-0.598138426	1.0504248470591722	-1.591080992
1026	B4E083;Q59GD0;B2R841;P53350;D3DWF3	PLK1	0.9962387886041766	-0.088942116	NA	-0.136343921	0.088942116	NA	0.12518784092475824	NA	NA	0.35568038953879255	NA	NA	0.073014902	NA	NA	-1.413778	NA	NA	0.5253062418596653	0.047957003	0.19684574657555745	0.4273382951895918	0.14467280776819946	-1.342120095
1027	P26196;B2R858	DDX6	0.9277692753650991	-0.147040016	-0.296913707	-0.373960255	-0.44563693	0.780953252	0.24299823111592603	0.556042607	0.12223707937937109	1.2277347178339113	-0.008224361	-2.109514784	-0.343265805	0.48276615763172387	0.5166584610663448	-0.598291948	-1.171378737	0.6370667622899581	0.16127185082901987	-0.012881311	0.3070926393236677	-0.296668142	0.21871960440066815	-0.377534641
1028	B2R8Y6;Q6MZM4;Q6MZM3;Q6MZP3;Q8N3U4;Q6AI02;B4DQ46	DKFZp686P16143;DKFZp686C21148;DKFZp686I05169;STAG2;DKFZp686P168	-0.394778331	0.14428293921548652	0.16870354588947697	0.3072394750418795	0.21520202648274933	0.6161366318922756	-0.396516815	-0.06790735	0.1765040082137157	-0.308680896	-0.049768106	-0.627583342	-0.039974629	0.021522311074161225	-0.159669397	0.6224661177615489	0.15715833198926668	-0.384336524	-0.027263949	0.3795260444723005	-0.095973385	-0.328677448	-0.059373905	0.13176264185687872
1029	B2R8Z8;O60506;Q05CK9	SYNCRIP	0.13326123716905136	-0.433029024	-0.304093379	0.17620739283784503	-0.498970425	-0.437190275	0.14040568561523623	0.021530934016034536	0.015490560840271535	0.40030800370286335	-0.039254045	-0.448242067	0.4608720595400684	0.031380342	0.021998127553159906	0.5070211668790383	0.044114003585948754	0.20818970096898667	-0.201287055	-0.253317769	0.059142393	-0.029062703	0.171416843	0.25310829047799127
1030	V9HW51;B2R960;O43396;Q59G46;K7ER96	HEL-S-114;TXNL1	-0.104236757	0.4918311660992155	NA	-0.150127153	-0.938495404	NA	0.3904596787371597	0.982303074	NA	0.481760607	-1.301278885	NA	0.36054371576591415	0.7656400487638326	NA	-0.978400091	NA	NA	0.2753305453281639	-0.462777938	0.7679147172820918	-0.328225798	0.6446252232033616	-0.89686675
1031	V9HWG9;B2R983;P78417;Q5TA01;Q5TA02	HEL-S-21;GSTO1	0.3869080502872861	NA	NA	-0.779343912	NA	NA	0.10434262131733744	NA	NA	-0.203953313	NA	NA	-0.119413341	NA	NA	0.6114598947963648	NA	NA	0.3869080502872861	-0.779343912	0.10434262131733744	-0.203953313	-0.119413341	0.6114598947963648
1032	B2R9F5;Q96HI0	SENP5	-0.206500701	0.9899661740921951	NA	NA	NA	NA	0.7729121784039187	-0.829328648	NA	-0.069390125	NA	NA	0.8823923064473501	-0.160637527	NA	-1.37941366	NA	NA	0.5366131152191169	NA	0.11667214387568844	0.075490254	0.5057577683700624	-1.234533281
1033	B2R9K5;Q96EU6	RRP36	-0.681044057	1.3927517219200847	-0.913432087	0.25945391586137506	-1.548851257	NA	1.168992225531003	1.3610641188788197	0.4692219869119966	-0.551516891	-0.311048106	NA	-0.139872974	0.5323566308799508	-0.442302157	NA	-0.595773072	NA	0.058732265	-0.518724931	1.1257331833070425	-0.305308759	0.10936757273563702	-0.469799332
1034	B4DU58;V9HW69;B2R9S4;P40121;E7ENU9	HEL-S-66;CAPG	-0.406652174	0.12551102783090648	NA	NA	NA	NA	-0.029161044	0.19166907438077088	NA	NA	NA	NA	NA	0.8413995881567522	NA	NA	-0.722766472	NA	-0.155399713	NA	0.066424876	NA	0.8265704486702187	-0.737595612
1035	Q9BVC6;B2R9T9;B4E1S3	TMEM109	0.45812891915732123	0.4538003846847841	-0.150467172	-0.015264405	-0.226571075	NA	0.15849006139575447	0.2507587067547983	NA	0.5642977805422394	NA	NA	-0.49772701	-0.550094088	-0.277314599	-0.168037504	NA	NA	0.20514142187048254	-0.169597029	0.1559450953955413	0.5156184918625059	-0.490391187	-0.216716793
1036	Q02790;B2R9U2	FKBP4	0.29524590298260117	0.3235666197747017	NA	-0.382015195	-0.015954754	NA	0.039240991	0.3550198926953518	-0.488313055	0.38551071775667295	-0.645830154	NA	0.078090612	0.3649874015875787	-0.159909116	0.21862628364626402	-0.368266149	NA	0.31465950380289914	-0.193731732	-0.026097481	-0.124906476	0.099642875	-0.06956669
1037	P07947;J3QRU1;B2RA70;Q9H7V3;B3KPS6;Q9P134;P06241	YES1;FYN	0.14914862077255622	0.48345403685422844	NA	NA	-1.505661824	NA	-0.168667692	0.46917980950543775	NA	0.6142744725311148	-0.690624372	NA	NA	0.6488969478218579	NA	NA	NA	NA	0.4019778163902493	-1.419985336	0.235932546	0.047501538	0.7345734353987141	NA
1038	B2RA91;F8VXG7;Q99590;Q05BS8;A0A0A0MTP7;B4DZM2	SCAF11;SFRS2IP	0.2350512328793313	-0.107427666	0.5882284796679268	0.3988667048727733	-0.281113709	NA	-0.146380826	1.0094598283799732	0.6936300766439769	-0.331608853	-0.585559983	NA	0.3847104842087598	0.5001751045906269	-0.154472345	-0.700994136	-0.268274585	-1.234289807	0.2608233443120668	0.081082493	0.5411090219531652	-0.436378423	0.2656770768600064	-0.712313514
1039	B2RAH5;O14974;A0A024RBF1;F8VZN8	PPP1R12A	0.660819421	0.049712413	-0.03018827	-0.36857863	-0.846533598	-0.425910183	0.3151152862897443	0.3498812734728737	0.16562138454044162	1.0887480163764718	-0.048889195	-0.053372892	-0.279716408	0.6789220348766295	0.093954038	0.1187920406474686	-0.746490665	-0.721886068	0.2267811881929023	-0.54700747	0.27687264810101986	0.3288286429699575	0.16438655497769467	-0.449861564
1040	Q8TDH4;B2RAI2;Q9UQR1;Q4FD37;Q8IWK7	ZNF148	-0.202120474	0.068778351	-0.247557975	0.086927024	0.4118645710077559	NA	-0.042565963	0.30141474415057784	0.24755797460370846	-0.13840045	-0.791655779	NA	0.2597719197523896	0.3495134989862388	NA	0.036387944	-0.339915387	NA	-0.123480403	0.2528820936265437	0.17228854788908204	-0.461541819	0.3081290054261334	-0.148277425
1041	Q6P0N9;B2RAL3;Q06190	PPP2R3A	0.27451198919182995	NA	NA	NA	NA	NA	0.066361343	NA	NA	1.0253303599278543	NA	NA	-1.366203692	NA	NA	NA	NA	NA	0.27451198919182995	NA	0.066361343	1.0253303599278543	-1.366203692	NA
1042	Q86U62;Q6IBT1;E9KL30;B2RAQ9;Q99436	PSMB7	0.016306668966195342	-0.391398153	0.28602804577566276	0.35032553010452055	0.13279691441254965	-0.36117088	-0.171333029	8.318558486866498e-4	-0.118370591	0.23696731114903694	-0.092695954	0.19792531510200398	-0.457894728	0.142639132	0.064915965	-0.123938129	-0.145223943	0.43328866905028085	-0.029687813	0.040650521	-0.096290588	0.11406555755471223	-0.083446544	0.054708865
1043	B2RAR3;Q9BXR0;K7ESP6;K7EJ21	QTRT1	NA	0.16595405103081087	0.19310655099789534	NA	0.5946380733926258	NA	0.3144257195194049	0.4730360543731812	0.0686413	-0.290784977	-1.126681667	NA	NA	0.27610914490283456	-0.453162035	NA	-0.128513421	-0.086768794	0.1537577691764318	0.5688655415547045	0.25959515949964745	-0.734505854	-0.114298977	-0.133413639
1044	B2RAU5;Q9Y5X1;B3KXH8;Q59ES5	SNX9	1.0866018929222654	0.311906163	-0.593549824	-0.843968002	-0.468291247	NA	0.5073251444910298	0.3588237505352698	0.5900528752901738	1.1296365871465812	-1.034132659	NA	0.009414881	0.8571333584024491	-1.182751498	-0.551531702	-0.176669721	NA	0.32234598695118843	-0.602103048	0.5394271663211789	0.10177854006487869	-0.05137451	-0.310074135
1045	B4E1W4;B4DYX5;B2RAV0;Q9P2N6	KANSL3	NA	NA	NA	NA	0.4163850257402383	NA	NA	-0.275443328	NA	NA	NA	NA	NA	-0.140941698	NA	NA	NA	NA	NA	0.4163850257402383	-0.275443328	NA	-0.140941698	NA
1046	B2RAX6;Q9Y5J1;J3KSR7	UTP18	0.2718192440565998	0.8334494373413724	-0.205523234	-0.02695369	-1.135182295	NA	0.7069851532869706	0.4371808378186947	0.798697133	0.042451169	-0.279538238	-1.197074942	0.7904691079498447	0.6499770601943569	0.5108979780796826	-0.306507306	-0.786401477	-1.104745939	0.3321967042513298	-0.548786437	0.6799025964481177	-0.445772449	0.682729604	-0.700270019
[truncated: 1,471 more rows]
