# Supplementary material for: RNA polymerase II promotes the organization of chromatin following DNA replication
Source: EMBO Rep. 2024 Feb 12;25(3):1387–414. doi: 10.1038/s44319-024-00085-x (PMC10933433; doi:10.1038/s44319-024-00085-x)
Supplement: Supplementary file 8 — Dataset EV8 [file 44319_2024_85_MOESM8_ESM.csv]

Dataset EV8. Proteins identified in the iPOND-TMT 24hr chase experiments performed in TIG-3 cells (n = 3 biological replicates). Dataset EV8 contains the log2FC and adjusted p-values calculated based on the full model for TPL or DRB treatment as well as the 1h and two 2h time point (see methods for more details).
id	logFC	AveExpr	PValue	FDR	contrast	gene_symbols	majority_proteins	sig	log10Pvalue	base
1	0.1578	4.609	0.6912	0.9094	treatmentDRB	SEPT7;DKFZp686F17268;Nbla02942	Q16181;A0A024RA87;E7EPK1;A4GYY8;Q3LIE9;Q8TC62;E7ES33;B4DUD6;A0A023T695;G3V1Q4;B4DNE4;B4DPQ6;A8K3D0;Q59EY4	FALSE	0.1604	Full model
2	0.09432	4.268	0.8255	0.9593	treatmentDRB	FLJ10292;MAGOHB;MAGOH	A0A023T6R1;Q96A72;P61326;F5H6N1;F5H6P7	FALSE	0.0833	Full model
3	-0.1278	5.023	0.6324	0.8873	treatmentDRB	RBM8A;RBM8	Q9Y5S9;A0A023T787;A0A0J9YW13	FALSE	0.199	Full model
4	0.903	3.931	0.1099	0.6174	treatmentDRB	SMBP;TM9SF3	Q96JZ5;A0A024QYS2;Q9HD45;Q5TB53;Q8WUB5;Q8NCC4	FALSE	0.959	Full model
5	-1.086	3.278	0.1584	0.645	treatmentDRB	SERPINE1	A0A024QYT5;P05121;B7ZAB0;B7Z4X6	FALSE	0.8002	Full model
6	0.8894	3.9	0.07475	0.5819	treatmentDRB	EIF3C;EIF3CL	B4DRU0;B4DVU3;B4DDN4;B4DVQ5;A1KYQ7;A0A024QYU9;Q99613;B5ME19;A0A024QYX7;B3KNZ4;B4E2Z6	FALSE	1.126	Full model
7	-0.3071	3.099	0.6618	0.8973	treatmentDRB	SPECC1	B4DQ24;B4DIW7;B4E2A4;A0A024QYY9;Q5M775;J3KSG2	FALSE	0.1793	Full model
8	-0.1905	3.816	0.7038	0.9102	treatmentDRB	INTS2	J3KMZ7;B4DQZ5;A0A024QZ48;Q9H0H0;J3KRH0;A0A2R8Y7F8;A0A2R8Y4Z6	FALSE	0.1525	Full model
9	-0.5155	3.919	0.5051	0.8327	treatmentDRB	MYO18A;hCG_27198	A0A0D9SFK2;A0A024QZ63;Q92614;B4DYM1;B4DZ32	FALSE	0.2966	Full model
10	-0.171	4.252	0.677	0.9056	treatmentDRB	RAB34	A0A024QZ68;Q9BZG1;C9JBG0;Q6NXT3;B4DNC0;Q96PJ7;C9JY26;E7ES60	FALSE	0.1694	Full model
11	1.172	3.557	0.05174	0.562	treatmentDRB	PRDM2	Q59H82;A0A024QZ73;A0A024QZ72;Q13029;B4DEP3;B4DU02	FALSE	1.286	Full model
12	0.6058	3.698	0.07232	0.5779	treatmentDRB	EFHD2	Q96C19;A0A024QZ77;H0Y4Y4	FALSE	1.141	Full model
13	0.4514	3.807	0.4165	0.7866	treatmentDRB	NECAP2	Q53FE5;A0A024QZ81;Q9NVZ3;B4DUR7;F6SKB8	FALSE	0.3804	Full model
14	1.153	3.922	0.05326	0.562	treatmentDRB	COG4	Q8N8L9;Q6PIW8;A0A0A0MS45;J3KNI1;A0A024QZ89;Q9H9E3;E9PRT5;H3BSD2;H3BMV9;A2VCL3	FALSE	1.274	Full model
15	-0.2579	3.562	0.7126	0.9133	treatmentDRB	EPHA2	P29317;A0A024QZA8;B4DL04;Q96HF4	FALSE	0.1471	Full model
16	-0.2226	3.978	0.4515	0.7982	treatmentDRB	MGC3121;PRR14	A0A024QZB5;Q9BWN1;Q96D88;A0A024QZF0	FALSE	0.3454	Full model
17	0.1789	4.571	0.5103	0.8373	treatmentDRB	CD2BP2	A0A024QZC1;O95400;Q5QTR6	FALSE	0.2922	Full model
18	-0.3743	5.135	0.03311	0.491	treatmentDRB	RPL18	Q0QEW2;G3V203;H0YHA7;A0A024QZD1;J3QQ67;Q07020;F8VUA6;F8VYV2;B4DDY5;A0A075B7A0	FALSE	1.48	Full model
19	0.4433	5.255	0.03142	0.4844	treatmentDRB	SNRP70;SNRNP70	A0A024QZD5;P08621;A8KAQ5	FALSE	1.503	Full model
20	0.4838	4.743	0.1287	0.6299	treatmentDRB	TGFB1I1	A0A024QZE7;O43294	FALSE	0.8905	Full model
21	-0.1203	5.01	0.6882	0.9094	treatmentDRB	hCG_19665;NUP62	A0A024QZF1;P37198;M0QXN5	FALSE	0.1623	Full model
22	-0.1303	4.507	0.6292	0.8873	treatmentDRB	SR-A1;SCAF1	A0A024QZH6;Q9H7N4	FALSE	0.2012	Full model
24	0.5614	3.949	0.3668	0.7557	treatmentDRB	HK1	B4DG62;A8K7J7;A0A024QZK7;Q59FD4;B3KXY9;P19367;B3KRA9	FALSE	0.4356	Full model
25	0.3704	5.075	0.1165	0.6255	treatmentDRB	HNRPH3;HNRNPH3	A0A024QZK8;P31942;Q53F48;B4DHY1;A0A024QZP1	FALSE	0.9338	Full model
26	0.8975	4.112	0.1586	0.645	treatmentDRB	SEC24C	B4DSN3;G5EA31;A0A024QZM6;P53992	FALSE	0.7998	Full model
27	-0.1305	5.358	0.5248	0.8464	treatmentDRB	DNAJC9;hCG_2024613	Q8WXX5;A0A024QZN2;Q2VIL4	FALSE	0.28	Full model
28	0.5121	5.709	0.0846	0.6009	treatmentDRB	VCL;HEL114	A0A384NYN5;A0A024QZN4;V9HWK2;P18206;B3KXA2;B4E3Q9	FALSE	1.073	Full model
29	0.3556	4.245	0.1566	0.645	treatmentDRB	RAI17;ZMIZ1	A0A024QZN6;Q9ULJ6;A0A087WYE6;A0JLS3	FALSE	0.8051	Full model
30	-0.006942	3.919	0.9883	0.9964	treatmentDRB	HERC4	A8K9U4;A0A024QZN8;Q5GLZ8;H0Y6K7	FALSE	0.00512	Full model
31	-0.2504	5.049	0.2262	0.6781	treatmentDRB	VDAC2	A0A024QZT0;A0A024QZN9;P45880;A0A0A0MR02;B4DKM5;Q5JSD2;Q5JSD1	FALSE	0.6455	Full model
32	-0.1883	5.206	0.4404	0.7965	treatmentDRB	H2AFY2	A0A024QZP6;Q9P0M6;Q9HA11;Q5SQT3	FALSE	0.3562	Full model
33	-0.1653	3.944	0.598	0.8766	treatmentDRB	CDC2;DKFZp686L20222;CDK1	A0A024QZP7;Q5H9N4;P06493;A0A024QZJ8;E5RIU6;A0A087WZZ9;I6L9I5	FALSE	0.2233	Full model
34	0.0905	3.954	0.8315	0.9596	treatmentDRB	SIRT1	A0A024QZQ1;Q96EB6;A8K128;E9PC49;I1Y8W7;B0QZ35	FALSE	0.08015	Full model
35	0.06193	4.07	0.7953	0.9509	treatmentDRB	hCG_2002731;PELO	A0A024QZR3;B3KPC1;Q9BRX2	FALSE	0.09948	Full model
36	0.6366	4.286	0.1102	0.6174	treatmentDRB	DKFZp586G1518;AP3M1	Q8NDP0;A0A024QZR5;Q9Y2T2;B4DRN6	FALSE	0.9577	Full model
37	0.6876	3.583	0.2097	0.6716	treatmentDRB	EXOC2	B3KPN7;A0A024QZT2;Q96KP1;B4DZI7	FALSE	0.6785	Full model
38	-0.01619	3.559	0.9804	0.9937	treatmentDRB	RREB1	A0A024QZU8;Q92766	FALSE	0.0086	Full model
39	-0.05965	4.108	0.863	0.9663	treatmentDRB	hCG_1811539;TXNDC5;STRF8;DKFZp666I134	A0A024QZV0;Q86UY0;Q6EHZ3;Q658S9;Q8NBS9	FALSE	0.06399	Full model
40	0.3854	4.647	0.3794	0.7591	treatmentDRB	NOL7	Q9UMY1;A0A024QZW2;H7C2B1	FALSE	0.421	Full model
41	-0.2256	4.324	0.3831	0.7599	treatmentDRB	RANBP9	A0A024QZW3;Q96S59;O60738;A0A024R014	FALSE	0.4167	Full model
42	-0.2821	5.666	0.3523	0.7535	treatmentDRB	NUP153	A0A024QZW7;P49790	FALSE	0.4531	Full model
43	-0.04873	4.49	0.9094	0.979	treatmentDRB	PRPF4B	B4DZQ5;A0A024QZY5;Q13523;H0YDJ3	FALSE	0.04123	Full model
44	-0.2969	3.511	0.5386	0.8495	treatmentDRB	ABT1	A0A024R029;Q9ULW3	FALSE	0.2687	Full model
45	-0.07807	4.308	0.8631	0.9663	treatmentDRB	DAB2	B2RAW0;A0A024R036;P98082;B4DNN1	FALSE	0.06395	Full model
46	-0.1591	4.635	0.5689	0.8652	treatmentDRB	HMGN4	A0A024R046;O00479	FALSE	0.245	Full model
47	-0.06359	5.48	0.8471	0.9631	treatmentDRB	NUP155	B4DLT2;A0A024R071;O75694;E9PF10	FALSE	0.07207	Full model
48	0.1119	3.495	0.8023	0.954	treatmentDRB	CLCC1	A0A024R095;A0A024R0G0;Q96S66	FALSE	0.09567	Full model
49	0.6039	3.899	0.2839	0.7305	treatmentDRB	CTTNBP2NL	A0A024R0C7;Q9P2B4;B1AMN7	FALSE	0.5468	Full model
50	0.4124	4.218	0.2064	0.6679	treatmentDRB	CSDE1;UNR	Q9GZV0;A0A024R0K2;A0A024R0E2;O75534;Q96L66;E9PLT0	FALSE	0.6854	Full model
51	0.114	4.523	0.6798	0.9065	treatmentDRB	CAPZA1	A8K0T9;A0A024R0E5;P52907	FALSE	0.1676	Full model
52	0.2511	4.054	0.4507	0.7982	treatmentDRB	TRIM33	A0A024R0F6;Q9UPN9;H0Y612;B3KN30	FALSE	0.3461	Full model
53	-0.4191	4.659	0.09041	0.6038	treatmentDRB	PAF1	Q8N7H5;A0A024R0H6	FALSE	1.044	Full model
54	0.4508	3.54	0.3649	0.7556	treatmentDRB	WDR77	A0A024R0H7;Q9BQA1;B4DJP0;H0Y711	FALSE	0.4379	Full model
55	-0.1441	4.278	0.5903	0.8737	treatmentDRB	ERCC1	K7ES46;A0A024R0Q6;P07992;K7EP14	FALSE	0.2289	Full model
56	0.8303	3.425	0.2625	0.7154	treatmentDRB	ARHGEF1	A0A2X0SFA4;A0A024R0R1;M0QZR4;Q92888;Q49AN3;M0QYC1	FALSE	0.5808	Full model
57	-0.02909	4.518	0.8831	0.9726	treatmentDRB	SAE1	A0A024R0R4;Q9UBE0;M0QZS6;B3KNJ4;M0QX65;B4DY66	FALSE	0.05401	Full model
58	0.3337	4.619	0.1661	0.6451	treatmentDRB	SYMPK;SYMPK variant protein	B7Z6F7;A0A024R0R6;Q92797;A0A087WUE9;Q4LE61	FALSE	0.7796	Full model
59	-0.1978	4.186	0.4449	0.7965	treatmentDRB	NAPA	A0A024R0R9;P54920;M0R0Y2;M0R2M1	FALSE	0.3517	Full model
60	-0.1185	4.59	0.678	0.9059	treatmentDRB	EHD2	A0A024R0S6;Q9NZN4;Q8NCJ3;B4DLA1;B3KUH4	FALSE	0.1688	Full model
61	-0.2658	4.899	0.2335	0.6836	treatmentDRB	XRCC1	F5H8D7;B2RCY5;A0A024R0S8;Q59HH7;P18887;B4DTD3;B4DEB2	FALSE	0.6318	Full model
62	-0.1585	3.841	0.7148	0.9145	treatmentDRB	SLC38A2	A0A024R0W3;A8K6H9;Q96QD8	FALSE	0.1458	Full model
63	0.006098	4.751	0.9756	0.9926	treatmentDRB	ARF1;ARF3	A0A024R3Q3;A0A024R0Y6;P84077;P61204;B4DEB9;F5H423;F5H0C7;B4DJC8;B4DN70;B4E190	FALSE	0.01075	Full model
64	0.5545	4.987	0.0161	0.3932	treatmentDRB	DDX23	B3KY11;A8KA56;A0A024R0Z3;Q9BUQ8	FALSE	1.793	Full model
65	0.1633	4.193	0.5421	0.8495	treatmentDRB	SMARCD1	A0A024R102;Q96GM5;A0A024R137;B4DF50;F8VUB0	FALSE	0.2659	Full model
66	0.4167	3.528	0.4712	0.8123	treatmentDRB	PRKAG1	A0A024R125;P54619;H0YIC9;F8VYY9	FALSE	0.3268	Full model
67	-0.4373	4.864	0.03299	0.491	treatmentDRB	RACGAP1	Q9H0H5;A0A2X0U4T9;A0A024R136;B2RE34;F8VRD2	FALSE	1.482	Full model
68	1.011	3.935	0.0655	0.5764	treatmentDRB	hCG_28765;AKAP2	A0A024R152;A0A024R167;B4E2K2;Q9Y2D5;C9JVY5	FALSE	1.184	Full model
69	-0.06564	5.053	0.7172	0.9153	treatmentDRB	SMC2;SMC2L1	O95347;A0A024R158;A8K984;B3KMB1;B7ZLZ7;Q05BV1;B3KM27;Q2KQ72	FALSE	0.1443	Full model
70	0.4923	4.205	0.1227	0.6299	treatmentDRB	TEX10	A0A024R169;Q9NXF1;B4DQR0	FALSE	0.9113	Full model
71	-0.03538	5.04	0.8483	0.9632	treatmentDRB	NCBP1	A0A024R179;Q09161	FALSE	0.07144	Full model
72	-0.06493	5.249	0.7513	0.9296	treatmentDRB	UBE1;UBA1	A0A024R1A3;P22314	FALSE	0.1242	Full model
73	-0.3503	4.356	0.1778	0.6504	treatmentDRB	UBE2L3	A8K4W8;A0A024R1A4;P68036;I1SRC5	FALSE	0.75	Full model
74	0.2436	4.387	0.3897	0.764	treatmentDRB	PPIL2	A8K0I0;A0A024R1C1;Q13356;B4DRD4	FALSE	0.4093	Full model
75	0.4379	4.349	0.2525	0.7035	treatmentDRB	hCG_2011153;THOC5	A0A024R1D6;Q13769;F8WCP5	FALSE	0.5978	Full model
76	0.09857	3.505	0.8874	0.9726	treatmentDRB	NF2	A0A024R1D9;A0A024R1I0;A0A024R1F6;A0A024R1J9;A0A024R1J8;P35240	FALSE	0.05188	Full model
77	0.07367	3.659	0.8126	0.9552	treatmentDRB	CABIN1	Q8WTX5;A0A087WWW8;A0A024R1E5;Q9Y6J0	FALSE	0.09013	Full model
78	0.1508	4.329	0.6951	0.9094	treatmentDRB	TFIP11	Q8N523;A0A024R1I7;Q9UBB9;B4DPE5	FALSE	0.158	Full model
79	0.3787	3.955	0.3365	0.7488	treatmentDRB	YWHAH	A0A024R1K7;Q04917;B2R6N6;Q9H4N8;A2IDB2	FALSE	0.4731	Full model
80	0.2378	5.163	0.1979	0.6647	treatmentDRB	SF3A1	A0A024R1K8;Q15459;B4E091	FALSE	0.7037	Full model
81	0.6377	6.351	0.06647	0.5764	treatmentDRB	MYH9	P35579;A0A024R1N1;Q86XU5	FALSE	1.177	Full model
82	-0.1256	6.097	0.5409	0.8495	treatmentDRB	XRCC6	A0A024R1N4;P12956;B1AHC9;B2RDN9;B4DE32;B4E356	FALSE	0.2669	Full model
83	-0.2026	5.359	0.4565	0.8025	treatmentDRB	UNC84B;SUN2	A0A024R1P7;B4E2A6;Q9UH99;A8K129;B4DIU6;Q6NT72;A0A024R1S6	FALSE	0.3406	Full model
84	-0.4747	3.817	0.289	0.7349	treatmentDRB	CENPM;C22orf18	B1AHQ6;A0A024R1Q3;Q9NSP4;B1AHQ7	FALSE	0.5391	Full model
85	0.07941	4.725	0.6525	0.8937	treatmentDRB	RPL23	Q9BTQ7;A0A024R1Q8;P62829;J3KT29;J3KTJ3;C9JD32;B9ZVP7	FALSE	0.1854	Full model
86	0.09746	4.319	0.7084	0.9124	treatmentDRB	SMARCE1	Q969G3;A0A2R8Y765;B4DGM3;A0A2R8Y855;A0A2R8Y4T4;A0A2R8Y7I9;A0A2U3TZQ7;A0A2R8Y7U4;A0A024R1S7;A0A2R8YES3;J3QKS7;J3QR61;K7EMQ8;H7C048	FALSE	0.1497	Full model
87	0.09629	5.225	0.7314	0.923	treatmentDRB	LASP1	A0A024R1S8;Q14847;A8K1D2;C9J9W2	FALSE	0.1359	Full model
88	-0.6136	3.607	0.3161	0.7443	treatmentDRB	RPS19BP1	Q86WX3;A0A024R1T1	FALSE	0.5002	Full model
89	-0.2273	5.059	0.3179	0.7443	treatmentDRB	ACLY;ACLY variant protein	A0A024R1Y2;A0A024R1T9;Q4LE36;P53396;Q8N9C4	FALSE	0.4976	Full model
90	0.2694	5.061	0.4323	0.7959	treatmentDRB	RANGAP1	A0A024R1U0;P46060;B4DY16;B4E0U0	FALSE	0.3642	Full model
91	0.1642	4.802	0.5273	0.8478	treatmentDRB	PHF5A	A0A024R1U2;Q7RTV0	FALSE	0.2779	Full model
92	0.9307	4.188	0.05054	0.562	treatmentDRB	RAB5C	A0A024R1U4;P51148;K7ERI8;K7ERQ8;F8VVK3;K7ENY4	FALSE	1.296	Full model
93	0.2944	4.56	0.1296	0.6299	treatmentDRB	RPL27	E4W6B6;B2R4D8;A0A024R1V4;P61353;K7ELC7	FALSE	0.8873	Full model
94	-0.1431	4.047	0.8063	0.954	treatmentDRB	JUP	A0A0S2Z487;A0A024R1X8;P14923	FALSE	0.09352	Full model
95	-0.3495	3.857	0.339	0.7488	treatmentDRB	BRCA1	P38398;A0A386IQ66;G8I0D8;A0A386IPK6;A0A386INP3;A0A024R1Y0;A0A386IN41;A0A386INQ5;Q3LRH8;A0A386IPW2;A0A386IN52;A0A386IN60;A0A024R1W0;Q5XLT4;A0A386IPW4;Q5YLB2;A0A386INP8;A0A386IPL0;A0A386IPB0;A0A386INJ5;A0A024R1V8;A0A024R1Y1;A0A386IPY7;Q7Z606;A0A4P8DLA0;A0A386IN53;A0A386IQ64	FALSE	0.4698	Full model
96	0.03185	4.324	0.9088	0.979	treatmentDRB	PSMD13	B4DJ66;Q53GN6;B2RBM7;A0A024R201;Q9UNM6;J3KNQ3;Q9Y6E3;A0A087WUL9;Q9UNM7;H0YD73;E9PL38	FALSE	0.04155	Full model
97	0.137	4.664	0.5685	0.8652	treatmentDRB	HEL-S-283;PSME3	V9HWJ8;A0A024R203;P61289;K9J957;Q6FHK7;B3KQ25;K7ESG5;A0A087WTV2;J7FRP4;K7ENH2	FALSE	0.2453	Full model
98	-0.328	5.206	0.2416	0.6879	treatmentDRB	HDGFRP3	A0A024R216;Q9Y3E1;H3BPM9	FALSE	0.6168	Full model
99	0.4323	3.752	0.2651	0.7179	treatmentDRB	PSAT1	A0A024R280;A0A024R222;B4DHQ3;Q9Y617;B4DHX7	FALSE	0.5766	Full model
100	0.2544	3.901	0.5437	0.8495	treatmentDRB	TJP2	Q9UDY2;A0A2R8YDH4;A0A1B0GTW1;A0A3B3ITE1;A0A024R233;A0A3B3IRI3;B7Z954;A0A3B3ISZ5;A0A3B3IU51;A0A024R225;B7Z2R3;A0A3B3ISF1;A0A3B3IRV6;A0A3B3IS03;A0A3B3IT83	FALSE	0.2646	Full model
101	0.4541	4.448	0.263	0.7154	treatmentDRB	NOL8;DKFZp686P12242	Q76FK4;A0A024R250;F5H101;A6H8Z4;Q6AI50;F8WE42;B4DM91	FALSE	0.58	Full model
102	1.011	3.599	0.1263	0.6299	treatmentDRB	MAGED1	A0A024R254;Q9Y5V3	FALSE	0.8987	Full model
103	-0.1874	4.642	0.3415	0.7509	treatmentDRB	RPL17;hCG_24487;RPL17-C18orf32	A0A087WXM6;J3QQT2;J3KRX5;A0A024R261;A0A0A6YYL6;P18621;J3KRB3;A0A087WWH0;J3QS96;J3QLC8;A0A0A0MRF8	FALSE	0.4666	Full model
104	-0.06262	4.071	0.9056	0.979	treatmentDRB	SPTLC1	A0A024R277;O15269;Q6NUL7;Q59EQ4	FALSE	0.04305	Full model
105	0.556	3.484	0.1906	0.658	treatmentDRB	ZNF532	A0A024R283;B3KXW2;Q9HCE3	FALSE	0.7198	Full model
106	-0.223	4.504	0.3133	0.7443	treatmentDRB	SPIN;SPIN1	A0A024R297;Q9Y657	FALSE	0.504	Full model
107	0.2346	4.322	0.6049	0.8766	treatmentDRB	LMAN1	Q53FS4;B2R774;A0A024R2A7;P49257	FALSE	0.2183	Full model
108	0.2902	4.112	0.4431	0.7965	treatmentDRB	VPS4B	A8K5D8;A8K4G7;A0A024R2C5;O75351	FALSE	0.3535	Full model
109	0.8051	3.753	0.1242	0.6299	treatmentDRB	TADA3L;TADA3	A0A024R2D7;O75528;A8K899	FALSE	0.9058	Full model
110	-0.001568	4.149	0.9964	0.9985	treatmentDRB	TMEM43;FLJ00144	A0A024R2F9;Q9BTV4;A0A0S2Z5N2;Q8TEP9	FALSE	0.001577	Full model
111	-0.1314	5.24	0.6931	0.9094	treatmentDRB	FANCD2	A0A024R2G2;Q9BXW9	FALSE	0.1592	Full model
112	-0.633	4.63	0.02564	0.4579	treatmentDRB	RPL32	D3YTB1;A0A024R2G7;F8W727;P62910	FALSE	1.591	Full model
113	-0.5949	4.779	0.07676	0.5823	treatmentDRB	RAD18	Q53H10;A0A024R2I7;Q9NS91;F8WE49	FALSE	1.115	Full model
114	-0.1534	3.591	0.6365	0.8873	treatmentDRB	SGOL1	A0A024R2J4;B5BUA4;Q5FBB7	FALSE	0.1962	Full model
115	-0.1592	4.238	0.4857	0.8204	treatmentDRB	UBE2E1	C9J2P0;A0A024R2K3;P51965;H7C061;B7Z306	FALSE	0.3136	Full model
116	0.9852	3.46	0.1485	0.645	treatmentDRB	LRRFIP2	A0A1S5UZ17;A0A024R2K4;Q9Y608;C9JSU1	FALSE	0.8282	Full model
118	-0.09617	3.544	0.829	0.9593	treatmentDRB	OXSR1	A0A024R2M7;O95747	FALSE	0.08143	Full model
119	-0.05295	5.375	0.8875	0.9726	treatmentDRB	XPC	Q01831;A0A024R2M8;A8K146;D9I4E1;X5DRB1	FALSE	0.05181	Full model
120	0.002137	4.284	0.9947	0.9982	treatmentDRB	RPSA;LOC388524	C9J9K3;A0A024R2P0;A0A0C4DG17;P08865;A0A024R7P5;Q96RS2;F8WD59	FALSE	0.002293	Full model
121	0.5229	4.428	0.08985	0.6038	treatmentDRB	EXOSC7	B2RDZ9;A0A024R2P7;Q15024;B4DIU0	FALSE	1.046	Full model
122	0.3113	4.285	0.6171	0.8835	treatmentDRB	CTNNB1	A0A2R8Y804;B4DSW9;A0A2R8Y543;A0A2R8Y5C3;B4DL06;A0A2R8Y750;A0A2R8Y5Z1;B4DGU4;A0A2R8YCH5;A0A2R8Y7Z0;B5BU28;A0A024R2Q3;A0A2R8Y5A3;P35222	FALSE	0.2096	Full model
123	0.277	3.829	0.4667	0.8077	treatmentDRB	DHX30	H7BXY3;A0A024R2T6;Q7L2E3	FALSE	0.3309	Full model
124	0.02794	4.073	0.9379	0.9862	treatmentDRB	TREX1;ATRIP	A0A024R2U4;Q8WXE1;A0A024R307;A0A0U1RQJ8;A0A0U1RQW3	FALSE	0.02786	Full model
125	0.3395	4.344	0.3103	0.7443	treatmentDRB	RBM5	A0A024R2U6;P52756;Q59HE6	FALSE	0.5083	Full model
126	0.5923	3.729	0.5063	0.8337	treatmentDRB	PRKAR2A	A0A0S2Z472;A8KAH7;A0A024R2W3;P13861	FALSE	0.2956	Full model
127	0.5722	4.687	0.02581	0.4579	treatmentDRB	GNL3	A0A024R2Z6;Q9BVP2	FALSE	1.588	Full model
128	-0.02706	4.66	0.9219	0.9818	treatmentDRB	RHOA	A0A024R324;P61586;C9JNR4;B4DKN9;C9JX21;C9JRM1;A0A0B6XK12	FALSE	0.03533	Full model
129	-0.04661	5.08	0.8039	0.954	treatmentDRB	RPL29	A0A024R326;Q6IPI1;A0A3B3ITT5;P47914	FALSE	0.0948	Full model
130	-0.2586	3.498	0.6096	0.8788	treatmentDRB	PRKCD	B4DFV1;A0A024R328;Q05655	FALSE	0.2149	Full model
131	-0.07513	4.351	0.8469	0.9631	treatmentDRB	NIF3L1BP1;THOC7	A0A024R332;Q6I9Y2;A0A024R341	FALSE	0.07219	Full model
132	-0.2736	4.883	0.2956	0.7385	treatmentDRB	TMEM113;WDR82	A0A024R333;Q6UXN9	FALSE	0.5293	Full model
133	0.6663	3.681	0.3133	0.7443	treatmentDRB	TMF1	B4DQY7;A0A024R370;P82094;A0A2R8Y7M0;F8WF45;Q6PII6	FALSE	0.504	Full model
134	-0.5662	3.557	0.3326	0.7485	treatmentDRB	CTSB	B4DL49;A8K2H4;A0A024R374;P07858;B4DMY4;B3KUJ8;Q6LAF9	FALSE	0.478	Full model
135	-0.2467	4.174	0.5555	0.8572	treatmentDRB	KIAA0863;ADNP2	A0A024R377;Q6IQ32	FALSE	0.2553	Full model
136	-0.2175	4.878	0.3377	0.7488	treatmentDRB	THUMPD1;DKFZp686C1054;44M2.1	A0A024R388;Q9NXG2;Q6MZT3;O60362;B4DFY9	FALSE	0.4714	Full model
137	-0.05785	4.805	0.7878	0.9482	treatmentDRB	MRE11A	A0A024R395;P49959;Q05D78;F8W7U8	FALSE	0.1036	Full model
138	-0.1038	4.594	0.6335	0.8873	treatmentDRB	DCUN1D5	E9PM04;A0A024R3A2;Q9BTE7;B4DP84;H0YCN4	FALSE	0.1982	Full model
139	0.1494	4.669	0.53	0.8485	treatmentDRB	ATM;DKFZp781A0353	A0A024R3C7;Q13315;B4DSP3;Q68DE6	FALSE	0.2757	Full model
140	0.3942	3.829	0.5768	0.8677	treatmentDRB	PHLDB1;KIAA0638	A0A024R3F4;A0A024R3H6;Q86UU1;Q5W9G0;Q96D60;Q8NC75;A0A087WZL0;B0YJ65;Q6ZUD6	FALSE	0.239	Full model
141	-0.0518	4.631	0.829	0.9593	treatmentDRB	hCG_2032701;STT3A	A0A024R3J7;P46977	FALSE	0.08142	Full model
142	1.125	3.319	0.2144	0.6717	treatmentDRB	FAM118B;FLJ21103	E9PMJ2;J3KP39;A0A024R3L8;Q9BPY3;G3V179	FALSE	0.6688	Full model
143	-0.2748	4.927	0.3222	0.7443	treatmentDRB	THYN1	A0A024R3M1;Q9P016	FALSE	0.4919	Full model
144	-0.4785	3.667	0.3128	0.7443	treatmentDRB	ZNF202	B3KN61;A0A024R3M3;O95125;Q9Y5A5	FALSE	0.5048	Full model
145	0.1127	3.615	0.8394	0.9601	treatmentDRB	ACBD3	A0A024R3P9;Q9H3P7	FALSE	0.07603	Full model
146	-0.1352	3.956	0.4977	0.8302	treatmentDRB	FBXO28	Q9NVF7;A0A024R3Q6	FALSE	0.3031	Full model
147	-0.7066	3.455	0.3325	0.7485	treatmentDRB	PYCR2;DKFZp434J218;P5CR2	A0A024R3Q9;A0A087WZR9;A0A0S2Z5U6;Q96C36;Q8NCZ0;B3KMB7;A0A087WTV6;Q4W8W1	FALSE	0.4782	Full model
148	-0.4606	3.81	0.5167	0.8412	treatmentDRB	ARID4B	A0A024R3R1;Q4LE39;X6RCR8;H0Y7Y8;H7C5R6;A0A024R3V1	FALSE	0.2868	Full model
149	0.3775	5.247	0.09316	0.6043	treatmentDRB	LBR	A0A024R3R5;A0A494C1L1;Q14739;C9JXK0;B4E0Z3	FALSE	1.031	Full model
150	-0.1334	5.795	0.5104	0.8373	treatmentDRB	PARP1	A0A024R3T8;P09874;B2R5W3;B4E0E1	FALSE	0.2921	Full model
151	0.9512	4.651	0.003389	0.2911	treatmentDRB	DNAPTP6;SPATS2L	A0A024R3V0;Q9NUQ6;B8ZZZ7	FALSE	2.47	Full model
152	0.2628	4.54	0.406	0.7783	treatmentDRB	EEF1B2;LOC392793	A0A024R3W7;P24534;A4D1M6	FALSE	0.3915	Full model
153	0.1043	4.523	0.6205	0.8842	treatmentDRB	HSPD1	P10809;A0A024R3X4;B3GQS7;B7Z597;B7Z5E7;B7Z4F6	FALSE	0.2073	Full model
154	-0.1051	4.984	0.6641	0.8983	treatmentDRB	SUMO1	A0A024R3Z2;B8ZZN6;P63165;B8ZZJ0;B9A032	FALSE	0.1777	Full model
155	-0.628	3.575	0.3008	0.7399	treatmentDRB	LANCL1	B4DGM7;E9PHS0;Q6FHH6;Q53TN2;B2R602;A0A024R3Z5;O43813;F8WDS9	FALSE	0.5217	Full model
156	0.1264	4.808	0.6446	0.8931	treatmentDRB	BZW1;hCG_2022736	A0A024R3Z6;Q53FN7;Q7L1Q6;C9IZ80;D3DN77;B3KU41;C9JFN4	FALSE	0.1907	Full model
157	-0.1299	4.388	0.6468	0.8936	treatmentDRB	ORC2L;ORC2	A0A024R411;Q13416;B4DYU9	FALSE	0.1892	Full model
158	0.133	3.504	0.8152	0.9556	treatmentDRB	HRB;AGFG1	B4DHC5;A0A024R458;A0A0S2Z444;A0A0S2Z3Y3;A0A0S2Z3Z1;A0A0S2Z462;P52594;B8ZZY2	FALSE	0.08872	Full model
159	0.4679	6.358	0.3045	0.7407	treatmentDRB	FN1	A0A024R462;P02751;B7ZLE5;A0A384MR03	FALSE	0.5164	Full model
160	-0.006482	4.807	0.9729	0.9926	treatmentDRB	CUL3	Q53S54;A0A024R475;Q13618;B7Z600	FALSE	0.01193	Full model
162	0.8154	4.053	0.1075	0.6174	treatmentDRB	ACSL3	B3KN05;B2RBE0;A0A024R497;O95573;B3KMA6	FALSE	0.9685	Full model
163	0.1585	6.549	0.6532	0.8937	treatmentDRB	NCL	A0A024R4A0;P19338;B3KTP9;Q9BQ02;B3KM80;Q6ZS99;H7BY16	FALSE	0.185	Full model
164	-0.1166	3.613	0.878	0.9725	treatmentDRB	TNRC15;GIGYF2	A0A024R4A5;I1E4Y6;Q6Y7W6;C9JH18	FALSE	0.05649	Full model
165	0.3177	5.258	0.1133	0.6174	treatmentDRB	TARDBP;TDP43	Q13148;A0A024R4E2;A0A0A0N0L3;A0A087WYY0;A0A087X260;G3V162;B1AKP7;A0A087WX29;K7EJM5;K7EN94;A0A0A0N0M3;A0A0A0N0N3;B4DRW3	FALSE	0.9458	Full model
166	0.5605	4.949	0.05638	0.563	treatmentDRB	HDLBP	A0A024R4E5;Q00341;B2R5V9;H0Y394;Q6ZS03;Q96CF6;B4DKR8	FALSE	1.249	Full model
167	-0.1881	5.964	0.3049	0.7407	treatmentDRB	ENO1	P06733;A0A024R4F1;A0A2R8Y6G6;E2DRY6	FALSE	0.5158	Full model
168	-0.2313	4.502	0.5249	0.8464	treatmentDRB	POLD1	A0A024R4F4;M0R2B7;P28340;Q308M6;M0QZR8;Q59FA0	FALSE	0.28	Full model
169	-0.7925	3.697	0.1168	0.6259	treatmentDRB	LRRC47	A0A024R4G1;Q8N1G4	FALSE	0.9324	Full model
170	0.3582	3.702	0.5227	0.8464	treatmentDRB	DFFA	A0A024R4H5;Q53HN4;O00273	FALSE	0.2817	Full model
171	0.7723	3.9	0.01456	0.3932	treatmentDRB	MDH2	Q0QF37;Q75MT9;Q6FHZ0;A0A024R4K3;P40926;G3XAL0;B3KTM1	FALSE	1.837	Full model
172	-0.2428	4.623	0.34	0.7488	treatmentDRB	RPS9	A0A024R4M0;P46781;B5MCT8;C9JM19;B7Z732;A5D904	FALSE	0.4686	Full model
173	1.663	3.622	0.002589	0.2825	treatmentDRB	TSEN34	A0A024R4N9;Q9BSV6;B4DT51;E7EQB3;B0V3J0;A9C4B9;A0A0G2JNK5	FALSE	2.587	Full model
174	-0.2477	5.233	0.154	0.645	treatmentDRB	RPS5	M0R0F0;Q53G25;A0A024R4Q8;P46782;M0R0R2;M0QZN2	FALSE	0.8124	Full model
175	0.3764	4.006	0.3184	0.7443	treatmentDRB	LENG8	A0A024R4R9;Q96PV6;C9JMY0;A0A087WUE4;A0A0G2JNN3	FALSE	0.4971	Full model
176	0.3989	4.798	0.09297	0.6043	treatmentDRB	UBE2M	A0A024R4T4;P61081	FALSE	1.032	Full model
177	-0.3242	3.552	0.6531	0.8937	treatmentDRB	ZNF446	M0R202;A0A087WUM8;A0A024R4T7;Q9NWS9;A0A0B4J2G2	FALSE	0.185	Full model
178	0.3871	4.032	0.4481	0.7979	treatmentDRB	ARFGAP3	B7Z6L2;B7Z4Q0;A0A024R4U0;Q9NP61;H0Y6A0	FALSE	0.3486	Full model
179	-0.3426	4.312	0.2139	0.6717	treatmentDRB	BRD1;DKFZp434B094	O95696;A0A024R4V5;A0A024R4W4;B4E3L9;Q86X06;B4DZ41;J3KQ61;B7Z926;Q59G93;Q9Y4Q3	FALSE	0.6698	Full model
181	-0.1737	3.978	0.6562	0.8952	treatmentDRB	CYB5R3	A0A024R4X0;P00387;B1AHF3;Q6ZVI6	FALSE	0.1829	Full model
182	-0.1717	3.918	0.6909	0.9094	treatmentDRB	PACSIN2	A0A024R4X1;Q6FIA3;A0A0U1RR22;Q9UNF0;B0QYG7;B0QYG8	FALSE	0.1606	Full model
183	-0.1693	4.956	0.5501	0.8516	treatmentDRB	hCG_1989366;NUP50	A0A024R4X7;Q9UKX7	FALSE	0.2596	Full model
184	0.2769	3.829	0.3257	0.7443	treatmentDRB	ZFP91-CNTF;hCG_2042749;ZFP91	A0A0A6YYC7;A0A024R4Z4;A0A024R4Z1;Q96JP5;H3BTR0	FALSE	0.4872	Full model
185	-0.3557	5.527	0.1737	0.6488	treatmentDRB	SSRP1	A0A024R4Z6;Q08945	FALSE	0.7602	Full model
186	-0.2305	3.8	0.7204	0.916	treatmentDRB	FLJ40629	A0A024R512	FALSE	0.1425	Full model
187	-0.6017	5.475	0.009707	0.3857	treatmentDRB	MTA2	A0A024R534;O94776	FALSE	2.013	Full model
188	0.1422	4.183	0.6582	0.8969	treatmentDRB	UBXN1;LOC51035	E9PJ81;A0A024R598;A0A024R539;Q04323;B4E0P8;E9PRQ7;A0A087WTZ5;Q05BV2;B4DNC6	FALSE	0.1817	Full model
189	0.848	3.997	0.1235	0.6299	treatmentDRB	TNKS1BP1	A0A024R542;Q9C0C2	FALSE	0.9083	Full model
190	-0.02986	4.937	0.8878	0.9726	treatmentDRB	SF1	A0A024R566;A0A024R588;B4DJU4;A0A024R5D9;A0A024R572;Q15637;B4DSE4;B4DX42	FALSE	0.05171	Full model
191	-0.09224	4.022	0.7923	0.9483	treatmentDRB	MEN1	A0A024R570;A0A024R5E3;A0A024R5D2;Q9UE24;O00255;E7EN32	FALSE	0.1011	Full model
192	1.01	3.813	0.1607	0.6451	treatmentDRB	EHD1;EHD3	C9JC03;B4DZH9;B2R5U3;A0A024R571;Q9H4M9;C9J2Z4;B4DMV9;B4DR44;B4DTR4;C9JDQ8;Q9NZN3	FALSE	0.7939	Full model
193	0.4183	3.902	0.3218	0.7443	treatmentDRB	CAPN1	A0A024R5A3;A0A024R580;B2RDI5;P07384;B4DWH5	FALSE	0.4925	Full model
194	0.1179	4.205	0.7238	0.9178	treatmentDRB	DPF2	A0A024R582;Q92785;J3KMZ8	FALSE	0.1404	Full model
195	-0.9227	3.588	0.09279	0.6043	treatmentDRB	SLC3A2	A0A024R599;B4E2Z3;F5GZS6;J3KPF3;P08195;F5H0E2;H0YFS2	FALSE	1.032	Full model
196	0.2722	4.165	0.5346	0.8495	treatmentDRB	TAF6L	A0A024R5A7;A8K0D4;Q9Y6J9	FALSE	0.2719	Full model
197	0.5073	4.707	0.3485	0.7532	treatmentDRB	PC	A0A024R5C5;P11498;A0A494C016	FALSE	0.4579	Full model
198	0.4324	3.926	0.2216	0.674	treatmentDRB	DHCR7	Q9UBM7;A0A024R5F7;A0A1Y1B909;A8K0D2;E9PM00;X5DNI9;X5DRD7;E9PJ54;B4E1K5;X5D9E1;A0A0S2Z3S3	FALSE	0.6544	Full model
199	-0.2442	5.132	0.4418	0.7965	treatmentDRB	BANF1	O75531;A0A024R5H0;B2R4V4	FALSE	0.3548	Full model
200	0.05931	4.301	0.8813	0.9726	treatmentDRB	CORO1B;DKFZp762I166	A0A024R5K1;Q9BR76;A0A087WW53;F5H390;Q59F81;B4DIU2;F5H0D2;Q9NSK3	FALSE	0.05487	Full model
201	-0.133	5.399	0.447	0.7978	treatmentDRB	SERPINH1	P50454;A0A024R5K8;A8K259;B4DN87;E9PPV6;E9PR70;E9PK86;E9PMI5;E9PNX1;E9PRS3;E9PIG2;E9PJH8	FALSE	0.3497	Full model
202	0.07989	4.208	0.8592	0.9663	treatmentDRB	PICALM	Q13492;A0A024R5P1;A8K5U9;A0A024R5L7;B5BU72	FALSE	0.0659	Full model
203	-0.2485	4.551	0.305	0.7407	treatmentDRB	POLD3	B4DYZ7;A0A024R5M8;Q15054;B7ZAQ5;Q05BV7;Q569I8	FALSE	0.5157	Full model
204	1.556	3.361	0.005952	0.3404	treatmentDRB	ZNF496	Q96IT1;A0A024R5Q5	FALSE	2.225	Full model
205	0.3476	4.194	0.1573	0.645	treatmentDRB	ADSS	B4E1L0;A0A024R5Q7;P30520	FALSE	0.8032	Full model
206	0.5025	4.045	0.0823	0.5962	treatmentDRB	CTDSPL2	A0A024R5Q8;Q05D32;H0YMH7;H0YNU2;H0YNW9	FALSE	1.085	Full model
207	0.4709	3.648	0.2501	0.7035	treatmentDRB	EIF3S1;EIF3J	A0A024R5S5;O75822	FALSE	0.6019	Full model
208	-0.402	4.308	0.3517	0.7532	treatmentDRB	SUHW4;ZNF280D	A8K124;B4DHL1;A0A024R5W1;Q6N043;H0YL38	FALSE	0.4539	Full model
209	0.4266	3.841	0.5051	0.8327	treatmentDRB	SMAD3	P84022;A0A024R5Z3;Q59F45	FALSE	0.2966	Full model
210	0.1802	5.86	0.4554	0.8023	treatmentDRB	ANXA2;HEL-S-270;ANXA2P2	P07355;A0A024R5Z7;V9HW65;H0YN42;H0YMU9;H0YMD0;A6NMY6;H0YM50;H0YKS4;B4DNH8;B3KRQ1;H0YNP5	FALSE	0.3416	Full model
211	0.6226	4.149	0.07882	0.5844	treatmentDRB	RAB11A;RAB11B	H3BMH2;H3BSC1;A0A024R5Z8;P62491;Q15907;B4DQU5;B4DMN1	FALSE	1.103	Full model
212	-0.3407	4.428	0.1577	0.645	treatmentDRB	RPLP1	Q7Z612;A0A024R608;P05386;Q6ICQ4	FALSE	0.8022	Full model
213	0.03829	3.71	0.9391	0.9862	treatmentDRB	CORO1A	A0A024R611;Q59G88;P31146;H3BTU6;H3BRJ0;H3BRY3;H3BNA2;H3BU76;B4DJS1;H3BSL1	FALSE	0.02727	Full model
214	-0.02593	3.686	0.9629	0.9916	treatmentDRB	PPP4C	A0A024R625;P60510;H3BTA2;Q5U086;H3BV22	FALSE	0.01641	Full model
215	-0.7021	4.328	0.01045	0.3857	treatmentDRB	KIF22	B7Z9T5;A0A024R632;H3BRB3;Q14807	FALSE	1.981	Full model
216	0.541	4.513	0.1265	0.6299	treatmentDRB	MTHFD1	V9GYY3;A0A384N5Y3;A0A024R652;F5H2F4;B7Z809;P11586;V9GZ78;A0A494C1T2	FALSE	0.8978	Full model
217	-0.3376	4.476	0.3646	0.7556	treatmentDRB	KTN1	A0A024R663;Q86UP2	FALSE	0.4381	Full model
218	-0.1213	3.732	0.7527	0.9296	treatmentDRB	WDR89;C14orf150	G3V4B8;A0A024R667;Q96FK6	FALSE	0.1234	Full model
219	-0.4116	4.123	0.2949	0.7385	treatmentDRB	MNAT1	A0A024R669;A0A024R688;P51948	FALSE	0.5303	Full model
220	0.04666	4.429	0.9005	0.979	treatmentDRB	PLEKHC1;FERMT2	A0A024R687;Q96AC1;H0YJ34;A8K6S3;A0A0U1RRM8	FALSE	0.04552	Full model
221	-0.09112	3.971	0.806	0.954	treatmentDRB	ELMSAN1;C14orf43	A0A0A0MSU2;A0PJD3;A0A024R689;A0A1C7CYX1;Q6PJG2	FALSE	0.09366	Full model
222	0.2869	3.921	0.3658	0.7557	treatmentDRB	LGALS3;hCG_22119	Q86TY5;Q6FGL0;A0A024R693;Q59FR8;P17931;G3V3R6;Q6NVH9	FALSE	0.4367	Full model
223	0.4289	5.436	0.2037	0.6673	treatmentDRB	ACTN1	P12814;A0A024R694;H9KV75;B7Z565;Q86TX4;B4DFY0	FALSE	0.691	Full model
224	0.6351	3.591	0.1664	0.6451	treatmentDRB	NEK9	A0A024R6D1;Q8TD19	FALSE	0.7789	Full model
225	-0.121	5.285	0.4775	0.8141	treatmentDRB	ERH	P84090;A0A024R6D4;G3V279	FALSE	0.321	Full model
226	0.05481	5.029	0.8612	0.9663	treatmentDRB	SFRS5;SRSF5	A0A024R6D8;Q59EK7;Q13243;B4DJK0;B4DUA4;Q86U32	FALSE	0.0649	Full model
227	0.43	4.64	0.2292	0.6797	treatmentDRB	CPSF2	A0A024R6H0;Q9P2I0;B3KN45;B3KMI0	FALSE	0.6398	Full model
228	0.3185	4.399	0.2025	0.6673	treatmentDRB	CCNK	G3V5E1;A0A024R6K1;O75909;G3V2Q3;G3V235	FALSE	0.6935	Full model
229	0.1022	3.663	0.7721	0.9428	treatmentDRB	WARS	A0A024R6K8;P23381;G3V3H8;G3V3Y5	FALSE	0.1123	Full model
230	0.3516	4.25	0.2706	0.7195	treatmentDRB	KIAA2010;SMEK1;SMEK2	A0A024R6M2;Q6IN85;G3V5Z3;H0YIY8;Q5MIZ7;B4DKA9	FALSE	0.5677	Full model
231	0.1952	4.237	0.6186	0.8839	treatmentDRB	PAPOLA	P51003;B4DYF4;A0A024R6M3;B4DHB8;G3XAH6;A0A0C4DGK1;G3V3I9	FALSE	0.2086	Full model
232	0.8067	3.569	0.1512	0.645	treatmentDRB	BAG5	A8K5J7;A0A024R6M6;Q9UL15	FALSE	0.8205	Full model
233	0.32	4.013	0.6423	0.8931	treatmentDRB	CDC42BPB	A0A024R6N2;Q9Y5S2;H0YLY0	FALSE	0.1923	Full model
234	0.1877	3.572	0.685	0.9094	treatmentDRB	EIF5	Q6IBU0;A0A024R6Q1;P55010	FALSE	0.1643	Full model
235	0.1637	3.907	0.674	0.9054	treatmentDRB	BRD7	Q9NPI1;A0A024R6Q8;I3L4V5	FALSE	0.1713	Full model
236	-0.1106	4.225	0.7009	0.9102	treatmentDRB	SHCBP1	B2RDX0;A8K7Z9;A0A024R6R1;Q8NEM2	FALSE	0.1543	Full model
237	0.2141	4.087	0.3491	0.7532	treatmentDRB	DNAJA2	A0A024R6S1;O60884	FALSE	0.4571	Full model
238	-0.03269	3.759	0.9353	0.9862	treatmentDRB	FAM192A;NIP30	Q9GZU8;A0A024R6T8;H3BTI2;H3BMX9;H3BUL4;H3BP64;H3BTP8;H3BSY6;H3BQQ6;H3BPF9;H3BSF0;Q6P4H7;H3BN22;H3BU93;H3BPH9	FALSE	0.02907	Full model
239	1.17	4.554	0.01114	0.3857	treatmentDRB	NUDT21	B2R6U8;A0A024R6W2;O43809;H3BND3	FALSE	1.953	Full model
240	0.2363	3.763	0.6004	0.8766	treatmentDRB	CBFB	A0A024R6X2;Q13951;J3KS23;A0A494C0A9	FALSE	0.2216	Full model
241	0.3555	3.965	0.3513	0.7532	treatmentDRB	SNTB2	A0A024R732;Q13425;H0YCS0;A0A140TA73	FALSE	0.4543	Full model
242	-0.01762	5.027	0.9636	0.9918	treatmentDRB	RBM28	A0A024R753;Q9NW13	FALSE	0.01612	Full model
243	-0.4808	4.227	0.4429	0.7965	treatmentDRB	TRIM24	A0A024R784;O15164;B4DYZ9	FALSE	0.3537	Full model
244	-0.1282	4.181	0.7131	0.9133	treatmentDRB	TNPO3	B2R6H7;A0A024R794;Q9Y5L0;C9J7E5;E9PFH4;B3KMX1;B3KM69	FALSE	0.1468	Full model
245	-0.04454	4.255	0.8775	0.9725	treatmentDRB	AKR1B1	Q59EL5;E9PCX2;A0A024R7A8;P15121;E9PEF9	FALSE	0.05675	Full model
246	-0.1528	4.423	0.5971	0.8765	treatmentDRB	UBL5	B2R4N3;A0A024R7B0;Q9BZL1	FALSE	0.224	Full model
247	0.3166	4.825	0.237	0.6847	treatmentDRB	CDC37	A0A024R7B7;Q16543;Q6FG59;K7EQA9;K7EKQ2	FALSE	0.6253	Full model
248	0.04631	4.505	0.8701	0.9693	treatmentDRB	BTBD14B;NACC1	A0A024R7E0;Q96RE7	FALSE	0.06044	Full model
249	-0.3357	5.486	0.1955	0.6643	treatmentDRB	DNMT1	A0A024R7E3;P26358;Q59FP7	FALSE	0.709	Full model
250	1.754	3.526	0.04244	0.5304	treatmentDRB	PRKCSH	A0A024R7F1;K7ELL7;B4DJQ5;P14314;A0A0S2Z4D8;A0A0S2Z4W7	FALSE	1.372	Full model
251	0.5834	3.822	0.4594	0.8037	treatmentDRB	EPS15L1	A0A024R7G6;M0R165;A8K5P4;B4DME4;Q9UBC2;M0R2S2;A5PKY0;B4DQX5	FALSE	0.3378	Full model
252	0.3381	4.156	0.3462	0.7532	treatmentDRB	RAB8A	A0A024R7I3;P61006;Q59EP4	FALSE	0.4606	Full model
253	-0.09116	4.801	0.6642	0.8983	treatmentDRB	TRMT1	A0A024R7I5;Q9NXH9;A8K8L2;B4DHS5;A0A024R7G3;K7EQQ8	FALSE	0.1777	Full model
254	0.3924	4.327	0.1632	0.6451	treatmentDRB	SFRS14;SUGP2	A8K5G0;A0A024R7K0;M0R2Z9;Q8IX01;M0R3F6;B4DSQ4	FALSE	0.7872	Full model
255	-0.2537	4.637	0.3072	0.7428	treatmentDRB	GATAD2A	A0A024R7K7;A0A024R7M6;Q86YP4;B4DKZ7;B4E0Q6	FALSE	0.5126	Full model
256	0.03294	3.773	0.9686	0.9926	treatmentDRB	UPF1	A0A024R7L5;A0A024R7L8;Q92900	FALSE	0.01384	Full model
257	0.4981	3.568	0.329	0.7474	treatmentDRB	CCDC124;LOC115098	Q96CT7;A0A024R7M8;M0R2F5	FALSE	0.4829	Full model
258	0.1128	4.017	0.7093	0.9124	treatmentDRB	FKBP8	B2R8G6;A0A024R7P2;B7Z6M0;Q14318;U3KQ64;M0R2K9	FALSE	0.1492	Full model
259	-0.5929	4.299	0.07341	0.5781	treatmentDRB	RAP80;UIMC1	A0A024R7R0;Q96RL1;A0A024R7S2	FALSE	1.134	Full model
260	0.2358	4.526	0.6151	0.8816	treatmentDRB	CLTB	A0A024R7S3;P09497	FALSE	0.211	Full model
261	0.8439	4.969	0.01693	0.3978	treatmentDRB	HNRPF;HNRNPF	A0A024R7T3;P52597;B4DKS8	FALSE	1.771	Full model
262	-0.1275	5.638	0.7188	0.9157	treatmentDRB	ZNF22	A0A024R7T4;P17026	FALSE	0.1434	Full model
263	-0.1016	5.583	0.6626	0.8975	treatmentDRB	MCM4	A0A3B3IU45;B4DLA6;B3KMX0;A0A024R7U6;A0A3B3IT92;P33991;A0A3B3IS57;E5RG31;A0A3B3ITP6	FALSE	0.1788	Full model
264	-0.1014	3.571	0.8262	0.9593	treatmentDRB	ATP6V1H	B4E054;A0A024R7X3;B3KUZ7;A0A024R7U9;Q9UI12;G3V126;Q8TF11	FALSE	0.0829	Full model
265	0.1986	4.188	0.5397	0.8495	treatmentDRB	RAB2;RAB2A;DKFZp313C1541;RAB2B	A0A024R7V6;P61019;E9PKL7;A0A3B3ITL1;Q5HYI5;Q8WUD1	FALSE	0.2678	Full model
266	0.9642	3.688	0.107	0.6174	treatmentDRB	YTHDF3;DKFZp451J085;DKFZp451A052;YTHDF1	Q8NA80;A0A024R7W5;A0A087X0Q1;B4DPX9;A0A087WY31;Q7Z739;Q658Z6;Q8N3V9;Q96MZ5;B3KTL8;Q9BYJ9	FALSE	0.9706	Full model
267	0.2699	4.412	0.2989	0.7399	treatmentDRB	COPS5	Q59GH5;A0A024R7W9;Q92905;E5RHH5	FALSE	0.5245	Full model
268	-0.3869	4.428	0.07785	0.5823	treatmentDRB	TCEB1	E5RHG8;A0A024R7Y5;Q15369;R4GMY8	FALSE	1.109	Full model
269	-0.205	4.793	0.2402	0.6847	treatmentDRB	RPL7	A0A024R814;P18124;A8MUD9	FALSE	0.6194	Full model
270	0.1156	3.682	0.8463	0.9631	treatmentDRB	EIF3B;EIF3S9	B4DV79;A4D210;A0A024R821;P55884;B4DXN6;Q96G38;Q86UM1;C9JZG1	FALSE	0.07247	Full model
271	0.4505	3.456	0.4661	0.8077	treatmentDRB	TRIM32	Q13049;A0A024R843;Q5JVY0	FALSE	0.3315	Full model
272	0.02268	3.848	0.9489	0.9893	treatmentDRB	RAB14	P61106;A0A024R845;X6RFL8	FALSE	0.02276	Full model
273	0.3974	3.897	0.1849	0.6533	treatmentDRB	FBXL18	A0A024R857;B4DH63;Q96ME1;B3KTC9;H0Y6I6	FALSE	0.7332	Full model
274	-0.1866	5.191	0.4345	0.7961	treatmentDRB	RPL35;LOC154880	F2Z388;A0A024R866;P42766;A4D2M5	FALSE	0.362	Full model
275	0.4573	3.855	0.385	0.7607	treatmentDRB	C9orf88;FAM129B	A0A024R872;Q96TA1	FALSE	0.4145	Full model
276	0.4207	4.113	0.09462	0.6063	treatmentDRB	CDK9	B5BU53;B2R9L6;A0A024R880;P50750	FALSE	1.024	Full model
277	0.4627	3.397	0.3247	0.7443	treatmentDRB	ATP6V1G1	A0A024R883;O75348	FALSE	0.4885	Full model
278	-0.2786	4.336	0.2146	0.6717	treatmentDRB	CIZ1	H0Y5D5;A0A024R885;B7Z3U7;F5H2X7;Q9ULV3;Q9BTG3;Q5SYW2;B4E0A3;A0A494C0L7;Q96KB7	FALSE	0.6683	Full model
279	-0.2423	4.849	0.394	0.768	treatmentDRB	SET;SETSIP	A0A0C4DFV9;B2RCX0;A0A024R895;Q5VXV3;Q01105;A0A087X027;P0DME0	FALSE	0.4045	Full model
280	0.1535	3.598	0.8062	0.954	treatmentDRB	ODF2	B3KSD5;B4DX85;A0A024R8A4;B4DX03;A0A024R8A5;Q5BJF6;B4DUU0	FALSE	0.09353	Full model
281	0.42	3.959	0.3578	0.7535	treatmentDRB	NEK6	A0A024R8A6;Q9HC98;Q5TBG1;Q5TBG7;Q5TBH2;Q5TBH1;Q5TBG2;Q5TBG4	FALSE	0.4463	Full model
282	0.1647	4.636	0.6333	0.8873	treatmentDRB	FUBP3;hCG_31253	Q96I24;A0A024R8A7	FALSE	0.1984	Full model
283	0.2946	4.774	0.4475	0.7978	treatmentDRB	NUP214;DKFZp686J0330	P35658;A0A024R8B6;A0A494C1F2;A0A0A0MSW3;Q7Z3C4	FALSE	0.3493	Full model
284	0.2427	4.101	0.5142	0.839	treatmentDRB	TTF1	B4DZG2;A0A024R8C1;Q15361;A0A087WY09	FALSE	0.2888	Full model
285	-0.376	3.587	0.594	0.8745	treatmentDRB	NTMT1;C9orf32	Q9BV86;A0A024R8E4	FALSE	0.2262	Full model
286	-0.191	3.991	0.5106	0.8373	treatmentDRB	BRD3	A0A024R8H6;Q15059;A0A140F1N4;B4DS09	FALSE	0.2919	Full model
287	-0.008007	4.32	0.9737	0.9926	treatmentDRB	RPL38	A0A024R8P8;P63173;J3KT73;J3QL01	FALSE	0.01159	Full model
288	0.6295	3.849	0.2187	0.6723	treatmentDRB	SAP30BP	A0A024R8R0;J3QQJ0;Q9UHR5;J3KS14;F5H478;B7Z4X9;J3KRU5;X6R3T8;J3QLH3	FALSE	0.6601	Full model
289	-0.2128	4.676	0.3081	0.7443	treatmentDRB	NPLOC4	A0A024R8R4;Q8TAT6;B4DG89	FALSE	0.5113	Full model
290	-0.1465	4.839	0.5018	0.8315	treatmentDRB	P4HB	P07237;A0A024R8S5;B4DNL5;B4DUA5;H7BZ94;B4DLN6;B4DJS0;I3L398	FALSE	0.2995	Full model
291	0.6117	5.697	0.008528	0.3663	treatmentDRB	SRSF2;SFRS2	J3KP15;Q53FN0;A0A024R8U5;Q01130;B3KUY1;B3KX15;J3QL05;Q6NXQ0;Q8N220;B3KVY2;B3KUF7;Q8NAK9	FALSE	2.069	Full model
292	0.1313	5.424	0.5188	0.8435	treatmentDRB	SEPT9	Q9UHD8;A0A024R8V0;A0A0S2Z5A5;A0A024R8Q0;Q1WWK5	FALSE	0.285	Full model
293	0.2406	4.259	0.4441	0.7965	treatmentDRB	USP36;DUB1	A0A024R8V6;Q9P275;A0A075B784;Q9H9C5;E9PEW0	FALSE	0.3525	Full model
294	0.6176	5.577	0.009065	0.3819	treatmentDRB	DDX48;EIF4A3	A0A024R8W0;P38919;I3L3H2	FALSE	2.043	Full model
295	-0.9388	3.792	0.01489	0.3932	treatmentDRB	hCG_1991559;MAFG	A0A024R8X1;O15525	FALSE	1.827	Full model
296	0.523	3.781	0.1696	0.6455	treatmentDRB	CSNK1D	B4DIJ9;Q59FJ7;B4E0G1;A0A024R8X3;H7BYT1;P48730	FALSE	0.7705	Full model
297	0.07206	3.721	0.855	0.9652	treatmentDRB	NUF2;CDCA1	E9PQC4;A0A024R8Y0;Q9BZD4;B1AQT4;E9PP32	FALSE	0.06802	Full model
298	0.4412	4.115	0.1561	0.645	treatmentDRB	MGST3	Q53GB9;A0A024R8Z1;Q5VV89;O14880	FALSE	0.8066	Full model
299	0.0761	3.851	0.8236	0.9593	treatmentDRB	CACYBP	A0A024R904;Q6NVY0;Q9HB71	FALSE	0.0843	Full model
300	0.1449	3.429	0.8353	0.9601	treatmentDRB	DKFZp686D1354;DDR2	Q6MZT2;A0A024R906;Q16832	FALSE	0.07813	Full model
301	-0.03753	4.166	0.9072	0.979	treatmentDRB	C1orf155;CENPL	A0A024R932;Q8N0S6	FALSE	0.0423	Full model
302	0.1215	3.929	0.6879	0.9094	treatmentDRB	NEK7	B2R8K8;A0A024R964;Q8TDX7;F8WAG2	FALSE	0.1625	Full model
303	0.525	3.802	0.3895	0.764	treatmentDRB	ATP2B4;DKFZp686M088;ATP2B1	A8K8U3;A7E2D8;Q68DH9;A0A024R968;P23634;A0A024RBC7;P20020	FALSE	0.4095	Full model
304	-1.072	3.465	0.163	0.6451	treatmentDRB	LAMC1	P11047;A0A024R972	FALSE	0.7879	Full model
305	0.411	3.778	0.1817	0.6522	treatmentDRB	TROVE2	A0A024R983;P10155	FALSE	0.7406	Full model
306	0.2713	4.831	0.2275	0.6789	treatmentDRB	CPNE3	A0A024R994;O75131;Q05DL8;A0A087WYQ3;E5RHZ0	FALSE	0.6431	Full model
307	0.4459	3.509	0.4639	0.8068	treatmentDRB	DDX3Y	A0A024R9A4;O15523;B4E132;B4E010	FALSE	0.3336	Full model
308	0.06232	4.474	0.7613	0.9378	treatmentDRB	RBBP5	A0A024R9B5;B4DMM7;Q15291;B4DLF8	FALSE	0.1185	Full model
309	-0.1469	4.661	0.5346	0.8495	treatmentDRB	PABPC1	E7EQV3;P11940;A0A087WTT1;B4DZW4;A0A024R9C1;B3KT93;A0A024R9E2;B4DQX0;E7ERJ7;H0YAR2	FALSE	0.272	Full model
310	0.1047	3.898	0.7695	0.9412	treatmentDRB	MTDH	A0A024R9D2;Q86UE4;E5RJU9	FALSE	0.1138	Full model
311	0.0641	4.871	0.7779	0.9458	treatmentDRB	RPL30	A0A024R9D3;P62888;E5RI99;A0A0C4DH44	FALSE	0.1091	Full model
312	-0.00139	3.747	0.9989	0.9989	treatmentDRB	DECR1;DECR	A0A024R9D7;Q16698;E5RJD2;E5RJG7;Q7LDK6;E5RFV2	FALSE	4.691e-4	Full model
313	0.9524	3.698	0.07196	0.5779	treatmentDRB	TAF2	A0A024R9E6;Q6P1X5	FALSE	1.143	Full model
314	-0.4911	5.594	0.1301	0.6299	treatmentDRB	ATAD2	A0A024R9G7;Q6PL18;A0A0B4J211	FALSE	0.8857	Full model
315	-0.2825	4.629	0.2062	0.6679	treatmentDRB	RAD21	A0A024R9J0;O60216	FALSE	0.6857	Full model
316	0.2361	4.043	0.4795	0.816	treatmentDRB	C8orf36;NSMCE2	A0A024R9J6;Q96MF7;E5RFJ1;E5RHW9;E5RIM1;A0A087WTZ8	FALSE	0.3193	Full model
317	0.4875	4.305	0.06573	0.5764	treatmentDRB	AQR	A8K6F0;A0A024R9L1;O60306;B0AZM4	FALSE	1.182	Full model
318	0.04486	3.718	0.9131	0.9803	treatmentDRB	EHD4	A0A024R9N6;A8K9B9;Q9H223	FALSE	0.0395	Full model
319	-0.4097	4.169	0.3464	0.7532	treatmentDRB	ZFP106;ZNF106	A0A024R9R5;H3BSS6;Q9H2Y7;A0A0C4DGM5	FALSE	0.4605	Full model
320	-0.2976	3.382	0.6527	0.8937	treatmentDRB	INOC1;INO80	A8K2V6;A0A024R9R7;Q9ULG1;H0YMN5	FALSE	0.1853	Full model
321	1.046	3.938	0.001603	0.2349	treatmentDRB	HUWE1	A0A024R9Y3;A0A024R9W5;Q7Z6Z7;Q5H924;A0A024R9U8	FALSE	2.795	Full model
322	0.3101	3.535	0.4753	0.8141	treatmentDRB	SHINC3;TMEM33	A6QKW0;A0A024R9W7;P57088;D6RAA6;H0Y8N0	FALSE	0.323	Full model
323	-0.3893	3.713	0.5741	0.8666	treatmentDRB	KIAA1267;KANSL1	A0A1W2PRB5;A0A0J9YVS1;A0A3B3IT55;A0A0G2JNB1;A0A0G2JNT7;A0A024R9Y2;Q7Z3B3;A0A1W2PPV8;A0A0G2JQF5;A0A0G2JQF4;A0A1W2PRR3;I3L233	FALSE	0.241	Full model
324	0.8551	3.989	0.0503	0.562	treatmentDRB	GNL3L	Q05DU1;A0A024R9Y6;Q9NVN8	FALSE	1.298	Full model
325	0.4073	4.716	0.03762	0.5143	treatmentDRB	MAGED2	A0A024R9Y7;Q9UNF1;B4DX55;Q5H909;Q5H907	FALSE	1.425	Full model
326	0.6737	3.431	0.171	0.6455	treatmentDRB	KLHL7	B7Z4N7;Q8IWW9;A0A024RA10;A8K364;Q8IXQ5;B7Z3P9;B7Z4H7;B7Z4J1	FALSE	0.767	Full model
327	0.2936	4.24	0.4469	0.7978	treatmentDRB	BZW2	B7Z4K8;E7ETZ4;B3KM68;A0A024RA42;Q9Y6E2;B5MCH7;B5MCE7;Q75MG1	FALSE	0.3498	Full model
328	-0.4317	5.334	0.03717	0.5143	treatmentDRB	ANLN	A0A024RA49;Q9NQW6;A8K5D9	FALSE	1.43	Full model
329	-0.2097	4.388	0.3	0.7399	treatmentDRB	CDCA7L	A0A024RA51;A8K8X5;Q96GN5	FALSE	0.5229	Full model
330	-0.01768	4.21	0.9298	0.9851	treatmentDRB	PSMA2	Q53GF5;A0A024RA52;P25787;H3BT36	FALSE	0.03162	Full model
331	0.885	4.301	0.01187	0.3905	treatmentDRB	CDC2L5;CDK13	A0A2R8Y7W5;A0A024RA66;A0A2R8YF61;A0A2R8Y4Z0;A0A024RA85;Q14004	FALSE	1.925	Full model
332	0.5955	5.047	0.2704	0.7195	treatmentDRB	HSPG2	A0A024RAB6;P98160	FALSE	0.5681	Full model
333	0.4849	4.236	0.5002	0.8306	treatmentDRB	LUZP1	A0A024RAC0;Q86V48	FALSE	0.3009	Full model
334	-0.4853	6.058	0.0428	0.5304	treatmentDRB	RCC2	A5PLK7;A0A024RAC5;Q9P258	FALSE	1.369	Full model
335	-0.05649	4.369	0.8644	0.9672	treatmentDRB	TCEB3	A0A024RAC6;Q14241	FALSE	0.06327	Full model
336	-0.2694	4.364	0.2152	0.6717	treatmentDRB	DDOST	A0A0C4DGS1;A0A024RAD5;P39656;U3KQ84	FALSE	0.6672	Full model
337	-0.05866	4.913	0.7498	0.9292	treatmentDRB	C1orf33;MRTO4	A0A024RAE1;Q9UKD2	FALSE	0.1251	Full model
338	0.07377	4.666	0.7981	0.9526	treatmentDRB	CDC42;hCG_39634	A0A024RAE4;B4E1U9;P60953;A0A024RAE6;A0A024R9T1;B7ZAY4;B4DMH5;Q5JYX0;Q9UJM1	FALSE	0.09794	Full model
339	0.1334	3.481	0.7469	0.9275	treatmentDRB	MGC4268;AMMECR1L;AMMECR1	A0A024RAG1;Q6DCA0;B3KMF2;B2RBC1;A0A0S2Z4X0;Q9Y4X0	FALSE	0.1268	Full model
340	1.193	4.926	0.004088	0.3044	treatmentDRB	DDX18	Q4ZG72;A0A024RAH8;Q9NVP1;Q8N254	FALSE	2.388	Full model
341	0.1721	4.481	0.6553	0.8944	treatmentDRB	ACTR3	P61158;A0A024RAI1;Q59FV6;B4DXW1;B4DTI0;B4DT29	FALSE	0.1836	Full model
342	0.4617	4.095	0.1383	0.6395	treatmentDRB	XRCC4	A0A024RAL0;A0A024RAP0;A0A024RAQ8;Q13426	FALSE	0.8592	Full model
343	-0.2523	3.616	0.5288	0.8478	treatmentDRB	RASA1	B4DTL8;E9PGC0;B4DTX4;A0A024RAL2;P20936;Q7Z4M2;Q05CU5;Q59GK3	FALSE	0.2767	Full model
344	0.2571	5.127	0.3294	0.7474	treatmentDRB	TNPO1	A0A024RAM0;Q92973	FALSE	0.4822	Full model
345	0.1954	4.871	0.3633	0.7553	treatmentDRB	MAP1B;DKFZp686F1345	A0A024RAM4;P46821;A2BDK6;Q5H9P1	FALSE	0.4397	Full model
346	0.1646	3.579	0.7474	0.9275	treatmentDRB	CSDA;YBX3	A0A024RAV4;A0A024RAQ1;P16989;Q96GD7;A0A0D9SEI8;Q59EB5	FALSE	0.1264	Full model
347	0.2016	4.769	0.5761	0.8677	treatmentDRB	hCG_27698;DDX47;E4-DBP	Q53GJ1;A0A024RAS3;Q9H0S4;Q9H4E3;A4UCU0	FALSE	0.2395	Full model
348	-0.5225	5.591	0.02121	0.426	treatmentDRB	RECQL	A0A024RAV2;P46063	FALSE	1.673	Full model
349	0.001057	4.281	0.9973	0.9985	treatmentDRB	WBP11	B4DMD3;B4DY34;A0A024RAW9;Q9Y2W2;F5H5G4	FALSE	0.001162	Full model
350	-0.2437	4.446	0.2188	0.6723	treatmentDRB	MGST1	Q6LET6;A0A024RAX2;P10620;F5H7F6;F5H6X2	FALSE	0.6599	Full model
351	-0.2605	4.795	0.5865	0.8716	treatmentDRB	ATF7IP	Q6VMQ6;A0A024RAY1;B3KQF8;B3KNI7	FALSE	0.2317	Full model
352	0.4979	6.22	0.216	0.6717	treatmentDRB	HNRNPA1;HNRPA1;hCG_2020860;RP11-78J21.1;HNRNPA1L2	P09651;A0A024RAZ7;F8W6I7;A0A024RB53;Q6IPF2;Q0VAC0;A0A024RC46;Q9BSM5;B4E0B5;F8VZ49;B4DP35;A0A024QZ98;A0A2R8Y4L2;H0YH80;Q32P51	FALSE	0.6656	Full model
353	0.8758	3.669	0.1193	0.6274	treatmentDRB	PPFIBP1	Q86W92;A0A024RB02;B4DFU8;F5GZP6	FALSE	0.9235	Full model
354	-0.0799	4.391	0.7847	0.9482	treatmentDRB	FAM62A;ESYT1	B3KMV5;A0A024RB17;A0A024RB16;Q9BSJ8;B3KY56	FALSE	0.1053	Full model
355	-0.1902	5.029	0.4057	0.7783	treatmentDRB	SMARCC2	Q59G16;A0A024RB22;F8VXC8;Q8TAQ2;B4DF22	FALSE	0.3918	Full model
356	0.1153	4.493	0.6989	0.9101	treatmentDRB	PTGES3	A0A024RB32;A0A087WYT3;B3KUY2;Q15185;B4DDC6	FALSE	0.1556	Full model
357	0.3674	4.391	0.1456	0.645	treatmentDRB	NACA;hCG_2016482	F8VZJ2;B4DDI8;F8W0W4;H0YHX9;A0A024RB41;Q13765;E9PAV3;F8W1N5;F8VNW4	FALSE	0.8369	Full model
358	0.321	3.71	0.5441	0.8495	treatmentDRB	COPZ1	Q53FU3;A0A024RB72;F8VVA7;P61923;F8VXB1;F8VUC5;F8W156;F8W651;F8VYZ4;F8VXR1	FALSE	0.2643	Full model
359	0.6947	3.614	0.2961	0.7386	treatmentDRB	CS	O75390;A0A024RB75;B4DJV2;B3KTN4;A0A0C4DGI3	FALSE	0.5286	Full model
360	-0.1617	4.796	0.5089	0.837	treatmentDRB	CDK2	A0A024RB77;G3V5T9;P24941;A0A024RB10	FALSE	0.2933	Full model
361	-0.1807	5.093	0.3507	0.7532	treatmentDRB	PA2G4	A8K6Y1;Q6PIN5;A0A024RB85;Q9UQ80;Q05D08;F8VR77	FALSE	0.455	Full model
362	-0.6202	3.957	0.1783	0.6504	treatmentDRB	RAP1B;RAP1A	P61224;P62834;A0A024RB87;A8KAH9;Q5U0C3;A6NIZ1;F5H7Y6;E7ESV4;B7ZAY2;F5GX62;A0A075B6Q0;Q9BXV4;F5GYB5;F5H4H0;F8WBC0;F5H6R7;F5H004;B7ZB78;F5H823;F5H500;F5H0B7;F5H491;F5GWU8;F5H077;F5GYH7;F5GZG1	FALSE	0.7487	Full model
363	-0.01465	3.894	0.9718	0.9926	treatmentDRB	SHMT2;HEL-S-51e;DKFZp686P09201	P34897;Q53ET4;V9HW06;A0A024RB99;Q5HYG8;B4DJQ3;B4E1G2;Q5BJF5;G3V5L0;B4DW25;B4DLV4;B4DP88;B4DJ63;B4DWA7	FALSE	0.01241	Full model
364	0.02578	3.608	0.9452	0.9876	treatmentDRB	RAB21	Q9UL25;A0A024RBA9;Q96GX3	FALSE	0.02448	Full model
365	0.12	4.272	0.7981	0.9526	treatmentDRB	CSRP2	F8VQR7;A0A024RBB5;F8VW96;Q16527	FALSE	0.09796	Full model
366	0.2487	4.423	0.4859	0.8204	treatmentDRB	NAP1L1	P55209;F8VY35;A0A024RBB7;H0YIV4;F5H4R6;B7Z2V4;F8W0J6;A0A024RBE6;B7Z9C2;H0YHC3;F8W020;F8W118;F8VV59;F8VXI6;F8VUX1;H0YH88;F8VRJ2;B7Z5H0;F8VVB5	FALSE	0.3135	Full model
367	-0.3939	3.433	0.5771	0.8677	treatmentDRB	OSBPL8;DKFZp686C0249	F8VUA7;F8VQX7;Q641R2;A0A024RBB8;Q5HYM3;Q9BZF1;Q96E43	FALSE	0.2388	Full model
368	-0.2333	5.317	0.3293	0.7474	treatmentDRB	LEMD3	A0A024RBB9;Q9Y2U8	FALSE	0.4823	Full model
369	-0.1148	5.08	0.6928	0.9094	treatmentDRB	TMPO	A0A024RBE7;P42167;G5E972;A0A024RBH7;Q59G12	FALSE	0.1594	Full model
370	0.04079	3.885	0.9376	0.9862	treatmentDRB	SLC25A3	Q8NCF7;A0A024RBE8;A0A024RBH9;Q00325;F8VVM2;Q53HC3;B2RE88	FALSE	0.02799	Full model
371	-0.3948	5.462	0.06879	0.5764	treatmentDRB	CKAP4	A0A024RBH2;Q07065;B3KVX6;Q8TB01;Q6NWZ1	FALSE	1.162	Full model
372	-0.08442	4.543	0.8107	0.9546	treatmentDRB	PWP1	Q9BV37;Q53FW9;A0A024RBH5;Q13610;B4DNL1;B4DJV5	FALSE	0.09115	Full model
373	0.3858	5.372	0.1824	0.6522	treatmentDRB	CORO1C	Q9ULV4;A0A024RBI5;Q59EA2;B3KN06;Q53G58;B4DMH3;B4E3S0;B7Z9V0;H0YHL7	FALSE	0.739	Full model
374	0.5229	4.068	0.1059	0.6174	treatmentDRB	ANAPC7	B3KMP2;Q4KMX6;A5D8X2;A0A024RBJ3;Q9UJX3;Q2M2R1;A8KAQ7	FALSE	0.9752	Full model
375	-0.1247	4.862	0.4991	0.8306	treatmentDRB	RPL6	Q8TBK5;Q8N5Z7;A0A024RBK3;Q9HBB3;Q02878;B2R4K7;B4DRX3	FALSE	0.3018	Full model
376	0.03001	4.652	0.9219	0.9818	treatmentDRB	TXNRD1	Q16881;A0A140VKC9;B7Z2S5;A0A087WSW9;A0A024RBK9;Q6ZR44;A0A087WSY9;A0A182DWI3;E9PIR7;B2R5P6;F8W809;E2QRB9	FALSE	0.03531	Full model
377	-0.003629	3.703	0.9906	0.9964	treatmentDRB	TBX3	A0A024RBQ4;A0A024RBL6;O15119	FALSE	0.004119	Full model
378	-0.103	3.975	0.7527	0.9296	treatmentDRB	PPP1CC	Q9UPN1;F8VYE8;A0A024RBP2;P36873;F8VR82;F8W0W8;A0A087WYY5	FALSE	0.1234	Full model
379	0.4047	3.682	0.5402	0.8495	treatmentDRB	CLIP1;RSN	J3KP58;A0A024RBR1;P30622;F5H6A0;F5H0N7;Q59GJ4;A0A3B3ITA2	FALSE	0.2674	Full model
380	0.8998	3.903	0.02347	0.4497	treatmentDRB	DDX55	F5H5U2;A0A384N652;A0A024RBS0;Q8NHQ9;B4DVE4;Q8TEC9	FALSE	1.63	Full model
381	-0.4343	5.322	0.01986	0.4157	treatmentDRB	RPLP0;RPLP0P6	P05388;A8K4Z4;A0A024RBS2;F8VWS0;Q6NSF2;Q53HW2;Q53HK9;F8VU65;G3V210;F8VZS0;F8VW21;F8VRK7;F8VPE8;F8VQY6;B4E3D5;F8VS58;Q8NHW5;F8VWV4	FALSE	1.702	Full model
382	-0.3544	4.587	0.1996	0.6647	treatmentDRB	NCOR2	C9JE98;A0A024RBU9;C9J0Q5;C9JFD3;A0A024RBS3;Q9Y618;C9J7T7;A0A384DVL6;A0A481PGK9	FALSE	0.6999	Full model
383	-0.04333	3.694	0.9398	0.9862	treatmentDRB	PUS1	A0A024RBS6;F5H1S9;G8JLB3;E5KMT6;E5KMT5;Q9Y606	FALSE	0.026950000000000002	Full model
384	-0.007376	3.364	0.9899	0.9964	treatmentDRB	ZBED1;hCG_1981838	O96006;A0A024RBU4;C9JXP4	FALSE	0.004411	Full model
385	-0.441	3.809	0.4369	0.7961	treatmentDRB	TBL1X	Q59F53;A0A024RBV9;O60907	FALSE	0.3596	Full model
386	-0.9011	3.343	0.2287	0.6789	treatmentDRB	FANCB	C9J5X9;A0A024RBW1;Q8NB91	FALSE	0.6408	Full model
387	0.3548	3.674	0.3631	0.7553	treatmentDRB	RPRD1A;P15RS	A0A0C4DGQ6;A0A024RC37;Q96P16	FALSE	0.44	Full model
388	-0.4	4.06	0.3796	0.7591	treatmentDRB	ZNF24	A0A024RC47;P17028;K7EQP8;K7EPZ8;K7EPL1	FALSE	0.4206	Full model
389	-0.4337	3.847	0.2392	0.6847	treatmentDRB	PIAS2	A0A024RC49;O75928;Q2TA77;A0A087WUY7;B4DGW0	FALSE	0.6213	Full model
390	0.7048	5.18	0.03373	0.4913	treatmentDRB	IQGAP1;hCG_1991735	A4QPB0;A0A024RC65;P46940;A0A0J9YXZ5;Q6P1N4;H0YLE8;B4E2M0	FALSE	1.472	Full model
391	-0.5355	4.547	0.06287	0.5739	treatmentDRB	PRC1	A0A024RC67;O43663	FALSE	1.202	Full model
392	0.1716	4.483	0.4761	0.8141	treatmentDRB	CHD2	A0A024RC75;O14647;A0A1B0GTU9;A8K9Y5	FALSE	0.3223	Full model
393	0.7872	4.051	0.2336	0.6836	treatmentDRB	PHRF1;KIAA1542	E9PJ24;B7ZM65;F8WEF5;B7ZM66;A0A0J9YYB5;A0A0J9YWD5;A0A024RCA1;Q9P1Y6;A0A0J9YX88	FALSE	0.6316	Full model
394	-0.3825	5.071	0.06956	0.5764	treatmentDRB	RPLP2	P05387;A0A024RCA7;H0YDD8	FALSE	1.158	Full model
395	0.4686	3.477	0.2998	0.7399	treatmentDRB	TSSC4	C9JJV1;A0A024RCB9;Q9Y5U2;E9PL88;C9JDU0;A6NCC9;E9PME3;C9JHT9	FALSE	0.5231	Full model
396	0.1983	3.918	0.5434	0.8495	treatmentDRB	ARMCX3	A0A024RCF9;A8K5B0;Q9UH62	FALSE	0.2649	Full model
397	0.8989	3.604	0.05206	0.562	treatmentDRB	CARS	A8K067;Q53HG6;A0A024RCG3;P49589;B4DI19;A8MVQ3;B4DKY1;B4DPV7	FALSE	1.284	Full model
398	-0.1775	4.192	0.5361	0.8495	treatmentDRB	FSHPRH1;CENPI	B4DZL4;A0A024RCG4;Q92674	FALSE	0.2708	Full model
399	-0.624	6.37	0.1349	0.6366	treatmentDRB	HIST1H2BJ;HIST2H2BE;HIST1H2BB;HIST1H2BO	A0A024RCJ2;Q16778;P33778;P23527;P06899	FALSE	0.8699	Full model
400	0.03773	4.216	0.9119	0.9802	treatmentDRB	hCG_1821276;PPP1R18	A0A1U9X8D3;A0A1U9X8C7;A0A0G2JHC2;A0A024RCJ8;Q6NYC8;A0A1U9X8D1;A0A1U9X8C1	FALSE	0.04006	Full model
401	0.469	5.232	0.06868	0.5764	treatmentDRB	DDX39B;hCG_2005638	Q13838;A0A024RCM3;A0A0G2JJZ9;Q5STU3;B4DP52;A0A140T9X3;F6WLT2;F6TRA5;A0A140T996;F6S4E6;A0A140T9X9;A0A0A0MT12;F6UJC5;A0A140TA18;Q59G92	FALSE	1.163	Full model
402	0.2394	4.162	0.4723	0.813	treatmentDRB	VARS	A0A1U9X9D5;A0A1U9X9C8;A0A1U9X9C7;A0A1U9X9C4;A0A1U9X9C1;A0A1U9X9A1;A0A024RCN6;P26640;A0A140T936;A0A1U9X9A3;B4DT32	FALSE	0.3258	Full model
403	-0.62	3.526	0.3903	0.764	treatmentDRB	HSR1;GNL1	Q0EFC6;B4DYK6;A0A1U9X7R2;A0A024RCR2;P36915;A2AB27	FALSE	0.4086	Full model
404	-1.161	4.191	0.01609	0.3932	treatmentDRB	BRD2	A0A0G2JHN8;A0A140T9I1;A0A1U9X7B3;A0A1U9X7B8;A0A1U9X7B4;A0A1U9X7A8;X5CF57;A0A024RCR5;H0Y6K2;A0A140T9E9;A0A0G2JK44;P25440	FALSE	1.793	Full model
405	0.5221	3.752	0.05982	0.563	treatmentDRB	BAT3;BAG6	A0A1U9X7A9;A0A1U9X7A6;A0A024RCR6;A0A0G2JK23;P46379;A0A0G2JL47	FALSE	1.223	Full model
406	-0.9008	4.579	0.1091	0.6174	treatmentDRB	DAXX	B2R7M0;A8K822;A0A1U9X7L0;A0A024RCS3;B4E1C1;Q9UER7;Q53F85;Q59FG7	FALSE	0.9621	Full model
407	-0.5301	4.896	0.01123	0.3857	treatmentDRB	KIFC1	A0A1U9X7Y0;A0A024RCS7;Q9BW19;A0A1U9X7X5;B4DMA8;B4E063	FALSE	1.95	Full model
408	-0.5007	6.362	0.1447	0.645	treatmentDRB	HMGA1	B4DWA0;A0A024RCT9;P17096;Q5T6U8;Q6IPL9	FALSE	0.8394	Full model
409	-0.01634	4.427	0.95	0.9893	treatmentDRB	CDKN1A	Q96LE1;A0A024RCX5;Q59ED0;P38936;B4DQP9	FALSE	0.02227	Full model
410	-0.1155	4.992	0.7048	0.9102	treatmentDRB	LEMD2	A0A024RCZ1;Q8NC56;A0A220T1R7	FALSE	0.1519	Full model
411	0.1971	3.852	0.5352	0.8495	treatmentDRB	PPP2R5D	B4DSD7;E9PFR3;A8K6Y2;A0A024RD11;Q14738;Q59EF0;H0Y8C4	FALSE	0.2715	Full model
412	-0.009557	3.991	0.9724	0.9926	treatmentDRB	C6orf139;CENPQ	A0A024RD28;Q7L2Z9	FALSE	0.01216	Full model
413	-0.4202	4.046	0.203	0.6673	treatmentDRB	RPL7L1	A0A024RD36;Q6DKI1;R4GMU7;B7Z4G0	FALSE	0.6926	Full model
414	-0.03009	4.058	0.939	0.9862	treatmentDRB	NCOR1;DKFZp434M075	O75376;A0A024RD47;A0A088AWL3;Q7Z516;E7EVK1;Q9NSZ0;B4DJ25	FALSE	0.02735	Full model
415	0.03775	5.199	0.8424	0.9617	treatmentDRB	HSP90AB1	A0A024RD80;P08238;B4DMA2;B4DGL0	FALSE	0.0745	Full model
416	0.7569	4.42	0.1221	0.6299	treatmentDRB	PAICS	A0A024RD93;P22234;E9PBS1;B4DGX3;D6RF62	FALSE	0.9132	Full model
417	-0.1867	5.767	0.2738	0.7218	treatmentDRB	UBE1L2;UBA6	B3KSS1;A0A024RDB0;A0AVT1;H0Y8S8	FALSE	0.5625	Full model
418	0.3606	4.332	0.2879	0.7341	treatmentDRB	PRDM8	A0A024RDC4;Q9NQV8	FALSE	0.5407	Full model
419	0.6651	4.793	0.08318	0.5977	treatmentDRB	SEC31A;SEC31L1	O94979;D6REX3;A0A024RDD3;A0A024RDH6;A0A1S5UZ19;H7BXG7;D6RHZ5	FALSE	1.08	Full model
420	-0.1228	3.677	0.7857	0.9482	treatmentDRB	DKFZp686L18142;DKFZp686L1814;LIN54	Q7Z3G2;A0A024RDD8;Q6MZP7;B4DSK6;B4DFU0	FALSE	0.1047	Full model
421	1.075	4.35	0.01919	0.4107	treatmentDRB	PDLIM5;LIM	A0A024RDE8;Q96HC4;B7Z8X5;Q4W5K9;H0Y8Y3;Q59FC9	FALSE	1.717	Full model
422	-0.1041	6.04	0.5345	0.8495	treatmentDRB	HNRPD;HNRNPD	A0A024RDF4;A0A024RDF3;Q14103;H0YA96;H0Y8G5;D6RAF8;B4E0W4	FALSE	0.272	Full model
423	0.2339	6.006	0.2945	0.7385	treatmentDRB	HNRNPDL;HNRPDL	A0A087WUK2;A0A024RDF6;O14979;B4DTA2	FALSE	0.531	Full model
424	0.9864	4.049	0.1425	0.6409	treatmentDRB	VDP;USO1	A0A024RDG1;O60763	FALSE	0.8461	Full model
425	-0.5793	5.261	0.01577	0.3932	treatmentDRB	RPL34	P49207;A0A024RDH8	FALSE	1.802	Full model
426	0.5238	4.85	0.4236	0.7927	treatmentDRB	NOLA1;GAR1	A0A024RDJ3;Q9NY12	FALSE	0.373	Full model
427	0.00285	4.683	0.9929	0.9973	treatmentDRB	CAMK2D	Q13557;B7Z2B0;E9PF82;E9PBG7;A0A024RDK3;D6R938;Q4G1A8	FALSE	0.003116	Full model
428	-0.3494	4.183	0.3275	0.7464	treatmentDRB	INTS12	A0A087WXN4;A0A024RDK4;Q96CB8;E9PGI3;C9J0M6	FALSE	0.4848	Full model
429	0.1819	4.94	0.431	0.7942	treatmentDRB	CCT6A	A1JUI8;B4DPJ8;Q59ET3;B2R9K8;A0A024RDL1;P40227;B4DN39	FALSE	0.3655	Full model
430	0.003427	4.75	0.9877	0.9964	treatmentDRB	HSPH1	Q92598;A0A024RDS1;A0A024RDQ0;B4DF68;B4DZB4;A0A0A0MSM0;B4DY72	FALSE	0.005383	Full model
431	-0.3717	4.909	0.1091	0.6174	treatmentDRB	RFC3	Q53HK8;A0A024RDQ8;P40938;Q5U0C2;B4DKE6	FALSE	0.9621	Full model
432	-0.2976	5.98	0.2804	0.7284	treatmentDRB	HMGB1;hCG_1991922;HMGB1P1	A0A024RDR0;P09429;Q5T7C4;B7Z965;Q59GW1;B3KQ05;A0A286R9D9;D3DQY9;B2RPK0	FALSE	0.5522	Full model
433	-0.9632	4.772	0.007706	0.341	treatmentDRB	ZNF198;ZMYM2	A0A024RDS3;Q9UBW7;A8K126	FALSE	2.113	Full model
434	0.4179	4.476	0.3797	0.7591	treatmentDRB	GPALPP1;KIAA1704	A0A0A0MRI1;A0A024RDS7;Q8IXQ4	FALSE	0.4206	Full model
435	0.6309	3.517	0.3826	0.7599	treatmentDRB	FNDC3A	A0A024RDV5;A0A024RDT9;Q9Y2H6;G5E9X3	FALSE	0.4172	Full model
436	-0.2977	3.585	0.6033	0.8766	treatmentDRB	INTS6	A0A024RDU0;Q9UL03;C9JXP6;C9J885;C9K0V7;C9JVX2;F8WAV7;B4E1J5;B4DL13	FALSE	0.2195	Full model
437	-0.2022	4.67	0.3225	0.7443	treatmentDRB	GTF2F2	A0A024RDU9;P13984	FALSE	0.4914	Full model
438	-0.2954	4.735	0.2088	0.6711	treatmentDRB	RB1	P06400;A0A024RDV3;A0A3B3IS71;B4DTN0;Q59HH0;B4DRB3	FALSE	0.6803	Full model
439	-0.1249	4.267	0.719	0.9157	treatmentDRB	KPNA3	A0A024RDV7;O00505;Q53F09	FALSE	0.1433	Full model
440	0.5993	3.839	0.3564	0.7535	treatmentDRB	SPG20	A8K6Q9;A0A024RDV9;Q8N0X7;B4DXT5;B3KML8;B3KMI3	FALSE	0.448	Full model
441	0.2713	3.491	0.5938	0.8745	treatmentDRB	FAM48A;SUPT20H	B3KNI1;A8K8L1;A0A024RDW2;Q0D2Q4;F6S7C4;Q8NEM7;H7C5F9;B4E2D5;R4GND2	FALSE	0.2263	Full model
442	0.7894	4.926	0.01554	0.3932	treatmentDRB	ARGLU1;FLJ10154	Q9NWB6;A0A024RDW4;B4E3J6	FALSE	1.809	Full model
443	0.8566	3.738	0.1976	0.6647	treatmentDRB	COG6	A0A140VJG7;A0A024RDW5;B4DG73;Q9Y2V7	FALSE	0.7042	Full model
444	0.13	4.975	0.5883	0.8723	treatmentDRB	IPO5;RANBP5	O00410;A0A024RDY0;H0Y8C6;B4E0R6;B3KWG6	FALSE	0.2304	Full model
445	-0.09702	4.108	0.7824	0.9472	treatmentDRB	MED4	A0A024RDY7;U4PSC4;Q9NPJ6;Q5T911	FALSE	0.1066	Full model
446	0.1691	4.197	0.5491	0.8516	treatmentDRB	CDC16	Q5T8C6;B2RCW0;A0A024RDZ2;Q13042;A0A3B3ISD2	FALSE	0.2603	Full model
447	-0.1906	4.477	0.4597	0.8037	treatmentDRB	RP11-98F14.6;PCID2	A8K097;A0A024RE04;Q5JVF3;A0A024RDZ9	FALSE	0.3375	Full model
448	0.4503	3.342	0.5257	0.8464	treatmentDRB	GRIPAP1	A0A087WT45;A0A075B793;A8K7Z3;Q4V328	FALSE	0.2792	Full model
449	-0.3733	3.584	0.5462	0.8499	treatmentDRB	SYNM	A0A075B7B1;O15061;H0YL34;C9JIE4	FALSE	0.2626	Full model
450	0.5457	3.776	0.1019	0.6165	treatmentDRB	GPX4	K7ERP4;A0A087X2I2;A0A087WT12;P36969;Q6PI42;K7EJ20;A0A0A0MTT1;K7EKX7;R4GNE4;K7ENB4	FALSE	0.9917	Full model
451	-0.3153	4.701	0.4173	0.7866	treatmentDRB	DCAF13	A0A087WT20;Q9NV06;B3KME9	FALSE	0.3796	Full model
452	0.2735	3.741	0.4135	0.7845	treatmentDRB	PGM3	A0A087WT27;A0A494C1Q4;J3KN95;A0A494C1E2;A0A494C0G1;H0Y987;O95394;D6RCQ8;D6RF77;D6RIS6;A0A494C163;A0A494C099;B3KN28	FALSE	0.3835	Full model
453	0.2563	5.068	0.4477	0.7978	treatmentDRB	COL1A2	A0A087WTA8;A0A384MDU2;A0A0S2Z3H5;P08123	FALSE	0.349	Full model
454	-0.2016	5.53	0.3619	0.7549	treatmentDRB	UHRF1	A0A087WVR3;A0A087WTW0;Q96T88;A0A087WWG9	FALSE	0.4414	Full model
455	0.5722	4.268	0.1321	0.6328	treatmentDRB	CTNNBL1	A0A087WUB9;Q8WYA6	FALSE	0.8791	Full model
456	0.05801	3.873	0.8612	0.9663	treatmentDRB	SPCS2	B4DDB9;A0A087WUC6;E9PI68;Q15005;E9PL01	FALSE	0.06487	Full model
457	-0.33	4.237	0.2672	0.7179	treatmentDRB	FGF2	D9ZGF5;A0A0A0MQV6;A0A087WUF6;P09038	FALSE	0.5731	Full model
458	-0.2599	3.468	0.5248	0.8464	treatmentDRB	EIF5B	Q8N5A0;A0A087WUT6;O60841;B3KM86;D3DVI5	FALSE	0.28	Full model
459	-0.4115	3.698	0.58	0.8687	treatmentDRB	IKBKG	A0A087X0G7;A0A087WUW6;A0A087X1B1;Q9Y6K9;D3DWY2;D3DWY0;C9JH59;C9J2V2;C9JN51	FALSE	0.2366	Full model
460	0.7839	4.992	0.05915	0.563	treatmentDRB	SPTBN1	B2ZZ89;A0A087WUZ3;Q01082;D6W5C0;K9MS24	FALSE	1.228	Full model
461	-0.1597	4.623	0.5672	0.8647	treatmentDRB	RPL10	F8W7C6;A0A087WV22;X1WI28;X5D2T3;P27635;X5D7P1;H7C123;H7C2C5	FALSE	0.2463	Full model
462	0.5597	3.573	0.4437	0.7965	treatmentDRB	MTHFD1L	A0A087WVM4;B7ZM99;Q6UB35;H0Y327;B2RD24	FALSE	0.3529	Full model
463	0.4191	5.6	0.2197	0.6723	treatmentDRB	CLTC	A0A087WVQ6;Q00610	FALSE	0.6582	Full model
464	-0.4113	4.306	0.3045	0.7407	treatmentDRB	POLR2E	A0A087WVZ9;E5KT65;P19388;B4DJ89;A0A087WWX0;A0A0A0MQR7	FALSE	0.5164	Full model
465	0.6661	3.959	0.3145	0.7443	treatmentDRB	SH3GLB1	A0A140VJU5;A0A087WW40;Q9Y371	FALSE	0.5024	Full model
466	0.2569	4.197	0.4558	0.8024	treatmentDRB	PSMD1	A0A087WW66;Q99460;Q05CW6;B2R6D0;Q05BX4	FALSE	0.3412	Full model
467	0.05443	3.463	0.9231	0.982	treatmentDRB	POLD2	B4DP28;A0A087WWF6;P49005;F8W8R3	FALSE	0.03473	Full model
468	0.7183	4.327	0.02733	0.4597	treatmentDRB	RBM15	A0A499FJY3;A0A087WWP4;A0A494C001;Q96T37	FALSE	1.563	Full model
469	0.5102	3.516	0.2318	0.6836	treatmentDRB	RSBN1	A0A0C4DGT8;A0A087WWP8;Q5VWQ0	FALSE	0.6349	Full model
470	-0.004668	4.589	0.9907	0.9964	treatmentDRB	THOC1	A0A087WWS1;Q96FV9;R4GMN4	FALSE	0.004054	Full model
471	0.07698	3.58	0.8796	0.9726	treatmentDRB	ZCCHC17	A0A087WXU5;B4DYA9;A0A0D9SEW3;A0A087WXF8;Q9NP64;A0A087WYV3	FALSE	0.05572	Full model
472	-0.5341	3.679	0.4552	0.8023	treatmentDRB	VPS11;DKFZp564P2364	B7Z879;Q53FX3;A0A087WXL6;Q9H270;A0A0G2JS92;Q658K0	FALSE	0.3418	Full model
474	0.8995	4.089	0.1278	0.6299	treatmentDRB	AKT1	A0A087WY56;G3V3X1;B3KXD7;Q9BV07;B3KVH4;B0LPE5;P31749;G3V2I6;A0A0U4CQG9	FALSE	0.8935	Full model
475	0.7885	4.462	0.1559	0.645	treatmentDRB	AP2M1	B4DFM1;A0A087WY71;E9PFW3;B4DNB9;Q96CW1;B4DJB1;B4DTI4;B7Z4N2;B4E304	FALSE	0.807	Full model
476	-0.03332	4.414	0.8856	0.9726	treatmentDRB	C11orf31;SELH	A0A087WYP2;Q8IZQ5;H0YE28	FALSE	0.05274	Full model
477	-0.616	3.834	0.1191	0.6274	treatmentDRB	SETDB2;SETDB2-PHF11 fusion	A0A087WYZ9;Q96T68;X2BYC0;X2BYB8;X2BZ07;X2BYT9	FALSE	0.9241	Full model
478	-0.003152	4.612	0.9908	0.9964	treatmentDRB	RAVER1	A0A087WZ13;E9PAU2;Q8IY67	FALSE	0.004001	Full model
479	-0.08879	4.218	0.7265	0.9205	treatmentDRB	EIF3H;EIF3S3	Q5BKY2;A0A087WZK9;Q6IB98;Q53HR0;Q53HG0;B3KS98;O15372;E5RGU4	FALSE	0.1387	Full model
480	0.4935	3.621	0.1206	0.6294	treatmentDRB	BCL9L	A0A087WZX0;Q86UU0	FALSE	0.9186	Full model
481	-0.8209	4.776	0.01501	0.3932	treatmentDRB	SBDS	A0A0S2Z5I7;A0A087X020;Q9Y3A5	FALSE	1.824	Full model
482	0.1722	4.312	0.5277	0.8478	treatmentDRB	SLC4A1AP	A0A087X0M4;Q9BWU0	FALSE	0.2776	Full model
483	0.1436	3.7	0.7523	0.9296	treatmentDRB	NOL4L	A0A087X0N3;Q96MY1;A0A087WTU5	FALSE	0.1236	Full model
484	-0.7833	3.137	0.2875	0.7337	treatmentDRB	KDM6A;UTX;UTY	O15550;A0A087X0R0;B7ZKN5;Q59HG3;B4E253;F4MH44;E1U1M7;F4MHE7;E1NZ93;F4MH54;E1U1M6;F4MH66;F4MH58;F4MH61;F4MHH5;F4MHR8;F4MH75;E1NZ81;F4MH56;F4MHD9;F4MHK2;F4MHH6;F4MHH8;E1U1M4;F4MHS7;F4MH36;F4MH55;E1NZ94;F4MH57;E1NZ95;E1NZ88;F4MHI0;F4MHI3;F4MH34;F4MH73;B4DG81;F4MH41;E1NZ79;F4MH98;F4MH59;F4MHC2;F4MH65;F4MH31;F4MH38;F4MH47;F5GWV3;E1U0S7;E1U198;F5H3N7;A0A087X2I9;F4MH92;F4MH62;F8W8R6;F4MH60;B7ZKN6;A0A087…	FALSE	0.5414	Full model
485	0.3792	5.371	0.4099	0.7819	treatmentDRB	COL6A1	A0A087X0S5;A0A384P5H7;P12109;Q8TBN2	FALSE	0.3873	Full model
486	0.6021	3.624	0.08572	0.6026	treatmentDRB	RELA	Q2TAM5;E9PKH5;B4E082;A0A087X0W8;Q04206;E9PI38;E9PQS6;Q96F54;E9PKV4;Q96CP1;A0A087WVP0	FALSE	1.067	Full model
487	-0.1555	4.062	0.5616	0.8605	treatmentDRB	NOMO3;NOMO1;NOMO2	J3KN36;A0A0G2JN29;A0A087X117;Q15155;P69849;Q5JPE7;A0A0G2JP90;A0A087WW46;Q1LZN2	FALSE	0.2506	Full model
488	0.6628	3.844	0.02242	0.4397	treatmentDRB	STAU1	O95793;A8K622;Q59F99;B3KRE0;Q5JW30;A0A087X1A5	FALSE	1.649	Full model
489	0.6032	3.805	0.1196	0.6274	treatmentDRB	PSME2	Q86SZ7;Q6FHK9;Q2TNB3;A0A087X1Z3;Q9UL46;H0YM70	FALSE	0.9221	Full model
490	0.3713	3.828	0.54	0.8495	treatmentDRB	KIAA1524	A0A087X211;Q8TCG1	FALSE	0.2676	Full model
491	-0.1488	4.034	0.6429	0.8931	treatmentDRB	RBFOX1;RBFOX2;A2BP1;DKFZp547L059	Q9NWB1;Q59HD3;F8VZG9;B7Z1U7;X5DNY3;J3KNW3;X5D7T5;F8WSN4;A0A0G2JRA5;A0A087X2B1;B0QYY4;B7ZLH9;X5DP44;B0QYV1;A0A286YEU2;O43251;F8VZY7;F8VR27;Q8TCM0;S4R469;I3L1D4;S4R3K7;A0A0G2JSB3;A0A0G2JRD1;F8VRS4;B0QYY7	FALSE	0.1919	Full model
492	0.1682	3.257	0.7809	0.9472	treatmentDRB	BIRC2;BIRC3	A0A087X2B2;E9PMH5;B2R8N8;Q13490;Q8IZZ0;E9PQZ9;E9PIW1;H0YDY3;Q13489	FALSE	0.1074	Full model
493	0.04741	3.638	0.9115	0.9802	treatmentDRB	ZSCAN26;ZNF187	B3KTR1;A0A087X2F1;A0A087WXM4;B4DE95;B4DVH3;A0A024RCN4;Q16670	FALSE	0.04023	Full model
495	0.1742	4.347	0.6138	0.8812	treatmentDRB	HEL-S-73;PSMC6	V9HW24;A0A087X2I1;P62333;H0YJC0;H0YJS8	FALSE	0.212	Full model
496	-0.1613	4.132	0.5924	0.8737	treatmentDRB	CUL1	A0A090N7U0;Q13616;A0A0C4DGX4;B4DLA3;B3KTW0	FALSE	0.2274	Full model
497	-0.6141	3.381	0.3046	0.7407	treatmentDRB	ABCF2	A0A090N7X1;A0A090N7Y2;Q9UG63;C9JHK9;C9JZV3	FALSE	0.5163	Full model
498	0.3577	4.064	0.3846	0.7607	treatmentDRB	EZH2	A0A090N8E9;Q15910;S4S3R8;Q75MP9;Q75MQ0;F2YMM1	FALSE	0.415	Full model
499	0.5782	3.854	0.1707	0.6455	treatmentDRB	GARS	A0A090N8G0;P41250	FALSE	0.7677	Full model
500	-0.06948	4.661	0.7367	0.9257	treatmentDRB	ERP70;PDIA4	A0A499FI48;A0A090N8Y2;P13667	FALSE	0.1327	Full model
501	-0.3734	4.095	0.2174	0.6723	treatmentDRB	SMARCD3	A0A090N8Z9;Q6STE5;B3KXL9;B7ZA58;B7Z4U8	FALSE	0.6627	Full model
502	0.5323	4.05	0.1474	0.645	treatmentDRB	RNF114;ZNF313	A0A096LNV3;A0A096LP02;Q9Y508;B4DLW5;H0UI65	FALSE	0.8315	Full model
503	0.271	4.032	0.6536	0.8937	treatmentDRB	ENAH	A8K2B4;A0A4D6J698;A0A097PID1;A0A097PIC4;A0A0U1RRM6;Q8N8S7;Q6ZSB8;A0A075B6E5;A0A0U1RQP7;Q6ZT55	FALSE	0.1847	Full model
504	0.981	4.367	0.03476	0.5005	treatmentDRB	WDR18	U3KQC1;A0A0A0MQU0;Q9BV38;K7EIR0	FALSE	1.459	Full model
505	0.02875	3.881	0.9381	0.9862	treatmentDRB	MYEF2	Q9Y655;A0A0A0MQW0;A0A0A0MR39;A0A087WUT0;Q9P2K5;H0YN19;A0A024R5Q6	FALSE	0.02777	Full model
506	-0.4174	4.869	0.1352	0.6366	treatmentDRB	MBNL1	C9JP00;A0A0A0MQX8;Q9NR56;H7C4T5	FALSE	0.869	Full model
507	0.455	3.913	0.1443	0.645	treatmentDRB	RER1	Q5T092;A0A0A0MR06;Q5T091;Q5T094;Q9P0H9;O15258	FALSE	0.8406	Full model
508	-0.3981	3.879	0.4472	0.7978	treatmentDRB	ZNF274	A0A0A0MR47;Q96GC6	FALSE	0.3495	Full model
509	0.38	3.75	0.293	0.738	treatmentDRB	TCF3	Q6PJU3;U5LXR9;A0A0A0MRB7;X6REB3;P15923	FALSE	0.5331	Full model
510	-0.4084	3.671	0.5786	0.8687	treatmentDRB	AKAP9	A0A0A0MRF6;Q99996;Q96KG3;A0A0A0MRE9	FALSE	0.2376	Full model
511	-1.01	3.756	0.1123	0.6174	treatmentDRB	MYO6	A0A0A0MRM8;A0A1Y0BRN0;A0A1Y0BRN3;A0A0D9SGC1;E7EW20;Q9UM54	FALSE	0.9495	Full model
512	0.4071	5.929	0.3748	0.7584	treatmentDRB	NOLC1	A0A0A0MRM9;Q14978;B2RAU8;Q96J17	FALSE	0.4262	Full model
513	-0.189	3.527	0.6971	0.9101	treatmentDRB	OGFR	Q6PK21;A0A0A0MRN5;Q05BV5;Q9NZT2;B3KMQ6	FALSE	0.1567	Full model
514	0.2325	4.556	0.2067	0.6679	treatmentDRB	SNRPC	Q5TAL4;Q53G33;A0A0A0MRR7;P09234	FALSE	0.6847	Full model
515	-0.1091	4.442	0.6859	0.9094	treatmentDRB	APTX	C9JZ40;F5HRF8;A0A0A0MRW7;Q7Z2E3;F8W6G5;C9J8U3	FALSE	0.1637	Full model
516	0.009593	3.657	0.976	0.9926	treatmentDRB	SFXN3	A0A0A0MS41;A0A1P0AYU5;B4DRS6;Q9BWM7;S4R3N9	FALSE	0.01054	Full model
517	-0.3264	4.506	0.3235	0.7443	treatmentDRB	SRCAP	A0A0A0MS59;A0A0C4DFX4;Q6ZRS2	FALSE	0.4901	Full model
518	0.1674	4.436	0.67490000000000006	0.9054	treatmentDRB	FHL2;AAG11	I0CE67;Q6I9R8;Q2XQU9;J3KNW4;A0A0A0MSG2;Q14192;Q53T40;Q2TSB7	FALSE	0.1708	Full model
519	0.02355	5.443	0.9134	0.9803	treatmentDRB	PRDX1	A0A0A0MSI0;A0A384NPQ2;Q06830;B2R4P2	FALSE	0.03932	Full model
520	-0.4394	4.05	0.2395	0.6847	treatmentDRB	PHC2;HPH2	B3KPJ4;B4DG61;B7ZLY0;A0A0A0MSI2;Q8IXK0;P78365	FALSE	0.6207	Full model
521	-0.7492	3.477	0.3798	0.7591	treatmentDRB	EXOC5	F8W9B8;B4E0U7;B4DHG4;A0A0A0MSI8;O00471	FALSE	0.4205	Full model
522	-0.03567	3.998	0.9412	0.9862	treatmentDRB	GPSM1	A0A0A0MSK4;A0A0A0MRC4;Q86YR5;A0A087WVF5	FALSE	0.02633	Full model
523	-0.2081	5.025	0.4255	0.7927	treatmentDRB	TOR1AIP1	A0A0A0MSK5;Q5JTV8;J3KN66;H0Y4R4	FALSE	0.3711	Full model
524	0.4163	4.293	0.3673	0.7559	treatmentDRB	PLS3	P13797;B4DPW9;Q53GY0;A0A0A0MSQ0;Q96HI1;B4DG31	FALSE	0.435	Full model
525	-0.1458	3.669	0.7371	0.9257	treatmentDRB	PITPNB	B2R7P6;A0A0A0MSW4;P48739;B3KYB6;B3KYB7	FALSE	0.1325	Full model
526	0.8256	3.831	0.02684	0.4579	treatmentDRB	PPP1R8	A0A0A0MT09;Q38J66;Q12972;Q561W4	FALSE	1.571	Full model
527	0.3911	3.493	0.5452	0.8495	treatmentDRB	SCAF8	B7Z876;B7Z3A4;A0A0A0MT33;Q9UPN6	FALSE	0.2635	Full model
528	-0.2154	5.049	0.3222	0.7443	treatmentDRB	SMARCA4	P51532;A7E2E1;A0A2R8YGG3;A0A2R8Y7S2;A0A0A0MT49;A0A2R8Y4P4;Q9HBD4;B9EGQ8;A0A2R8Y440;A0A2R8YG32;A0A2R8Y6N0;A0A2R8Y7F3;A0A2R8YF58;A0A2R8Y6V2;A0A2R8Y526;A0A2R8Y7Y7;A0A2R8YF80;A0A2R8Y4C5;A0A2R8YDA1;B4DSI8;B4E0F1;A0A2R8Y523;B3KNW7;A0A2R8YGP5;Q59FZ6	FALSE	0.4918	Full model
529	0.3395	3.589	0.5336	0.8495	treatmentDRB	FKBP15	A0A0A0MT60;Q5T1M5	FALSE	0.2728	Full model
530	0.45	4.859	0.193	0.6621	treatmentDRB	WDR36	A0A0A0MTB8;Q8NI36	FALSE	0.7145	Full model
531	0.5902	3.71	0.23	0.6812	treatmentDRB	RNF213	A0A0A0MTR7;A0A0A0MTC1;Q63HN8	FALSE	0.6383	Full model
532	0.6989	4.576	0.05761	0.563	treatmentDRB	HEL-S-28;ILK	V9HWF0;A0A0A0MTH3;Q13418	FALSE	1.24	Full model
533	0.1543	4.383	0.5364	0.8495	treatmentDRB	BTAF1	Q2M1V9;A0A0A0MTH9;O14981	FALSE	0.2705	Full model
534	-0.1373	4.637	0.569	0.8652	treatmentDRB	CUL2	B7Z1Y1;Q5T2B5;A0A140VKB1;A0A0A0MTN0;Q13617	FALSE	0.2449	Full model
535	-0.1034	4.386	0.6393	0.8896	treatmentDRB	RAB3B	A0A0A1HAV6;A8K6I8;P20337	FALSE	0.1943	Full model
536	-0.4224	3.993	0.3824	0.7599	treatmentDRB	NCAPH2	Q6IBW4;A0A0A6YYG7;E5RJN3	FALSE	0.4174	Full model
537	0.9434	5.01	0.01725	0.4015	treatmentDRB	PPAN-P2RY11;PPAN	A0A0A6YYI3;A0A0B4J1V8;Q9NQ55;A8MV53;H7C446	FALSE	1.763	Full model
538	0.5897	3.841	0.05984	0.563	treatmentDRB	USP13	Q92995;A0A0A6YZ17	FALSE	1.223	Full model
539	0.3027	3.791	0.6759	0.9054	treatmentDRB	URLC2;NO66	A0A0A8K8C0;Q9H6W3	FALSE	0.1701	Full model
540	-0.1653	5.088	0.4275	0.7927	treatmentDRB	HELLS	F6XU50;Q6I7N8;A0A0B4J1V9;Q9NRZ9;A0A087WSW7	FALSE	0.369	Full model
541	0.67	3.861	0.1399	0.6395	treatmentDRB	MED24	O75448;A0A0B4J1W0;F5GY88;B4DSQ6;B4E1A5;F5H5K2;B4DDR8;B4DV99;B9TX65;E9PFL1	FALSE	0.8542	Full model
542	0.7375	4.592	0.003614	0.3001	treatmentDRB	SRSF7	A0A0B4J1Z1;B4DEK2;C9JAB2;Q16629;Q8NB80	FALSE	2.442	Full model
543	0.2138	4.629	0.5142	0.839	treatmentDRB	TUBB3	Q9BV28;B2RBD5;A0A0B4J269;Q13509;Q53G92;Q3ZCR3	FALSE	0.2888	Full model
544	-0.2656	3.466	0.5289	0.8478	treatmentDRB	CDYL2	A0A0B4J291;Q8N8U2	FALSE	0.2767	Full model
545	0.03275	4.65	0.9174	0.9806	treatmentDRB	TPT1	A0A0P1J1R0;Q5W0H4;A0A0B4J2C3;P13693;Q9UP43;B4DKJ4;B4DLD6;J3KPG2;E9PJF7	FALSE	0.03745	Full model
546	0.2684	4.142	0.323	0.7443	treatmentDRB	LRRC41	A0A0B4J2G4;Q15345;A0A087X0S7;Q53F69;A0A087WTU1;A0A0C4DH00;Q562F1;B4DK79;Q9H822	FALSE	0.4908	Full model
547	-0.5104	3.846	0.09217	0.6043	treatmentDRB	KDM4B;JMJD2B	B3KX69;A0A0C4DFL8;F5GX28;B7ZM63;O94953;K7EQ54	FALSE	1.035	Full model
548	-0.2592	3.608	0.5616	0.8605	treatmentDRB	JADE2;PHF15	B5MBX1;A8K356;A8K9C0;A0A0C4DFT8;B4DFY8;G3XAA4;B3KPL2;Q9NQC1	FALSE	0.2506	Full model
549	1.553	3.558	0.007803	0.341	treatmentDRB	NELFA;WHSC2	B3KTK5;Q53GS8;H0Y3X6;B3KM78;A0A0C4DFX9;Q9H3P2;B3KSP0;C9JEM7;H7C2C7;C9JHL4	FALSE	2.108	Full model
550	-0.006366	5.093	0.981	0.9938	treatmentDRB	DDX46	A8K6X3;A0A0C4DG89;Q7L014;D3DQA6	FALSE	0.008338	Full model
551	0.1369	4.453	0.6905	0.9094	treatmentDRB	HLTF	Q59GQ7;A0A0C4DGA6;Q14527;A8K5B6	FALSE	0.1608	Full model
552	-0.4251	4.178	0.151	0.645	treatmentDRB	CAST	Q59HE3;A0A0C4DGB5;A0A1S5UZ18;P20810;B7Z574;E9PDE4;Q6AZE3;B7Z5T9;E7ES10;E9PCH5;A0A024RAN2;E7EVY3;B7Z4U9;B7Z6N0;F8W7E0;H0YA91;B7Z5T6;B2RCJ7;H0Y9H6;H0Y7F0;Q86YM9;Q13940;B7Z8S8	FALSE	0.821	Full model
553	-0.4902	5.399	0.07581	0.5823	treatmentDRB	CHD4	Q14839;A0A2U3TZM0;A0A2R8Y5J0;A0A2R8Y425;A0A0C4DGG9;A0A2R8YFK9;A0A2R8Y212;A0A2R8Y521;F5GWX5;A0A2R8YFD8;B3KY63;A0A2R8YDJ9;A0A2R8YD40;A0A2R8Y4X2;A0A2R8YDW2;A0A2R8Y8C1;A0A2R8YER1;A0A2R8Y445;A0A2R8Y7I0;A0A2R8Y5M9;A0A2R8Y5Z7	FALSE	1.12	Full model
554	0.1294	3.994	0.7239	0.9178	treatmentDRB	DUT	A0A0C4DGL3;H0YNW5;P33316;H0YKC5;H0YMP1;H0YMM5;H0YNJ9;H0YKI0	FALSE	0.1403	Full model
555	0.2242	4.54	0.326	0.7443	treatmentDRB	CDK11B;CDK11A;CDC2L1;CDC2L2	P21127;A0A0D9SEN2;A0A0D9SER5;A0A0D9SEI3;B4E3D9;Q9UQ88;Q5QPR3;A4VCI5;Q6P5Y5;Q5QPR4;Q96CA8;Q4VBY6;B4E0N4;B4E0M9	FALSE	0.4868	Full model
556	0.01174	3.659	0.9748	0.9926	treatmentDRB	FAM120B	B4DG54;A0A0D9SEJ5;F5GY05;Q96EK7;B4DKV5;B4DSS4	FALSE	0.01109	Full model
557	1.073	4.061	0.007298	0.3404	treatmentDRB	SRSF4;SFRS4	A0A0D9SEM4;Q53F45;A8K644;Q08170;Q59EF5;B4DEM8	FALSE	2.137	Full model
558	0.8219	3.948	0.06234	0.5739	treatmentDRB	MAP4K4;HEL-S-31	G3XAA2;E7EN19;A0A0D9SEY1;O95819;E7ENQ1;H7C360;V9HWH3;B7Z388;B7Z3V5;G5E948;Q53TX8;C9J840;E7EX83;A0A0D9SG62;Q5MD60;H7C0P6	FALSE	1.205	Full model
559	0.008423	4.572	0.977	0.9926	treatmentDRB	DDX3X	O00571;A0A0D9SF53;A0A2R8Y4A4;B5BTY4;A0A2R8YFS5;A0A0D9SG12;A0A2R8YF78;A0A0D9SFB3;F6S8Q4;A0A2R8Y645;Q59GX6;A0A2U3TZJ9;A0A2R8YFR4;A0A2R8YCW1;A0A2R8Y5G6;A0A2R8Y7T2;A0A2R8YDT5;A0A2R8YDH3;Q5S4N1;B4DLU5	FALSE	0.01009	Full model
560	-0.2064	4.12	0.42	0.7878	treatmentDRB	PNKP	A0A0D9SFL2;M0QYH2;A0A1S5RA93;Q96T60;M0R3C8	FALSE	0.3767	Full model
561	0.02	4.7	0.9178	0.9806	treatmentDRB	PHF6	A0A0D9SGE8;Q8IWS0;Q5JRC6	FALSE	0.03727	Full model
562	-0.3915	3.641	0.3525	0.7535	treatmentDRB	MUM1	J3KNX4;D6W5Y8;A0A0D9SGJ8;Q2TAK8	FALSE	0.4528	Full model
563	-0.6513	4.822	0.01929	0.4107	treatmentDRB	EHMT2	A0A0G2JIS2;A0A1U9X7P8;A0A024RCN9;B7Z852;A2ABF8;A0A0G2JIR1;Q96KQ7;Q59FM7;A2ABF9;A0A0G2JK64;A0A0G2JRR0;A0A0G2JRN8	FALSE	1.715	Full model
564	0.1957	5.188	0.346	0.7532	treatmentDRB	HSPA1A;HSPA1B;HEL-S-103	P0DMV8;P0DMV9;A0A0G2JIW1;A0A1U9X7W4;A8K5I0;Q59EJ3;B4DWK5;B4DI39;B4DFN9;B4DNT8;B4DVU9;B4E1S9;B4E388;B3KTT5;V9GZ37;B4E1T6;B4DNX1	FALSE	0.4609	Full model
565	-0.2943	4.023	0.3693	0.7559	treatmentDRB	RXRB	B7Z7J5;A0A0G2JKR7;J3JS71;Q5STP9;A0A0S2Z570;P28702;A0A0S2Z4M5;Q06310	FALSE	0.4326	Full model
566	-0.2047	3.576	0.6123	0.8801	treatmentDRB	RAD17	A0A0G2JP78;A0A0G2JPT5;O75943;H0Y9J8;A0A0G2JNH5	FALSE	0.213	Full model
567	0.4345	3.873	0.3548	0.7535	treatmentDRB	ABR	Q6ZT60;Q12979;A0A1C7CYZ0;B7Z7Z1;A0A0G2JQ41;B7Z2X0;B7Z683;I3L2P5	FALSE	0.45	Full model
568	0.1822	4.974	0.4391	0.7965	treatmentDRB	PUF60	A0A0J9YYL3;A0A0J9YVP6;A0A0J9YXJ8;A0A0J9YXX5;Q9UHX1;A0A0J9YVR6;E9PQ56;A0A0J9YWM1;H0YEM1;E9PN18;E9PMU7	FALSE	0.3575	Full model
569	0.4682	4.393	0.2933	0.738	treatmentDRB	LIMS1	A0A0J9YXC7;P48059;A0A0M3HER1;B3KNZ3	FALSE	0.5327	Full model
570	0.2654	4.117	0.5288	0.8478	treatmentDRB	HEL-S-34;PEBP1;HEL-210	A0A0K0K1J6;D9IAI1;P30086;V9HW05;B4DRT4	FALSE	0.2767	Full model
571	-0.0424	4.494	0.8197	0.9583	treatmentDRB	PSMA7	Q05DH1;A0A0K0K1K4;O14818;H0Y586	FALSE	0.08636	Full model
572	0.08444	5.868	0.7195	0.9158	treatmentDRB	MATR3;DKFZp686K23100;DKFZp686K0542	P43243;A8MXP9;A0A0R4J2E8;Q68D11;D6REM6;D6R991;B4DRS1;B3KM87;Q5CZA7	FALSE	0.143	Full model
573	0.1455	3.746	0.8077	0.9546	treatmentDRB	A0A0R4J2F3;P0DPB6	A0A0R4J2F3;P0DPB6	FALSE	0.09274	Full model
574	-0.1756	4.853	0.4275	0.7927	treatmentDRB	ARID1A;ARID1A variant protein	A0A0S2Q0B1;O14497;H0Y488;A0A1B0GTU5;Q8NC65;Q4LE49	FALSE	0.3691	Full model
575	0.3769	5.229	0.09195	0.6043	treatmentDRB	ANXA6	A0A0S2Z2Z6;P08133;A0A0S2Z377;A8K3Q7;B7Z582;E5RK69;Q6ZP35;E7EMC6	FALSE	1.036	Full model
576	-0.2215	4.153	0.5134	0.839	treatmentDRB	CDK7	D6RAD4;A0A0S2Z3F9;P50613;D6R9G1	FALSE	0.2895	Full model
577	0.6865	5.717	0.03987	0.5173	treatmentDRB	ACTN4	A0A0S2Z3G9;O43707;Q96BG6;B4E337;F5GXS2	FALSE	1.399	Full model
578	-0.5418	3.318	0.3743	0.7584	treatmentDRB	GNAS;GSA	A0A0S2Z3S5;A0A0S2Z3H8;P63092;Q5JWF2;B0AZR9;Q5FWY2;Q14455	FALSE	0.4268	Full model
579	-0.45	5.336	0.08598	0.6026	treatmentDRB	RCC1	Q5T081;A0A0S2Z3I4;A0A0S2Z404;P18754;C9JW69;C9JRH2;C9J3R0;C9JMJ4;C9JQZ4	FALSE	1.066	Full model
580	0.04877	5.111	0.8138	0.9556	treatmentDRB	ATP2A2	A0A0S2Z3L2;P16615;H7C5W9	FALSE	0.08947	Full model
581	-0.3178	3.873	0.4542	0.8017	treatmentDRB	FANCG	A0A0S2Z3R2;Q53XM5;O15287;B4DE21;A0A0S2Z4A7;C9JSE3;A0A0S2Z3S1	FALSE	0.3428	Full model
582	0.505	4.322	0.07578	0.5823	treatmentDRB	PRCC	A0A0S2Z470;Q96FT4;A0A0S2Z456;Q92733;A0A0S2Z483	FALSE	1.12	Full model
583	0.1467	3.899	0.6016	0.8766	treatmentDRB	PSMD12	O00232;A0A0S2Z489;A0A0S2Z476	FALSE	0.2207	Full model
584	0.2906	6.242	0.359	0.7535	treatmentDRB	NPM1	A0A0S2Z491;P06748;A0A140VJQ2;A0A0S2Z4G7;A4ZU86;Q9BTI9	FALSE	0.445	Full model
585	-0.04251	5.657	0.8709	0.9697	treatmentDRB	MCM7	B2RBA6;A0A0S2Z4A5;P33993;C6EMX8;B4DDF5;B3KUD7;Q9H4N9	FALSE	0.06005	Full model
586	0.5844	3.773	0.204	0.6673	treatmentDRB	PPP3CA;PPP3CB	E7ETC2;A0A0S2Z4B5;A0A0S2Z4C6;Q08209;B7Z781;Q5F2F8;P16298;E9PPC8;E9PK68;Q9UMM5	FALSE	0.6904	Full model
587	0.7562	4.63	0.1222	0.6299	treatmentDRB	DKFZp686J1372;TPM3	A0A0S2Z4G4;B2RDE1;Q5HYB6;A0A087WWU8;A0A0S2Z4I4;B4DWT5;A0A0S2Z4G8;Q8NAG3;B4DQ80;D6R904	FALSE	0.9129	Full model
588	0.4714	4.057	0.4924	0.828	treatmentDRB	A0A0S2Z4I9	A0A0S2Z4I9	FALSE	0.3077	Full model
589	0.3211	3.865	0.4399	0.7965	treatmentDRB	PMM2	O15305;A0A0S2Z4J6;B2R6D4;A0A291FGD1;H3BV55;H3BRM0;B7Z3M6;H3BM92;H3BR08;H3BNY9;H3BT06;H3BV34;H3BPH4	FALSE	0.3566	Full model
590	1.451	4.504	4.213e-4	0.1446	treatmentDRB	CNBP	A0A0S2Z4Q3;A0A0S2Z4K2;P62633	FALSE	3.375	Full model
591	-1.788	3.914	0.2318	0.6836	treatmentDRB	TGFBI	A0A0S2Z4K6;Q53GU8;A0A0S2Z4Q2;Q15582;H0Y8L3	FALSE	0.6349	Full model
592	0.2236	3.742	0.5424	0.8495	treatmentDRB	YARS	A0A0S2Z4R1;P54577;A0A0C4DGZ5	FALSE	0.2657	Full model
593	-0.7126	3.49	0.332	0.7485	treatmentDRB	HGS	B4E1E2;A0A0S2Z4R4;O14964;I3L1P5;A0A0S2Z4Q4;B4DFP5	FALSE	0.4788	Full model
594	-0.1293	5.91	0.6095	0.8788	treatmentDRB	MCM3;HCC5	Q53HJ4;B2R7C5;A0A0S2Z4T1;P25205;A0A0S2Z492;Q8NHX6;J3KQ69;B4DUQ9;A0A499FHX9;B4DS46	FALSE	0.215	Full model
595	0.3688	4.185	0.157	0.645	treatmentDRB	PQBP1	A0A0S2Z4V5;A0A0S2Z556;O60828	FALSE	0.8042	Full model
596	1.109	3.924	6.448e-4	0.1606	treatmentDRB	SRRM1	A0A0S2Z4W1;A9Z1X7;B7Z7U0;A0A0S2Z4Z6;Q8IYB3;E9PCT1;M0R088	FALSE	3.191	Full model
597	0.4727	3.681	0.4704	0.8119	treatmentDRB	CLINT1	A0A0S2Z5H3;A0A0S2Z4Y4;Q14677	FALSE	0.3276	Full model
598	1.181	5.67	5.022e-5	0.1251	treatmentDRB	RBM14	A0A0S2Z4Z0;Q96PK6	FALSE	4.299	Full model
599	1.198	5.939	2.917e-4	0.1446	treatmentDRB	NONO	A8K525;A0A0S2Z4Z9;Q15233;H7C367	FALSE	3.535	Full model
600	0.4675	3.679	0.3567	0.7535	treatmentDRB	OPTN	A0A0S2Z5I6;B7ZA56;B4E184;A0A0S2Z500;Q96CV9	FALSE	0.4477	Full model
601	0.03573	4.78	0.9169	0.9806	treatmentDRB	SRSF10	Q5JRI1;Q53GD7;A0A0S2Z504;O75494	FALSE	0.03767	Full model
602	-0.108	4.638	0.7123	0.9133	treatmentDRB	DAZAP1;DAZAP1/MEF2D fusion	K7EQ02;K7EQ55;K7EK33;A0A0S2Z569;Q96EP5;Q5IRN2	FALSE	0.1474	Full model
603	0.9955	3.906	0.09254	0.6043	treatmentDRB	RDH11	A0A0S2Z575;A0A0S2Z583;Q8TC12;G3V2G6;G3V234	FALSE	1.034	Full model
604	-0.2612	4.379	0.4773	0.8141	treatmentDRB	FOSL1	Q53GM9;B2R9B4;A0A0S2Z595;P15407;E9PPX2	FALSE	0.3212	Full model
605	0.03862	4.032	0.9242	0.9822	treatmentDRB	DCTN4	A0A0S2Z5B8;A0A0S2Z5D4;Q9UJW0;E5RGG1;H9KVE0;B4DL03	FALSE	0.03423	Full model
606	0.8733	4.662	0.0122	0.3905	treatmentDRB	PAK1IP1	A0A0S2Z5C3;Q9NWT1	FALSE	1.914	Full model
607	0.04545	4.746	0.815	0.9556	treatmentDRB	CWF19L1	A0A0S2Z5E9;Q69YN2	FALSE	0.08884	Full model
608	0.7361	3.946	0.01513	0.3932	treatmentDRB	COPS4	Q53FV3;B3KM48;A0A0S2Z5H7;D6RAX7;Q9BT78;D6RD63;D6RFN0	FALSE	1.82	Full model
609	-0.2543	4.111	0.262	0.7154	treatmentDRB	GINS3	A0A0S2Z5L0;Q9BRX5;A0A0S2Z5L4;A0A0S2Z5P2	FALSE	0.5817	Full model
610	-0.3452	3.75	0.5924	0.8737	treatmentDRB	SEC63	B3KQF0;A0A0S2Z5M1;Q9UGP8;B3KNE7;B3KWU4	FALSE	0.2274	Full model
611	0.3147	3.986	0.3751	0.7584	treatmentDRB	ELAC2	B4DT15;A0A0S2Z5M8;Q9BQ52;G5E9D5;B3KT00;B3KSU9;B4E365;E7ES68	FALSE	0.4259	Full model
612	0.2439	4.036	0.3712	0.7564	treatmentDRB	MCMBP	Q9BTE3;A0A0S2Z5P5	FALSE	0.4304	Full model
613	0.07383	3.766	0.9092	0.979	treatmentDRB	L3MBTL2	A0A0S2Z5Q2;B3KPJ8;A0A0S2Z5X6;Q969R5;H0Y5M2	FALSE	0.04135	Full model
614	-0.01201	4.001	0.9706	0.9926	treatmentDRB	CENPH	B3KVZ3;A0A0S2Z5T0;Q9H3R5;H0Y9E6	FALSE	0.01298	Full model
615	0.3381	5.255	0.07559	0.5823	treatmentDRB	HNRNPLL;HNRPLL	C9IYN3;A8K894;D6W592;A0A0S2Z6K1;A0A0S2Z5U3;Q8WVV9;B7WPG3	FALSE	1.122	Full model
616	0.7566	3.82	0.1237	0.6299	treatmentDRB	ZGPAT	H0UI99;H0UI97;A0A0S2Z5X3;A0A0S2Z6H0;Q8N5A5;V9GY48	FALSE	0.9075	Full model
617	0.5712	3.548	0.4262	0.7927	treatmentDRB	COG7	A0A0S2Z652;P83436;B3KSN1	FALSE	0.3704	Full model
618	-0.547	4.594	0.07759	0.5823	treatmentDRB	MCCC1;DKFZp686B20267	A0A0S2Z693;Q96RQ3;E9PHF7;Q68D27;F5GYT8;E9PG35;B4DH16;G5E9X5;B4DHW5	FALSE	1.11	Full model
619	0.6594	4.852	0.04943	0.562	treatmentDRB	FASN	A0A0U1RQF0;P49327	FALSE	1.306	Full model
620	0.05854	4.374	0.8662	0.9672	treatmentDRB	ZNF320;ZNF845;ZNF28;ZNF765;ZNF888;ZNF813;ZNF468;ZNF761;ZNF525;ZNF701	A2RRD8;A0A0U1RQK1;Q96IR2;P17035;Q7L2R6;M0QZA2;P0CJ79;M0R1K6;Q6ZN06;M0R2L4;Q5VIY5;A8K8T4;Q86XN6;M0QX96;J3KR51;Q9NV72;M0R0Z8	FALSE	0.06238	Full model
621	0.1099	3.899	0.83	0.9593	treatmentDRB	KIAA0101	H0YMA4;A0A0U1RQM0;Q15004;H0YKX3;G9G6D7;A0A0U1RQC1	FALSE	0.08094	Full model
622	-0.1531	3.734	0.8198	0.9583	treatmentDRB	ROCK1	A0A0U1RQV4;D9ZGF8;Q13464	FALSE	0.08628	Full model
623	-0.06195	4.867	0.8066	0.954	treatmentDRB	PHF14	O94880;A0A0U1RRH6;B4DG57	FALSE	0.09337	Full model
624	-0.5374	4.33	0.01883	0.4107	treatmentDRB	GATAD2B	A0A0U1RRM1;B3KSZ4;Q8WXI9	FALSE	1.725	Full model
625	0.1938	3.833	0.6255	0.8873	treatmentDRB	PSMA5	Q5U0A0;A0A109NGN6;P28066	FALSE	0.2038	Full model
626	0.1691	3.919	0.6703	0.9031	treatmentDRB	MTAP	A0A140CZL6;A0A140CZL5;Q05DJ2;J3QSB7;A0A140CZL4;Q6FHT1;Q6FHP1;A0A384ME80;B4DUC8;Q13126;F2Z2F3	FALSE	0.1737	Full model
627	0.09052	4.38	0.6508	0.8937	treatmentDRB	LRWD1	A0A140VJD0;Q9UFC0	FALSE	0.1866	Full model
628	0.2838	4.001	0.5364	0.8495	treatmentDRB	AP1G1	Q8IY97;A0A140VJE7;B3KXW5;O43747;B4DS96;B4DDL1	FALSE	0.2705	Full model
629	0.06697	4.544	0.8856	0.9726	treatmentDRB	AP2B1;DKFZp781K0743	P63010;A0A140VJE8;A8K916;Q68DI0;A8K0G3;H0UID3;H0UID4;H0UID5;A0A087X253;B4DWG4;B4E261;A0A087WZQ6;A0A087WU93;A0A087WYD1	FALSE	0.05278	Full model
630	0.103	5.047	0.5984	0.8766	treatmentDRB	BUB3	A0A140VJF3;O43684;J3QT28;B4DDM6	FALSE	0.223	Full model
631	0.2609	3.926	0.4729	0.813	treatmentDRB	COMT	P21964;A0A140VJG8;B8XPJ8;B8XPJ7;E7EUU8;E7EMS6	FALSE	0.3252	Full model
632	0.02422	4.657	0.9106	0.9798	treatmentDRB	ESD	A0A140VJJ2;P10768;X6RA14;H7BZT7;U3KQT1	FALSE	0.04067	Full model
633	0.6321	4.579	0.05324	0.562	treatmentDRB	GLRX3	A0A140VJK1;O76003	FALSE	1.274	Full model
634	-0.578	3.845	0.2712	0.7195	treatmentDRB	GPD2	B7Z601;Q53T76;A0A140VJK2;P43304;A8K1Z2	FALSE	0.5667	Full model
635	-0.1806	5.19	0.431	0.7942	treatmentDRB	GMPS	A0A140VJK6;P49915;B4DUT7;Q53F90	FALSE	0.3655	Full model
636	1.058	3.656	0.05593	0.563	treatmentDRB	LRRC40	A0A140VJN3;Q9H9A6	FALSE	1.252	Full model
637	-0.4485	3.972	0.3054	0.7408	treatmentDRB	PLIN3	A0A140VJN8;O60664;K7EL96;K7ERZ3;K7ER39	FALSE	0.5151	Full model
638	0.785	3.571	0.02329	0.4497	treatmentDRB	MAT2B	A8K7A4;A0A140VJP2;Q9NZL9;H7C0X7;B7Z1X8	FALSE	1.633	Full model
639	-0.3045	4.467	0.2044	0.6673	treatmentDRB	MAT2A	B4DEX8;A0A140VJP5;P31153	FALSE	0.6896	Full model
640	1.35	3.89	0.05302	0.562	treatmentDRB	PXN	A0A140VJQ8;A0A1B0GTU4;P49023;F5GZ78;B3KVL0;A0A1B0GU60;Q59GS5	FALSE	1.276	Full model
641	-0.8567	3.683	0.01783	0.4037	treatmentDRB	PHF1	E9PQT8;B4DI51;A0A1U9X8A3;A0A140VJR4	FALSE	1.749	Full model
642	-0.154	4.692	0.5329	0.8495	treatmentDRB	PPP2CB;PPP2CA	Q8WZ56;Q5U0I7;B3KRM2;A0A140VJS0;P62714;B3KQ51;E7ESG8;E5RHC1	FALSE	0.2734	Full model
643	0.06539	4.469	0.8406	0.9601	treatmentDRB	PSMC5	A0A140VJS3;P62195;Q59GS3;J3QQM1;J3QLH6;J3KRP2;J3QSA9	FALSE	0.07541	Full model
644	-0.9807	3.383	0.04702	0.5524	treatmentDRB	PPP2R2A;PPP2R2D	Q56VW8;A0A140VJT0;P63151;Q6PEG1;Q6IN90;Q66LE6	FALSE	1.328	Full model
645	0.2512	5.04	0.5796	0.8687	treatmentDRB	RNH1	A0A140VJT8;P13489;A0A024RC87;H0YCR7	FALSE	0.2369	Full model
646	-0.1452	5.296	0.5091	0.837	treatmentDRB	STMN1	A2A2D0;B5BU83;A0A140VJW2;P16949;Q59G27;Q96CE4	FALSE	0.2932	Full model
647	0.2056	3.857	0.6523	0.8937	treatmentDRB	DARS	D3DP78;A0A140VJW5;P14868;C9J7S3;C9JLC1;Q53R85	FALSE	0.1855	Full model
648	-0.5299	3.627	0.2251	0.6771	treatmentDRB	ACAT1	A0A140VJX1;P24752;H0YEL7	FALSE	0.6477	Full model
649	0.1134	4.397	0.6834	0.908	treatmentDRB	TMEM209	Q96SK2;A0A140VJX5	FALSE	0.1653	Full model
650	-0.9274	3.276	0.1723	0.6455	treatmentDRB	TRAP1	Q8N9Z3;Q9BV61;Q59EK6;Q53G55;Q53FS6;A0A140VJY2;Q12931;Q5CAQ4;I3L0K7;K0A7K7	FALSE	0.7636	Full model
651	0.08662	3.888	0.7396	0.9267	treatmentDRB	TXNDC17	A0A140VJY7;Q9BRA2;I3L0K2;I3L3M7;I3L2R6	FALSE	0.131	Full model
652	-0.1712	4.582	0.6362	0.8873	treatmentDRB	USP5	A0A140VJZ1;P45974	FALSE	0.1964	Full model
653	0.2336	4.795	0.4515	0.7982	treatmentDRB	DPYSL3	Q6DEN2;A0A140VK07;Q8IXW6;Q14195	FALSE	0.3454	Full model
654	-0.1245	3.571	0.8024	0.954	treatmentDRB	LTA4H	B4DVZ8;A0A140VK27;P09960	FALSE	0.0956	Full model
656	-0.1702	4.316	0.4696	0.8113	treatmentDRB	PPME1	A0A140VK39;Q9Y570	FALSE	0.3283	Full model
657	0.003336	4.28	0.9895	0.9964	treatmentDRB	PSMA3	Q6IB71;A0A140VK43;P25788;G3V3W4;G3V5N4	FALSE	0.004597	Full model
658	0.3268	3.751	0.3534	0.7535	treatmentDRB	PSMA6	G3V295;A0A140VK44;G3V5Z7;P60900;G3V3U4;G3V3I1	FALSE	0.4517	Full model
659	-0.5076	4.233	0.06124	0.5714	treatmentDRB	PSMB1	Q53FT8;A0A140VK45;P20618;Q59GN1	FALSE	1.213	Full model
660	0.1787	4.818	0.4579	0.8037	treatmentDRB	SND1	A0A140VK49;Q7KZF4;B2R5U1;Q59FF0;B4E299;B3KU67	FALSE	0.3393	Full model
661	0.8918	5.039	0.001479	0.2337	treatmentDRB	SRRM2;KIAA0324	A0A140VK53;Q9UQ35;O60382	FALSE	2.83	Full model
662	-0.01847	4.731	0.9291	0.9851	treatmentDRB	TALDO1	A0A140VK56;P37837;F2Z393	FALSE	0.03196	Full model
663	0.04025	3.541	0.9223	0.9818	treatmentDRB	ATP6V1B2	A0A140VK65;P21281;H0YC04;Q59HF3	FALSE	0.03512	Full model
664	0.1775	4.571	0.5311	0.8495	treatmentDRB	PSMC2	A0A140VK70;P35998;Q75L23	FALSE	0.2748	Full model
665	0.4505	3.666	0.1472	0.645	treatmentDRB	RANBP1	A0A140VK94;F6WQW2;P43487;C9JXG8;D3DX26;C9JJ34;C9JDM3;B7Z6U1;C9JGV6;B4DE76	FALSE	0.832	Full model
666	0.1878	5.493	0.4415	0.7965	treatmentDRB	CALD1	E9PGZ1;A0A140VKA0;Q9NYG1;C9J813;B7Z6G4;B4DPW5;Q05682;Q6PJM5;B4E3I0	FALSE	0.3551	Full model
667	0.01482	4.643	0.9412	0.9862	treatmentDRB	ST13;ST13P5;ST13P4	Q0IJ56;B4E0U6;A0A140VKA6;P50502;H7C3I1;Q3KNR6;Q1XBU6;B7ZA40;Q8NFI4;F6VDH7;Q8IZP2	FALSE	0.02634	Full model
668	0.05363	3.708	0.8537	0.9652	treatmentDRB	UAP1	A0A140VKC0;Q16222	FALSE	0.06869	Full model
669	-0.407	4.968	0.124	0.6299	treatmentDRB	MECP2	P51608;E9LUH4;A0A140VKC4;D0UU70;D3YJ43;D5L9I5;D9ZNA4;E9LUH3;C6KG45;E1B2J3;A8K079;A0A075BPP5;A0A0S2Z401;D6QZ43;C6KG44;A0A087X1U4	FALSE	0.9065	Full model
670	0.3735	3.928	0.5243	0.8464	treatmentDRB	DYNC1I2	Q13409;A0A140VKE9;B4DPZ3;Q59GU5;E7EQL5;E7EQU2;E7EV09;E7EMU4;E7ESD3;E7ETL8;E7ET01	FALSE	0.2804	Full model
671	-0.08598	4.162	0.8558	0.9655	treatmentDRB	KIF2C	A8K3S3;A0A140VKF1;Q99661;B7Z7M6;B7Z6Q6;Q5JR89;Q8N5N1	FALSE	0.06763	Full model
672	-0.7796	4.046	0.1115	0.6174	treatmentDRB	PHF23	A0A142I7X2;Q9BUL5	FALSE	0.9529	Full model
673	-0.1368	5.11	0.6489	0.8937	treatmentDRB	UNC84A;SUN1	A0A146IHP0;A4D2Q0;E9PHI4;O94901;H0Y742;H0Y6N5;B4E278	FALSE	0.1878	Full model
674	-0.1182	4.995	0.6087	0.8788	treatmentDRB	RAB7A	A0A158RFU6;P51149;B4DPH9;C9J4V0;C9J592;C9J8S3;C9J4S4;C9IZZ0	FALSE	0.21560000000000001	Full model
675	-0.2648	3.892	0.3575	0.7535	treatmentDRB	FTO	A0A1B0GUC3;A0A1B0GV98;A0A1B0GTC5;A0A1B0GU26;B3KU60;A0A1B0GTC3;A0A1B0GVH5;Q9C0B1;B4DHN4;A0A1B0GTI3;A0A1B0GTY1;A0A1B0GUY7	FALSE	0.4467	Full model
676	0.1058	3.794	0.8145	0.9556	treatmentDRB	ADSL	P30566;Q71UA4;X5D8S6;A0A1B0GTJ7;A0A1B0GWJ0;A0A1B0GWF8;A0A0A6YY92;A8K4X6;A0A1B0GTG9;X5D2Z4;X5DP48;A0A096LNY4;B4DP46	FALSE	0.08909	Full model
677	0.1567	4.16	0.6024	0.8766	treatmentDRB	ARID1B	A0A1B0GV63;A0A1B0GWJ2;A0A1B0GTJ8;A0A1B0GVK1;H0Y7H8;A0A3F2YNW7;Q8NFD5;H0Y3S9;H0Y2R3	FALSE	0.2201	Full model
678	-0.07585	4.128	0.9034	0.979	treatmentDRB	ZFHX1B;ZEB2	Q53TD9;A0A1B0GVV8;A0A1B0GW50;A0JP08;A0A1B0GV02;O60315;A0A1X7SC99;E7EUW9;A0A1B0GWI0;U3KQ51;Q60F95;Q60F94;E7ESP8	FALSE	0.04411	Full model
679	-0.4942	4.756	0.08377	0.5979	treatmentDRB	EHMT1	Q9H9B1;A0A1B0GV09;A0A1B0GU48;A0A0C4DGF8	FALSE	1.077	Full model
680	-0.7273	6.403	0.006725	0.3404	treatmentDRB	QARS	A0A1B0GVU9;Q96AW5;Q9H3A5;Q9BUZ3;B4DDN1	FALSE	2.172	Full model
681	0.02256	4.07	0.9449	0.9876	treatmentDRB	ING5	B7Z6R2;A0A1B0GW41;Q8WYH8;E9PEN0	FALSE	0.0246	Full model
682	-0.003026	3.788	0.9889	0.9964	treatmentDRB	ZNF654	A0A1B0GWA0;Q8IZM8	FALSE	0.004857	Full model
683	0.5525	4.517	0.04412	0.5388	treatmentDRB	DPYSL2	Q59GB4;A0A1C7CYX9;Q16555;Q53ET2;Q8NAN9;Q86U75	FALSE	1.355	Full model
684	-0.4716	4.01	0.1502	0.645	treatmentDRB	VDAC1	A0A1L1UHR1;P21796;B3KTS5;C9JI87	FALSE	0.8233	Full model
685	1.003	4.132	0.03806	0.5143	treatmentDRB	GALNT2	G3V1S6;B7Z6K2;A0A1L7NY50;A0A1L7NY41;Q10471;B7Z462	FALSE	1.42	Full model
686	0.7889	3.458	0.1635	0.6451	treatmentDRB	C10orf12	A0PJI9;A0A1P0AZG4	FALSE	0.7865	Full model
687	0.6306	4.831	0.1302	0.6299	treatmentDRB	LMO7	A0A1P7ZIM8;F8J2B5;F8WD26;Q8WWI1;E9PMS6;J3KP06;B7Z8W3;E9PMP7;E9PMT2;A0A0A0MTE2;H0Y424	FALSE	0.8855	Full model
688	1.068	3.726	0.0597	0.563	treatmentDRB	NFKB2	D3DR86;A0A1P8C958;Q00653	FALSE	1.224	Full model
689	0.1306	6.051	0.6132	0.881	treatmentDRB	TLN1	A0A1S5UZ07;Q9Y490	FALSE	0.2124	Full model
690	0.8135	4.095	0.2622	0.7154	treatmentDRB	TRIOBP	A0A1S5UZ31;Q9H2D6	FALSE	0.5814	Full model
691	0.1308	3.848	0.7119	0.9133	treatmentDRB	MICAL1	A0A1S5UZH2;Q8TDZ2	FALSE	0.1476	Full model
692	0.524	4.056	0.2907	0.7349	treatmentDRB	CSNK2B;CSNK2B-LY6G5B-1181;CSNK2B-LY6G5B--991	A0A1U9X7J2;N0E4C7;Q5SRQ6;P67870;N0E466;Q5SRQ3;N0E472;A0A0G2JM12	FALSE	0.5365	Full model
693	-0.1519	4.034	0.6363	0.8873	treatmentDRB	GTF2H4	B4DNU0;Q53HH3;A0A1U9X7S4;Q92759;A0A0G2JHJ2	FALSE	0.1963	Full model
694	0.3152	4.224	0.2215	0.674	treatmentDRB	NELFE;NELF-E;RDBP	A0A1U9X839;A0A1U9X830;P18615;H9ZYJ1;B7Z6T4;A0A0A0MT02;A0A0A0MSN9;A2ABK4;A0A0G2JI50;E9PD43	FALSE	0.6546	Full model
695	-0.3461	4.415	0.1252	0.6299	treatmentDRB	RING1	A0A1U9X8F2;A0A1U9X8F1;Q06587;B4DVB5;B4DW57;A0A024RCR9	FALSE	0.9024	Full model
697	-0.1289	3.768	0.7912	0.9482	treatmentDRB	TRIM27	A0A1U9X8R9;P14373;A0A140T9B9;A0A140T9N6;A0A140T9V9;H0Y551	FALSE	0.1017	Full model
698	-0.2429	3.881	0.6553	0.8944	treatmentDRB	S;CDSN	Q0EFA5;A8K9C1;A0A1U9X8Y9;A0A1U9X8X8;A0A1U9X8X5;Q2L6G8;M1SWB8;G8JLG2;D2IYL2;A0A1U9X901;A0A1U9X8Z0;A0A1U9X8X6;Q15517	FALSE	0.1836	Full model
699	0.4125	4.896	0.05165	0.562	treatmentDRB	A0A1U9X8Y4	A0A1U9X8Y4	FALSE	1.287	Full model
700	-0.2497	5.097	0.325	0.7443	treatmentDRB	MDC1	Q14676;A0A1U9XBC1;A0A1U9XBE3;A0A1U9XBE0;A0A1U9XBC0;A0A1U9XBB2;A0A1U9XBF2;A0A1U9XBD9;A0A1U9XBD4;A0A1U9XBC2;A0A1U9XBC3;A0A1U9XBE1;B4DYH4	FALSE	0.4882	Full model
701	-0.1372	4.297	0.6913	0.9094	treatmentDRB	ERCC4	A0A1W1GSK9;Q92889;A0A1W1GST9;B4DXD8	FALSE	0.1604	Full model
702	-0.09418	4.371	0.8481	0.9632	treatmentDRB	ARPC1B	A0A1W2PNV4;C9JEY1;C9K057	FALSE	0.07154	Full model
703	-0.04563	3.523	0.8944	0.976	treatmentDRB	STAT6	Q9BQD2;A0A494C0T4;B4DR42;B7ZAC1;B4DQB3;A0A1W2PNW1;B2R680;A8K4S9;H0YJH6;P42226	FALSE	0.04845	Full model
704	0.6265	4.022	0.2473	0.6993	treatmentDRB	UNC45A	A0A1W2PNX8;Q9H3U1	FALSE	0.6067	Full model
705	0.01685	3.985	0.9679	0.9926	treatmentDRB	RBMX2	Q9Y6G0;A0A1W2PP04;Q9Y388;Q05DU0;Q0VGM7	FALSE	0.01415	Full model
706	-0.02531	3.402	0.9694	0.9926	treatmentDRB	TRIM3	Q6ZTE7;A0A1W2PPI7;B7Z5Y8;O75382;D3DQT4;D3DQT3	FALSE	0.01348	Full model
707	-0.8157	4.386	0.05146	0.562	treatmentDRB	POLR2B	C9J4M6;B4DH29;A0A1W2PPT5;C9J2Y9;B4DHJ3;P30876;B4DR40	FALSE	1.288	Full model
708	-0.089	5.387	0.6949	0.9094	treatmentDRB	TCEA1	A0A384MTX4;A0A1W2PPZ5;P23193;B7Z4W0;A0A1W2PRL9	FALSE	0.1581	Full model
709	0.8873	5.626	0.001397	0.2337	treatmentDRB	DDX17	A0A1W2PQ51;Q59F66;A0A1X7SBZ2;Q92841;B4DZQ7	FALSE	2.855	Full model
710	0.7565	3.306	0.2239	0.6754	treatmentDRB	PFKFB3	F2Z2I2;B7Z8A0;Q5W015;Q5VX20;A0A1W2PR17;Q16875;A0A1W2PNV9;O60352;B7Z7U8	FALSE	0.6499	Full model
711	0.0528	3.612	0.909	0.979	treatmentDRB	SYNJ2	A0A1W2PR85;O15056;E7ER60;B4DLC4	FALSE	0.04145	Full model
712	0.02349	3.999	0.9406	0.9862	treatmentDRB	MED17	A0A1W2PS69;E9PM72;B4DSE1;A0A384NYG5;A0A1W2PS27;A0A1W2PRB8;Q9NVC6;A0A1W2PRX4;A0A1W2PNW7;A0A1W2PQ48;E9PKQ4;A0A1W2PPP8;A0A1W2PR99	FALSE	0.0266	Full model
713	1.278	3.517	0.004957	0.3404	treatmentDRB	SMN1;SMN2	Q16637;E7EQZ4;A0A1W2PRV5;I3QJX9;I6T6Y4;A0A076L8Z0;I2E4T0;I3QJX8;I2E4T1	FALSE	2.305	Full model
714	0.4199	3.46	0.3846	0.7607	treatmentDRB	ANKLE2	A0A220T1R9;Q86XL3	FALSE	0.415	Full model
715	-0.2011	4.948	0.295	0.7385	treatmentDRB	HCFC1	A0A223PQH6;P51610;A6NEM2	FALSE	0.5301	Full model
716	0.1813	4.866	0.4189	0.7866	treatmentDRB	NFIC	P08651;A0A286YEX4;B7Z4T6;Q6FI30	FALSE	0.3779	Full model
717	0.05311	4.361	0.8875	0.9726	treatmentDRB	PHGDH;HEL-S-113;PGDH3	O43175;A0A2C9F2M7;A0A286YF22;V9HW79;A0A286YFA2;B3KSC3;A0A286YFL2;Q9UMY2;A0A286YFM8	FALSE	0.05183	Full model
718	0.7279	3.726	0.278	0.7243	treatmentDRB	MON2	B7ZM73;A0A286YFF8;Q7Z3U7;Q6P148;B3KW06;F8VZV1	FALSE	0.556	Full model
719	-0.0477	3.523	0.9453	0.9876	treatmentDRB	NDUFS1	B4DJ81;E5KRK5;A0A291FIZ5;P28331	FALSE	0.02442	Full model
720	1.056	4.2	0.1356	0.6374	treatmentDRB	ROCK2	A0A2P9DU05;O75116;E9PF63;Q14DU5;B4DRJ9	FALSE	0.8677	Full model
721	-0.01332	4.246	0.9761	0.9926	treatmentDRB	GOLGA2	A0A2Q2TH77;Q08379	FALSE	0.01051	Full model
722	0.3884	4.767	0.5469	0.8503	treatmentDRB	OPA1	O60313;A0A2R8Y3X5;E5KLM1;E5KLJ9;E5KLM0;C9JMB8;A0A2R8YDM2;A0A2R8YE78;E5KLM2;E5KLK0;A0A2R8YFD1;E5KLL9;A0A2R8YGE5;A0A2R8YD53;A0A2R8Y4Q3	FALSE	0.2621	Full model
723	-1.074	3.455	0.03686	0.5143	treatmentDRB	BCAR1	P56945;B2RBL9;A0A2R8Y5C9;A0A2R8Y8C4;D3DUK1;A0A2R8YFS8;A0A2R8Y4C2;Q6P5Z4;A0A2R8Y6M6;A0A2R8YFK2;A0A2R8Y596;B3KW85;A0A2R8Y5E4;Q8NC57;B3KWE2;Q96CD4;B3KWS6	FALSE	1.433	Full model
724	0.04491	4.301	0.8847	0.9726	treatmentDRB	HADHA	B4DRH6;A0A2R8Y4F5;E9KL44;H0YFD6;P40939;B4DDZ5;A0A2R8YG21	FALSE	0.05319	Full model
725	0.2585	4.16	0.5919	0.8737	treatmentDRB	TNS1	Q9HBL0;A0A2R8Y4T1;A0A494C067;B2RU35;E9PF55;Q0VG55;E9PGF5;Q0VG54;A1L0S7;A0A087WWW7;H0Y4U1;Q59G71;B7Z6H8	FALSE	0.2278	Full model
726	1.043	3.94	0.178	0.6504	treatmentDRB	EPS8	B4E3T6;A0A2R8Y4W2;A0A2R8YE63;Q12929;F5H0R8	FALSE	0.7496	Full model
727	0.157	4.869	0.4544	0.8017	treatmentDRB	CSNK2A1;CSNK2A3	P68400;Q5U5J2;B2R6D7;E7EU96;A0A2R8YD58;A0A2R8YF43;A0A2R8Y5A0;B5BUH5;Q2I0Y7;Q8NEV1;A0A2R8Y4H0;A0A2R8YFU2;A0A2R8YDP2;A0A2R8Y4D6;V9GYA2;A0A2R8YEW1	FALSE	0.3425	Full model
728	0.302	3.392	0.4972	0.8302	treatmentDRB	ATXN2	B3KT59;H0YH87;A0A2R8Y7P6;A0A2R8YDM9;F8VQP2;F8WB06;Q2M2R5;V9GY86;A0A2R8Y7E6;A0A2R8Y5A6;Q99700;F8VRK6;F8VVY6	FALSE	0.3035	Full model
729	0.4217	3.471	0.3358	0.7488	treatmentDRB	SHROOM3	B3KY47;A0A2R8Y5P9;Q8TF72;Q6ZVL3;B4E244	FALSE	0.4739	Full model
730	0.4059	4.185	0.08233	0.5962	treatmentDRB	RDX	B0YJ88;A0A2R8Y5S7;P35241;A0A2R8Y7M3;Q6PKD3;Q05CU6;B7Z2S7	FALSE	1.084	Full model
731	-0.02663	4.119	0.9333	0.9862	treatmentDRB	ERCC3	G3V1S1;B3KTH1;A8K359;A0A2R8Y6W8;P19447;B3KRG2;Q53HW5	FALSE	0.03	Full model
732	-0.1403	4.789	0.4812	0.816	treatmentDRB	RPS14	A0A2R8Y811;P62263;E5RH77	FALSE	0.3177	Full model
733	0.29	4.301	0.3089	0.7443	treatmentDRB	RBBP6	A0A2R8Y880;Q7Z6E9;H3BSK8;B4DZQ0	FALSE	0.5102	Full model
734	0.9382	3.798	0.05273	0.562	treatmentDRB	SAMHD1	A0A2R8YCS7;Q9Y3Z3;A0A2R8YD90;Q59H15	FALSE	1.278	Full model
735	-0.4361	4.399	0.139	0.6395	treatmentDRB	TOPBP1	A0A2R8YD63;Q92547;A7E2X7;A0AV47	FALSE	0.8569	Full model
736	0.04528	4.031	0.9025	0.979	treatmentDRB	CCNH	D6RHI7;D6RG18;Q59FW7;A8K6Q5;A0A2R8YEM2;P51946	FALSE	0.04454	Full model
737	-0.07128	3.864	0.8814	0.9726	treatmentDRB	POLR1C	A0A2R8YEY5;Q96HT3;O15160;A0A2R8YEZ4;A0A2R8Y5D3	FALSE	0.05485	Full model
738	0.2308	4.002	0.5027	0.832	treatmentDRB	MICAL2	A0A2R8YFA9;O94851	FALSE	0.2987	Full model
739	-0.05167	4.638	0.8662	0.9672	treatmentDRB	FAM208B	A0A2R8YH03;Q5VWN6	FALSE	0.06239	Full model
740	-0.2425	4.706	0.3172	0.7443	treatmentDRB	SMC6	A0A2S1ZR87;Q96SB8;A0A2S1ZR79;C9JMN1	FALSE	0.4986	Full model
741	-0.5162	3.616	0.2778	0.7243	treatmentDRB	FLJ10357;ARHGEF40	D3DS15;D3DS14;A0A2X0SFG4;Q8TER5	FALSE	0.5562	Full model
742	0.3041	4.399	0.4386	0.7965	treatmentDRB	DOCK7	A0A2X0SSK2;Q96N67;A0A1B0GWE0;B3KRG0;B4DSH0	FALSE	0.358	Full model
743	-0.1352	4.048	0.73740000000000006	0.9257	treatmentDRB	MMS22L	A0A2Z2E9D2;Q6ZRQ5;E2QRD4	FALSE	0.1323	Full model
744	0.3958	4.734	0.3388	0.7488	treatmentDRB	DBN1	A0A2Z6ATB6;Q16643;D6R9W4;B3KSQ7	FALSE	0.4701	Full model
745	-0.2557	4.024	0.3725	0.7564	treatmentDRB	TRIM22	B4DVR0;D3DQT1;A0A348GSH8;D3DQT0;A8K319;Q8IYM9;C9JWC5;B4DQA9;C9JIU5;B4DQS5	FALSE	0.4289	Full model
746	-0.2594	3.883	0.5393	0.8495	treatmentDRB	TCEB2	B8ZZU8;A0A384MDL3;Q15370;I3L0M9	FALSE	0.2682	Full model
747	0.2926	3.659	0.451	0.7982	treatmentDRB	TDP2	O95551;A0A384MDM5;X6R5A3	FALSE	0.3458	Full model
748	0.5171	4.98	0.3692	0.7559	treatmentDRB	COL6A2	A0A384MDP3;P12110	FALSE	0.4327	Full model
749	0.09224	3.875	0.7788	0.9464	treatmentDRB	MOGS;GCS1	A0A3B3IS52;C9J8D4;A0A3B3IRK6;Q58F09;A0A384MDR6;Q13724;C9JDQ1;A0A3B3ITC1	FALSE	0.1086	Full model
750	1.431	4.206	0.003375	0.2911	treatmentDRB	HNRNPH2	A0A384MDT2;P55795;B4DFK9;B4DP00	FALSE	2.472	Full model
751	-0.3225	4.361	0.6785	0.9059	treatmentDRB	DCTN2;HEL-S-77	A8K8J9;A0A384MDU9;V9HW58;Q53H88;Q13561;H0YI98;B3KTX4;F8W1I6;F8VW18	FALSE	0.1684	Full model
752	-0.4766	4.269	0.05699	0.563	treatmentDRB	TK1	B5BU32;A0A384MDV9;P04183;B5BUF9;K7ERV3;A0A024R8N6;K7ES52;K7ERJ1	FALSE	1.244	Full model
753	0.9314	4.723	0.0146	0.3932	treatmentDRB	CTNNA1	P35221;B4E2G8;A0A384MDY0;B4DU00;B4DKT9;G3XAM7;B3KSR8	FALSE	1.836	Full model
754	-0.203	4.281	0.4598	0.8037	treatmentDRB	MSH3	A8K1E1;A0A384MDZ1;P20585	FALSE	0.3375	Full model
755	0.3011	3.945	0.356	0.7535	treatmentDRB	GRB2	A0A384ME16;Q6ICN0;B3KR50;B0LPF3;P62993;J3KT38;J3QRL5	FALSE	0.4485	Full model
756	0.03719	3.931	0.9387	0.9862	treatmentDRB	TUFM	A0A384ME17;P49411	FALSE	0.02747	Full model
757	0.04514	4.944	0.8656	0.9672	treatmentDRB	SAP18	A0A384ME24;O00422;H7BZW6;U3KPY7	FALSE	0.06268	Full model
758	-0.6352	5.023	0.002213	0.2825	treatmentDRB	RPL13A;RPL13a	Q53H34;A0A384ME37;P40429;Q9BSQ6;Q5QTS3;M0QYS1;Q8J015;Q0VGL3	FALSE	2.655	Full model
759	-0.1021	4.236	0.8048	0.954	treatmentDRB	ERLIN2	E5RHW4;A0A384ME54;O94905	FALSE	0.09432	Full model
760	-0.8201	3.539	0.1702	0.6455	treatmentDRB	ERP44	A0A384MEE7;Q9BS26	FALSE	0.7692	Full model
761	0.2283	5.455	0.2997	0.7399	treatmentDRB	FSCN1	A0A384MEG1;Q16658;B3KTA3	FALSE	0.5233	Full model
762	0.6426	5.56	0.003025	0.2825	treatmentDRB	HNRNPH1	P31943;G8JLB6;A0A384MEJ3;E9PCY7;D6RBM0;D6RIU0;D6RFM3;D6R9T0;D6RIH9;D6RJ04;D6RDU3;D6RIT2;D6RAM1;E7EQJ0	FALSE	2.519	Full model
763	-0.2169	7.185	0.4236	0.7927	treatmentDRB	LMNA	A0A384MQX1;P02545;W8QEH3;Q5I6Y5;Q3BDU5;Q8N519;Q5TCI8	FALSE	0.373	Full model
764	-0.05151	4.019	0.8211	0.9593	treatmentDRB	DKFZp667O202;VPS29	Q5JPE4;A0A384MR19;F8VXU5;Q9UBQ0	FALSE	0.08559	Full model
765	0.1063	5.35	0.5443	0.8495	treatmentDRB	LGALS1	A0A384MR27;P09382	FALSE	0.2641	Full model
766	-0.3322	5.757	0.1123	0.6174	treatmentDRB	SMC1A;DKFZp686L19178	A0A384MR33;Q14683;G8JLG1;A8K7A6;Q6P2R1;Q6MZR8;B7Z709	FALSE	0.9496	Full model
767	0.3163	4.495	0.3336	0.7488	treatmentDRB	CAPZB	B2R7T8;A0A384MR50;B1AK87;B1AK88;B4DWA6;P47756;Q7L4N0;B1AK85	FALSE	0.4767	Full model
768	0.4685	4.023	0.3114	0.7443	treatmentDRB	NSF	I3L0N3;B7Z5J7;A0A384MTI6;P46459;B7Z9U2;B4DH19;B4DGR3;B4DSK5	FALSE	0.5067	Full model
769	0.3198	5.23	0.186	0.6533	treatmentDRB	TAGLN2	A0A384MTL2;P37802;X6RJP6	FALSE	0.7304	Full model
770	0.03027	4.48	0.8928	0.9755	treatmentDRB	AHCY	P23526;A0A384MTQ3;Q1RMG2	FALSE	0.04926	Full model
771	-0.3495	3.994	0.2816	0.7287	treatmentDRB	GTF2H1	B2R7G4;A0A384MTQ8;P32780;B4DSG6	FALSE	0.5504	Full model
772	0.1079	3.754	0.7912	0.9482	treatmentDRB	PRDX3	Q53HC2;A0A384MTR2;P30048	FALSE	0.1017	Full model
773	-0.08888	5.37	0.6262	0.8873	treatmentDRB	RUVBL1	B5BUB1;A0A384MTR5;Q9Y265;E7ETR0;B3KRS7	FALSE	0.2033	Full model
774	0.07643	4.347	0.8112	0.9546	treatmentDRB	PPWD1	A0A384MTS1;Q96BP3;F5H7P7;B4DT22;B4DP34;D6R9Q1	FALSE	0.09089	Full model
775	0.07768	4.553	0.746	0.9275	treatmentDRB	COTL1	Q14019;A0A384MTY2;H3BT58	FALSE	0.1272	Full model
776	1.054	5.89	0.00296	0.2825	treatmentDRB	SFPQ	Q86VG2;A0A384N5Z8;P23246;Q9BSV4;Q6PIX2	FALSE	2.529	Full model
777	-0.4432	3.749	0.1623	0.6451	treatmentDRB	GRHPR	A0A384N605;U3KQ56;Q9UBQ7;Q5M7Z5	FALSE	0.7896	Full model
778	0.006108	5.181	0.9758	0.9926	treatmentDRB	PCBP2	Q15366;A0A384N6B9;F8VZX2;H3BRU6;B4DRD7	FALSE	0.01062	Full model
779	0.1846	4.094	0.6322	0.8873	treatmentDRB	IMPDH2	H0Y4R1;A0A384N6C2;P12268;B7Z1G4;Q6QE17;E7ETK5	FALSE	0.1992	Full model
780	0.3429	5.761	0.07238	0.5779	treatmentDRB	HNRNPL	Q6NTA2;A0A384N6C7;P14866;B2R959;M0QXS5;A0A3B3ITJ4	FALSE	1.14	Full model
781	0.5624	3.739	0.095	0.6063	treatmentDRB	NAGK	H7C3G9;A0A384N6G7;Q9UJ70;H7C1L7;C9JEV6	FALSE	1.022	Full model
782	0.4401	5.408	0.1572	0.645	treatmentDRB	EEF2	A0A384N6H1;P13639;B4DPU3;Q8TA90	FALSE	0.8035	Full model
783	0.1644	5.014	0.381	0.7598	treatmentDRB	CSE1L	A0A384NKW7;P55060;B4DM31;B4DUC5;B4DPS6	FALSE	0.4191	Full model
784	1.144	3.725	0.2162	0.6717	treatmentDRB	G6PD	P11413;A0A384NL00;A8K8D9;B4DYA7;Q2VF42;Q2Q9H2;Q2Q9B7;E7EUI8;A0A4P8W0G4;E7EM57;Q0PHS1;E9PD92	FALSE	0.6651	Full model
785	-0.2815	4.087	0.2198	0.6723	treatmentDRB	TECR	B3KM97;A0A384NL45;Q9NZ01;B3KSQ1;M0R2N5;M0R3C3	FALSE	0.6579	Full model
786	0.2584	3.978	0.5637	0.861	treatmentDRB	CBR1	A0A384NL53;P16152	FALSE	0.249	Full model
787	-0.005359	6.188	0.9834	0.9958	treatmentDRB	HNRNPA2B1;HNRPA2B1	A0A384NL58;P22626;A0A087WUI2;I6L957;A0A024RA28	FALSE	0.007284	Full model
788	0.3893	5.244	0.1105	0.6174	treatmentDRB	HNRNPA3;HNRPA3	A0A384NL63;P51991;B4DDB6;B4E3E6	FALSE	0.9567	Full model
789	0.2912	4.664	0.3599	0.7535	treatmentDRB	RBM34	A0A384NL74;P42696;A2A2V2	FALSE	0.4439	Full model
790	-0.2418	6.477	0.4017	0.7757	treatmentDRB	LMNB2	Q03252;A0A384NPH0;A0A0A7M1X5	FALSE	0.3961	Full model
791	0.1807	4.391	0.5456	0.8495	treatmentDRB	PDIA6	A0A384NPU5;Q15084	FALSE	0.2632	Full model
792	-0.3779	5.81	0.08305	0.5977	treatmentDRB	HDGF	A0A384NPW1;P51858;B2RDE8;A8K8G0;B7Z958;B7Z525	FALSE	1.081	Full model
793	0.3895	4.924	0.1338	0.6366	treatmentDRB	RBM39;DKFZp781C0423;RNPC2;DKFZp686A11192;DKFZp781I1140;DKFZp686C17209	Q14498;A0A384NQ03;B4DRA0;G3XAC6;B4E1M7;Q68DD9;B3KWX7;B4DLM0;B7Z4L7;E1P5S2;Q6N037;Q7Z3L0;Q6MZY7;A0A0U1RQH7;H0Y4X3	FALSE	0.8735	Full model
794	-1.012	3.791	0.1499	0.645	treatmentDRB	ACTR1A	R4GMT0;B4DM97;A0A384NQ21;P61163;B4DMT4;B4DXP9;A0A1B0GVS3	FALSE	0.8241	Full model
795	0.7438	3.992	0.04904	0.562	treatmentDRB	MYL9	Q6IBG1;A0A384NY64;P24844;Q71U02	FALSE	1.309	Full model
796	0.1139	3.736	0.7826	0.9472	treatmentDRB	SCP2	B2R761;A0A384NY87;P22307;B4E0J3;H0YF61	FALSE	0.1065	Full model
797	0.3158	5.165	0.2185	0.6723	treatmentDRB	TUBB	Q5JP53;P07437;Q5SU16;A0A384NYT8;B4DY90;B7ZAF0;Q6LC01;Q5ST81;B7ZAK1;Q9BUU9;B4DQN9;B4E052;B4DMU8;B4DXZ5;Q96B85;B4DMJ5	FALSE	0.6606	Full model
798	0.1347	4.724	0.5388	0.8495	treatmentDRB	HEL-S-124m;HSPA9	B7Z4V2;V9HW84;A0A384P5G6;P38646;Q8N1C8;B7Z1V7;B7Z4T3	FALSE	0.2686	Full model
799	0.08154	4.564	0.7663	0.9403	treatmentDRB	CSRP1;DKFZp686M148	B4DY28;A0A384P5K2;P21291;Q9BTA4;B3KVC9;Q6ZMS3;B4E2T4;E9PND2;E9PS42;Q6AI18;Q59EQ5;E9PP21	FALSE	0.1156	Full model
800	0.6818	4.855	0.03892	0.5173	treatmentDRB	SEPT11	D6RGI3;Q9NVA2;D6RER5;A0A384P5S0;D6RDU5;Q96KC0	FALSE	1.41	Full model
801	0.005913	3.422	0.9875	0.9964	treatmentDRB	HYOU1	B7Z766;B3KXH0;A0A384P5T6;A0A494C039;Q9Y4L1;B7Z602;A0A087X054;B7Z2N4;E9PJ21;Q05D91;A0A087WWI4;Q6IN67;K7EQK2	FALSE	0.00548	Full model
802	-0.08741	4.149	0.74	0.9267	treatmentDRB	ANP32A;ANP32C	H0YN26;Q6PKH8;Q08AJ6;A0A384P5U2;P39687;Q3KPI8;Q1AHP8;O43423	FALSE	0.1308	Full model
803	-0.09384	3.313	0.8399	0.9601	treatmentDRB	BRCA2	P51587;A0A386IN23;A0A4P8DKU7;A0A386IPJ4;A0A386IP96;A0A386IPV8;A0A386INM2;A0A386IPY1;A0A386IN22;A0A386IQ54;A1YBP1;A0A386IPV5;A0A386IPI4;A0A4P8DL22;A0A386IP91	FALSE	0.07577	Full model
804	1.535	3.519	0.0821	0.5962	treatmentDRB	CTPS1	A0A3B3IRI2;P17812;B4E1E0;A0A3B3IRQ8;A0A3B3ITF6;B4DMB5;A0A3B3ITB8	FALSE	1.086	Full model
805	-0.2707	4.746	0.3212	0.7443	treatmentDRB	CDC73	A0A3B3IRP5;Q6P1J9;A0A1B0GUB2;B4DV47;A0A2R8YHB3;A0A2R8Y640	FALSE	0.4932	Full model
806	-0.5083	4.178	0.06171	0.5736	treatmentDRB	SSR1	C9J3L8;C9J5W0;B2R6N9;A0A3B3IRT8;E9PAL7;C9IZQ1;P43307	FALSE	1.21	Full model
807	-0.3028	3.666	0.5891	0.8729	treatmentDRB	KDM5B;DKFZp434N0335;DKFZp434I0617;DKFZp434D0815;DKFZp434I2412	Q9UGL1;A0A3B3IS40;A0A3B3IT25;A0A3B3ITE7;A0A3B3ITJ7;A0A3B3ISE6;A0A3B3ITA8;Q9UFD3;B3KV94;Q9UIW7;B3KMS8;Q9UFC7;Q9NSZ7	FALSE	0.2298	Full model
808	0.005672	3.524	0.9906	0.9964	treatmentDRB	KAT6A;MYST3	A0A3B3IS53;A0A3F2YNX6;Q92794;A5PLL3;A5PKX7	FALSE	0.004092	Full model
809	-0.6124	4.275	0.07388	0.5781	treatmentDRB	FOXP1;hFKHLB	Q9H334;Q548T7;Q8TEA2;A0A3B3IST0;A0A3B3IST6;G5E965;B4DMV4;C9J0F0;A0A3B3IT66;A0A0B4J2F3;A3KMG1;A0A3B3IT14;A0A3B3IS20;H0Y882;A0A3B3IUB6;A0A3B3IRS5;A0A3B3IS87;A0A3B3IRW5;Q8IXF4;Q8N2P0	FALSE	1.131	Full model
810	-1.666	3.432	0.02634	0.4579	treatmentDRB	RMI2	Q96E14;A0A3B3ISX4	FALSE	1.579	Full model
811	-0.3092	4.661	0.2592	0.7134	treatmentDRB	BLM	H0YNU5;A0A3B3IT82;B2RAN0;P54132;B7ZKN7;B7Z2X2	FALSE	0.5864	Full model
812	0.1358	5.267	0.7773	0.9458	treatmentDRB	PDCD11	A0A3B3IUD7;Q14690;B4DH82	FALSE	0.1094	Full model
813	-0.3149	4.645	0.2187	0.6723	treatmentDRB	UBA2	B3KMZ6;B2RDF5;A0A3R5W301;Q9UBT2;K7EPL2	FALSE	0.6602	Full model
814	-0.008871	5.653	0.9704	0.9926	treatmentDRB	PRMT1;HRMT1L2	A0A3S6H812;A0A3Q8AM27;A0A3S6H7X4;A0A3S6H7E9;Q99873;E9PKG1;Q5U8W9;A0A3Q8ATF5;A0A3S6H7G3;A0A3Q8APW9;A0A3Q8B022;A0A3Q8APX7;A0A3Q8B027;A0A3S6H7Y4;A0A3S6H824;A0A3S6H7Z6;A0A3S6H7K8;A0A3Q8BCI7;A0A3S6H942;A0A3Q8AIR8;A0A3S6H950;A0A3Q8BCJ2;A0A3Q8AIS2;A0A3Q8APY3;A0A3S6H765;E9PIX6;A0A3Q8B4M4;B4DJ87;A0A3S6H960;A0A3S6H8A6;E9PQ98	FALSE	0.01303	Full model
815	-0.1073	3.823	0.8118	0.9547	treatmentDRB	HLA-A;HLA-A*02;HLA;HLA-A*0226;MHC class I HLA-A;HLA-A*31;HLA-C;HLA-A2;HLA-A*0225;HLA-B;HLA-A*33	B7XGC2;A0A455JWY2;A0A4P8DJ78;A0A1Z2RTK7;Q3LRR7;Q704F3;A0A1Z2RP38;A0A0U5KJ66;A0A0U5KK83;A0A0U5Q1N6;A0A0U5Q304;A0A0U5QLP3;Q8MHP8;G8GBV1;A0A140T9I0;Q546Q4;U5YMN1;F6IQU8;M5AUI8;Q4W6C3;A0A2P9FIT0;F6IQU9;Q52YL7;A0A060VHE9;A0A060VG36;P79603;A0A3G6V5V8;L7WQ81;L0N4J2;Q4VYE6;A0A1Z2RTK2;D7GNM8;A0A286LD92;C5IWX6;Q6L6Q3;A0A061A7U0;Q6L6T0;Q75WB6;C5IWX5;A0A3G4R8Q6;B2LT55;A0A3G5BD36;Q2LC95;U5YJM1;A0A3S6RFC8;A0A3…	FALSE	0.09057	Full model
816	1.085	3.34	0.1587	0.645	treatmentDRB	TBK1	A0A494C0R4;A0A494C0A8;A0A494C1M6;A0A494C0X2;A0A494C167;A0A494C148;A0A494C045;Q9UHD2;B4E164;A0A494C079	FALSE	0.7994	Full model
817	0.6694	3.841	0.1132	0.6174	treatmentDRB	NKAP;NKAPL	A0A494C050;Q8N5F7;Q5M9Q1	FALSE	0.9463	Full model
818	0.187	4.534	0.3825	0.7599	treatmentDRB	DIMT1	A8K9K8;A0A494C0G7;Q9UNQ2;A0A0C4DGB1;B4DRY2	FALSE	0.4174	Full model
820	-0.5353	3.883	0.3049	0.7407	treatmentDRB	TGM3	Q08188;A0A494C0J7;B4DQ50	FALSE	0.5159	Full model
821	0.5179	4.446	0.2951	0.7385	treatmentDRB	PARN	O95453;A0A494C0W0;A0A494C0K5;A0A494C1N1;A0A494C0Q2;A0A494C1K5;A0A494C0P9;A0A494C0Q6;A0A494BZW7;A0A494BZU6;A0A494C156;A0A494C1G3;H3BRK1;B3KN69;A0A494C002	FALSE	0.5301	Full model
822	-0.2105	4.425	0.5393	0.8495	treatmentDRB	TBCB	A0A494C0X0;Q99426;K7EP07;K7EK42	FALSE	0.2682	Full model
823	0.7764	4.252	0.0192	0.4107	treatmentDRB	KRI1;FLJ12949	A0A494C108;B4DUT2;Q8N9T8;A0A024R7C4	FALSE	1.717	Full model
824	-0.4536	4.202	0.07382	0.5781	treatmentDRB	CHD1L	Q86WJ1;X5D2E5;A0A494C1F7;A0A494C1P7;A0A0A0MSH9;A0A0A0MRH8;A0A087WTM4;B4DLS6;A0A494C0J6	FALSE	1.132	Full model
825	-0.3026	4.229	0.4846	0.82	treatmentDRB	SPECC1L-ADORA2A;CYTSA;SPECC1L	F8WAN1;B2RMV2;A0A494C1J1;Q69YQ0;Q59GT7;C9J8U1	FALSE	0.3146	Full model
826	0.04729	4.885	0.7985	0.9526	treatmentDRB	SART3	A0A499FI31;Q15020;F8VV04;B4DRG9;B4E3R6;B4DYA2	FALSE	0.09775	Full model
827	0.5313	3.769	0.1554	0.645	treatmentDRB	WDR26	A0A499FIZ0;Q9H7D7;B4DRF0	FALSE	0.8084	Full model
828	0.00111	6.339	0.9949	0.9982	treatmentDRB	EEF1A1;EEF1A1P5;EEF1A1L14;PTI-1	Q6IPT9;Q6IPN6;P68104;Q5VTE0;Q53HR5;Q6IPS9;Q53HM9;A0A4D5RAC9;Q53GA1;A8K9C4;Q53GE9;A0A4D5RAN2;Q53G85;A0A4D5RAC7;A0A087WVQ9;Q9NZS6;Q96RE1;A0A4D5RAE2;Q53HQ7;Q53G89;A0A4D5RA76;A0A4D5RBG5;Q8IUB0;A0A4D5RA52;A0A4D5RA98;B4DV42;B4DNE0;Q9H2I7;Q53HR1;A0A087WV01;Q16577;Q504Z0;B4E2C5;Q6P4C9;Q8TBL1;Q6P082;A0A4D5RAR2;Q96CD8;Q96C29	FALSE	0.002204	Full model
829	-0.2329	3.492	0.6827	0.9079	treatmentDRB	STRN3	A0AV58;Q13033	FALSE	0.1658	Full model
830	-0.3483	4.112	0.4742	0.8141	treatmentDRB	BARD1	Q53F80;B2RAM8;A0AVN2;Q99728;B4DX74;A0A087X2H0;F6MDI1;F6MDI0;C9IYG1	FALSE	0.324	Full model
831	-0.4143	3.843	0.54990000000000006	0.8516	treatmentDRB	SEC62;TLOC1	F8WF48;F8WCJ7;Q3KR08;A0JLN5;R9WWI7;D3DNQ1;Q99442	FALSE	0.2597	Full model
832	0.845	4.576	0.1884	0.6577	treatmentDRB	BXDC2;BRIX1	A0JLQ5;Q8TDN6;B4E0B8;Q9NUW4	FALSE	0.7248	Full model
833	0.4885	4.987	0.1609	0.6451	treatmentDRB	SMU1	A0MNN4;Q2TAY7	FALSE	0.7935	Full model
834	0.9462	4.603	0.02673	0.4579	treatmentDRB	WDR57;SNRNP40	A0MNP2;Q96DI7;B2R9I9	FALSE	1.573	Full model
835	0.4814	4.526	0.1165	0.6255	treatmentDRB	RPL14	E7EPB3;A0PJ62;B7Z6S8;A8K7N0;Q6IPH7;P50914;A8K3Q9	FALSE	0.9336	Full model
836	0.4854	4.167	0.1881	0.6577	treatmentDRB	SRP72;HEL103	Q86X80;A0PJJ5;Q0D2M6;V9HWK0;O76094;Q71V07	FALSE	0.7256	Full model
837	0.03421	4.691	0.9203	0.9818	treatmentDRB	NUP43	A0PJK4;B3KTT0;Q8NFH3;Q8TEA6	FALSE	0.03607	Full model
838	-0.1746	4.639	0.4942	0.8286	treatmentDRB	QRICH1	A1L3Z9;Q2TAL8;Q9NXG9;Q9H9Z1	FALSE	0.3061	Full model
839	0.7117	3.708	0.2353	0.6836	treatmentDRB	SH3PXD2B	A1X283;G3V144;A0A1B0GUF2	FALSE	0.6284	Full model
840	0.07188	5.136	0.6911	0.9094	treatmentDRB	RPS6	Q96DV6;A2A3R6;P62753;A2A3R5	FALSE	0.1605	Full model
841	1.218	3.734	0.111	0.6174	treatmentDRB	IQGAP3	F2Z2E2;A2RRC9;Q86VI3	FALSE	0.9549	Full model
842	0.4733	3.941	0.233	0.6836	treatmentDRB	NBAS	A2RRP1;G1UI26;H0Y5G7	FALSE	0.6327	Full model
843	-0.7536	4.817	0.01686	0.3978	treatmentDRB	MORC3	B4DHJ4;A2RU29;Q4VBZ9;Q14149	FALSE	1.773	Full model
844	0.3971	5.11	0.06705	0.5764	treatmentDRB	RPL5	A2RUM7;Q59GX9;P46777;A0A2R8Y6J3;B3KTM6;Q5T7N0	FALSE	1.174	Full model
845	0.892	4.672	0.02058	0.426	treatmentDRB	NKRF;NRF	Q6NUN2;A3F769;O15226;A3F768;A2I829	FALSE	1.687	Full model
846	0.105	4.779	0.7191	0.9157	treatmentDRB	SBNO1	A3KN83	FALSE	0.1432	Full model
847	-0.4124	7.384	0.1398	0.6395	treatmentDRB	HIST1H1E	A3R0T8;P10412;Q4VB24;B2R984;A3R0T7	FALSE	0.8544	Full model
848	0.1115	5.24	0.5931	0.8742	treatmentDRB	DDX1	A3RJH1;Q92499;F1T0B3;A0A087X2G1;B4DP70	FALSE	0.2269	Full model
849	-0.1397	4	0.5765	0.8677	treatmentDRB	ORC5L;ORC5	Q53FC8;A8K8C0;A4D0P7;O43913;Q9UDM8;B4DXT8	FALSE	0.2392	Full model
850	-0.008784	4.035	0.9796	0.9936	treatmentDRB	TES	B2RDR4;A4D0U5;Q9UGI8;E0X098;Q53GU1;F8W7T0	FALSE	0.008941	Full model
851	-0.3821	5.607	0.1123	0.6174	treatmentDRB	CBX3	A4D177;Q13185;S4R2Y4	FALSE	0.9495	Full model
852	0.5923	3.997	0.2519	0.7035	treatmentDRB	CHCHD3	A4D1N4;C9JRZ6;F8WAR4;Q9NX63;B7Z1X9;A0A286YEX5	FALSE	0.5988	Full model
853	-0.09663	4.321	0.7667	0.9403	treatmentDRB	SSBP1	Q567R6;A4D1U3;Q04837;A0A0G2JLD8;E7EUY5;B7Z268;C9K0U8	FALSE	0.1154	Full model
854	-0.2983	4.228	0.2238	0.6754	treatmentDRB	TAF6	B3KUR4;A4D299;J3KR72;P49848	FALSE	0.6502	Full model
855	-0.05486	3.675	0.8839	0.9726	treatmentDRB	YKT6	Q9UES0;A4D2J0;O15498;B5BU81	FALSE	0.05362	Full model
856	0.2576	4.357	0.3176	0.7443	treatmentDRB	RAC1;RAC3;hCG_20693	A4D2P0;A4D2P1;P63000;A4D2P2;P60763;A0A024R9T5	FALSE	0.4981	Full model
857	-0.446	5.368	0.2141	0.6717	treatmentDRB	ATRX	A4LAA3;P46100	FALSE	0.6693	Full model
858	-0.1433	4.38	0.5438	0.8495	treatmentDRB	MORF4L1	A5D8W6;B3KTM8;H0YMJ0;Q9UBU8;H0YLJ3;Q0VAE4;H0YM21	FALSE	0.2645	Full model
859	0.1466	3.469	0.7092	0.9124	treatmentDRB	MAN2A1	Q16706;A5PKX5	FALSE	0.1493	Full model
860	0.2003	4.73	0.36	0.7535	treatmentDRB	EXOSC9	D6RIY6;A5PLM5;Q06265;B4DXG8	FALSE	0.4436	Full model
861	-0.03127	4.313	0.937	0.9862	treatmentDRB	SF4;SUGP1	A5PLN4;Q8IWZ8;A8K7S0;A0A024R7N3	FALSE	0.02825	Full model
862	1.165	4.062	0.2181	0.6723	treatmentDRB	CNOT1	A5YKK6;B4DYL7	FALSE	0.6614	Full model
863	-0.133	3.888	0.7166	0.9153	treatmentDRB	JARID1C;KDM5C	A6N6J7;P41229	FALSE	0.1448	Full model
864	-0.2771	3.993	0.5708	0.8662	treatmentDRB	BPNT1;HEL20	A6NF51;V9HWF9;O95861;F8VVW8;F8VZG4;F8W1J0	FALSE	0.2435	Full model
865	-0.202	4.121	0.4504	0.7982	treatmentDRB	ZNF316	A6NFI3	FALSE	0.3464	Full model
866	-0.4068	5.001	0.2867	0.7324	treatmentDRB	ZMYM3	A6NHB5;Q14202;A6NHN7	FALSE	0.5426	Full model
867	-0.4468	6.04	0.09074	0.6043	treatmentDRB	SMCHD1	A6NHR9;J3KTL8	FALSE	1.042	Full model
868	0.8462	3.534	0.1007	0.6165	treatmentDRB	USP14	A6NJA2;D3DUG9;B2RD79;P54578;B3KTG4	FALSE	0.9971	Full model
869	-0.5641	4.591	0.009754	0.3857	treatmentDRB	EIF1AY;EIF1AX	A6NJH9;P47813;O14602;X6RAC9	FALSE	2.011	Full model
870	-0.7991	3.546	0.06715	0.5764	treatmentDRB	RNPEP	A6NKB8;Q7RU04;Q9H4A4	FALSE	1.173	Full model
871	0.8983	3.535	0.04339	0.5324	treatmentDRB	RGPD3	A6NKT7;J3KNE0	FALSE	1.363	Full model
872	0.08736	3.847	0.8229	0.9593	treatmentDRB	LRRC42	A6NL66;E7EP35;Q9Y546	FALSE	0.08466	Full model
873	-0.06407	5.599	0.7083	0.9124	treatmentDRB	PTBP1	A6NLN1;Q59H49	FALSE	0.1498	Full model
874	0.09055	4.456	0.7426	0.9272	treatmentDRB	POLA1	P09884;A6NMQ1;A0A087WU64	FALSE	0.1293	Full model
875	-0.001957	6.11	0.9929	0.9973	treatmentDRB	RRBP1	A7BI36;Q9P2E9;A1A5C4;A0A087WVV2	FALSE	0.003075	Full model
876	0.6613	3.758	0.2347	0.6836	treatmentDRB	CLIP2	A7E2F7;A0A140VJG6;Q9UDT6	FALSE	0.6295	Full model
877	0.151	3.756	0.676	0.9054	treatmentDRB	SYNPO	A7MD96;B3KXB8;Q8N3V7	FALSE	0.17	Full model
878	0.1209	4.483	0.6032	0.8766	treatmentDRB	POM121C	A8CG34;B4DET5	FALSE	0.2195	Full model
879	0.6133	3.461	0.3041	0.7407	treatmentDRB	GABPA	Q8IYS3;Q53FW7;B2R8X4;A8IE48;Q06546	FALSE	0.5169	Full model
880	0.5066	4.052	0.4068	0.7783	treatmentDRB	NDC80;KNTC2	O14777;A8K031;Q05DQ6	FALSE	0.3906	Full model
881	0.9665	4.403	0.09965	0.6165	treatmentDRB	DIEXF	A8K0P8;Q68CQ4	FALSE	1.002	Full model
882	0.5938	3.51	0.1277	0.6299	treatmentDRB	NCOA3	Q0IIN7;Q569F6;A8K0W8;Q9Y6Q9;B4DYT5;Q59EE8	FALSE	0.8937	Full model
883	-0.5945	3.956	0.1344	0.6366	treatmentDRB	HIRA	P54198;A8K194;B4DSW6	FALSE	0.8716	Full model
884	-0.3478	4.381	0.306	0.7412	treatmentDRB	NBN	A8K1D3;O60934;A6H8Y5;A0A0C4DG07;A0PJ71	FALSE	0.5143	Full model
885	0.4394	3.708	0.4294	0.7932	treatmentDRB	MIS12	Q9H081;A8K1M4	FALSE	0.3671	Full model
886	0.03271	3.673	0.9705	0.9926	treatmentDRB	BRD8	B4DEG9;H7C179;B4DN43;B5MCW3;H7C127;A8K1N6;Q9H0E9;H7C128;B2R5V7;H7C2P4	FALSE	0.01299	Full model
887	-0.4949	3.967	0.03346	0.4913	treatmentDRB	SUZ12	J3QQW9;A8K1U9;Q15022	FALSE	1.476	Full model
888	-0.3626	3.73	0.1348	0.6366	treatmentDRB	PARP2	G3V167;A8K214;Q9UGN5;B4DV82	FALSE	0.8702	Full model
889	-0.1599	5.247	0.4809	0.816	treatmentDRB	VRK1	A8K245;Q99986;H0YJ50	FALSE	0.3179	Full model
890	1.292	3.474	0.005605	0.3404	treatmentDRB	DTWD1	A8K2B9;Q8N5C7;H0YK73;H0YMP4;H0YML0;H0YL61	FALSE	2.251	Full model
891	-0.1496	3.746	0.6935	0.9094	treatmentDRB	L3MBTL3	A8K2F4;Q96JM7	FALSE	0.1589	Full model
892	-0.2683	4.03	0.4095	0.7816	treatmentDRB	PSMC4	A8K2M0;P43686	FALSE	0.3878	Full model
893	-0.899	3.478	0.03789	0.5143	treatmentDRB	EGFR	F2YGG7;A9CB80;Q504U8;E7BSV0;P00533;E9PFD7;A8K2T7;Q59FL8;Q2TTR7;B7Z2I3;A0A2D3C337;Q68GS6;A0A2D3C335	FALSE	1.421	Full model
894	0.5014	4.088	0.1787	0.6504	treatmentDRB	GSPT1;GSPT2	H3BR35;Q7KZX8;B2RCT6;A8K2W7;P15170;B4DQM6;Q8IYD1	FALSE	0.748	Full model
895	0.03752	5.489	0.8298	0.9593	treatmentDRB	SAFB	B7ZLP5;A8K329;Q15424;B7Z2Z1;B7Z959;B7Z2F6;B7Z5X3;B7Z1C7	FALSE	0.081	Full model
896	0.8531	3.855	0.2512	0.7035	treatmentDRB	CSK	B2R6Q4;A8K3B6;P41240;B4DMZ0;B4DP99;Q53EL3;B5BU52	FALSE	0.6001	Full model
897	-0.3316	4.838	0.1802	0.6504	treatmentDRB	PPP2R1A	B4DQY1;B4DDF7;A8K7B7;A8K3H8;P30153;B4DE69;Q8NB89;C9J9C1;B3KQV6	FALSE	0.7443	Full model
898	0.1331	4.655	0.6484	0.8937	treatmentDRB	PTPN1	P18031;A8K3M3;B4DSN5	FALSE	0.1882	Full model
899	-0.2292	3.567	0.5766	0.8677	treatmentDRB	PTPN2	K7EQG9;A8K3N4;Q59F91;P17706;D3DUJ3	FALSE	0.2391	Full model
900	0.06404	3.68	0.8841	0.9726	treatmentDRB	MEMO1	A8K3Y8;Q9Y316;A0A1S5UZ25;Q2VIM3	FALSE	0.05351	Full model
901	-0.4153	4.209	0.3388	0.7488	treatmentDRB	NUP35	A8K3Z5;Q8NFH5	FALSE	0.47	Full model
902	0.4073	4.037	0.06774	0.5764	treatmentDRB	HEL-S-54e;PHB	Q6PUJ7;Q6FHP5;A8K401;P35232;C9JW96;Q53FV0;C9JZ20;E7ESE2;E9PCW0;A8K9G2	FALSE	1.169	Full model
903	-0.1381	5.417	0.4623	0.806	treatmentDRB	HEL-S-69p;PPIA	V9HWF5;A8K486;P62937;B2RE56;F8WE65;C9J5S7;B4DM82;Q71V99	FALSE	0.3351	Full model
904	0.4996	4.249	0.2106	0.6716	treatmentDRB	MARS	P56192;A8K492;B4E0E9;B4DF61	FALSE	0.6765	Full model
905	-0.7904	4.441	0.03367	0.4913	treatmentDRB	NUSAP1	A8K4B4;Q9BXS6;H0YMD2	FALSE	1.473	Full model
906	-0.2013	4.728	0.3497	0.7532	treatmentDRB	RPL13	Q6NZ55;A8K4C8;P26373;J3QSB4	FALSE	0.4563	Full model
907	1.103	5.501	3.553e-4	0.1446	treatmentDRB	FUS	A8K4H1;Q8TBR3;Q6IBQ5;P35637;Q59H57;B4DR70;H3BPE7;Q13344;Q70T18	FALSE	3.449	Full model
909	0.3609	3.941	0.3248	0.7443	treatmentDRB	CCNT1	A8K4M5;O60563;Q9NR57;A0A1W2PQ16	FALSE	0.4883	Full model
910	0.7545	4.563	0.06012	0.563	treatmentDRB	URB2	A8K4P8;Q14146;Q6PCC8	FALSE	1.221	Full model
911	0.319	4.338	0.3368	0.7488	treatmentDRB	PSMD5	A8K4T6;Q16401	FALSE	0.4726	Full model
912	-0.61	3.697	0.2155	0.6717	treatmentDRB	NCAPH	B4DRG7;E9PHA2;A8K4T8;Q15003;C9J470	FALSE	0.6666	Full model
913	0.4517	5.22	0.2154	0.6717	treatmentDRB	RALY	A8K4T9;Q53GL6;Q5QPL9;Q9UKM9;Q5QPM1;B4DSJ1;Q5QPM2	FALSE	0.6667	Full model
914	0.901	3.601	0.03214	0.4851	treatmentDRB	BUD13	A8K4Z6;Q9BRD0	FALSE	1.493	Full model
915	0.2951	4.196	0.2643	0.7173	treatmentDRB	hCG_1994066;SNRNP27	A8K513;Q8WVK2	FALSE	0.5778	Full model
916	-0.4973	4.652	0.02532	0.4579	treatmentDRB	RPS23	A8K517;P62266;D6RD47	FALSE	1.596	Full model
917	0.5332	4.624	0.2185	0.6723	treatmentDRB	PELP1	A8K548;Q8IZL8;C9JFV4;B4DR36;E7EV54;B4DEX7;O15451	FALSE	0.6606	Full model
918	0.663	4.118	0.24	0.6847	treatmentDRB	AP3B1	A8K586;A0A0S2Z5J4;O00203;B4E0B2;Q3MNE1;A0A0S2Z4Z4	FALSE	0.6198	Full model
919	0.7935	5.3	5.085e-4	0.1446	treatmentDRB	HEL-S-91;SRSF6	Q59GY3;V9HVZ0;A8K588;Q13247	FALSE	3.294	Full model
920	0.8815	3.836	0.1394	0.6395	treatmentDRB	SH3BP4	A8K594;Q9P0V3	FALSE	0.8557	Full model
921	0.2712	4.174	0.4569	0.8026	treatmentDRB	TIAL1	O15187;Q2TSD2;A8K5C4;Q01085;B4DHS3;Q59G49;Q49AS9;E7ETJ9	FALSE	0.3402	Full model
922	0.2981	3.7	0.5258	0.8464	treatmentDRB	MEPCE	A8K5Q1;Q7L2J0	FALSE	0.2792	Full model
923	0.108	4.568	0.5603	0.8605	treatmentDRB	SUGT1	A8K5T7;Q9Y2Z0;Q9P1S2;B4DYC6	FALSE	0.2516	Full model
924	-0.08966	3.934	0.8336	0.9601	treatmentDRB	PHF12	B4DFE2;A8K5V5;Q96QT6;K7EPF7;Q0VAI6;C9J9G2	FALSE	0.07906	Full model
925	0.1526	4.735	0.727	0.9206	treatmentDRB	XPO5	A8K5Y7;Q9HAV4;B3KPQ5;B3KNC6;Q9H8N6	FALSE	0.1385	Full model
926	0.1536	3.816	0.662	0.8973	treatmentDRB	TSHZ3	Q63HK5;A8K601;B4DDN6	FALSE	0.1791	Full model
927	0.02681	4.115	0.9455	0.9876	treatmentDRB	XPO7	A8K607;Q9UIA9;E7ESC6;B4DSP8;D3DSQ7	FALSE	0.02432	Full model
928	-0.252	4.742	0.3555	0.7535	treatmentDRB	MBD1	A8K654;Q9UIS9;A0A0A0MS90;B4DI41;B4DUR3;K7EPZ6;K7EN65	FALSE	0.4492	Full model
929	-0.3815	4.83	0.1635	0.6451	treatmentDRB	NOSIP	A8K670;Q9Y314;M0R3B2	FALSE	0.7864	Full model
930	0.1345	5.338	0.4463	0.7978	treatmentDRB	HEL-S-94n;STIP1	V9HW72;A8K690;P31948	FALSE	0.3504	Full model
931	0.4458	4.079	0.1524	0.645	treatmentDRB	EMG1	A8K6D2;Q92979;B4DP65;A0A087WVM7;V9GYP5;B4DQC7;A0A087WWQ2	FALSE	0.817	Full model
932	0.5448	4.555	0.05415	0.562	treatmentDRB	DHX38	A8K6G9;Q92620;B4DET0;B4DM30	FALSE	1.266	Full model
933	0.5384	4.199	0.09478	0.6063	treatmentDRB	DHX8	F5H658;B7Z8F4;Q86YB2;Q86X36;A8K6J9;Q14562;B4DFD7	FALSE	1.023	Full model
934	0.4154	4.261	0.2568	0.7099	treatmentDRB	RBM6	A8K6Q4;P78332;E9PGM9;F8WCA5;B3KSK6	FALSE	0.5905	Full model
935	0.523	3.834	0.4764	0.8141	treatmentDRB	TFRC	A8K6Q8;G3V0E5;P02786;B7Z2I6	FALSE	0.322	Full model
936	-0.3857	4.472	0.1581	0.645	treatmentDRB	ASH2L	A8K6T5;Q9UBL3;F5H8F7;B4DPT1	FALSE	0.8011	Full model
937	0.4761	5.082	0.06316	0.5739	treatmentDRB	HNRNPUL1;HNRPUL1	Q9BUJ2;A8K6U7;B7Z4B8;A0A0A0MRA5;A0A024R0J9;A8K3W4;A8K5K0;M0R3F1;M0QYZ0	FALSE	1.2	Full model
938	0.4898	4.212	0.376	0.7584	treatmentDRB	SEC24D	B3KM89;A8K6V0;O94855;Q4W5D3;E9PDM8	FALSE	0.4248	Full model
939	-0.3013	4.519	0.3559	0.7535	treatmentDRB	CTR9	Q6PD62;A8K6X9	FALSE	0.4487	Full model
940	-0.2126	3.871	0.681	0.9075	treatmentDRB	pk;ZAK	D4Q8H0;A8K710;B4DQ47;Q9NYL2	FALSE	0.1668	Full model
941	0.4045	4.13	0.2238	0.6754	treatmentDRB	ETS1	Q6FG54;Q5U0M2;A8K725;P14921;B4DW78	FALSE	0.6502	Full model
942	0.3532	4.219	0.2346	0.6836	treatmentDRB	PSMC3	E9PN50;R4GNH3;A8K781;E9PMD8;E9PKD5;E9PM69;A0A140VK42;P17980	FALSE	0.6297	Full model
943	0.4009	3.813	0.4603	0.8041	treatmentDRB	DDX49;DKFZp564G1016	A8K7A1;Q9Y6V7;Q9NVY6;Q69YV6	FALSE	0.337	Full model
944	-0.6769	4.853	0.007321	0.3404	treatmentDRB	CDCA8	Q53HL2;A8K7A2	FALSE	2.135	Full model
945	-0.3113	3.859	0.3835	0.7599	treatmentDRB	KPNA2	Q7Z726;A8K7D9;P52292	FALSE	0.4163	Full model
946	0.3618	5.135	0.1136	0.6174	treatmentDRB	EIF4A1	P60842;A8K7F6;A8K088;Q59F68;J3KT12;J3KTB5;J3QS69;J3QL43;J3QR64;B4DNH2	FALSE	0.9446	Full model
947	0.1011	3.872	0.7547	0.9315	treatmentDRB	CLK3	B3KUU7;A8K7G8;Q59FC5;B3KRI8;P49761;B3KTV2;B3KVF3	FALSE	0.1222	Full model
948	-0.2641	4.489	0.36	0.7535	treatmentDRB	RPS15A;hCG_1994130	I3L3P7;B2R4W8;A8K7H3;P62244;H3BV27;H3BT37;I3L303;I3L246;H3BN98	FALSE	0.4438	Full model
949	0.5049	3.788	0.3992	0.7726	treatmentDRB	SEPT10;DKFZp547B243	E7EW69;A8K7M3;E7EX04;B5ME97;Q9P0V9;Q9H9P7;Q59H84;B7Z371;Q9NSH2;B7Z277	FALSE	0.3988	Full model
950	0.7498	4.98	0.124	0.6299	treatmentDRB	SF3A3	B3KY12;A8K7V1;Q12874;A8K566;B4DW90;Q53HM6	FALSE	0.9067	Full model
951	0.3856	4.724	0.2282	0.6789	treatmentDRB	RPF2	Q5VXN0;A8K800;Q9H7B2;B4DWS5	FALSE	0.6418	Full model
952	-0.3547	4.063	0.2794	0.7266	treatmentDRB	CENPU;MLF1IP	A8K8D2;Q71F23;Q09GN1;A5D8X7	FALSE	0.5537	Full model
953	-0.1551	4.476	0.5246	0.8464	treatmentDRB	RTCA	A8K8K1;O00442;B4DSL0	FALSE	0.2802	Full model
955	-0.08594	3.663	0.8381	0.9601	treatmentDRB	NAB1	A8K8T1;Q13506;B8ZZS2	FALSE	0.07673	Full model
956	0.02566	5.224	0.8954	0.976	treatmentDRB	CAND1	A8K8U1;Q86VP6;A0A0C4DGH5	FALSE	0.048	Full model
957	0.8335	3.688	0.1339	0.6366	treatmentDRB	GPATCH1	A8K8Y8;B2RDX4;Q9BRR8	FALSE	0.8731	Full model
958	-0.7613	3.734	0.1672	0.6451	treatmentDRB	A8K8Z0;B7Z5Q5	A8K8Z0;B7Z5Q5	FALSE	0.7768	Full model
959	0.4664	4.588	0.1967	0.6643	treatmentDRB	NOC3L	Q8WTT2;A8K905;B4DXL4	FALSE	0.7062	Full model
960	0.139	4.545	0.4585	0.8037	treatmentDRB	RNMT	A8K946;O43148;K7EP06;Q05D80;B7Z3U8	FALSE	0.3387	Full model
961	0.4399	4.789	0.1409	0.6395	treatmentDRB	PNN	A8K964;Q9H307	FALSE	0.851	Full model
962	-0.1226	4.021	0.7403	0.9267	treatmentDRB	RAD54L	A8K996;Q92698;B4DLX7	FALSE	0.1306	Full model
963	1.545	3.864	0.06777	0.5764	treatmentDRB	HBS1L	Q9Y450;A8K9E1;B3KNB9;D9YZV0;J3QT46;H0YDX7;B7Z524;B7Z1K2	FALSE	1.169	Full model
964	0.3293	4.445	0.1977	0.6647	treatmentDRB	XPOT	A8KA19;O43592;A0A024RB67	FALSE	0.704	Full model
965	0.375	4.249	0.4354	0.7961	treatmentDRB	NOP14	A8KA74;P78316;E9PFK5;Q96GC8	FALSE	0.3611	Full model
966	0.008846	4.206	0.99	0.9964	treatmentDRB	DKFZp779M1050;MYBPC1;DKFZp451H115;DKFZp451B236;DKFZp451M091	A8KAB1;Q63HJ3;G3V1V7;F8VZE0;Q8N3R4;Q86T39;F8VZY0;Q86TA8;Q00872	FALSE	0.004383	Full model
967	-0.09316	4.833	0.7357	0.9257	treatmentDRB	WDHD1	A8KAE0;O75717;B3KMC2	FALSE	0.1333	Full model
968	0.02995	3.721	0.9619	0.9916	treatmentDRB	PTDSS1	Q9BSY0;A8KAH1;P48651	FALSE	0.01685	Full model
969	0.1049	3.751	0.7421	0.9272	treatmentDRB	UGGT1	A8KAK1;Q9NYU2	FALSE	0.1295	Full model
970	0.4651	4.047	0.1409	0.6395	treatmentDRB	MED14	A8KAK5;O60244	FALSE	0.8509	Full model
971	0.2787	4.069	0.4762	0.8141	treatmentDRB	GOLGA5	A8KAL2;Q8TBA6;B4E1D4	FALSE	0.3222	Full model
972	0.3297	4.457	0.2132	0.6717	treatmentDRB	PPIE	B3KSZ1;E9PEQ6;A8KAM9;Q9UNP9;E9PKY5;B4E3F2	FALSE	0.6712	Full model
973	-0.0953	3.748	0.788	0.9482	treatmentDRB	ELL;MEN	Q59HG4;A8KAP0;P55199;U3KQ90;V9H027	FALSE	0.1035	Full model
974	-0.301	5.145	0.4979	0.8302	treatmentDRB	DDX12P;DDX11L8;DDX11	Q92771;A8MPP1;Q2NKM7;Q96FC9	FALSE	0.3028	Full model
975	-0.1614	4.925	0.4798	0.816	treatmentDRB	RPL23A	H7BY10;K7EJV9;K7ERT8;A8MUS3;P62750;K7EMA7	FALSE	0.319	Full model
976	0.5491	4.071	0.0944	0.6063	treatmentDRB	ISY1	A8MVI5;Q9ULR0;D6RC18	FALSE	1.025	Full model
977	0.163	4.008	0.7225	0.9174	treatmentDRB	TJP1;DKFZp686A1195;DKFZp686M05161	A9CQZ8;G3V1L9;Q07157;A0A087X0K9;Q6MZU1;G5E9E7;Q68DX9	FALSE	0.1411	Full model
978	0.4507	4.089	0.441	0.7965	treatmentDRB	MYO1B	E9PDF6;B0I1S9;O43795	FALSE	0.3556	Full model
980	0.1636	4.338	0.6037	0.8766	treatmentDRB	EIF3L	B0QY89;Q9Y262;B4DQF6;B3KPB9;B0QY90	FALSE	0.2192	Full model
981	0.9054	5.084	0.005218	0.3404	treatmentDRB	EWSR1	B0QYK0;Q01844;A0A0D9SFL3;C9JGE3	FALSE	2.283	Full model
982	0.01499	4.376	0.9646	0.9921	treatmentDRB	CPNE1	Q99829;B0QZ18;F2Z2V0;Q59EI4;A6PVH9;E7ENH5;Q5JX44;Q5JX58;Q5JX45;Q5JX59;Q5JX60;Q5JX52;Q5JX61;Q5JX56	FALSE	0.01566	Full model
983	0.05517	4.62	0.8519	0.965	treatmentDRB	C6orf11;WDR46	B0UZZ8;O15213;A8K9A1;A0A1U9X8W1;A0A1U9X8U7;A0A1U9X8U3;B4DNI0;A8K806;B4DP15	FALSE	0.06961	Full model
984	0.2439	4.365	0.5728	0.8662	treatmentDRB	ARCN1;DKFZp686M09245	B0YIW5;P48444;Q6MZV5;B0YIW6;Q6P1Q5	FALSE	0.242	Full model
985	-0.1944	5.113	0.3486	0.7532	treatmentDRB	RPS19	B0ZBD0;Q8WVX7;P39019;A0A075B6E2	FALSE	0.4576	Full model
986	-0.03935	5.481	0.8616	0.9663	treatmentDRB	MCM5	B1AHB0;P33992;Q53FG5;A8K521;B4DQ39;B1AHB1;B3KVF0;B4DVK5	FALSE	0.06471	Full model
987	0.3934	3.99	0.1858	0.6533	treatmentDRB	SNIP1	B1AK66;Q8TAD8;B4DDK7;B4DLV6	FALSE	0.7309	Full model
988	0.5436	3.345	0.3736	0.7578	treatmentDRB	COG2	B7Z2Y2;B1ALW7;Q14746;B7Z819	FALSE	0.4276	Full model
989	0.6019	4.531	0.02628	0.4579	treatmentDRB	EXOSC1	B1AMU7;Q9Y3B2;R4GMQ7;B1AMU4;R4GNH9;B1AMU3	FALSE	1.58	Full model
990	0.4132	3.662	0.4639	0.8068	treatmentDRB	PABPC4	B1ANR0;Q6IQ30;Q13310;H0Y5F5	FALSE	0.3336	Full model
991	0.3238	3.879	0.5345	0.8495	treatmentDRB	BNC2;DKFZp686A01127;hCG_27250	F5H586;Q5H9S4;H0Y6W5;B4DR27;B1APH0;Q6ZN30;B4E3J2;D3DRJ1;Q06HB9;A0A1B0GX98;Q06HC2;Q06HC3;Q06HC1;Q06HC4	FALSE	0.2721	Full model
992	-0.3956	4.31	0.1453	0.645	treatmentDRB	PFDN2	B1AQP2;Q9UHV9	FALSE	0.8378	Full model
994	-0.3478	4.758	0.1045	0.6174	treatmentDRB	RPS4X	Q96IR1;B2R491;P62701;Q53HV1	FALSE	0.9809	Full model
995	-0.4458	5.085	0.01534	0.3932	treatmentDRB	RPL18A	M0R3D6;M0R1A7;M0R117;B4DM74;B2R4C0;Q02543;M0R0P7;B4DM94;B4DUV3;Q53HD3	FALSE	1.814	Full model
996	0.08924	4.901	0.6757	0.9054	treatmentDRB	RPL31	B2R4C1;P62899;Q76N53;H7C2W9;C9JU56;B7Z4E3;B7Z4C8	FALSE	0.1702	Full model
997	-0.3003	4.233	0.1484	0.645	treatmentDRB	H3F3B;H3F3A;H3F3C	K7EK07;B2R4P9;P84243;B4E380;A8K4Y7;B2R6Y1;A0A1X8XL64;K7EMV3;B4DEB1;K7ES00;Q6TXQ4;K7EP01;Q6NXT2	FALSE	0.8286	Full model
998	-0.541	7.294	0.113	0.6174	treatmentDRB	HIST1H4H;HIST1H4A	B2R4R0;P62805;Q0VAS5	FALSE	0.947	Full model
999	-0.1955	4.216	0.5456	0.8495	treatmentDRB	RPS28	B2R4R9;P62857	FALSE	0.2631	Full model
1000	0.111	3.97	0.7426	0.9272	treatmentDRB	RAB32	B2R5I8;Q13637	FALSE	0.1292	Full model
1001	0.07807	3.594	0.7699	0.9412	treatmentDRB	IDH1;HEL-S-26;HEL-216	Q0QER2;V9HWJ2;V9HW78;Q6FIA4;B2R5M8;O75874;Q6FI37	FALSE	0.1136	Full model
1002	0.5853	3.813	0.1756	0.6504	treatmentDRB	PRKAR1A;DKFZp779L0468	P10644;Q68DQ4;B2R5T5;K7EM13;K7EPB2	FALSE	0.7556	Full model
1003	0.4482	4.847	0.1616	0.6451	treatmentDRB	CEBPZ	B2R5U7;Q03701	FALSE	0.7914	Full model
1004	0.5101	6.459	0.02523	0.4579	treatmentDRB	HNRNPC	G3V4W0;B4DY08;B2R5W2;G3V4C1;B3KX96;G3V2D6	FALSE	1.598	Full model
1005	-0.1229	4.443	0.7169	0.9153	treatmentDRB	CSA2;IK	Q9UK43;B2R5Y4;Q13123;Q95HA6;B4DEH2;E7EQZ7	FALSE	0.1446	Full model
1006	0.4214	3.881	0.2262	0.6781	treatmentDRB	RNGTT	B4DIQ0;B2R623;O60942;B4DSJ8	FALSE	0.6455	Full model
1007	1.716	4.052	2.094e-4	0.1446	treatmentDRB	ANXA7	B4DT77;B4DWU2;B4DHY4;Q53HM8;B2R7L2;B2R657;P20073	FALSE	3.679	Full model
1008	0.03712	4.186	0.9453	0.9876	treatmentDRB	HSD17B4	B2R659;P51659;A0A0S2Z4J1;A0A2R8YD50;E7EWE5;B4DSD0;B4DDM5;E7ER27	FALSE	0.02444	Full model
1009	-0.1171	4.975	0.585	0.871	treatmentDRB	PPM1G	Q6IAU5;B2R665;O15355;B4DDC8;B3KXL8;Q96IN7	FALSE	0.2329	Full model
1010	0.04688	3.789	0.8728	0.9702	treatmentDRB	PDCD4	B4DKX4;B2R6E2;Q53EL6;Q5VZS7	FALSE	0.05906	Full model
1011	0.2395	4.275	0.4277	0.7927	treatmentDRB	SRSF3;SFRS3	P84103;B2R6F3;A0A087X2D0	FALSE	0.3689	Full model
1012	-0.2736	4.347	0.3603	0.7535	treatmentDRB	TAF9;TAF9B	D6RGK3;D6RIV9;D6RIE8;B2R6H6;Q9HBM6;Q16594;D6RHW1;D6RIY1	FALSE	0.4434	Full model
1013	-0.3804	4.31	0.3606	0.7536	treatmentDRB	MLH1	P40692;B2R6K0;Q5GJ64;H0Y818;Q53GX1;Q59EG3;A0A024R2S9;B7Z821	FALSE	0.443	Full model
1014	0.3066	4.209	0.1603	0.6451	treatmentDRB	TRMT1L	B2R713;Q7Z2T5;B4DXX1	FALSE	0.795	Full model
1015	0.4654	4.61	0.1196	0.6274	treatmentDRB	PRPF3	B2R791;O43395;B4DLS8;Q53GV6;B4DM28	FALSE	0.9223	Full model
1016	0.7214	4.125	0.1714	0.6455	treatmentDRB	ZW10	B2R7C2;O43264;B4E1J7	FALSE	0.766	Full model
1017	-0.17	4.813	0.6522	0.8937	treatmentDRB	RPA2	B2R7E8;P15927;B4DUL2;B4DQD9;B4DL94;Q5TEJ0;Q5TEJ7	FALSE	0.1856	Full model
1018	0.3119	3.657	0.4805	0.816	treatmentDRB	ATP6V0D1	J3QL14;R4GN72;B7Z788;B2R7M1;F5GYQ1;B7Z6L9;P61421	FALSE	0.3184	Full model
1019	-0.3296	3.595	0.5617	0.8605	treatmentDRB	HEL-S-70p;ATIC	B4DP06;V9HWH7;B2R7P8;P31939;H7C1S2	FALSE	0.2505	Full model
1020	0.3355	4.058	0.2776	0.7243	treatmentDRB	BCAS2	O75934;B2R7W3;Q53HE3	FALSE	0.5566	Full model
1021	-0.6577	4.393	0.01751	0.4021	treatmentDRB	CHAF1B	B2R7X3;Q13112	FALSE	1.757	Full model
1022	-0.05446	4.404	0.7878	0.9482	treatmentDRB	SERPINB2;SERPINB10	B2R7Y0;P05120;H7C004;H7BYS2	FALSE	0.1036	Full model
1023	-0.2165	5.521	0.3429	0.7526	treatmentDRB	SNRPA	B2R802;P09012;M0R268;M0QXK2;M0R221;M0R2B8;M0QZG7;B4DDC7	FALSE	0.4648	Full model
1024	-0.1146	3.836	0.7396	0.9267	treatmentDRB	EIF3E	Q6IAX5;B2R806;P60228;B3KW56;A0A161SXE1;E5RHS5;E5RGA2	FALSE	0.131	Full model
1025	0.4698	4.001	0.1999	0.6648	treatmentDRB	PNO1	Q9NRX1;B2R823;F8WBJ6	FALSE	0.6992	Full model
1026	0.02546	3.947	0.9562	0.99	treatmentDRB	PLK1	B4E083;Q59GD0;B2R841;P53350;D3DWF3	FALSE	0.01946	Full model
1027	-0.06898	4.106	0.8766	0.9722	treatmentDRB	DDX6	P26196;B2R858	FALSE	0.05722	Full model
1028	-0.3885	4.842	0.08467	0.6009	treatmentDRB	DKFZp686P16143;DKFZp686C21148;DKFZp686I05169;STAG2;DKFZp686P168	B2R8Y6;Q6MZM4;Q6MZM3;Q6MZP3;Q8N3U4;Q6AI02;B4DQ46	FALSE	1.072	Full model
1029	0.2423	5.622	0.2353	0.6836	treatmentDRB	SYNCRIP	B2R8Z8;O60506;Q05CK9	FALSE	0.6283	Full model
1030	0.3136	3.859	0.4372	0.7961	treatmentDRB	HEL-S-114;TXNL1	V9HW51;B2R960;O43396;Q59G46;K7ER96	FALSE	0.3593	Full model
1031	0.1464	3.91	0.7906	0.9482	treatmentDRB	HEL-S-21;GSTO1	V9HWG9;B2R983;P78417;Q5TA01;Q5TA02	FALSE	0.1021	Full model
1032	-0.1368	3.649	0.844	0.9622	treatmentDRB	SENP5	B2R9F5;Q96HI0	FALSE	0.07364	Full model
1033	0.7256	4.008	0.1216	0.6299	treatmentDRB	RRP36	B2R9K5;Q96EU6	FALSE	0.9151	Full model
1034	0.2218	3.433	0.6197	0.8839	treatmentDRB	HEL-S-66;CAPG	B4DU58;V9HW69;B2R9S4;P40121;E7ENU9	FALSE	0.2078	Full model
1035	0.2205	4.142	0.4275	0.7927	treatmentDRB	TMEM109	Q9BVC6;B2R9T9;B4E1S3	FALSE	0.3691	Full model
1036	-0.1505	4.251	0.5918	0.8737	treatmentDRB	FKBP4	Q02790;B2R9U2	FALSE	0.2279	Full model
1037	0.4874	3.883	0.3193	0.7443	treatmentDRB	YES1;FYN	P07947;J3QRU1;B2RA70;Q9H7V3;B3KPS6;Q9P134;P06241	FALSE	0.4959	Full model
1038	-0.03881	4.016	0.895	0.976	treatmentDRB	SCAF11;SFRS2IP	B2RA91;F8VXG7;Q99590;Q05BS8;A0A0A0MTP7;B4DZM2	FALSE	0.04819	Full model
1039	0.463	4.673	0.09415	0.6063	treatmentDRB	PPP1R12A	B2RAH5;O14974;A0A024RBF1;F8VZN8	FALSE	1.026	Full model
1040	-0.1083	4.081	0.6671	0.9012	treatmentDRB	ZNF148	Q8TDH4;B2RAI2;Q9UQR1;Q4FD37;Q8IWK7	FALSE	0.1758	Full model
1041	-0.2082	3.46	0.7657	0.9401	treatmentDRB	PPP2R3A	Q6P0N9;B2RAL3;Q06190	FALSE	0.1159	Full model
1042	0.003406	4.295	0.9863	0.9964	treatmentDRB	PSMB7	Q86U62;Q6IBT1;E9KL30;B2RAQ9;Q99436	FALSE	0.006012	Full model
1043	-0.4084	3.635	0.2497	0.7035	treatmentDRB	QTRT1	B2RAR3;Q9BXR0;K7ESP6;K7EJ21	FALSE	0.6025	Full model
1044	0.4118	3.968	0.3494	0.7532	treatmentDRB	SNX9	B2RAU5;Q9Y5X1;B3KXH8;Q59ES5	FALSE	0.4567	Full model
1045	-0.6918	3.27	0.3418	0.7509	treatmentDRB	KANSL3	B4E1W4;B4DYX5;B2RAV0;Q9P2N6	FALSE	0.4662	Full model
1046	0.252	4.425	0.3716	0.7564	treatmentDRB	UTP18	B2RAX6;Q9Y5J1;J3KSR7	FALSE	0.4299	Full model
1047	0.6436	3.979	0.1517	0.645	treatmentDRB	STAM	B2RAY1;Q92783;A6NMU3;B4DZT2	FALSE	0.8189	Full model
1048	0.5308	3.489	0.4071	0.7783	treatmentDRB	UCHL5	Q5LJB0;B2RB07;Q5LJA5;Q5LJA9;Q9Y5K5;B4DW59;B7Z9U9;H0Y6Y4	FALSE	0.3903	Full model
1049	0.774	3.829	0.05639	0.563	treatmentDRB	SLU7	B2RBA0;O95391	FALSE	1.249	Full model
1050	0.1558	3.334	0.7198	0.9158	treatmentDRB	PIGS;DKFZp686K20216	Q8NBL9;B2RBB2;Q96S52;Q6MZW5;Q96NG1;B3KXD2;Q9BVC1;A0A024QZ14;Q96IR5;B4DLL0	FALSE	0.1428	Full model
1051	-0.506	3.591	0.4185	0.7866	treatmentDRB	NAA15;NARG1	B2RBE5;Q9BXJ9;A0A0B4J1W3;B4E2T6;Q58F05	FALSE	0.3783	Full model
1052	-0.3004	4.021	0.4442	0.7965	treatmentDRB	ZEB1	B4DGU2;B2RBI8;Q13088;P37275;B4DS26;A0JLS9;B4DSB8	FALSE	0.3524	Full model
1053	-0.6065	5.631	0.04632	0.5475	treatmentDRB	ADNP	B2RBM8;Q9H2P0;Q6DHZ8;A0A2R8Y6X0	FALSE	1.334	Full model
1054	-0.0462	5.138	0.8628	0.9663	treatmentDRB	KPNB1	B2RBR9;Q14974;J3KTM9;B7Z752;B7Z5M1	FALSE	0.06411	Full model
1055	0.04094	4.098	0.8971	0.9767	treatmentDRB	PRPF18	Q5T9P7;B2RBU0;Q99633;Q5T9P8	FALSE	0.04717	Full model
1056	0.4047	3.497	0.3967	0.7708	treatmentDRB	SYF2	B4E0Y8;B2RBX8;O95926	FALSE	0.4015	Full model
1057	0.6439	3.851	0.3675	0.7559	treatmentDRB	PRIM1	B2RBY4;P49642;F8VNY2;Q53F98;F8VSB2	FALSE	0.4347	Full model
1058	-0.6474	3.879	0.08105	0.5955	treatmentDRB	AURKB	B2RC06;J3KTD6;Q96GD4;J3QR41;J3QLN8;J3KRF8;J3KT86	FALSE	1.091	Full model
1059	0.4353	3.907	0.2237	0.6754	treatmentDRB	EXOSC5	B2RC50;Q9NQT4;M0R050	FALSE	0.6504	Full model
1060	-0.5547	3.735	0.3255	0.7443	treatmentDRB	MEIS1;MEIS3;MEIS2;MEIS3P1	H0YNY8;O00470;B7Z4B3;F5GYS8;U3KPR8;B2RC57;B7Z6F6;H0YNA8;A0A024R9L4;B3KPD8;B3KP81;B3KUX4;A0A024R0W2;Q99687;O14770;A6NDR6;A0A024R0S2;A0A024R9I7;B7Z4T5;Q8TCW1;B7Z272;U3KQI2;Q53RD5;H3BLU4	FALSE	0.4874	Full model
1061	-0.4624	4.613	0.4364	0.7961	treatmentDRB	WDR11;DKFZp434L1715	B2RCJ6;Q9BZH6;Q659C9;Q9NVU3	FALSE	0.3601	Full model
1062	2.996	4.557	0.002719	0.2825	treatmentDRB	LARS	B4E266;B4DER1;B2RCM2;Q9P2J5;Q9H8E3	FALSE	2.566	Full model
1063	1.121	3.791	0.01319	0.3932	treatmentDRB	NSUN5	B2RD09;Q96P11	FALSE	1.88	Full model
1064	-0.1442	4.083	0.7171	0.9153	treatmentDRB	UBR7	B2RDC9;Q05DA8;Q8N806;H0YJY4;E9PCJ7;H0YJM2	FALSE	0.1444	Full model
1065	0.736	3.899	0.196	0.6643	treatmentDRB	PRMT5	B2RDD7;O14744;B4DV00;H0YJX6	FALSE	0.7078	Full model
1066	0.477	5.08	0.172	0.6455	treatmentDRB	PES1	B5MCF9;B2RDF2;O00541;B3KXD6;B3KTZ6	FALSE	0.7645	Full model
1067	0.01615	3.741	0.9663	0.9924	treatmentDRB	PSMA4	H0YMA1;H0YMZ1;H0YL69;B2RDG0;P25789;H0YLS6;H0YLC2;H0YKT8;H0YMI6;H0YN18	FALSE	0.01489	Full model
1068	0.9124	3.847	0.08866	0.6038	treatmentDRB	CIAO1	O76071;B2RDJ6;B4DRZ6	FALSE	1.052	Full model
1069	0.8588	4.641	0.001501	0.2337	treatmentDRB	DKFZp564C172;GRWD1	Q8TCJ8;Q8NCK5;B2RDP6;Q9BQ67	FALSE	2.824	Full model
1070	0.4618	5.072	0.1007	0.6165	treatmentDRB	DKFZp686F18120;TRA2B	Q8N1H4;Q68DZ9;Q59GA1;B2RDQ3;P62995;H7C2L4;H7BXF3	FALSE	0.9968	Full model
1071	-0.0953	3.589	0.8689	0.9693	treatmentDRB	ZNF830	Q96NB3;B2RDT9	FALSE	0.06105	Full model
1072	-0.3064	4.452	0.1637	0.6451	treatmentDRB	NSMCE1	H3BV05;B2RDU2;Q8WV22;I3L1I3	FALSE	0.7858	Full model
1073	0.2981	4.056	0.3719	0.7564	treatmentDRB	DUS3L	B2RDV7;Q96G46	FALSE	0.4295	Full model
1074	0.02316	4.435	0.932	0.9862	treatmentDRB	CALM3;CALM2;CALM1	B4DJ51;P0DP24;H0Y7A7;P0DP25;B2RDW0;P0DP23;E7EMB3;E7ETZ0;Q9BRL5;M0QZ52;A8K1M2;F8WBR5;G3V479	FALSE	0.03058	Full model
1075	-0.6676	6.721	0.01114	0.3857	treatmentDRB	RPS27A;HEL112;UBC;UbC;UBB;DKFZp434K0435;UBA52	P62979;B2RDW1;Q5RKT7;Q59EM9;Q5PY61;L8B4J3;L8B4M0;J3QS39;F5H747;F5GXK7;J3QKN0;Q5U5U6;L8B4Z6;Q9UFQ0;Q96C32;Q96MH4;L8B4I8;Q96H31;A8K674;Q66K58;F5GYU3;P0CG47;P0CG48;P62987;J3QTR3;B4DV12;Q5UGI3;F5H265;A0A248RGE3;F5H2Z3;F5H388;Q3MIH3;F5H6Q2;L8B4R0;A0A2R8Y422;M0R1V7;Q49A90;M0R1M6;M0R2S1;F5GZ39;Q8WYN9;J3QSA3	FALSE	1.953	Full model
1076	0.6121	3.781	0.1548	0.645	treatmentDRB	TARS	B4DKZ9;B3KTN2;Q5M7Z9;B2RDX5;Q53GX7;P26639	FALSE	0.8103	Full model
1077	0.214	4.313	0.6317	0.8873	treatmentDRB	CAP1	B2RDY9;B4DI38;D3DPU2;B4DNW7;Q01518;B4DNY3;B4DNA3;B4DUZ8	FALSE	0.1995	Full model
1078	0.1106	4.102	0.7453	0.9275	treatmentDRB	FRMD6	B3KX30;B2RE19;Q96NE9	FALSE	0.1277	Full model
1079	-0.04179	4.273	0.888	0.9726	treatmentDRB	RPN2	B2RE46;P04844;B4DJL0	FALSE	0.0516	Full model
1080	0.3327	3.759	0.6457	0.8931	treatmentDRB	CEP131;AZI1	I3L2J8;B2RN10;Q9UPN4;I3L316;I3L4M5;I3L2X7	FALSE	0.1899	Full model
1081	1.177	5.068	1.463e-4	0.1446	treatmentDRB	ZFR	B2RNR6;Q96KR1;A8K849	FALSE	3.835	Full model
1082	-0.152	4.826	0.6343	0.8873	treatmentDRB	WAPAL	B2RTX8;Q7Z5K2;A8K273	FALSE	0.1977	Full model
1083	1.038	3.865	0.05616	0.563	treatmentDRB	EIF4G1;EIF4G1 variant protein	Q04637;B4DSI9;Q4LE58;B2RU06;B2RU10;B4DGF1;E7EUU4;E9PGM1;E7EX73;Q96I65	FALSE	1.251	Full model
1084	0.08457	5.198	0.7278	0.9207	treatmentDRB	CNN2	B4DDF4;B2RWM5;Q6FHE4;B4DUT8;Q99439;A0A087X271;H3BVI6;Q6FHC3;Q53GK7;B4DHU5;B4DN57;K7ES69;A0A087X1X5	FALSE	0.138	Full model
1085	0.6497	5.38	0.1189	0.6274	treatmentDRB	HEATR1	B2RWN5;Q9H583;Q5T3Q7;A0A024R3R7;A2VDI1;B4E263;B3KWS1;B7ZAU8	FALSE	0.92490000000000006	Full model
1086	0.5883	4.291	0.09884	0.6165	treatmentDRB	BAG2	B3KM36;B3KN59;O95816	FALSE	1.005	Full model
1087	-0.5479	3.404	0.3161	0.7443	treatmentDRB	DYNC1LI1;DKFZp686A1525	B3KM42;E9PHI6;Q9Y6G9;Q6MZE7;B4DDM4	FALSE	0.5002	Full model
1088	0.3894	4.132	0.2141	0.6717	treatmentDRB	NIP7	J3QLW7;B3KM49;Q9Y221	FALSE	0.6695	Full model
1089	-0.0296	4.543	0.9223	0.9818	treatmentDRB	DDX52	B3KM65;Q9Y2R4;Q59H21	FALSE	0.03512	Full model
1090	-0.8276	3.804	0.05414	0.562	treatmentDRB	MTX2	B3KM74;O75431;C9JNK6;C9JAZ1;B7Z9F3	FALSE	1.267	Full model
1091	-0.1504	4.322	0.6027	0.8766	treatmentDRB	MBD3	B3KMA8;K7EIE8;O95983;A0A0A0MTS6;A0A087WT34;A0A087X1H1	FALSE	0.2199	Full model
1092	0.4767	5.033	0.04729	0.553	treatmentDRB	XRN2	B3KMC9;Q9H0D6;B4DZC3;B4E0B9	FALSE	1.325	Full model
1093	0.08222	3.686	0.8004	0.953	treatmentDRB	CRTAP	B4DPA3;B3KS71;B3KX16;Q8NB01;B3KME2;O75718;C9JP16	FALSE	0.09671	Full model
1094	-0.5043	4.346	0.4161	0.7865	treatmentDRB	PIAS4	Q53H55;B3KMR4;Q8N2W9;Q05DS6	FALSE	0.3808	Full model
1095	0.2991	5.078	0.4126	0.7834	treatmentDRB	RRP12	B3KMR5;Q5JTH9;B3KY97	FALSE	0.3845	Full model
1096	0.9071	3.961	0.03187	0.4851	treatmentDRB	NCAPD2	B3KY03;B3KMS0;Q15021;B4E0B7	FALSE	1.497	Full model
1097	0.0448	4.284	0.9087	0.979	treatmentDRB	USP3	B3KMX7;H0YLB7;H0YKU8;Q6JHV3;H0YMI4;Q9Y6I4;Q498Y2;Q9Y2R8	FALSE	0.04159	Full model
1098	-0.5049	3.73	0.2769	0.7243	treatmentDRB	ARL6IP6	B3KMZ5;Q8N6S5	FALSE	0.5576	Full model
1099	-0.1071	3.199	0.849	0.9635	treatmentDRB	ANAPC4	B3KN47;Q9UJX5	FALSE	0.07109	Full model
1100	0.6296	3.984	0.3025	0.7407	treatmentDRB	HEXIM1	B3KN49;O94992	FALSE	0.5192	Full model
1101	0.3949	4.311	0.2037	0.6673	treatmentDRB	YWHAG	B3KNB4;P61981;B4DHC4;B4DE78	FALSE	0.691	Full model
1102	0.3986	5.14	0.2123	0.6717	treatmentDRB	NOC2L	B3KNC3;Q9Y3T9;Q9H9J5	FALSE	0.673	Full model
1103	-0.1848	4.771	0.4357	0.7961	treatmentDRB	SEC61A1	P61619;B3KNF6;B4DR61	FALSE	0.3608	Full model
1104	-0.02444	3.807	0.9606	0.9908	treatmentDRB	UBQLN1	B3KNI2;Q9UMX0;A0A024R258;B3KNI8	FALSE	0.01747	Full model
1105	-0.01763	4.464	0.96	0.9908	treatmentDRB	DAPK3	B3KNJ3;O43293;B3KSK3	FALSE	0.01773	Full model
1106	-0.08607	3.406	0.8458	0.963	treatmentDRB	ZMPSTE24	B3KNM6;O75844	FALSE	0.07271	Full model
1107	-0.2716	3.851	0.6274	0.8873	treatmentDRB	FNBP4	B3KNP0;D3DQS4;Q8N3X1	FALSE	0.2025	Full model
1108	-0.3583	3.679	0.2716	0.7195	treatmentDRB	ZKSCAN1	E9PC66;B3KNP9;P17029;B3KRF7;B3KVN6	FALSE	0.5661	Full model
1109	0.9889	3.935	0.06813	0.5764	treatmentDRB	SURF6	B3KNS8;O75683	FALSE	1.167	Full model
1110	-1.38	4.019	0.007127	0.3404	treatmentDRB	ZNF250	B3KNS9;P15622	FALSE	2.147	Full model
1111	-1.035	3.499	0.1753	0.6504	treatmentDRB	PPP1R9B	B3KNT0;Q96B17;Q96SB3	FALSE	0.7562	Full model
1112	-0.001552	3.772	0.9965	0.9985	treatmentDRB	SRA1	B3KNT3;Q9HD15	FALSE	0.001535	Full model
1113	0.01034	3.537	0.9886	0.9964	treatmentDRB	RAP1GDS1	B3KNU0;P52306;B7Z4M5;B7Z2V8	FALSE	0.004983	Full model
1114	0.5114	4.352	0.05924	0.563	treatmentDRB	USP11	B3KP28;B4DGK3;G5E9A6;Q6P453;P51784	FALSE	1.227	Full model
1115	0.551	3.96	0.09481	0.6063	treatmentDRB	SRBD1	B3KPM8;Q8N5C6	FALSE	1.023	Full model
1116	-0.5462	4.146	0.183	0.6522	treatmentDRB	PDLIM2	B3KPU0;E5RGS7;A0A087WVI1;Q96JY6	FALSE	0.7375	Full model
1117	0.4982	4.719	0.2524	0.7035	treatmentDRB	MPHOSPH10	O00566;B3KPV5;U3KQ48	FALSE	0.598	Full model
1118	0.0581	4.48	0.858	0.9659	treatmentDRB	UTP6	B3KQ21;Q9NYH9;B3KX32;B4DSL9	FALSE	0.06653	Full model
1119	0.1922	3.937	0.5811	0.8694	treatmentDRB	IPO4	Q8TEX9;B3KQ33;H0YN14;Q59FI4;Q59H62;B3KTB3;B3KT38;D3DS63;B3KPS9;Q6I9Y8;B3KSQ4;B3KPY9;H0YMR4	FALSE	0.2358	Full model
1120	-0.2286	4.728	0.317	0.7443	treatmentDRB	HEL-S-269;PDIA3	B3KQT9;V9HVY3;P30101;B3KQT2;B4DJ98;B4DDM1	FALSE	0.499	Full model
1121	0.3572	4.316	0.1491	0.645	treatmentDRB	B3KRJ9	B3KRJ9	FALSE	0.8265	Full model
1122	-0.1423	4.503	0.6376	0.8877	treatmentDRB	NCAPG2	B3KRQ2;Q86XI2;Q9NXD3;H0Y6U5	FALSE	0.1955	Full model
1123	-0.6511	3.719	0.171	0.6455	treatmentDRB	ZNF8	P17098;B3KS94	FALSE	0.7669	Full model
1124	-0.2626	4.315	0.5365	0.8495	treatmentDRB	EIF3F	B4DMT5;B3KSH1;O00303;B4DEW9;H0YDT6	FALSE	0.2704	Full model
1125	0.8076	3.766	0.1797	0.6504	treatmentDRB	PTGES3L-AARSD1;AARSD1	C9J5N1;B3KSP9;Q9BTE6	FALSE	0.7454	Full model
1126	0.6923	4.177	0.03198	0.4851	treatmentDRB	NMD3	B3KT11;C9JA08;Q96D46;B4DKU1;B3KMN5	FALSE	1.495	Full model
1127	0.7166	3.866	0.05993	0.563	treatmentDRB	UBXN4	B3KTD5;B4E240;Q92575	FALSE	1.222	Full model
1128	0.1832	4.849	0.5905	0.8737	treatmentDRB	CCAR2	B3KTJ9;Q8N163;H0YB24;G3V119	FALSE	0.2288	Full model
1129	-0.008139	3.741	0.9787	0.9935	treatmentDRB	LANCL2	B4DWZ7;B3KTN5;Q9NS86	FALSE	0.009337	Full model
1130	0.5028	3.888	0.3575	0.7535	treatmentDRB	DNAAF5;FLJ20397	B3KU91;H0Y650;Q86Y56;E9PGY2;B3KNN3;B3KPE2;A0A024R803	FALSE	0.4467	Full model
1131	-0.1036	3.641	0.7893	0.9482	treatmentDRB	SLC35B2	B3KVY9;Q8TB61	FALSE	0.1028	Full model
1132	0.4945	3.827	0.2755	0.7239	treatmentDRB	XPO6	B3KW08;B7ZM10;Q96QU8;H3BPG8	FALSE	0.5599	Full model
1133	-0.2046	4.632	0.5143	0.839	treatmentDRB	NUPL1	B4E0K0;Q5JRG1;H7BYF2;B3KW23;Q9BVL2	FALSE	0.2888	Full model
1134	-0.0433	4.299	0.8552	0.9652	treatmentDRB	DKFZp762B1216;DKFZp686A2214;MED15	Q69YK5;Q69YR4;B3KWF1;B3KW62;B4DGD6;G3V1P5;B7Z2H7;Q6PKB8;Q96RN5	FALSE	0.06795	Full model
1135	-0.4176	3.61	0.2238	0.6754	treatmentDRB	C11orf30;EMSY	E9PMC9;B3KWI5;Q7Z589;B4E1Z2	FALSE	0.6502	Full model
1136	0.854	3.811	0.2099	0.6716	treatmentDRB	CYFIP1	Q7L576;B3KWV6;X5D2F4;A0A0G2JR96;A0A0G2JQT1	FALSE	0.6779	Full model
1137	0.1894	4.768	0.4183	0.7866	treatmentDRB	CCT3	B4DUR8;B3KX11;Q59H77;P49368;Q2TU64	FALSE	0.3785	Full model
1138	-0.3138	3.818	0.4979	0.8302	treatmentDRB	MUS81;DKFZp761P1714	E9PRI1;B3KX63;Q96NY9;Q659C2;H0YDE3;Q53ES5;H0YDK3;H0YDU2	FALSE	0.3029	Full model
1139	0.143	4.341	0.4624	0.806	treatmentDRB	PUS7	B3KY42;Q96PZ0;E7EUH7;B3KRB2	FALSE	0.335	Full model
1140	0.2782	4.947	0.2384	0.6847	treatmentDRB	CDC5L	B4DSH1;B3KY60;Q99459	FALSE	0.6227	Full model
1141	-0.2266	4.475	0.4114	0.7829	treatmentDRB	TMEM214	B3LEU8;Q6NUQ4;H7C0H8;B4DLT7;B4DKI3	FALSE	0.3857	Full model
1142	0.06007	4.338	0.8401	0.9601	treatmentDRB	CSTF2	B4DUD5;E7EWR4;B3V096;P33240;E9PID8;A0A0A0MT56	FALSE	0.07565	Full model
1143	-0.438	3.78	0.2375	0.6847	treatmentDRB	CSTF1	B4DDG3;Q05048;A0A0A0MSZ9	FALSE	0.6244	Full model
1144	0.6368	3.883	0.09649	0.6131	treatmentDRB	MBOAT7	B4DDH8;Q96N66	FALSE	1.016	Full model
1145	0.2478	4.279	0.3536	0.7535	treatmentDRB	SRP54	G3V4F7;B4DDS7;P61011	FALSE	0.4515	Full model
1146	0.5383	5.184	0.1953	0.6643	treatmentDRB	KHDRBS1	B4DDX2;Q07666;B4E043;B2R7B5	FALSE	0.7092	Full model
1147	0.3603	3.66	0.3464	0.7532	treatmentDRB	HEL-S-274;ANXA4	B4DE02;V9HW59;Q6LES2;P09525;Q6P452;B4DDZ4;Q59FK3	FALSE	0.4605	Full model
1148	-0.7211	3.765	0.1885	0.6577	treatmentDRB	B4DE59	B4DE59	FALSE	0.7246	Full model
1149	-0.03219	4.477	0.9022	0.979	treatmentDRB	RAD23B	B4DEA3;Q53F10;P54727;B7ZA74;B7Z4W4;Q5W0S5	FALSE	0.04472	Full model
1150	-0.1444	4.667	0.4335	0.7961	treatmentDRB	PSMD3	B4DEB0;B3KNN7;Q96N86;Q8N9M2;Q6IBN0;O43242;B4DPM7;B4DV84	FALSE	0.363	Full model
1151	-0.07367	4.574	0.7514	0.9296	treatmentDRB	EIF4B	B4DEP6;E7EX17;B4DRM3;P23588;Q7Z5Y0;F8VX11;B4DS01	FALSE	0.1242	Full model
1152	0.06509	5.12	0.7365	0.9257	treatmentDRB	HEL-S-2a;PRDX2	B4DF70;V9HW12;P32119;A6NIW5	FALSE	0.1328	Full model
1153	0.4714	3.656	0.3207	0.7443	treatmentDRB	ERC1	B4DG07;X6RM00;G8JLD3;X6RLX0;Q8IUD2;K7EPP6;A0A0U1RQM4	FALSE	0.4939	Full model
1154	0.7189	4.019	0.1344	0.6366	treatmentDRB	KLC1;KNS2	Q07866;G3V2E7;E7EVH7;Q7RTP8;G3V5R9;Q7RTQ4;Q7RTQ0;Q7RTQ1;G3V3H3;Q7RTQ2;Q7RTQ8;B4DGB3;F8W6L3;B5BU63;G5E9S8;Q7RTQ7;Q7RTQ9;B4DS14;Q7Z5D5	FALSE	0.8716	Full model
1155	0.458	4.875	0.1841	0.6533	treatmentDRB	CPSF7	F5H669;B4DGF8;Q8N684;F5H6M0;F5H047;J3QT54	FALSE	0.735	Full model
1156	0.9682	3.826	0.01546	0.3932	treatmentDRB	IXL;MED29	B7Z9P5;B4DGM4;B4DUA7;Q9NX70;B4DN56	FALSE	1.811	Full model
1157	-0.523	4.277	0.132	0.6328	treatmentDRB	HSPA4;HEL-S-5a;HS24/p52	P34932;B4DH02;V9HW33;Q59GF8;A0A087WYC1;O14992;A0A087WTS8;B4DUS3;B4DIZ3;B4DT47;B4E354;B4E0H6	FALSE	0.8795	Full model
1158	1.496	3.673	0.02531	0.4579	treatmentDRB	FACL4;ACSL4	B4DH39;Q8TAF6;O60488	FALSE	1.597	Full model
1159	0.3829	3.872	0.2106	0.6716	treatmentDRB	DCAF7	B4DH46;P61962;A0A087WWI6	FALSE	0.6766	Full model
1160	9.104e-4	3.283	0.9985	0.9989	treatmentDRB	TACC1;DKFZp686K18126	H0YBT8;H0YAY0;E7EVI4;B4DH49;Q5HYH0;E7ET87;O75410;B4DHF7;B4E3H6;B4E0Z9;E5RFM9;R4GMT7	FALSE	6.481e-4	Full model
1162	1.057	4.041	0.0673	0.5764	treatmentDRB	C3orf17	B4DJ73;B4DHL5;Q6NW34;B4DVN9;B4E228;B4DUV5;B4E1X5	FALSE	1.172	Full model
1163	-0.06402	4.038	0.9044	0.979	treatmentDRB	PDXDC1	B4DHL7;H3BND4;Q6P996	FALSE	0.04365	Full model
1164	0.8707	4.418	0.01292	0.3932	treatmentDRB	KPNA6	B4DII5;B4DWX3;O60684;Q5TFJ7	FALSE	1.889	Full model
1165	0.2262	4.072	0.6189	0.8839	treatmentDRB	DHX33	B4DIS6;Q9H6R0;I3L1L6	FALSE	0.2084	Full model
1166	0.614	3.753	0.2602	0.7146	treatmentDRB	UBE2K	B4DIZ2;P61086;D6RDM7	FALSE	0.5847	Full model
1167	-0.5794	3.539	0.4185	0.7866	treatmentDRB	PTPN23	B4DJ21;B4DST5;Q9H3S7;B4DJ12	FALSE	0.3783	Full model
1168	-0.07007	4.303	0.8054	0.954	treatmentDRB	HEL-S-164nA;GANAB	V9HWJ0;B4DJ30;Q14697;B4DIW2;F5H6X6;B4DSM6;A0A024R592;E9PKU7;B4DZ53	FALSE	0.09399	Full model
1169	0.2866	3.959	0.5127	0.8387	treatmentDRB	TOX4	B4DJ39;O94842	FALSE	0.2901	Full model
1170	-0.1185	3.917	0.7819	0.9472	treatmentDRB	CTSC	P53634;B4DJQ8	FALSE	0.1068	Full model
1171	0.4734	3.821	0.1598	0.6451	treatmentDRB	hCG_2015269;PGAM1;PGAM2	B4DMJ7;B4DKL5;Q6P6D7;Q6FHU2;Q6FHK8;Q53G35;P18669;Q0D2Q6;B7Z9E5;B4DJA4;A4D2J6;P15259	FALSE	0.7964	Full model
1172	0.7351	4.107	0.1194	0.6274	treatmentDRB	STX5A;STX5	B4DKR0;Q13190;E9PNU4	FALSE	0.9229	Full model
1173	0.09029	4.414	0.7021	0.9102	treatmentDRB	CDC27	B4DL80;G5EA36;P30260	FALSE	0.1536	Full model
1174	0.5181	4.256	0.08611	0.6026	treatmentDRB	ZC3H11A	B4DLG2;O75152;E9PQ61;E9PBY7	FALSE	1.065	Full model
1175	0.4594	4.46	0.1403	0.6395	treatmentDRB	NVL	B4DLM8;O15381;B4DQJ4	FALSE	0.8529	Full model
1176	0.01941	3.634	0.9584	0.9908	treatmentDRB	VPS26A	B4DLT1;O75436;A8K3C1;S4R3Q6	FALSE	0.01845	Full model
1177	0.007456	4.296	0.9871	0.9964	treatmentDRB	GDI2	Q6IAT1;B4DLV7;P50395;Q5SX87	FALSE	0.005617	Full model
1178	0.07227	4.316	0.8569	0.9659	treatmentDRB	MAPRE1	Q15691;B4DM33;A2VCR0	FALSE	0.06706	Full model
1179	0.02512	4.026	0.9499	0.9893	treatmentDRB	HMG20A	B4DMG1;Q9NP66	FALSE	0.02231	Full model
1180	-0.1328	4.278	0.5731	0.8662	treatmentDRB	VPS72	Q15906;B4DMP5;A0A1W2PPT2	FALSE	0.2418	Full model
1181	0.09635	5.669	0.6144	0.8814	treatmentDRB	HNRNPAB	D6R9P3;D6RD18;B4DMY3;D6RBZ0;Q53F64;Q99729	FALSE	0.2116	Full model
1182	0.8506	3.989	0.1019	0.6165	treatmentDRB	LIMA1	F8VQE1;B4DN52;Q53GG0;Q9UHB6;F8VS07;B3KTW2	FALSE	0.9918	Full model
1183	0.8972	3.565	0.01869	0.4107	treatmentDRB	PFN2	G5E9Q6;B4DNH1;D3DNI2;C9J0J7	FALSE	1.728	Full model
1184	0.8063	3.534	0.2925	0.73740000000000006	treatmentDRB	AIMP1	Q12904;B4DNK3;D6R937	FALSE	0.5339	Full model
1185	-0.8171	3.656	0.1236	0.6299	treatmentDRB	LEO1	B4DNM0;Q8WVC0	FALSE	0.908	Full model
1186	0.4428	3.802	0.3192	0.7443	treatmentDRB	RRM1	E9PL69;B4DXB0;B4DS95;B4E0I8;B4DNN4;Q53GZ5;P23921;B4DXD1	FALSE	0.496	Full model
1187	1.074	3.996	0.01608	0.3932	treatmentDRB	DKFZp564E242;OTUB1	Q659F9;J3KR44;F5GYJ8;B4DPD5;Q96FW1;F5GYN4;F5H6Q1;F5H3F0	FALSE	1.794	Full model
1188	-0.4056	3.871	0.2945	0.7385	treatmentDRB	GPX8	E7ETY7;B4DPY0;Q8TED1	FALSE	0.531	Full model
1189	-0.1061	4.032	0.6113	0.8798	treatmentDRB	DMAP1	B4DQG8;Q9NPF5;Q5TG40;Q5TG38	FALSE	0.2138	Full model
1190	0.4616	4.214	0.3592	0.7535	treatmentDRB	STK24;HEL-S-95	B4DR80;Q6P0Y1;Q5U0E6;B4DT57;Q9Y6E0;B4DMR0;Q6FG81;H0Y630	FALSE	0.4447	Full model
1191	0.1517	4.133	0.5718	0.8662	treatmentDRB	HTATSF1	B4DRS4;O43719;Q5H919;Q5H918	FALSE	0.2428	Full model
1192	0.8538	3.873	0.03965	0.5173	treatmentDRB	DDX19A;DDX19B;DKFZp762C1313;hCG_1998531;DKFZp686C21137	Q9NUU7;B4DS24;I3L0H8;Q9UMR2;H3BQK0;Q7Z4W5;A0A0U4B4U6;F6QDS0;Q53G16;Q9HBZ9;Q2NL95;I3L352;Q69YM2;A0A024QZ90;Q68DY7;B4DL69;Q59FQ9	FALSE	1.402	Full model
1193	-0.8307	3.61	0.1708	0.6455	treatmentDRB	GAK	B4DS37;O14976;Q59HA5;D6RAW3;Q86U72;A0A087X1U9;Q6P490	FALSE	0.7675	Full model
1194	0.4535	4.627	0.1408	0.6395	treatmentDRB	IMMT	C9J406;B4DS66;B9A067;B4DKR1;Q16891;H7C463;B4DT20	FALSE	0.8514	Full model
1195	0.1055	4.079	0.6755	0.9054	treatmentDRB	CAPRIN1	E9PLA9;B4DSF8;Q14444;G3V153;B3KXU8	FALSE	0.1704	Full model
1196	0.5389	3.7	0.1275	0.6299	treatmentDRB	ZMYM1	B4DSJ9;Q5SVZ6;Q9H5R2	FALSE	0.8946	Full model
1197	-0.3358	3.709	0.5293	0.848	treatmentDRB	PTBP2	B4DSU5;Q9UKA9;B4DSS8;B4DI28	FALSE	0.2763	Full model
1198	0.2851	4.802	0.177	0.6504	treatmentDRB	SDAD1	E7EW05;B4DT66;Q9NVU7	FALSE	0.7521	Full model
1199	0.2132	4.847	0.3631	0.7553	treatmentDRB	ZC3H18	E7ERS3;B4DTK7;Q86VM9	FALSE	0.4399	Full model
1200	-0.2799	4.023	0.6049	0.8766	treatmentDRB	PUM1	H0YDK8;E9PR38;B4DU15;Q5T1Z4;Q5T1Z8;Q14671;B3KU37;H0YEH2	FALSE	0.2183	Full model
1201	-0.3619	3.759	0.3689	0.7559	treatmentDRB	LSM12	B4DUG4;Q3MHD2;K7ELG9	FALSE	0.4331	Full model
1202	0.4172	6.221	0.06956	0.5764	treatmentDRB	HNRNPK	B4DUQ1;Q5T6W2	FALSE	1.158	Full model
1203	-0.05642	3.736	0.8375	0.9601	treatmentDRB	ACOT7	B4DUX0;O00154;K7EKP8	FALSE	0.07701	Full model
1204	0.1865	4.081	0.7657	0.9401	treatmentDRB	GLTSCR2	B4DVK1;Q7L4X7;Q96CS0;Q53YP0;B4E1N4;Q9NZM5;B4E013;B4DND9	FALSE	0.1159	Full model
1205	0.1712	4.431	0.4396	0.7965	treatmentDRB	DNAJB6	O75190;B4DVN1;B4DNN5;A0A0J9YX62;A7UJ17;C9J2C4	FALSE	0.3569	Full model
1206	-0.3402	4.509	0.3905	0.764	treatmentDRB	SNRPN;SNRPB	J3QLE5;Q66K91;Q5XPV6;B4DVS0;X5DP00;Q53HE7;Q9UIS4;Q15182;P63162;P14678;Q6LBS1	FALSE	0.4084	Full model
1207	0.2802	3.273	0.6213	0.8849	treatmentDRB	ZPR1	H7C0E5;B4DVT8;H7BZM7;O75312	FALSE	0.2067	Full model
1208	0.2478	4.283	0.6877	0.9094	treatmentDRB	CLIC4	B4DWC4;Q6FIC5;Q9Y696;B3KTR3;Q9NVF8	FALSE	0.1626	Full model
1209	-0.253	3.54	0.5716	0.8662	treatmentDRB	ARHGAP17	B4DWE9;Q68EM7;A0A2X0SF71	FALSE	0.2429	Full model
1210	0.4692	3.775	0.415	0.7849	treatmentDRB	SEC23IP	B4DWG1;Q9Y6Y8;B3KM47;B3KN10	FALSE	0.382	Full model
1211	0.9263	4.844	0.006916	0.3404	treatmentDRB	PSPC1	B4DWI8;Q8WXF1;A0A024RDP4;X6RDA4	FALSE	2.16	Full model
1212	-0.4062	4.099	0.1853	0.6533	treatmentDRB	HSD17B12	B4DWS6;Q53GQ0;A0A1B0GVY6;A0A1B0GV93;B3KQJ0;D3DR22	FALSE	0.7322	Full model
1213	-0.155	4.643	0.6823	0.9079	treatmentDRB	DDX39A;DDX39	B4DX78;O00148;K7EQN7;A0A024R7H0	FALSE	0.166	Full model
1214	0.5786	5.34	0.00386	0.3044	treatmentDRB	ILF2	B4DY09;F4ZW62;Q12905;Q53FG3;F4ZW63	FALSE	2.413	Full model
1215	0.6484	3.881	0.06622	0.5764	treatmentDRB	HADHB	B4DY96;P55084;B5MD38;D6W539;F5GZQ3;B4DDC9;C9JEY0;C9JE81	FALSE	1.179	Full model
1216	-1.071	3.573	0.1632	0.6451	treatmentDRB	PIK4CA variant protein;PI4KA;hCG_1999854	B4DYG5;Q4LE69;P42356;D3DX33	FALSE	0.7873	Full model
1217	0.1781	4.195	0.6146	0.8814	treatmentDRB	MED12;TNRC11	B4DYQ3;Q93074;Q7Z3Z5	FALSE	0.2114	Full model
1218	0.2811	4.057	0.4209	0.789	treatmentDRB	ZBTB38	B4DYR8;Q8NAP3;A0A1B0GV48;D6RBC4	FALSE	0.3758	Full model
1219	-0.2567	4.141	0.3874	0.7622	treatmentDRB	UBAP2L	B4DYY5;F8W726;Q14157;B4DZJ6	FALSE	0.4118	Full model
1220	0.8753	3.644	0.2094	0.6716	treatmentDRB	ABCD3	B4DZ22;P28288;B4DL07	FALSE	0.6791	Full model
1221	0.2651	4.015	0.5718	0.8662	treatmentDRB	TOMM70A	B4DZ87;O94826;B3KQK0;B3KQK5	FALSE	0.2427	Full model
1222	-0.1456	3.979	0.8084	0.9546	treatmentDRB	EIF4G2;AAG1	P78344;B4DZF2;Q59G42;D3DQV9;H0Y3P2;Q2TU89	FALSE	0.09235	Full model
1223	-0.2073	3.808	0.5393	0.8495	treatmentDRB	UBQLN4	B4DZF6;Q59F94;Q9NRR5;D3DVA8	FALSE	0.2682	Full model
1224	-0.2722	5.065	0.2136	0.6717	treatmentDRB	SUPT5H	B4DZJ7;O00267;B4E0Q4;B4DJK4	FALSE	0.6705	Full model
1225	0.1474	4.222	0.7165	0.9153	treatmentDRB	ORC3;ORC3L	B4E014;Q9UBD5;B7Z8A5;B7ZAI3;Q6IBJ0;B4DZ51	FALSE	0.1448	Full model
1226	-0.2222	6.009	0.2574	0.7101	treatmentDRB	HEL107;TKT	B4E022;V9HWD9;Q53EM5;P29401;A0A0B4J1R6;B3KSI4;A0A0K0K1H9;B4DVU1;B3KPZ8	FALSE	0.5893	Full model
1227	0.1001	3.893	0.8144	0.9556	treatmentDRB	NSL1;C1orf48	Q5SY74;B4E071;Q53FM2;Q96IY1;B2R9C5	FALSE	0.08916	Full model
1228	0.1182	3.521	0.8278	0.9593	treatmentDRB	DTL	F5GZ90;B4E0E6;Q9NZJ0	FALSE	0.08209	Full model
1229	-0.08839	4.323	0.8541	0.9652	treatmentDRB	POLDIP3	F6VRR5;B4E0L0;Q9BY77;Q96DI9	FALSE	0.06847	Full model
1230	-0.5743	3.904	0.1669	0.6451	treatmentDRB	ERGIC1	B4E0N6;Q969X5	FALSE	0.7777	Full model
1231	0.2024	5.503	0.492	0.828	treatmentDRB	B4E0X8;A0A384MDX9;B4DWL1;Q59FU3	B4E0X8;A0A384MDX9;B4DWL1;Q59FU3	FALSE	0.3081	Full model
1232	-0.06844	3.779	0.8247	0.9593	treatmentDRB	SPTY2D1	B4E223;Q68D10	FALSE	0.08371	Full model
1233	0.7777	3.217	0.2905	0.7349	treatmentDRB	SLC25A24	B7ZB41;B4E290;Q6NUK1;A0A3B3IU96	FALSE	0.5368	Full model
1234	0.6821	3.8	0.3755	0.7584	treatmentDRB	USP28	B4E3L3;Q96RU2;H0YFD7;H0YFX3;B4E2Q2;H0YG96;G3V1N5	FALSE	0.4254	Full model
1235	0.35	4.108	0.3156	0.7443	treatmentDRB	STAT3	B5BTZ6;P40763;G8JLH9;B7ZA24;B4DVR6;B4DNP0	FALSE	0.5009	Full model
1236	0.1052	3.76	0.7687	0.9412	treatmentDRB	EIF2S2	Q6IBR8;B5BU01;P20042;Q96I16	FALSE	0.1143	Full model
1237	0.514	5.034	0.2069	0.6679	treatmentDRB	U2AF1;U2AF1L4	P0DN76;B5BU08;Q01081;Q8WU68	FALSE	0.6842	Full model
1238	0.6919	5.708	0.03053	0.4844	treatmentDRB	U2AF2	P26368;B5BU25;K7ENG2	FALSE	1.515	Full model
1239	0.04038	5.406	0.8399	0.9601	treatmentDRB	SSB	B5BUB5;P05455;Q14730	FALSE	0.07578	Full model
1240	0.2466	4.468	0.1912	0.658	treatmentDRB	DUSP3	B5BUI8;P51452;K7ES89	FALSE	0.7184	Full model
1241	0.8748	3.423	0.103	0.6169	treatmentDRB	EML4	B5MBZ0;Q9HC35;A6P4V4	FALSE	0.9871	Full model
1242	-0.1463	5.642	0.3772	0.7584	treatmentDRB	RAN	B5MDF5;P62826;J3KQE5;F5H018;B4DV51	FALSE	0.4234	Full model
1243	0.6621	3.555	0.2962	0.7386	treatmentDRB	NR3C1	E5KQF5;H6V745;F1D8N4;B6ZGU6;E5KQF6;P04150;B7Z7I2;F5ATB8;A0A494C0P1	FALSE	0.5284	Full model
1244	0.07313	4.14	0.7797	0.9465	treatmentDRB	AIP	B7SBB1;D2CVN5;D0EKE5;C0JXB8;C8CK04;C8CK05;D0EKE4;D0EKE6;D5LTB3;G9I2H4;O00170;A5JGZ4;E9PMH2;C0JXB9;C8CHN4	FALSE	0.1081	Full model
1245	0.3321	4.007	0.2989	0.7399	treatmentDRB	CWC22	B7WP74;Q9HCG8	FALSE	0.5245	Full model
1246	0.5555	4.735	0.2108	0.6716	treatmentDRB	MYO1C	F5H6E2;B7Z3E5;O00159;D3DTH7;B7Z9C0	FALSE	0.6761	Full model
1247	0.4364	3.756	0.5479	0.8503	treatmentDRB	ATP1A1;ATP1A2;ATP1A3	P05023;B7Z3V1;B3KRI1;B7Z9V4;B2RAQ4;A0A0S2Z3W6;Q53ES0;A0A2R8YEY8;B1AKY9;M0R116;B7Z1Q9;A0A0A0MT26;P13637;P50993	FALSE	0.2613	Full model
1248	0.1176	4.498	0.7207	0.916	treatmentDRB	CCDC55;NSRP1	B7Z4B1;A0A024QZ33;B7ZL27;B2R9Y2;Q9H0G5	FALSE	0.1422	Full model
1249	-0.4061	3.614	0.5657	0.863	treatmentDRB	NPEPPS;NPEPPSL1	B7Z4B2;E9PLK3;B7Z899;P55786;E9PP11;B3KTP2;B3KU93;A6NEC2	FALSE	0.2474	Full model
1250	0.03609	3.983	0.9125	0.9802	treatmentDRB	FHL1	Q53FI7;B7Z5V0;B7Z6U8;B7Z5T3;B7Z4B7;Q13642;B7Z9A1;A0A494C0D6;Q5JXI8;Q5JXI2;Q5JXI3;Q5JXH7;Q5JXH8;A0A0D9SFZ9;B3KRI9;Q5JXH9;A0A0D9SFB0;A0A0D9SFI6	FALSE	0.03975	Full model
1252	-0.5618	3.555	0.2015	0.6673	treatmentDRB	TMX2	B7Z4Y0;Q9Y320;B2R7I0	FALSE	0.6957	Full model
1253	0.475	3.627	0.1907	0.658	treatmentDRB	DDX59	B7Z5N6;Q5T1V6	FALSE	0.7196	Full model
1254	-0.3383	3.459	0.6005	0.8766	treatmentDRB	PCIF1	Q9H4Z3;B7Z5U5;A0A087WWZ2	FALSE	0.2215	Full model
1255	-0.1348	4.303	0.569	0.8652	treatmentDRB	SURF4	Q5T8U5;Q5T8U7;B7Z605;O15260;B7Z8F3;B7Z7A8	FALSE	0.2449	Full model
1256	0.3693	3.869	0.2354	0.6836	treatmentDRB	ARMC8	B7Z637;Q8IUR7;C9J2I1;G5E9V7;G5E9V6;B7Z979;B7Z5P0	FALSE	0.6282	Full model
1257	0.2337	4.764	0.358	0.7535	treatmentDRB	PPHLN1	B7Z695;F8WF16;B7Z615;B7Z8L1;F8W6A0;B7Z8M9;Q8NEY8	FALSE	0.4461	Full model
1258	-0.5587	3.69	0.3365	0.7488	treatmentDRB	POLR2C	Q6FGR6;B7Z6D1;P19387;B7Z377	FALSE	0.473	Full model
1259	0.5693	4.706	0.1718	0.6455	treatmentDRB	DDX27	B7Z6D5;Q96GQ7;B3GQE6;Q53G15	FALSE	0.7649	Full model
1260	0.1118	4.222	0.6524	0.8937	treatmentDRB	POLR3A	B7Z6H4;O14802	FALSE	0.1855	Full model
1261	0.5056	3.999	0.1316	0.6328	treatmentDRB	SCFD1	B7Z738;Q53GW1;Q8WVM8;B7Z5N7	FALSE	0.8808	Full model
1262	0.01522	4.242	0.9769	0.9926	treatmentDRB	RANBP3	Q308M8;B7Z7F3;Q53GE1;B7Z5P4;Q9H6Z4;A0A384ME25	FALSE	0.01014	Full model
1263	0.5711	3.714	0.254	0.7054	treatmentDRB	ETF1	B7Z7P8;P62495	FALSE	0.5952	Full model
1264	-0.594	3.535	0.4774	0.8141	treatmentDRB	SGOL2	Q562F6;B7Z7S9	FALSE	0.3211	Full model
1265	-0.1623	4.156	0.4837	0.8191	treatmentDRB	RBPJ;RBPSUH	Q06330;D6R927;B7Z8D8;A0A024R9Q8	FALSE	0.3154	Full model
1266	-0.3088	4.008	0.437	0.7961	treatmentDRB	ORC1L;ORC1	B7Z8H0;Q96F82;Q13415;A8K794	FALSE	0.3595	Full model
1267	0.2785	4.562	0.3465	0.7532	treatmentDRB	RAB1A	B7Z8M7;Q5U0I6;P62820;E7END7;Q96RD8	FALSE	0.4603	Full model
1268	-0.9045	3.89	0.1559	0.645	treatmentDRB	NAMPT;PBEF1	B7Z8W6;A0A0C4DFS8;A0A024R718;P43490	FALSE	0.8071	Full model
1269	-0.03818	3.363	0.9524	0.9895	treatmentDRB	MED20	B7ZBQ3;Q9H944	FALSE	0.0212	Full model
1270	0.04155	4.406	0.9294	0.9851	treatmentDRB	UACA	H0YNH8;B7ZKM6;Q9BZF9;F5H2B9;B7ZKM7	FALSE	0.0318	Full model
1271	0.2104	4.464	0.5361	0.8495	treatmentDRB	USP48	B7ZKS3;Q86UV5;B7ZKR8	FALSE	0.2708	Full model
1273	-0.7859	3.827	0.05536	0.5629	treatmentDRB	GEMIN5	Q8TEQ6;B7ZLC9;Q58EZ8	FALSE	1.257	Full model
1274	-0.2746	4.941	0.3689	0.7559	treatmentDRB	SMARCA1	B7ZLQ5;P28370;A0A0A0MRP6;Q86UA8;D7EZH4	FALSE	0.4331	Full model
1275	-0.2681	4.805	0.4363	0.7961	treatmentDRB	LPP	B7ZLW0;Q93052;A0A087WZF1;C9JUT4;B7Z871;B7Z8W0	FALSE	0.3602	Full model
1276	-0.3513	5.29	0.3095	0.7443	treatmentDRB	FANCI	B7ZMF2;Q9NVI1;F8W7R3;B3KNW8;H3BP78	FALSE	0.5093	Full model
1277	1.091	3.547	0.06878	0.5764	treatmentDRB	CHD9	Q461N2;H3BTW3;B7ZML1;Q3L8U1	FALSE	1.163	Full model
1278	0.2535	5.131	0.2275	0.6789	treatmentDRB	USP39	B9A018;Q53GS9;B7Z7L9;A0A087X1B2	FALSE	0.6431	Full model
1279	0.006935	3.747	0.9857	0.9964	treatmentDRB	MDH1;HEL-S-32	B9A041;V9HWF2;P40925;B8ZZ51;C9JF79	FALSE	0.006267	Full model
1280	-0.1007	4.938	0.7466	0.9275	treatmentDRB	NPAT	B9EG70;Q14207	FALSE	0.1269	Full model
1281	-0.3377	4.336	0.2086	0.6711	treatmentDRB	SMARCD2	J3KMX2;B9EGA3;Q92925;J3QWB6	FALSE	0.6808	Full model
1282	-0.3371	4.623	0.1926	0.6616	treatmentDRB	PCYT1A;hCG_2002711	C9J050;C9JEJ2;P49585;D3DXB2;B4E322;B2R8P1;C9J2E1;H7BZN1;H7C1T3	FALSE	0.7154	Full model
1283	-0.4285	4.868	0.09281	0.6043	treatmentDRB	ZC3HC1;NIPA	C9J0I9;Q86WB0;A4D1L4	FALSE	1.032	Full model
1284	0.2871	4.108	0.38	0.7591	treatmentDRB	SRI	C9J0K6;P30626;B4DHQ6	FALSE	0.4202	Full model
1285	0.4498	3.7	0.3462	0.7532	treatmentDRB	EEF1E1;EEF1E1-BLOC1S5	D6RBD7;C9J1V9;O43324;H0YAL7	FALSE	0.4607	Full model
1286	-0.1205	4.14	0.7833	0.9476	treatmentDRB	CMSS1;hCG_2023567	C9J384;D3DN44;Q9BQ75;B3KW72	FALSE	0.1061	Full model
1287	-0.2175	4.467	0.3974	0.7716	treatmentDRB	RPL37A	C9J4Z3;P61513;G5E9R3;M0R0A1;Q6P4E4;E9PEL3;M0R2L6	FALSE	0.4008	Full model
1288	-1.575	4.098	0.001319	0.2337	treatmentDRB	DRAP1	C9JCC6;Q14919;E9PQX9;E9PNC7	FALSE	2.88	Full model
1289	-0.1759	3.899	0.6607	0.8973	treatmentDRB	FOSL2	C9JCN8;P15408	FALSE	0.18	Full model
1290	0.1626	4.15	0.7021	0.9102	treatmentDRB	GPS1	C9JFE4;Q13098;B4DND6	FALSE	0.1536	Full model
1291	-0.188	3.622	0.6917	0.9094	treatmentDRB	POLR2H	C9JLU1;P52434	FALSE	0.1601	Full model
1292	-0.1782	4.947	0.3924	0.7661	treatmentDRB	RPL24;HEL-S-310	C9JXB8;C9JNW5;V9HW01;P83731	FALSE	0.4062	Full model
1293	0.1467	4.669	0.5403	0.8495	treatmentDRB	PPIH	C9JQD4;Q6FH57;Q6FH36;O43447;H0YEL5	FALSE	0.2673	Full model
1294	0.1242	4.691	0.6242	0.887	treatmentDRB	C7orf50;MGC11257	C9JQV0;Q9BRJ6;A0A024R836;H7C0T1;H7C2R9	FALSE	0.2047	Full model
1295	-0.05556	4.157	0.8477	0.9632	treatmentDRB	NFIX;DKFZp686I05275	C9JWJ8;Q7Z3K7	FALSE	0.07175	Full model
1296	0.7579	4.107	0.02107	0.426	treatmentDRB	NUPL2	Q3B7J4;C9JYA1;O15504;B2R7I1;B4DT96	FALSE	1.676	Full model
1297	1.632	3.581	0.04638	0.5475	treatmentDRB	FILIP1L	C9JYJ6;Q4L180	FALSE	1.334	Full model
1298	0.3518	4.159	0.428	0.7927	treatmentDRB	CTNND1;DKFZp781O2021	C9JZR2;O60716;Q96FS1;Q68DU0;Q7KZJ3;A0A024R4Z0;A0A024R4Y7	FALSE	0.3686	Full model
1299	0.02335	4.738	0.9161	0.9806	treatmentDRB	RPL35A	C9K025;P18077;F8WBS5;F8WB72	FALSE	0.03803	Full model
1300	0.226	5.268	0.3957	0.7701	treatmentDRB	YWHAZ	D0PNI1;P63104;E7EX29;B0AZS6;B7Z2E6;H0YB80	FALSE	0.4026	Full model
1301	0.4106	5.132	0.07616	0.5823	treatmentDRB	GTPBP4	Q8N4P8;D2CFK9;Q9BZE4;Q53GS0;B4DHR2;O60747	FALSE	1.118	Full model
1302	-0.2542	3.956	0.4504	0.7982	treatmentDRB	SH3BGRL3;HEL-S-297	Q5T123;Q86Z22;D3DPK5;Q9H299	FALSE	0.3464	Full model
1303	0.5416	3.58	0.2015	0.6673	treatmentDRB	RPRC1;MAP7D1	D3DPS3;Q3KQU3;B3KU03;Q6NX58	FALSE	0.6958	Full model
1304	-0.06739	4.007	0.8377	0.9601	treatmentDRB	C1orf123	D3DQ38;Q9NWV4	FALSE	0.07691	Full model
1305	-0.1373	5.131	0.4519	0.7984	treatmentDRB	DKFZp686P17171;SERBP1	Q63HR1;Q5VU21;D3DQ69;D3DQ70;Q8NC51	FALSE	0.3449	Full model
1306	0.02915	3.927	0.9383	0.9862	treatmentDRB	MPHOSPH1;KIF20B	D3DR32;Q96Q89	FALSE	0.02764	Full model
1307	0.0776	4.688	0.8621	0.9663	treatmentDRB	KIF5B;HEL-S-61;KIF5B-RET(NM_020630)_K23;R12;KIF5B-RET(NM_020975)_K23;R12;KIF5B-RET(NM_020630)_K24;R11;KIF5B-ALK;KIF5B-RET(NM_020630)_K22;R12;KIF5B-RET(NM_020975)_K22;R12;KIF5B-ALK_K17;A20;KIF5B-RET(NM_020975)_K16;R12;KIF5B-RET(NM_020630)_K16;R12;KIF5B-RET(NM_020975)_K15;R12;KIF5B-RET(NM_020630)_K15;R12	P33176;D3DRX6;V9HW29;M1VRN1;M1VKJ2;M1VE91;A8K048;C1PHA2;M1V490;M1VPF9;M1V481;M1VE89;M1VKI9;M1VRN0;M1VPF7;B4DS27	FALSE	0.06446	Full model
1308	-0.1636	5.021	0.5561	0.8572	treatmentDRB	BAZ1A	D3DS96;Q9NRL2;Q59G54	FALSE	0.2549	Full model
1309	-0.262	3.484	0.5	0.8306	treatmentDRB	COL18A1	Q8NG19;H7BXV5;D3DSM4;D3DSM5;P39060;H7C457	FALSE	0.3011	Full model
1310	1.224	4.233	0.121	0.6294	treatmentDRB	PCM1	D3DSQ0;Q15154;A2RUU9;B9EIS5;E7EV93	FALSE	0.9173	Full model
1311	-0.1246	3.757	0.7479	0.9275	treatmentDRB	POLR3D	D3DSR2;P05423	FALSE	0.1261	Full model
1312	0.06032	3.73	0.8581	0.9659	treatmentDRB	TLK2	D3DU05;Q86UE8;J3QLK5;B4DUC2;J3QS44;J3KRK0	FALSE	0.06647	Full model
1313	0.05286	5.273	0.8527	0.9651	treatmentDRB	N-PAC;GLYR1	D3DUE6;Q49A26;K7EMM8;D3DUE7	FALSE	0.0692	Full model
1314	0.3026	3.877	0.3705	0.7564	treatmentDRB	ZNF384	D3DUR9;Q8TF68;B4DQU6;E9PHB3;F5H8L7	FALSE	0.43120000000000003	Full model
1315	1.019	3.843	0.127	0.6299	treatmentDRB	DNM1L	D3DUW5;O00429;G8JLD5;D3DUW7;D3DUW6;B4DYR6	FALSE	0.8962	Full model
1316	0.9005	3.766	0.1139	0.6174	treatmentDRB	ARHGEF2	D3DVA5;V9GYM8;Q92974;V9GYF0;Q5VY93	FALSE	0.9434	Full model
1317	1.176	4.87	0.02096	0.426	treatmentDRB	NES	D3DVC4;P48681;Q05BW3;A5PKT9	FALSE	1.679	Full model
1318	0.3998	4.586	0.165	0.6451	treatmentDRB	CPSF1	D3DWL9;Q10570	FALSE	0.7825	Full model
1319	-0.3985	3.824	0.4107	0.7823	treatmentDRB	TMA16	D6RA57;H0Y9X1;Q96EY4;B7Z504;D6RE67;D6RC31	FALSE	0.3865	Full model
1320	0.645	3.88	0.1967	0.6643	treatmentDRB	PAPD4	D6RAF2;Q6PIY7	FALSE	0.7062	Full model
1321	0.07076	5.103	0.6942	0.9094	treatmentDRB	RPS3A	D6RAT0;Q6NXR8;P61247;A8K4W0;D6RB09;D6RG13;D6R9B6;B7Z3M5;E9PFI5;H0Y9Y4;D6RAS7;H0Y8L7	FALSE	0.1585	Full model
1322	0.08424	4.73	0.6436	0.8931	treatmentDRB	UCHL1;HEL-117	D6RE83;V9HW74;P09936;B2RD14;D6R956;D6R974;A6NLJ7	FALSE	0.1914	Full model
1323	0.4144	3.352	0.5581	0.8581	treatmentDRB	DCK	F5CTF3;D6RFG8;P27707;D6RCP9	FALSE	0.2533	Full model
1324	0.2423	3.86	0.3724	0.7564	treatmentDRB	TWF2	D6RG15;Q6IBS0	FALSE	0.429	Full model
1325	-0.1184	4.161	0.8083	0.9546	treatmentDRB	COL12A1	D6RGG3;Q99715;A0A087X0A8;B9EJB8	FALSE	0.09245	Full model
1326	-0.06705	3.907	0.8352	0.9601	treatmentDRB	ZNF346	D6RJ07;Q9UL40;B7Z6B6;B7Z6Q2;B7Z4J8	FALSE	0.0782	Full model
1327	-0.1154	3.911	0.6199	0.8839	treatmentDRB	KLF16	Q9BXK1;D6W5Z8	FALSE	0.2077	Full model
1328	-0.2984	4.402	0.3499	0.7532	treatmentDRB	CHAF1A	D6W625;Q13111	FALSE	0.4561	Full model
1329	0.1106	5.048	0.6456	0.8931	treatmentDRB	TPM1	D9YZV5;A0A0K0K1I0;Q15657;H0YKX5;Q8TCG4	FALSE	0.1901	Full model
1330	0.5327	5.576	0.2236	0.6754	treatmentDRB	COL6A3	D9ZGF2;P12111	FALSE	0.6505	Full model
1331	0.2326	4.596	0.4812	0.816	treatmentDRB	PRIC295;GCN1L1	E1NZA1;Q92616;A0A024RBS1	FALSE	0.3177	Full model
1332	1.147	3.875	0.009916	0.3857	treatmentDRB	PPID	Q6FGM6;E5KN59;E5KN55;Q08752;H0Y8J0	FALSE	2.004	Full model
1333	0.1671	4.299	0.708	0.9124	treatmentDRB	LRPPRC	E5KNY5;P42704;B4DSR0	FALSE	0.15	Full model
1334	0.1036	3.62	0.7872	0.9482	treatmentDRB	TRPS1	E5RFF3;Q9UHF7;H0YC29;E5RJ97	FALSE	0.1039	Full model
1335	-0.1685	3.548	0.5967	0.8765	treatmentDRB	PFDN1	O60925;E5RGS4	FALSE	0.2242	Full model
1336	0.0582	4.141	0.8137	0.9556	treatmentDRB	RPL26;RPL26L1;hCG_26523	J3QRI7;J3QQQ9;J3QQV1;E5RIT6;J3QRC4;Q6IBH6;Q9UNX3;P61254;A0A024RBF6	FALSE	0.08953	Full model
1337	0.03001	3.847	0.9335	0.9862	treatmentDRB	SORBS3	E5RJP2;E5RIA0;B4DVR4;O60504	FALSE	0.02989	Full model
1338	0.5685	3.894	0.1802	0.6504	treatmentDRB	FABP5	E7DVW5;Q01469;I6L8B7	FALSE	0.7442	Full model
1339	0.2187	3.481	0.719	0.9157	treatmentDRB	ZNF143;ZNF76	Q9H176;E7EN86;P52747;B7Z851;E7EX64;B4DHU8;B4DGI1;A0A024RCW5;A0A024RCU3;A0A024RD10;P36508	FALSE	0.1433	Full model
1340	0.2542	3.57	0.7	0.9102	treatmentDRB	C12orf43	F5H3K2;E7ENF1;F5H7W8;Q96C57;F5H8B7;B4DRA4;G5EA44;B4DWJ9	FALSE	0.1549	Full model
1341	0.3378	3.291	0.5744	0.8666	treatmentDRB	PRRC2C	E7EPN9;Q9Y520;B4DQN8	FALSE	0.2408	Full model
1342	0.2581	3.829	0.7058	0.9109	treatmentDRB	EIF4A2	E7EQG2;Q14240;Q9NZE6;Q96B07	FALSE	0.1513	Full model
1343	0.0994	4.664	0.6758	0.9054	treatmentDRB	EZR;HEL-S-105;EZR-ROS1	Q6NUR7;E7EQR4;P15311;V9HW42;B2R6J2;B7Z5V2;B7Z437;J7M2B1	FALSE	0.1702	Full model
1344	0.5437	4.945	0.07308	0.5781	treatmentDRB	ACIN1;DKFZp667N107	E7EQT4;S4R3H4;Q9UKV3;B4DQZ7;Q69YJ6;G3V3B0	FALSE	1.136	Full model
1345	-0.3914	5.199	0.1025	0.6167	treatmentDRB	HMGB3	E7ES08;E7EQU1;O15347;E9PES6	FALSE	0.9892	Full model
1346	-0.2196	4.449	0.2814	0.7287	treatmentDRB	MTA3;tmp_locus_6	E7EQY4;E7EV10;Q9BTC8;E9PCS8;D6W5A2;Q53RX8	FALSE	0.5507	Full model
1347	-0.2902	5.431	0.2137	0.6717	treatmentDRB	MTA1	E7ESY4;Q13330;A0A024R6P5;Q59FW1;H0Y4T7	FALSE	0.6701	Full model
1348	-0.4499	3.806	0.1392	0.6395	treatmentDRB	PCCB	P05166;E7EX59;Q59GV0;E9PDR0;E7ETT1;E7EUY3;E9PEC3;E7ETT4;A0A1B2JLU8;C9JQS9;B7Z8A8;F8WBI9;B7Z7U9;Q9HBR7	FALSE	0.8564	Full model
1349	0.05438	4.9	0.7889	0.9482	treatmentDRB	MAP4	P27816;E7EVA0;B4DM10;Q86Y04;A0A024R2V0	FALSE	0.103	Full model
1350	0.5767	4.813	0.0425	0.5304	treatmentDRB	PRPF31	E7EVX8;Q8WWY3;B4DWW8	FALSE	1.372	Full model
1351	0.3101	3.781	0.3542	0.7535	treatmentDRB	ZFHX4	E7EVZ1;E5RI93;Q86UP3;A0A494BZV7	FALSE	0.4508	Full model
1352	0.04676	3.674	0.905	0.979	treatmentDRB	POLB	E7EW18;Q53EV2;P06746;E5RIJ0;H0YBJ0;I1WZN9	FALSE	0.04338	Full model
1353	1.001	4.163	0.101	0.6165	treatmentDRB	DCTN1;DKFZp686I0746;DKFZp686E0752;DKFZp686E191	E7EX90;Q6MZZ3;Q14203;Q6AWB1;Q6AWB3	FALSE	0.9956	Full model
1354	0.01755	4.116	0.9545	0.9895	treatmentDRB	CHTF18;RUVBL	E7EXA6;Q8WVB6;Q96S08;A0A0D9SF58	FALSE	0.02024	Full model
1355	0.1362	4.407	0.5908	0.8737	treatmentDRB	GNB2L1	P63244;E9KL35;J3KPE3;H0YAF8;H0Y8W2;D6RFX4;D6R9L0;D6RAC2;H0YAM7;D6R9Z1;D6RHH4;B4DVD2	FALSE	0.2286	Full model
1356	0.8893	4.197	0.07834	0.5825	treatmentDRB	ALYREF	E9PB61;Q86V81	FALSE	1.106	Full model
1357	0.8553	3.926	0.07775	0.5823	treatmentDRB	FAM98A	E9PH82;I6L9E8;Q8NCA5;B4DT23;B4DY25	FALSE	1.109	Full model
1358	0.6225	3.872	0.3288	0.7474	treatmentDRB	SSFA2	E9PHV5;P28290;E7EUL7;B4E2E5;B3KXT1	FALSE	0.483	Full model
1359	0.8287	3.715	0.1958	0.6643	treatmentDRB	EPB41L2	O43491;E9PHY5;E9PK52;E9PII3;I6L9B1	FALSE	0.7081	Full model
1360	-0.4996	4.249	0.1148	0.6197	treatmentDRB	RPL27A;L27a	E9PJD9;Q9BQQ5;E9PLL6;Q6NZ52;P46776	FALSE	0.94	Full model
1361	0.06064	3.911	0.8569	0.9659	treatmentDRB	RPS6KA4	Q86VU2;E9PJN1;O75676;A0A0A6YYC0;A0PJF8;B4DPV1	FALSE	0.06709	Full model
1362	0.03881	4.707	0.8732	0.9702	treatmentDRB	EEF1D	P29692;E9PK01;E9PRY8;B2RAR6;D3DWK1;Q9BW34;Q9H7G6;Q71RH4;A0A087X1X7;E9PQZ1;E9PQ49;H0YE72;E9PPR1;E9PL12;E9PI39	FALSE	0.05888	Full model
1363	0.196	4.067	0.4962	0.8302	treatmentDRB	SCYL1	E9PS17;E9PK59;Q96KG9;E9PPN3	FALSE	0.3043	Full model
1364	-0.1293	3.788	0.6466	0.8936	treatmentDRB	C11orf58;SMAP	E9PM92;O00193;E9PRZ9	FALSE	0.1894	Full model
1365	-0.1006	4.098	0.8296	0.9593	treatmentDRB	HSF1	E9PMQ6;Q00613;A0A087X1F9;E9PI02;Q53HT3	FALSE	0.08112	Full model
1366	-0.08711	4.136	0.7821	0.9472	treatmentDRB	NR2F2	F1D8R0;P24468	FALSE	0.1068	Full model
1367	-0.7414	4.705	0.0275	0.4597	treatmentDRB	NR2F1	F1DAL8;P10589;F1DAL7;F1DAL6;F1DAL9	FALSE	1.561	Full model
1368	0.5765	4.145	0.1627	0.6451	treatmentDRB	SEC16A	F1T0I1;O15027;A4QN19;A4QN18;A0A3F2YNX0;A0A3F2YNZ0;X6RGP5	FALSE	0.7887	Full model
1369	1.087	4.642	0.06396	0.5752	treatmentDRB	DDX51	F1T0L5;Q8N8A6	FALSE	1.194	Full model
1370	1.28	3.747	0.0113	0.3857	treatmentDRB	TRMT2A	Q8IZ69;F2Z2W7;H7C100	FALSE	1.947	Full model
1371	0.5248	3.549	0.4016	0.7757	treatmentDRB	XPO4	Q8IVQ8;Q0VG75;F2Z2X4;Q9C0E2;Q86VC1	FALSE	0.3962	Full model
1372	0.5407	5.698	0.006915	0.3404	treatmentDRB	F4ZW66	F4ZW66	FALSE	2.16	Full model
1373	-0.1443	4.016	0.6943	0.9094	treatmentDRB	GTF2H3	F5GWD3;Q13889;F5GXG6	FALSE	0.1585	Full model
1374	-0.4382	4.454	0.168	0.6451	treatmentDRB	CCT2;HEL-S-100n	F5GWF6;V9HW96;P78371;F8VQ14;B7Z4R3	FALSE	0.7747	Full model
1375	0.3408	3.662	0.3418	0.7509	treatmentDRB	FAM76B	Q5HYJ3;F5GX09;F5H5F4	FALSE	0.4663	Full model
1376	0.2001	4.229	0.5634	0.861	treatmentDRB	BPTF	F5GXF5;E7ETD6;E9PE19;A0A2R8Y7Q1;Q12830	FALSE	0.2492	Full model
1377	-0.1151	3.486	0.7955	0.9509	treatmentDRB	RBM7	I3L521;F5GXV8;Q59EQ8;F5GY08;Q6IRX3;J3KPD3;Q9Y580;F5H606	FALSE	0.09935	Full model
1378	0.1462	4.046	0.5828	0.8704	treatmentDRB	DAD1	F5GXX5;P61803;Q53G02;F5H895;A0A0B4J239	FALSE	0.2344	Full model
1379	-0.1011	3.747	0.7748	0.9442	treatmentDRB	PHB2	F5GY37;J3KPX7;Q99623	FALSE	0.1108	Full model
1380	0.1675	3.708	0.704	0.9102	treatmentDRB	COPS7A	F5H7C6;F5GYF7;Q567U8;F5H248;Q9UBW8	FALSE	0.1524	Full model
1381	-0.03233	4.526	0.9123	0.9802	treatmentDRB	POLE1;POLE	Q9UNF3;F5H1D6;Q9Y5S4;Q9Y5S5;Q07864;D3DXI9;Q59EA9	FALSE	0.03988	Full model
1382	-0.3353	6.068	0.3469	0.7532	treatmentDRB	HMGA2	F5H2U8;F5H2A4;P52926;F6LHU9;Q1M183;F5H6H0;D2WHG0;A5Y0M9	FALSE	0.4598	Full model
1383	0.5627	4.15	0.2607	0.7152	treatmentDRB	SEC23A	F5H365;Q15436;B4DSQ5;B4E0Q9;B4DF60	FALSE	0.5839	Full model
1384	0.4528	3.968	0.3093	0.7443	treatmentDRB	TSG101	F5H442;Q99816;D3DQY6	FALSE	0.5097	Full model
1385	0.1128	3.739	0.7853	0.9482	treatmentDRB	PDE12	F6T1Q0;Q6L8Q7	FALSE	0.105	Full model
1386	-0.1421	3.463	0.8384	0.9601	treatmentDRB	RTEL1;RTEL1-TNFRSF6B	R4IXY3;F6WH68;Q9NZ71;D6RA96	FALSE	0.076550000000000007	Full model
1387	0.8788	4.318	0.1429	0.6413	treatmentDRB	CAD	F8VPD4;P27708;Q53SY7	FALSE	0.845	Full model
1388	-0.1396	4.139	0.6982	0.9101	treatmentDRB	BAZ2A	J3QK86;J3KPG5;F8VU39;Q9UIF9	FALSE	0.156	Full model
1389	0.5043	3.695	0.183	0.6522	treatmentDRB	ARFGAP1	F8W1U7;F8VWH9;Q53F62;Q8N6T3;E5RHT6;E5RHC5	FALSE	0.7376	Full model
1390	-0.02096	3.437	0.9588	0.9908	treatmentDRB	ARL1	F8VYN9;P40616;B4DR16	FALSE	0.01825	Full model
1391	0.2234	3.895	0.6593	0.8973	treatmentDRB	CDK4	F8VZZ0;F8VZ51;Q6LC83;F8VXD2	FALSE	0.1809	Full model
1392	0.5778	5.065	0.04946	0.562	treatmentDRB	MYL6	P60660;F8W1R7;G3V1V0;J3KND3;B7Z6Z4;G8JLA2;G3V1Y7;F8VPF3;Q6IBG5	FALSE	1.306	Full model
1393	0.2141	4.048	0.7012	0.9102	treatmentDRB	TIA1	F8W8I6;P31483;Q59G98;C9JTN7;E5RGV5	FALSE	0.1541	Full model
1394	-0.2528	3.98	0.4662	0.8077	treatmentDRB	IGF2BP2	Q9Y6M1;F8W930;B4DKT5	FALSE	0.3314	Full model
1395	0.2683	4.24	0.5147	0.8391	treatmentDRB	DST	F8W9J4;Q03001;E9PHM6;F6QMI7	FALSE	0.2884	Full model
1396	0.1485	4.308	0.689	0.9094	treatmentDRB	DDX31	F8WAJ0;B4DYZ1;Q9H8H2	FALSE	0.1618	Full model
1397	0.5953	4.047	0.251	0.7035	treatmentDRB	ARPC4-TTLL3;ARPC4	F8WCF6;P59998;F8WDD7;H7C0A3;A0A0A6YYG9;R4GN08;Q9H7Z5	FALSE	0.6003	Full model
1398	-0.471	3.599	0.3949	0.769	treatmentDRB	DNMT3A	F8WE91;Q59HC6;Q9Y6K1	FALSE	0.4036	Full model
1399	0.6755	3.625	0.08848	0.6038	treatmentDRB	SPACIA1;SAAL1	G1UCX3;Q96ER3;J3KND1;B3KVU5;E9PRZ1	FALSE	1.053	Full model
1400	-0.3024	5.327	0.1534	0.645	treatmentDRB	PDS5A	G1UI16;Q29RF7	FALSE	0.8142	Full model
1401	-0.1065	4.854	0.8267	0.9593	treatmentDRB	API5	Q9BZZ5;G3V1C3;H0YER7	FALSE	0.08265	Full model
1402	-0.1349	4.179	0.6613	0.8973	treatmentDRB	PRRX1	P54821;G3V2N3	FALSE	0.1796	Full model
1403	-0.3145	4.804	0.3024	0.7407	treatmentDRB	DDX24	G3V529;Q9GZR7;B4DKV2;F5GYL3;B4E300;B4DM03;Q59FS7;A0A087WXU8;Q7Z4X3;A0A1W2PRR2	FALSE	0.5194	Full model
1404	-0.4454	4.978	0.0233	0.4497	treatmentDRB	ZNF512;DKFZp666L156	G3XAG1;Q96ME7;B4DES6;B7Z9P6;Q658M0;B4E0X7	FALSE	1.633	Full model
1405	0.6952	3.721	0.03092	0.4844	treatmentDRB	PAPD5	H3BQM0;G4U4J3;Q8NDF8;E9PC61;Q53F79;A0A024R6Q7	FALSE	1.51	Full model
1406	0.1768	4.273	0.4924	0.828	treatmentDRB	SP110	G5E9C0;Q9HB58;C9JZQ4;E7EM70;Q6PJR6	FALSE	0.3077	Full model
1407	-0.8852	4.175	0.05781	0.563	treatmentDRB	CELF1	Q92879;G5EA30;F5H4Y5;E9PQK4;E9PSH0;F5H0D8;E9PKU1	FALSE	1.238	Full model
1408	0.3627	3.809	0.219	0.6723	treatmentDRB	ZNF217	H0UI66;O75362;A8K2T5	FALSE	0.6595	Full model
1409	0.09789	4.438	0.6354	0.8873	treatmentDRB	NELFCD;TH1L	X6RLT1;H0UI80;Q8IXH7	FALSE	0.1969	Full model
1410	0.5165	4.193	0.2361	0.6847	treatmentDRB	ATAD3A	H0Y2W2	FALSE	0.6269	Full model
1411	-0.2542	4.667	0.3174	0.7443	treatmentDRB	TRRAP	Q59FH1;H0Y4W2;F2Z2U4;Q9Y4A5	FALSE	0.4984	Full model
1412	-0.1424	4.653	0.4746	0.8141	treatmentDRB	RPL36A;RPL36A-HNRNPH2;RPL36AL	H0Y5B4;H7BZ11;J3KQN4;P83881;Q969Q0;H7BY91;H0Y3V9;B2R4V2	FALSE	0.3236	Full model
1413	0.01774	3.706	0.9623	0.9916	treatmentDRB	KDM1B	H0Y6H0;Q8NB78	FALSE	0.01671	Full model
1414	0.4196	4.058	0.4081	0.7795	treatmentDRB	IMP4	H0Y714;Q96G21;E7ENR5;B9A008;B8ZZ47	FALSE	0.3893	Full model
1415	-0.1612	5.509	0.4739	0.8141	treatmentDRB	DEK	H0Y993;P35659;B4DFG0;A0A494C028;B4DNW3;H0Y8X0;A0A494C198	FALSE	0.3243	Full model
1416	0.7245	3.436	0.3215	0.7443	treatmentDRB	CWF19L2	H0YE03;H7C3G7;Q2TBE0	FALSE	0.4929	Full model
1417	0.1404	4.386	0.6068	0.8773	treatmentDRB	TEAD1	H0YE88;P28347;E9PKB7;H0YEJ9;Q59EF3	FALSE	0.217	Full model
1418	-0.2003	4.967	0.2774	0.7243	treatmentDRB	RPS2;rps2;OK/KNS-cl.6	P15880;Q3KQT6;H0YEN5;Q8J014;Q6IPX5;Q8N5L9;E9PQD7;Q9BSW5;E9PMM9;O60249;Q8NI62	FALSE	0.557	Full model
1419	-0.1559	4.267	0.5423	0.8495	treatmentDRB	PPP2R5C	Q13362;Q96L51;Q7L7W2;H0YJ75;Q96L52;Q96B13;Q86U13	FALSE	0.2657	Full model
1420	-0.3875	4.808	0.0315	0.4844	treatmentDRB	RPL28	H0YLP6;Q59F34;H0YMF4;H0YKD8;P46779	FALSE	1.502	Full model
1421	-1.202	3.421	0.04126	0.5271	treatmentDRB	POU2F3;POU2F2;POU2F1	H0YLC5;Q9UKI9;U3KQ96;A0A0P0GE07;B3KRE9;A0A345S7Y2;H0YKT2;A0A0A0MT46;B5ME60;A0A0C4DG88;H0YLL6;A0A024R0L3;H0YNW1;U3KQN1;A0A024R8Y2;P09086;P14859	FALSE	1.384	Full model
1422	-0.1643	4.421	0.6816	0.9075	treatmentDRB	RPS27L;LOC392748	H0YMV8;Q71UM5;C9JLI6;A4D1G5	FALSE	0.1664	Full model
1423	-0.1792	4.831	0.3339	0.7488	treatmentDRB	RPS17	H3BNC9;P08708;H0YN88;A0A075B716;H0YN73	FALSE	0.4764	Full model
1424	0.1367	3.908	0.6434	0.8931	treatmentDRB	MPHOSPH6	H3BNT4;Q99547;H3BSB3;Q53HB4	FALSE	0.1915	Full model
1425	0.4849	5.052	0.2153	0.6717	treatmentDRB	MACF1	H3BPE1;H3BQK9;Q9UPN3;H0Y390	FALSE	0.6669	Full model
1426	0.2963	3.946	0.2918	0.7364	treatmentDRB	HACD3	H3BPZ1;H3BS72;Q9P035;H3BRL8	FALSE	0.5349	Full model
1427	-0.3113	3.832	0.2854	0.7313	treatmentDRB	UQCRC2	H3BRG4;P22695;H3BUE4;H3BUI9;H3BSJ9	FALSE	0.5446	Full model
1428	0.1009	4.048	0.8156	0.9556	treatmentDRB	BOLA2B;BOLA2	H3BV85;Q9H3K6;H3BTW0;A0A0B4J295;A0A087WZT3;H3BVE0	FALSE	0.08855	Full model
1429	-0.1561	4.107	0.7312	0.923	treatmentDRB	CCDC137	I3L0U5;H6QX63;Q6PK04	FALSE	0.136	Full model
1430	-0.1577	4.676	0.6639	0.8983	treatmentDRB	SMPD4	H7BXF4;Q9NXE4;B4E0T5;H7C1Q6	FALSE	0.1779	Full model
1431	0.04462	4.186	0.9206	0.9818	treatmentDRB	DNTTIP1	H7C1J2;Q9H147;F2Z2A4;H7C1M5	FALSE	0.03592	Full model
1432	0.5483	5.082	0.08233	0.5962	treatmentDRB	EBNA1BP2	Q6IB29;H7C2Q8;Q99848	FALSE	1.084	Full model
1433	0.1182	3.855	0.6854	0.9094	treatmentDRB	RALA	H7C3P7;P11233	FALSE	0.1641	Full model
1434	-0.249	3.75	0.4594	0.8037	treatmentDRB	PRDX4;HEL-S-97n	H7C3T4;V9HW63;Q13162	FALSE	0.3378	Full model
1435	-0.1767	4.454	0.3897	0.764	treatmentDRB	ZMYND8	H7C4X9;A0A087WVZ6	FALSE	0.4093	Full model
1436	-0.1993	3.71	0.6474	0.8937	treatmentDRB	FBXL17	H7C835;Q9UF56	FALSE	0.1888	Full model
1437	0.1811	5.12	0.3688	0.7559	treatmentDRB	TXN	H9ZYJ2;P10599	FALSE	0.4332	Full model
1438	-0.1613	3.894	0.6694	0.9028	treatmentDRB	SPAG7	I3L0X5;I3L4C3;O75391	FALSE	0.1743	Full model
1439	0.789	3.712	0.1782	0.6504	treatmentDRB	SLC25A11	I3L1P8;Q6IBH0;Q02978	FALSE	0.7491	Full model
1440	0.7992	3.996	0.0705	0.5764	treatmentDRB	GEMIN4	Q9HC39;Q9HBB9;I3L2C7;Q8WUM5;P57678	FALSE	1.152	Full model
1441	-0.02287	4.928	0.9076	0.979	treatmentDRB	EIF5A;EIF5AL1	I3L397;I3L504;P63241;Q6IS14	FALSE	0.04209	Full model
1442	-0.4586	4.863	0.05492	0.562	treatmentDRB	KDM2A	I3VM54;I3VM53;Q9Y2K7	FALSE	1.26	Full model
1443	-0.4554	4.869	0.05483	0.562	treatmentDRB	RTF1	Q92541;I7GPQ7	FALSE	1.261	Full model
1444	0.1151	3.821	0.7414	0.9272	treatmentDRB	CHEK1	J3KN87;O14757;E7EPP6;B4DT73;E9PPA5	FALSE	0.13	Full model
1445	0.3643	4.735	0.261	0.7152	treatmentDRB	DDX41	Q53HI2;J3KNN5;Q9UJV9;B3KRK2	FALSE	0.5834	Full model
1446	0.05956	4.477	0.8508	0.9646	treatmentDRB	PARVA	J3KNQ4;Q9NVD7;E9PS97;B7Z952	FALSE	0.07015	Full model
1447	-0.6129	3.815	0.05505	0.562	treatmentDRB	ZNF292	J3KNV1;O60281	FALSE	1.259	Full model
1448	0.6237	3.924	0.263	0.7154	treatmentDRB	DNAJB12	Q9NXW2;J3KPS0	FALSE	0.5801	Full model
1449	0.06772	5.009	0.7871	0.9482	treatmentDRB	ALDOA;HEL-S-87p	P04075;V9HWN7;J3KPS3;H3BQN4;H3BPS8;H3BR04;H3BUH7;H3BMQ8	FALSE	0.104	Full model
1450	0.6564	3.406	0.1305	0.6299	treatmentDRB	CCDC12	J3KR35;Q8WUD4	FALSE	0.8843	Full model
1451	-0.2182	4.081	0.6983	0.9101	treatmentDRB	CBX1	J3KS05;Q6IBN6;P83916;B5MD17;K7ELA4;C9JWS9	FALSE	0.156	Full model
1452	-0.812	4.251	0.09818	0.6165	treatmentDRB	MSL1;hCG_31740	J3QQY0;J3KSZ8;Q68DK7;A0A024R1R9	FALSE	1.008	Full model
1453	-0.3201	3.422	0.5041	0.8327	treatmentDRB	HN1	Q9UK76;J3KT51;J3KSH8	FALSE	0.2975	Full model
1454	0.756	5.98	0.002126	0.2825	treatmentDRB	DDX5;DKFZp686J01190	P17844;J3KTA4;B5BUE6;B4DN41;B4DNG2;Q59E92;Q7Z2V5	FALSE	2.672	Full model
1455	-0.2368	4.702	0.1758	0.6504	treatmentDRB	RPL19	J3QR09;J3KTE4;Q53G49;P84098;Q8IWR8	FALSE	0.755	Full model
1456	0.4808	5.496	0.08684	0.6038	treatmentDRB	SRSF1	J3KTL2;Q07955;Q59FA2;A8K1L8	FALSE	1.061	Full model
1457	0.4369	4.777	0.05777	0.563	treatmentDRB	CHERP	J3QK89;Q8IWX8	FALSE	1.238	Full model
1458	-0.01865	4.216	0.9546	0.9895	treatmentDRB	ZMYND11	Q6PJR5;J3QKD2;Q15326;Q5UGI2;A0A0A0MRY2;Q5BJG6;B7Z3W2;B0QZE2;B7Z2J6;E7ENI9	FALSE	0.0202	Full model
1459	0.7339	4.488	0.006415	0.3404	treatmentDRB	SNRPD1	J3QLI9;Q7Z5A3;P62314	FALSE	2.193	Full model
1460	0.1536	4.474	0.555	0.8571	treatmentDRB	YTHDC1	J3QR07;Q96MU7	FALSE	0.2557	Full model
1461	-0.05488	4.972	0.7704	0.9412	treatmentDRB	MYL12A;MYL12B	Q53HL1;J3QRS3;P19105;O14950;Q2F834	FALSE	0.1133	Full model
1462	-0.2271	3.825	0.5572	0.8573	treatmentDRB	ZNF207;DKFZp761N202	J3QRS9;Q59G94;X6R4W8;O43670;Q8N395;J3KS31;B4DQT7	FALSE	0.254	Full model
1463	-0.5099	4.378	0.2256	0.6778	treatmentDRB	EIF3A;eIF3a	Q24JU4;J9R021;Q14152;Q7Z5T5;Q6P1R0;Q05BS0;Q3B770	FALSE	0.6467	Full model
1464	-0.09908	5.366	0.5976	0.8766	treatmentDRB	CUL4B	Q13620;K4DI93	FALSE	0.2236	Full model
1465	0.5025	3.469	0.4809	0.816	treatmentDRB	SPC24	K7EJH0;K7EMX1;K7EJV2;K7ESQ2;Q8NBT2;K7ERQ7;A0A0A0MSN0	FALSE	0.3179	Full model
1466	-0.001533	4.274	0.995	0.9982	treatmentDRB	PSMD8;HEL-S-91n	K7EJR3;Q5U0B3;R4GMR5;V9HW09;P48556;K7EJC1;B4E2Y4;K7ERW6	FALSE	0.002181	Full model
1467	-0.08189	4.387	0.811	0.9546	treatmentDRB	EIF3G	K7ER90;K7EL20;Q6IAM0;O75821;A8K5K5;K7ENA8	FALSE	0.09096	Full model
1468	0.1549	4.052	0.5839	0.871	treatmentDRB	SUI1;EIF1	Q6IAV3;K7EM18;P41567	FALSE	0.2336	Full model
1469	0.02219	3.832	0.9626	0.9916	treatmentDRB	TPM4	K7ENT6;A0A2R8YEU4;A0A2R8YE05;K7ERG3	FALSE	0.01656	Full model
1470	0.1593	4.05	0.5734	0.8662	treatmentDRB	RBM42	K7EQ03;K7EP90;Q9BTD8;K7EML2;K7ER08	FALSE	0.2416	Full model
1471	0.5136	3.334	0.4337	0.7961	treatmentDRB	FARSA;FARSLA	K7ER16;Q6IBR2;Q9Y285;K7ER00;K7EK06;K7EPH2	FALSE	0.3628	Full model
1472	0.376	3.917	0.2847	0.7312	treatmentDRB	EIF3K	K7ES31;K7ERF1;Q9UBQ5;B4DVD7	FALSE	0.5456	Full model
1473	0.1005	5.724	0.5821	0.8703	treatmentDRB	EL52;HSP90AA1	K9JA46;P07900;Q8TBA7;Q2VPJ6;O75322;Q86U12;Q96HX7	FALSE	0.235	Full model
1474	0.4228	4.05	0.2693	0.7195	treatmentDRB	PRKCA	Q2TSD3;L7RSM7;P17252;J3KRN5;Q59FI5	FALSE	0.5698	Full model
1475	-0.3217	5.144	0.1735	0.6488	treatmentDRB	WIZ	M0QXA7	FALSE	0.7608	Full model
1476	0.7297	3.925	0.1571	0.645	treatmentDRB	COPE	Q53HJ6;M0QXB4;O14579;M0R061;Q7Z4Z1	FALSE	0.8037	Full model
1477	-0.7194	3.42	0.3246	0.7443	treatmentDRB	MYDGF	M0QXF7;M0QYN0;Q969H8	FALSE	0.4887	Full model
1478	0.2284	4.623	0.2552	0.7072	treatmentDRB	ZC3H4	M0QY97;Q9UPT8	FALSE	0.5931	Full model
1479	0.00695	4.608	0.976	0.9926	treatmentDRB	RPS16	M0R210;P62249;M0R3H0;M0QX76;M0R1M5	FALSE	0.01053	Full model
1480	0.01219	4.818	0.9553	0.9897	treatmentDRB	KIF2A	O00139;B4DM85	FALSE	0.01984	Full model
1481	0.2128	4.862	0.5478	0.8503	treatmentDRB	HEL-S-112;PDLIM1	V9HW92;O00151	FALSE	0.2614	Full model
1482	0.4809	4.277	0.1136	0.6174	treatmentDRB	PSMD11	O00231;B4DTS5;J3QRY4	FALSE	0.9446	Full model
1483	0.8349	3.688	0.1448	0.645	treatmentDRB	HIP1	O00291;A0A075EKM8	FALSE	0.8393	Full model
1484	-0.05851	4.062	0.8736	0.9702	treatmentDRB	IGF2BP3	O00425	FALSE	0.05869	Full model
1485	-0.6618	3.378	0.163	0.6451	treatmentDRB	GOLIM4	O00461;F8W785	FALSE	0.7879	Full model
1486	0.7837	5.767	0.089	0.6038	treatmentDRB	NOP56	O00567;A8K9K6;A0PJ92;A0A494C128	FALSE	1.051	Full model
1487	-0.3157	4.357	0.5825	0.8704	treatmentDRB	CIT	O14578;H7BYJ3	FALSE	0.2347	Full model
1488	0.6342	4.579	0.05872	0.563	treatmentDRB	AP3D1	O14617;Q6PK82;A0A2R8Y611	FALSE	1.231	Full model
1489	-0.3197	4.688	0.1533	0.645	treatmentDRB	CHD1	O14646	FALSE	0.8146	Full model
1490	0.2457	4.54	0.3396	0.7488	treatmentDRB	TCERG1	O14776;G3V220	FALSE	0.4691	Full model
1491	0.01732	4.673	0.9343	0.9862	treatmentDRB	HAT1	O14929	FALSE	0.02953	Full model
1492	-0.1608	5.588	0.4669	0.8077	treatmentDRB	XPO1	O14980;B7ZB16;B4DR01;B3KWD0	FALSE	0.3307	Full model
1493	-0.05312	4.072	0.917	0.9806	treatmentDRB	ZNF609	O15014	FALSE	0.03765	Full model
1494	0.3811	4.42	0.1499	0.645	treatmentDRB	U2SURP	O15042;E7ET15	FALSE	0.8243	Full model
1495	-0.4467	3.282	0.5289	0.8478	treatmentDRB	SETD1A;hCG_1998636	O15047;A0A024QZB1	FALSE	0.2766	Full model
1496	0.1449	4.165	0.7044	0.9102	treatmentDRB	ARPC2	Q53R19;O15144;Q9BXV5;C9JTV5;G5E9J0;A0A024R408	FALSE	0.1522	Full model
1497	-0.5703	3.19	0.4269	0.7927	treatmentDRB	PGRMC2	O15173	FALSE	0.3697	Full model
1498	0.1751	4.439	0.4929	0.828	treatmentDRB	OGT	O15294;Q548W1	FALSE	0.3072	Full model
1499	-0.5022	3.756	0.3186	0.7443	treatmentDRB	FANCA	O15360	FALSE	0.4967	Full model
1500	-0.008248	4.434	0.9709	0.9926	treatmentDRB	EIF3D	O15371;B4E1K8	FALSE	0.01283	Full model
1501	0.1364	3.896	0.7632	0.9393	treatmentDRB	HDAC3	O15379;Q9H368	FALSE	0.1174	Full model
1502	0.4853	3.9	0.2033	0.6673	treatmentDRB	IPO8	O15397;Q59F59	FALSE	0.6918	Full model
1503	-0.3568	4.415	0.2283	0.6789	treatmentDRB	CD3EAP	O15446;A0JLT1;Q05BI1	FALSE	0.6414	Full model
1504	0.08041	3.885	0.8544	0.9652	treatmentDRB	RNF113A	O15541	FALSE	0.06836	Full model
1505	0.2702	5.516	0.2525	0.7035	treatmentDRB	DHX15	O43143;B4E0S6	FALSE	0.5977	Full model
1506	0.5747	4.419	0.168	0.6451	treatmentDRB	RRP8	O43159	FALSE	0.7746	Full model
1507	-0.196	4.64	0.2388	0.6847	treatmentDRB	PAPSS1	O43252;Q05BW9	FALSE	0.6219	Full model
1508	0.3836	4.914	0.07987	0.5904	treatmentDRB	SART1	O43290;B4DDH9	FALSE	1.098	Full model
1509	0.3691	5.439	0.1783	0.6504	treatmentDRB	HNRNPR;HNRPR;DKFZp686A13234	O43390;Q0VGD6;Q6MZS5;B2R7W4;B4DMB1;B4DT28;B4DMD1	FALSE	0.7489	Full model
1510	-1.081	3.948	0.006528	0.3404	treatmentDRB	SUV39H1	O43463	FALSE	2.185	Full model
1511	0.5145	4.853	0.03848	0.5153	treatmentDRB	PLRG1	O43660	FALSE	1.415	Full model
1512	0.07906	4.122	0.7433	0.9272	treatmentDRB	RGS10	O43665	FALSE	0.1288	Full model
1513	-0.1164	4.226	0.7381	0.9257	treatmentDRB	NARS	O43776;K7EJ19;K7EIU7;B4DGT6	FALSE	0.1319	Full model
1514	-0.5232	3.607	0.5012	0.8315	treatmentDRB	STRN	Q3B874;O43815	FALSE	0.3	Full model
1515	0.5195	4.822	0.07038	0.5764	treatmentDRB	RRP9	O43818	FALSE	1.153	Full model
1516	0.8875	4.738	0.006053	0.3404	treatmentDRB	AKAP8;DKFZp586B1222	O43823;Q8NE02;Q9UG73	FALSE	2.218	Full model
1517	0.003122	4.589	0.9924	0.9973	treatmentDRB	DBP2;DHX16	Q5SQH4;O60231;A0A1U9X7L7;B4DZ28;A0A1U9X7L6;A0A140T947	FALSE	0.00332	Full model
1518	-0.31	5.613	0.2589	0.7134	treatmentDRB	SMARCA5	O60264;B7ZAX9;B4DZC0	FALSE	0.5869	Full model
1519	0.8413	4.895	0.05018	0.562	treatmentDRB	URB1	O60287	FALSE	1.299	Full model
1520	0.309	3.777	0.505	0.8327	treatmentDRB	ZFC3H1	O60293	FALSE	0.2967	Full model
1521	-0.1179	4.915	0.6684	0.902	treatmentDRB	MCM3AP	O60318;B7Z8Z8;B3KXE8	FALSE	0.1749	Full model
1522	-0.2908	5.247	0.207	0.6679	treatmentDRB	KDM1A	O60341;A8K2R3;R4GMQ1	FALSE	0.684	Full model
1523	0.1777	3.803	0.49370000000000003	0.8286	treatmentDRB	MGEA5	O60502;B3KMK2	FALSE	0.3065	Full model
1524	1.008	3.882	0.04312	0.5317	treatmentDRB	CDC40	Q59H56;Q5SRN1;Q53H60;O60508;Q2TA76;H0UI46	FALSE	1.365	Full model
1525	0.193	4.252	0.4451	0.7965	treatmentDRB	RANBP6	O60518;B4DTX6	FALSE	0.3515	Full model
1526	-0.06542	5.163	0.7365	0.9257	treatmentDRB	UGDH	O60701	FALSE	0.1328	Full model
1527	0.3936	5.221	0.3498	0.7532	treatmentDRB	DKC1	O60832;C9IYT0;U5UA77	FALSE	0.4562	Full model
1528	-0.01655	4.829	0.9304	0.9853	treatmentDRB	EDF1	O60869	FALSE	0.03135	Full model
1529	0.03976	4.177	0.9021	0.979	treatmentDRB	KIN	O60870;B7Z421	FALSE	0.04474	Full model
1530	-0.2115	4.795	0.2656	0.7179	treatmentDRB	BRD4	O60885;A0A024R7H8	FALSE	0.5757	Full model
1531	-0.02803	5.153	0.907	0.979	treatmentDRB	RNF40	O75150;A8K6K1;A0A0S2Z537;H3BP71;A0A0S2Z4Z2;B4DMM1;B4DFU2	FALSE	0.04241	Full model
1532	-0.2347	4.606	0.2499	0.7035	treatmentDRB	PHF2	O75151	FALSE	0.6023	Full model
1533	-0.6012	3.915	0.04855	0.562	treatmentDRB	KDM4A	O75164;B4DGH3;B4DT38	FALSE	1.314	Full model
1534	0.4108	4.063	0.5021	0.8315	treatmentDRB	DNAJC13	O75165;A0A3B3IRM0	FALSE	0.2992	Full model
1535	0.3796	4.008	0.2715	0.7195	treatmentDRB	SIN3B	O75182;M0QYC5	FALSE	0.5663	Full model
1536	-0.6606	5.792	0.05707	0.563	treatmentDRB	H2AFY	O75367;Q59FH0;B4DJC3	FALSE	1.244	Full model
1537	0.3669	5.576	0.2665	0.7179	treatmentDRB	FLNB;DKFZp686A1668	O75369;A0A024R321;Q68CT4;E7EN95	FALSE	0.5742	Full model
1538	-0.009928	4.928	0.9605	0.9908	treatmentDRB	SEC22B	O75396	FALSE	0.01751	Full model
1539	0.4817	4.906	0.09222	0.6043	treatmentDRB	PRPF40A	O75400;A0A3F2YNY6;B4DPY2;F5H578;Q05C41	FALSE	1.035	Full model
1540	-0.4124	5.936	0.0835	0.5977	treatmentDRB	PSIP1	O75475;Q05CM9	FALSE	1.078	Full model
1541	-0.381	4.695	0.2825	0.7287	treatmentDRB	ERLIN1	O75477;B4DPN7	FALSE	0.549	Full model
1542	-0.151	4.113	0.585	0.871	treatmentDRB	KHDRBS3	O75525;E5RG12;E5RJZ9	FALSE	0.2328	Full model
1543	-0.3129	4.379	0.153	0.645	treatmentDRB	EED	O75530;B4DVW7;E9PJK2	FALSE	0.8153	Full model
1544	0.4124	5.274	0.05998	0.563	treatmentDRB	SF3B1	O75533;Q7Z497	FALSE	1.222	Full model
1545	0.0415	4.044	0.9334	0.9862	treatmentDRB	NPM3	O75607	FALSE	0.02992	Full model
1546	0.35	5.679	0.07403	0.5781	treatmentDRB	SNRNP200	O75643;A4FU77;A0A494C1A5	FALSE	1.131	Full model
1547	0.3408	4.001	0.3131	0.7443	treatmentDRB	TIPRL	O75663	FALSE	0.5043	Full model
1548	0.7754	4.926	0.1068	0.6174	treatmentDRB	UTP20	O75691	FALSE	0.9715	Full model
1549	0.1314	3.895	0.7779	0.9458	treatmentDRB	RNASEH2A;JUNB	Q6UQL6;Q6IBG3;O75792	FALSE	0.109	Full model
1550	1.204	3.845	0.1255	0.6299	treatmentDRB	STAM2	O75886	FALSE	0.9013	Full model
1551	-0.2914	3.804	0.4121	0.783	treatmentDRB	PIAS1	Q1XBU8;O75925;A4ZVS8;A4ZVS7	FALSE	0.385	Full model
1552	0.292	3.46	0.4926	0.828	treatmentDRB	DCTN3	O75935;X6RA56;X6RCK5;A0A0A0MRV8;Q8NB28;X6RLR1	FALSE	0.3075	Full model
1553	-0.00487	5.023	0.9843	0.9963	treatmentDRB	DNAJC8	O75937	FALSE	0.006863	Full model
1554	0.4153	4.102	0.1377	0.6395	treatmentDRB	SMNDC1	O75940	FALSE	0.861	Full model
1555	0.08565	3.501	0.828	0.9593	treatmentDRB	TRIO	O75962;D3DTD2;A0A2X0SFJ0;E7EWP2;E7EPJ7;F5H228;B4E3M5	FALSE	0.08198	Full model
1556	0.6943	5.343	0.01469	0.3932	treatmentDRB	RSL1D1	Q32Q62;O76021;J3QSV6;A0PJ61;A0PJ87;I3L3U9	FALSE	1.833	Full model
1558	0.5257	3.908	0.2703	0.7195	treatmentDRB	UFL1	O94874	FALSE	0.5682	Full model
1559	0.3493	3.979	0.1364	0.6395	treatmentDRB	UBXN7	O94888;C9JAT7	FALSE	0.8653	Full model
1560	0.5352	5.24	0.04103	0.5271	treatmentDRB	PRPF6	O94906	FALSE	1.387	Full model
1561	0.3431	3.582	0.3593	0.7535	treatmentDRB	PCF11	O94913;E9PKN0	FALSE	0.4445	Full model
1562	0.3076	4.1	0.4417	0.7965	treatmentDRB	AP2A2	O94973;A0A0G2JS82;B7Z5S9;B7Z1Q4;A0A0G2JQM1	FALSE	0.3549	Full model
1563	-0.02016	4.104	0.9555	0.9897	treatmentDRB	UBR5	O95071;E7EMW7	FALSE	0.01975	Full model
1564	0.4926	3.868	0.2631	0.7154	treatmentDRB	SFRS15;SCAF4	Q0P607;O95104	FALSE	0.58	Full model
1565	0.153	4.19	0.6684	0.902	treatmentDRB	ZRANB2	O95218	FALSE	0.175	Full model
1566	0.4704	5.055	0.09767	0.6165	treatmentDRB	LUC7L3;CROP	O95232;A8K3C5;J3KPP4;Q86Y74;B4DJ96;Q6PKC2	FALSE	1.01	Full model
1567	-0.38	4.761	0.1275	0.6299	treatmentDRB	KIF20A	O95235	FALSE	0.8946	Full model
1568	-0.2421	5.452	0.2157	0.6717	treatmentDRB	KIF4A	O95239;Q59HG1;Q6PKB2;B3KNC0	FALSE	0.6661	Full model
1569	-0.3912	3.708	0.2907	0.7349	treatmentDRB	MBD4	O95243	FALSE	0.5366	Full model
1570	-0.2561	4.086	0.4418	0.7965	treatmentDRB	KAT7	O95251;E7EUP3;B7Z4D9;B3KVJ2;B4DG18;B4DJ40	FALSE	0.3548	Full model
1571	-0.09513	4.364	0.7361	0.9257	treatmentDRB	VAPB	Q53XM7;O95292;B4DNS4;Q6ZSP7;Q6ZR82;B3KVU7	FALSE	0.133	Full model
1572	-0.3321	5.03	0.153	0.645	treatmentDRB	PAPSS2	Q5TB52;O95340;B4DWB5	FALSE	0.8152	Full model
1573	-0.2007	3.59	0.6938	0.9094	treatmentDRB	ZBTB7A	O95365	FALSE	0.1588	Full model
1574	0.1493	4.378	0.5782	0.8687	treatmentDRB	IPO7	O95373;B3KQG6	FALSE	0.2379	Full model
1576	0.5335	3.551	0.3556	0.7535	treatmentDRB	BAG4	O95429;B2RA34	FALSE	0.449	Full model
1577	0.1492	3.962	0.7115	0.9133	treatmentDRB	AHSA1	O95433;H0YJU2;G3V438;H0YJG7	FALSE	0.1478	Full model
1578	-0.6777	4.161	0.05789	0.563	treatmentDRB	CDK105;NSA2	Q5J7U2;O95478	FALSE	1.237	Full model
1579	0.5646	4.911	0.2818	0.7287	treatmentDRB	POLR1A	O95602;B9ZVN9;B7ZKR9;B7Z284;B7Z8X7;Q53T12	FALSE	0.55	Full model
1580	-0.1815	3.609	0.7948	0.9509	treatmentDRB	PCNT	O95613	FALSE	0.09974	Full model
1581	0.6119	3.771	0.1119	0.6174	treatmentDRB	ZBTB11	O95625;Q59H97	FALSE	0.9511	Full model
1582	0.592	3.636	0.32	0.7443	treatmentDRB	CPSF4	O95639;H7C419;C9JEV9;B7Z7B0	FALSE	0.4948	Full model
1583	0.2322	4.519	0.6036	0.8766	treatmentDRB	AP2A1	O95782	FALSE	0.2193	Full model
1584	0.06029	3.975	0.8903	0.9739	treatmentDRB	AIFM1	O95831	FALSE	0.05048	Full model
1585	-0.1697	4.894	0.3907	0.764	treatmentDRB	BAF53A;ACTL6A	Q6FI97;O96019;Q53FS0	FALSE	0.4081	Full model
1586	0.05845	5.043	0.8112	0.9546	treatmentDRB	WHSC1	O96028;Q05CW4	FALSE	0.09085	Full model
1587	0.07583	4.913	0.7314	0.923	treatmentDRB	HEL-S-133P;LDHA	V9HWB9;P00338;B4DJI1;F5GYU2;F5GXY2;F5GXH2	FALSE	0.1358	Full model
1588	-0.05289	5.308	0.7647	0.9398	treatmentDRB	HEL-S-68p;PGK1	V9HWF4;P00558;B4E1H9;B4DHM5;B4DHB3	FALSE	0.1165	Full model
1589	0.332	3.91	0.4057	0.7783	treatmentDRB	AK1	Q6FGX9;Q53EY8;Q5T9B7;P00568	FALSE	0.3918	Full model
1590	0.4666	3.559	0.3772	0.7584	treatmentDRB	CSTA	P01040;C9J0E4	FALSE	0.4234	Full model
1591	0.3667	5.419	0.4062	0.7783	treatmentDRB	COL1A1	P02452;Q6LAN8;H9C5C5	FALSE	0.3913	Full model
1592	0.2573	5.149	0.2388	0.6847	treatmentDRB	MT2A	P02795;Q8TE66	FALSE	0.6219	Full model
1593	0.01359	5.257	0.9538	0.9895	treatmentDRB	ANXA1	P04083;Q5TZZ9;A0A4D5RA86;A0A4D5RAA5;A0A4D5RAA2;A0A4D5RAB7;A0A4D5RAG0;A0A4D5RAJ5;A0A4D5RAI5;A0A4D5RAU4;A0A4D5RAH8	FALSE	0.02054	Full model
1594	0.4497	5.148	0.3865	0.7617	treatmentDRB	KRT6B	P04259	FALSE	0.4128	Full model
1595	0.03118	6.052	0.8875	0.9726	treatmentDRB	HEL-S-162eP;GAPDH	V9HVZ4;P04406;Q2TSD0;E7EUT5;Q0QET7	FALSE	0.05184	Full model
1596	0.2027	5.36	0.3658	0.7557	treatmentDRB	HEL-S-102;HSPB1	V9HW43;P04792;B4DL87	FALSE	0.4367	Full model
1597	-0.04176	4.947	0.8338	0.9601	treatmentDRB	RPN1	Q53EP4;P04843;Q96HX3;Q6IBR0;B7Z4L4;B4DL99;B4DNJ5	FALSE	0.07896	Full model
1598	-0.06318	4.054	0.8788	0.9726	treatmentDRB	GNAI2;WUGSC:H_LUCA15.1;WUGSC:H_LUCA16.1	P04899;Q96C71;B3KX51;B3KP24;Q6LCB5;Q93020	FALSE	0.05611	Full model
1599	-0.4566	5.591	0.06936	0.5764	treatmentDRB	HMGN1	P05114;A6NL93;Q6NSG7;Q3B790;A6NEL0	FALSE	1.159	Full model
1600	-0.2418	4.511	0.5649	0.8622	treatmentDRB	SLC25A5	P05141;Q6NVC0	FALSE	0.248	Full model
1601	0.2325	4.759	0.6039	0.8766	treatmentDRB	PCCA	P05165;B2RDE0;A0A1B0GU58;A0A1B0GUX9;A0A1B0GWI4;A0A1B0GWA1	FALSE	0.219	Full model
1602	-0.03532	3.903	0.9215	0.9818	treatmentDRB	EIF2S1	Q53XC0;P05198;H0YJS4;G3V4T5	FALSE	0.03551	Full model
1603	-0.5059	6.644	0.2666	0.7179	treatmentDRB	HMGN2	P05204	FALSE	0.5742	Full model
1604	3.497e-4	5.038	0.9989	0.9989	treatmentDRB	ITGB1	P05556	FALSE	4.873e-4	Full model
1605	-0.3419	3.687	0.4417	0.7965	treatmentDRB	ATP5B;HEL-S-271	Q0QEN7;V9HW31;P06576;H0YH81	FALSE	0.3549	Full model
1606	-0.3426	5.467	0.07011	0.5764	treatmentDRB	S100A6	R4GN98;P06703;B2R577	FALSE	1.154	Full model
1607	-0.6936	3.608	0.1884	0.6577	treatmentDRB	EIF4E	P06730;Q32Q75;X5D7E3;D6RBW1	FALSE	0.725	Full model
1608	0.1058	4.283	0.7564	0.9328	treatmentDRB	LDHB	P07195;Q5U077;A8MW50;A0A3B3IS95;C9J7H8;F5H793	FALSE	0.1212	Full model
1609	-0.1547	4.845	0.4653	0.8077	treatmentDRB	CENPB	P07199	FALSE	0.3323	Full model
1610	-0.5748	5.764	0.1088	0.6174	treatmentDRB	H1F0	P07305	FALSE	0.9634	Full model
1611	0.1879	5.572	0.3187	0.7443	treatmentDRB	PFN1	P07737;K7EJ44	FALSE	0.4966	Full model
1612	0.7445	4.257	0.1682	0.6451	treatmentDRB	EPRS	P07814;V9GYZ6;Q3KQZ8;B4DKX5;H6WCP5	FALSE	0.7742	Full model
1613	0.2171	3.607	0.6198	0.8839	treatmentDRB	SP1	P08047;Q59EY3	FALSE	0.2077	Full model
1614	0.2758	4.583	0.2473	0.6993	treatmentDRB	SRPR	P08240;Q6IAX9;A0A024R3M0	FALSE	0.6068	Full model
1615	0.2425	4.117	0.6223	0.8852	treatmentDRB	ASNS	P08243;B4DY32;F8WEJ5	FALSE	0.206	Full model
1616	0.3711	4.439	0.1987	0.6647	treatmentDRB	SNRPB2	P08579;B5BTZ8;Q86YK2	FALSE	0.7019	Full model
1617	1.077	6.518	0.02426	0.4578	treatmentDRB	VIM;HEL113	P08670;V9HWE1;B0YJC4;Q53HU8;B3KRK8;B0YJC5	FALSE	1.615	Full model
1618	-0.2009	5.268	0.3448	0.7532	treatmentDRB	HEL-S-7;ANXA5	V9HWE0;P08758;D6RBL5;D6RBE9;E9PHT9	FALSE	0.4624	Full model
1619	0.154	4.008	0.6774	0.9058	treatmentDRB	SRP19	P09132;A0A2U3TZN1;A0A087WWU9;A0A087WYR0	FALSE	0.1691	Full model
1620	0.1694	4.787	0.4943	0.8286	treatmentDRB	HEL-S-22;GSTP1	V9HWE9;P09211;A8MX94	FALSE	0.306	Full model
1621	0.1426	4.681	0.6029	0.8766	treatmentDRB	CLTA	P09496;F8WF69;C9J8P9	FALSE	0.2197	Full model
1622	0.2504	4.808	0.1524	0.645	treatmentDRB	SNRPA1	P09661;Q53G61;Q53G21;H0YMA0;H0YKK0;Q6NVW9	FALSE	0.8171	Full model
1623	-0.1488	5.305	0.4811	0.816	treatmentDRB	HSPA5;HEL-S-89n	P11021;V9HWB4	FALSE	0.3178	Full model
1624	0.02006	5.931	0.9076	0.979	treatmentDRB	HSPA8;HEL-S-72p	P11142;V9HW22;E9PKE3;Q53GZ6;Q96IS6;B3KTV0;E9PNE6;B4E1Q1;Q53HF2;A8K7Q2;E9PN89	FALSE	0.04211	Full model
1625	0.192	4.555	0.4715	0.8123	treatmentDRB	PYGB	Q59GM9;P11216;B4DSD8	FALSE	0.3265	Full model
1626	-0.04079	5.819	0.851	0.9646	treatmentDRB	TOP1	P11387;B9EG90	FALSE	0.07008	Full model
1627	-0.5607	5.769	0.00738	0.3404	treatmentDRB	TOP2A	P11388;A0A4D6UXC9	FALSE	2.132	Full model
1628	0.643	3.557	0.1389	0.6395	treatmentDRB	IGF2R	Q59EZ3;P11717	FALSE	0.8574	Full model
1629	0.7236	3.883	0.02112	0.426	treatmentDRB	ADH5	Q6IRT1;Q6FI45;Q5U043;P11766;Q2VIM7	FALSE	1.675	Full model
1630	-0.31	5.072	0.3051	0.7407	treatmentDRB	PCNA	Q6FI35;Q6FHF5;P12004	FALSE	0.5156	Full model
1631	-0.02953	5.119	0.8725	0.9702	treatmentDRB	SLC25A6;SLC25A4	Q6I9V5;P12236;Q59EI9;A0A0S2Z3H3;P12235	FALSE	0.05922	Full model
1632	-0.08161	6.157	0.7813	0.9472	treatmentDRB	TPR	P12270	FALSE	0.1072	Full model
1633	0.8482	3.878	0.07054	0.5764	treatmentDRB	PIP	P12273	FALSE	1.152	Full model
1634	0.08961	3.848	0.8386	0.9601	treatmentDRB	HEL-S-29;HEL-211;CKB	V9HWH2;V9HW77;P12277;H0YJG0;B4DP56;A0A0S2Z471	FALSE	0.07643	Full model
1635	-0.01453	5.807	0.9331	0.9862	treatmentDRB	XRCC5	P13010;Q53T09	FALSE	0.03009	Full model
1636	-0.1532	3.707	0.7587	0.9351	treatmentDRB	P4HA1	Q5VSQ6;P13674	FALSE	0.1199	Full model
1637	-1.204	3.784	0.0248	0.4579	treatmentDRB	ZNF35	P13682	FALSE	1.606	Full model
1638	0.07964	5.695	0.745	0.9275	treatmentDRB	PKM;HEL-S-30;PKM2	P14618;V9HWB8;A0A024R5Z9;B4DRT3;B4DNK4;H3BTN5;Q8WUW7;A0A024R609;H3BQ34;Q504U3;H3BR70	FALSE	0.1278	Full model
1639	-0.03562	4.886	0.8657	0.9672	treatmentDRB	TRA1;HEL-S-125m;HSP90B1	Q5CAQ5;V9HWP2;P14625;Q59FC6;B4DHT9;B4DU71	FALSE	0.06261	Full model
1640	-0.3005	4.118	0.5839	0.871	treatmentDRB	DSP;DSP variant protein	P15924;Q4LE79	FALSE	0.2336	Full model
1641	-0.5089	5.958	0.04496	0.5454	treatmentDRB	H2AFX;HIST1H2AA	P16104;Q96QV6	FALSE	1.347	Full model
1642	-0.7898	3.637	0.1994	0.6647	treatmentDRB	CREB1	P16220;Q5U0J5;Q53X93;Q4ZG78;C9J896;C9JBT4	FALSE	0.7003	Full model
1643	-0.3146	6.816	0.2764	0.7243	treatmentDRB	HIST1H1B	P16401	FALSE	0.5584	Full model
1644	-0.3933	6.87	0.1862	0.6533	treatmentDRB	HIST1H1D	P16402	FALSE	0.7301	Full model
1645	-0.4504	6.312	0.2327	0.6836	treatmentDRB	HIST1H1C	P16403	FALSE	0.6332	Full model
1646	-0.02295	3.98	0.9421	0.9865	treatmentDRB	JUNB	Q5U079;Q53HP8;P17275	FALSE	0.02589	Full model
1647	0.1788	3.714	0.7557	0.9323	treatmentDRB	ITGA2	P17301;E7ESP4	FALSE	0.1217	Full model
1648	0.167	5.66	0.6228	0.8855	treatmentDRB	UBTF	P17480;A8K962;E9PKP7;O00164;B4DNQ1;B4DLB0	FALSE	0.2057	Full model
1649	0.6702	3.557	0.4451	0.7965	treatmentDRB	HOXB6	P17509	FALSE	0.3516	Full model
1650	0.3531	3.937	0.2689	0.7195	treatmentDRB	JUND	P17535	FALSE	0.5703	Full model
1651	0.01465	3.878	0.9794	0.9936	treatmentDRB	CAPN2	Q59EF6;P17655;B4DN77;B2RCM3;B4E1R7;B3KUH9	FALSE	0.009032	Full model
1652	-1.124	4.009	3.488e-4	0.1446	treatmentDRB	CEBPB	P17676;Q9BSC0;Q99557	FALSE	3.457	Full model
1653	0.4536	4.041	0.349	0.7532	treatmentDRB	PFKL	P17858;Q9BSP4;Q7L2M7;B3KNQ7	FALSE	0.4571	Full model
1654	0.2215	4.965	0.3156	0.7443	treatmentDRB	TCP1	P17987;E7ERF2;E7EQR6;F5H282	FALSE	0.5008	Full model
1655	0.02518	4.75	0.9356	0.9862	treatmentDRB	ERCC2	P18074;E7EVE9;A8MX75;Q2TB79	FALSE	0.02893	Full model
1656	0.04967	4.544	0.8112	0.9546	treatmentDRB	ARF4	P18085;C9JPM4;C9JAK5	FALSE	0.09089	Full model
1657	0.4669	4.667	0.182	0.6522	treatmentDRB	SON	P18583;H7C1M2	FALSE	0.74	Full model
1658	-0.256	4.204	0.3477	0.7532	treatmentDRB	LIG1	P18858;M0R0Q7;Q59HG7;F5GZ28;B4DM52;B4DUE1	FALSE	0.4588	Full model
1659	-0.1038	3.792	0.8734	0.9702	treatmentDRB	SRM	P19623	FALSE	0.05878	Full model
1660	0.5191	4.163	0.01308	0.3932	treatmentDRB	CSNK2A2	P19784;H3BSA1;H3BV19	FALSE	1.884	Full model
1661	-0.1407	3.969	0.6947	0.9094	treatmentDRB	CCNA2	P20248	FALSE	0.1582	Full model
1662	-0.1637	6.194	0.4332	0.7961	treatmentDRB	LMNB1	P20700;E9PBF6;A0A0D9SFE5;Q6DC98	FALSE	0.3633	Full model
1663	0.314	6.352	0.2905	0.7349	treatmentDRB	FLNA;FLJ00119	P21333;Q60FE6;Q60FE5;A6NDY9;A0A087WWY3;Q8TES4	FALSE	0.5369	Full model
1664	0.5978	4.137	0.2441	0.6926	treatmentDRB	HEL-S-45;TGM2	V9HWG3;P21980;B4DIT7;B4DTN7	FALSE	0.61240000000000006	Full model
1665	0.7268	5.436	0.1683	0.6451	treatmentDRB	FBL	Q96BS4;P22087;M0R299;M0QXL5;M0R2Q4;B4DLD4;M0R0P1;M0R2U2;M0R1H0;M0R2B0	FALSE	0.7738	Full model
1666	0.04533	3.813	0.9142	0.9806	treatmentDRB	GART	Q3B7A7;Q59HH3;P22102;Q15374	FALSE	0.03898	Full model
1667	-0.2582	5.359	0.1653	0.6451	treatmentDRB	HEL-S-39;PPIB	V9HWC6;P23284	FALSE	0.7818	Full model
1668	-0.1492	5.007	0.4498	0.7982	treatmentDRB	RPS3	P23396;Q53G83;E9PL09;H0YCJ7;E9PPU1;F2Z2S8;H0YEU2;H0YF32;Q9NQS8;A7E2S3	FALSE	0.3469	Full model
1669	0.1664	5.106	0.6327	0.8873	treatmentDRB	SP100	Q53TD0;P23497;E9PHV6;B4E2B9;C9JBL0	FALSE	0.1988	Full model
1670	0.1053	5.927	0.611	0.8798	treatmentDRB	HEL-S-15;CFL1	V9HWI5;P23528;G3V1A4;E9PK25;E9PP50;E9PQB7;B4E112;E9PLJ3;E9PS23	FALSE	0.214	Full model
1671	-0.4207	4.063	0.2643	0.7173	treatmentDRB	DTYMK	Q6FGU2;Q53F55;P23919;H7C312;H7BZ20	FALSE	0.5779	Full model
1672	-0.1399	4.257	0.5729	0.8662	treatmentDRB	CCND1	Q6FI00;P24385;B4DR06	FALSE	0.2419	Full model
1673	0.01645	4.344	0.9542	0.9895	treatmentDRB	ACP1	Q59EH3;P24666;G5E9R5;A0A140VK37	FALSE	0.02037	Full model
1674	0.9497	4.393	0.1063	0.6174	treatmentDRB	TNC	P24821	FALSE	0.9734	Full model
1675	-0.6295	4.308	0.08603	0.6026	treatmentDRB	POLR2A	P24928	FALSE	1.065	Full model
1676	-0.3037	4.88	0.1398	0.6395	treatmentDRB	RPS12	P25398	FALSE	0.8545	Full model
1677	-0.3807	4.859	0.1503	0.645	treatmentDRB	YY1	P25490;H0YJV7	FALSE	0.823	Full model
1678	0.386	4.028	0.2989	0.7399	treatmentDRB	DNAJB1	Q6FI51;Q6FHS4;P25685;M0R080	FALSE	0.5244	Full model
1679	0.08076	4.462	0.6568	0.8954	treatmentDRB	HEL-S-123m;ATP5A1	V9HW26;P25705;K7EK77;B4DGW3;K7ENJ4;K7ERX7	FALSE	0.1826	Full model
1680	-0.09672	4.597	0.6734	0.9054	treatmentDRB	PSMA1;HEL-S-275	P25786;F5GX11;V9HW55;B4E0X6;B4DEV8	FALSE	0.1717	Full model
1681	0.35	5.737	0.1048	0.6174	treatmentDRB	HEL70;MSN	V9HWC0;P26038	FALSE	0.9798	Full model
1682	-0.4401	5.723	0.1266	0.6299	treatmentDRB	HMGB2	P26583;Q5U071	FALSE	0.8975	Full model
1683	-0.07251	4.798	0.7746	0.9442	treatmentDRB	EEF1G	Q53YD7;P26641;B4DUP0	FALSE	0.1109	Full model
1684	0.5403	4.368	0.1796	0.6504	treatmentDRB	YWHAQ	P27348;B4DMT8;Q53S41;B4DY04;E9PG15	FALSE	0.7457	Full model
1685	-0.1031	5.494	0.674	0.9054	treatmentDRB	RPA1	P27694	FALSE	0.1714	Full model
1686	-0.2951	5.609	0.3435	0.7532	treatmentDRB	APEX1	Q5TZP7;P27695;G3V3M6;G3V5Q1;G3V3C7;A0A0C4DGK8;G3V5D9;G3V5M0;G3V359	FALSE	0.464	Full model
1687	-0.5674	4.308	0.1715	0.6455	treatmentDRB	HEL-S-99n;CALR	Q53G71;V9HW88;P27797;B4DHR1	FALSE	0.7658	Full model
1688	0.3132	4.464	0.2988	0.7399	treatmentDRB	CANX	P27824;H0Y9Q7;Q16094	FALSE	0.5247	Full model
1689	-0.1151	4.003	0.7049	0.9102	treatmentDRB	PSMB5	P28074;A0A140VJS7	FALSE	0.1519	Full model
1690	0.9459	3.569	0.007561	0.341	treatmentDRB	MAPK1	Q499G7;Q1HBJ4;P28482;B4DHN0	FALSE	2.121	Full model
1691	0.1144	3.719	0.8263	0.9593	treatmentDRB	ERCC5;BIVM-ERCC5;ERCC5-201	P28715;B4DSI5;A0A494C0S2;A0A1W2PS85;Q59FZ7;R4GMW8;B4DGQ2;A0A090HNM7	FALSE	0.08287	Full model
1692	0.4655	4	0.2841	0.7305	treatmentDRB	GTF2E1	Q53F88;P29083;C9IYL4	FALSE	0.5465	Full model
1693	-0.2898	3.964	0.2401	0.6847	treatmentDRB	GTF2E2	P29084;E5RIW4;E5RH41;E5RK24	FALSE	0.6195	Full model
1694	0.05833	4.292	0.835	0.9601	treatmentDRB	MPG	P29372;Q1W6H1;A2IDA3	FALSE	0.07829	Full model
1695	-0.41	4.378	0.2566	0.7099	treatmentDRB	KDM5A	P29375	FALSE	0.5908	Full model
1696	-0.1539	5.047	0.635	0.8873	treatmentDRB	PML	P29590;Q9BZY1;H3BT29	FALSE	0.1972	Full model
1697	-0.1273	4.149	0.683	0.9079	treatmentDRB	PRDX6;HEL-S-128m	P30041;V9HWC7	FALSE	0.1656	Full model
1698	0.1451	4.376	0.5451	0.8495	treatmentDRB	HEL-S-55;PRDX5	V9HW35;P30044	FALSE	0.2635	Full model
1699	-0.02852	5.296	0.863	0.9663	treatmentDRB	RPL12;hCG_21173	P30050;Q59FI9;D3DS95	FALSE	0.06399	Full model
1700	-0.1651	4.54	0.4261	0.7927	treatmentDRB	DNAJA1	P31689	FALSE	0.3705	Full model
1701	0.394	4.023	0.3514	0.7532	treatmentDRB	HEL-S-1;YWHAB	V9HWD6;P31946;B5BU24	FALSE	0.4542	Full model
1702	-0.0147	4.931	0.9601	0.9908	treatmentDRB	S100A11;HEL-S-43	P31949;V9HWH9;B2R5H0	FALSE	0.01768	Full model
1703	-0.09861	4.933	0.5918	0.8737	treatmentDRB	RPL9	Q53Z07;P32969;H0Y9R4;D6RAN4;A0A2R8Y5Y7;H0Y9V9;Q2NKY6	FALSE	0.2278	Full model
1704	-0.1628	5.33	0.4054	0.7783	treatmentDRB	RFC4	P35249;C9JZI1;C9J8M3;C9JTT7	FALSE	0.3921	Full model
1705	-0.3153	4.522	0.1945	0.6643	treatmentDRB	RFC2	P35250;Q75MT5;B5BUD2	FALSE	0.7111	Full model
1706	-0.069	4.693	0.8248	0.9593	treatmentDRB	RFC1;LLDBP	P35251;Q14756	FALSE	0.08363	Full model
1707	0.1648	4.758	0.3864	0.7617	treatmentDRB	RPL22	Q7Z4W8;P35268;K7EJT5;K7EP65;K7EKS7;K7ELC4;K7EMH1;K7ERI7	FALSE	0.413	Full model
1708	0.2396	4.453	0.3764	0.7584	treatmentDRB	GTF2F1	Q6IBK5;P35269;B4DXY2;M0QXD6;M0R0R9	FALSE	0.4244	Full model
1709	0.9556	5.155	0.04576	0.5454	treatmentDRB	MYH10	P35580	FALSE	1.34	Full model
1710	0.4437	4.86	0.2056	0.6679	treatmentDRB	COPB2	P35606	FALSE	0.687	Full model
1711	-0.1517	3.241	0.8277	0.9593	treatmentDRB	SOAT1	P35610;B1APM4	FALSE	0.08211	Full model
1712	-0.4892	3.482	0.3203	0.7443	treatmentDRB	hCG_23373;ARL2	Q53YD8;P36404	FALSE	0.4944	Full model
1713	0.194	5.253	0.3135	0.7443	treatmentDRB	RPL4	Q59GY2;P36578;B4DMJ6;H3BM89;Q53G74;B4DFI6;B4DMJ2	FALSE	0.5038	Full model
1714	0.0825	4.921	0.7102	0.9129	treatmentDRB	SRP14	P37108;H0YLA2	FALSE	0.1486	Full model
1715	0.07264	6.169	0.7027	0.9102	treatmentDRB	RBMX	P38159;B4E352;H0Y6E7;H3BT71;B3KRG5;H3BUY5	FALSE	0.1532	Full model
1716	0.7042	4.355	0.1298	0.6299	treatmentDRB	COIL	P38432	FALSE	0.8867	Full model
1717	0.3926	4.127	0.267	0.7179	treatmentDRB	ATP6V1A	P38606;B7Z2V6	FALSE	0.5736	Full model
1718	0.3563	5.056	0.07057	0.5764	treatmentDRB	RPL3;rpl3	P39023;Q8TBW1;Q96QL0;B5MCW2;H7C422;Q9NY85;G5E9G0;B3KS36;Q49AJ9;H7C3M2;Q9BT63	FALSE	1.151	Full model
1719	-0.4664	5.17	0.04196	0.5304	treatmentDRB	FEN1	Q6FHX6;P39748;B4DWZ4;I3L3E9	FALSE	1.377	Full model
1720	0.2052	4.336	0.5517	0.8536	treatmentDRB	CUX1	P39880;A0A2R8YDI1;A0A2R8Y852;Q13948	FALSE	0.2583	Full model
1721	-0.1572	4.047	0.7478	0.9275	treatmentDRB	TXLNA	P40222	FALSE	0.1262	Full model
1722	0.3059	3.959	0.3178	0.7443	treatmentDRB	NNMT	Q6FH49;P40261	FALSE	0.4978	Full model
1723	-0.3417	4.599	0.1846	0.6533	treatmentDRB	RFC5	Q6LES9;Q59GW7;P40937;A8K3S0;A8K4Z2	FALSE	0.7338	Full model
1724	-0.001042	3.893	0.997	0.9985	treatmentDRB	EIF2S3;EIF2S3L	P41091;Q2VIR3;H7BZU1	FALSE	0.001302	Full model
1725	0.08996	4.196	0.8313	0.9596	treatmentDRB	CETN2	P41208	FALSE	0.08023	Full model
1726	-0.4173	4.583	0.1075	0.6174	treatmentDRB	BUD31	P41223;C9JCD9	FALSE	0.9684	Full model
1727	0.8494	4.467	0.05086	0.562	treatmentDRB	IARS;DKFZp686L0869;DKFZp686L17145	Q59G75;P41252;J3KR24;Q7Z3U5;A0A0A0MSX9;Q6P0M4;Q7Z355;B4DVX2	FALSE	1.294	Full model
1728	0.07312	5.676	0.7696	0.9412	treatmentDRB	TMPO	P42166	FALSE	0.1137	Full model
1729	0.7808	4.128	0.1249	0.6299	treatmentDRB	STAT1	P42224	FALSE	0.9033	Full model
1730	0.3975	5.186	0.1465	0.645	treatmentDRB	SKIV2L2	P42285;A8K6I4;B4E3M6	FALSE	0.8341	Full model
1731	0.3393	3.157	0.6297	0.8873	treatmentDRB	EPS15	P42566;B7Z240;Q7Z5V0;B1AUU8	FALSE	0.2009	Full model
1732	-0.4038	4.053	0.1201	0.6287	treatmentDRB	NCAPD3	P42695;G3V1A9	FALSE	0.9203	Full model
1733	0.8224	3.673	0.05337	0.562	treatmentDRB	PAFAH1B1	P43034;B4DF38;I3L3N5;B4DZN3	FALSE	1.273	Full model
1734	-0.4726	5.271	0.06331	0.5739	treatmentDRB	MSH2	P43246;A0A2R8YG02;A0A2R8Y6P0;E9PHA6;A0A2R8YFH0;Q53FK0;Q53GS1;B4DN49;V9H019;B4DSB9;B4DL39;Q53RU4;A0A2R8Y7S8;V9H068	FALSE	1.199	Full model
1735	-0.4191	5.868	0.2206	0.6734	treatmentDRB	HEL25;CBX5	V9HWG0;P45973;Q6I9T7	FALSE	0.6564	Full model
1736	-0.2015	5.926	0.3861	0.7617	treatmentDRB	MKI67	P46013	FALSE	0.4133	Full model
1737	0.7658	5.318	0.01125	0.3857	treatmentDRB	NOP2	P46087	FALSE	1.949	Full model
1738	-0.04222	3.906	0.9026	0.979	treatmentDRB	CRKL	P46109	FALSE	0.04452	Full model
1739	0.0278	3.783	0.9415	0.9862	treatmentDRB	MAP2K3	Q6FI23;Q6FHG1;Q53EZ9;P46734;C7DUW4	FALSE	0.0262	Full model
1740	-0.2386	4.164	0.4023	0.7763	treatmentDRB	BRCC3	X6RJS7;P46736;A0A0A0MS96;D3DWY6;A0A087WZR3;H9KVA9;A0A0D9SF50	FALSE	0.3954	Full model
1741	0.2083	4.564	0.2702	0.7195	treatmentDRB	RPS10;RPS10P5	Q59GE4;P46783;F6U211;A0A2R8Y7H1;A0A2R8YFH6;A0A1W2PQS6;Q9NQ39	FALSE	0.5683	Full model
1742	0.9758	4.164	0.08348	0.5977	treatmentDRB	UTRN	P46939	FALSE	1.078	Full model
1743	-0.9179	3.412	0.2773	0.7243	treatmentDRB	ATP5O	Q53HH2;P48047;H7C068;A0A494C0K9;H7C0C1	FALSE	0.5571	Full model
1744	0.3645	3.857	0.5119	0.8384	treatmentDRB	GCLM	P48507;D3DT44	FALSE	0.2908	Full model
1745	0.0293	4.555	0.9236	0.982	treatmentDRB	CCT5;HEL-S-69	P48643;V9HW37;Q9BU08;B4DZT5;E9PCA1;B4DE30;E7ENZ3;B4DYC8;B7ZAR1;B4DXI1;B4DDU6;Q96GI1;B4DX08;B4DZY9	FALSE	0.03451	Full model
1746	0.427	4.503	0.06889	0.5764	treatmentDRB	HEL-S-77p;CSNK1A1	V9HW00;P48729;Q05DL3;Q6PJ06;E5RG27;D6RGE5;B4E1D9	FALSE	1.162	Full model
1747	0.3104	3.857	0.4564	0.8025	treatmentDRB	NR2C2	P49116;F2YGU2;Q6PHZ7	FALSE	0.3406	Full model
1748	0.3761	4.397	0.1436	0.6432	treatmentDRB	NASP	P49321;Q53H03;B4DS57;Q6PJY7	FALSE	0.8429	Full model
1749	-0.7298	4.551	0.07693	0.5823	treatmentDRB	CENPF	P49454	FALSE	1.114	Full model
1750	-0.1097	5.062	0.5431	0.8495	treatmentDRB	SRP9	P49458;Q8WVW9	FALSE	0.2651	Full model
1751	-0.4583	3.891	0.4978	0.8302	treatmentDRB	AARS	P49588;H3BPK7	FALSE	0.3029	Full model
1752	0.06558	3.856	0.9267	0.984	treatmentDRB	SARS	Q0VGA5;Q53HA4;Q5T5C7;P49591	FALSE	0.03307	Full model
1753	-0.1569	4.269	0.5631	0.861	treatmentDRB	PRIM2	P49643;A8K7A0	FALSE	0.2494	Full model
1754	-0.1091	4.22	0.7627	0.9392	treatmentDRB	CTCF	P49711;A0A2R8Y595;A0A2R8YFL0	FALSE	0.1176	Full model
1755	-0.1209	5.296	0.5958	0.8765	treatmentDRB	MCM2	P49736;B3KXZ4;B7Z8Z6;H0Y8E6;B4DSV5;Q9BWF4	FALSE	0.2249	Full model
1756	1.11	5.185	5.226e-4	0.1446	treatmentDRB	YLPM1;FLJ00353	P49750;Q8NF45;H0YIQ2;F8VU51	FALSE	3.282	Full model
1757	0.06437	4.744	0.8456	0.963	treatmentDRB	RBM25	P49756	FALSE	0.07284	Full model
1758	-0.01414	5.719	0.9657	0.9924	treatmentDRB	RANBP2	P49792	FALSE	0.01515	Full model
1759	-0.0429	4.384	0.8878	0.9726	treatmentDRB	SEPHS1	P49903;Q5T5U6;B4DLS1	FALSE	0.05167	Full model
1760	-0.2519	4.54	0.2903	0.7349	treatmentDRB	LIG3	P49916;B7Z6I3	FALSE	0.5371	Full model
1761	-0.3369	5.329	0.1694	0.6455	treatmentDRB	EMD	P50402;Q5HY57	FALSE	0.7712	Full model
1762	1.295	4.497	0.006597	0.3404	treatmentDRB	PDLIM4	P50479;A0A0S2Z4P0;A0A0S2Z4N4	FALSE	2.181	Full model
1763	0.1152	4.041	0.8317	0.9596	treatmentDRB	DNM2	P50570;Q59G96;K7EMQ3;B4DJ53	FALSE	0.08004	Full model
1764	0.2835	5.092	0.2224	0.6754	treatmentDRB	CCT8	Q53HU0;P50990;Q7Z759	FALSE	0.6529	Full model
1765	0.09817	5.047	0.6613	0.8973	treatmentDRB	CCT4	P50991;B7Z9L0;A8K3C3;B7Z2Z8;B7Z2F4	FALSE	0.1796	Full model
1766	-0.3199	4.31	0.2745	0.7229	treatmentDRB	SMARCA2	P51531;F6VDE0;A0A0U1RQZ9;B4DK35;B4DSC8	FALSE	0.5614	Full model
1767	0.3554	3.889	0.2901	0.7349	treatmentDRB	HEL-S-19;GALK1	V9HWE7;P51570;Q71UH7;Q6ZP37;K7ERJ9;B4E1A8	FALSE	0.5375	Full model
1768	0.06938	3.702	0.8612	0.9663	treatmentDRB	STAT5B;STAT5A	Q8WW55;Q59H39;P51692;K7EK35;Q59GY7;Q8WWS9;A8K6I5;A0A384N5W4;P42229	FALSE	0.06492	Full model
1769	0.9877	3.601	0.08642	0.603	treatmentDRB	HEL-S-14;CNN1	V9HWA5;Q53FP8;P51911;K7EQ72;B7Z7E1;K7ER02	FALSE	1.063	Full model
1770	-0.2953	4.534	0.3264	0.7447	treatmentDRB	PGD	P52209;B4E2U0;K7EPF6;B4DL86;K7EM49;K7EMN2	FALSE	0.4862	Full model
1771	0.6034	6.268	0.0167	0.3978	treatmentDRB	HNRNPM;ORF	P52272;A0A087X0X3;Q59ES8;Q7KYM9;M0R019;M0R2T0;B4DEG4	FALSE	1.777	Full model
1772	0.04351	4.304	0.9145	0.9806	treatmentDRB	KPNA1	Q5BKZ2;P52294;C9JYI4;B3KXZ2;B3KWR2	FALSE	0.03879	Full model
1773	-0.1108	4.348	0.6965	0.9101	treatmentDRB	NCBP2	P52298;C9JQX9;B3KSB0	FALSE	0.1571	Full model
1774	-0.6006	5.532	0.0395	0.5173	treatmentDRB	MSH6;GTBP	P52701;A0A494C0M1;A0A087WWJ1;Q1L838	FALSE	1.403	Full model
1775	-0.7602	3.637	0.3004	0.7399	treatmentDRB	KIF11	P52732;B2RAM6	FALSE	0.5223	Full model
1776	0.3381	4.637	0.07834	0.5825	treatmentDRB	SMS	P52788;B4DE40;H7C2R7	FALSE	1.106	Full model
1777	-0.02782	4.512	0.9078	0.979	treatmentDRB	CRIP2	Q53FN1;P52943;H0YFA4;H0YHD8	FALSE	0.04202	Full model
1778	0.1093	5.386	0.6975	0.9101	treatmentDRB	NUP98	P52948;H7C3P6;A0A3B3ITD8;A0A024RCC4	FALSE	0.1564	Full model
1779	0.3404	3.711	0.4283	0.7927	treatmentDRB	METAP1;DKFZp781C0419	P53582;H0Y955;Q5CZ91	FALSE	0.3682	Full model
1780	0.2559	4.93	0.5561	0.8572	treatmentDRB	COPB1	P53618	FALSE	0.2548	Full model
1781	0.5031	5.214	0.121	0.6294	treatmentDRB	COPA	P53621;A0A3B3IS84;A0A3B3IT15;A0A3B3ISC6;A0A3B3IU89	FALSE	0.9171	Full model
1782	0.2054	4.357	0.573	0.8662	treatmentDRB	SMTN	P53814;B3KY54	FALSE	0.2418	Full model
1783	-0.1506	5.127	0.4423	0.7965	treatmentDRB	PC4;SUB1	Q6IBA2;Q59G24;P53999;B7Z1Z0	FALSE	0.3542	Full model
1784	0.1907	4.441	0.5986	0.8766	treatmentDRB	RARS	P54136;B4DXW6	FALSE	0.2229	Full model
1785	-0.5028	4.194	0.1643	0.6451	treatmentDRB	PMS1	P54277;B4DIH7;B7ZAA0;B4E3A1;E9PC65;I6L9H5;Q5FBZ9;Q3BDU3;B4DMF4	FALSE	0.7843	Full model
1786	-0.9804	3.722	0.03974	0.5173	treatmentDRB	PMS2;PMS2P1	P54278;A0A2R8Y6S3;Q5FBW8;C9J167;B4DGM0;A4D2B8	FALSE	1.401	Full model
1787	-0.2657	4.151	0.6321	0.8873	treatmentDRB	ALDH18A1	P54886	FALSE	0.1992	Full model
1788	-0.0437	4.85	0.8278	0.9593	treatmentDRB	PSMD4	P55036;A6PVX3;Q5VWC4	FALSE	0.08206	Full model
1789	-0.1021	5.442	0.6155	0.8816	treatmentDRB	HEL-S-70;VCP;DKFZp434K0126	V9HW80;P55072;Q96IF9;Q0IIN5;Q9NTC4	FALSE	0.2108	Full model
1790	0.4401	3.875	0.2769	0.7243	treatmentDRB	MFAP1	P55081	FALSE	0.5577	Full model
1791	-0.3624	3.665	0.4757	0.8141	treatmentDRB	BRPF1	P55201	FALSE	0.3226	Full model
1792	0.1797	4.769	0.6906	0.9094	treatmentDRB	SEC13	Q53GB2;P55735;A8MXL6;Q59FA6	FALSE	0.1608	Full model
1793	1.138	5.228	0.09032	0.6038	treatmentDRB	NHP2L1	Q6FHM6;P55769;B1AHD1;A0A3B3IUA2	FALSE	1.044	Full model
1794	0.9811	4.878	0.01209	0.3905	treatmentDRB	RRP1	Q6PJJ2;Q53FR7;P56182;Q96J73;B4DZM3	FALSE	1.918	Full model
1795	0.5193	4.162	0.1529	0.645	treatmentDRB	EIF6	P56537;B7ZBH1	FALSE	0.8156	Full model
1796	-0.3776	5.379	0.09729	0.6165	treatmentDRB	CTBP2	P56545;Q5SQP8	FALSE	1.012	Full model
1797	0.2218	3.711	0.4858	0.8204	treatmentDRB	WDR4	P57081	FALSE	0.3135	Full model
1798	-0.3454	4.907	0.3664	0.7557	treatmentDRB	NUP107	P57740;B3KMK0	FALSE	0.436	Full model
1799	-0.5233	4.856	0.0545	0.562	treatmentDRB	HEL-S-49;TPI1	V9HWK1;P60174;Q53HE2;B4DUI5;Q2QD09	FALSE	1.264	Full model
1800	0.2104	4.22	0.3998	0.7732	treatmentDRB	SEC61B	P60468;Q53FA5	FALSE	0.3981	Full model
1801	0.0153	6.455	0.9495	0.9893	treatmentDRB	ACTB;PS1TP5BP1	Q53G76;Q53G99;P60709;Q53GK6;Q1KLZ0;B4E335;Q8WVW5;A0A2R8Y793;G5E9R0;A0A2R8YGF8	FALSE	0.02252	Full model
1802	-0.1077	5.136	0.6029	0.8766	treatmentDRB	RPS20	P60866;E5RIP1;E5RJX2;G3XAN0	FALSE	0.2198	Full model
1803	-0.02664	4.631	0.8849	0.9726	treatmentDRB	HEL32;DSTN	V9HWA6;P60981;F6RFD5;B7Z9M9	FALSE	0.05313	Full model
1804	0.8165	3.156	0.2697	0.7195	treatmentDRB	RAB10	P61026;Q53SX4;Q53T70	FALSE	0.5692	Full model
1805	0.2966	4.274	0.4265	0.7927	treatmentDRB	ACTR2	P61160;B4DWQ5;Q8IY98;F5H6T1;B4DHK9	FALSE	0.3701	Full model
1806	0.381	4.105	0.3776	0.7585	treatmentDRB	COPS2	Q53HJ0;Q59EL2;P61201;B4DIH5;B2R6N0;H0YKU5	FALSE	0.423	Full model
1807	0.6526	4.097	0.2265	0.6781	treatmentDRB	ABCE1	P61221;D6R9I9	FALSE	0.645	Full model
1808	-0.2059	4.424	0.4108	0.7823	treatmentDRB	WDR5	P61964	FALSE	0.3864	Full model
1809	-0.4114	3.59	0.325	0.7443	treatmentDRB	RRAS2;RRAS	P62070;E9PK85;A0A024QZF2;P10301	FALSE	0.4881	Full model
1810	0.1606	5.087	0.4062	0.7783	treatmentDRB	RPS7	P62081;B5MCP9;A0A2R8Y623	FALSE	0.3912	Full model
1811	0.09287	5.105	0.6585	0.8969	treatmentDRB	PPP1CA	P62136;A0A140VJS9;B3KXM2;E9PMD7	FALSE	0.1814	Full model
1812	0.1105	4.018	0.8106	0.9546	treatmentDRB	HEL-S-80p;PPP1CB	V9HW04;P62140;B4DJ75;B7ZB67;E7ETD8;B4E163;C9JP48	FALSE	0.09119	Full model
1813	0.10780000000000001	4.441	0.6786	0.9059	treatmentDRB	PSMC1	Q53XL8;Q53HB3;P62191	FALSE	0.1684	Full model
1814	0.1108	5.194	0.5772	0.8677	treatmentDRB	RPS8	Q5JR94;P62241;Q5JR95	FALSE	0.2387	Full model
1815	0.3138	4.645	0.2677	0.7179	treatmentDRB	HEL2;YWHAE;YWHAE/FAM22B fusion;YWHAE/FAM22A fusion	V9HW98;P62258;G9K389;G9K388;B7ZA86	FALSE	0.5723	Full model
1816	-0.4322	4.135	0.1114	0.6174	treatmentDRB	RPS18	P62269	FALSE	0.9529	Full model
1817	-0.8146	4.099	0.02518	0.4579	treatmentDRB	RPS13	P62277;J3KMX5	FALSE	1.599	Full model
1818	-0.4254	4.566	0.03133	0.4844	treatmentDRB	RPS11	P62280;M0QZC5	FALSE	1.504	Full model
1819	0.6222	4.89	0.004155	0.3044	treatmentDRB	SNRPD2	P62316;K7ERG4	FALSE	2.381	Full model
1820	-0.2563	3.508	0.7143	0.9143	treatmentDRB	TBPL1	P62380;Q7Z6U0;Q7Z6U1;Q7Z6U2	FALSE	0.1461	Full model
1821	-0.2413	5.022	0.1576	0.645	treatmentDRB	RPL7A;RP-L7a	P62424;Q5T8U3;Q9BY74;Q5T8U2	FALSE	0.8025	Full model
1822	-0.5174	4.186	0.106	0.6174	treatmentDRB	POLR2G	P62487	FALSE	0.9747	Full model
1823	-0.09594	4.493	0.65	0.8937	treatmentDRB	RPS25	P62851	FALSE	0.1871	Full model
1824	0.4913	4.036	0.331	0.7483	treatmentDRB	GNB2;GNB4	P62879;Q6FHM2;C9JIS1;C9JXA5;C9JZN1;E7EP32;Q9HAV0	FALSE	0.4801	Full model
1825	-0.1768	4.965	0.2989	0.7399	treatmentDRB	RPL10A	P62906;Q1JQ76;A0A024RCW3	FALSE	0.5245	Full model
1826	0.06777	4.938	0.737	0.9257	treatmentDRB	RPL11	Q5VVC8;Q08ES8;Q5VVD0;P62913	FALSE	0.1325	Full model
1827	-0.1006	4.844	0.6437	0.8931	treatmentDRB	RPL8	P62917;E9PP36;B4DVG7;E9PKZ0;E9PKU4;G3V1A1	FALSE	0.1913	Full model
1828	-0.1272	4.429	0.7211	0.916	treatmentDRB	DNCL1;DYNLL1	Q6FGH9;P63167	FALSE	0.142	Full model
1829	0.02486	4.28	0.9297	0.9851	treatmentDRB	SKP1	P63208;E5RJR5;E7ERH2;F8W8N3	FALSE	0.03166	Full model
1830	0.2653	3.822	0.5876	0.8722	treatmentDRB	RPS21	Q8WVC2;Q6FGH5;P63220;Q9BYK1	FALSE	0.2309	Full model
1831	-0.1656	3.977	0.522	0.8464	treatmentDRB	UBE2I	P63279;H3BPC4;H3BQQ9;A8K503;Q7KZS0;B0QYN7	FALSE	0.2823	Full model
1832	-0.2303	4.745	0.252	0.7035	treatmentDRB	YBX1	Q6PKI6;P67809;Q7KZ24;H0Y449;C9J5V9	FALSE	0.5986	Full model
1833	0.4361	5.149	0.2088	0.6711	treatmentDRB	HEL-S-108;TPM4	V9HW56;P67936;B4DVY2;A0A2R8Y5V9;A0A2R8YGX3;A0A2R8YH90;B4DTB1	FALSE	0.6803	Full model
1834	0.1687	4.766	0.5604	0.8605	treatmentDRB	ACTC1;ACTA1	P68032;A8K3K1;P68133;B7Z6P1;Q7Z7J6;A6NL76	FALSE	0.2515	Full model
1835	0.2191	5.828	0.3243	0.7443	treatmentDRB	TUBB2C;TUBB4B	Q8IZ29;P68371;Q8N6N5;Q8IWP6;B3KML9;Q96HX0	FALSE	0.4891	Full model
1836	-0.742	7.102	0.1967	0.6643	treatmentDRB	HIST1H3A;HIST3H3	P68431;Q16695	FALSE	0.7061	Full model
1837	-0.4922	3.643	0.1911	0.658	treatmentDRB	IGBP1	P78318;A0A1W2PR95	FALSE	0.7188	Full model
1838	0.6517	4.006	0.04558	0.5454	treatmentDRB	RPP38	P78345	FALSE	1.341	Full model
1839	0.4401	4.062	0.3375	0.7488	treatmentDRB	RPP30	P78346;Q5VU10;Q5VU11;B4DJR3	FALSE	0.4717	Full model
1840	-0.4656	5.833	0.08975	0.6038	treatmentDRB	GTF2I	X5D2J9;Q499G6;X5D939;X5DNP5;X5DR09;P78347;A8K9W7;B4DH52;A0A494C1K3;B4DRA9	FALSE	1.047	Full model
1841	-0.2857	4.713	0.3016	0.7407	treatmentDRB	RAE1	P78406;Q5J8M4;E9PQ57;E9PPG9	FALSE	0.5206	Full model
1842	0.2646	6.437	0.2026	0.6673	treatmentDRB	PRKDC	P78527	FALSE	0.6933	Full model
1843	-0.448	4.556	0.2458	0.6964	treatmentDRB	DCD	P81605	FALSE	0.6095	Full model
1844	0.2012	4.694	0.2784	0.7246	treatmentDRB	SARNP;CIP29;LOC402290	P82979;Q567R9;H0YHG0;F8VZQ9;A4D286	FALSE	0.5553	Full model
1845	-0.5325	4.191	0.1804	0.6504	treatmentDRB	ARHG;RHOG	Q6ICQ8;P84095	FALSE	0.7437	Full model
1846	-0.6929	4.116	0.0371	0.5143	treatmentDRB	SERF2	P84101;F8WBN3;B9A031;C9JQZ0;B8ZZY7;F8WBV6	FALSE	1.431	Full model
1847	-0.6369	4.442	0.09932	0.6165	treatmentDRB	FOXK1;KIAA0415	P85037;B4DY33;B3KV39;A4D1Z4	FALSE	1.003	Full model
1848	0.07099	4.258	0.7849	0.9482	treatmentDRB	GTF2B	Q00403;B1APE2;B1APE1	FALSE	0.1052	Full model
1849	0.2473	6.251	0.30620000000000003	0.7412	treatmentDRB	HNRNPU;HNRPU	Q00839;B3KX72;Q96BA7;A0A1X7SBS1;Q5RI18;A0A1W2PPH7;A0A1W2PPL4;A0A1W2PQL0;A0A1W2PP34;Q7Z4Q5;A0A1W2PQ74	FALSE	0.514	Full model
1850	-0.07518	3.739	0.8403	0.9601	treatmentDRB	RUNX1;RUNX1/CBFA2T2 fusion	Q01196;D1LUZ4;A8MZI9;Q2TAM6	FALSE	0.07557	Full model
1851	-0.8187	4.297	0.01113	0.3857	treatmentDRB	DKFZp666G145;DR1	Q658N3;Q53F47;Q01658	FALSE	1.954	Full model
1852	0.3934	5.345	0.1477	0.645	treatmentDRB	EXOSC10	Q01780;B4DKG8;B4DFE4;Q59G73	FALSE	0.8305	Full model
1853	0.33	4.559	0.4641	0.8068	treatmentDRB	PFKP	Q01813;B1APP6	FALSE	0.3334	Full model
1854	-0.1117	5.671	0.5175	0.842	treatmentDRB	TAGLN	Q5U0D2;Q01995;Q6FI52;H0YCU9;Q53GC9;Q59FA5	FALSE	0.2861	Full model
1855	1.052	4.141	0.04983	0.562	treatmentDRB	AKAP17A;SFRS17A	Q02040;X6RAJ1;Q05DA9	FALSE	1.303	Full model
1856	-0.8586	4.182	0.01223	0.3905	treatmentDRB	KIF23	Q02241;A0A2U3TZL8;H7BYN4	FALSE	1.913	Full model
1857	-0.01659	3.729	0.9729	0.9926	treatmentDRB	DSG1	Q02413	FALSE	0.01195	Full model
1858	-0.5686	4.907	0.01094	0.3857	treatmentDRB	HIST1H1A	Q02539	FALSE	1.961	Full model
1859	-0.3851	6.103	0.1399	0.6395	treatmentDRB	TOP2B	Q02880;Q71UH4;B4DKD0;E9PCY5;Q59H80	FALSE	0.8541	Full model
1860	-0.6167	3.95	0.04919	0.562	treatmentDRB	MLLT1	Q03111	FALSE	1.308	Full model
1861	-0.2483	4.981	0.2534	0.7046	treatmentDRB	CAV1	Q2TNI1;Q03135;Q59E85;C9JKI3;A0A024R757;E9PCT5;A9XTE5;Q7Z4F3	FALSE	0.5961	Full model
1862	-0.2762	4.014	0.4355	0.7961	treatmentDRB	KMT2A	Q03164;E9PR05	FALSE	0.361	Full model
1863	-0.4372	4.299	0.08976	0.6038	treatmentDRB	CENPC	Q03188;H0Y8J2	FALSE	1.047	Full model
1864	-0.1567	4.457	0.4866	0.8206	treatmentDRB	GBE1	Q04446;E9PGM4;B4DUF1;Q59ET0;B4DNJ3	FALSE	0.3129	Full model
1865	-0.3297	4.148	0.2721	0.7195	treatmentDRB	TLE4	Q04727	FALSE	0.5653	Full model
1866	0.5222	4.554	0.159	0.6451	treatmentDRB	SFRS11;SRSF11	Q05BU6;Q6PJY9;Q6PKC9;Q5T760;Q6PJB9;Q05519;B4DWT1;B4DTC1	FALSE	0.7985	Full model
1867	0.5524	3.616	0.3356	0.7488	treatmentDRB	WASF2	Q05BU7;Q9Y6W5	FALSE	0.4742	Full model
1868	0.4242	3.995	0.2863	0.7323	treatmentDRB	CCDC6	Q05CP8;A0A024QZJ7;Q16204	FALSE	0.5431	Full model
1869	0.1384	4.031	0.6943	0.9094	treatmentDRB	SF3A2	Q15428;Q05DF2;K7EMT0	FALSE	0.1584	Full model
1870	-0.07411	4.209	0.9087	0.979	treatmentDRB	GFPT1	Q06210	FALSE	0.0416	Full model
1871	0.3042	4.248	0.3805	0.7595	treatmentDRB	RAD51	Q5U0A5;Q06609	FALSE	0.4196	Full model
1872	-1.066	3.514	0.1649	0.6451	treatmentDRB	LRP1	Q07954;Q59FG2	FALSE	0.7828	Full model
1873	1.019	5.962	0.001362	0.2337	treatmentDRB	DHX9	Q08211;Q58F26;Q6PJK6	FALSE	2.866	Full model
1874	0.6511	4.285	0.2167	0.6722	treatmentDRB	GOLGA3	Q08378	FALSE	0.6641	Full model
1875	-0.1536	5.044	0.4249	0.7927	treatmentDRB	SLFN5	Q08AF3;B4E0B1;B4E128	FALSE	0.3717	Full model
1876	-2.267	3.668	0.006953	0.3404	treatmentDRB	VAC14	Q08AM6;B4DMP4	FALSE	2.158	Full model
1877	7.145e-4	5.168	0.997	0.9985	treatmentDRB	NSUN2	Q08J23	FALSE	0.001285	Full model
1878	-0.2454	5.14	0.3237	0.7443	treatmentDRB	RBBP4	Q09028;H0YF10	FALSE	0.4899	Full model
1879	-0.4913	4.267	0.1936	0.6624	treatmentDRB	EP300	Q09472;Q7Z6C1	FALSE	0.7131	Full model
1880	-0.08911	6.109	0.6602	0.8973	treatmentDRB	AHNAK	Q09666	FALSE	0.1803	Full model
1881	0.4064	4.62	0.1792	0.6504	treatmentDRB	NEXN	Q0ZGT2;H7BXY5;D3DQ79;B4DDI0;E7ETM8	FALSE	0.7468	Full model
1882	0.3838	3.981	0.3573	0.7535	treatmentDRB	AP1B1	Q10567;C9J1E7	FALSE	0.447	Full model
1883	0.06517	5.083	0.8626	0.9663	treatmentDRB	NUP160	Q12769;G3V198;E9PR16	FALSE	0.06418	Full model
1884	0.9598	4.96	0.02734	0.4597	treatmentDRB	TBL3	Q12788;J3KNP2;A0JLS5	FALSE	1.563	Full model
1885	-0.3787	4.946	0.1127	0.6174	treatmentDRB	DKFZp686A111;GTF3C1;DKFZp686O0870	Q6AHZ7;Q12789;Q6AWA4	FALSE	0.9481	Full model
1886	0.175	3.988	0.6217	0.885	treatmentDRB	TWF1	Q12792;F8VS81	FALSE	0.2064	Full model
1887	-0.0315	4.773	0.8883	0.9726	treatmentDRB	ASPH	Q12797	FALSE	0.05145	Full model
1888	-0.2366	4.386	0.1797	0.6504	treatmentDRB	SMARCB1	Q12824;G5E975;Q9H836;A0A0G2JRV3;C9JTA6;A0A2R8Y5N5;B4DRT1;A0A0G2JSE9;B4E117	FALSE	0.7453	Full model
1889	0.3712	3.452	0.6027	0.8766	treatmentDRB	SFSWAP;SFRS8	Q12872;Q59H38;Q8IV81	FALSE	0.2199	Full model
1890	-0.04794	4.502	0.8683	0.969	treatmentDRB	CHD3	Q12873;B4DLC6	FALSE	0.06135	Full model
1891	-0.7168	5.504	0.02207	0.4384	treatmentDRB	TP53BP1	Q12888;A6NNK5;B7Z3E7	FALSE	1.656	Full model
1892	-0.1014	4.305	0.7913	0.9482	treatmentDRB	CSTF3	Q12996;E9PLP8;B4DFQ5;B4DMA4	FALSE	0.1016	Full model
1893	1.165	4.015	0.03562	0.507	treatmentDRB	FLII	Q13045;B4DIX0;Q59H95	FALSE	1.448	Full model
1894	-0.06611	5.422	0.8543	0.9652	treatmentDRB	ACACA;hCG_30204	Q13085;A0A024R0Y2;A2NX49	FALSE	0.06837	Full model
1895	-0.1295	4.101	0.6765	0.9055	treatmentDRB	RLF	Q13129;Q59GL0	FALSE	0.1697	Full model
1896	-0.5563	3.693	0.3782	0.7591	treatmentDRB	PRKAA1	Q13131	FALSE	0.4223	Full model
1897	0.0102	5.359	0.969	0.9926	treatmentDRB	HNRNPA0	Q13151	FALSE	0.01365	Full model
1898	0.4189	3.473	0.4057	0.7783	treatmentDRB	PAK2	Q13177;H9XFB4;A8K5M4	FALSE	0.3918	Full model
1899	-0.3754	4.582	0.1413	0.64	treatmentDRB	PSMD2;DKFZp564A2282	Q59EG8;Q13200;B4DM22;Q13041;Q9NSM5	FALSE	0.8498	Full model
1900	-0.2703	4.651	0.6294	0.8873	treatmentDRB	DDX10	Q13206;A0A3B3ISR7;Q86VR6;E9PIF2;Q59EC7;B4DKX3	FALSE	0.2011	Full model
1901	0.2538	5.127	0.2735	0.7216	treatmentDRB	SRSF9	Q13242;A8K3M9;H0YIB4	FALSE	0.5631	Full model
1902	-0.7695	6.502	0.01414	0.3932	treatmentDRB	TRIM28	Q13263;B2R8R5	FALSE	1.85	Full model
1903	-0.1359	4.164	0.6117	0.8798	treatmentDRB	G3BP;DKFZp686L1159;G3BP1	Q6FI03;Q5U0Q1;Q53HH4;Q13283;Q32P45;B7Z8K4	FALSE	0.2134	Full model
1904	-0.2229	4.784	0.1582	0.645	treatmentDRB	EIF3I	Q5U0F4;Q53HU7;Q13347;Q5TFK1	FALSE	0.8008	Full model
1905	-0.05324	4.689	0.8755	0.9714	treatmentDRB	CTBP1	X5D8Y5;Q13363;X5D7T7;Q4KMQ8;D6RAX2;E7ESU7;E7EPF8	FALSE	0.05774	Full model
1906	-0.01248	4.308	0.9763	0.9926	treatmentDRB	PPIG	Q13427;Q32LZ0;Q2NKQ6;E9PG73;C9JN15;Q6P432;C9JM79	FALSE	0.01042	Full model
1907	0.4791	5.797	0.1749	0.6504	treatmentDRB	TCOF1	Q13428	FALSE	0.7572	Full model
1908	-0.05731	5.235	0.8051	0.954	treatmentDRB	SF3B2;DKFZp781L0540	Q13435;E9PPJ0;Q7Z3K9;H0YCG1	FALSE	0.09415	Full model
1909	0.8467	4.236	0.1013	0.6165	treatmentDRB	GOLGA4	Q13439;H0Y6I0	FALSE	0.9942	Full model
1910	-0.3709	4.165	0.139	0.6395	treatmentDRB	PDAP1	Q13442	FALSE	0.8568	Full model
1911	-0.2817	3.93	0.5638	0.861	treatmentDRB	FKBP5	Q53GX4;Q2TA84;Q13451;B7Z7Z8;B7Z8G2	FALSE	0.2489	Full model
1912	-0.3619	3.956	0.3301	0.7475	treatmentDRB	TOP3A	Q13472;A8K398;B4DSJ0	FALSE	0.4814	Full model
1913	1.07	3.645	0.01482	0.3932	treatmentDRB	SQSTM1;SQSTM1-ALK	Q13501;B4E3V2;E7EMC7;E3WH17	FALSE	1.829	Full model
1914	0.7963	3.783	0.1018	0.6165	treatmentDRB	PIN1	Q13526;K7EMU7;B3KUM4;K7EN45	FALSE	0.9923	Full model
1915	-0.2205	4.438	0.4343	0.7961	treatmentDRB	ATR	Q13535	FALSE	0.3622	Full model
1916	0.508	4.552	0.1295	0.6299	treatmentDRB	HDAC1;DKFZp686H12203	Q6IT96;Q13547;B4DRG0;B5BU61;Q5HYD4	FALSE	0.8879	Full model
1917	0.1239	5.111	0.6334	0.8873	treatmentDRB	SNW1	Q13573;Q6I9S2;G3V3A4;B4DEG7;B7Z9X2;B4DY36;A0A024R6E3;Q6P151;G3V4X8;Q9ULA6;Q0D2M5	FALSE	0.1983	Full model
1918	0.3408	4.483	0.2549	0.707	treatmentDRB	HSU53209;TRA2A	Q549U1;Q13595	FALSE	0.5937	Full model
1919	0.8629	4.657	0.042659999999999997	0.5304	treatmentDRB	KRR1	Q13601	FALSE	1.37	Full model
1920	-0.5629	4.476	0.182	0.6522	treatmentDRB	CUL4A	Q13619;A0A0A0MR50;B2RBV7;B4DKT2	FALSE	0.7399	Full model
1921	0.3492	4.233	0.4447	0.7965	treatmentDRB	FHL3	Q13643;Q96C98;Q9P100	FALSE	0.352	Full model
1922	0.4766	4.986	0.2287	0.6789	treatmentDRB	SPTAN1;DKFZp564P0562	Q13813;A0A384P5S9;A0A024R889;A0A0D9SGF6;A0A0D9SF54;B4DGT1;Q9UG16	FALSE	0.6408	Full model
1923	0.1113	4.586	0.7672	0.9405	treatmentDRB	GNL2	Q5T0F3;Q13823;B4DPI9	FALSE	0.1151	Full model
1925	-0.06047	4.024	0.8232	0.9593	treatmentDRB	EXOSC2	Q13868;A3KFL5;A3KFL2;B4E001;B3KQW2;A3KFL1	FALSE	0.0845	Full model
1926	0.264	3.888	0.6894	0.9094	treatmentDRB	GTF2H2C;GTF2H2	Q6P1K8;Q13888;D6RID8;B7ZW82	FALSE	0.1615	Full model
1927	-0.02168	4.442	0.9472	0.9884	treatmentDRB	BYSL	Q13895	FALSE	0.02357	Full model
1928	0.4334	3.955	0.4257	0.7927	treatmentDRB	CKAP5	Q14008	FALSE	0.3709	Full model
1929	0.2352	4.734	0.4596	0.8037	treatmentDRB	CIRBP	Q14011;Q53XX5;D6W5Y5;K7EQR7;K7EPM4;K7EMY9;B4E2A3;K7ER40;K7EJV1;Q6ZR81;K7ELT6;K7EJV5;K7ELV6;K7ENX8	FALSE	0.3377	Full model
1930	0.1772	3.48	0.7995	0.9529	treatmentDRB	DSG2	Q14126	FALSE	0.09719	Full model
1931	0.5461	5.123	0.06577	0.5764	treatmentDRB	BOP1	Q14137;A8K3R2;B4DEN9;B2RDN4;Q4G0D9;Q6DKJ9	FALSE	1.182	Full model
1932	0.3442	3.725	0.4149	0.7849	treatmentDRB	DHX34	Q14147;A0A024R0R8	FALSE	0.3821	Full model
1933	0.3551	4.821	0.1184	0.6274	treatmentDRB	SAFB2	Q14151;A0PJ47	FALSE	0.9267	Full model
1934	0.5349	3.708	0.109	0.6174	treatmentDRB	POLA2	Q14181;A0A3B3ITS5	FALSE	0.9628	Full model
1935	0.1533	3.655	0.7018	0.9102	treatmentDRB	WRN	Q14191	FALSE	0.1538	Full model
1936	0.8753	5.203	0.03255	0.4884	treatmentDRB	DYNC1H1	Q14204	FALSE	1.487	Full model
1937	0.5811	4.274	0.1765	0.6504	treatmentDRB	TRIM25	Q14258;D3DTY9;Q59GW5;A0A3B3IUA7	FALSE	0.7532	Full model
1938	0.3685	6.171	0.2142	0.6717	treatmentDRB	FLNC	Q14315;Q59H94	FALSE	0.6691	Full model
1939	0.009051	4.875	0.967	0.9924	treatmentDRB	FAM50A	Q14320;B0S8I6	FALSE	0.0146	Full model
1940	-0.03884	4.046	0.882	0.9726	treatmentDRB	FRG1	Q14331;E9PLY7;E9PRR7	FALSE	0.05453	Full model
1941	-0.3884	4.034	0.3938	0.768	treatmentDRB	HIC1	Q14526	FALSE	0.4048	Full model
1942	0.009302	5.304	0.9686	0.9926	treatmentDRB	MCM6	Q14566;Q4ZG57;B4DRF6	FALSE	0.01385	Full model
1943	-1.154	3.257	0.1382	0.6395	treatmentDRB	ITPR3	Q59ES2;Q14573	FALSE	0.8594	Full model
1944	-0.2288	5.393	0.2349	0.6836	treatmentDRB	TRIP12	Q14669	FALSE	0.6291	Full model
1945	0.9419	4.474	0.03767	0.5143	treatmentDRB	RRP1B	Q14684;Q6PJM8	FALSE	1.424	Full model
1946	-0.0245	4.678	0.9469	0.9884	treatmentDRB	BMS1	Q14692	FALSE	0.0237	Full model
1947	-0.3727	3.28	0.5715	0.8662	treatmentDRB	USP10	Q14694	FALSE	0.243	Full model
1948	1.312	3.33	0.1008	0.6165	treatmentDRB	MFSD10	Q14728;D6RIZ4;D6RE79	FALSE	0.9966	Full model
1949	0.8663	4.148	0.07733	0.5823	treatmentDRB	MVP	Q14764;X5D2M8;X5D7K9;B4DXN0;B4DDR2;B4DP93;X5DNU0;X5D7S8	FALSE	1.112	Full model
1950	-0.3595	3.634	0.6095	0.8788	treatmentDRB	LTBP1	Q14766;C9JD84;E7EV71;B7ZLY3	FALSE	0.215	Full model
1951	1.023	4.666	0.01516	0.3932	treatmentDRB	GOLGB1	Q14789	FALSE	1.819	Full model
1952	-0.722	4.327	0.09023	0.6038	treatmentDRB	ARID5B	Q14865	FALSE	1.045	Full model
1953	0.06189	5.3	0.7918	0.9482	treatmentDRB	ZNF638	Q14966;A8K583;D6W5H1	FALSE	0.1014	Full model
1954	-0.2608	6.219	0.2058	0.6679	treatmentDRB	NUMA1 variant protein;NUMA1	Q4LE64;Q14980	FALSE	0.6865	Full model
1955	-0.05301	4.462	0.9153	0.9806	treatmentDRB	WTAP	Q15007;A8K489;A0A087X1R4	FALSE	0.03845	Full model
1956	-0.272	3.615	0.6042	0.8766	treatmentDRB	PSMD6	Q15008;B3KT66;C9J7B7;C9J0E9	FALSE	0.2188	Full model
1957	-0.2831	4.835	0.2514	0.7035	treatmentDRB	MORF4L2	Q53EY5;Q15014;B4DXQ8;B3KWX6;B3KX14;A0A0A0MT59;Q5JXX2;Q5JXX1	FALSE	0.5996	Full model
1958	0.2199	5.168	0.3397	0.7488	treatmentDRB	SEPT2	Q15019;A0A384N6H6;B5MCX3;C9J2Q4;C9JB25;C9J938;C9IY94;C9IZU3	FALSE	0.4689	Full model
1959	0.2239	5.319	0.3714	0.7564	treatmentDRB	U5-116KD;EFTUD2;SNRP116	Q6IBM8;Q15029;B3KX19;A8KAP3;Q8IXJ3;B4DZB1;B3KWY2	FALSE	0.4302	Full model
1960	0.5155	3.952	0.2352	0.6836	treatmentDRB	KARS	Q15046;Q6ZTI3	FALSE	0.6286	Full model
1961	-0.4598	4.602	0.3464	0.7532	treatmentDRB	SETDB1	Q15047;E9PRF4	FALSE	0.4604	Full model
1962	0.835	5.173	0.01268	0.3932	treatmentDRB	RRS1	Q15050	FALSE	1.897	Full model
1963	0.5085	4.351	0.2041	0.6673	treatmentDRB	EIF4H;WBSCR1;LOC392647	Q15056;Q75MU1;B4DMV6;Q75MU2;A4D198	FALSE	0.6902	Full model
1964	0.7434	5.298	0.0309	0.4844	treatmentDRB	WDR43	Q15061	FALSE	1.51	Full model
1965	0.7446	4.896	0.05504	0.562	treatmentDRB	EEA1	Q15075;A8K7J3	FALSE	1.259	Full model
1966	0.5568	6.267	0.1035	0.6174	treatmentDRB	PLEC	Q15149;H0YDN1	FALSE	0.9851	Full model
1967	-0.7699	3.605	0.1859	0.6533	treatmentDRB	PPA1;HEL-S-66p	Q15181;V9HWB5;Q5SQT6	FALSE	0.7308	Full model
1968	-0.02003	4.502	0.9531	0.9895	treatmentDRB	PWP2	Q15269;A0A0B4J2E5	FALSE	0.02084	Full model
1969	0.1715	5.119	0.403	0.7771	treatmentDRB	PCBP1	Q53SS8;Q15365	FALSE	0.3946	Full model
1970	0.4004	5.298	0.04527	0.5454	treatmentDRB	SF3B3	Q15393;A8K6V3;B3KQH1;B3KM77	FALSE	1.344	Full model
1971	0.633	4.793	0.1107	0.6174	treatmentDRB	KIAA0020	Q15397;B2RDG4	FALSE	0.956	Full model
1972	0.1125	4.507	0.6369	0.8873	treatmentDRB	RSU1	Q15404;Q32Q10;B0YJ73	FALSE	0.1959	Full model
1973	0.2283	4.11	0.6481	0.8937	treatmentDRB	CNN3	Q15417;E9PDU6	FALSE	0.1883	Full model
1974	0.133	4.307	0.5476	0.8503	treatmentDRB	SF3B4	Q53FG6;Q15427;Q5SZ64;B3KUJ0	FALSE	0.2615	Full model
1975	-0.1402	3.169	0.8406	0.9601	treatmentDRB	TAF5	Q15542	FALSE	0.07541	Full model
1976	-0.3451	4.404	0.1114	0.6174	treatmentDRB	TERF2	Q15554;H3BR06;J3KSZ6;U3KQ35	FALSE	0.953	Full model
1977	0.6759	4.129	0.2355	0.6836	treatmentDRB	TRIP11;DKFZp686C06243	Q15643;Q6MZL5;H0YJ97	FALSE	0.6281	Full model
1978	0.1796	3.56	0.645	0.8931	treatmentDRB	MED1	Q15648;B4DSK7;B2RAG9	FALSE	0.1904	Full model
1979	0.3899	4.016	0.563	0.861	treatmentDRB	TRIP6;TRIP6i1;DKFZp686J22257	Q15654;F2ZC06;Q71V88;Q68D94	FALSE	0.2495	Full model
1980	-0.3131	4.952	0.1829	0.6522	treatmentDRB	ELAVL1	Q15717;M0QZR9	FALSE	0.7379	Full model
1981	-0.06451	4.179	0.8438	0.9622	treatmentDRB	NAB2	Q15742	FALSE	0.07378	Full model
1982	0.8703	4.219	0.1803	0.6504	treatmentDRB	MYLK	Q15746	FALSE	0.7439	Full model
1983	0.2679	4.494	0.3386	0.7488	treatmentDRB	TOMM34	Q15785;B4DXU3	FALSE	0.4703	Full model
1984	0.6674	4.58	0.1521	0.645	treatmentDRB	ZYX	Q15942;Q96AF9;B4DY85;H0Y2Y8;Q28617;Q9BUS0;B4DQR8	FALSE	0.818	Full model
1985	-0.05854	3.713	0.8527	0.9651	treatmentDRB	DKFZp686G2045;ADRM1	Q68E00;Q16186;B4DMP7;A0A087WX59	FALSE	0.06922	Full model
1986	-0.6291	3.815	0.0623	0.5739	treatmentDRB	E2F4	Q16254	FALSE	1.205	Full model
1987	0.6201	4.084	0.419	0.7866	treatmentDRB	INA	Q16352;Q59EM6	FALSE	0.3777	Full model
1988	0.3612	3.864	0.3622	0.7549	treatmentDRB	PKN2	Q16513;B1AL79	FALSE	0.4411	Full model
1989	-0.3835	5.364	0.04538	0.5454	treatmentDRB	DDB1	Q16531;F5GY55;B7Z2A1;B4DSA8;B4DZP5	FALSE	1.343	Full model
1990	-0.4926	4.081	0.09182	0.6043	treatmentDRB	RBBP7	Q6FHQ0;Q16576;E9PC52;A8K6A2;Q5JP01	FALSE	1.037	Full model
1991	0.8177	5.431	0.01081	0.3857	treatmentDRB	CPSF6	Q16630;F8WJN3	FALSE	1.966	Full model
1992	-0.1044	5.493	0.6009	0.8766	treatmentDRB	IFI16	Q16666;A0A346JEQ3	FALSE	0.2212	Full model
1993	-0.03144	3.569	0.9546	0.9895	treatmentDRB	UBE2S	Q16763;K7EPJ1;Q6NXQ4;Q2QD04	FALSE	0.02019	Full model
1994	0.05465	4.226	0.9067	0.979	treatmentDRB	KNOP1	Q1ED39;H3BPL4	FALSE	0.04254	Full model
1995	0.1184	5.451	0.5317	0.8495	treatmentDRB	HNRNPUL2;HNRNPUL2-BSCL2	Q1KMD3;H3BQZ7	FALSE	0.2743	Full model
1996	0.993	3.86	0.1019	0.6165	treatmentDRB	INF2	Q27J81;A0A0A0MQU1	FALSE	0.9917	Full model
1997	-0.2363	4.09	0.4184	0.7866	treatmentDRB	PPP1R10	Q96QC0;Q2L6I0;Q58F28	FALSE	0.3784	Full model
1998	0.3688	5.125	0.07169	0.5779	treatmentDRB	TSR1	Q2NL82	FALSE	1.145	Full model
1999	0.053900000000000003	4.546	0.8718	0.9702	treatmentDRB	ZNF800	Q2TB10;B7Z4V7;A0A087WXB4	FALSE	0.05957	Full model
2000	0.08525	3.785	0.8052	0.954	treatmentDRB	LEPRE1	Q32P28;B4DNM8	FALSE	0.09412	Full model
2001	0.02562	4.859	0.8954	0.976	treatmentDRB	NME1-NME2;NME2;NME1;NME2P1	Q32Q12;Q6FHN3;J3KPD9;P22392;E7ERL0;A0A384MTW7;P15531;F6XY72;O60361	FALSE	0.04797	Full model
2002	-0.3121	4.072	0.348	0.7532	treatmentDRB	TWISTNB	Q3B726	FALSE	0.4584	Full model
2003	0.1126	4.385	0.6178	0.8835	treatmentDRB	LARP7	Q4G0J3;D6RFF0;H0YA82	FALSE	0.2091	Full model
2004	0.0229	4	0.918	0.9806	treatmentDRB	STAG1 variant protein;STAG1;DKFZp781D1416	Q4LE48;Q8WVM7;Q68DW7;B4E2Q7	FALSE	0.03717	Full model
2005	-0.4167	4.165	0.3116	0.7443	treatmentDRB	DRIP4;PDCD6IP	Q4W4Y1;Q8WUM4;B7Z5C1;B4DHD2	FALSE	0.5064	Full model
2006	0.2736	4.123	0.3466	0.7532	treatmentDRB	FAM98B	Q52LJ0	FALSE	0.4601	Full model
2007	0.1108	3.855	0.7748	0.9442	treatmentDRB	FNDC3B	Q53EP0	FALSE	0.1108	Full model
2008	-0.06864	4.029	0.8777	0.9725	treatmentDRB	RAB6A;RAB6B	Q53ET8;Q6FGX3;Q6AZ91;A0A024R5J5;A0A024R5H8;Q9NRW1;P20340;C9JU14;J3KR73;B7Z5Z9	FALSE	0.05664	Full model
2009	0.3771	3.973	0.2389	0.6847	treatmentDRB	CPSF3	Q53F02;Q9UKF6;Q05BZ5;G5E9W3;B4DQR2	FALSE	0.6217	Full model
2010	0.6155	4.13	0.05293	0.562	treatmentDRB	C17orf85	Q53F19;L0R6D6	FALSE	1.276	Full model
2011	-0.2441	5.233	0.2343	0.6836	treatmentDRB	ANP32E	Q53F20;Q9BTT0;E9PPH5;Q5TB19;B4E0D5;E9PLC4	FALSE	0.6303	Full model
2012	0.1582	4.223	0.5397	0.8495	treatmentDRB	ANP32B	Q53F35;Q92688	FALSE	0.2678	Full model
2013	0.06849	5.356	0.797	0.9522	treatmentDRB	NUP54	Q53FD7;Q53H29;Q7Z3B4;B4DRV5	FALSE	0.09854	Full model
2014	0.4628	3.773	0.1586	0.645	treatmentDRB	HCFC2	Q53FE7;Q9Y5Z7;B4DKE2	FALSE	0.7998	Full model
2015	0.1039	3.108	0.8813	0.9726	treatmentDRB	NSFL1C	Q53FE8;Q53FF5;Q9UNZ2	FALSE	0.05486	Full model
2016	0.6029	3.888	0.1476	0.645	treatmentDRB	ADD3	Q53FL4;Q59EK1;Q5VU08;Q9UEY8	FALSE	0.831	Full model
2017	-0.4158	5.322	0.09782	0.6165	treatmentDRB	CMAS	Q53GF0;Q8NFW8	FALSE	1.01	Full model
[truncated: 5,422 more rows]
