# Supplementary material for: RNA polymerase II promotes the organization of chromatin following DNA replication
Source: EMBO Rep. 2024 Feb 12;25(3):1387–414. doi: 10.1038/s44319-024-00085-x (PMC10933433; doi:10.1038/s44319-024-00085-x)
Supplement: Supplementary file 9 — Source Data Fig. 1 [file 44319_2024_85_MOESM9_ESM.zip]

Archive with 12 entries (9 files):
- Figure 1/
- __MACOSX/._Figure 1
- Figure 1/.DS_Store
- __MACOSX/Figure 1/._.DS_Store
- Figure 1/C/
- __MACOSX/Figure 1/._C
- Figure 1/D/
- __MACOSX/Figure 1/._D
- Figure 1/C/ScatterPlot_Fig1C_EUlevel.xlsx
- __MACOSX/Figure 1/C/._ScatterPlot_Fig1C_EUlevel.xlsx
- Figure 1/D/ScatterPlot_EdU.xlsx
- __MACOSX/Figure 1/D/._ScatterPlot_EdU.xlsx
