# Supplementary material for: RNA polymerase II promotes the organization of chromatin following DNA replication
Source: EMBO Rep. 2024 Feb 12;25(3):1387–414. doi: 10.1038/s44319-024-00085-x (PMC10933433; doi:10.1038/s44319-024-00085-x)
Supplement: Supplementary file 9 — Source Data Fig. 1 [file 44319_2024_85_MOESM9_ESM.zip › Figure 1/C/ScatterPlot_Fig1C_EUlevel.xlsx]

## Sheet: Figure 1C
DMSO_2h		TPL_2h		DRB_2h
881.845	528.228	266.638	215.183	629.099	316.104
737.771	852.492	330.269	192.957	574.441	458.492
622.101	453.902	308.006	336.3	482.799	349.709
708.776	670.119	575.68	388.979	389.031	364.297
662.116	770.834	230.046	211.208	553.984	381.551
648.592	923.752	406.309	220.896	457.113	499.696
1005.09	930.796	337.07	186.783	518.306	455.941
585.568	494.719	292.701	242.835	466.19	349.951
759.135	1055.34	256.111	251.404	541.389	412.072
988.324	555.202	376.694	246.483	567.967	451.074
1059.18	1379.82	426.336	429.776	509.861	394.058
772.282	669.133	298.963	266.03	495.012	446.953
1167.05	737.794	343.103	197.838	704.72	419.114
702.934	1369.87	271.081	374.567	346.252	538.753
648.056	779.325	321.525	291.064	607.54	396.243
965.077	591.845	274.142	280.002	691.317	565.768
901.15	927.952	349.794	272.124	600.748	500.543
860.414	1099.23	226.129	280.837	532.2	497.936
945.043	1341.83	399.692	389.063	423.379	473.695
1247.38	998.959	232.67	403.576	821.136	598.231
1075.35	853.394	226.599	275.784	604.012	487.645
808.234	1113.92	276.583	282.848	530.41	242.301
718.261	917.456	533.229	210.48	484.906	532.798
895.727	967.154	293.681	324.662	500.12	592.975
804.957	896.541	350.624	364.09	581.781	386.794
837.158	1528.74	376.691	266.046	559.945	524.626
788.987	834.231	295.817	249.624	395.996	799.747
1059.66	707.652	567.787	279.814	276.4	485.103
925.695	693.878	389.525	258.83	526.189	552.314
1012.55	1006.06	331.404	234.258	588.928	493.784
940.04	700.324	372.002	262.533	614.033	316.408
1357.24	714.923	355.502	252.318	1246.84	546.079
761.627	635.811	337.385	207.2	568.87	408.059
892.17	681.42	386.232	284.201	525.529	423.243
851.143	757.546	409.197	231.274	389.37	562.317
1007.74	1207.55	290.488	199.085	603.628	330.133
696.131	563.637	328.942	340.362	586.655	704.629
794.578	893.808	340.514	291.65	417.309	439.66
1094.52	1058.18	476.842	193.684	539.691	552.318
906.735	703.408	381.13	273.17	545.473	243.307
930.143	915.843	236.934	249.125	672.476	610.665
884.326	1115.89	429.031	258.725	642.596	771.574
1454.63	1119.99	234.727	285.149	615.574	541.524
786.547	1003.49	340.056	353.532	780.967	248.045
987.15	1274.05	326.387	277.39	389.441	501.124
928.287	777.445	310.559	224.575	520.148	537.977
1038.55	1319.81	340.431	329.16	402.515	403.605
1145.93	1266.21	364.064	278.273	529.907	516.857
947.732	997.598	482.901	332.199	694.428	628.471
987.002	1010	311.677	349.624	531.329	246.314
1130.11	1377.53	339.742	231.667	480.397	412.356
1286.41	833.018	454.095	434.625	251.388	547.525
1142.42	1139.27	332.069	239.245	386.049	664.16
1064.01	1187.26	564.615	312.919	666.243	435.703
1156.87	1097.59	232.861	303.932	358.491	490.007
1017.67	2319.22	340.539	279.546	714.514	456.551
1079.12	1404.52	323.841	298.086	519.482	401.043
1207.31	1392.84	270.036	346.206	726.232	549.645
942.172	1273.53	336.446	364.664	737.795	447.866
710.783	729.603	326.923	223.375	488.196	484.4
844.256	736.758	528.091	226.955	436.719	383.122
1103.93	729.317	331.759	250.75	672.483	369.83
1430.72	1631.39	197.991	319.249	557.686	434.283
1079.86	969.134	404.263	220.162	450.746	536.838
1104.25	1020.48	321.387	208.136	879.447	350.224
856.767	704.838	331.867	310.063	643.4	295.674
685.399	765.891	393.003	223.774	1022.99	624.121
972.275	1288.46	381.051	214.236	789.803	316.35
817.277	3259.75	359.631	234.668	517.829	416.518
884.546	857.999	376.98	246.643	965.231	457.039
924.432	1611.89	382	272.831	676.244	312.121
1620.21	1181.02	349.654	347.14	686.969	265.646
294.205	1570.76	381.389	240.498	503.943	636.347
1251.09	887.27	342.276	307.392	574.219	382.403
1115.96	846.076	329.463	288.67	644.81	521.214
785.424	1105.91	379.164	236.928	612.053	665.635
912.07	1581.42	308.841	329.528	687.914	491.499
809.153	1010.77	448.899	306.717	546.21	510.114
782.764	770.075	382.153	301.224	588.719	559.934
1144.35	808.099	383.19	252.644	721.725	507.389
1365.39	694.174	331.146	313.439	637.067	598.427
1267.19	794.211	324.45	291.339	906.928	535.761
1145.07	929.919	334.733	271.956	575.766	484.327
1429.82	1085.53	361.128	275.977	506.873	776.388
1437.02	949.294	250.75	460.67	533.518	344.691
1391.09	871.889	287.232	240.362	533.598	425.165
786.636	945.098	420.499	307.201	665.99	535.911
1856.98	1292.39	282.096	352.27	657.497	495.122
964.818	824.27	448.841	248.315	505.999	356.461
831.233	1609.09	388.856	273.008	439.572	498.8
1411.31	1098.84	275.703	233.248	711.252	482.33
1276.41	1422.13	380.191	241.33	567.104	455.526
707.497	1126.02	320.291	334.305	674.459	566.635
1378.06	766.422	259.402	261.497	530.681	631.739
1021.09	779.701	299.554	241.044	263.449	444.279
1118.01	1114.12	309.446	283.563	681.835	615.137
829.471	997.94	434.505	298.439	655.378	548.25
2014.46	1483.16	312.645	293.664	524.71	470.594
1230.01	1142.92	372.566	394.285	576.617	651.907
1146.88	715.032	372.328	260.498	478.335	306.123
1223.9	683.663	371.8	306.587	1077.84	734.647
1138.61	1057.26	378.606	301.827	1016.86	520.228
873.395	602.741	381.947	261.035	579.397	640.759
755.207	863.196	296.015	361.321	474.57	624.076
925.712	879.92	338.624	331.936	568.422	449.805
1305.04	802.874	387.684	215.954	323.024	577.024
1364.73	665.047	358.649	347.652	515.533	653.217
1171.91	808.623	306.522	360.547	605.943	554.3
1007.95	861.516	289.691	337.085	428.078	437.438
1240.02	770.704	314.339	279.222	511.602	673.273
1380.83	877.257	409.453	219.847	396.534	516.197
1152.75	937.751	372.161	264.732	773.412	582.682
1178.51	1293.34	252.195	192.445	388.099	414.356
750.284	1103.29	298.058	280.959	429.503	413.037
266.223	868.825	335.477	234.126	546.862	363.543
633.914	892.889	273.717	286.742	609.241	434.405
1004.93	1292.66	397.768	229.883	599.728	519.581
856.39	798.888	374.649	268.354	650.02	278.253
861.131	1677.49	323.791	432.643	591.673	660.067
1178.92	1138.82	380.603	286.337	333.669	359.403
1041.79	946.012	328.632	290.532	608.381	640.539
653.639	812.899	288.388	235.414	542.043	339.22
919.585	1012.16	289.669	229.404	565.255	406.756
1127.84	1430.18	310.325	378.731	567.556	395.706
879.201	929.981	337.818	298.513	498.381	207.231
835.034	624.542	177.988	320.343	601.021	484.681
1032.83	672.557	296.147	259.904	763.782	484.518
1043.77	837.22	307.363	251.334	580.425	579.969
1624.7	788.814	361.59	354.589	636.709	395.567
1163.53	810.619	258.455	328.226	623.27	431.607
1589.98	713.672	309.342	245.23	661.182	497.896
1140.51	1193.84	317.648	201.669	1049.61	570.977
1464.53	722.309	289.186	246.352	923.224	610.322
1794.63	1151.72	297.394	333.973	788.766	650.201
2344.81	807.417	386.377	273.692	681.26	306.996
1134.89	989.778	391.683	313.175	509.26	452.564
1192.78	1810.28	386.577	265.558	616.035	367.2
1050.84	1113.96	282.141	301.742	759.758	464.162
1483.46	757.233	288.083	226.354	567.383	374.556
1272.25	818.996	308.904	270.575	536.321	470.917
1171.57	907.373	311.824	293.936	779.086	629.622
1158.98	917.468	412.657	245.166	755.627	539.35
768.023	1032.77	423.274	306.52	836.69	440.422
1049.18	576.399	397.403	296.079	826.038	658.818
844.381	1253.7	296.607	215.907	565.218	393.254
1239.56	1327.25	318.044	282.345	731.875	584.042
1317.42	1081.42	397.232	286.149	666.697	403.214
1169.38	1077.99	533.155	257.844	436.314	454.22
1782.95	1413.04	339.864	259.029	769.684	583.794
1355.94	1067.01	389.324	335.037	658.125	510.347
1384.3	1093.68	253.409	241.549	365.855	396.693
1510.66	862.095	367.313	305.424	690.641	458.105
1752.55	1512.17	376.106	370.1	663.702	498.535
1125.2	767.286	320.669	382.378	1025.89	451.219
1345.92	780.635	345.66	358.228	529.161	427.556
1495.5	2155.67	372.85	278.353	753.354	545.174
1049.45	876.217	339.237	289.276	758.217	563.949
795.992	949.88	306.812	330.069	575.585	446.808
1117.42	601.917	253.098	350.058	306.384	488.612
1232.19	1204.4	360.257	344.53	578.673	458.062
1423.76	1231.17	336.452	307.623	515.131	452.199
1010.01	1098.36	272.357	318.599	441.061	478.776
1285.3	628.557	316.799	254.008	585.665	214.384
1016.9	937.31	367.714	333.987	746.972	935.621
1442.94	922.955	305.72	301.05	571.967	248.518
1634.64	695.841	262.766	340.434	516.397	586.981
2403.02	914.665	418.961	297.052	639.588	479.276
1331.81	869.212	311.38	321.61	609.521	449.793
1187.25	806.278	301.745	349.078	432.466	510.41
657.06	1187.65	271.559	330.043	889.572	480.573
1390.65	705.034	357.474	258.518	580.282	502.946
941.233	765.145	555.545	196.615	388.55	357.954
1250.29	1006.07	254.171	264.532	784.132	300.56
1151.56	1162.43	364.888	370.826	434.713	651.381
889.046	483.596	447.662	313.492	691.87	350.347
1271.69	957.853	381.579	304.008	492.152	472.436
1645.88	1045.97	365.451	158.275	464.225	495.467
1198.71	985.794	346.859	282.232	665.428	554.662
1547.47	811.842	267.088	239.3	782.718	642.051
1646.12	758.374	595.5	372.552	560.422	348.077
693.232	494.874	349.639	179.958	517.839	485.309
1068.3	622.003	321.483	372.045	602.652	394.658
983.404	876.954	318.816	285.565	411.747	780.196
1842.51	1044.25	378.539	175.038	499.481	412.855
1449.23	827.631	262.042	249.09	844.266	526.101
1323.35	651.542	402.956	400.346	608.496	582.136
1120.46	907.068	224.473	496.198	467.182	465.045
1201.56	714.416	450.463	307.945	770.815	518.98
1388.93	1046.07	296.427	251.371	738.055	521.636
1458.11	860.566	305.878	258.123	467.532	477.734
1263.9	1228.54	317.592	242.739	592.167	511.157
1135.13	1001.44	367.709	297.715	520.198	570.662
913.316	727.279	361.273	385.013	672.641	410.876
1336.58	933.745	343.359	195.482	729.617	540.556
1373.07	779.52	333.238	448.289	459.403	458.387
1379.74	1104.1	422.327	248.312	496.596	609.101
654.595	741.039	492.556	232.017	480.039	497.11
1471.16	747.426	303.134	377.435	330.004	600.044
1091.86	956.398	344.598	392.612	688.444	279.619
1146.25	1343.7	414.839	338.296	480.852	646.759
1064.09	856.78	324.051	197.697	762.436	610.021
1487.75	821.263	271.331	355.39	683.528	512.059
1058.95	1353.51	349.806	333.351	404.547	600.08
1353.89	852.305	297.204	316.779	315.928	728.264
956.826	579.53	261.378	307.116	1093.88	543.586
1199.04	1073.23	318.223	324.377	596.067	597.721
951.208	863.151	261.307	295.692	560.588	591.663
968.654	1062.84	256.089	365.363	662.95	396.453
949.018	1357.52	314.683	366.493	374.446	464.58
841.002	907.192	321.955	370.376	525.26	619.573
783.673	1352.86	332.93	217.058	602.546	534.222
946.024	636.017	350.709	259.154	527.963	490.384
1456.12	719.307	275.601	244.292	524.319	653.424
764.543	1184.77	248.062	382.76	321.642	341.383
1156.72	1214.37	277.845	255.359	725.212	275.99
318.83	720.96	314.609	264.518	853.344	323.799
951.998	1638.04	357.225	397.122	344.024	492.88
1090.71	1068.96	296.115	249.826	719.89	423.829
1028	985.599	247.449	396.112	275.66	415.585
768.044	1030.01	267.799	391.206	594.827	616.461
707.805	1491.77	334.036	440.869	549.055	537.27
1114.63	1256.62	355.954	393.838	458.447	477.697
784.324	1064.12	356.666	361.556	650.588	479.69
1228.65	1000.7	436.781	370.972	533.524	386.698
1062.51	1285.42	404.567	312.723	587.606	392.321
1286.09	757.317	286.423	406.577	636.893	382.599
1183.03	1028.55	366.701	317.925	573.716	562.061
1187.45	763.561	414.087	329.805	598.543	383.503
1430.97	1181.68	313.642	398.624	507.776	368.938
1257.73	740.11	307.26	273.063	920.675	461.012
1054.67	862.83	418.603	368.287	652.518	441.356
963.12	1178.65	477.08	350.594	521.604	394.835
1157.01	1055.98	269.722	301.845	658.068	368.187
1565.46	959.819	309.234	304.255	632.189	299.767
878.522	1257.18	374.289	347.369	606.762	369.478
1111	1192.69	351.112	287.276	604.841	702.528
868.883	1239.75	426.083	316.734	645.62	576.911
1128.38	1098.27	329.906	293.715	775.033	294.122
1562.68	1124.06	357.196	210.334	750.806	529.71
1022.08	972.949	314.226	499.387	317.095	541.708
1197.74	1297.47	336.783	222.846	661.391	507.845
801.03	608.726	305.64	209.392	836.699	466.749
657.269	1205.59	258.41	471.55	723.954	490.812
986.933	834.08	281.598	322.986	330.387	334.252
1038.21	1069.55	550.858	267.547	981.704	591.492
773.957	1334.23	461.751	356.818	541.578	346.527
651.656	1022.48	329.991	290.142	721.451	214.206
1323.91	1423.11	381.961	341.453	455.51	402.751
569.692	900.571	279.429	248.854	654.222	495.954
882.907	1333.14	472.123	321.341	703.555	515.184
1487.22	1002.37	369.483	270.354	682.195	391.027
980.25	843.925	331.531	266.704	662.151	576.813
1935.68	841.662	390.03	268.451	672.521	525.601
1096.41	912.48	204.812	316.122	734.281	453.345
1375.84	718.692	427.115	266.442	789.553	571.611
954.084	991.94	350.529	280.11	834.571	471.965
1317.96	1399.04	387.372	274.831	740.776	402.993
956.844	1135.98	197.872	246.499	785.915	590.621
790.947	980.93	330.717	180.352	780.47	413.482
805.732	887.31	450.295	235.103	469.146	560.249
952.122	668.644	279.492	306.109	384.755	353.478
1015.23	1158.72	376.273	313.543	716.645	491.885
520.763	1015.56	347.148	165.415	510.892	593.541
947.909	1075.15	376.492	255.978	567.663	522.879
1000.2	1089.25	344.075	309.457	947.202	528.298
810.626	861.893	290.778	256.795	482.309	551.99
797.7	1388.34	320.443	279.87	546.831	559.869
1094.25	663.187	332.445	334.279	707.764	576.504
782.077	1080.63	302.211	240.787	514.196	382.412
1305.25	1225.31	331.985	282.924	604.916	542.6
1426.42	676.927	446.487	309.411	616.757	600.688
1278.63	1018.38	404.838	282.244	695.531	476.47
1287.34	851.538	419.575	189.215	537.924	417.312
895.115	732.263	335.499	314.524	523.92	388.552
770.171	869.144	349.586	211.418	507.245	528.138
1592.42	722.212	479.012	359.358	524.561	574.447
1352.9	1015.01	390.705	225.697	541.476	576.338
1182.37	890.092	353.213	236.027	523.801	500.663
1134.73	1037.28	381.235	261.752	594.598	414.124
1479.08	749.278	328.051	265.9	492.784	477.45
858.779	542.187	381.701	317.656	524.444	414.876
1467.64	1485.09	686.037	271.07	533.037	365.734
1386.1	1004.95	538.789	351.038	935.474	326.837
1035.01	973.392	422.816	273.901	682.395	453.021
912.77	1069.3	306.651	329.514	612.189	283.992
1051.6	2035.46	349.686	440.796	545.199	456.132
297.336	719.145	334.13	326.677	562.098	563.882
1056.95	995.29	439.23	290.779	443.611	486.258
1011.82	722.167	404.099	282.692	581.573	558.332
665.378	849.041	249.871	252.334	700.611	324.164
962.176	832.844	391.368	346.689	712.536	453.825
809.681	1095.67	407.306	342.823	639.122	601.072
1004.55	956.573	456.067	255.052	469.586	429.174
1310.4	601.303	377.308	244.189	304.358	365.587
1478.14	1284.85	324.422	327.378	247.438	422.544
1066.65	1022.16	420.776	279.015	426.129	715.052
1155.83	1315.78	304.298	253.061	504.094	366.736
1442	1104.18	401.881	302.805	468.384	625.447
768.853	1259.17	377.225	296.108	549.807	563.68
1126.32	1100.49	382.103	314.643	532.212	505.8
1420.21	866.188	474.039	337.013	436.458	582.545
1659.29	1305.1	331.748	301.396	460.921	547.883
1564.33	869.504	546.604	286.477	627.197	364.595
1069.98	1193.32	375.499	321.301	602.695	466.232
872.324	1000.61	480.308	305.737	358.019	523.021
2019.37	1386.19	376.287	316.691	547.356	332.157
836.305	771.538	319.569	371.086	598.124	641.752
933.685	251.482	286.902	274.331	684.648	364.615
1612.71	925.03	299.154	298.825	514.807	351.899
1031.91	1111.75	270.338	252.069	512.999	500.974
882.608	843.293	259.42	255.536	404.857	411.459
1235.07	1201.47	285.642	204.698	457.618	329.356
986.034	1066.12	344.673	231.252	542.85	494.238
1159.48	864.745	314.609	226.44	581.421	392.98
1343.6	1196.03	289.242	198.918	761.481	484.096
1156.78	1292.26	271.651	320.316	501.164	694.346
635.338	1070.57	306.456	310.292	534.694	379.986
987.845	1197.85	277.172	210.748	739.748	541.758
784.045	711.122	302.193	384.588	517.053	322.542
994.613	988.659	249.388	267.086	712.919	391.586
932.504	1209.11	467.36	236.522	448.351	297.538
1393.37	903.901	491.001	272.162	264.578	337.287
949.303	1088.74	367.357	294.277	382.887	290.846
1037.28	901.473	254.324	255.721	445.075	493.341
941.732	1011.7	345.441	226.231	500.351	582.691
1155.82	918.267	568.16	249.372	560.144	729.568
1111.4	1306.61	383.371	238.91	411.631	426.043
912.671	1032.59	341.453	358.682	447.157	684.894
2239.53	716.475	349.338	280.906	276.3	784.587
1285.47	2499.14	469.259	282.069	489.817	499.01
784.171	1302.94	208.457	351.138	629.055	551.416
993.58	1759.53	224.18	287.081	692.734	647.179
1239.9	807.388	259.676	255.54	506.812	593.84
863.042	1933.86	312.08	264.187	402.53	450.833
812.174	1270.25	332.325	283.566	507.509	875.65
853.115	720.743	410.547	276.303	524.277	647.79
1105.06	1163.11	307.471	362.415	582.364	242.257
889.167	838.749	356.621	272.472	456.159	709.852
975.675	1035.24	505.03	311.089	449.21	355.678
997.306	807.112	293.924	433.326	489.122	542.061
812.249	1357.96	924.322	284.963	457.954	458.619
791.122	1341.39	235.181	311.904	472.362	517.824
932.239	766.818	285.338	509.894	650.252	430.762
959.193	1128.34	463.401	294.922	552.246	610.861
675.405	586.887	477.782	316.981	509.212	459.655
1076.52	1090.28	382.313	238.598	400.546	631.449
1157.94	924.266	284.846	318.2	492.824	530.896
1410.05	816.97	317.266	265.878	404.43	550.484
686.601	1674.32	207.761	250.851	580.917	376.996
1266.33	859.155	350.66	301.699	554.146	927.534
996.616	1563.7	291.573	219.666	387.129	440.368
1290.68	595.566	310.417	323.483	351.629	199.712
1070.32	621.143	252.047	290.6	596.987	410.525
786.717	881.773	658.172	432.036	350.963	778.691
1522.03	380.882	452.779	477.045	521.472	558.18
893.907	776.046	528.221	475.141	591.342	453.482
851.388	642.76	278.317	293.282	470.323	620.339
733.551	1039.01	313.995	328.821	372.331	426.545
528.427	1166.83	283.017	294.386	846.968	817.246
936.019	746.824	263.888	473.847	786.091	332.38
911.049	936.343	434.552	214.547	495.453	647.517
987.872	1291.88	430.604	310.579	577.25	435.256
689.185	796.644	324.167	387.369	551.77	393.729
1484.18	611.648	341.096	502.254	534.752	427.149
1399.4	456.533	342.825	357.137	676.456	487.051
916.053	604.911	346.79	256.022	582.27	512.13
1229.88	914.392	307.117	180.757	623.831	352.552
1250.78	644.904	294.287	233.196	550.905	320.262
1084.68	1164.98	351.825	381.521	491.61	629.237
1205.67	1027.97	377.795	184.629	429.076	443.455
907.194	935.545	245.757	191.659	654.279	259.695
1037.64	1060.91	318.245	265.616	510.853	431.814
911.299	2254.83	355.406	312.791	606.9	318.1
1006.32	1867.1	324.23	276.344	522.977	366.067
986.67	1936.08	185.02	222.508	708.093	291.998
2073.64	616.4	461.797	145.975	758.01	361.643
1008.48	1036.69	305.597	273.67	558.552	314.585
2013.43	853.579	288.246	187.076	727.86	364.87
1160.89	496.484	375.132	256.348	529.534	369.238
1115.24	1086.57	303.19	276.846	494.471	305.126
1976.72	1832.95	253.143	304.714	575.318	582.237
1019.62	996.456	290.159	254.606	471.283	415.678
1314.79	2549.7	469.758	247.928	639.591	484.486
1180.29	1817.6	361.534	240.462	602.066	350.13
1004.65	1923.67	236.735	221.691	705.672	460.885
711.676	2158.72	313.968	290.631	458.443	439.456
1365.86	712.738	348.56	261.796	434.744	324.157
1851.47	901.244	435.83	255.705	588.978	256.396
1321.72	1264.36	284.999	201.933	687.729	641.689
1340.77	1035.81	311.782	437.544	656.778	486.408
1478.76	1024.17	369.374	242.705	589.846	571.68
1135.51	1397.13	323.491	259.24	475.88	357.25
860.381	1058.92	250.484	320.654	537.08	550.072
1232.27	621.099	303.819	259.721	704.033	585.88
1126.56	957.84	323.035	318.236	767.164	595.277
1110.35	1570.29	387.217	303.91	456.831	386.197
728.099	906.703	329.586	397.98	327.879	333.721
903.5	961.076	273.602	308.144	679.667	361.912
1090.12	1096.06	267.926	301.231	583.021	398.025
854.872	638.797	293.297	435.402	423.535	358.819
988.696	949.009	203.388	261.363	485.802	329.282
877.792	662.557	282.786	211.638	521.745	435.88
866.569	951.611	350.404	246.919	659.301	431.184
827.177	748.284	384.606	295.498	544.987	490.795
879.854	1194.42	312.074	296.306	733.031	382.785
918.373	1196.89	367.514	214.143	512.814	287.88
1029.27	1350.08	422.293	339.746	837.5	438.327
869.496	1889.78	271.2	227.294	527.59	412.721
1378.68	1255.15	363.696	236.588	817.315	326.607
1133.89	758.771	219.462	249.14	598.766	521.814
890.227	944.361	292.292	296.733	661.791	422.98
956.315	889.694	362.233	250.552	689.372	431.255
1141.74	918.465	621.142	194.485	239.095	429.819
1130.61	1183	182.323	321.105	713.197	439.903
903.845	787.929	448.102	341.47	636.025	508.597
1315.41	1760.67	366.234	302.799	662.884	404.317
801.366	826.413	440.237	336.821	398.697	569.221
865.099	971.878	296.074	405.284	759.711	390.648
800.271	977.093	386.349	438.032	391.178	459.898
1012.46	1247.81	295.076	340.638	331.312	396.231
734.112	1007.92	424.7	307.193	571.534	713.184
925.745	1701.02	294.428	275.542	476.923	494.603
1237.96	648.81	324.826	269.129	525.494	375.541
852.304	1626.29	274.646	268.799	432.659	628.656
908.507	829.284	288.065	292.433	572.394	413.88
948.416	685.904	350.942	277.765	653.934	409.349
814.083	1248.93	357.581	258.652	611.112	407.197
1376.64	477.796	244.29	182.546	425.67	454.156
868.556	746.302	311.421	203.707	726.813	439.791
1085.04	577.035	285.079	227.621	429.948	557.152
970.39	749.634	291.577	211.971	573.563	343.072
1301.45	699.157	294.87	251.601	925.137	366.59
1318.02	727.154	332.695	299.178	522.095	623.77
1061.06	742.51	330.768	242.465	503.797	586.506
1166.13	778.127	411.223	288.956	496.703	519.559
1069.04	1002.78	363.469	219.518	655.77	360.552
1181.02	996.396	358.276	227.149	236.76	372.04
822.732	795.217	306.317	275.848	496.532	609.35
1378.25	722.663	260.985	216.913	452.907	657.793
998.885	816.958	306.745	223.955	653.57	665.612
916.702	1242.33	401.259	247.892	456.681	631.34
940.387	851.366	236.96	236.021	422.194	511.616
1713.97	898.378	271.478	273.962	599.456	555.895
1940.88	789.425	254.53	244.365	616.461	676.99
2303.69	788.392	307.783	272.892	378.275	533.485
860.917	949.591	274.532	173.626	362.361	515.917
946.223	1264.34	256.54	260.549	490.324	346.401
1144.88	792.522	244.784	263.577	446.612	581.762
808.987	1012.03	412.457	229.538	580.267	542.632
1254.06	717.761	378.972	235.176	859.569	325.23
868.898	1082.45	317.115	225.489	637.812	421.511
1248.21	575.596	259.58	219.608	488.04	288.498
939.97	936.176	292.359	246.169	521.255	576.425
2057.19	821.325	307.846	219.397	549.718	575.958
1187.65	884.942	235.208	211.326	661.484	345.873
917.321	607.44	270.346	224.702	650.009	425.223
821.379	843.326	316.266	199.493	454.631	403.067
1152.39	843.141	250.232	226.71	432.896	309.562
1588.09	1047.49	251.125	236.641	363.967	409.582
1008.81	737.502	369.975	255.069	695.363	427.445
730.583	726.961	224.717	294.63	602.635	494.3
1583.43	729.023	288.799	305.707	678.972	358.77
1427.95	728.299	225.903	305.235	463.272	374.445
690.153	775.981	278.598	359.655	665.711	395.072
1252.45	959.46	315.524	436.21	570.145	292.283
985.641	830.386	295.048	322.525	531.37	305.064
1665.68	717.964	264.392	295.214	667.012	555.212
671.448	793.227	328.194	417.24	595.764	335.743
889.549	725.409	306.176	338.078	622.742	413.539
803.537	764.665	353.09	289.952	539.108	418.763
1593.82	804.55	405.732	286.021	627.247	376.609
977.869	795.492	225.761	374.052	598.316	241
1294.18	1106.3	341.235	335.871	376.362	340.089
1053.47	858.573	277.585	276.846	644.842	298.75
847.143	921.516	347.189	184.055	389.741	408.079
1181.56	809.815	341.624	180.968	497.973	400.184
1088.85	1381.9	409.635	288.303	533.033	413.897
1115.32	1246.79	345.93	206.505	493.064	302.884
858.948	1334.11	370.685	319.428	645.894	416.305
1066.61	1091.7	200.35	326.569	531.752	431.092
903.488	899.637	295.48	275.246	628.298	319
804.458	1120.6	328.167	466.486	468.655	334.599
1417.29	1110.75	347.641	345.156	637.274	368.21
993.952	915.116	308.261	265.134	606.712	524.482
1329.83	1098.19	267.936	265.098	683.119	388.927
1014.81	877.521	441.364	416.302	542.85	380.702
1077.59	542.771	267.809	256.885	544.953	524.041
1100.88	836.375	248.726	179.722	526.964	426.123
1874.77	1081.65	463.082	237.582	460.899	607.906
1695.36	835.228	328.555	159.985	616.688	363.626
1032.28	1120.11	444.605	197.961	462.206	406.999
1577.53	968.034	343.868	226.878	404.935	373.225
1349.73	1205.07	250.559	225.243	669.463	349.066
1026.18	1016.52	397.509	231.474	827.787	399.893
1677.7	1025.62	281.122	249.387	618.329	412.707
1512.98	1057.55	308.902	179.791	744.17	458.617
1239.45	908.894	384.04	327.604	649.637	351.034
684.113	1104.3	369.2	312.091	576.302	480.658
1274.42	1300.5	380.748	297.776	530.486	476.65
1105.39	1168.72	274.081	346.29	587.67	409.655
1174.69	906.757	428.871	387.599	447.846	384.689
1322.23	1193.28	290.81	467.442	585.278	504.027
1343.26	1039.16	431.106	221.55	494.416	444.359
778.811	1022.63	379.067	232.731	419.112	410.723
1633.25	839.258	357.67	291.273	582.821	452.242
761.218	920.814	212.066	264.099	492.468	480.789
775.065	633.349	377.207	243.333	546.776	442.148
757.783	1289.6	317.772	255.72	587.911	605.977
908.606	1087.36	288.6	216.663	517.31	466.297
655.544	756.586	475.51	293.924	550.378	398.626
957.366	947.06	303.217	318.52	634.305	508.769
827.135	774.145	385.023	217.487	545.686	936.267
587.712	928.591	353.006	227.928	1169.27	495.795
903.698	877.552	361.184	238.574	528.947	493.42
869.136	747.1	267.423	419.512	591.274	430.652
1079.58	808.859	204.008	262.475	412.616	445.16
818.605	880.223	355.01	239.632	483.385	590.543
686.594	621.561	361.358	218.273	661.725	565.726
963.156	854.491	284.48	267.573	812.791	567.759
757.768	714.915	309.906	550.176	531.423	575.144
776.281	882.973	397.383	343.866	447.915	472.61
715.203	1473.99	336.125	236.766	853.963	564.808
687.757	1993.09	322.451	202.639	469.5	478.768
588.579	864.397	278.792	391.945	500.337	372.932
749.202	853.435	328.374	307.041	1011.16	547.295
869.48	876.087	298.112	237.37	513.937	351.793
1060.72	737.567	432.938	345.074	745.435	488.147
692.128	1312.64	202.582	199.059	280.229	333.09
808.388	831.351	360.3	333.548	538.378	383.677
682.845	903.053	299.743	343.03	582.092	383.473
630.537	911.52	291.128	173.982	525.086	571.122
903.121	1739.65	226.565	358.604	461.146	687.999
667.354	1219.38	369.215	211.621	357.234	392.148
688.894	1333.83	297.771	311.637	502.703	410.995
929.203	1316.5	281.958	279.76	321.257	739.69
1030.88	1578.4	302.156	279.231	443.349	288.072
1509.22	1422.73	212.751	356.445	461.641	313.596
1031.96	851.308	299.736	346.504	630.746	309.468
703.33	1268.51	272.667	331.86	242.667	234.435
845.583	843.013	308.119	385.873	536.953	356.356
1050.2	711.424	275.118	226.958	593.776	440.149
1052.39	943.785	334.105	286.486	574.926	428.595
673.358	1447.99	326.45	363.356	472.022	532.601
758.339	1767.66	234.99	274.908	611.488	287.524
1059.75	1990.61	272.305	341.735	284.093	315.127
1004.14	1137.87	269.18	299.782	460.543	499.333
1407.25	847.765	268.071	269.669	430.426	426.17
756.659	959.861	258.144	349.692	655.208	354.593
1251.59	1365.13	291.112	391.247	586.173	445.569
1036.24	941.232	267.431	234.741	514.003	377.2
843.022	855.809	221.512	444.974	629.562	504.112
1163.1	982.891	308.338	323.64	709.045	463.246
800.931	1589.06	316.272	285.191	436.403	497.025
868.898	1079.74	341.321	193.965	501.811	346.537
961.397	1526.8	248.758	139.926	598.116	516.118
849.105	1193.23	213.757	302.654	761.173	465.411
952.155	1289.39	216.453	253.725	536.128	379.15
997.895	1141.58	251.18	243.276	491.132	403.065
1019.68	1391.45	264.704	361.134	672.911	395.848
1216.17	1413.02	266.907	299.185	407.262	413.255
988.079	1517.21	306.178	301.649	506.15	499.397
571.91	1320.19	245.196	461.151	435.795	654.291
1164.81	1048.42	236.787	288.805	461.879	585.381
1124.58	1530.1	200.712	332.987	555.126	623.358
707.051	1325.1	245.963	322.099	342.661	520.466
845.298	1318.75	230.637	282.468	504.803	489.977
932.569	962.667	416.647	228.578	226.979	459.725
1337.53	1216.26	229.152	339.962	490.132	657.756
844.434	1482.06	286.727	388.028	539.476	409.074
593.901	1210.21	267.516	337.97	593.803	432.268
1062.38	1019.57	248.385	353	556.326	404.677
1111.39	919.957	237.532	302.672	391.698	469.586
985.815	1353.98	314.858	258.082	351.696	518.349
1015.65	844.159	314.007	475.283	477.052	373.75
866.489	973.391	306.492	266.319	597.271	402.684
698.886	1139.85	352.736	268.269	661.892	543.01
851.48	1043.83	548.502	236.049	993.952	344.9
945.863	771.148	270.047	243.765	607.507	359.64
919.279	1251.55	332.007	415.706	639.087	454.297
1024.42	1237.64	289.429	242.639	413.254	591.934
1538.08	1089.43	367.673	223.939	429.127	487.779
907.31	1134.91	424.349	576.608	358.596	816.092
925.139	1374.48	256.939	248.013	394.524	531.5
808.587	655.884	267.38	231.669	645.171	492.844
1059.44	942.714	291.157	230.573	471.722	554.842
2541.89	742.953	275.333	277.464	402.377	595.275
1375.92	1365.59	218.179	395.291	603.596	527.852
987.482	960.048	437.547	294.965	473.838	484.007
1469.41	1156.15	296.227	351.033	275.916	687.067
590.5	1307.68	293.604	348.416	629.804	521.001
795.842	910.75	480.506	318.038	509.365	460.074
715.115	1577.26	262.44	245.338	495.482	462.783
1732.66	1330.49	202.146	255.8	664.929	365.419
1082.51	1087.03	329.377	263.244	373.817	459.181
1023.84	1259.16	365.542	296.386	761.158	403.858
1315.32	977.002	364.217	344.311	305.187	511.204
1173.73	1471.59	287.761	323.097	1358.67	390.403
1029.36	943.534	308.959	405.947	382.707	273.267
805.152	1139.35	441.658	221.594	382.898	400.312
1330.34	1150.58	209.369	282.774	528.073	396.714
1177.09	1344.31	322.653	339.549	365.492	341.072
1159.98	928.572	292.114	311.538	423.135	388.25
1010.37	1074.66	586.483	288.116	511.867	370.433
1122.18	613.244	304.054	311.566	267.593	365.429
991.069	1181.94	318.604	348.939	618.278	466.674
975.279	1017.06	316.396	320.04	622.962	359.951
1266.2	1437.67	274.653	465.816	261.069	537.047
1400.29	968.335	305.403	222.676	442.79	435.897
638.394	788.15	410.306	335.214	562.581	552.515
1266.65	869.491	365.243	260.191	687.571	423.471
1016.26	1106.84	390.584	360.638	582.909	531.849
984.665	1001.49	423.873	248.342	572.036	421.933
620.791	672.783	253.66	262.358	523.194	401.998
741.352	657.367	342.184	360.466	581.772	557.923
772.362	819.042	376.997	387.654	493.384	281.495
1033.31	1719.53	314.618	257.126	708.466	344.098
1275.02	1247.57	431.937	177.445	505.908	376.029
624.248	1892.71	315.486	292.58	417.041	540.912
1168.74	1143.27	335.004	473.176	783.297	389.061
1170.16	1273.42	326.619	394.555	457.601	378.908
1651.1	1128.6	355.039	267.032	430.411	417.345
1045.2	1127.26	210.829	275.667	281.813	577.633
704.281	1195.11	353.455	316.872	625.892	265.263
1451.77	1186.82	271.282	277.42	538.334	462.519
714.684	1425.66	263.494	316.92	671.01	553.726
688.786	1094.84	596.347	300.996	564.578	568.143
1050.8	1246.64	304.701	305.485	497.778	353.498
1177.95	1244.94	294.351	240.218	538.646	588.728
1330.3	1405.44	304.728	281.935	486.202	471.481
1420.83	811.454	286.015	318.539	650.526	414.231
658.829	1055.56	378.38	248.195	513.181	573.917
868.336	1150.31	425.692	209.097	506.465	623.209
746.236	1064.73	338.409	171.026	403.332	493.259
1263.76	897.394	236.304	272.057	286.87	545.225
997.436	1078.45	208.187	249.217	368.497	570.856
881.844	1073.92	341.65	384.69	354.659	403.213
1031.65	1123.61	333.65	279.575	463.51	499.456
1028.79	1021.99	330.209	311.003	427.176	449.177
1049.92	1220.57	327.465	261.01	449.362	451.761
1426.16	1124.89	271.81	232.691	480.25	485.482
746.79	995.279	360.995	255.679	570.243	958.563
815.567	1378.37	285.571	259.209	486.891	463.719
1166.27	872.188	352.249	268.772	454.77	493.545
794.017	1263.76	250.928	256.028	396.963	427.718
886.816	780.775	298.27	265.795	573.477	456.359
618.739	1533.5	379.733	325.934	592.893	663.978
330.294	1093.33	266.271	240.809	557.874	757.12
618.723	1194.33	325.329	263.447	616.647	639.613
754.128	962.905	433.872	311.801	470.61	453.522
907.368	1351.53	314.554	257.683	457.984	372.372
1380.45	1086.81	356.385	260.4	529.093	640.426
1140.55	1134.53	495.855	251.322	686.938	524.884
814.075	1125.2	313.423	245.672	505.954	519.306
862.933	1076.79	332.943	205.408	530.859	589.589
1076.34	1058.12	195.315	209.637	551.439	432.325
1410.35	1100.22	314.394	249.636	352.967	568.737
817.58	762.067	356.404	214.162	564.814	448.824
851.003	924.249	329.391	236.828	504.001	555.217
670.238	1064.04	327.189	189.863	687.696	516.305
862.149	831.749	296.676	239.397	540.952	328.22
812.1	1538.49	199.932	211.782	408.694	426.234
1043.79	928.294	367.587	235.587	438.119	340.873
925.755	917.241	269.346	214.952	356.503	604.186
1228	873.42	336.284	226.028	499.192	321.385
1006.21	333.633	277.824	230.093	426.775	620.909
964.406	1378.78	306.213	198.386	374.478	380.391
873.477	1246.22	277.472	301.953	499.974	377.764
1274.59	1010.31	283.072	268.667	441.58	394.037
1012.22	1053.08	242.672	263.85	690.02	392.781
977.671	419.21	226.923	198.785	435.601	396.767
873.4	1429.05	265.815	226.018	344.894	433.804
1153.87	1065.12	247.856	243.307	385.925	575.681
930.761	1582.1	294.574	207.589	329.615	376.226
1074.7	1141.73	322.759	588.063	388.957	484.791
927.991	1288.65	273.378	326.412	577.911	359.999
1198.04	1197.07	305.138	229.531	450.782	389.289
1113.93	1345.04	362.202	243.127	542.684	380.74
1200.49	870.096	344.798	284.241	413.87	462.453
1283.82	1231.95	336.313	271.571	378.696	559.445
1566.9	867.562	338.928	247.194	490.124	401.556
1053.97	929.877	343.015	313.199	549.042	461.201
593.52	1221.92	349.9	270.526	549.378	505.841
1225.41	1060.58	313.17	281.142	423.757	375.765
1571.01	254.159	314.832	243.321	632.403	407.43
750.122	1020.53	273.645	219.78	457.001	709.593
1348	939.024	345.386	269.451	680.385	604.922
908.953	1711.8	283.903	270.15	583.274	559.271
731.364	1053.26	329.39	306.128	323.455	511.967
1369.43	1300	232.321	372.455	619.803	588.633
779.846	1265.37	255.268	282.881	431.307	401.019
1252.36	928.978	222.172	298.902	462.162	436.82
1212.09	1416.59	284.806	256.641	585.94	391.626
965.038	657.987	340.604	288.603	478.641	643.731
680.18	899.066	398.68	195.092	606.402	441.068
742.332	1004.56	800.375	306.887	294	440.986
1698.46	1015.82	425.258	265.049	643.831	406.097
1860.78	1238.33	370.144	289.381	413.699	482.613
1432.87	971.706	384.262	340.425	512.907	414.379
1506.35	994.233	431.19	381.448	588.547	381.45
1140.28	1732.5	369.595	299.662	434.861	552.687
787.25	1256.65	488.765	346.963	504.265	460.365
795.438	958.263	482.439	332.698	708.772	297.094
1116.59	874.358	400.392	250.971	775.343	441.611
750.547	815.731	415.408	297.298	546.028	423.904
1796.14	955.239	355.429	366.987	577.444	390.89
1012.16	1046.41	289.99	326.974	524.308	447.851
1259.23	1037.36	352.615	296.254	434.231	479.817
1147.75	778.615	287.342	308.641	400.474	540.519
779.732	948.706	454.823	280.94	402.665	232.273
1113.43	933.933	285.447	255.779	452.751	368.647
890.878	1013.91	356.466	238.092	639.606	427.02
1276.14	889.97	353.379	273.381	634.068	265.565
1084.5	1080.56	423.251	287.122	454.179	458.399
947.367	1087.66	389.754	546.689	637.516	267.027
749.055	1109.15	422.003	293.268	471.204	276.237
1044.16	1126.12	395.49	220.271	550.84	260.338
740.355	1181.89	279.216	257.383	494.175	521.87
1158.98	909.168	292.485	333.082	546.176	322.29
873.185	1131.01	267.684	289.541	606.567	271.194
993.273	1179.66	397.638	216.133	479.937	413.856
924.867	1016.49	343.106	274.303	545.238	444.024
1091.64	939.172	328.231	237.795	506.113	503.377
731.182	946.466	261.832	211.432	484.043	212.502
718.337	1200.9	422.922	262.577	634.906	505.006
1005.16	1167.83	276.039	237.009	539.608	320.842
1453.62	1055.71	224.799	328.448	593.376	488.886
818.154	1656.57	299.685	377.428	420.981	575.061
830.587	1357.85	244.512	249.833	406.813	362.268
1125.88	619.758	335.664	251.642	404.166	468.744
1168.94	1351.68	361.131	259.501	463.924	727.807
1147.87	1234.09	433.981	251.975	628.62	414.27
1058.8	1236.15	330.1	249.062	406.046	304.743
1047.96	1391.21	211.999	176.775	427.767	360.65
1178.96	1584.77	289.41	274.228	919.787	431.074
1135.37	865.055	254.612	281.537	557.354	555.483
965.711	723.864	296.608	304.13	443.636	585.535
1279.24	1017.41	379.757	226.81	645.441	487.058
545.202	1668.14	312.473	213.444	661.941	499.174
1321.46	957.352	270.074	275.645	574.918	352.438
1188.64	1346.08	282.141	272.873	595.525	560.607
774.912	1406.1	307.236	381.662	548.926	420.914
1019.71	982.901	313.174	168.937	450.842	496.51
1284.48	948.459	230.83	233.782	424.835	383.702
1164.53	844.475	394.984	179.224	546.746	493.151
1114.61	1880.3	325.207	304.09	543.631	410.276
1203.75	1025.21	335.003	275.603	778.852	408.34
1401.59	1104.11	243.818	226.224	521.474	384.475
1141	934.556	428.401	302.835	766.016	358.269
1318.17	808.38	431.737	271.669	553.777	355.626
1892.67	1426.83	342.388	216.708	579.544	356.318
1227.94	941.919	342.976	247.259	407.339	393.153
1057.6	1242.78	443.767	259.308	591.282	445.578
1097.85	956.567	277.882	295.491	630.803	565.868
1165.31	2117.38	360.131	450.388	510.244	281.417
1478.02	1204.36	311.671	311.895	329.951	444.113
1087.1	1123.06	360.529	288.063	206.83	405.002
909.181	1568.08	366.146	336.892	771.719	390.476
1096.71	1379.67	334.943	318.75	547.614	328.716
1792.69	1483.35	325.214	209.27	488.59	380.916
1091.41	1644.51	347.703	176.434	514.783	384.562
1233.94	1271.84	402.069	237.983	394.266	384.052
1088.4	1127.46	320.702	263.634	371.763	484.268
1201.5	1793.91	397.447	264.817	640.513	347.894
1611.42	1685.87	304.796	205.967	515.884	469.601
1310.55	968.919	412.712	511.362	407.371	482.816
1523.64	903.497	296.211	243.183	526.633	386.972
1389.65	1063.75	364.622	286.625	491.673	535.34
1202.23	1077.63	311.953	544.202	506.559	506.158
1774.73	1174.94	289.66	276.743	428.052	492.452
1846.9	1377.47	279.621	245.126	408.614	290.126
1054.83	1627.08	369.066	261.739	397.262	590.7
1501.08	1530.3	232.223	253.022	357.173	301.768
2349.8	1203.94	337.087	280.209	400.235	298.013
874.816	1296.46	243.51	309.571	450.065	455.673
1383.29	1174.81	318.062	271.597	660.813	557.898
1172.93	1424.24	286.75	348.66	384.19	489.708
1506.15	1059	267.444	269.204	420.955	512.398
1352.28	1344.32	257.968	482.725	372.313	957.809
1176.64	1535.34	339.473	213.105	364.871	520.977
1340.3	887.196	325.178	292.109	424.823	388.762
1090.61	1239.16	255.412	231.295	509.783	686.417
1469.31	1973.76	284.293	304.491	498.209	600.701
1659.62	1382.14	299.19	361.67	752.221	561.819
1205.15	1165.43	251.43	214.083	513.781	554.428
1163.48	1019.49	184.897	286.579	387.809	572.416
837.418	1178.21	254.435	297.147	504.383	689.72
1106.47	785.482	337.689	261.042	446.299	693.461
1660.94	1292.69	350.327	367.164	510.739	436.874
2043.84	1000.41	248.477	356.75	538.808	461.716
1840.61	736.097	221.78	266.962	450.294	486.441
2034.81	1219.79	347.118	415.971	324.813	387.791
2793.35	1456.18	261.66	277.195	451.939	402.692
1555.53	1309.4	184.313	349.867	486.922	420.249
1775.03	950.169	300.211	453.026	296.551	314.35
1294.48	1314.35	305.919	241.069	589.87	301.705
2399.99	920.151	325.961	276.05	472.07	615.383
846.967	1108.41	240.524	369.121	435.833	360.284
1153.25	686.485	337.9	301.238	445.979	419.854
1168.07	1209.3	373.237	356.048	561.937	361.097
1342.25	1551.05	272.056	319.524	664.48	524.423
2056.72	808.781	269.537	261.895	378.788	538.685
1061.84	1032.63	252.899	345.544	418.809	478.522
1206.71	1105.98	277.289	312.145	537.954	401.304
2179.17	877.742	345.463	313.558	452.992	484.883
783.037	1202.9	263.918	273.889	768.336	462.743
853.708	1005.22	305.448	325.648	390.655	670.558
1266.34	1285.83	340.62	295.29	404.635	565.69
1285.64	1202.93	307.384	328.468	555.596	436.195
682.619	993.518	285.507	301.054	687.575	481.612
1209.11	816.334	348.568	303.571	638.591	461.987
641.784	981.655	246.339	318.854	492.452	336.914
547.523	704.478	299.34	334.735	464.655	415.2
995.178	871.96	272.359	288.577	899.182	509.832
727.564	1268.7	300.842	441.244	433.25	339.292
908.118	1071.49	349.102	350.872	426.446	620.586
1009.26	833.932	347.422	367.616	732.42	401.524
1316.47	1198.27	324.613	362.057	577.337	450.388
1211.31	937.185	245.598	320.971	589.088	532.048
903.932	737.563	254.747	310.987	728.465	490.387
1010.01	1376.36	362.507	320.096	651.813	467.074
852.816	1285.32	317.204	355.751	302.821	855.436
767.049	990.673	356.854	364.459	903.913	654.341
858.844	1365.43	342.339	375.512	667.742	586.451
1268.92	1232.99	357.48	252.331	675.172	446.593
1258.09	421.59	383.123	285.671	399.68	500.6
819.97	1297.85	493.554	178.767	683.073	397.534
691.536	762.961	305.933	372.901	989.717	557.235
1072.86	1235.05	411.78	501.84	454.42	411.479
915.178	927.009	353.749	250.125	612.215	431.697
719.074	1103.89	198.363	379.998	525.406	430.953
910.48	1096.02	451.094	260.399	521.539	332.114
814.917	1190.44	237.602	274.852	400.998	420.75
817.65	1398.36	339.176	400.215	609.414	644.785
1046.03	1131.57	292.1	304.878	482.448	355.561
861.042	1118.25	298.133	386.335	515.92	336.159
1205.42	1035.59	393.016	324.915	460.418	481.536
1228.29	1150.72	316.427	201.645	502.623	278.078
1873.24	1001.4	301.661	326.536	647.356	302.149
1128.84	784.385	311.711	359.186	501.036	446.115
2199.1	1081.17	315.831	313.402	285.368	354.646
1863.55	1366.8	236.095	297.895	451.752	436.429
957.976	1520.41	247.718	297.68	638.896	390.075
845.444	1153.26	293.931	244.852	476.085	501.879
1737.92	1098.29	303.708	345.847	424.118	473.643
965.44	855.905	418.997	285.781	591.643	416.457
1756.73	1280.65	291.409	294.451	427.694	538.891
1896.14	1092.57	344.758	391.983	534.828	515.228
1540.42	1126.19	344.001	213.622	436.637	531.885
750.492	1299.6	395.229	193.916	431.169	384.014
1063.91	1107.85	231.989	221.798	559.304	396.609
1054.31	1796.41	239.3	519.04	228.02	548.16
731.643	647.258	365.275	282.122	522.498	443.42
919.058	934.899	324.604	267.998	379.808	501.48
1283.09	787.415	323.392	263.064	671.24	464.021
903.041	1170.73	304.403	234.766	435.9	400.504
1186.58	1321.45	334.022	247.648	493.354	513.439
993.441	811.438	287.972	314.175	463.203	593.603
695.069	1103.38	237.512	242.75	459.137	538.309
832.402	1468.41	180.069	249.229	614.504	457.276
1137.92	1562.03	214.61	272.178	558.656	435.298
1503.58	889.608	233.556	269.41	509.144	266.157
1077.28	924.161	202.547	244.967	448.694	323.966
934.212	902.98	216.392	565.512	596.047	373.442
914.183	1307.58	262.918	763.284	517.643	920.893
771.077	943.181	229.442	226.014	446.566	493.242
1263.24	1367.38	281.859	430.316	457.028	417.569
1003.67	890.145	308.661	498.548	402.245	522.81
1393.85	1405.5	258.19	228.823	363.834	359.291
871.252	1695.46	298.38	463.89	586.35	521.715
1041.31	1104.97	313.502	488.6	508.686	560.548
917.981	1516.17	292.147	444.329	483.393	501.389
1161.26	1192.38	331.166	478.284	536.919	434.327
1218.31	951.24	327.942	326.862	555.893	479.157
1186.73	1310.28	300.502	583.512	419.29	368.448
805.135	1126.92	218.076	311.569	431.649	335.927
721.096	856.778	282.773	386.671	269.834	520.913
788.121	764.738	393.601	325.043	557.333	416.394
1354.35	1354.52	319.571	296.752	408.87	568.661
944.96	1537.78	243.571	236.654	672.311	357.547
1611.24	1527.94	318.092	227.943	597.311	357.629
1077.57	998.094	310.258	283.28	411.889	332.293
1052.2	237.825	357.659	313.772	538.111	618.209
1122.66	933.78	300.404	218.515	554.977	542.062
1131.88	1136.08	280.402	259.431	601.766	338.597
837.342	1370.14	274.267	314.273	430.887	442.025
933.676	1187.94	278.202	442.914	749.885	507.668
734.851	1227.81	266.681	255.468	532.191	711.628
1742.89	902.502	272.122	397.034	575.353	479.569
1566.89	865.85	351.931	298.178	627.311	357.479
1217.68	896.934	298.882	343.675	928.316	557.199
1051.63	1471.62	316.987	328.344	653.859	360.455
1339.35	1480.42	291.288	253.918	415.725	444.874
1258.23	940.182	283.593	351.68	717.5	494.019
1733.82	1024.04	331.595	161.473	538.404	328.819
1404.5	1228.14	274.661	279.217	469.406	466.805
1378.12	1373.46	299.332	258.598	645.97	356.632
1162.89	1205.07	363.204	252.636	443.453	345.987
1458.12	994.983	258.001	236.213	537.729	412.008
1032.19	1256.74	379.589	407.611	533.353	430.199
681.333	1280.52	273.88	227.706	656.189	477.55
1375.79	1285.37	384.451	380.592	663.442	430.86
2334.08	1207.5	391.998	219.204	576.322	389.843
1366.78	1093.4	309.918	272.672	670.737	416.885
1496.31	1523.55	324.561	123.051	595.569	459.238
1154.1	1240.07	281.716	402.813	382.372	452.263
2026.05	1003.94	289.88	285.188	446.814	477.445
1277.63	1001.25	323.871	298.258	871.375	566.083
1464.51	1231.95	521.832	309.996	618.144	372.015
1562.63	1184.27	358.298	327.586	461.192	474.193
1645.29	1278.88	365.712	390.228	411.096	563.938
1657.45	1081.73	314.787	206.92	448.368	564.483
1137.03	1473.15	311.597	296.926	701.382	691.438
2369.33	1069.48	392.517	230.634	423.814	434.41
1206.66	1262.83	311.215	336.453	485.309	443.859
1739.06	1129.21	317.121	260.033	279.479	501.115
1019.61	1278.49	388.277	367.982	571.229	531.855
1266.7	590.643	301.647	247.764	583.827	529.359
1112.78	1987.18	376.582	331.984	663.264	461.005
1533.94	1053.31	360.628	352.698	382.696	454.966
1203.95	1176.3	345.584	504.755	599.411	287.049
1318.02	1149.05	280.614	325.162	527.356	657.335
1452.89	1329.29	329.708	223.46	310.204	468.569
1075.8	225.503	287.955	357.337	422.968	492.521
1365.79	1137.31	339.224	366.96	458.892	574.903
1179.15	1414.63	335.167	305.634	674.407	585.968
1096.02	949.928	238.157	258.866	570.996	400.205
1320.94	1149.37	414.122	245.532	330.476	482.871
1136.43	943.544	401.023	297.959	742.204	763.404
1144.76	1499.19	263.575	341.997	581.988	553.581
1166.64	1283.37	364.701	247.701	721.844	497.769
1179.31	1540.85	291.082	317.859	618.55	440.016
2479	1183.62	218.594	296.918	610.43	452.505
1587.3	1083.45	355.044	354.047	612.416	396.148
1549.79	1187.05	355.059	287.649	580.582	385.344
1042.82	1020.23	334.086	298.082	565.738	600.087
1222.93	1328.39	225.445	262.66	440.901	519.135
1040.27	1468.88	439.806	332.789	537.788	781.01
1618.5	1440.34	363.171	329.71	522.726	626.34
1403.4	1015.13	460.62	221.771	450.986	242.386
1097.15	1542.23	423.988	434.893	497.232	587.954
1070.66	977.058	394.129	367.047	495.838	372.498
1029.5	1166.96	288.404	210.551	491.517	582.162
1169.72	1296.29	276.288	230.186	441.672	707.854
845.639	1037.69	271.741	387.376	429.102	726.91
901.687	1051.97	387.018	428.835	539.906	431.412
1004.28	1074.38	344.424	258.413	512.105	436.274
1420.39	1179.18	292.278	433.661	569.798	421.806
829.429	1455.79	333.37	383.973	557.968	649.309
1239.65	1376.55	247.172	412.393	406.429	322.887
1094.36	1056.79	414.47	424.891	490.833	527.587
1466.65	970.61	309.519	444.36	492.019	573.521
1069.36	1352.79	399.877	361.939	483.143	620.189
1077.31	1597.59	307.997	183.7	509.585	779.807
1316.93	1409.29	228.895	298.666	487.893	525.86
1252.99	967.161	206.497	446.686	642.932	507.456
1419.73	364.627	320.842	279.212	403.607	494.876
1359.16	977.05	297.117	342.019	592.708	494.981
1147.63	1153.16	253.936	324.503	541.385	620.624
1037.26	796.952	256.553	407.711	411.618	488.429
1755.94	1097.85	250.688	236.284	715.715	411.358
1122.19	820.985	250.571	184.777	514.415	589.765
1167.23	1150.3	447.394	392.226	447.727	504.097
1495.9	1069.18	337.424	124.989	496.191	376.212
1300.71	1046.84	296.383	373.745	561.145	709.131
1109.28	602.938	310.726	380.408	514.305	657.84
968.103	1128.98	244.177	260.633	331.771	486.94
1289.81	1028.46	409.966	212.672	533.835	606.704
1270.01	1287.02	276.687	305.769	445.451	653.12
1185.47	773.977	370.416	400.867	376.467	673.222
1106.83	1155.56	275.552	303.058	434.497	431.709
903.422	1475.21	274.995	266.64	425.864	606.682
1367.22	1170.76	284.191	499.12	459.37	594.776
1235.02	1000.89	408.2	296.732	391.617	1058.31
1806.81	966.51	334.83	354.902	306.374	572.804
1245.16	1249.33	373.169	361.265	607.83	459.66
1249.86	806.823	341.676	354.182	460.331	395.088
1406.25	1370.42	366.424	233.365	213.599	404.839
1401.92	1165.99	243.286	384.618	564.822	581.377
1718.32	1289.34	350.249	436.166	407.287	860.803
995.071	1060.31	205.003	493.67	459.617	516.925
1256.59	963.639	344.037	472.922	395.903	569.149
1776.17	1195.76	269.066	252.475	549.383	419.357
1009.18	1317.51	302.832	596.291	370.134	737.986
1409.27	1053.48	518.869	486.531	285.054	477.683
1857.91	871.777	434.189	395.479	508.556	567.653
1308.19	1201.79	313.57	557.791	461.483	424.31
1774.44	1012.68	327.893	274.79	275.414	634.209
1335.59	1277.25	481.599	314.318	370.027	195.844
1321.03	1135.03	458.553	331.684	537.445	605.373
1344.8	1873.05	332.424	339.04	564.006	628.909
1093.49	1266.95	377.027	358.25	364.896	423.011
1220.77	1274.05	376.339	345.034	629.498	513.852
2236.05	903.355	428.833	288.339	536.037	386.937
985.309	1261.14	286	338.322	378.225	599.135
1301.04	1204.11	364.069	340.404	411.987	674.346
1073.22	1126.63	270.642	134.261	294.525	562.83
1271.18	1572.07	367.18	333.189	561.078	609.127
1412.5	1115.96	472.493	435.523	343.614	534.178
1123.11	1334.76	254.462	307.822	392.246	585.786
812.997	1305.74	426.829	296.281	500.272	483.286
1188.25	893.776	420.763	611.25	467.887	565.888
789.15	1094.58	386.287	276.709	489.077	560.287
905.079	1163.86	614.245	280.76	440.173	534.483
924.904	1187.71	320.437	241.564	578.614	524.195
1425.49	1214.76	366.508	305.558	493.311	513.886
1182.66	1562.43	384.59	321.577	413.722	512.965
1324.46	1185.52	288.365	293.275	610.405	802.611
1222.24	562.801	370.005	203.254	462.35	570.757
1429.01	1176.48	289.886	280.279	473.227	461.995
1277.56	964.087	795.365	224.669	618.163	956.554
3130.12	1213.06	409.726	274.248	404.273	495.963
2441.05	1513.76	232.446	188.738	474.268	581.192
1173.46	1019.9	400.329	193.524	513.971	451.134
1120.65	852.233	272.855	251.088	706.556	464.337
1767.04	1074.54	293.121	339.792	589.584	656.679
1085.05	560.527	228.885	330.479	502.907	356.861
1147.62	1409.74	302.941	361.609	445.631	751.898
1348.55	1218.98	259.368	480.074	471.834	463.616
1199.64	865.449	323.835	260.309	510.952	578.903
1683.69	1522.14	195.405	262.901	510.947	933.504
1692.61	1747.3	231.889	242.894	768.859	676.124
1047.84	1020.53	252.209	277.434	525.075	401.325
1866.36	1094.55	406.341	214.691	554.738	386.874
1039.73	1106.09	239.862	247.522	623.541	370.427
1117.72	1250.86	470.72	307.563	410.852	460.215
1108.52	1654.48	305.011	270.197	661.854	504.069
1001.95	1080.64	316.468	182.85	713.75	462.571
1176.81	1864.57	353.201	232.986	531.949	316.122
986.436	1161.48	300.458	449.623	507.524	283.387
987.678	1336.54	375.503	305.797	518.242	448.602
1022.48	1278.72	310.417	243.978	531.837	446.541
1619.92	1208.8	379.628	424.734	279.47	349.022
1365.37	1182.14	236.913	235.569	497.346	422.939
1328.93	1495.49	374.962	236.89	407.84	430.388
906.498	1074.9	279.349	237.288	482.152	322.329
1259.69	1373.82	278.717	441.432	467.264	336.467
1184.13	1137.99	333.56	283.737	505.133	382.557
1006.85	730.053	301.348	303.779	757.105	418.842
1125.94	2754.42	386.17	257.579	405.077	628.095
529.345	918.897	419.54	537.69	473.929	466.569
1134.16	1085.62	339.408	241.055	630.885	561.88
1458.04	1183.82	358.527	322.449	600.331	390.103
1024.12	1201.92	372.414	327.712	623.458	346.866
1109.68	1098.12	301.94	532.595	449.556	291.595
1263.34	1224.41	548.315	194.422	456.793	386.224
1201.35	1610.75	449.744	300.518	554.885	440.652
744.826	900.588	366.085	366.08	805.169	410.987
1073.88	1116.58	290.796	287.355	603.152	550.84
1418.72	989.687	371.814	363.016	481.108	568.786
1769.4	1196.08	332.697	274.67	449.132	541.929
990.012	756.283	453.482	466.725	619.809	636.93
1553.15	1048.69	332.112	385.297	626.734	526.574
1369.63	910.881	438.552	286.32	667.008	351.212
1085.09	1353.42	389.249	342.664	571.112	526.156
1113.59	1125.52	453.043	290.085	272.903	580.501
1282.9	917.907	258.406	240.126	468.909	408.412
1262.57	1982.31	172.413	309.544	724.299	434.478
967.233	1228.09	288.454	268.596	670.69	454.446
1178.15	1201.82	363.232	268.109	530.074	417.601
1297.98	959.202	322.834	418.597	430.695	578.458
1265.21	1378.72	235.445	241.537	313.686	438.477
1155.46	1043.61	393.172	389.913	1099.47	610.94
1372.49	1526.55	304.942	339.494	508.232	463.091
1010.99	1248.2	376.815	337.661	391.883	377.36
1530.54	1245.77	1095.04	302.628	473.167	461.129
1483.43	1089.51	499.477	388.626	353.145	521.471
1554.23	1377.64	662.463	272.13	344.128	482.967
1200.07	1810.54	271.715	313.776	400.345	400.787
1240.99	789.382	584.619	312.705	586.207	518.381
999.266	1002.05	290.322	194.177	271.062	564.792
1151.94	808.415	937.204	411.424	464.307	647.258
1026.88	1665.55	669.542	318.888	574.097	478.466
1253.39	1694.64	192.756	301.292	377.177	345.413
1207.29	659.747	757.013	370.545	773.813	344.789
923.365	1000.54	436.363	274.931	472.957	380.431
1127.25	1087.01	254.714	305.558	522.613	361.988
1053.36	1089.39	277.863	353.01	648.048	379.311
1059.69	844.981	340.194	315.932	695.293	419.015
1092.1	839.608	238.778	310.928	601.349	507.631
1195.2	1397.28	305.233	407.451	337.682	431.67
1410.5	1753.01	658.851	269.362	453.689	567.25
1217.18	893.42	648.715	301.466	352.291	820.648
1578.76	1417.52	1017.52	382.817	346.016	491.725
1532.84	1237.57	303.856	299.082	422.24	504.704
1185.93	1194.22	251.256	224.892	419.136	578.528
1768.36	827.376	522.837	186.678	641.302	633.099
1404.09	1108.78	266.617	337.853	558.238	426.317
1187.07	914.999	375.835	331.499	387.51	620.802
1057.68	924.627	273.384	243.292	392.619	400.08
1005.69	864.602	312.845	252.377	572.195	659.116
1739.09	1303.59	261.583	270.125	395.858	451.485
1250.66	1745.71	453.289	267.052	397.902	462.161
1223.01	729.609	291.267	331.632	517.742	683.097
1493.88	932.862	334.406	244.886	524.241	533.068
428.052	1198.11	346.628	518.801	436.925	531.301
1020.43	992.203	301.938	411.926	303.811	498.072
1624.99	990.5	285.744	338.906	439.703	522.621
1017.76	855.616	235.85	246.926	471.695	618.021
1246.04	1478.25	241.311	305.56	418.476	622.836
1258.89	994.666	247.03	367.658	450.756	504.243
1837.82	823.479	296.807	478.87	508.43	679.554
1712.51	1178.47	308.854	372.994	575.977	587.47
327.368	1214.49	288.612	261.755	375.734	183.353
624.345	963.543	373.143	266.17	727.501	507.202
1463.03	907.539	484.077	373.784	600.43	195.853
1754.05	1141.98	327.035	259.846	338.93	709.243
1305.5	681.497	305.239	285.551	719.797	586.599
1465.71	911.162	683.495	299.973	505.102	467.283
1452.44	921.231	518.932	239.172	523.053	497.405
1441.26	1048.37	377.031	280.421	377.247	592.539
1253.33	873.514	404.549	353.163	619.123	509.407
921.359	1023.78	302.044	318.377	615.783	476.63
1652.64	960.777	403.566	387.327	603.854	803.78
1243.03	1002.36	257.05	306.213	496.981	619.018
1492.58	921.615	208.453	331.698	526.379	453.455
1750.73	946.337	407.671	220.755	570.3	473.789
1457.94	997.881	188.403	317.864	369.013	466.93
1067.11	954.047	318.395	279.699	619.176	400.96
1181.84	725.271	371.079	153.853	459.84	468.264
1427.56	240.836	272.165	299.887	513.922	553.72
1516.03	826.986	250.948	406.246	499.724	574.475
1548.87	869.668	364.52	198.413	599.365	470.126
1685.32	1199.36	222.692	274.279	645.555	410.222
1093.33	1011.29	311.989	248.922	703.174	461.245
367.925	893.477	393.406	248.844	518.864	504.178
1373.53	1050.15	394.806	241.823	546.472	502.43
1629.6	770.406	320.73	371.721	558.782	445.904
1897.88	808.672	285.336	317.497	424.025	493.285
1214.03	1112.9	500.042	285.695	686.215	538.999
2353.45	1122.13	481.192	264.955	522.96	422.785
1533.19	843.594	393.148	400.399	606.608	437.495
1389.87	873.263	379.723	293.007	930.286	353.001
1411.29	956.476	268.397	244.217	506.407	498.877
1982.2	816.642	340.257	366.831	630.073	478.986
1215.6	930.183	286.841	321.32	627.443	377.275
1746.49	1126.72	357.421	237.405	577.232	480.942
964.681	1005.49	264.889	297.548	408.793	451.836
1634.89	1424.51	655.326	438.817	487.658	464.399
1366.2	1229.59	370.498	428.159	707.951	565.027
1368.94	1475.42	334.1	220.265	435.628	160.797
1340.24	1268.43	387.08	290.568	541.43	568.441
1337.94	837.059	300.043	271.306	505.753	444.983
1061.19	1559.01	403.477	164.762	794.907	542.265
765.276	870.73	290.499	302.774	656.92	432.194
1313.44	1072.26	252.89	332.424	384.603	378.011
1439.6	508.737	297.341	205.633	398.145	357.591
1735.16	1030.87	248.902	265.442	589.531	406.613
1854.37	1294.28	383.207	251.954	761.488	676.565
621.69	1063.49	228.529	361.161	429.044	378.102
1619.85	1082.47	341.89	287.696	552.488	438.553
1507.96	1606.9	396.128	326.015	656.661	449.179
1700.89	1332.84	386.554	388.016	528.427	524.278
1095.15	698.222	293.047	243.583	574.788	422.887
1363.22	972.988	703.538	333.769	494.441	516.452
1582.43	851.757	371.677	231.566	467.416	582.474
1138.97	1252.18	623.311	365.668	723.793	437.012
1123.36	1108.25	355.031	353.997	551.657	311.718
1396.08	947.14	556.843	243.397	732.575	463.623
1445.78	1146.2	338.593	263.734	584.236	524.286
2317.23	1287.56	569.336	286.531	498.496	458.58
711.068	1046.67	360.387	217.422	542.566	190.306
1481.81	1023.52	347.927	445.638	509.713	615.389
1634.1	1271.69	260.288	442.766	493.202	550.833
1371.65	877.34	312.921	385.758	618.163	399.858
1688.95	974.629	300.194	349.045	286.257	451.572
2054.57	1288.55	338.337	256.748	605.25	774.574
1111.23	856.106	314.53	639.291	515.624	555.645
1663.37	966.042	336.418	262.353	594.882	540.134
1100.78	1348.27	294.08	266.74	540.154	373.35
1206.59	1208.04	267.01	229.162	896.495	829.322
1891.52	1170.56	213.173	327.43	482.138	646.959
1454.3	1792.33	261.367	309.844	647.472	321.773
1328.8	1393.98	367.017	223.291	529.664	604.11
1641.6	1105.17	304.027	231.841	642.954	621.01
1180.56	951.406	383.128	271.183	354.548	645.004
1039.1	1356.15	377.588	334.803	328.058	786.508
2392.78	1375.1	341.513	294.804	603.2	447.679
1482.52	1301.66	270.904	236.244	487.074	585.58
1357.15	1263.55	345.057	267.15	498.742	927.939
1624	1206.86	355.011	207.762	444.105	493.154
1475.48	1029.88	865.345	234.762	559.702	502.485
1824.71	1196.4	378.783	318.489	476.529	357.977
1294.16	1278.64	189.845	386.277	402.19	490.912
1940.25	1418.49	217.573	232.83	411.509	584.585
1488.41	1227.85	402.536	192.448	457.488	404.984
1737.99	1076.82	227.739	216.063	620.658	432.937
1114.36	1679.23	348.236	334.007	581.779	703.657
1427.22	1010.89	361.391	229.974	490.788	590.648
1089.11	1172.81	296.234	380.79	552.402	815.654
756.341	730.02	1310.79	275.477	552.731	369.097
1622.08	1108.96	303.488	361.093	547.796	373.458
1050.15	975.779	263.389	354.925	494.091	601.645
1159.74	1175.77	385.857	268.055	405.503	361.145
1033.5	1284.87	227.073	229.954	582.5	513.981
1023.99	1614.53	549.359	280.273	305.526	530.593
1767.1	1392.51	432.069	269.034	676.95	309.579
1107.13	1197.45	267.957	273.939	449.237	477.617
1450.94	1623.01	485.753	328.415	598.726	453.218
912.11	1296.34	516.999	308.366	453.797	301.716
1450.51	1171.71	863.049	270.829	348.32	330.978
1396.35	1280.64	731.089	548.01	693.744	605.298
1679.27	1480.57	516.784	265.874	547.841	434.127
1338.92	966.19	625.573	613.558	315.605	617.37
1290.76	1280.77	334.341	310.197	540.973	436.913
1112.33	339.866	282.47	255.723	218.299	518.819
1355.53	1013.82	277.029	208.062	409.947	525.928
997.876	1049.64	439.364	247.807	445.742	606.999
1382.13	1051.52	409.574	338.766	480.219	460.268
1507.44	1740.17	353.938	220.426	446.196	503.636
1222.61	1364.81	397.972	265.985	467.854	272.377
1054.46	801.846	560.139	372.22	540.547	651.132
1073.26	1202.63	272.419	286.723	538.372	429.374
1484.95	1119.57	528.383	231.515	440.03	592.22
1392.93	1070.66	683.399	260.505	388.127	366.549
2090.44	1122.73	321.711	233.584	574.431	594.898
1189.33	1264.31	355.503	383.376	621.497	470.69
1278.82	1226.5	309.661	199.364	423.392	867.1
1136.14	858.223	420.786	185.789	469.507	392.104
1161.24	1390.1	294.825	279.313	659.84	639.236
1331.12	1947.02	397.642	392.69	421.063	438.168
1427.74	974.904	674.811	303.541	457.678	593.307
1222.71	1105.1	293.417	388.228	708.463	604.735
1349.88	1109.04	289.545	328.328	421.095	400.572
1698.87	969.706	351.838	308.403	487.397	817.442
1358.58	1656.38	345.238	282.22	690.344	669.717
332.167	1265.42	376.93	227.996	775.885	571.683
941.273	1237.69	583.426	364.14	512.392	682.521
943.466	841.991	499.129	227.406	585.041	424.399
1611.28	788.719	414.375	288.622	511.741	463.419
1662.1	1012.65	260.798	227.028	481.184	291.324
1169.92	1421.26	258.719	386.601	539.883	296.181
1246.35	1048.68	196.855	161.668	551.437	397.947
1755.84	1467.54	214.167	279.89	729.581	664.975
1258.76	1469.25	249.973	219.026	533.528	541.184
1207.1	1041.43	371.194	182.375	676.5	505.524
1140.35	1413.54	225.386	221.641	577.113	361.82
1235.6	973.54	425.371	308.482	455.321	708.977
1046.19	1075.66	353.525	218.478	664.932	454.951
942.396	949.642	217.438	259.43	600.856	464.852
1230.75	1436.33	180.643	270.275	757.634	433.843
1867.05	863.584	409.781	256.759	329.679	333.068
1161.95	1583.22	277.574	271.943	686.774	433.219
1320.87	1254.98	340.155	236.038	618.318	667.848
1400.39	1325.12	420.715	446.184	1035.73	673.271
1296.74	2144.8	930.077	571.889	748.557	519.46
937.25	998.125	397.847	214.973	603.653	747.133
1536.59	960.117	292.98	286.371	685.146	732.192
1102.72	1748.09	567.844	258.419	804.103	657.558
1291.26	997.917	367.42	177.876	406.724	733.386
1106.21	1327.94	449.845	267.084	672.834	519.843
1312.4	921.352	326.959	300.705	535.513	438.93
1505.98	1783.38	408.267	266.641	781.088	409.146
889.953	1646.68	336.208	342.473	675.322	472.088
1031.08	874.56	376.713	312.202	454.761	628.125
1239.51	894.303	370.589	264.556	596.152	641.473
1347.67	1305.81	367.318	239.211	387.947	619.868
1355.78	826.483	741.043	322.028	489.442	453.95
1177.86	1439.21	243.679	665.282	513.134	446.342
881.669	1565.92	314.8	263.97	628.258	296.841
1443.28	1057.86	664.002	271.498	410.508	300.777
1664.81	903.128	430.29	255.445	683.433	611.622
1234.38	1163.01	664.674	488.942	331.382	374.239
1654.15	1484.41	261.717	326.326	498.755	484.688
1174.48	1058.25	427.632	425.571	1044.37	520.053
1199	1198.03	372.688	613.205	543.934	441.914
1580.85	996.434	497.013	232.682	568.963	467.973
958.112	1225.69	401.665	231.999	597.225	541.762
683.234	1034.25	351.932	253.508	218.291	356.118
1465.71	811.276	531.163	221.407	451.897	364.085
1462.96	1096.81	425.039	258.03	416.318	406.767
1438.29	1401.79	264.309	183.363	563.13	444.255
1150.56	1331.55	262.906	374.879	540.47	387.681
793.359	1153.69	524.621	345.756	505.077	461.337
829.964	1396.61	332.862	240.069	653.734	456.485
1829.23	1164.88	446.208	311.442	515.402	793.677
1236.38	1389.65	296.365	193.823	582.803	433.946
843.31	965.094	296.089	224.629	632.579	492.59
862.19	1555.2	312.798	241.705	670.98	400.258
659.452	1043.93	326.861	223.079	346.542	349.603
1491.69	1242.19	346.965	316.61	549.946	366.418
1034.01	1387.23	320.217	257.787	504.08	234.293
785.016	814.322	325.002	206.481	449.876	528.293
914.502	1356.69	241.326	307.853	739.584	343.321
1176.33	909.228	243.226	344.014	445.578	529.505
785.266	1132.53	267.478	330.351	523.73	415.335
1667.97	1998.17	257.138	343.268	569.163	400.923
1236.92	1241.02	292.015	346.585	521.855	296.616
1361.06	1388.15	285.602	217.982	971.304	810.434
1667.31	897.211	252.808	250.508	496.792	338.895
890.96	872.977	346.495	353.961	328.959	492.035
1304.76	1057.08	356.2	259.529	714.974	447.544
1060.74	799.016	518.571	267.634	691.309	420.698
1190.07	811.161	288.493	333.769	654.862	436.754
1485.29	905.785	331.891	321.161	792.916	557.787
776.683	1009.85	287.537	183.328	757.825	335.422
907.255	989.853	257.456	298.752	606.446	525.137
717.989	873.795	328.833	289.328	582.984	593.16
1298.99	1054.62	324.852	265.168	662.511	493.813
960.679	1001.93	380.39	294.75	629.355	495.293
1255.09	685.771	245.925	280.916	664.209	559.715
1518.78	1293.4	242.837	283.865	756.537	573.188
1023.88	990.877	268.232	408.163	581.066	327.671
1096.85	1053.16	310.719	256.603	713.834	323.036
1220.68	469.101	455.319	226.264	582.076	468.061
966.044	1042.81	590.456	406.274	355.9	407.593
1822.16	1151.93	296.457	541	625.947	432.212
976.589	1254.26	448.752	195.346	763.963	440.199
1598.95	778.748	285.518	272.411	953.276	352.901
1211.99	1144.21	345.67	276.361	887.378	375.264
1143.72	1038.11	196.754	247.228	756.312	400.337
1417.83	945.045	248.655	261.44	768.117	368.831
1027.84	1075.26	300.448	214.214	507.263	289.2
857.182	917.965	273.906	248.16	680.493	467.519
1399.98	1117.72	334.852	259.05	658.488	583.621
1680.3	847.852	221.389	265.647	702.363	436.508
1297.76	872.126	330.097	242.12	887.983	541.747
804.624	724.975	325.697	218.95	379.167	408.209
1696.39	912.844	441.81	289.874	382.269	400.961
1291.07	1382.53	340.381	405.089	324.102	415.138
1253.83	675.259	353.848	213.247	374.844	358.546
1271.1	736.53	281.157	296.364	844.889	400.878
1576.63	902.86	303.154	254.959	705.925	265.068
1433.5	808.869	378.374	290.285	407.737	387.916
1107.48	828.257	301.289	246.317	840.016	307.933
2966.43	1481.64	303.054	224.789	917.255	372.21
1049.35	1231.78	477.148	175.251	416.787	468.47
1498.58	1437.53	331.302	225.533	520.778	274.499
1084.58	942.274	330.383	181.964	325.094	329.846
962.164	1524.12	365.295	311.617	454.295	466.948
1031.47	847.424	471.385	214.019	564.872	247.4
1614.5	1142.86	268.946	281.75	495.879	397.557
1946.09	898.232	298.034	235.814	648.084	528.292
1101.6	1263.98	352.538	252.104	1055.36	439.362
935.038	2039.07	434.207	357.601	712.284	660.671
2139.21	1514.1	242.014	261.875	657.813	831.146
971.798	1370.52	308.747	211.325	325.927	480.561
1132.31	692.147	266.122	278.974	661.054	684.344
1228.28	1247.97	304.766	243.627	711.051	488.924
1458.1	887.11	245.602	255.544	450.422	485.731
1026.83	1134.12	300.837	255.837	618.713	745.315
902.54	1127.13	371.855	160.362	492.617	495.562
1704.23	1474.82	347.654	230.072	358.709	468.804
1165.32	920.216	265.215	224.977	538.531	343.655
1159.84	1059.43	306.757	234.184	705.916	541.064
1218.95	1549.14	329.998	277.641	1284.73	356.63
1025.92	1508.98	451.235	236.941	839.846	380.485
977.967	1018.5	520.216	174.07	486.803	559.289
911.932	1053.11	327.932	243.718	604.038	663.035
807.637	1292.28	509.795	224.704	572.817	315.37
932.013	911.108	627.917	221.508	589.247	219.157
1408.14	1359.13	339.057	259.708	597.592	520.046
598.264	2299.99	364.696	224.569	558.541	792.558
1111.24	1653.95	209.727	199.208	479.187	576.238
933.888	1201.15	228.885	167.305	726.437	411.249
1004.42	1148.79	337.484	248.344	580.062	436.249
1001.49	570.466	416.75	258.848	790.154	1070.75
1229.94	961.494	214.861	268.955	598.662	508.936
1771.11	1230.14	281.146	353.593	466.648	452.838
1235.69	1030.48	265.67	272.925	506.389	361.332
1424.01	1089.24	254.083	237.883	498.549	446.9
1844.59	950.324	248.335	335.358	696.254	306.606
2633.64	1022.99	242.314	243.386	484.7	416.626
882.402	1165.78	214.694	275.11	738.725	321.852
1483.14	796.757	300.183	182.157	462.756	569.807
758.103	1212.48	350.383	227.818	439.716	478.794
1757.16	745.729	349.502	324.348	429.266	322.535
1134.6	670.84	384.852	324.886	481.074	268.796
1468.26	1039.3	506.461	217.599	928.451	403.571
1075.65	1684.82	322.381	339.79	745.033	470.097
1627.26	883.199	280.944	203.118	693.685	483.741
645.722	1166.89	493.372	326.237	403.712	531.698
844.113	915.268	445.281	272.001	1165.57	508.918
901.635	936.631	612.48	234.646	465.465	510.64
1336.02	1526.82	367.902	444.812	818.258	279.547
2029.53	1450.66	307.449	317.084	453.251	420.138
1387.91	1024.28	498.125	301.666	446.661	360.542
781.687	923.503	385.522	225.104	655.559	331.498
1067.17	1191.71	376.284	269.051	483.144	470.405
793.52	794.789	213.831	249.98	676.603	321.199
1112.43	843.749	320.936	347.059	353.866	294.708
987.181	1435.36	414.093	246.399	557.316	531.548
1015.76	1259.25	360.597	337.544	587.507	298.904
1304.43	1056.63	321.402	386.342	591.865	469.392
1373.34	1061.82	248.516	287.019	800.138	412.07
1074.72	1019.33	335.898	322.864	365.238	484.322
1367.03	262.389	343.247	335.126	431.272	474.579
1127.23	834.466	370.208	366.513	812.54	430.459
1307.13	1036.05	336.36	295.83	710.312	407.465
893.483	690.88	321.543	258.654	421.444	486.892
1236.37	947.571	465.835	204.142	490.58	426.805
1328.96	785.222	376.994	362.54	587.029	473.901
821.158	928.884	389.624	280.328	834.9	348.63
1245.99	794.645	268.589	286.825	614.629	174.343
1195.36	1152.88	296.078	185.57	437.091	517.95
2024.89	1268.18	265.027	328.963	664.966	671.185
1882.52	936.258	393.193	350.538	632.132	1081.45
1668.98	900.288	321.585	299.598	478.334	451.015
918.407	1296.46	325.03	397.651	617.607	359.631
1282.83	1083.57	421.629	285.956	1130.69	450.868
958.407	817.81	374.367	289.361	623.81	1093
793.332	803.012	395.465	259.13	261.875	439.177
817.316	1147.13	536.59	201.155	494.272	361.934
1147.87	792.528	352.799	234.741	792.733	258.189
1750.95	987.318	323.176	288.711	476.534	546.594
1075.76	766.905	456.323	196.763	680.627	490.654
1346.26	1009.12	309.8	298.104	1357.42	559.596
1051.69	584.71	384.371	257.764	498.661	588.597
1041.08	726.746	225.392	220.679	780.018	422.772
1193.31	1040.7	582.433	236.969	635.884	456.967
813.861	1164.36	259.488	201.248	794.288	425.396
851.425	723.726	262.098	263.581	664.232	506.49
941.423	938.192	300.257	199.103	747.311	291.297
1139.47	1160.35	494.683	263.921	383.672	447.586
737.165	1349.36	260.779	258.227	630.083	447.012
990.891	1201.76	259.034	334.183	468.868	697.885
882.792	979.933	376.578	318.048	499.853	481.94
1163.62	803.843	264.862	313.368	740.804	390.78
1040.97	934.278	358.089	264.442	518.813	530.359
912.311	698.483	442.904	276.805	617.178	390.039
1474.26	643.435	296.241	152.926	699.335	500.588
850.676	929.034	301.68	188.231	520.557	384.198
924.995	837.358	451.782	207.127	410.816	458.363
839.857	814.348	520.92	257.698	624.313	524.787
927.777	975.604	583.622	222.741	575.443	501.923
778.523	726.342	467.416	301.284	1123.37	548.664
2252.2	803.545	454.065	340.187	576.244	420.918
2636.19	1097.57	223.431	280.194	484.964	454.648
1375.74	1058.77	371.376	264.548	550.415	369.328
1409.75	723.581	275.462	288.573	585.936	501.045
887.083	917.638	425.721	217.126	655.153	660.409
881.759	955.186	315.645	220.219	360.476	418.925
1287.11	704.92	231.145	214.286	626.156	518.904
1263.23	560.079	259.306	223.125	887.498	479.043
1616.87	1152.32	247.106	259.144	484.2	468.962
1549.94	740.33	239.118	248.779	717.141	347.136
1045.38	857.319	292.73	284.992	505.508	484.534
1316.71	801.356	250.689	162.385	657.791	381.679
1041.15	1471.93	352.352	244.442	561.005	305.821
1856.34	1189.37	312.493	297.203	646.344	590.269
2091.29	1177.34	214.838	308.149	714.785	465.648
1564.83	968.76	291.907	243.422	611.635	411.121
1611.82	858.436	279.271	238.475	560.743	426.837
1400.73	1565.07	392.35	201.456	740.529	355.579
1000.71	695.901	334.085	283.341	532.463	356.681
1140.8	621.547	247.563	266.754	490.996	409.864
868.787	841.364	286.186	227.883	556.227	370.055
1209.62	1037.28	374.885	256.254	484.149	324.554
1327.22	636.466	469.466	253.765	628.235	621.78
1246.28	964.713	284.022	202.658	552.208	442.213
702.811	797.932	312.115	322.092	395.683	447.826
963.972	736.716	360.104	227.956	427.372	496.319
846.285	924.341	427.646	367.15	364.764	482.633
1037.28	836.818	474.912	221.391	507.793	517.358
922.998	1022.2	283.494	351.007	623.127	547.781
798.839	730.97	313.374	303.011	687.078	413.243
846.138	769.111	340.183	297.597	608.957	463.3
1121.34	1033.07	435.735	374.174	496.172	362.448
1184.24	1153.08	280.209	292.994	598.042	410.898
1095.27	1035.98	673.583	902.439	353.493	479.245
816.097	900.207	300.706	314.323	406.825	439.956
933.121	904.291	464.156	262.512	480.095	474.356
1087.53	855.305	367.321	333.038	477.838	555.496
990.199	913.641	246.285	262.452	638.447	460.756
1413.28	673.312	384.677	280.866	402.502	617.316
951.132	850.426	336.551	191.543	714.12	457.281
707.888	676.982	386.009	255.372	742.699	331.836
1110.35	772.068	377.949	230.172	494.798	613.415
1065.31	911.659	743.09	305.346	417.531	538.482
927.191	1124.05	604.089	300.23	554.86	322.831
1154.04	774.429	336.334	262.279	377.785	641.473
1249.08	942.06	366.134	239.514	467.668	352.42
875.796	1069.54	452.946	230.629	423.322	604.353
1163.52	854.755	376.054	166.373	622.867	350.096
884.323	920.089	403.842	181.169	476.374	486.864
875.454	956.606	402.391	204.332	739.362	390.331
978.094	302.424	365.809	272.703	570.069	457.822
909.635	616.392	399.292	376.592	550.604	441.961
840.949	904.722	328.277	271.114	556.12	404.863
844.463	905.79	336.307	266.25	653.506	459.514
904.205	749.129	220.401	278.935	451.407	500.184
868.237	1699.9	357.05	281.205	893.776	322.923
995.94	882.113	344.006	206.685	724.375	352.587
845.65	747.763	260.875	380.79	460.13	445.514
1045.14	1009.28	272.889	183.885	444.538	322.524
940.745	855.61	283.789	215.438	818.227	662.756
1014.26	696.093	396.656	340.971	541.82	491.642
686.4	952.078	534.814	331.642	483.456	419.701
667.546	581.596	324.588	250.748	700.796	363.039
1051.08	1140.44	422.275	237.688	654.301	537.539
863.555	1244.15	226.703	284.612	665.142	527.791
1014.55	943.153	307.39	325.171	398.568	558.127
905.456	1266.2	417.532	205.246	718.824	424.503
1707.61	1700.77	362.267	272.455	534.956	419.811
1054.6	1010.21	354.799	285.631	715.13	619.28
1360.05	1506.33	339.882	265.822	554.636	516.498
1161.8	1730.69	340.451	244.736	553.026	377.974
1112.07	1362.38	333.218	217.561	510.254	447.083
1052.42	1684.73	430.646	157.067	460.777	490.256
1346.14	1484.68	328.129	255.377	446.285	634.046
1123.51	1674.96	332.822	185.585	697.086	444.252
1015.25	1111.59	334.836	204.705	354.985	392.84
1247.27	867.372	319.343	246.831	538.758	527.407
970.255	949.516	432.657	238.083	868.941	303.975
950.715	935.26	269.594	233.261	438.809	381.746
1085.58	985.097	309.911	234.272	520.851	464.843
1044.39	1206.12	353.874	224.56	720.93	683.894
918.488	734.981	263.99	325.971	734.877	456.034
895.936	1308.81	257.726	279.544	637.64	476.573
1206.36	859.559	262.728	318.015	652.743	563.369
790.747	979.952	176.984	262.758	512.818	860.771
918.633	577.571	284.264	230.483	730.809	524.607
1235.94	534.644	364.664	447.312	603.55	516.836
963.159	817.976	383.168	235.317	795.706	378.129
1007.45	690.169	471.59	342.719	670.011	591.66
1455.62	1493.08	380.328	158.601	696.507	671.533
1028.77	921.31	363.328	286.054	582.827	574.867
1166.18	907.635	293.79	277.388	540.024	560.101
1582.98	771.601	284.152	265.949	495.021	714.3
754.767	663.334	354.61	344.415	734.055	405.558
1207.38	754.951	348.417	377.326	697.985	505.728
751.789	904.039	242.211	254.321	836.541	551.214
909.164	860.438	281.546	270.057	979.252	325.032
971.221	675.701	295.003	222.403	1125.11	472.778
1232.68	887.31	281.165	249.821	1189.79	526.023
1569.57	1196.7	363.709	314.406	690.398	577.375
1273.1	908.526	334.133	358.038	626.506	433.761
1362.43	1022.24	386.37	300.406	493.922	459.486
1703.18	990.873	315.604	229.642	856.448	501.159
768.521	833.86	299.839	324.307	795.494	322.575
794.717	962.934	299.309	254.929	870.371	481.08
1284.39	1680.09	342.616	250.935	777.755	388.528
1281.25	1050.67	311.111	261.701	1064.97	486.072
970.33	880.797	375.705	213.809	949.943	309.09
924.293	930.939	276.409	146.069	545.814	396.508
1361.92	721.271	405.982	324.817	750.749	433.706
810.3	836.044	329.24	254.316	685.727	461.39
785.212	944.015	351.901	279.36	518.012	439.898
739.352	752.725	319.578	266.526	537.17	456.074
1121.96	720.975	336.48	171.46	342.595	401.994
894.672	837.235	245.281	309.964	666.98	476.267
834.4	777.659	277.31	240.825	452.178	406.824
1693.89	742.609	352.108	352.338	763.261	564.8
936.548	1089.53	333.184	169.668	512.209	417.934
851.089	751.475	252.4	278.767	522.002	285.231
1094.47	919.646	298.131	430.097	823.185	389.363
1191.81	1555.05	591.678	274.93	668.551	276.937
884.643	933.109	347.531	265.117	522.839	371.23
790.395	794.628	278.6	251.582	447.779	501.784
702.044	1139.1	544.401	267.551	803.403	650.652
923.647	849.925	328.66	350.409	875.213	465.066
1274.02	881.374	327.886	372.897	441.608	501.538
404.657	836.6	475.714	367.166	591.421	478.328
1247.81	943.545	524.436	267.63	660.369	493.154
1040.21	1109.78	484.426	320.247	523.576	531.082
752.25	1088.68	468.993	294.367	680.729	345.927
1429.2	1002.26	254.083	257.543	531.751	289.516
1158.24	1686.14	383.831	355.966	502.743	372.428
758.546	1460.37	258.206	327.867	338.092	259.543
1790.6	1032.61	219.78	223.744	577.942	512.085
836.071	1324.49	247.018	494.043	543.606	574.116
1531.43	1102.5	224.627	332.125	447.873	475.308
1254.68	1156.11	291.11	463.523	889.379	384.519
906.537	1024.5	274.278	420.269	424.576	408.546
890.901	1673.66	211.594	246.141	547.797	418.787
886.801	941.944	295.162	335.281	513.056	514.152
1289.35	1117.24	330.7	366.107	520.278	586.527
945.375	1154.52	242.861	367.263	474.852	675.921
716.369	1160.84	317.025	386.36	446.31	415.538
635.916	1532.12	303.554	437.861	603.313	564.374
1102.15	1047.33	227.998	178.886	421.567	496.257
935.766	1306.36	285.677	394.131	628.412	550.764
1176.42	1002.28	262.27	410.968	581.99	776.804
1172.69	1181.13	206.537	310.206	625.377	436.463
982.984	1012.42	693.012	363.76	403.547	616.976
1319.52	1675.7	652.152	332.72	663.744	224.3
930.126	1469.89	459.991	267.44	609.073	467.564
669.921	1010.72	350.871	412.53	722.739	453.691
1445.72	804.945	262.764	305.727	667.812	836.9
797.699	1574.84	245.187	361.529	682.568	494.604
570.986	1344.77	320.495	465.21	548.788	454.277
744.897	1318	405.915	302.151	625.745	335.122
1057.81	1215.76	324.352	435.75	367.546	419.062
737.434	1419.64	302.855	369.421	513.79	436.025
656.674	1390.16	225.788	244.769	429.673	253.989
868.58	1007.8	226.93	222.052	442.072	316.233
879.044	1348.84	409.766	304.014	489.173	480.826
702.54	1206.38	288.552	374.075	377.115	370.551
808.571		260.881	267.822	520.029	361.444
825.322		334.712	428.048	340.579	361.61
637.182		320.659	459.245	619.201	398.941
824.238		344.69	316.417	680.443	389.342
801.718		381.699	304.697	1226.15	363.566
749.656		328.785	320.715	614.803	339.405
1134.43		379.439	275.043	549.098	401.017
1470.22		267.115	213.191	997.319	415.722
958.812		309.345	372.357	294.233	312.905
1270.58		282.795	520.253	609.196	403.179
1039.43		340.958	338.662	585.218	348.308
1216.19		375.864	466.324	509.785	379.341
1760.89		417.963	283.005	605.768	465.736
1018.28		349.605	327.51	833.402	497.038
1278.16		336.809	392.732	603.624	406.965
841.708		251.962	396.296	230.614	346.375
1022.76		307.513	427.517	469.27	451.537
1277.76		330.917	234.741	560.282	223.61
1415.78		265.943	325.99	629.02	472.894
1012.92		350.192	299.936	443.713	328.635
903.274		281.932	251.926	696.651	357.792
994.194		276.752	427.962	526.064	577.435
1721.66		271.81	221.637	426.365	499.909
1484.26		354.385	361.324	572.076	587.499
1038.31		378.792	226.221	503.985	386.508
1100.18		297.475	247.934	663.906	501.673
1322.99		350.209	204.77	496.167	337.112
673.07		410.654	240.502	716.165	450.476
1178.8		170.822	318.131	366.728	543.59
1046.67		359.374		513.97	564.177
641.647		417.893		647.802	482.459
741.595		324.821		576.601	551.603
1145.63		286.611		596.271	375.133
1321.1		249.259		449.351	426.058
1057.42		288.774		639.761	579.465
1182.95		365.28		621.447	449.431
1064.76		211.233		576.254	268.24
1240.62		155.697		573.3	462.853
1042.52		419.496		511.582	349.976
1015.34		240.878		910.863	411.58
1015.72		300.743		585.926	336.36
1317.27		256.888		725.507	317.768
1491.86		242.873		717.632	430.034
1639.34		161.274		676.919	416.351
1635.51		244.077		464.871	385.867
977.127		155.507		540.62	365.909
1078.58		272.1		419.055	526.45
1022.83		188.082		524.018	382.669
805.859		224.906		381.326	489.305
815.623		181.313		688.772	470.727
2611.78		263.153		343.418	712.055
916.706		152.501		489.525	423.525
1274.77		419.154		464.545	451.341
1316.65		296.175		877.815	708.789
705.946		462.156		651.453	572.246
950.48		247.132		541.087	309.702
791.01		177.294		538.082	456.433
809.204		211.147		1158.91	408.873
1131.35		208.105		593.845	364.662
773.291		298.313		597.725	299.674
1067.19		209.94		516.577	431.479
642.225		274.64		679.122	490.913
883.189		272.529		909.06	415.961
607.723		233.118		781.669	363.828
966.276		265.562		658.575	421.036
996.034		283.891		921.317	475.582
1044.9		361.607		1062.25	405.92
1038.99		336.981		821.563	361.581
967.878		322.368		1039.23	472.814
887.241		301.503		388.384	475.592
661.867		303.232		467.655	541.092
816.097		331.3		679.902	534.146
727.989		301.502		478.162	460.188
680.683		184.645		697.039	476.836
1108.88		266.493		463.076	465.895
730.324		316.928		672.165	437.82
716.023		343.824		512.928	453.393
453.388		333.398		420.375	478.263
804.091		390.595		590.128	315.772
527.882		283.858		513.793	579.393
724.542		368.362		418.971	499.087
830.172		304.411		403.962	643.291
989.351		447.868		355.259	195.677
388.975		303.437		754.723	253.617
1004.06		345.476		515.25	397.376
967.652		297.122		876.666	534.641
1054.62		217.211		594.4	367.388
998.345		260.28		575.974	667.659
317.769		462.291		522.335	464.198
618.204		270.873		686.027	415.031
733.183		281.624		635.84	480.941
675.62		538.448		967.475	393.791
809.234		430.014		468.536	396.893
798.361		401.829		699.979	457.362
1009.45		339.725		582.536	274.178
819.658		347.619		648.493	571.721
1291.12		467.501		534.254	391.761
948.385		294.268		503.836	564.004
1082		252.082		387.219	416.566
1076.48		281.32		483.209	462.898
1032.37		411.709		491.204	958.959
885.284		415.891		583.248	337.46
1153.84		322.029		337.851	468.326
951.258		291.519		682.51	459.024
931.946		327.398		637.167	399.522
821.977		286.842		485.408	493.37
1619.44		295.337		342.624	553.794
1063.74		311.216		494.351	444.456
1019.03		287.02		667.417	426.902
1031.16		291.013		592.44	489.157
839.067		822.11		497.115	377.764
896.387		341.147		559.797	534.714
946.823		252.903		364.835	335.879
945.843		369.27		668.362	480.356
1149.22		246.728		623.081	450.646
579.37		257.993		487.45	447.259
1032.66		327.759		536.788	495.4
892.356		293.929		868.307	325.733
1124.21		245.51		603.705	483.742
1026.05		314.132		581.549	556.549
928.593		332.07		502.12	590.922
1040.35		246.666		551.416	432.919
801.185		341.293		397.182	350.748
890.45		362.102		759.779	466.786
715.363		298.664		588.65	802.346
922.175		297.717		431.799	465.533
882.886				516.186	441.974
1519.33				890.553	584.299
905.12				559.596	573.253
713.541				436.995	552.975
1191				535.207	654.148
1433.49				416.68	547.558
1090.43				653.321	547.981
999.818				475.368	422.623
1146.53				592.441	512.848
1065.81				517.158	575.159
716.424				194.002	505.978
633.848				762.928	444.053
688.055				453.623	440.288
616.941				585.414	456.824
857.025				1849.64	480.925
791.718				598.928	451.731
788.608				628.19	600.418
826.683				516.143	548.457
880.719				1707.51	398.837
1059.26				708.751	507.183
1003.38				554.176	420.827
846.664				788.853	489.185
1038.29				497.369	558.795
1116.18				525.035	545.521
952.049				450.075	508.454
912.146				485.592	693.728
1162.57				563.299	725.899
939.375				411.692	484.181
1201.09				644.68	592.63
805.164				532.044	555.743
975.146				718.349	608.462
1412.22				478.576	550.363
849.706				456.256	526.201
965.665				470.145	440.552
942.782				506.686	488.538
1266.19				655.485	521.182
1440.12				471.341	431.229
1630.17				384.949	633.071
1230.63				486.506	676.488
1339.63				643.074	506.873
1303.87				352.188	394.789
827.463				579.268	523.196
978.75				558.501	490.909
1254.81				492.536	581.288
780.365				488.865	545.587
1215.83				449.673	598.152
1343.85				572.877	690.484
875.278				403.239	847.497
998.281				368.977	446.282
776.2				459.782	428.702
1350.63				696.049	521.813
1507.63				582.284	562.328
1257.25				464.953	583.776
1608.23				461.223	490.405
1826.38				463.588	386.442
2441.89				441.747	657.785
				535.554	356.983
				461.014	547.957
				418.961	565.566
				410.251	512.362
				578.68	359.164
				358.305	722.155
				312.406	694.912
				515.775	657.546
				368.534	621.031
				560.382	686.374
				1018.34	217.639
				446.036	514.759
				513.657	607.348
				297.469	529.121
				349.656	711.611
				383.906	501.787
				359.257	834.895
				384.166	643.631
				559.52	462.051
				386.35	414.939
				643.488	550.165
				583.447	494.245
				521.647	322.613
				519.234	562.219
				528.758	498.059
				449.002	752.711
				496.42	313.749
				681.189	553.703
				461.359	505.333
				522.335	777.403
				716.114	679.051
				568.749	611.425
				715.704	434.56
				586.96	715.068
				519.192	547.684
				793.36	329.456
				531.266	297.689
				550.865	361.704
				615.553	356.411
				476.682	550.069
				600.98	485.332
				541.853	582.6
				617.915	322.739
				671.818	493.925
				604.275	355.897
				450.046	494.435
				617.789	476.614
				594.304	529.372
				508.353	552.34
				477.739	412.363
				516.377	539.167
				537.587	621.452
				548.141	530.676
				288.867	390.746
				377.621	380.757
				423.921	423.407
				486.023	244.487
				357.3	569.679
				569.457	599.444
				424.598	390.024
				482.97	390.072
				528.461	582.283
				443.991	512.406
				663.497	729.461
				618.994	397.289
				372.823	433.99
				458.611	525.966
				396.732	418.026
				423.328	652.691
				495.35	489.592
				511.286	441.87
				549.741	426.311
				588.394	468.068
				620.648	677.065
				373.434	590.017
				719.418	503.719
				540.236	431.487
				424.961	424.084
				472.541	512.433
				677.526
				497.198
				246.973
				904.834
				642.438
				496.425
				434.643
				664.865
				505.997
				527.215
				534.447
				438.6
				435.235
				466.153
				600.098
				527.317
				410.726
				474.468
				454.733
				681.357
				444.705
				395.947
				411.232
				470.047
				391.633
				413.122
				342.355
				369.161
				443.23
				673.74
				575.982
				549.255
				425.247
				782.825
				538.418
				698.851
				482.55
				581.521
				580.434
				611.825
				667.888
				474.528
				465.88
				612.367
				547.194
				672.816
				594.821
				339.042
				512.467
				618.034
				639.24
				637.563
				716.082
				830.757
				677.017
				638.73
				484.757
				557.103
				708.969
				476.115
				567.737
				616.564
				353.284
				469.585
				508.091
				397.391
				517.178
				462.147
				652.284
				526.819
				483.132
				693.901
				383.208
				797.537
				608.588
				736.759
				314.364
				565.028
				449.687
				420.81
				395.591
				560.305
				601.749
				503.795
				423.757
				417.534
				233.952
				536.058
				479.725
				325.42
				408.678
				418.053
				354.574
				317.844
				608.819
				477.952
				379.006
				628.788
				512.591
				565.61
				544.057
				443.059
				534.706
				513.44
				842.129
				1084.39
				497.621
				582.062
				423.382
				551.634
				709.822
				238.888
				472.552
				439.159
				379.78
				383.72
				335.643
				439.374
				372.634
				440.214
				289.44
				474.634
				347.14
				366.844
				383.839
				502.634
				452.641
				480.142
				364.517
				376.62
				572.12
				564.664
				492.49
				461.06
				551.776
				331.108
				462.98
				623.797
				453.067
				420.089
				371.962
				409.074
				643.801
				422.373
				622.765
				444.166
				291.916
				383.486
				477.452
				511.803
				409.253
[truncated: 510 more rows]
