# Supplementary material for: RNA polymerase II promotes the organization of chromatin following DNA replication
Source: EMBO Rep. 2024 Feb 12;25(3):1387–414. doi: 10.1038/s44319-024-00085-x (PMC10933433; doi:10.1038/s44319-024-00085-x)
Supplement: Supplementary file 9 — Source Data Fig. 1 [file 44319_2024_85_MOESM9_ESM.zip › Figure 1/D/ScatterPlot_EdU.xlsx]

## Sheet: Fig1D_TPL
no EdU	DMSO	TPL
802.957	53499.3	52777.4
727.331	52787.5	52384.2
625.549	52205.5	52137.3
589.962	50282.6	50817.4
497.736	49588	50264.8
483.715	48152	50083.1
479.615	47931.9	48325.6
478.837	47074.8	48080.9
472.631	46839.9	48005.7
465.391	46381.6	47742.8
459.802	46294.1	47517.8
450.799	46293.1	47435.1
444.629	46291.7	47203.5
441.007	46150	46942.8
440.621	46074.7	46235.3
430.476	45497.6	46014.2
426.673	45338.9	46004.1
422.738	45187.1	45349.3
420.264	45072.6	45332.9
414.6	44957.5	44889.9
410.266	44705.9	44335.3
407.595	44566.7	44175.4
405.871	44506.9	43459.7
401.817	44261.2	43056.5
397.639	44117.7	42290.5
391.477	44010	42246.7
390.771	43684	41996.9
389.315	43549.8	41813.7
384.645	43206.1	41684
381.332	43170.5	41608.8
380.332	42843.2	41480.7
376.044	42718.2	41450.8
373.354	42594.9	41429.7
373.161	42434.9	41343.3
372.367	42162.2	41160.6
372.093	42091.4	41117.7
370.823	42057.8	41029.1
370.552	41946.7	40988.9
369.13	41839.2	40975.9
362.774	41513.9	40697.3
359.303	41512.6	40573.8
358.496	41336.4	40548.3
358.038	41158.7	40408.6
357.662	41021	39928.7
353.995	40926.7	39925.4
353.848	40688.1	39802.3
352.903	40482.2	39631.5
352.412	40359.4	39354.9
350.277	40335.5	38967.3
349.667	40252.8	38967
344.76	40201.9	38543.4
344.428	40094	38529.7
342.204	39932.8	38238.3
335.17	39805.8	38210
334.654	39326.4	38178.6
331.415	39111.8	38143.5
330.354	39040.6	38092.8
329.736	39026.6	37914.4
329.485	38955.5	37911.9
326.033	38739.9	37866
325.057	38727.3	37668
322.455	38568.7	37644.1
322.32	38538.7	37634.7
322.188	38538	37335.1
321.288	38477.5	37208.6
320.515	38432.1	37139.8
320.215	38416.7	37052.2
318.905	38328.3	37027.2
316.246	38191.3	36958.8
315.949	38169.2	36860.4
314.088	38058.3	36582
313.85	37969	36351.4
313.579	37719	36238.7
313.081	37672.7	36029.1
312.352	37666	35981.3
312.27	37639.7	35979.7
311.558	37306.3	35859.3
307.616	37227.2	35813.1
306.991	37162.1	35767.7
306.922	37118.9	35711.3
306.416	37098.4	35700
304.108	37052.2	35196.1
303.85	37024.2	35164.7
303.744	36931	35088.8
302.54	36708.2	34997.1
300.74	36687.1	34951
299.886	36643.3	34918
299.518	36619.8	34790.9
297.491	36502.2	34783.5
296.17	36497.8	34764.7
295.941	36466.8	34604.6
295.917	36424.1	34525.7
295.668	36188.5	34512.1
295.604	36032.9	34466
294.559	35720.6	34431
294.51	35689.5	34292.9
292.91	35666.6	34250
292.8	35589	34236.4
290.64	35513.1	34226.6
289.068	35314.2	34218.4
288.976	35219.6	34135.5
288.618	35213.8	34106.4
286.275	34910.1	34053.1
285.553	34766.3	33900.5
283.16	34631.6	33882.5
282.981	34563.6	33870.7
281.884	34517.1	33808.5
281.541	34500.7	33645.2
280.881	34448.6	33504.7
280.783	34387.1	33382.3
280.276	34354.9	33186.5
279.81	34315.5	33140.3
279.741	34311.1	33008.9
278.547	34223.1	32735.7
276.939	34179.7	32601.4
276.068	34089.9	32581.3
274.977	33955.5	32406.7
274.467	33811.2	32400.5
273.904	33802.3	32311.5
273.59	33686.5	32294.4
273.316	33637.8	32257
273.295	33519.5	32208.8
272.397	33485.1	32141.9
272.198	33476	32058.1
272.125	33423.3	32009.4
271.582	33349	31933.8
271.051	33306.9	31929.2
270.859	33280.2	31848.9
270.772	33232.3	31835.2
268.541	33109.5	31833.8
268.465	32978.9	31818.9
268.069	32944.5	31744.5
267.239	32827.9	31686.1
266.667	32781.3	31534.5
266.23	32777.5	31527.6
265.229	32727.4	31481.4
264.934	32642.6	31388.8
264.774	32636.6	31353.6
262.775	32555	31343.5
262.237	32513.3	31324.2
262.177	32409.9	31287.7
261.228	32341.2	31232.8
261.103	32240.3	31179.6
259.255	32218.7	31142.8
258.961	31988.1	31044.8
258.369	31985.8	30716.8
255.365	31950.7	30708
255.348	31607.3	30707
254.695	31462.1	30547.3
253.916	31449.2	30499
253.626	31391.8	30444.4
252.709	31281.7	30365.1
252.63	31134.4	30258.7
252.593	31057.7	30034.2
250.442	30762.4	30006.7
250.056	30581.8	29952.6
249.392	30553.9	29867.9
248.875	30495.2	29858.8
247.983	30397.2	29829.6
247.952	30375.5	29822.6
247.338	30271	29755.4
247.238	30131.2	29666.5
247.018	30063.7	29583.2
246.704	30055.1	29560.8
246.669	29868.5	29492.5
246.573	29824.1	29456.8
246.458	29804.3	29364.5
246.041	29775.6	29336.2
245.891	29755.1	29305.5
245.858	29726.7	29300.1
245.112	29553	29221.1
244.979	29512.2	29182.4
244.255	29437.1	29132.6
244.14	29389.7	29121.9
243.863	29375.8	29083.9
243.059	29331	29079.5
241.989	29252	29049.3
241.402	29141.8	28928.6
240.68	29093.7	28919.4
240.146	28952.1	28876.7
239.892	28851.4	28791
239.696	28808	28743.8
239.056	28691.3	28716.8
238.916	28608.8	28699
238.532	28560.9	28667.7
238.172	28386.7	28570.2
238.162	28262.8	28425.7
237.35	28124.3	28320.4
237.307	28069.6	28290.9
236.571	28044.3	28257.9
236.368	27995.4	28171.8
235.996	27961.6	28153.1
235.929	27949.9	28124
235.52	27894.3	28071.8
235.329	27846.9	28057.3
235.229	27840.9	28033
235.18	27837.1	28011.9
234.612	27709	27869
234.362	27672.9	27840.6
234.045	27650.7	27817.4
234.044	27603.1	27779.6
233.968	27587.7	27766.5
233.661	27559.9	27684.2
233.639	27536.9	27671.4
233.332	27455.2	27668.7
233.257	27243.4	27664.3
233.257	27216.2	27624
232.599	27166.4	27571.4
232.581	27131.5	27564.7
232.212	27069.1	27523.9
232.133	26945.6	27523.1
231.88	26648.9	27423.4
231.826	26434.8	27226.1
231.173	26410.1	27222.8
231.101	26404.2	27205.2
231.074	26394.4	27201
231.059	26393.4	27167
230.892	26276.3	27161.5
230.49	26168.2	27145.4
229.797	26148.5	27118.8
229.735	26063.2	27086.1
229.699	25970.5	27081.5
229.571	25956.8	26971.7
229.165	25900.8	26964.1
228.878	25873.7	26922.9
228.384	25670.5	26915.4
228.312	25580.9	26858.9
228.254	25538.6	26848.8
227.882	25530.6	26799
226.824	25526.7	26757.7
226.751	25517.5	26658.6
226.311	25503.2	26621.1
226.111	25473.9	26618.1
226.024	25366.5	26567.2
225.5	25341.9	26564.5
224.653	25336.3	26558.4
224.56	25301.5	26549.1
224.542	25177.9	26456.7
224.334	25162.3	26444.3
224.198	25132.4	26375.2
224.138	25120.9	26298.8
224.111	25099.1	26251
223.961	25055	26209.4
223.728	25015.6	26141.7
221.996	24969.6	26032.3
221.813	24967.1	26024.9
221.531	24941.2	25875.4
221.452	24912.7	25835.9
221.402	24843.8	25828.3
220.901	24809	25815.9
220.779	24795.1	25772.1
220.475	24790.7	25769.7
219.811	24780.3	25736.8
219.476	24760.1	25683.4
219.403	24737	25604.6
219.286	24735.5	25402.6
218.815	24719.5	25281.5
218.39	24545.1	25280
218.022	24523	25245.5
217.823	24472.8	25189
217.634	24276	25178.8
217.537	24275	25129
217.416	24144.7	25085
217.2	24105.5	25070.1
216.712	24066.8	25067.8
216.691	24051	24891.3
216.667	23988.2	24840.6
215.914	23884.8	24779.4
215.817	23739.2	24743.8
215.747	23578.1	24664.4
215.557	23492.9	24610.6
215.306	23414.7	24578
214.945	23164.6	24532.5
214.862	23034.5	24531.6
214.851	23010.7	24519.7
214.621	22836.4	24365
214.61	22767.2	24358.4
214.51	22728.8	24351.5
213.96	22670	24325.4
213.834	22531.5	24304.6
213.818	22502.2	24232.3
213.812	22427.7	24155
213.785	22423.4	24139.8
213.685	22309.2	24116.2
213.654	22214.4	24090.7
213.619	22047.2	24052.3
213.519	22044.1	24005.5
213.481	22022.3	23972
213.37	21821.2	23956.9
213.341	21719.4	23877.2
213.196	21702.2	23876.8
212.611	21648	23757
212.5	21633	23605.6
212.155	21623.1	23554.7
211.928	21521.4	23489.1
211.771	21519.5	23420.6
211.727	21408.6	23327.2
211.261	21367.5	23254.2
211.216	21318.9	23215
211.171	21285.2	23134
211.17	21263.5	23095.1
211.112	21238.5	23087.3
210.865	21145	23083.5
210.039	21021.6	22965.8
209.941	21004.2	22961.1
209.931	20995.1	22907.6
209.731	20962.8	22901.1
209.58	20879.2	22801.4
209.543	20819.1	22756.1
208.919	20601.2	22724.8
208.825	20551.6	22707.5
208.632	20325.6	22696.7
208.594	20297.6	22642.9
208.569	20239	22627.8
208.443	20221.5	22594.3
208.334	20140.7	22535.2
207.507	20130.5	22512.1
207.178	20037.7	22511.2
207.054	20018.7	22368.1
206.516	20004.7	22359.4
206.479	19821.1	22312.6
206.317	19660.4	22275
206.193	19467.6	22264.4
206.038	19464.5	22187.8
205.691	19345.1	21960.6
205.413	19306	21939.8
205.244	19281	21620.6
205.219	19121.6	21592.2
205.194	19076	21581.2
205.138	18928.1	21417.6
204.917	18796.1	21383.5
204.912	18789.5	21356.4
204.855	18690.1	21328.8
204.652	18687.3	21318.1
204.513	18579.6	21241.5
204.449	18538.5	21074.9
204.289	18390.3	21073.8
204.162	18357.7	20812.6
204.05	18256.7	20787.9
203.902	18098.4	20592.9
203.814	18051.1	20571
203.803	17598.7	20547.9
203.711	17570.9	20537.3
203.682	17501.2	20420
203.552	17489.8	20339.3
203.35	17417.4	20319.5
203.301	17309.9	20275.1
203.2	17082.5	20252.1
203.1	16982.9	20211
202.995	16968.4	20189.6
202.87	16749.5	20126.8
202.74	16599.3	20089.1
202.689	16392.1	19978
202.642	16298.2	19898
202.572	16238.5	19895.5
202.438	16216.5	19882.4
202.419	16194	19763.5
202.339	16132	19752.2
202.217	16058.1	19683.2
202.142	16010.9	19679
202.063	16000.9	19608.7
202.037	15964	19565.9
201.274	15882	19498.7
201.248	15877.6	19346.3
200.718	15845.6	19297.2
200.225	15845	19258.2
199.899	15824.8	19257.7
199.86	15498.3	19213.6
199.118	15423.9	19176.9
199.042	15235.8	19112.2
198.8	15095.5	19093.3
198.552	15002.1	19023.3
198.507	14958.4	18997.1
198.322	14522	18982.6
198.26	14429.7	18967.6
198.183	14340.2	18919.6
198.183	13943.3	18865.5
198.17	13889.5	18856.6
198.148	13808.6	18848.6
198.102	13796	18847.2
198	13749.7	18804.2
197.961	13700.2	18730.5
197.884	13694.5	18654.3
197.822	13554	18571.7
197.473	13315.8	18546.7
197.432	13155.7	18412.5
197.426	13145.5	18332.9
197.318	13023.4	18294.7
197.28	13011.2	18235
196.82	13004.2	18178
196.769	12860.3	18166.9
196.378	12811.4	18135.1
196.275	12582.3	17982.6
196.157	12461.9	17926.1
196.045	12287.2	17810.2
195.823	11760.7	17776.9
195.541	11570.6	17745.6
195.472	11566	17711.3
195.389	11381.1	17390.2
195.288	11323.6	17351.7
195.223	11313.7	17322.1
195.215	11304.5	17110
195.208	11263.4	17040.4
195.126	11182.8	16957.7
194.903	11101	16923.6
194.847	10894.2	16913.6
194.522	10654.9	16779.5
194.433	10643.7	16776.6
194.407	10504.2	16755.8
194.391	10451.7	16614.6
194.373	10448.2	16448.1
194.293	10170.2	16399.8
194.186	10104.6	16330.1
193.974	9979.87	16303.5
193.827	9611.94	16039.4
193.493	9516.57	15996.7
193.452	9388.35	15935.3
193.147	9150.12	15929
192.912	9082.95	15729.1
192.803	9024.61	15684.8
192.58	9023.05	15683.1
192.369	8977.48	15615.2
192.279	8847.95	15544.8
191.86	8752.03	15530.7
191.638	8603.11	15468.8
191.506	8587.52	15259.3
191.494	8436.23	15240.9
191.423	8265.32	15174.8
191.411	8235.79	15042
191.328	8168.43	14808.5
191.198	8069.06	14733.4
191.17	8004.69	14642
191.154	7841.61	14620.2
190.842	7694.85	14598.6
190.581	7592.22	14505.2
190.349	7584.77	14476.3
190.262	7577.01	14408.7
190.096	7451.88	14287
190.086	7371.55	14283.2
190.039	7310.35	14245.9
189.901	7140.59	14203.7
189.847	6841.31	14081.9
189.627	6737.84	14066
189.557	6720.62	13936.6
189.424	6650.12	13731.3
189.402	6170.91	13660.3
189.389	6142.37	13559
189.342	6081.71	13479.3
189.161	6055.03	13318.5
189.048	6002.7	13269.4
188.664	5964.97	13262.4
188.449	5830.94	13247.6
187.91	5782.61	13176.8
187.583	5421.41	12953.9
187.424	5421.38	12919.9
187.047	5395.51	12842.5
186.97	5149.31	12574.4
186.904	5106.17	12550
186.876	5013.94	12365.3
186.665	4929.57	12278.3
186.656	4842.46	12127.9
186.561	4759.67	11893.9
186.554	4751.91	11806.7
186.54	4646.95	11801.9
186.389	4645.48	11762.6
186.312	4477.85	11756.2
186.239	4400.88	11630.3
186.056	4343.72	11624.7
185.976	4267.61	11619.4
185.926	4163.06	11602.8
185.904	4090.09	11456.4
185.752	4075.02	11323.5
185.71	4007.18	11248.1
185.669	3985.05	11231.5
185.306	3961.98	11163
185.255	3938.58	11150.1
185.09	3428.31	11077.5
185.015	3212.51	11016.6
184.989	3093.32	10895.2
184.82	2899.97	10873.5
184.614	2797.14	10825.4
184.596	2741.12	10795.1
184.458	2731.85	10701.7
184.361	2659.34	10612.3
184.289	2599.66	10604.6
184.123	2568.01	10587.5
183.952	2551.19	10429
183.923	2513.24	10301.6
183.79	2458.44	10073
183.693	2307.91	10056.6
183.582	2298.83	10049.2
183.442	2153.44	9968.21
183.433	2111.83	9784.82
183.105	2032.27	9779.87
183.063	2011.19	9547.93
183.011	1961.07	9511.58
182.963	1956.42	9470.62
182.936	1882.07	9401.28
182.886	1794.05	9383.19
182.869	1762.11	9243.81
182.854	1674.86	9022.17
182.841	1641.49	8953.55
182.785	1587.73	8938.26
182.755	1566.34	8780.64
182.336	1524.22	8759.44
182.309	1506.72	8699.31
182.244	1455.86	8682.97
181.949	1396.57	8668.29
181.866	1357.45	8612.78
181.838	1306.58	8592.06
181.777	1248.88	8380.88
181.514	1244.86	8351.72
181.443	1075.39	8304.77
181.284	1001.52	8239.36
181.239	884.234	8236.34
181.19	849.823	8217.81
181.076	825.34	8203.89
181.068	753.41	8085.67
180.935	714.884	8071.85
180.932	705.936	8054.97
180.481	693.461	8029.19
180.471	645.956	7995.5
180.47	643.665	7984.48
180.331	632.16	7951.71
180.113	606.388	7939.63
180.08	600.311	7900.49
180.046	579.213	7868.38
179.888	567.449	7740.42
179.682	567.247	7649.93
179.659	557.938	7623.51
179.609	543.61	7552.68
179.588	542.046	7471.37
179.54	529.724	7413.01
179.518	523.563	7391.37
179.461	516.576	7324.17
179.213	515.317	7264.05
179.127	505.912	7227.61
179.077	501.785	7155.94
178.982	501.533	7049.53
178.822		6983.07
178.726		6915.29
178.658		6914.65
178.65		6691.68
178.614		6578.56
178.573		6556.34
178.257		6465.38
177.879		6347.55
177.811		6288.92
177.766		6162.41
177.715		5868.71
177.56		5833.32
177.219		5494.01
177.207		5437.49
177.192		5300.75
177.06		5185.68
176.835		5123
176.637		4891.33
176.628		4837.1
176.554		4520.23
176.429		4487.88
176.394		4264.32
176.357		4255.67
176.326		4195.89
176.035		3846.92
175.845		3612.86
175.635		3392.08
175.63		3304.48
175.523		3225.64
175.297		2969.21
175.245		2942.37
175.155		2820.31
175.069		2752.62
175.043		2709.7
175.028		2593.91
175.022		2592.17
175.021		2488.72
174.96		2465.92
174.767		2359.83
174.763		2120.48
174.752		1898.62
174.749		1780.2
174.719		1741.74
174.395		1732.08
174.373		1711.18
174.278		1688.64
174.275		1644.97
174.233		1618.36
173.889		1526.51
173.752		1503.25
173.473		1501.01
173.444		1425.19
173.402		1401.92
173.247		1380.37
173.181		1351.29
173.037		1278.45
172.584		1268.38
172.381		1251.1
172.123		1209.52
172.07		1208.53
172.047		1162.78
171.953		1161.64
171.936		1097.09
171.862		1083.69
171.776		940.74
171.613		927.699
171.587		892.054
171.576		884.831
171.202		740.16
171.163		695.149
171.028		694.741
170.93		677.409
170.846		642.634
170.764		602.716
170.724		596.999
170.712		578.829
170.661		574.987
170.537		537.83
170.531		506.583
170.475		503.305
170.115		503.229
170.084		502.974
170.017
169.885
169.796
169.726
169.615
169.595
169.32
169.11
168.976
168.909
168.728
168.686
168.459
168.398
168.337
168.307
168.289
168.213
168.053
167.956
167.834
167.828
167.416
167.377
167.28
167.279
167.278
167.127
166.974
166.719
166.552
166.337
166.331
166.303
166.077
165.922
165.897
165.876
165.84
165.749
165.592
165.513
165.275
165.15
165.089
165.044
164.895
164.876
164.841
164.822
164.818
164.766
164.711
164.608
164.603
164.495
164.463
164.415
164.398
164.349
164.348
164.228
164.098
164.09
164.03
163.904
163.844
163.78
163.698
163.613
163.607
163.502
163.368
163.205
163.129
162.98
162.971
162.779
162.76
162.75
162.738
162.577
162.577
162.552
162.338
162.325
162.198
162.152
162.124
162.086
162.077
162.034
162.002
161.982
161.973
161.971
161.964
161.923
161.769
161.76
161.744
161.738
161.34
161.251
161.056
161.051
161.05
161.034
160.973
160.927
160.881
160.826
160.814
160.782
160.767
160.616
160.591
160.525
160.505
160.474
160.396
160.095
160.028
160.023
159.917
159.785
159.763
159.75
159.678
159.662
159.561
159.324
159.315
159.253
159.214
159.18
158.924
158.679
158.671
158.646
158.641
158.631
158.444
158.407
158.387
158.284
158.262
158.205
158.183
158.05
158.044
157.995
157.858
157.742
157.667
157.658
157.649
157.627
157.41
157.349
157.326
157.289
157.267
157.227
157.225
157.186
157.119
157.074
157.002
156.966
156.936
156.923
156.803
156.645
156.526
156.444
156.084
156.069
156.019
155.919
155.847
155.757
155.713
155.523
155.329
155.308
155.28
155.245
155.208
155.184
155.155
155.127
155.058
155.001
154.899
154.841
154.81
154.77
154.634
154.617
154.578
154.517
154.465
154.38
154.367
154.231
153.765
153.633
153.501
153.469
153.338
153.314
153.209
153.147
153.008
152.938
152.854
152.691
152.622
152.542
152.518
152.468
152.38
152.236
152.165
152.081
152.079
151.985
151.981
151.945
151.784
151.46
151.003
151
151
150.925
150.911
150.899
150.885
150.83
150.814
150.7
150.423
150.414
150.391
150.327
150.31
150.234
150.223
150.163
150.123
150.085
150.083
149.989
149.934
149.864
149.813
149.794
149.779
149.692
149.632
149.597
149.536
149.429
149.4
149.307
149.018
149.013
148.911
148.883
148.83
148.739
148.73
148.722
148.652
148.607
148.557
148.53
148.498
148.443
148.427
148.412
148.337
148.309
148.145
148.049
147.974
147.958
147.952
147.865
147.779
147.75
147.713
147.71
147.707
147.676
147.668
147.667
147.661
147.604
147.59
147.506
147.487
147.357
147.3
147.262
147.186
147.064
147.015
146.935
146.832
146.755
146.715
146.674
146.64
146.608
146.482
146.35
146.26
146.22
146.067
145.98
145.925
145.924
145.717
145.684
145.627
145.409
145.398
145.368
145.276
145.202
145.119
145.02
144.966
144.928
144.926
144.856
144.775
144.589
144.576
144.521
144.486
144.365
144.313
144.284
144.252
144.197
144.192
144.12
144.051
143.787
143.728
143.653
143.523
143.471
143.347
143.32
143.297
143.29
143.279
143.259
143.227
143.199
143.123
143.061
143.034
142.569
142.559
142.341
142.261
142.193
142.16
142.141
142.098
142.013
142.009
141.999
141.989
141.938
141.852
141.826
141.816
141.749
141.709
141.635
141.575
141.459
141.415
141.383
141.363
141.213
141.08
141.009
140.989
140.963
140.923
140.905
140.868
140.853
140.848
140.814
140.549
140.441
140.41
140.366
140.358
140.337
140.294
140.257
140.192
140.17
139.946
139.854
139.745
139.612
139.545
139.535
139.532
139.355
139.168
139.135
139.101
139.004
138.864
138.837
138.797
138.718
138.681
138.653
138.623
138.612
138.576
138.53
138.496
138.455
138.428
138.424
138.411
138.382
138.35
138.314
138.3
138.283
138.227
138.189
137.915
137.685
137.65
137.639
137.638
137.57
137.508
137.492
137.479
137.355
137.314
137.223
137.071
136.909
136.879
136.87
136.825
136.801
136.783
136.705
136.64
136.585
136.548
136.471
136.466
136.433
136.425
136.236
136.229
136.207
136.165
136.127
136.017
135.996
135.97
135.957
135.927
135.725
135.717
135.579
135.518
135.513
135.498
135.493
135.492
135.279
135.253
135.012
134.996
134.992
134.975
134.913
134.905
134.899
134.886
134.868
134.861
134.853
134.821
134.798
134.737
134.699
134.665
134.623
134.544
134.304
134.255
134.201
134.139
134.136
134.1
134.046
133.97
133.961
133.749
133.7
133.69
133.57
133.561
133.506
133.495
133.368
133.327
133.247
133.23
133.225
133.214
133.046
133.025
132.974
132.946
132.94
132.845
132.811
132.654
132.598
132.524
132.491
132.388
132.198
132.094
132.086
132.067
132.015
131.984
131.884
131.847
131.813
131.777
131.765
131.702
131.675
131.661
131.642
131.63
131.536
131.519
131.506
131.457
131.375
131.37
131.338
131.333
131.273
131.273
131.253
131.213
131.189
131.133
131.093
131.081
131.077
131.04
131
130.968
130.947
130.86
130.648
130.562
130.537
130.535
130.422
130.416
130.373
130.335
130.311
130.151
130.078
130.02
130.006
129.996
129.973
129.896
129.846
129.781
129.694
129.621
129.506
129.409
129.395
129.363
129.271
129.263
129.226
129.202
129.2
129.177
129.094
129.076
129.05
129.018
128.985
128.85
128.826
128.82
128.801
128.789
128.666
128.618
128.608
128.605
128.555
128.541
128.37
128.333
128.299
128.228
128.117
128.098
128.061
128.039
128.031
127.926
127.743
127.648
127.586
127.576
127.548
127.53
127.425
127.375
127.356
127.283
127.116
127.109
126.962
126.934
126.812
126.634
126.631
126.627
126.626
126.353
126.319
126.306
126.258
126.238
126.189
126.099
126.057
126.034
125.978
125.953
125.952
125.949
125.927
125.853
125.791
125.747
125.746
125.718
125.697
125.692
125.663
125.641
125.621
125.445
125.384
125.341
125.315
125.13
125.118
125.117
125.061
125.012
124.983
124.946
124.854
124.813
124.757
124.737
124.697
124.677
124.661
124.639
124.617
124.61
124.426
124.413
124.369
124.341
124.321
124.282
124.197
124.192
124.129
124.073
123.965
123.858
123.824
123.803
123.773
123.664
123.653
123.533
123.515
123.485
123.41
123.35
123.319
123.301
123.178
123.129
123.06
123.017
123.006
122.95
122.917
122.911
122.88
122.752
122.714
122.711
122.704
122.67
122.665
122.619
122.593
122.584
122.397
122.277
122.205
122.199
122.174
122.174
122.005
121.886
121.848
121.834
121.829
121.731
121.727
121.594
121.588
121.581
121.529
121.498
121.465
121.457
121.417
121.373
121.363
121.322
121.271
121.265
121.203
121.085
121.019
120.98
120.947
120.934
120.928
120.926
120.912
120.893
120.847
120.819
120.6
120.589
120.531
120.5
120.496
120.496
120.472
120.412
120.364
120.234
120.142
120.124
120.123
120.103
119.997
119.94
119.911
119.878
119.816
119.811
119.781
119.763
119.718
119.655
119.524
119.482
119.461
119.449
119.442
119.426
119.172
119.094
119.049
118.975
118.951
118.915
118.852
118.845
118.782
118.776
118.737
118.696
118.52
118.323
118.259
118.186
118.156
118.131
117.964
117.878
117.83
117.762
117.54
117.538
117.535
117.442
117.289
117.258
117.215
117.145
117.058
117.049
117.035
116.863
116.793
116.779
116.705
116.703
116.674
116.623
116.429
116.41
116.4
116.34
116.331
116.317
116.225
116.18
116.136
116.128
116.124
116.041
115.982
115.943
115.917
115.864
115.862
115.854
115.577
115.572
115.551
115.497
115.34
115.315
115.284
115.272
115.214
115.209
115.202
115.15
115.132
115.045
115.011
114.975
114.967
114.939
114.881
114.872
114.821
114.82
114.79
114.771
114.753
114.672
114.643
114.586
114.459
114.393
114.19
114.177
114.161
114.134
114.08
114.056
114.046
114.044
114.022
113.997
113.98
113.975
113.895
113.83
113.656
113.625
113.624
113.598
113.587
113.586
113.574
113.558
113.236
113.219
113.144
113.068
112.958
112.841
112.84
112.769
112.701
112.685
112.637
112.381
112.113
112.086
112.067
112.047
112.012
111.918
111.894
111.742
111.68
111.658
111.616
111.531
111.529
111.401
111.318
111.252
111.221
111.149
111.118
110.914
110.874
110.78
110.748
110.608
110.546
110.494
110.49
110.261
110.22
110.218
110.049
109.926
109.902
109.828
109.816
109.781
109.531
109.514
109.49
109.415
109.262
109.248
109.178
108.982
108.869
108.842
108.794
108.507
108.407
108.382
108.305
108.148
108.045
107.977
107.918
107.852
107.671
107.652
107.545
107.525
107.433
107.424
107.423
107.312
107.28
107.077
107.075
107.04
107.039
106.799
106.788
106.75
106.658
106.565
106.542
106.494
106.336
106.335
106.173
106.166
105.95
105.936
105.638
105.388
105.327
105.186
105.113
104.931
104.812
104.796
104.755
104.699
104.596
104.588
104.237
104.111
104.045
103.689
103.668
103.568
103.464
103.441
103.389
103.384
103.229
103.203
103.182
103.181
103.099
103.027
103.004
102.978
102.898
102.897
102.82
102.76
102.603
102.212
102.162
102.018
101.888
101.867
101.638
101.514
101.15
101.076
100.967
100.846
100.705
100.695
100.567
100.435
100.419
100.265
100.031
100.018
99.8755
99.4743
99.2985
99.2336
99.2217
99.0974
98.717
98.5847
98.5606
98.4206
98.3646
98.2298
98.2218
98.1619
98.1209
97.9797
97.9441
97.8651
97.7987
97.7036
97.6499
97.3697
97.3451
97.0061
96.9651
96.8323
96.5684
96.28
96.2444
96.0463
95.9301
95.5532
95.342
95.2987
95.2945
94.8226
94.821
94.6006
94.465
94.2968
94.2216
94.1788
94.0538
93.9734
93.9501
93.5339
93.4502
93.3637
92.9619
92.9373
92.7896
92.1675
91.7606
91.6406
90.8122
90.4134
90.2547
90.1503
90.0581
89.773
89.6866
89.5065
89.4748
89.285
87.7461
87.1166
86.8228
85.9588
85.4527
85.3624
84.7368
83.428
83.1399
83.092
82.8908
81.8052
80.7575
80.17
80.1167
80.0663
78.5408
77.4194
77.2621
74.7699
74.592
74.1202
74.0721
73.2216
71.2713
68.6749
67.1709
62.3026
61.1446
59.4299

## Sheet: Fig1D_DRB
no EdU	DMSO	DRB
964.554	55344.2	57406.1
922.275	54927.8	57323.5
580.529	54523.5	55876.7
520.079	53491.4	55818.9
454.106	53381.3	55107.3
402.37	52899.8	54427.4
388.221	52039.6	53836.4
387.566	51322.9	53045
384.897	51280.4	52892.7
376.704	50927.8	52754.4
370.229	50877.4	52688.1
369.574	50452.9	52642.1
368.443	49471.4	52456.8
361.475	49451.1	52180.4
355.495	49229.9	51830.6
353.717	49226.1	51737.4
349.825	49162.4	51238.1
349.045	49028.7	51228.9
347.933	48969.9	51104.1
347.36	48236.7	51023.8
342.84	48177	50689.5
342.008	48152.6	50387.6
341.773	48065.6	50375.2
334.784	47602.4	50361.3
334.701	46998.9	50343.8
333.326	46850	50293.2
332.734	46624.6	50119.3
331.518	46586	50004.1
329.883	46261.8	49954.1
326.07	45735	49897.9
325.242	45707.5	49519.6
324.901	45459.7	49516.1
323.661	45456.8	49388.5
318.742	45040.8	49266.5
316.663	44986.7	49195
314.671	44964.8	48916.7
312.761	44894.4	48915.9
311.261	44849.2	48892.4
311.229	44560.4	48841
311.042	44459.2	48813.6
310.957	44331.6	48390.3
307.165	44305.9	48344.7
304.812	44301.9	48297.2
301.847	44281.1	48125.9
301.085	44083.6	48106.9
298.58	43979.4	48005.7
296.68	43921.4	47943.3
295.124	43896.5	47932.2
294.879	43874.8	47890.9
293.565	43860.7	47884.8
291.227	43851	47620.5
289.471	43595.4	47561
288.86	43516	47555.4
287.631	43409.1	47249
287.513	43380.2	47230
287.062	43377.7	47133.5
286.155	43356.7	47097.7
284.673	43269.2	47004.9
284.421	43267.3	46989.8
283.126	43162.7	46775.4
282.902	43124.7	46753.9
282.68	43111.9	46662.5
282.082	43106.2	46628.1
281.769	43078.8	46450.7
280.668	42943.8	46440.6
280.518	42853.1	46396
280.061	42800.4	46395.5
280.005	42781.1	45765.2
279.508	42758.4	45568.3
278.539	42489.3	45559.5
277.191	42237.1	45508.4
277.118	42111.4	45455.4
276.574	42086.8	45313.5
276.4	42009	45254.2
276.185	41871.4	45136.4
276.064	41867.6	45095.8
276.052	41863.7	44892.6
274.301	41577.4	44841.6
273.916	41467.2	44834.6
273.454	41309.6	44764
271.175	41032.1	44692.8
270.808	40805.6	44657.7
270.606	40648.4	44485.5
270.113	40522.9	44266.1
270.075	40428.7	44196.9
269.618	40419.4	44125.1
269.354	40329	43925.4
267.311	40309.2	43699.8
266.338	40262.8	43604.4
266.094	40239.9	43470.8
264.353	40225.8	43388.2
263.894	39902.9	43263.7
263.629	39885.6	43101.9
263.218	39824.4	43002.4
262.751	39816.6	42914.2
261.09	39804.7	42847.8
261.018	39800.8	42766
260.672	39757.6	42665.7
259.139	39748.3	42634.5
258.985	39696	42558
258.075	39561.7	42547.6
257.395	39550.9	42348
257.353	39462.5	42145.4
257.243	39283.3	42138.9
256.654	39233.3	42002.8
256.22	39227.1	41901.2
255.858	39213.4	41818.1
255.382	38933	41734.1
254.259	38897.9	41657.4
254.221	38729.8	41654.1
253.651	38639.9	41584.2
253.045	38579.6	41481.3
252.692	38548.9	41378.5
252.369	38467.3	41299.3
252.162	38423.4	41111.8
251.962	38312.2	41104.8
251.925	38305.1	41067.5
251.833	38269.8	40942.4
250.895	38142.7	40922.2
250.876	38112.9	40877.6
250.69	38022.8	40788
250.686	37757.3	40639.3
250.11	37575.8	40613.8
249.676	37556.3	40520.1
249.484	37554.9	40508.4
249.43	37410.1	40439
249.086	37377	40425.1
248.736	37374.5	40387.5
248.488	37256.6	40381
248.095	37046.3	40304.2
248.003	36990.9	40291.7
247.283	36952.4	40211.4
247.137	36899.9	40202.3
247.086	36889.4	40113.5
246.871	36663.5	40016.8
246.134	36616.6	39858.7
246.046	36610.3	39645.4
245.562	36569.8	39502.8
245.331	36514.7	39217.5
245.25	36404.9	39174.2
245.204	36393.1	39067.9
245.164	36371.1	38944.5
244.142	36238.6	38877.8
243.932	36139.9	38757.9
243.869	36062.2	38705.6
243.508	36029.6	38685.5
242.108	36011.1	38637.4
241.518	35988	38603.2
241.298	35961.4	38588.8
241.135	35796.8	38509.5
239.757	35615	38508.5
239.742	35594.8	38487.3
239.654	35591.7	38187.7
238.509	35563.2	38145.2
238.308	35464.7	38116.9
238.065	35332.1	38113.9
237.758	35323.9	38080.8
237.55	35271.7	37967.9
237.477	35224.7	37767
236.987	35147	37314.1
236.866	35094.3	37312.7
236.734	35051.3	37272.6
236.579	34915.3	37069.1
236.451	34824.6	37021.5
236.34	34794.3	36999.2
235.824	34756.8	36995.3
235.738	34711.4	36858.3
234.874	34658.9	36823.5
234.375	34657.4	36807.3
234.264	34642.1	36743.1
234.197	34624.4	36739.8
234.104	34599.2	36714.1
234.088	34547	36692.1
234.044	34545.8	36630.7
233.705	34538	36603.5
233.268	34232.5	36531.3
233.163	34177.5	36510.3
232.964	34084.8	36459.3
232.745	34034	36446.4
232.505	34015.5	36395.9
232.245	33929.4	36379.9
231.578	33828	36374.8
231.33	33786	36353.5
230.847	33756.5	36315.7
230.373	33713.6	36305.3
230.193	33563.7	36120.5
230.119	33501.2	36066.5
229.942	33461.4	36027.1
229.787	33420.6	35997.2
229.768	33386.5	35798.8
229.668	33284.9	35786.8
229.527	33188.1	35637.1
229.333	33184.9	35249.7
229.115	33139.4	35246.2
228.931	33118.4	35234.7
228.852	33092.5	35182.9
228.669	33085.4	35158.6
228.512	32950	34934.5
228.146	32943.2	34902.8
228.04	32834.8	34895.2
227.977	32795.3	34866.6
227.708	32787.5	34838.5
226.922	32642.8	34620.1
226.268	32639.2	34343.3
225.956	32582.2	34306.7
225.841	32574.8	34265.3
225.69	32484.5	34241.3
225.012	32459	34221.2
224.992	32315.6	34182.9
224.97	32296.9	34050.1
224.497	32269.4	34027.2
224.27	32251.1	34023.3
224.019	32165.9	33978.6
223.98	32127	33930.1
223.787	32051.9	33879.1
223.756	31932.3	33804.3
223.468	31922.2	33735
223.115	31906.7	33711.3
222.782	31859.1	33674.3
222.488	31856.8	33644.2
222.469	31696	33570.2
222.197	31690.4	33492.8
222.194	31656.9	33468.6
221.95	31618.5	33450.5
221.838	31569	33371.5
221.736	31518.6	33346.1
221.222	31396.2	33232.7
221.22	31363.8	33224.2
221.06	31351.7	33197
221.046	31336.1	33120.6
221.042	31224	33102
220.97	31220.8	33100.6
220.959	31041.9	33056.7
220.946	31034.6	33001.2
220.28	30995.6	32903.8
220.147	30938.2	32902.6
220.123	30790.2	32852.3
219.995	30786.9	32783.1
219.864	30636.6	32736.1
219.331	30608.4	32725.8
219.183	30450.6	32663.8
219.034	30389.4	32614.5
219.022	30318.8	32605.8
218.822	30192	32503.6
218.628	30118	32448.1
218.492	30107.1	32360.5
218.292	30048.8	32327.9
218.253	30048.3	32118.6
218.246	30023.3	32114.6
217.831	29954.1	32053.6
217.456	29860.2	32018.5
217.449	29833.8	31875.1
217.309	29721.3	31857.7
217.24	29618.7	31557.3
217.24	29547.8	31394.9
217.142	29529.3	31194.1
216.966	29475	31092.4
216.462	29420.8	31077.1
216.419	29384.2	30898.4
216.347	29344.7	30814.9
215.918	29300.1	30807
215.292	29256.6	30745
215.11	29168	30658.3
214.993	29147.4	30612.7
214.82	29144	30588.8
214.112	29101.3	30442.3
213.759	29061.9	30433
213.661	29033.8	30423.4
213.619	28834.6	30393
213.507	28754.1	30370
213.247	28682.3	30059.6
212.784	28641.3	29892.9
212.374	28601.1	29877.8
212.318	28599.8	29861.7
212.286	28441.9	29796.8
212.264	28322.9	29759
212.11	28187	29705
212.043	28106.6	29662.6
211.879	28044.7	29648.9
211.617	27922.3	29515.9
211.489	27912.3	29419.3
211.324	27906.9	29411
210.939	27863.7	29398.1
210.69	27853.5	29327.4
210.547	27817.2	29319
210.45	27745.6	29238.3
210.36	27642.1	29186.7
210.306	27622.4	28982.5
210.092	27603.1	28952.8
209.991	27485.9	28924.1
209.843	27212.6	28733.5
209.696	27200.7	28670.4
209.666	27178	28646.8
209.202	27108	28644.3
209.09	27054.8	28565.5
209.035	26979.1	28512.3
208.982	26896.1	28387.1
208.971	26756.3	28359.5
208.933	26585.2	28296.6
208.887	26523.8	28123.7
208.845	26507.9	27921.3
208.552	26480.8	27580.8
208.511	26332.2	27506.4
208.087	26314	27476.4
208.037	26171.7	27363
208.033	26097.6	27326.8
207.636	26057.2	27093.3
207.554	26005.6	27090.8
207.374	26003.7	27086.8
207.311	25929.9	27037.5
206.952	25908.8	26882.8
206.744	25863.4	26851.9
206.577	25757.2	26798.1
206.114	25730.2	26606
206.104	25687.1	26574.8
206.103	25633.9	26476.1
205.867	25585.2	26470.4
205.684	25569.7	26230.5
205.235	25512.1	26122.3
205.19	25443.7	26083.3
204.948	25422.5	25846.1
204.925	25389.3	25762.6
204.487	25304.2	25749.7
204.471	25162.6	25717.9
204.402	25046.6	25655.8
204.388	25026.9	25384.9
204.318	24895.7	25006.1
203.587	24727.5	24552.4
203.524	24727.5	24527.4
203.51	24668.7	24428.7
203.464	24657.5	24428
203.443	24524.4	24305.7
203.29	24356.6	24168.9
203.181	24316.7	24143.8
202.901	24194.9	24118.8
202.767	24028.4	24039.1
202.577	24002.7	23993.3
202.504	23956.8	23991
202.378	23895.7	23824.2
202.37	23767.8	23699.6
202.17	23699.4	23696.1
201.673	23684.8	23587.4
201.649	23644.1	23531.6
201.592	23622.4	23483
201.524	23535.5	23422.1
201.087	23523.4	23364.9
201.074	23423.4	23311.9
200.98	23392.5	23218.8
200.971	23378.7	23107
200.619	23281.8	22972.7
200.559	23229.8	22961.7
200.306	23203.3	22898.9
200.112	23146.1	22889.8
199.501	23024.8	22865.2
199.454	22949.9	22812.4
199.324	22941.2	22756.1
199.205	22918	22547.1
199.145	22886.8	22167.3
199.116	22640.2	22142.5
198.812	22611.5	22033.6
198.783	22548.4	21913.6
198.777	22447.2	21799.8
198.758	22443.1	21789.2
198.495	22390.5	21714.2
198.453	22269.1	21586.3
198.4	22155.9	21533.8
198.324	22073.5	21446.8
198.294	22065.4	21410.4
198.154	21872.3	21351.6
197.516	21839.3	21319.6
197.388	21668.7	21269.7
197.077	21595.1	21244
196.95	21584.4	20884.3
196.012	21432.8	20824.3
195.448	21421.3	20755.7
195.408	21293.9	20686
195.398	21288.8	20631.7
195.265	21272.4	20535.7
195.152	21262.3	20483.3
194.915	21208.2	20460.5
194.389	21197.7	20444.4
194.317	21188.6	20424.1
194.196	21128.1	20398.5
193.965	21098.4	20309
193.962	21064.6	19970.9
193.811	20918	19658.3
193.781	20866.2	19513
193.78	20816.3	19234.3
193.751	20766.8	19225.3
193.634	20719.8	19212.4
193.589	20420.4	19102.9
193.539	20418.3	19091.3
193.22	20362.3	19083.1
193.113	20349.8	18998.1
193.098	20121.5	18831.2
192.82	19890.9	18697.5
192.672	19780.3	18548.3
192.302	19685.6	18500.9
192.301	19610.2	18370.3
191.67	19455.4	18361.3
191.657	19362.8	18193.6
191.525	19289.6	17940.4
191.519	19285.4	17915.1
191.353	19202.7	17834.4
191.344	19201.8	17828.7
191.275	19160.9	17515.5
191.171	19130.4	17331.6
190.929	18799	16974.1
190.808	18643.9	16861.2
190.801	18595.7	16631.5
190.59	18544.7	16505.4
190.522	18039.2	16192.8
190.46	17924.2	15939.5
190.273	17692	15795.4
190.215	17551.3	15561.9
190.13	17057.3	15415.7
189.638	16891.6	15385.4
189.601	16840.2	15309.8
189.179	16802.3	15127.2
189.107	16779	15123.3
188.997	16644.1	15027.8
188.993	16510.5	15012.3
188.64	16165.9	14972.3
188.62	16119	14950.7
188.608	16043.3	14574.4
188.433	15958.7	14573.9
188.208	15907.6	14411.9
188.093	15882.2	14327
188.066	15493.5	14159.2
188.058	15188.9	14135.8
187.817	14989.3	14125.2
187.546	14982.8	13905.3
187.455	14806.7	13877.4
187.4	14779.3	13797.8
187.093	14735.6	13502.9
187.006	14542.4	13471.3
186.945	14480.2	13398.8
186.532	14355.6	13381.4
186.222	14345.3	13018.9
186.155	14340.1	12936.7
186.099	14303.7	12891.5
185.951	14275.7	12662.6
185.949	14195.3	12573.9
185.865	13862.6	12426.2
185.591	13857.7	12373.4
185.565	13721.3	12365.4
185.531	13552.5	12291.2
185.493	13481.3	12205.3
185.446	13454.3	12164
185.324	13376.6	11947.1
185.307	13092.1	11880
185.261	13028.4	11703.6
185.17	12929.3	11302.3
184.94	12801.6	11168.8
184.924	12795.3	11139.3
184.87	12628.6	11111.4
184.858	12350	11078.6
184.826	12338.8	10982.3
184.727	12091.5	10979.5
184.702	12068.7	10875.5
184.549	11991.5	10770.3
184.539	11865.4	10670.8
184.531	11520.9	10656.8
184.506	10542.3	10495.3
184.426	10528.7	10455.4
184.307	10295.1	10440.2
184.274	10262.9	10327.7
184.253	10193.4	10326.1
184.246	9837.39	10325.3
184.025	9487.87	10225.8
184.011	9413.71	9971.3
183.801	9203.46	9635.74
183.795	8862.68	9618.24
183.791	8843.25	9525.36
183.6	8765.49	9488.98
183.493	8368.64	9470.18
183.277	7891.99	9229.65
182.939	7891.29	9176.62
182.903	7577.66	9138.98
182.873	7480.08	8892.66
182.784	7234	8795.9
182.505	7194.51	8417.69
182.339	6929.23	8244.46
182.325	6818.13	7941.09
182.264	6622.65	7521.03
182.143	6621.92	7446.85
181.904	6582.93	7037.01
181.892	6577.65	6745.67
181.816	6331.41	6455.43
181.814	6309.35	6421.26
181.596	6069.97	6372.92
181.516	5910.35	6194.03
181.506	5451.24	6110.04
181.477	5420.44	6081.04
181.323	5352.16	5797.6
181.232	5237.27	5623.23
181.208	5029.83	5548.94
180.992	4884.39	5251.24
180.875	4737.7	5172.53
180.647	4687.45	5060.82
180.54	4474.73	4880.59
180.449	4300.42	4561.54
180.062	4297.71	4338.38
179.978	4135.02	4136.27
179.583	3928.76	4064.08
179.482	3919.85	3820
179.242	3322.8	3543.87
179.051	3243.13	3514.5
178.991	3055.97	3380.02
178.902	2984.39	3366.61
178.825	2802.61	3332.02
178.813	2647.59	3018.61
178.644	2645.34	2874.64
178.556	2616.19	2874.58
178.401	2608.91	2748.74
178.171	2556.26	2634.98
177.923	2216.34	2564.66
177.923	2155.19	2555.99
177.81	1993.54	2295.91
177.772	1966.97	2273.92
177.762	1887.17	2261.82
177.718	1879.89	2169.09
177.459	1826.79	2064.64
177.382	1657.45	1479.58
177.277	1579.02	1471.64
177.123	1568.41	1245.44
177.064	1551.23	1205.15
177.027	1548.37	1163.82
177.01	1479.44	1144.2
176.967	1476.15	1136.99
176.868	1432.4	1110.5
176.838	1346.22	1089.74
176.715	1336.52	1087.33
176.697	1301.18	1073.56
176.619	1276.61	1057.99
176.551	1251.63	1050.61
176.518	1226.55	1028.28
176.492	1200.83	1019.29
176.431	1174.64	881.974
176.241	1172.38	871.691
176.103	1160.42	861.539
176.06	1135.44	860.081
175.921	1125.47	846.643
175.794	1084.43	827.12
175.736	1018.75	819.647
175.548	1004.49	807.977
175.328	926.711	799.758
175.318	917.306	798.997
175.072	915.037	789.79
174.989	905.467	730.947
174.927	778.069	719.394
174.922	775.144	686.976
174.865	764.364	679.806
174.753	747.843	664.802
174.671	719.076	629.253
174.632	705.34	623.015
174.615	673.888	612.045
174.335	638.607	608.985
174.284	633.689	605.773
174.272	596.196	604.334
174.117	595.95	587.692
174.105	588.292	549.353
174.078	575.313	532.334
173.9	571.838	515.958
173.739	570.028	511.723
173.667	562.902	505.548
173.665	562.55	498.226
173.664	546.31	489.431
173.634	518.311	469.724
173.474	510.143	455.397
173.344	501.141	451.529
173.277	499.622	450.167
173.176	487.567
172.805	486.26
172.8	482.933
172.798	478.384
172.796	470.462
172.793	460.003
172.412
172.318
172.207
172.047
171.981
171.903
171.879
171.695
171.537
171.383
171.304
171.243
171.192
171.091
171.089
171.018
171.001
170.876
170.868
170.787
170.571
170.507
170.488
170.398
170.383
170.336
170.206
170.15
170.141
169.66
169.219
169.18
168.938
168.902
168.758
168.682
168.682
168.574
168.561
168.479
168.465
168.44
168.231
168.003
167.92
167.686
167.682
167.578
167.541
166.928
166.354
165.88
165.865
165.862
165.78
165.747
165.714
165.632
165.574
165.238
165.1
165.037
164.887
164.503
164.488
164.31
164.289
164.007
163.885
163.829
163.748
163.62
163.54
163.521
163.446
163.375
163.267
163.211
163.179
163.108
163.103
162.934
162.917
162.9
162.892
162.77
162.688
162.559
162.516
162.487
162.466
162.426
162.386
162.331
162.322
162.233
162.152
162.079
162.077
161.888
161.798
161.591
161.556
161.461
161.455
161.413
161.404
161.374
161.285
161.219
161.182
161.09
161.063
160.81
160.77
160.675
160.499
160.445
160.434
160.396
160.267
160.187
160.117
160.115
160.093
160.076
160.031
159.937
159.881
159.828
159.823
159.801
159.679
159.661
159.62
159.608
159.501
159.288
159.243
158.992
158.975
158.899
158.884
158.742
158.684
158.605
158.6
158.505
158.501
158.458
158.431
158.427
158.352
158.288
158.267
158.26
158.214
158.191
158.186
158.091
158.048
158.034
158.011
157.988
157.978
157.86
157.844
157.512
157.463
157.294
157.016
156.987
156.926
156.885
156.473
156.408
156.315
156.253
156.18
156.167
156.159
156.126
156.074
156.036
156.021
155.904
155.868
155.777
155.76
155.612
155.574
155.308
155.256
155.093
155.059
154.938
154.878
154.853
154.641
154.513
154.393
154.277
154.229
154.071
154.011
153.946
153.879
153.845
153.704
153.62
153.534
153.342
153.333
153.295
153.24
153.168
153.157
153.156
153.085
153.054
153.042
152.989
152.877
152.869
152.826
152.812
152.792
152.634
152.632
152.619
152.573
152.521
152.427
152.373
152.363
152.336
152.29
152.286
152.226
152.126
152.104
152.091
152.049
152.022
151.963
151.957
151.911
151.608
151.499
151.151
151.115
151.037
151.011
150.855
150.838
150.795
150.793
150.741
150.727
150.726
150.587
150.535
150.461
150.316
150.234
150.215
150.184
150.071
149.948
149.785
149.77
149.74
149.666
149.646
149.395
149.283
149.231
149.229
149.104
149.072
148.973
148.957
148.912
148.907
148.903
148.848
148.806
148.741
148.487
148.374
148.351
148.349
148.177
147.961
147.926
147.896
147.86
147.805
147.594
147.574
147.573
147.557
147.465
147.386
147.345
147.212
147.108
147.003
146.941
146.891
146.887
146.87
146.832
146.733
146.62
146.599
146.556
146.546
146.023
146
145.97
145.843
145.648
145.264
145.119
145.073
145.037
144.904
144.89
144.786
144.769
144.761
144.63
144.622
144.482
144.477
144.357
144.295
144.231
144.097
143.982
143.954
143.934
143.926
143.91
143.817
143.583
143.442
143.399
143.369
143.282
143.218
143.214
143.117
143.034
143.022
142.922
142.917
142.907
142.895
142.87
142.832
142.831
142.809
142.655
142.636
142.627
142.437
142.421
142.414
142.361
142.274
142.249
142.228
142.22
142.03
142.015
141.962
141.829
141.829
141.803
141.759
141.43
141.332
141.309
141.248
141.205
141.143
141.061
140.923
140.663
140.656
140.641
140.584
140.568
140.416
140.28
140.151
140.139
140.131
140.083
140.049
139.983
139.939
139.937
139.91
139.89
139.699
139.686
139.64
139.422
139.39
139.193
139.178
138.82
138.816
138.764
138.727
138.583
138.426
138.396
138.391
138.11
137.948
137.9
137.75
137.733
137.705
137.569
137.546
137.487
137.391
137.389
137.304
137.025
137.009
137.009
136.999
136.991
136.938
136.841
136.657
136.53
136.488
136.394
136.206
136.099
136.084
135.687
135.616
135.361
135.216
135.192
135.181
134.982
134.841
134.691
134.648
134.613
134.501
134.325
134.27
134.22
134.177
134.109
133.982
133.973
133.937
133.9
133.869
133.841
133.712
133.21
133.107
133.067
132.842
132.782
132.76
132.659
132.557
132.456
132.397
132.29
132.237
132.227
132.206
131.987
131.929
131.865
131.859
131.718
131.631
131.546
131.453
131.4
131.236
131.233
131.195
130.59
130.307
130.306
130.145
130.115
129.961
129.919
129.697
129.549
129.518
129.499
129.397
129.39
129.334
129.179
129.154
128.986
128.825
128.792
128.56
128.435
128.313
128.122
128.085
128.064
128.025
127.818
127.76
127.747
127.735
127.564
127.119
127.014
126.962
126.924
126.856
126.66
126.645
126.588
126.26
126.186
126.137
126.028
126.016
125.808
125.801
125.368
125.36
125.317
125.311
125.28
125.267
125.13
124.741
124.739
124.673
124.456
124.431
124.234
123.648
123.616
123.583
123.503
123.323
123.291
123.288
123.263
123.259
123.205
122.91
122.878
122.877
122.612
122.487
122.053
122.039
121.956
121.669
121.291
121.193
121.007
120.794
120.626
120.558
120.429
120.398
120.314
120.26
120.199
119.763
119.716
119.415
119.4
119.324
119.044
118.939
118.912
118.84
118.707
118.593
118.477
118.348
117.991
117.466
117.409
117.294
117.125
117.101
116.927
116.666
116.552
116.294
116.236
116.058
115.999
115.952
115.88
115.558
115.463
115.329
115.233
115.158
115.114
115.078
115.072
114.849
114.75
114.373
113.632
113.573
113.458
113.216
113.17
113.142
112.888
112.848
112.796
112.731
112.613
112.452
112.379
112.157
112.117
112.098
112.03
111.937
111.678
111.62
111.461
110.645
110.505
110.455
110.202
110.023
109.857
109.382
108.748
108.531
107.799
107.728
107.526
107.48
106.596
105.847
105.434
105.374
105.244
104.714
104.653
104.37
103.267
103.252
102.848
102.352
101.839
101.449
101.426
101.395
101.325
101.033
100.91
100.545
99.4607
98.8951
98.6983
98.6093
98.5875
93.3954
92.9578
92.7745
89.721
88.8509
87.4093
85.468
82.9096
81.7423
78.231
68.022
67.6972
65.4873
65.1229
61.7482
50.2151
49.0662
39.8007
38.9386
38.5
35.1018
34.6761
31.1425
26.9833
25.15
24.5549
22.239
20.597
16.0642
