# Supplementary material for: RNA polymerase II promotes the organization of chromatin following DNA replication
Source: EMBO Rep. 2024 Feb 12;25(3):1387–414. doi: 10.1038/s44319-024-00085-x (PMC10933433; doi:10.1038/s44319-024-00085-x)
Supplement: Supplementary file 10 — Source Data Fig. 3 [file 44319_2024_85_MOESM10_ESM.zip]

Archive with 8 entries (6 files):
- Figure 3/
- __MACOSX/._Figure 3
- Figure 3/.DS_Store
- __MACOSX/Figure 3/._.DS_Store
- Figure 3/C/
- __MACOSX/Figure 3/._C
- Figure 3/C/ScatterPlot_F3C.xlsx
- __MACOSX/Figure 3/C/._ScatterPlot_F3C.xlsx
