# Supplementary material for: RNA polymerase II promotes the organization of chromatin following DNA replication
Source: EMBO Rep. 2024 Feb 12;25(3):1387–414. doi: 10.1038/s44319-024-00085-x (PMC10933433; doi:10.1038/s44319-024-00085-x)
Supplement: Supplementary file 10 — Source Data Fig. 3 [file 44319_2024_85_MOESM10_ESM.zip › Figure 3/C/ScatterPlot_F3C.xlsx]

## Sheet: Figure 3C
DMSO			TPL			DRB			CPT
41.3612	89.5067	117.752	98.456	98.6567	0	12.1364	36.5543	203.028	0	673.288	771.568
24.6053	0	0	118.341	50.4936	0	30.9955	33.3002	48.8954	310.269	1018.69	257.15
18.6586	0	133.746	0	90.7976	20.6859	404.505	100.988	39.3955	1649.54	692.658	856.307
6.88923	0	118.691	23.6033	0	214.809	0	133.283	117.793	1830.68	979.663	1031.41
202.238	323.883	67.9704	0	189.449	220.618	428.391	172.513	197.614	785.617	906.56	437.435
155.502	327.936	212.096	0	59.9987	51.577	257.313	87.0311	85.3829	1354.37	2573.62	288.142
70.4519	272.794	121.929	30.2587	0	0	117.85	61.7581	76.3008	1356.77	5264	1601.57
169.097	297.397	152.839	166.283	110.487	0	299.284	82.3269	18.1483	0	1630.36	3504.12
84.7749	148.496	80.9105	0	297.815	122.384	82.6985	112.127	210.77	0	311.439	1284.25
10.4192	232.04	76.4127	0	216.015	18.2962	428.009	59.1126	127.464	3122.53	1103.37	3754.07
65.3881	242.994	256.833	47.45	329.23	230.171	72.0664	64.749	103.074	2051.29	1785.65	683.617
215.698	146.289	162.211	0	128.102	91.8636	64.1242	25.1478	289.641	3252.69	1110.55	3391.5
129.974	350.847	0	259.641	0	91.335	17.9369	19.1705	277.444	3489.07	851.73	1349.15
124.892	39.0922	0	117.337	414.849	19.7863	134.843	0	154.324	2520.49	252.001	1317.43
30.7309	145.71	99.1171	103.894	66.2745	15.7154	41.8911	0	115.891	887.681	980.533	1743.49
111.367	236.658	90.7756	438.17	325.358	0	541.29	381.839	160.757	290.325	634.304	2222.33
162.338	31.1985	378.909	237.21	353.346	442.99	123.221	115.442	441.295	118.064	1549.99	713.937
10.329	116.996	60.0915	433.046	405.057	30.4975	266.547	218.48	296.284	2506.13	1248.08	1264.87
0	375.589	189.461	0	0	514.353	70.0776	131.354	116.412	916.485	475.304	1430.14
0	139.371	122.482	0	0	453.15	101.613	51.9614	391.063	3328.09	0	1018.71
137.011	459.175	52.0596	0	304.759	277.677	246.634	143.947	249.839	271.9	42.5779	1998.92
12.3333	40.4658	91.3913	175.434	67.3823	117.374	158.577	206.21	150.959	2399.8	925.46	3153.62
160.453	68.8426	0	0	0	406.324	24.7658	58.4696	189.344	3463.09	3382.41	369.492
7.05518	51.4296	120.559	29.5738	1033.64	225.521	93.7003	166.277	43.9943	1702.81	1530.81	1369.67
0	155.733	82.3054	0	339.279	653.976	0	149.065	68.6429	3133.32	693.257	755.138
0	0	0	226.176	0	400.094	110.511	0	32.207	1379.32	0	2192.67
48.3036	0	57.1382	138.15	30.2136	69.1142	132.043	53.5583	133.292	1099.19	3156.63	2838.85
118.019	359.152	4.85254	102.144	114.072	258.155	326.192	0	111.67	439.844	5474.69	3449.65
97.0115	184.944	172.695	0	453.079	139.212	189.929	73.0913	56.7283	181.013	3656.78	1230.09
93.9358	579.998	37.9124	229.803	97.0995	77.8181	0	77.8558	19.7117	5039.19	1045.62	2036.22
203.922	373.197	10.9852	0	415.116	371.66	0	80.7301	25.5238	481.144	3895.69	2210.94
65.4428	347.216	14.742	0	42.7861	108.316	117.999	35.1214	73.0586	0	3784.51	1712
85.9978	159.627	497.311	135.34	59.3978	0	80.3528	0	16.7838	0	2092.24	469.303
37.3526	50.2761	324.595	0	22.4695	117.559	103.997	228.768	35.306	703.084	3333.27	911.163
0	137.029	101.743	140.97	504.45	144.981	158.177	63.5923	41.6034	1354.72	1859.78	1595.44
21.8003	170.818	240.714	0	72.1166	3.86279	0	531.176	64.3584	685.632	5402.7	1123.55
114.703	95.2034	89.1267	93.3935	143.596	0	297.066	107.928	34.8048	0	0	944.448
121.701	240.257	0	0	376.139	0	107.239	246.204	38.1544	141.379	163.508	29.0348
0	349.949	299.644	76.8463	29.2992	79.3475	224.141	102.369	73.341	3887.31	443.153	960.324
150.003	36.0682	293	149.361	327.25	211.211	349.789	204.531	48.5333	4866.66	2999.55	1517.67
171.225	227.426	121.967	0	0	134.742	0	487.285	26.5541	4878.28	3673.68	2972.11
0	141.078	257.974	15.7101	0	82.3275	325.669	348.91	38.4647	3946.33	1139.75	1811.66
97.7446	421.301	289.799	81.6958	0	67.3936	328.742	348.491	11.9464	2722.84	2007.62	2472.7
0	161.728	116.837	22.2945	0	31.0823	176.926	592.386	0	4579.12	1353.11	1690.65
184.553	234.354	256.416	108.885	273.177	148.557	554.604	432.739	100.953	2041.55	5739.33	2115.43
174.768	311.428	238.133	105.137	251.198	93.1174	0	227.651	106.829	2291.09	3485.81	999.888
182.579	313.625	299.351	24.7142	463.012	92.707	299.544	192.585	275.367	230.813	2872.05	1699.35
220.737	337.75	372.626	0	57.4278	0	476.287	469.375	93.7052	132.493	1597.04	3951.08
152.834	0	351.616	215.559	297.883	72.7802	91.8731	328.376	175.432	0	1142.79	1815.46
76.811	345.367	194.074	48.3885	159.826	270.632	551.952	418.38	53.4782	300.97	1212.67	2879.31
84.3979	66.0102	254.945	0	264.309	94.3938	300.534	59.678	253.857	2343.01	3543.84	2227.6
95.5341	206.421	356.938	51.0161	606.969	235.698	9.05132	41.759	368.054	689.309	3364.01	4220.22
80.9919	116.627	254.179	0	188.299	235.973	0	440.144	499.543	103.396	1331.54	3687.23
167.149	44.2316	391.431	0	920.402	342.265	244.951	126.278	420.732	5019.9	1423.86	3849.76
210.916	196.611	469.566	29.4775	0	463.76	229.313	384.558	463.191	2031	0	2589.92
109.33	74.5606	329.451	174.202	265.563	402.101	305.331	131.664	594.649	2951.77	0	2934.31
4.71903	287.002	255.348	0	18.2943	366.15	442.809	342.954	598.392	487.059	2434.15	3330.94
6.12555	192.771	364.522	416.108	1054.06	41.3493	54.6521	218.212	222.533	3567.83	355.244	5425.84
26.0408	102.998	263.811	0	654.944	0	198.109	725.622	241.668	3005.39	525.513	4442.95
30.2217	155.719	134.751	135.167	80.3206	105.021	92.23	50.425	40.593	0	428.447	6484.1
74.6038	0	189.287	235.612	495.541	189.541	94.6904	265.029	125.797	4736.99	1352.57	4147.3
159.031	0	182.529	392.409	0	413.043	106.529	441.051	14.6953	4641.92	783.491	235.915
108.771	90.9407	149.385	52.6952	252.635	0	180.746	745.452	20.6665	4561.57	631.166	2900.29
11.2055	255.615	137.694	57.7831	173.475	267.162	154.769	528.181	33.2891	3828.73	2958.97	4100.62
89.5697	138.225	38.8899	315.887	259.742	49.5359	242.486	350.791	0	698.994	2138.72	2033.12
106.537	114.221	53.5136	438.692	322.463	0	438.913	85.4084	0	2579.25	0	771.773
123.17	173.253	273.335	306.452	89	134.933	40.7862	539.1	0	1581.4	3767.4	0
36.6985	329.356	19.1319	149.112	0	238.571	29.5379	82.8276	16.4337	3113.16	235.441	1629.36
5.94994	468.638	403.985	56.8193	188.472	353.19	69.198	222.148	0	233.571	2963.68	0
81.4253	642.902	121.47	169.636	102.482	232.802	0	398.908	0	5144.46	1309.33	848.449
31.269	333.164	224.723	115.262	45.1793	28.6139	369.158	275.56	87.4833	2490.98	1822.61	448.447
102.101	994.952	106.363	46.613	30.2972	97.6718	325.648	342.933	130.053	1338.97	920.04	2862.93
32.5901	249.017	297.442	0	69.7076	0	314.854	30.9999	81.9975	4986.36	6084.84	0
38.2678	188.611	576.444	0	405.067	75.569	264.702	298.55	25.655	2330.07	859.632	4214.67
24.7922	252.779	43.7355	0	579.488	0	414.716	204.587	31.1489	4517.69	0	2294.94
147.93	403.391	165.811	0	190.113	164.722	604.084	310.655	20.4397	228.761	815.984	1576.47
91.3548	211.44	359.812	0	325.802	493.206	291.946	179.927	0	499.129	2251.75	2658.62
0	222.972	202.857	0	395.844	139.33	27.0605	424.275	0	1258.51	1479.93	4873.77
174.353	353.732	175.707	64.616	729.427	515.747	48.278	203.854	0	1270.65	0	705.904
42.5099	326.69	11.2461	89.66	387.912	516.304	24.1666	462.465	21.4462	552.459	735.265	3474.56
47.9781	0	0	77.1456	332.757	201.557	255.507	77.9421	55.0376	6209.93	468.543	2445.76
118.2	187.521	10.9539	180.639	618.036	215.383	142.153	82.7887	127.118	7760.88	626.231	2561.12
71.4572	147.297	38.5699	151.577	150.514	309.102	214.546	353.178	30.9858	4668.47	1590.65	244.298
103.798	386.081	192.849	135.147	403.364	76.6823	193.775	303.318	0	106.114	524.243	2050.56
689.157	32.9483	52.8318	97.8676	721.709	208.158	289.672	279.815	32.6844	3274.88	2532.01	1110.95
166.555	135.197	0	0	32.4397	1125.61	247.696	96.1028	61.7527	100.812	3603.46	4800.22
134.131	259.59	44.6643	20.6053	379.536	253.955	274.876	170.295	0	4362.89	1630.8	4519.55
57.1648	278.952	223.29	135.639	465.317	184.469	138.583	862.56	0	2533.4	2537.79	501.434
65.0932	188.842	0	0	288.095	112.51	249.336	367.726	63.5508	0	1544.23	670.093
137.311	626.313	0	0	0	209.575	173.339	120.297	18.5262	0	4053.69	3498.41
107.03	462.746	0	66.3458	150.175	0	314.17	87.1045	0	3234.2	2892.92	3935.23
38.6722	528.746	0	95.5849	68.4065	345.925	1070.06	313.171	0	1255.54	2537.83	506.502
32.1471	266.494	146.401	10.5817	210.549	132.386	101.439	175.422	38.9858	108.432	1347.43	2887.24
126.903	485.661	27.7551	0	464.685	80.562	148.28	170.066	26.0727	311.748	3714.69	1777.23
220.439	214.659	92.0174	102.819	291.293	278.509	93.3604	130.909	19.8032	0	6345.54	0
348.72	727.554	73.1742	103.666	23.0704	515.494	292.413	418.799	14.4247	29.4828	3278.2	1715.07
293.464	697.775	372.359	228.114	130.94	77.0365	52.2427	246.743	47.4354	246.667	842.815	0
119.263	391.352	165.856	64.5755	191.973	263.98	59.1311	140.904	12.4635	0	3046.77	741.307
109.208	353.537	472.018	197.216	135.392	315.911	356.983	232.342	13.3188	1429.9	654.844	3874.3
0	1007.46	268.911	187.218	131.133	25.2853	250.62	47.2228	149.554	628.838	875.822	570.034
91.8285	73.187	176.876	61.4101	39.3634	100.517	394.761	169.772	180.019	0	1157.04	2548.34
0	690.79	478.836	128.608	83.9104	23.1037	225.297	118.523	27.0076	1934.58	2353.55	1931.13
375.824	619.622	101.531	277.279	425.556	240.044	0	47.335	179.064	5378.38	3123.45	1382.41
473.738	1305.57	314.271	0	343.679	99.2912	91.4864	452.988	12.734	4547.65	1140.97	4270.58
13.3161	0	49.6246	0	81.8464	65.4931	194.65	119.006	133.658	4175.89	1307.43	1180.22
8.5777	793.326	43.9651	262.051	335.219	36.3901	91.6138	75.5901	140.623	3545.13	1701.39	1301.53
23.8803	465.082	19.4728	92.9166	129.377	700.588	0	655.754	150.183	3667.07	1708.89	3537.42
416.858	396.53	0	60.5832	596.539	463.439	245.975	103.578	249.772	4041.17	2352.06	4005.53
170.979	34.2438	118.416	32.1558	46.6738	156.114	406.519	284.567	180.616	3646.53	2690.27	0
165.366	92.5095	749.622	75.2839	411.641	138.183	442.822	149.993	347.447	1547.11	1811.52	4948.85
200.456	43.3691	328.55	56.1091	72.2054	690.208	175.387	409.222	238.255	1785.31	459.3	333.535
159.537	301.362	657.086	115.713	567.098	53.6349	1297.34	63.1003	207.874	86.7431	4199.72	3957.27
113.674	542.702	594.842	155.793	78.2774	286.443	117.03	579.97	200.936	2161.41	3659.39	0
479.789	214.24	0	114.374	799.119	214.045	215.63	22.1656	184.805	3729.23	566.422	190.026
305.639	111.697	0	41.936	160.369	465.244	209.961	253.429	210.392	3640.77	4450.04	482.287
140.13	183.276	229.026	151.745	0	449.175	80.5865	365.452	417.037	1621.47	1640.41	3839.64
93.3381	125.302	0	102.849	0	420.842	315.942	332.286	156.691	1186.48	2146.57	4376.09
64.5003	185.505	321.471	142.452	41.5163	71.2227	0	0	204.214	998.778	648.197	4148.48
238.294	446.945	253.278	28.9296	120.985	114.399	185.539	373.885	183.003	637.311	0	528.716
93.6474	297.259	345.351	235.546	164.2	0	221.086	401.523	443.153	294.268	3789.46	3636.75
5.51976	97.3756	326.529	177.585	388.168	191.779	359.605	88.2611	514.322	715.487	4059.92	2601.84
196.59	304.982	389.456	150.218	315.921	178.431	172.438	453.717	234.42	1363.24	2418.73	674.211
314.628	430.284	72.2663	314.183	198.991	40.1629	610.845	350.986	194.106	407.777	3728.16	668.223
11.1636	687.517	101.695	145.287	501.937	132.999	683.949	75.4045	97.7629	2501.36	1199.4	1996.64
46.1414	402.589	48.2958	255.999	569.685	124.678	571.402	112.412	78.3535	1069.43	3483.12	2990.6
71.6216	0	57.3052	0	77.3264	87.0449	14.3844	111.052	62.6438	3444.61	1056.52	2663.47
36.8484	130.569	187.865	530.239	38.2713	0	710.401	23.6589	97.7788	3867.15	0	3028.99
149.249	72.9563	239.319	62.6529	0	195.203	0	297.173	76.3605	3532.1	3027.85	3280.2
93.9358	0	0	46.0601	0	121.045	268.463	205.705	95.8016	1884.33	4813.7	2626.26
37.2705	122.938	22.2034	18.7335	320.734	70.6379	644.786	429.778	12.018	3904.07	2839.16	4486.94
132.595	0	128.671	49.2813	545.47	173.983	334.631	430.158	68.1734	8171.76	3641.75	5394.55
60.0198	408.75	0	168.434	47.0553	82.7155	0	411.22	105.6	2118.01	4402.33	3604.74
5.48915	474.956	83.7698	27.6817	308.652	30.0814	31.5989	373.997	106.34	6592.2	637.071	2323.69
111.819	188.504	248.179	684.789	168.119	69.1479	0	495.973	87.3481	3424.17	3278.47	1486.37
0	78.7204	299.33	55.2518	11.867	0	582.884	661.662	134.33	5784.62	2824.35	4972.34
170.521	129.948	293.953	641.773	0	111.633	0	454.589	249.374	3924.09	1872.1	593.665
0	482.179	92.0383	98.6589	218.56	253.623	174.376	175.439	134.7	3373.43	2668.79	3786.86
157.494	335.606	32.886	196.39	0	566.683	550.376	212.036	123.116	0	2341.89	3280.49
330.757	639.662	14.8637	597.077	104.582	101.945	250.756	0	161.163	198.093	3297.46	3220
13.3016	387.621	532.2	831.076	282.865	265.599	365.023	281.248	284.95	6145.97	0	3546.49
114.969	711.759	403.043	330.907	452.081	38.5548	222.705	422.489	330.703	3367.43	416.18	2794.76
78.7879	97.0348	819.958	710.462	155.369	680.082	92.9142	110.159	121.536	2893.32	1154.21	2496.93
33.7985	230.479	295.602	170.549	51.4603	232.352	0	517.267	240.65	2049.31	874.966	2080.08
30.3925	364.469	219.192	678.753	343.02	162.856	1809.83	274.071	94.3059	5027.81	1086.53	2676.47
399.865	846.999	410.149	273.053	319.349	95.8894	274.893	497.501	478.956	3797.02	2260.27	4440.65
89.2007	691.972	200.067	281.459	180.367	219.06	563.162	485.248	115.947	4794.87	1709.61	2050.53
0	76.0371	620.37	13.6557	0	66.3928	0	442.173	66.0889	6022.27	622.508	5855.84
192.528	433.478	352.173	224.929	209.75	658.153	77.1657	442.725	34.5541	1904.9	552.928	1941.9
70.5115	455.367	707.212	177.529	279.191	416.659	793.805	226.295	52.0102	2632.15	2863.18	2734.32
360.413	559.305	135.398	0	30.4749	333.656	0	957.04	40.7083	5165.51	2755.73	5779.16
340.116	389.133	71.4802	169.672	0	314.848	107.821	790.025	62.4728	1824.31	1524.96	3631.42
209.788	456.712	328.202	138.865	307.722	267.23	173.972	229.437	126.752	0	3065.58	2380.79
358.944	282.256	101.684	181.826	18.8221	619.463	0	321.539	261.173	0	2998.31	69.0379
64.4987	525.221	683.874	331.511	77.875	620.312	0	350.14	382.968	4017.56	3263.05	2393.22
231.496	102.423	572.429	434.664	154.324	169.35	61.2728	124.919	150.211	4821.96	328.627	1742.42
105.526	12.0712	395.595	1113.61	53.7386	498.013	223.283	224.103	116.038	4763.86	5261.58	4692.18
129.9	356.618	458.723	598.345	104.614	332.779	0	534.111	61.8402	77.1509	4801.24	1576.89
114.027	59.1849	492.476	305.219	39.4052	190.03	0	177.152	188.671	5036.96	3981.37	1956.24
187.364	434.288	586.483	606.38	37.7644	293.004	1280.94	41.6598	433.359	4686.34	2954.59	1610.48
193.91	89.6026	340.224	558.93	68.2393	43.0867	0	200.595	365.142	2505.77	4563.87	3662.02
76.9512	356.11	372.759	0	103.626	621.133	336.259	100.142	264.793	3428.72	1989.11	2182.34
119.274	0	802.746	471.36	280.555	554.212	80.459	0	430.606	2729.08	951.72	2093.89
451.7	418.131	640.344	390.857	39.4993	65.4988	1339	446.609	320.646	1092.64	764.463	2965.59
40.8295	0	1175.06	170.199	56.5604	715.887	274.514	0	109.94	4912.6	2319.45	0
220.529	134.115	694.793	376.617	225.594	226.285	272.908	67.1097	434.879	7675.4	607.516	1031.25
427.899	1071.66	0	20.0777	146.344	504.581	0	73.6696	164.663	304.154	2226.79	3575.42
10.1147	91.9096	89.078	0	29.2835	549.45	675.781	61.0158	212.162	1630.97	2185.65	1178.27
150.894	0	376.919	120.492	200.072	475.551	487.276	48.6685	794.284	1779.76	2774.06	2518.85
11.6969	541.978	304.127	77.6072	171.15	393.307	134.321	23.5423	624.282	2912.24	2711.94	726.906
160.315	590.571	430.196	168.378	80.7125	221.562	0	178.3	296.877	3061.93	1069.55	2188.43
174.662	244.371	310.959	317.343	134.514	555.674	689.048	229.325	174	6631.91	0	113.817
6.10783	986.296	19.5806	354.125	253.174	590.417	89.7398	84.3812	106.276	2154.52	1837.85	2930.38
153.988	1857.94	347.581	122.095	0	261.613	1155.62	139.398	105.842	7341.48	616.688	395.796
38.7189	723.536	81.2027	117.631	81.8986	243.288	31.3142	263.204	76.798	5069.84	1361.58	918.276
154.803	981.887	1001	18.3784	348.293	251.233	75.0877	363.639	421.13	8121.27	1488.66	722.802
126.721	361.282	690.473	62.9674	165.767	721.004	113.477	20.8364	409.017	5930.77	2207.75	3502.08
233.725	32.9128	176.226	110.62	329.052	967.452	78.891	274.869	424.512	4465.15	2450.29	2897.39
60.1631	196.384	898.465	310.368	124.925	510.49	60.2147	189.055	298.289	8360.29	2787.92	1638.71
138.207	9.05077	767.046	55.4345	124.267	807.829	44.4875	107.712	333.062	1414.99	2101.31	0
41.7704	134.828	1447.79	542.703	190.034	446.566	358.411	278.002	0	4702.45	3391.3	2467.06
146.1	21.3847	552.431	0	89.857	95.895	273.069	284.131	338.389	9799.19	2213.65	3358.51
13.329	467.371	731.704	38.6945	223.394	254.624	348	463.126	463.032	335.289	1660.87	2691.98
166.956	201.832	92.4487	66.2241	466.268	334.134	239.677	222.782	547.794	3028.68	3339.25	2097.5
198.122	638.217	267.224	46.4406	291.466	462.894	186.185	77.9206	177.998	13023.7	2816.41	3078.75
261.617	681.434	219.408	235.551	177.091	1155.28	384.677	255.073	933.133	7060.76	2700	2363.21
230.101	614.05	1001.48	183.16	72.4458	535.387	320.302	477.242	557.401	5943.97	867.976	2983.32
115.267	0	851.626	398.278	365.286	921.796	30.3581	26.805	478.201	1782.45	117.535	1303.48
14.3649	477.689	303.585	730.002	0	132.887	202.588	84.1266	301.408	6553.14	3962.17	1787.23
52.5554	676.539	267.853	402.052	108.768	389.928	433.325	0	651.99	0	2810.57	281.176
56.9715	572.697	303.665	17.1559	137.931	21.22	194.629	0	39.4791	2459.88	2999.97	1124.92
490.97	910.298	96.8943	112.467	86.5075	308.59	88.9622	267.994	283.761	548.236	3180.96	3821.55
16.0776	273.908	58.5436	0	290.097	0	304.711	493.927	107.569	3328.24	5301.74	2530.26
335.702	11.6027	118.966	162.575	176.281	0	182.021	171.516	0	888.334	4842.36	2574.85
0	334.225	36.8932	0	809.607	0	21.43	0	148.962	2617.69	4179.24	5892.96
82.1971	173.835	268.688	0	394.496	0	39.6643	205.42	0	2791.17	628.841	3807.22
6.538	212.342	181.395	132.372	327.704	0	123.582	190.522	0	712.956	7375.71	3528.47
432.665	127.57	162.955	42.7121	515.502	207.927	39.2309	410.504	0	4897.16	8253.33	4437.4
264.127	393.85	105.465	179.594	212.634	295.664	39.2139	122.187	0	101.798	5693.93	5838.49
83.3217	84.0337	383.674	163.879	0	108.001	325.359	704.146	232.586	136.809	0	3304.94
83.1879	238.873	286.891	1554.35	186.34	142.541	334.198	630.464	201.557	655.842	53.7609	337.098
226.13	108.329	452.973	220.236	278.679	1079.53	45.2396	435.859	53.5378	268.969	0	454.435
174.591	159.776	475.389	344.67	89.068	664.962	0	195.844	28.9728	5612.98	258.549	1380.39
114.934	92.8183	282.874	700.311	0	390.159	145.314	442.648	213.646	723.241	3751.35	1822.47
46.7166	385.985	461.019	46.6029	307.842	1978.65	45.1546	281.476	431.394	6017.62	953.075	2687.42
249.066	40.3238	458.229	829.062	1317.56	127.663	120.982	257.701	474.421	707.347	5344.82	645.118
160.041	644.233	291.253	562.552	496.769	429.45	338.549	329.726	836.874	3857.09	122.613	3540.58
34.7378	592.811	394.451	412.75	289.24	489.315	339.964	214.095	601.766	2037.82	2721.46	2241.34
317.936	317.927	932.418	283.939	896.36	855.864	442.04	250.878	731.386	7383.29	6091.1	3567.51
9.14644	208.459	767.616	323.222	0	425.492	281.704	345.997	578.291	3975.63	1967.07	855.971
159.715	382.56	110.61	260.422	225.395	161.63	446.065	157.503	198.883	0	3853.17	3601.1
251.953	496.117	544.699	703.421	937.338	85.2176	72.7675	482.693	532.709	691.427	1114.16	2256.71
183.167	962.622	158.645	352.953	441.567	509.866	152.096	80.5963	620.411	1189.92	891.469	1165.42
67.0443	161.317	719.387	328.924	447.404	1121.47	186.389	0	390.924	289.139	219.223	3620.26
8.84193	464.659	921.819	281.154	277.404	368.573	275.228	49.0181	689.699	1219.32	3176.86	2429.91
61.4972	316.582	314.747	739.747	715.324	432.947	220.746	71.6325	758.262	1507.06	2800.14	0
110.411	286.998	63.1352	302.906	435.579	1279.74	163.65	32.3939	799.925	2526.22	1333.08	468.748
210.893	190.46	221.485	145.764	163.818	550.383	543.385	68.6978	478.105	467.035	3005.93	3884.92
249.77	929.219	79.6234	104.741	400.432	419.166	338.77	47.4385	1272.53	1446.68	6346.84	4545.74
253.572	140.887	1066.29	515.336	79.6778	965.467	0	16.512	190.306	539.59	1927.82	2683.67
243.773	731.593	125.686	275.524	342.456	0	496.977	44.1888	142.624	1322.17	2782.16	1322.29
700.396	817.195	567.699	294.272	510.81	392.121	57.5205	240.783	375.584	1185.69	3607.4	1821.77
247.995	103.118	240.905	70.5207	185.013	38.5042	206.047	132.131	587.405	0	5096.84	1814.7
134.992	178.701	789.576	143.786	0	217.177	136.594	187.027	566.44	0	3461.54	359.21
249.752	496.461	95.5168	158.065	71.756	188.203	319.932	257.295	579.599	3482.93	4485.5	1979.3
60.7045	256.715	88.6189	237.286	408.14	393.15	545.208	54.8832	61.0327	3058.55	5116.6	331.388
169.537	475.74	290.499	90.9231	44.5105	374.19	355.908	205.381	449.474	3885.16	2824.26	373.596
331.442	239.707	143.169	241.922	617.529	0	550.89	0	761.95	4610.36	3050.19	983.356
152.1	1282.16	511.955	509.4	608.578	121.714	273.256	141.224	0	2213.89	2041.37	1076.26
41.7527	811.985	256.917	302.997	448.031	380.448	31.5606	185.762	87.5549	3519.86	3361.13	1435.29
47.3933	234.986	0	139.225	76.3544	405.115	955.437	13.8449	60.4638	1547.72	2279.82
51.0538	207.27	738.828	0	293.373	360.572	430.771	13.1241	304.38	1447.28	2339.48
68.9229	0	54.258	70.541	146.187	386.83	367.152	241.241	321.716	634.7	4514.16
280.419	221.005	72.2281	0	0	1051.07	296.841	0	0	0	4893.42
58.0944	205.786	227.05	31.3188	150.702	710.911	24.1156	37.8835	198.35	0	2153.44
118.08	677.086	308.785	87.1185	136.729	425.132	588.655	0	34.6934	3791.48	2726.44
0	260.144	215.251	129.298	441.045	535.59	386.632	39.6055	0	2046.04	1219.75
110.253	21.7289	103.716	56.028	803.477	389.13	163.748	0	0	2079.33	3265.96
36.2603	135.179	166.013	180.096	257.662	86.3983	153.018	0	555.038	3016.34	1999.69
78.4705	155.222	99.5415	21.9293	792.331	244.059	605.389	15.692	1063.95	5678.76	3743.51
65.1754	473.302	449.286	421.749	968.032	754.329	30.5535	77.1049	43.1748	1024.53	1587.48
165.514	150.559	462.244	158.816	423.633	94.0283	40.9179	0	0	5725.86	4164.41
190.664	675.02	63.163	38.4663	592.327	383.209	566.137	33.5548	118.887	285.449	4382.95
3.70562	261.975	155.09	0	166.415	0	426.113	0	115.545	750.739	3809.59
54.4339	380.739	43.2659	270.192	153.858	291.194	234.349	0	532.144	985.722	3538.2
236	235.121	0	247.284	446.338	299.026	159.112	25.26	647.88	3661.74	3230.59
138.609	11.482	148.714	96.1784	426.962	80.7306	0	0	558.861	191.685	2268.88
28.6879	83.0257	585.564	156.645	455.519	344.536	2636.23	0	393.844	417.156	2740.08
144	45.5342	76.2597	565.804	760.2	309.709	87.9041	71.0413	219.717	424.723	1929.23
150.666	0	404.5	62.029	504.058	285.594	343.525	0	369.733	217.571	3334.44
0	0	713.922	271.831	359.574	349.366	0	0	48.1236	819.63	2220
166.221	741.059	320.609	560.376	397.004	287.32	26.3678	274.541	32.4338	0	310.912
26.326	0	618.558	0	349.641	613.835	417.037	201.342	182.461	1437.62	1232.28
15.0384	52.8458	619.209	497.267	132.972	198.172	86.0768	55.742	0	3299.78	462.523
95.3214	196.796	425.608	586.688	435.234	584.867	421.945	290.54	25.0225	177.416	1780.36
194.69	424.499	237.072	1069.9	670.672	273.224	298.626	208.187	95.3839	4856.79	242.345
232.773	844.16	0	1330.49	534.873	326.24	202.439	216.797	127.678	3868.96	875.351
103.242	276.162	0	896.762	335.104	713.705	297.806	28.3544	150.123	1505.41	0
11.3666	458.022	221.989	397.786	419.254	97.5031	22.9853	61.1496	404.919	1545.64	679.065
0	634.068	263.721	689.862	0	1118.48	52.5147	355.34	173.773	127.697
0	10.758	251.591	0	800.938	109.181	0	286.772	46.5085	0
166.643	192.064	47.6106	514.986	356.162	356.923	117.956	192.318	55.7258	559.254
253.767	96.5486	211.804	93.2869	98.8971	899.923	536.051	39.5235	105.691	0
37.1529	777.436	195.646	239.858	1941.9	142.912	128.712	362.871	0	327.522
168.427	868.76	174.027	144.678	0	195.372	122.869	100.457	0	0
19.8557	395.817	56.2373	358.396	552.979	786.705	531.521	155.997	532.061	425.909
194.94	863.908	184.41	170.94	903.482	240.061	478.594	198.036	56.5652	657.388
1.83831	60.8211	473.573	62.8406	1547.33	211.874	193.796	55.8931	604.264	1155.08
166.522	16.0607	15.1872	398.055	284.343	70.3905	84.1221	901.35	348.553	0
101.706	31.1311	1012.31	0	1005.26	0	141.94	326.913	127.328	0
143.184	112.258	382.551	26.657	681.682	18.9091	157.616	508.195	167.4	2449.6
186.878	75.2243	385.786	99.9525	1118.21	0	415.651	275.357	61.1639	0
419.193	151.425	505.409	190.597	214.829	0	790.86	203.767	318.677	874.612
0	150.864	78.4859	97.3502	37.2941	201.27	63.4358	561.244	396.06	985.709
154.212	577.797	0	186.543	53.9006	494.713	259.764	152.531	0	1060.85
347.399	716.363	97.3882	0	0	74.0003	214.155	35.9975	573.489	1647.17
303.7	394.592	740.244	0	646.818	157.188	91.2356	397.073	418.68	1361.66
126.37	484.251	277.263	0	694.495	469.523	255.621	96.7674	290.317	2151.18
12.96	599.714	351.665	0	939.857	140.444	0	854.826	87.913	1459.67
195.592	414.848	31.4319	0	72.0225	222.271	47.0754	397.095	141.304	774.027
8.84515	721.736	391.88	0	787.153	467.088	364.331	445.151	428.323	229.574
0	87.7108	208.12	48.774	81.6583	584.457	366.681	246.342	75.2466	0
46.135	261.606	286.71	0	47.4002	827.7	787.712	200.785	24.5491	3839.94
0	0	285.597	0	231.953	205.734	278.237	66.458	0	499.489
132.727	194.41	750.822	185.859	95.1974	441.421	434.396	302.719	448.798	1827.37
49.9082	276.144	1018.47	105.984	186.612	83.8175	232.933	298.053	516.888	1619.49
80.5924	145.55	335.058	0	248.439	158.324	810.803	169.608	440.679	207.872
0	16.2772	22.2626	162.692	130.004	1018.13	253.446	454.464	358.069	1789.68
0	0	624.068	23.7707	182.52	0	442.856	18.4757	54.5204	2848.24
20.7257	126.416	148.296	0	262.161	330.53	561.025	0	0	2904.89
61.8162	251.888	111.685	0	0	307.387	227.099	181.338	0	2018.71
0	261.823	515.573	35.8183	452.865	0	576.693	238.82	41.126	2546.55
137.482	53.1191	46.9844	119.868	227.078	205.464	195.186	154.223	91.2904	2528.99
204.737	42.4889	77.7659	262.882	0	142.49	1773.61	87.4411	142.075	2758.41
163.474	661.228	441.713	63.4696	63.2803	77.3626	476.835	168.288	160.303	360.188
136.939	76.3565	53.5554	318.611	48.8685	394.269	16.5006	35.32	125.821	1594.68
8.39726	600.627	11.8583	0	655.863	549.062	408.278	95.3863	119.484	3477.2
89.9499	27.3901	34.7539	157.36	0	294.477	27.0605	132.666	145.107	143.67
28.7524	588.978	67.2921	0	165.6	529.905	384.558	76.5223	170.312	4085.64
0	766.5	158.388	0	212.702	114.866	91.3929	187.286	214.836	829.102
0	0	399.627	0	528.529	118.847	840.97	123.853	137.668	4394.32
0	406.894	262.723	0	147.645	475.607	450.021	106.327	128.566	566.821
0	0	204.941	220.749	433.76	165.105	205.155	210.396	185.314	942.743
0	608.829	420.094	36.4473	85.5199	65.1333	1110.36	22.0707	152.244	693.519
5.56487	737.439	244.112	33.4443	19.7052	71.4195	153.21	71.8268	106.109	218.45
0	459.268	223.172	612.336	149.579	0	0	0	47.4513	1869.82
16.8912	512.22	133.415	367.121	210.121	142.114	30.8595	86.3708	0	4389.74
5.21042	138.484	361.318	327.245	356.397	670.731	0	49.6525	0	378.653
127.725	41.6974	226.974	1442.03	112.222	0	14.6563	216.615	0	4810.63
74.8728	121.252	100.526	417.524	0	0	172.676	169.962	40.9311	0
435.586	34.1906	0	392.799	460.086	310.553	0	147.715	127.181	3552.12
147.15	33.5624	795.848	614.025	396.973	0	101.919	79.8929	163.955	4435.25
123.752	285.944	0	321.954	213.899	575.73	29.9629	296.366	47.8491	4876.76
13.9557	395.71	169.783	192.94	0	805.462	234.455	58.3056	16.2985	2806.89
55.4747	264.463	11.2287	1193.36	497.02	512.559	78.6955	18.1347	0	3105.21
0	284.07	131.366	133.463	0	51.5545	421.66	257.2	167.034	2972.57
4.59013	192.093	162.618	353.861	277.503	213.938	176.599	285.689	375.696	5144.57
103.466	257.095	180.153	578.546	716.207	777.787	318.862	343.973	52.2967	1537.45
0	89.7303	62.4499	819.307	685.518	834.329	483.676	400.22	705.472	4317.37
218.208	88.7472	0	749.055	544.749	419.712	161.471	35.8033	649.002	1094.51
126.84	741.559	270.34	1372.59	506.911	591.485	215.54	52.7167	146.579	2812.94
342.594	111.882	196.968	23.1315	507.586	745.744	85.7326	173.031	187.303	4057.09
26.4066	37.5128	163.452	0	770.64	84.391	22.3903	408.722	351.91	1987.27
187.881	816.638	401.811	19.748	39.1491	604.383	0	713.499	1217.31	4325.54
80.341	240.261	81.4253	508.609	660.472	672.677	0	336.48	670.572	1936.98
73.9255	0	12.0148	634.605	485.769	194.933	0	713.313	47.9883	3053.3
163.987	493.366	61.8795	450.608	11.4333	857.309	0	218.497	443.109	3295.85
105.522	171.979	33.2025	0	0	905.501	0	120.633	529.491	1438.3
132.297	276.89	78.9208	832.963	227.987	570.928	182.484	334.292	1115.66	258.058
176.062	26.7264	0	0	895.994	359.841	164.662	145.168	410.886	204.661
65.1706	363.315	28.4369	236.418	572.12	155.709	313.18	101.364	403.026
18.8084	126.132	162.231	258.626	79.2755	244.244	29.3679	202.814	1002.64
54.9882	0	433.407	175.632	291.711	313.848	0	238.815	74.5305
0	0	51.7639	485.336	183.22	465.34	143.385	106.249	124.003
162.134	383.997	588.65	0	318.56	609.641	157.098	21.9628	0
8.8081	718.663	416.574	100.698	62.5644	81.5909	161.424	167.131	0
45.6855	380.594	288.714	330.806	382.127	235.574	280.82	146.407	149.093
44.3563	653.639	122.858	187.401	1641.67	73.3424	18.0007	151.802	34.1961
73.7048	439.718	100.101	235.444	264.116	0	0	557.084	38.4448
10.9396	622.061	436.6	0	13.6385	195.479	0	200.021	747.334
24.8502	112.176	244.568	103.184	188.085	471.249	0	167.286	716.344
43.0239	0	241.688	0	0	389	437.978	0	702.098
82.9269	14.4457	193.799	14.3202	319.182	128.985	456.79	41.1289	143.702
9.76833	0	57.3991	44.0615	754.781	460.229	40.1658	0	0
26.4968	0	504.327	0	167.884	90.0981	1058.2	0	201.724
6.43167	67.0076	214.792	102.702	255.697	75.1248	125.796	587.579	407.919
145.462	20.1885	270.814	91.9731	534.93	47.5511	397.923	472.392	642.1
67.8724	0	259.839	0	268.657	352.712	480.974	309.067	531.973
0	0	592.104	210.963	32.6905	390.446	197.497	306.844	276.493
123.352	0	0	217.436	189.736	477.147	573.667	255.509	464.134
55.2508	130.178	0	279.034	0	297.716	589.802	0	276.473
21.0882	0	0	0	0	125.442	312.815	128.687	457.423
227.628	249.588	0	120.253	149.145	377.496	392.674	270.955	5.40232
0	248.342	0	187.954	220.06	140.702	893.914	0	281.131
247.655	0	69.16	277.786	50.5772	186.167	485.436	192.331	260.664
126.37	0	0	514.077	281.119	0	377.427	158.482	328.571
16.569	0	242.547	81.7668	205.705	430.35	186.487	0	339.861
202.061	0	165.379	130.937	13.8109	172.948	680.048	190.22	229.173
94.2387	0	110.673	326.56	0	503.928	426.887	84.2518	134.64
0	0	145.677	139.332	90.4266	123.733	525.359	118.907	80.1795
131.337	85.7338	435.424	303.921	154.475	328.596	268.119	22.8561	216.383
59.3012	313.788	199.796	0	774.617	408.404	106.708	0	237.352
5.6261	299.513	405.092	48.287	0	207.877	1002.17	0	257.263
0	156.777	323.134	198.997	730.556	580.076	932.907	0	299.208
0	155.606	21.3651	9.33377	46.2976	350.614	130.836	13.4176	324.955
24.4909	85.8261	147.743	0	130.401	139.432	276.584	0	154.817
18.6328	196.512	0	0	710.61	456.67	422.467	54.5379	308.99
0	501.331	11.2948	80.3566	757.242	0	136.314	414.962	172.663
22.5962	356.948	63.65	152.293	339.289	103.632	270.086	0	78.8388
56.9086	697.363	127.69	203.892	419.855	72.4653	569.706	33.0801	354.56
38.1228	128.368	112.923	26.5962	740.443	40.2922	446.511	0	248.316
39.6759	115.172	187.002	26.4541	54.8726	0	26.3678	460.722	636.853
13.8719	334.538	319.315	57.6614	0	0	72.4276	0	314.413
118.14	522.208	246.673	150.223	29.9262	304.947	220.704	400.837	347.228
65.7941	249.879	292.074	253.001	102.315	34.8438	161.347	28.6435	0
65.4171	268.474	177.179	265.5	0	0	292.46	0	17.2452
104.803	317.38	113.689	95.2907	0	356.507	154.901	807.845	34.0569
50.2498	402.667	176.431	27.423	286.648	74.1577	25.6709	0	202.07
96.127	0	113.887	103.006	173.726	458.03	13.1563	445.323	0
57.5934	37.4773	248.603	87.7628	124.627	266.218	326.064	574.51	157.781
40.7618	98.7385	265.234	180.375	109.285	523.388	144.235	426.878	127.364
33.0251	23.9189	104.064	310.901	0	504.513	79.8089	111.765	328.949
47.237	0	223.161	269.893	0	38.0319	580.47	0	563.587
14.8273	0	92.6435	177.326	10.2158	364.677	330.216	0	535.613
75.4674	165.86	382.332	0	188.524	45.735	111.085	86.8239	178.853
19.3627	23.6101	138.404	0	57.8458	237.671	110.099	349.889	500.029
28.4302	272.73	91.4504	0	37.0642	0	472.505	279.142	758.226
0	172.522	147.876	0	34.0439	307.443	89.3999	198.26	437.425
185.076	40.0612	473.361	137.972	0	45.9993	481.849	367.735	219.92
	248.435	100.968	34.9154	0	0	369.052	143.679	222.927
	0	342.329	0	0	205.504	568.606	231.021	440.193
	273.344	0	260.823	0	0	660.555	371.943	84.9493
	93.663	408.184	136.567	0	0	614.432	400.409	0
	387.639	134.181	0	164.748	0	553.21	482.788	0
	147.02	486.917	236.312	59.2828	0	656.714	142.609	39.9246
	236.385	133.965	28.7166	734.501	289.839	309.929	269.043	66.431
	334.811	323.628	16.0805	644.89	337.913	467.63	783.979	0
	200.597	205.014	10.2976	0	670.675	450.22	243.528	0
	0	64.0709	103.848	298.431	686.851	551.587	0	62.25
	0	94.0036	295.185	0	1178.7	366.795	32.4025	52.1614
	0	101.844	20.7676	186.12	1079.1	0	0	49.2375
	0	54.4493	125.108	0	475.258	0	22.6403	0
	0	469.089	74.3252	37.2837	465.649	143.963	0	52.2967
	28.2881	86.2535	311.027	0	1128.66	121.373	0	0
	18.1086	144.999	147.474	0	505.514	0	0	36.2966
	146.314	146.853	51.0922	601.67	312.852	0	423.024	140.687
	0	85.0012	316.749	0	115.496	113.928	0	38.4289
	129.674	173.004	316.308	87.0457	0	9.39978	0	100.241
	84.9175	112.05	500.66	377.916	175.541	541.426	384.92	0
	71.4514	86.0204	151.126	53.6812	236.957	0	171.771	20.4675
	100.676	99.8302	14.1934	344.922	477.907	112.738	0	27.298
	271.889	128.98	224.487	297.083	611.26	183.449	1024.55	20.3084
	550.45	30.2562	347.612	589.923	102.676	24.8763	0	0
	278.26	0	0	102.388	113.713	210.292	0	22.755
	310.2	14.5611	88.8838	317.426	76.5698	44.3387	84.1223	219.669
	277.408	113.476	0	22.4015	261.382	152.317	249.562	265
	282.657	42.6015	14.9492	0	279.476	211.291	0	285.221
	127.52	107.556	0	0	708.28	274.51	0	433.108
	252.843	238.989	35.0726	0	186.224	0	0	59.4653
	549.956	208.378	0	130.307	280.82	0	1445.7	200.976
	444.378	666.016	51.8328	697.348	37.0817	93.4241	0	298.512
	194.698	92.3687	0	1226.98	178.92	134.359	0	148.771
	488.322	358.403	0	100.282	43.8401	439.996	0	249.187
	34.8543	160.29	0	191.879	0	469.496	0	108.758
	0	142.265	292.563	927.112	496.799	74.3441	0	255.695
	0	382.144	0	560.775	102.631	471.557	0	267.439
	56.6684	287.897	0	578.516	237.581	539.646	0	5.23126
	229.566	54.745	33.8501	0	234.669	260.024	491.765	67.4932
	87.2636	44.8173	168.825	0	268.939	370.008	257.149	85.6415
	200.299	0	46.5319	0	803.775	97.9328	686.668	0
	227.316	0	66.2951	25.124	351.722	345.382	196.288	0
	112.971	32.8894	115.739	111.088	204.475	353.095	37.8749	26.0409
	240.655	72.6351	88.3613	125.108	456.844	0	0	0
	318.473	0	174.475	235.271	194.168	189.147	0	0
	493.32	0	206.545	156.283	731.636	38.1345	57.3993	0
	162.779	114.868	0	66.9381	585.694	0	431.962	83.358
	10.9567	0	77.7543	71.871	403.535	645.687	68.6676	30.946
	556.618	88.9946	43.331	443.213	0	53.0204	162.621	109.184
	725.147	288.248	76.9224	636.9	375.444	565.712	88.5286	101.769
	94.7917	185.023	90.2788	363.034	228.495	493.811	502.921	159.452
	349.604	88.3302	102.697	189.831	241.635	429.347	24.6385	291.427
	608.588	126.347	23.3243	323.827	0	76.9872	244.564	117.642
	613.802	382.592	0	1169.63	291.61	632.416	515.48	425.785
	241.205	179.885	196.258	173.214	322.602	23.1552	50.2049	80.5017
	73.2615	412.056	18.2008	238.694	371.148	188.714	26.231	389.635
	0	534.754	684.409	228.29	137.683	210.369	393.629	157.475
	0	315.102	52.4517	303.73	248.9	84.4918	438.427	387.547
	100.577	564.69	105.38	111.093	365.087	0	364.213	383.401
	75.1107	20.5546	64.3218	153.566	0	0	43.0883	498.111
	128.546	203.866	249.912	218.696	13.472	429.156	0	0
	188.483	49.5237	433.056	111.48	40.5846	144.027	20.0509	18.9797
	0	183.774	155.504	116.439	189.946	493.658	322.342	100.293
	51.4651	463.489	27.702	262.637	320.994	156.456	0	0
	68.4344	68.3808	42.6157	73.9873	294.736	0	770.794	0
	403.416	330.136	258.459	298.405	444.586	23.8139	80.3719	30.3015
	344.628	442.552	0	146.167	316.232	452.137	0	267.948
	32.6076	49.082	0	115.425	456.04	260.147	260.813	487.864
	47.9974	0	0	520.231	128.63	301.447	599.68	428.641
	53.0126	58.714	0	0	106.027	61.7445	497.328	274.094
	0	822.57	0	90.228	0	0	368.538	409.013
	0	40.1943	57.7628	21.9835	22.9575	103.364	989.982	28.9251
	12.2452	367.683	0	92.4906	66.1229	887.183	759.12	498.903
	125.291	40.49	0	458.174	54.3321	32.7845	173.877	602.486
	68.477	59.5767	0	0	525.952	105.004	124.587	138.109
	0	53.6006	128.491	182.489	0	350.367	0	67.0954
	51.7739	314.159	195.517	41.0146	0	366.842	80.182	610.04
	258.036	0	286.252	15.4726	28.8894	593.41	310.733	282.651
	223.323	0	67.7459	300.872	0	933.255	266.971	0
	75.9803	66.5894	348.51	72.4144	44.0088	129.323	435.859	0
	0	158.951	0	39.6769	274.371	635.577	462.383	116.046
	29.5871	197.031	0	219.438	81.1973	798.943	312.947	9.45207
	473.969	40.1422	334.991	619.949	166.612	302.459	1606.43	0
	557.747	243.365	58.9245	246.302	339.42	220.937	380.635	22.5959
	396.832	377.239	340.403	83.8791	488.033	358.93	473.807	223.098
	42.8261	139.565	0	0	155.614	213.029	559.241	255.974
	0	59.2775	0	74.2433	65.4482	96.7599	473.423	165.216
	0	446.103	10.5664	137.027	49.1817	14.7243	215.42	425.864
	0	0	0	0	316.406	0	0	910.601
	124.35	491.39	348.114	191.983	128.883	26.4953	0	222.446
	404.069	135.708	129.851	92.0047	116.103	36.2775	34.6856	288.654
	126.821	37.2237	257.571	30.9818	64.3124	0	420.948	623.598
	350.957	0	235.662	137.602	220.213	225.578	117.681	624.95
	14.9213	33.6199	350.077	143.747	120	360.451	86.6211	421.747
	318.129	368.529	445.429	116.355	102.963	183.002	415.95	340.072
	322.111	233.861	50.4936	177.289	121.473	274.51	113.439	1005.17
	64.1717	77.7137	152.561	86.2933	625.081	166.234	123.175	442.429
	0	0	181.953	0	128.197	760.324	0	446.248
	85.315	237.841	0	43.2459	415.292	36.9829	11.7043	94.819
	333.849	330.289	53.1568	193.823	459.16	329.481	0	435.424
	324.972	351.467	78.3884	0	304.283	127.602	0	176.996
	30.0414	209.971	121.182	35.0315	145.723	83.6036	0	48.9829
	315.879	0	220.972	0	555.112	185.641	302.339	0
	89.5671	53.9589	238.178	94.0792	289.676		126.252	17.8778
	160.01	166.764	359.67	50.8019	537.13		68.0505	25.6869
	29.761	205.88	104.168	0	192.617		769.077	0
	406.631	225.461	77.7391	0	72.7352		48.8325	78.5922
	288.01	0	41.6519	102.288	242.608		172.94	126.767
	128.989	71.7341	40.6932	129.759	26.511		875.68	161.417
	54.2443	142.306	0	461.121	97.7674		132.808	126.859
	0	240.359	96.011	184.96	0		185.805	73.7587
	0	230.045	0	110.012	177.992		966.042	35.2543
	123.516	420.668	121.679	980.066	0		350.567	61.1242
	110.43	172.1	0	222.176	35.586		0	29.3587
	104.02	267.485	155.646	152.573	67.8153		79.3663	81.9617
	257.375	0	301.729	50.4832	515.241		0	210.543
	254.568	76.3258	126.574	0	0		0	0
	40.8917	30.4058	333.454	295.772	1028.33		63.9894	0
	115.85	0	786.081	208.417	721.234		60.9295	13.5336
	202.755	310.73	106.659	871.978	301.652		109.559	71.6861
	74.0601	178.274	33.5052	692.635	50.548		0	0
	0	432.391	962.819	143.266	779.007		189.784	251.944
	0	66.5233	164.954	9.45286	0		0	0
	36.9768	196.724	0	29.921	312.605		17.5909	321.517
	73.1231	20.5894	266.246	39.3947	489.602		267.692	235.964
	92.7757	426.756	168.282	0	41.2143		75.7066	126.935
	213.914	9.46159	764.07	61.8956	71.8805		94.7821	303.922
	231.785	384.307		0	278.441		117.293	388.263
	355.897	219.526		0	17.3797		329.01	26.2
	201.52	272.125		228.76	0		0	171.947
	220.367	166.733		25.5159	45.0153		354.119	293.07
	23.8479	84.5594		0	0		173.246	292.656
	0	0		238.14	292.386		677.6	204.222
	0	0		0	587.341		344.542	564.494
	299.076	74.8891		370.773	222.434		248.112	0
	215.632	0		0	240.651		129.485	382.311
	190.971	275.05		152.536	559.835		385.606	0
	24.2738	36.5558		0	209.243		86.2284	64.1316
	18.3074	332.933		14.0617	343.659		188.429	204.122
	112.265	276.487		24.0528	95.4621		39.2171	277.523
		202.857		0	0		432.104	431.318
		614.794		493.597	1825.64		296.879	324.239
		413.889		210.335	956.876		375.141	63.1689
		435.306		219.459	485.508		0	141.148
		785.726		156.011	0		37.2448	282.022
		51.4335		355.253	0		507.185	348.696
		289.142		0	0		781.735	0
		81.1888		0	27.6243		60.0793	53.8919
		54.905		0	469.045		56.5706	0
		42.998		0	417.271		88.6279	312.797
		20.2207		95.7722	634.999		0	0
		331.782		25.9705	440.521		443.01	0
		159.605		0	28.5464		682.935	23.7654
		65.3719		0	20.7253		435.458	549.481
		65.8276		75.3616	260.263		202.585	549.819
		204.941		132.821	60.5452		341.53	208.212
		125.752		94.4136	0		100.975	222.569
		13.5523		147.53	0		112.252	28.3642
		382.102		32.0791	0		791.631	91.3262
		358.556		51.0946	86.1678		363.333	193.759
				403.494	0		193.979	490.688
				518.726	0		320.788	260.358
				35.1569	307.162		734.728	344.869
				777.214	133.5		0	318.777
				283.058	268.995		481.796	334.753
				132.256	246.578		0	301.563
				199.827	214.405		0	609.376
				0	281.112		32.1263	218.086
				438.573	0		0
				176.558	52.3023		34.7503
				20.3793	89.9462		196.785
				19.2558	106.218		395.42
				141.464	38.791		308.441
				231.848	42.0128		652.138
				76.7359	269.76		742.388
				275.904	0		148.271
				92.7206	107.489		533.3
				0	57.4133		357.028
				0	0		531.405
				0	205.003		422.903
				126.817	275.872		687.609
				0	134.725		1020.35
				143.946	0		566.293
				352.834	0		523.451
				0	303.496		352.108
				0	537.665		149.208
				0	322.079		575.309
				973.362	25.6564		523.382
				367.188	266.077		412.101
				326.173	228.011		23.1064
				86.2671	50.6436		66.9629
				603.055	0		53.8733
				186.862	87.2417		149.674
				92.6997	35.586		126.209
				0	56.3225		0
				34.3104	155.439		0
				31.5095	156.884		202.045
				163.149	0		483.436
				84.1247	274.905		436.938
				171.719	399.447		113.275
				193.917	96.4742		501.682
				105.319	187.151		185.447
				0	59.7355		217.604
				0	18.7067		183.419
				83.9679	75.8614		301.635
				270.836	0		156.851
				54.1932	27.1464		0
				855.852	38.1668		144.215
				0	20.0843		399.568
				247.582	424.48		38.9236
				331.744	608.235		0
				312.681	550.698		289.443
				84.8301	338.998		194.847
				467.266	0		959.625
				388.555	0		562.914
				67.654	0		43.986
				86.7426	0		552.958
				93.9433	246.381		880.233
				508.432	334.876		595.822
				467.966	0		354.766
				132.601	93.9608		871.847
				39.3477	80.6238		123.572
				0	111.178		433.386
				0	66.4771		249.307
				142.854	74.0677		19.8653
				0	437.176		246.994
				0	58.0093		212.269
				18.0435	173.348		759.159
				31.6036	85.3694		359.807
				0	434.972		1043.46
				148.638			547.451
				224.616			218.717
				289.449			214.829
				124.878			282.745
				130.067			93.345
							0
							107.527
							183.16
							365.318
							461.727
							825.587
							476.94
							101.118
							640.848
							0
							400.699
							290.289
							92.6415
							0
							0
							75.4606
							138.911
							48.6426
							68.1929
							149.756
							100.047
							76.6647
							185.167
							633.317
							199.4
							191.114
							719.739
							525.531
							195.926
							20.517
							254.141
							0
							545.591
							568.719
							355.301
							584.747
							429.243
							408.743
							566.017
							177.882
							756.319
							333.183
							107.479
							0
							239.877
							0
							22.3684
							0
							16.2401
							98.2865
							217.789
							0
							46.6747
							0
							128.302
							126.844
							462.25
							479.918
							0
							178.175
							232.972
							376.578
							18.7648
							121.898
							57.861
							421.569
							187.713
							479.702
							323.615
							0
							73.6653
							222.295
							154.391
							279.267
							46.4287
							525.177
							108.523
							20.6206
							189.599
							167.174
							458.715
							341.016
							856.16
							230.486
							375.948
							182.996
							139.558
							395.761
							0
							0
							255.409
							0
							21.4578
							172.69
							17.7204
							62.7508
							0
							329.062
							137.309
							264.589
							361.827
							312.261
							700.672
							598.407
							1710.62
							697.233
							389.378
							555.75
							743.23
							277.851
							385.956
							88.4078
							277.152
							29.8174
							0
							24.2285
							85.2832
							0
							80.7517
							151.305
							318.186
							254.978
							400.332
							11.7776
							0
							0
							0
							0
							377.536
							648.029
							172.694
							676.901
							0
							0
							0
							130.128
							13.56
							0
							0
							0
							179.884
							117.552
							42.6956
							154.434
							206.655
							480.82
							298.299
							501.255
							242.993
							167.507
							947.886
							147.365
							313.478
							377.527
							472.098
							278.913
							533.498
							213.258
							122.403
							209.128
							173.337
							598.221
							557.33
							427.271
							0
							65.8106
							199.745
							353.062
							66.2292
							44.8836
							93.0213
							326.166
							129.856
							0
							135.605
							31.3926
							21.16
							127.802
							630.214
							0
							0
							797.858
							89.3314
							439.281
							967.147
							636.743
							0
							363.657
							95.8265
							909.006
							0
							9.37377
							592.412
