# Supplementary material for: RNA polymerase II promotes the organization of chromatin following DNA replication
Source: EMBO Rep. 2024 Feb 12;25(3):1387–414. doi: 10.1038/s44319-024-00085-x (PMC10933433; doi:10.1038/s44319-024-00085-x)
Supplement: Supplementary file 11 — Source Data Fig. 4 [file 44319_2024_85_MOESM11_ESM.zip]

Archive with 7 entries (5 files):
- Figure 4/
- Figure 4/.DS_Store
- __MACOSX/Figure 4/._.DS_Store
- Figure 4/F/
- __MACOSX/Figure 4/._F
- Figure 4/F/ScatterPlot_Figure4I_PLA_EdU_ZNF462.xlsx
- __MACOSX/Figure 4/F/._ScatterPlot_Figure4I_PLA_EdU_ZNF462.xlsx
