# Supplementary material for: RNA polymerase II promotes the organization of chromatin following DNA replication
Source: EMBO Rep. 2024 Feb 12;25(3):1387–414. doi: 10.1038/s44319-024-00085-x (PMC10933433; doi:10.1038/s44319-024-00085-x)
Supplement: Supplementary file 11 — Source Data Fig. 4 [file 44319_2024_85_MOESM11_ESM.zip › Figure 4/F/ScatterPlot_Figure4I_PLA_EdU_ZNF462.xlsx]

## Sheet: Figure EV4I
Nasc_UNT		Nasc_TPL		Nasc_DRB		Mat_UNT		Mat_TPL		Mat_DRB
130.432	140.735		0	31.9538	26.2197	20.8803	8.21232	173.924	16.6779	86.3898	22.7695
144.456	241.387		0	278.888	37.6963	75.5996	6.50672	23.1315	15.727	75.8332	4.93497
212	106.91		60.2193	237.009	145.667	111.71	48.5292	118.867	3.61494	44.8523	13.0963
228.558	35.0484		321.479	154.696	53.2903	25.2474	9.79073	17.7494	27.9495	29.2763	31.6121
34.6036	236.002		74.1537	126.678	46.4798	54.0666	35.9433	170.724	0	126.84	39.8078
317.582	209.962		41.7087	418.414	23.2337	142.205	37.4772	54.1124	76.8474	112.745	18.4845
141.528	176.287		131.453	198.748	43.101	143.934	24.3872	77.7125	81.9487	49.7056	47.407
98.9269	158.03		187.113	252.143	26.8961	31.7373	13.6877	87.4563	13.3049	24.8716	41.1392
53.7908	46.6859		83.2825	18.0158	188.02	47.1306	12.7361	15.8394	2.60306	161.257	36.3339
246.583	36.4025		18.7939	29.5994	30.3683	0	18.141	10.9658	30.5126	113.706	20.0813
186.182	60.7653		178.257	279.375	73.7655	63.2077	20.3477	94.7551	38.5657	133.559	10.7034
13.3484	78.791		0	145.806	44.8684	5.63603	13.7337	120.878	29.4607	62.84	38.3079
203.752	5.18418		93.8716	87.1276	36.3373	103.276	19.2014	105.438	63.8416	63.4872	23.8071
200.073	150.871		37.9149	657.748	63.3113	48.0713	30.9123	83.6419	37.4718	41.8868	44.6101
525.748	0		289.681	526.048	0	33.5968	12.356	2.63566	97.4432	53.3124	68.5052
123.039	13.2777		80.3588	544.955	0	87.6323	10.0374	82.5595	87.9285	91.9939	0
252.885	206.163		360.942	421.552	98.1119	44.7171	26.4222	128.553	33.6854	73.1398	61.3785
53.9274	190.778		10.6666	32.0491	141.974	16.6667	93.0004	78.0737	111.306	113.81	16.5553
28.2683	167.015		176.48	184.071	221.724	61.4689	22.6371	50.4453	0	101.084	72.0297
139.144	109.647		118.931	296.561	113.301	92.9365	0	2.86277	24.3746	25.1045	39.7481
95.666	78.0233		57.4001	397.117	152.35	96.0859	52.0691	30.9155	18.271	61.5379	70.9339
151.913	15.3372		11.6007	445.934	0	33.818	4.09773	144.749	57.1758	1.70451	11.3832
352.893	17.901		73.5163	106.134	8.3347	96.7981	16.6254	11.5297	11.4718	29.8559	4.52646
148.888	54.7313		229.391	168.621	167.021	300.236	67.3536	43.5022	109.445	77.0908	35.7196
0	76.5983		175.954	20.7132	89.079	58.2381	68.8002	37.9051	8.58285	104.846	80.2104
200.411	91.0998		98.7109	204.111	137.152	96.9937	65.5514	26.0929	0	50.1713	1.74289
312.218	5.32015		66.6065	368.752	102.781	80.5473	9.17775	54.1257	65.006	31.3156	87.0553
188.581	243.619		174.638	133.096	77.989	113.388	113.373	40.3813	49.864	72.3582	81.5224
375.193	50.8417		262.413	211.905	18.1032	93.2409	51.5358	21.309	75.2105	155.182	68.8794
257.164	97.5248		8.768	191.594	34.3082	107.841	15.1772	204.474	28.9557	8.91807	173.824
114.979	114.46		134.417	48.2906	18.87	52.8772	83.769	17.3849	8.26652	195.483	62.8307
115.337	41.3459		0	104.477	80.2643	93.9878	55.0451	21.8918	94.3447	15.1531	16.6104
239.808	325.637		156.06	70.5791	38.6189	100.69	44.9019	21.8342	25.579	5.4945	80.2686
241.173	252.424		10.4676	164.922	0	44.3395	0	5.4519	19.178	48.8778	90.9511
163.708	239.356		209.343	211.676	25.6555	69.0448	143.125	44.6555	119.916	151.488	68.8496
128.19	145.644		195.86	26.3727	0	89.2395	48.0572	30.2718	26.6937	21.8453	0
191.856	79.2187		156.431	207.844	181.93	181.511	21.448	63.1183	68.4989	40.642	28.3455
201.083	96.2925		35.8072	512.04	0	3.79941	134.981	29.0963	88.0924	79.8851	6.14113
380.843	33.1617		366.806	79.9353	11.3612	185.206	21.7897	182.728	48.2423	95.1564	10.8525
166.282	41.7284		148.537	162.958	0	118.294	43.515	98.5108	95.2536	146.958	61.0639
85.0651	60.6634		330.412	214.983	0	128.295	71.1556	50.617	55.5522	28.8277	3.29942
80.303	194.812		231.819	71.2143	139.661	98.5634	35.3701	34.3743	25.0301	0	114.432
185.837	114.689		43.0442	301.154	24.2311	98.1858	0	39.9226	66.8506	0	23.0647
243.948	211.398		2.40446	53.0269	15.2356	56.1235	5.16737	34.7687	105.714	10.3384	10.5274
165.398	132.395		55.026	72.3089	132.71	2.66306	0	73.7895	107.718	116.061	143.229
445.724	234.313		143.03	129.496	23.2867	38.069	25.7602	108.99	106.161	26.077	28.8271
46.9014	180.491		440.68	73.556	141.338	179.239	59.6577	155.15	284.029	40.7978	49.2916
146.918	16.7282		149.849	167.186	7.32169	17.6148	33.3519	91.8292	24.8415	36.3906	149.047
191.184	132.395		228.997	419.193	82.68	112.935	39.969	103.504	66.9344	69.26	85.2915
566.545	427.947		56.1726	219.45	62.3918	121.478	62.6643	0	14.5493	17.3396	199.394
378.247	53.1109		69.3549	64.1002	417.898	65.4877	161.897	23.9757	1.20053	29.8165	103.8
137.523	599.237		81.3131	162.941	96.7966	255.828	1.64584	117.709	40.153	13.2055	77.8622
287.871	39.3062		39.3414	117.667	167.663	87.3635	118.621	41.2022	94.0779	143.707	57.7407
33.2668	189.928		303.302	389.564	28.7195	140.633	15.2278	83.9056	111.413	167.981	119.945
124.291	444.457		16.5547	239.793	32.7185	28.5102	31.2111	207.806	58.0429	232.876	34.1542
394.668	119.236		184.701	153.904	78.55	278.597	2.46262	153.591	8.37705	121.988	42.2425
55.7942	138.947		215.45	277.19	91.3419	93.6057	11.8181	32.7812	36.3761	57.5039	18.1431
214.472	125.958		441.759	208.779	300.853	143.373	25.3633	13.1628	44.7627	83.0656	143.557
296.378	212.191		77.0303	44.3589	74.8596	92.7792	6.89136	35.0501	42.8018	73.9249	7.22951
183.39	167.888		4.68076	228.76	133.717	188.721	84.2165	151.541	91.511	85.7358	26.2821
65.7857	270.161		0	318.054	181.605	234.005	1.33935	134.867	81.5619	63.1371	19.7488
43.8177	97.5475		197.014	167.4	246.475	182.104	82.5446	1.05027	39.9377	74.6851	48.1033
4.5295	117.684		524.347	184.655	25.7428	25.8416	24.1742	0	169.597	108.088	14.7274
15.4959	190.735		71.3007	64.2294	26.36	60.5711	61.8659	32.5629	69.2631	34.0739	82.7629
25.3766	392.374		74.3864	272.352	23.5298	62.6847	93.6624	54.3085	143.667	0	14.1415
329.259	14.9548		130.738	94.0045	67.1295	13.3089	46.7714	20.2012	63.6835	57.5621	0
165.63	170.942		56.3041	149.037	176.547	49.8631	91.399	256.129	86.2192	194.146	64.4946
204.741	151.474		343.247	186.834	6.75441	266.67	18.1793	55.4407	152.887	18.1204	7.33238
163.341	0		218.458	182.436	0	56.8503	103.199	33.0482	198.623	109.07	45.1811
311.97	61.8843		78.8851	51.8243	0	40.9643	26.7701	60.7408	85.9295	5.04504	32.9421
73.3859	417.93		442.589	66.9945	91.9373	51.3277	41.3374	0	31.1147	145.227	27.8446
229.793	79.0629		19.6842	262.605	44.6907	287.672	7.41392	36.754	185.189	8.68179	0.91543
103.804	57.1251		312.333	323.184	0	36.7197	0	34.0907	250.545	42.1094	80.0285
134.541	19.5242		209.656	2.83502	137.872	138.1	15.2722	15.2844	15.3096	136.985	77.1749
256.527	13.7282		217.618	94.6693	140.82	159.812	10.0129	120.738	1.94562	136.652	4.51006
27.9654	159.743		690.521	443.235	24.9854	100.478	64.6473	64.4722	33.4205	0	9.70445
136.4	153.471		207.741	80.2783	117.038	9.94282	0	63.9171	29.7522	17.135	27.8073
11.9248	284.025		54.0244	422.484	40.62	120.052	0	64.3248	50.5386	54.6753	8.45356
77.0051	59.3659		17.4112	326.942	241.896	192.397	0	57.22	122.551	140.44	52.3897
0	140.248		60.9376	208.659	163.49	130.668	68.273	119.792	59.8742	62.2048	26.1822
179.605	62.9127		396.142	108.891	170.132	42.2808	76.4118	3.63497	9.90725	0	47.8349
389.983	40.7652		385.145	104.248	47.6611	0.7469	173.574	43.1443	44.3092	116.635	5.57756
213.933	72.9467		229	463.842	166.36	23.888	111.787	0	17.2667	1.26447	38.0664
62.7519	117.284		293.843	314.452	43.4533	17.6797	68.1704	6.40357	112.212	168.54	29.6382
0	163.837		96.6942	180.277	165.17	160.879	86.1428	86.6864	54.5994	96.2205	36.2862
68.2563	79.9751		290.686	48.9766	306.897	36.6959	11.8994	52.2578	47.7755	27.6095	51.2059
316.14	85.4086		99.736	220.475	58.8821	86.8863	0	131.833	33.4777	77.4195	31.5957
179.167	36.6745		43.7625	29.1166	49.3474	47.4368	34.8445	8.47863	1.99136	55.5323	33.1881
431.739	256.914		161.142	35.5066	0	0	90.806	21.2514	33.7254	21.1339	32.7259
320.928	166.905		48.9862	348.786	179.888	71.0012	27.9102	68.3298	10.2884	120.751	17.7987
250.079	579.132		245.46	0	0	63.8348	21.3223	46.9543	1.27295	104.556	95.6833
119.316	132.842		231.873	287.629	143.601	88.5867	61.135	1.00374	5.99885	29.9809	20.8849
130.807	262.447		401.308	254.1	33.2328	123.148	50.2976	27.0634	34.4972	130.188	13.1917
313.599	48.1392		43.3881	156.934	66.3223	126.53	109.169	34.2159	21.1446	16.1316	6.66743
152.186	52.3658		129.834	171.575	125.55	90.2469	55.2336	23.2611	21.8478	111.403	36.1282
66.4874	101.599		134.073	7.65392	85.0021	27.0484	101.312	27.1066	0	7.90102	3.945
80.1682	140.961		227.496	141.537	100.409	180.501	66.3636	13.9028	18.9398	40.4836	72.6917
156.677	305.762		234.797	177.395	254.102	59.8562	0	31.6666	126.618	132.493	49.9968
33.8263	55.7398		71.1658	222.739	11.5358	81.8966	0	49.0283	69.265	0.947711	2.44214
94.3402	115.369		115.626	99.4628	169.269	37.6842	44.6613	71.8352	3.07184	107.923	85.5181
136.171	111.732		188.674	23.0824	132.51	34.489	58.7398	5.25912	191.001	12.2226	10.4946
156.61	139.828		4.01642	192.402	74.1084	50.0441	9.05669	76.2634	61.1928	56.4312	10.69
198.962	55.7823		49.5628	116.356	9.93992	41.277	12.3867	5.80199	6.93069	10.9864	16.9697
200.376	102.097		9.01081	97.6504	119.008	10.3122	31.3935	148.836	14.3283	188.572	24.7062
352.263	314.371		202.851	285.571	84.8306	104.32	36.7953	79.2768	2.46776	41.5332	14.9734
80.7591	26.0172		120.853	169.718	50.3511	67.21	86.1841	169.089	63.6663	19.9901	2.99826
42.3535	151.14		80.4262	315.075	28.0026	212.034	79.4123	11.4478	27.5265	131.097	2.76865
61.7585	221.132		12.7102	284.427	136.107	208.844	53.0866	12.446	181.681	29.6598	2.02319
234.887	4.39097		229.28	217.371	212.276	5.94595	39.7192	57.0483	42.9219	109.099	72.0148
18.0053	163.522		60.7623	234.136	126.426	39.3635	94.0271	56.0057	17.5221	0.886071	7.8065
81.3186	92.3831		53.7681	236.647	62.4354	236.512	46.1891	98.7091	45.584	128.14	17.2635
135.2	46.4338		342.714	141.152	351.41	0	5.50604	224.719	0	71.4679	0
19.3681	214.84		3.66233	518.307	141.487	121.385	14.7037	31.7785	102.325	81.0229	1.00936
125.999	84.0346		27.0055	0	111.39	27.0648	0	0	1.54545	31.5073	0
69.1445	42.7907		385.941	403.691	175.652	67.1314	7.46909	100.364	21.1256	48.1757	30.245
80.7701	101.65		299.647	2.60636	53.1906	73.2127	2.65877	57.4272	18.1681	26.9263	0
221.172	151.588		424.628	301.772	198.904	71.941	0	3.42004	1.19863	0.442608	56.612
149.601	111.786		144.487	151.626	22.8534	30.6558	30.5169	34.5915	0	2.96213	71.247
112.67	315.121		69.6011	45.409	51.8347	86.048	1.84352	107.071	13.9109	64.4264	60.8582
152.557	87.4624		443.9	223.687	39.6942	92.526	0	164.044	0	10.3247	44.4982
181.124	59.5387		428.226	229.98	6.39284	62.0018	0	65.015	1.79318	12.9632	30.4597
183.104	245.67		2.88332	30.5458	166.448	77.2251	15.9097	12.8226	0	5.86691	123.92
90.2298	230.107		136.036	243.966	160.812	13.4899	9.09347	152.507	9.85199	64.2637	79.5321
50.7182	296.416		19.8123	75.4848	134.755	81.7805	1.11561	84.5814	0	66.2422	12.8205
110.695	124.856		77.988	101.777	227.992	9.82489	0	46.0857	0	90.2021	8.61011
14.0593	8.60347		50.787	72.5058	37.1882	0	25.2653	56.9762	0	1.43398	12.4418
419.025	453.726		52.5878	92.5394	265.323	166.645	49.1804	106.583	36.3418	74.9274	10.3873
160.761	185.123		83.2859	105.002	85.6535	107.975	56.2572	59.942	10.6009	5.96108	14.134
208.793	129.961		162.552	36.3725	177.316	110.214	2.69096	46.5477	0	37.6268	11.9289
99.6323	7.74793		201.347	102.997	80.9002	4.56368	6.9404	70.1512	27.2082	63.1765	21.6796
74.1319	63.2356		126.354	108.241	675.304	131.994	148.341	41.4481	45.4735	97.5543	28.6601
144.126	4.62326		127.315	166.949	158.842	9.6585	8.2399	18.9171	34.3619	82.5887	44.7368
196.146	17.4364		82.4968	66.0354	192.954	13.3765	64.6381	83.4392	42.8056	27.9211	44.2835
25.8733	22.7707		0	13.8025	44.9245	9.19226	12.2488	17.15	132.186	65.7182	23.2331
215.102	196.313		266.116	161.721	52.0778	31.9147	28.2719	116.157	76.0509	10.0713	45.6701
82.1236	149.284		50.642	137.817	104.717	12.9048	49.2846	75.7981	6.82398	32.0681	16.2973
279.123	33.9833		84.736	387.341	102.878	13.7651	63.7646	16.7988	33.3157	34.5439	56.9296
2.07548	110.494		0	198.35	21.7001	2.53416	0	0	65.0288	4.57076	70.0617
82.7145	100.468		337.241	158.937	140.618	93.9174	62.4069	58.4375	23.9935	39.9828	39.1145
21.691	117.528		140.77	181.966	107.771	25.1203	51.237	83.0813	20.8531	33.1416	4.35649
123.827	65.5529		88.5096	145.966	109.891	62.1673	40.9911	51.8523	63.9598	26.5256	35.1203
449.306	101.077		243.029	94.6058	169.044	39.497	27.8873	58.5262	49.1227	7.56285	52.175
417.641	29.5895		48.4129	51.4136	75.9848	65.5352	18.1854	23.0717	14.3073	96.9739	36.2594
105.083	250.345		372.407	183.918	189.036	64.4592	41.6531	78.077	44.6655	5.81725	25.234
359.509	63.4084		43.9749	126.515	50.0955	82.0648	1.91861	2.79408	33.7845	8.53454	72.0953
285.098	85.4284		111.927	15.8541	340.931	23.4437	30.0679	89.9746	1.17957	0	34.8817
209.483	14.4449		46.5311	0	379.313	83.6711	56.6403	134.982	35.5662	0	20.4496
303.855	48.2298		147.41	138.975	124.307	96.8794	4.17435	149.951	2.27339	4.76595	5.72665
498.614	9.07372		231	301.338	318.844	97.1326	38.5009	83.766	52.9949	42.7891	8.97389
507.634	240.849		21.7581	216.15	47.1842	60.3517	24.8975	144.806	129.648	46.0714	38.6583
256.122	19.7424		165.907	180.87	150.735	31.3972	68.2363	49.4759	103.777	53.8072	35.6183
282.335	59.4622		64.7821	234.61	88.6582	20.8711	22.8195	92.1726	37.6777	34.7229	23.5224
171.678	58.0231		228.433	64.0071	36.8765	4.86079	3.07253	9.31509	58.3897	24.8297	9.1543
191.033	142.57		154.553	198.233	101.319	100.114	63.501	232.032	146.612	27.4656	36.7111
94.6892	55.4537		74.4876	158.062	44.1764	16.8697	1.50332	4.99434	89.8246	0	92.5195
303.508	49.6689		18.5949	134.165	175.512	4.45397	9.09347	97.8627	23.3151	28.3825	41.6371
309.553	104.111		30.8162	207.882	17.9567	34.6536	13.5912	11.9629	50.0622	110.375	42.0143
304.523	121.145		219.605	105.904	30.9824	10.6285	14.6623	29.4963	41.1192	134.074	79.0251
8.65276	50.2497		49.8663	52.6056	48.1037	27.1791	1.25813	25.4979	131.538	54.5375	48.7399
92.6635	90.318		131.955	120.345	67.9431	1.78726	7.74493	32.5563	42.4226	111.963	135.909
49.0803	108.284		82.5035	0	0	9.87791	33.8454	91.4791	43.9852	126.471	34.4911
129.417	276.362		59.4943	65.7263	129.506	7.17463	36.3785	15.4594	113.464	148.764	37.9188
125.426	217.393		254.495	72.9081	64.6952	0	27.3647	15.9635	1.50543	95.1238	57.3113
158.047	99.2019		170.383	61.3563	134.356	176.949	32.8493	69.9761	38.1636	49.1937	47.8185
181.58	256.087		151.943	145.515	77.2534	55.6381	50.2332	16.7988	63.8797	31.3353	60.2886
64.1275	7.41932		85.3464	25.9217	41.7452	141.042	16.6269	62.1478	54.5594	92.7353	0
190.401	44.8105		69.7562	246.486	39.2703	25.1021	7.19172	39.8373	63.5463	196.609	37.3358
65.0286	171.372		121.063	120.462	9.36329	128.419	22.8961	53.6781	26.5908	223.715	50.4053
255.938	13.5723		29.5043	302.411	89.6214	80.0509	7.70815	81.9978	24.6795	137.044	38.2512
239.775	150.777		198.723	304.867	49.1448	70.1958	28.1018	51.3471	89.8093	8.64155	33.3729
102.14	126.012		69.1795	101.011	69.6792	42.3319	35.1464	22.9299	43.4078	85.3128	13.5496
224.095	252.869		30.9005	121.061	113.69	34.9123	55.6121	136.005	6.62008	35.7767	94.4667
269.318	180.996		94.7416	285.026	120.37	102.031	0	70.3129	27.0024	18.0365	52.254
31.5495	221.143		413.513	248.787	72.7182	189.547	10.2688	48.9474	76.4529	85.0731	21.9002
281.292	270.093		577.339	136.36	66.7773	9.66673	0	31.6777	1.56831	70.8112	10.8286
88.0657	122.287		140.322	45.2248	50.0144	160.488	35.0652	23.5625	1.3606	21.8881	21.4887
308.912	19.9888		437.911	122.31	27.0301	44.0113	4.52222	128.126	113.399	87.1569	61.2056
146.668	197.109		358.739	71.9955	17.7666	101.625	11.1914	59.377	0	97.1742	39.2367
57.6758	152.083		238.345	97.0174	66.076	51.8049	4.04563	242.166	17.1943	94.6478	115.595
23.4507	55.0656		289.931	70.7442	124.198	141.069	13.1284	74.3545	24.6071	40.2379	3.27855
158.985	211.534		182.017	186.29	73.139	15.3348	1.96918	92.5659	90.099	45.3052	0
243.125	35.6887		189.466	190.973	229.569	0	39.3131	83.4668	20.5577	92.981	79.0564
408.007	27.2863		86.9685	258.768	59.493	79.7327	34.751	93.9585	18.3396	46.3154	0
303.768	99.8421		409.722	211.75	296.29	92.0287	3.51847	27.1963	39.4518	9.05248	54.2161
226.887	217.693		34.8191	241.146	120.305	59.4768	26.2322	130.438	31.795	72.0303	19.3657
69.3716	30.0144		152.978	46.3533	213.327	136.908	33.0868	39.1903	28.182	69.3353	28.2203
175.271	98.8534		275.572	78.72	41.9322	74.6159	39.9414	104.045	1.64073	93.231	24.3528
32.5115	84.791		769.625	91.0255	39.5664	67.5757	28.6795	97.5204	41.809	90.9315	24.6704
77.5923	397.428		411.041	165.104	238.851	29.4692	80.9555	70.693	18.4634	67.6719	1.5938
383.295	77.8788		126.226	156.125	70.8948	23.0177	31.1222	61.8941	72.7656	111.354	164.873
385.199	35.9634		358.264	160.527	83.7709	19.317	68.696	95.8563	5.76637	130.516	98.604
349.416	132.468		351.722	156.743	160.7	77.6163	21.7223	91.8436	26.8386	15.2653	30.2822
233.152	193.353		226.039	171.045	90.544	131.914	34.63	102.683	11.9291	62.7707	54.3279
94.4214	128.851		20.9184	31.3779	97.1737	0	48.3621	33.0703	34.5467	80.1231	97.4128
194.637	0		291.948	2.20831	70.5956	121.076	64.1232	40.0954	26.0763	169.698	20.1737
287.498	52.5925		339.787	436.358	17.5764	86.1431	0	61.4975	0	83.6734	63.7595
210.231	160.692		630.059	208.263	272.854	0	82.5293	220.626	25.1464	24.4804	35.1963
234.725	360.762		182.88	167.901	44.7374	60.5227	50.5979	123.011	29.6398	57.807	44.2239
169.181	36.3232		776.535	60.8185	0	76.1664	83.4212	48.0367	27.6523	69.2086	4.53093
93.7308	81.2273		564.44	371.858	1.79536	104.476	51.6308	74.5772	366.646	68.0751	1.01383
435.986	100.219		301.016	266.854	72.2569	47.723	11.9515	183.947	0	9.07474	5.08257
259.76	432.459		101.53	100.86	85.0021	67.0784	80.1509	73.4494	70.7933	70.1906	0
194.07	210.619		272.577	248.548	209.284	85.5251	76.5237	110.316	40.1359	61.5541	9.33917
326.593	68.3121		303.14	58.8282	259.647	11.0673	96.7058	112.302	74.1071	15.7378	33.7308
215.061	7.23518		205.276	119.837	374.014	74.594	178.363	152.626	31.7607	79.4262	43.6916
183.337	38.6887		326.79	245.916	66.8147	67.9853	3.5813	30.6286	39.6442	4.61528	44.285
174.937	223.803		547.535	71.3879	232.489	166.836	30.6778	10.2147	0	29.4741	31.2633
44.7668	103.423		531.82	132.304	287.781	68.3016	15.9756	74.7511	46.8989	2.1591	69.4012
130.955	149.882		154.307	3.14838	78.3131	107.984	119.033	120.122	57.1377	92.5418	127.061
7.77197	211.143		312.765	195.87	358.588	131.198	17.1096	83.3217	176.957	13.8236	117.36
172.516	42.0541		299.016	70.5346	71.6242	73.688	86.5106	81.2234	7.10791	6.24359	95.9874
327.834	288.589		162.245	277.25	325.882	166.474	120.03	1.20095	5.65393	95.7205	177.192
193.958	160.219		187.055	91.0107	195.201	80.6076	18.6666	14.7437	0	25.2543	184.939
321.105	115.91		435.065	185.767	408.724	56.992	175.498	23.2589	76.0909	20.5063	109.278
12.1353	306.753		291.212	80.0094	359.901	95.2805	55.301	20.9224	108.808	68.1659	23.9935
422.26	284.829		520.529	32.9574	170.182	209.814	50.198	96.5044	215.254	27.3638	3.05491
281.776	217.404		462.553	138.958	119.743	0.561318	14.5091	124.001	106.72	0.874942	32.3188
42.2039	32.9436		117.936	129.143	169.334	22.1126	251.07	24.8919	92.4772	5.88317	0
220.732	256.067		127.73	75.8024	108.114	44.2673	60.4117	20.6864	103.812	5.83266	0.709682
575.977	99.3605		119.454	257.29	192.795	96.6984	83.0197	5.49178	33.6016	79.243	77.0064
53.8572	188.449		71.2603	13.7516	95.2662	1.94633	4.33373	76.0119	112.778	12.8878	3.3695
436.375	142.675		332.928	123.401	55.2602	90.523	74.2189	6.98078	95.5452	83.2873	24.1411
313.089	72.3263		86.611	21.2447	393.785	17.0407	6.83926	27.4401	245.989	40.3355	111.922
130.089	193.602		403.456	167.618	198.577	7.21211	31.5467	90.5562	16.0948	22.1766	31.2662
210.238	367.411		223.206	131.484	128.088	41.0228	78.3657	1.14112	70.3226	89.8904	17.7033
62.9162	175.483		444.781	41.1533	49.9614	17.1165	77.6684	4.94338	2.33627	16.5477	11.4384
35.381	168.353		15.8836	128.15	228.852	56.9674	32.2624	119.53	9.19455	5.42087	0
127.723	555.616		91.5717	54.0115	234.422	31.6212	94.2723	92.8506	127.58	29.8807	239.491
23.2901	226.602		23.8422	31.7167	162.421	47.9332	55.2918	149.296	114.39	107.495	72.2861
112.715	187.296		30.2395	79.9078	220.287	50.1685	64.9216	50.9671	192.009	81.9826	75.6661
0	432.134		58.722	122.95	102.962	32.4787	43.0231	172.419	42.8533	38.3947	72.2101
83.8003	286.589		109.253	130.398	269.301	104.241	126.446	134.093	36.7687	64.1293	15.2656
42.1319	36.751		17.8766	121.592	230.99	38.9384	36.547	34.402	55.1902	37.9179	20.7567
112.815	80.8646		17.0335	155.022	341.024	0.742329	49.3168	134.447	54.0316	19.5963	61.4918
80.4027	215.007		199.877	0	326.736	70.5203	31.5758	55.4108	156.763	54.4467	135.63
121.722	93.0205		0	79.5648	433.57	71.7463	39.7207	50.2126	92.9288	68.7703	154.76
122.771	147.092		123.575	80.1131	414.612	78.025	86.0631	0	31.2634	109.403	42.9805
152.797	295.776		39.3515	30.4738	111.44	155.078	10.7975	34.0464	1.54735	39.1541	23.3822
362.528	245.512		185.652	157.516	110.496	95.7806	270.266	0.863041	79.056	40.4049	185.295
97.7488	337.249		94.4314	65.0297	71.8735	24.154	74.8457	43.038	82.9491	16.6128	0
160.408	294.875		92.0269	1.09463	346.392	116.306	190.756	1.59757	186.736	26.1044	0
20.5295	64.128		64.3234	48.6611	449.425	37.6787	94.2785	13.3278	3.71974	0	46.7466
18.8437	230.988		58.2364	11.9985	91.1736	44.0881	27.9363	2.28335	13.3297	48.8812	27.8476
136.345	274.685		281.871	124.889	147.674	106.433	24.0592	31.27	94.6248	23.5858	10.5304
95.1194	283.688		46.0523	158.482	91.5539	91.5816	4.80112	22.7094	80.4833	27.1592	6.87765
244.319	254.891		476.234	187.408	223.993	41.6317	130.524	50.6979	116.648	18.4705	2.42723
247.279	19.0738		0	113.682	170.805	74.7129	0	45.0211	0	3.33454	0
125.585	93.0205		164.036	204.111	52.0591	31.0681	143.155	0.714585	94.0836	59.7323	21.8645
7.44699	141.837		231.047	104.961	289.274	100.927	25.1197	40.0722	56.3545	31.6768	29.1178
81.6583	83.4001		390.807	111.779	178.626	63.5404	0	53.677	17.9927	110.161	88.163
183.844	133.624		1140.14	127.428	202.882	77.7928	0	53.2515	33.1518	44.265	9.92212
393.272	86.6182		95.0452	210.89	40.6948	68.5493	6.44849	34.577	0	3.39875	1.83235
547.788	227.767		555.814	143.424	163.649	38.4667	21.4878	140.496	17.4515	71.1631	33.3521
201.032	216.713		356.585	4.58812	80.5417	61.1635	125.836	63.4274	8.2589	74.2511	28.8316
193.612	0		546.432	372.01	0	272.994	2.81662	65.261	173.605	15.1814	9.50914
313.728	66.8277		216.958	19.085	90.3788	17.0562	0	172.829	88.4983	61.6569	69.1761
74.444	0		28.668	170.122	122.68	133.755	40.1283	93.7148	7.57479	48.2074	30.0064
334.874	262.654		343.122	380.757	1.91692	71.1164	14.2287	125.581	77.1123	133.085	44.0375
337.467	246.197		14.4267	107.436	71.1473	32.1012	146.089	0.911788	249.23	21.2263	36.4472
177.365	312.688		134.909	176.036	63.2552	97.9198	15.2416	2.6988	139.105	106.033	145.31
198.264	427.06		25.2282	14.1687	74.9063	17.0032	110.539	13.1273	77.9317	66.6651	47.1223
437.583	630.124		0	163.046	2.44368	66.3635	49.3751	155.733	242.532	52.1789	109.568
122.125	235.404		208.517	444.742	39.981	22.7919	3.96594	137.639	50.8301	92.7498	198.517
10.0764	125.59		345.854	281.649	98.3239	123.966	82.3301	33.5589	172.4	69.8883	177.59
7.25495	131.29		89.9968	68.1209	93.6672	9.83769	8.44372	16.605	54.5766	32.7718	266.907
0	145.027		0	195.335	60.5871	92.814	55.0512	88.9165	150.2	22.8906	111.593
38.2653	182.421		435.557	368.286	1.69873	78.1466	107.657	71.289	11.022	81.4569	146.013
381.115	92.403		296.804	296.517	65.8796	293.925	35.3548	115.132	5.79495	14.1318	43.0953
65.8706	481.57		177.245	106.206	8.41574	173.558	89.7838	186.919	169.49	72.7794	127.989
211.025	225.769		20.3013	59.2623	259.766	86.2519	81.2849	84.1992	1.88464	36.0618	0
176.473	474.998		166.977	98.4995	376.308	32.2538	26.5862	235.591	13.1773	154.953	19.634
63.3114	42.9975		557.126	38.5893	48.5557	61.5612	47.792	37.4387	0	104.479	0
28.752	509.647		322.524	336.086	14.6029	31.6212	126.588	45.8265	39.8424	61.1826	310.268
93.3929	313.444		174.311	259.988	285.259	67.8774	91.871	21.3999	22.6043	100.237	58.34
97.3241	353.436		17.4416	100.871	44.8777	55.3401	24.2876	9.90226	110.441	2.53579	8.26421
34.203	235.33		0	320.046	226.645	178.94	80.908	168.436	79.3456	110.629	4.20143
42.8095	237.682		0	297.302	268.309	0	65.5714	186.46	153.098	80.4228	15.4222
87.3788	413.833		5.43616	196.578	67.9586	7.60247	24.3443	0	99.1182	109.707	0
184.391	92.9809		0	445.575	201.569	200.86	0	0	154.232	122.206	201.582
19.0523	361.768		36.4547	132.511	44.3198	191.481	63.2804	38.6707	95.8234	12.8159	4.60995
89.8938	96.318		26.6716	372.021	58.6515	44.4666	200.993	11.6527	6.70583	188.888	2.98335
349.905	140.027		17.5731	42.6545	76.5957	73.3288	201.823	7.53361	271.154	237.033	167.439
496.948	267.141		0	194.088	209.938	138.389	455.933	13.2536	86.4726	73.2195	21.2576
171.415	12.5157		3.37231	77.1341	84.3662	112.531	165.402	64.1786	22.671	88.2296	63.9891
43.9175	0		10.5621	115.588	43.5624	7.65275	52.7801	3.17298	133.669	152.11	16.685
132.875	350.898		99.3718	6.23535	44.46	67.391	100.776	2.38638	459.383	52.2902	0
242.159	277.56		58.287	111.188	222.749	257.522	86.4845	8.03437	0	29.3679	32.699
339.046	14.0936		9.26373	4.17313	204.845	19.9186	7.09364	27.9796	184.996	46.3582	19.0257
77.1122	101.692		104.036	133.108	113.313	29.7233	184.042	111.223	157.357	95.3712	16.1512
208.523	76.3037		45.5228	209.73	208.046	28.9079	29.5576	4.36395	22.7129	7.3805	13.2409
33.8817	54.8474		204.652	251.296	135.06	78.7591	47.363	2.85058	0	28.4784	0
337.04	91.4171		102.457	145.791	402.007	74.8792	7.88591	14.3537	97.6299	106.847	89.6674
16.3453	585.03		271.7	307.336	173.716	6.15895	56.4304	97.8893	134.058	46.8419	85.8551
120.359	368.187		337.582	95.4718	197.206	35.8759	1.76077	19.573	13.4612	60.365	250.719
9.36551	24.9747		201.6	396.833	203.533	62.8978	0	222.255	6.74585	40.392	55.1539
32.386	265.353		455.069	116.344	0	261.116	48.0449	8.78663	129.297	136.208	46.0235
9.99333	138.579		843.074	723.148	0	287.364	82.9338	56.2007	28.8318	33.5962	82.8956
271.724	71.1139		69.3853	192.15	429.848	137.378	0	70.4448	9.16597	131.5	1.31947
4.12142	390.81		417.886	24.645	463.302	27.7121	0	5.83412	58.9252	54.7156	82.2947
514.119	357.428		197.115	77.439	0	75.7057	41.8707	128.369	102.783	40.2807	38.0395
252.409	222.56		0	342.538	8.85523	176.666	0	20.5191	0	20.0612	10.599
17.7579	222.727		0	325.532	365.789	101.118	35.3257	11.8942	0	21.1784	42.3677
19.6229	181.559		84.5708	379.67	36.462	54.8519	69.7702	76.0562	25.7352	0	0
45.2802	107.672		168.932	41.5111	390.079	164.997	20.4304	62.4946	150.979	19.3078	0
7.86984	57.3772		125.733	270.974	308.166	146.941	118.974	19.6782	141.52	1.88172	90.2682
14.7167	39.3912		284.303	351.47	3.42552	148.784	0	127.476	193.415	0	1.55206
34.5575	34.0314		81.4885	5.23812	340.457	45.57	7.1718	18.7709	2.60687	12.5112	45.515
25.131	31.734		161.443	406.394	340.145	40.754	85.9711	98.6249	117.191	3.00494	45.2884
127.164	25.5668		527.355	70.3843	163.088	83.6711	200.271	100.476	302.021	12.0754	72.641
237.744	56.8956		47.9947	398.489	305.815	121.028	49.467	9.62529	17.5907	79.1523	336.048
5.00036	65.3829		123.069	402.575	79.4352	46.7603	38.5714	14.1576	19.5992	83.842	183.002
18.2306	194.925		199.131	91.25	0	260.685	160.555	31.8838	202.528	22.4617	1.22256
33.0193	70.2272		62.0606	116.005	0	20.0657	33.8944	104.416	25.4684	66.9493	76.34
13.4186	17.6545		231.152	245.639	87.9476	0	55.255	134.469	9.93012	38.8964	0.955685
33.7709	127.1		235.09	0	23.3428	2.07066	51.4316	8.25706	45.5611	191.185	30.9934
14.063	101.332		624.754	175.291	39.7784	4.09195	36.3754	23.9004	94.3561	321.555	167.309
123.076	290.872		41.965	56.8317	61.2229	8.61723	14.2164	43.0236	46.7445	0.562463	0
33.6656	87.5842		27.9227	0	147.285	65.4703	160.372	106.326	72.777	105.676	56.2125
63.8819	7.7706		43.813	3.94658	15.6938	66.2931	184.154	63.0242	84.7614	7.71952	84.1942
452.783	152.231		31.3456	0	100.777	35.4736	182.067	21.0664	91.9627	32.3146	40.4653
5.11115	18.0766		180.813	240.756	244.882	194.279	66.9506	135.224	0	111.434	225.546
22.9023	104.25		384.753	136.646	25.3999	11.5098	65.9897	109.137	4.16947	12.1182	40.0359
172.04	116.281		22.4832	290.73	474.623	88.9451	123.885	17.0459	104.048	77.5094	200.06
21.0964	125.14		51.4783	1.96694	186.194	2.46011	21.6916	114.799	53.0978	173.922	155.607
29.5664	4.0057		243.154	41.6953	91.4915	110.243	44.1617	107.273	90.6611	83.9944	265.214
171.728	4.26632		338.708	136.479	2.18498	1.70224	127.443	0	15.262	52.6369	0.724591
206.616	101.208		611.733	557.915	104.938	199.231	16.9993	107.797	51.2799	63.9786	20.3422
78.3937	201.322		196.349	129.136	2.53096	14.97	27.2099	184.807	182.849	60.1039	165.098
356.098	265.342		249.585	0	3.5689	4.12486	50.8891	5.1151	182.689	66.8757	0
180.026	331.855		150.064	24.2088	4.43541	18.8188	130.989	0	0	49.4959	3.5499
155	85.0007		332.28	30.4738	136.123	109.392	19.8037	61.2217	185.034	217.533	142.825
255.694	39.3884		170.925	218.358	174.733	57.5177	171.21	0	209.695	35.9129	99.6506
160.582	83.1309		135.783	19.4132	35.5362	49.1638	129.685	16.7867	54.9996	10.6183	71.9671
61.234	296.846		462.333	61.4071	90.1045	15.9171	35.3042	0	83.9	157.75	216.056
257.452	362.184		628.517	288.865	11.8226	11.3598	91.6411	23.9048	348.29	4.44662	91.0718
67.418	475.644		226.235	155.217	31.7055	21.4581	49.7658	2.74866	118.456	68.7951	156.175
67.1521	441.986		31.2883	53.2895	0	122.935	146.536	10.3687	123.131	3.0349	74.9937
52.4539	385.623		50.2171	0	39.7909	108.216	214.078	108.683	40.6447	2.20448	98.0076
300.245	155.763		128.556	250.498	49.9926	0	3.68704	16.4997	46.8112	11.1773	0
24.806	19.0313		612.796	8.38438	197.661	22.6758	27.665	11.7192	109.679	6.96529	44.5474
83.6378	85.9468		100.013	17.9777	37.0667	27.7706	45.0168	10.5459	269.138	0	124.986
86.2063	38.2694		353.458	130.483	652.834	209.372	218.789	60.4517	20.8931	3.15818	57.9181
305.878	16.1729		132.38	69.0208	23.2274	0	27.1915	11.419	95.0212	4.58103	96.8596
20.8379	282.183		102.097	0	25.481	119.39	42.4163	203.395	10.5628	68.3217	10.4723
7.82367	40.6094		70.1643	297.599	2.58083	190.527	0	0	6.25039	7.1973	74.0261
11.5407	147.539		109.944	46.4952	0	6.60691	69.5664	34.9803	0	0	78.6554
223.962	491.092		31.7166	144.177	352.439	14.2597	144.478	86.025	13.1639	65.3929	244.053
39.5172	110.573		58.4691	129.022	18.4211	30.1429	16.4553	47.6346	33.0299	0	2.39741
27.7956	326.631		0	7.49089	35.2526	12.7293	11.8948	22.7415	22.9149	77.6883	233.293
88.9336	291.815		284.549	8.50718	24.0752	107.829	59.1826	70.7661	12.8895	121.023	1.11223
3.41236	37.7142		16.8852	159.631	14.4907	33.2494	1.71326	0	0	90.1267	162.672
32.5836	420.663		4.01642	112.783	0	90.4919	142.276	31.0252	126.481	0.503391	0
71.0224	300.62		15.8701	0	0	104.213	136.836	46.6474	59.5521	12.2398	0
119.303	614.673		104.103	8.0562	15.379	18.3964	26.4054	9.8369	56.4593	0	31.0888
320.835	113.205		347.688	48.4854	198.356	173.392	70.3985	95.9793	14.5969	0	8.96644
4.11957	355.232		299.62	11.3549	315.416	31.2318	16.6989	88.1576	174.973	0	0
404.242	33.0031		47.3506	9.37737	748.929	59.0362	0	55.7908	14.5722	171.307	48.8935
321.814	172.075		96.8729	2.01775	90.5752	129.998	13.2954	49.7041	0	47.3642	64.4275
223.747	203.956		105.776	38.6168	17.3676	0.669193	46.2228	166.7	96.7457	5.1238	138.685
251.453	0		277.764	2.91548	127	91.631	159.188	159.629	95.4137	0	140.483
232.336	401.771		288.626	143.074	28.8847	20.7203	225.996	113.407	4.89169	0.626671	106.227
219.689	490.59		287.8	61.4177	299.756	74.5492	110.573	13.8652	106.064	1.87916	32.614
108.209	114.46		205.603	369.344	44.7219	75.9973	174.255	110.339	1.32821	1.51189	129.509
79.1655	361.575		384.329	36.7515	9.089	16.1886	50.5811	26.762	0	86.9822	107.149
216.478	143.103		373.655	151.391	11.1649	102.146	177.867	2.04294	81.7543	6.15969	103.737
237.476	317.784		171.576	70.2403	181.518	58.6431	46.4772	6.20193	3.58635	30.0708	48.5983
19.0966	27.02		74.4066	198.809	67.9524	24.6733	0.942447	3.21175	1.95515	16.1239	37.7891
245.501	290.438		257.284	10.4339	205.484	91.812	295.262	11.7159	224.109	10.0627	33.4341
4.6883	182.987		153.049	0	70.0314	31.3991	0	68.0872	82.6271	27.3997	171.406
28.1261	283.047		153.754	43.3002	250.96	88.1552	2.89783	26.2358	115.261	41.7592	1.50286
1.6397	89.3973		269.818	18.5642	156.988	83.1536	192.842	5.26245	91.8712	130.505	173.881
34.443	379.805		148.021	65.3875	127.374	158.656	16.8507	215.785	106.017	0	136.775
192.403	211.169		123.15	414.921	86.5387	81.2603	0	2.2346	26.9091	104.599	0
378.618	85.4766		72.3495	0	54.5059	140.925	0	12.6254	75.6869	52.803	0
164.609	87.9157		2.12793	180.963	0	73.305	117.377	26.2845	177.031	12.4067	18.7902
159.505	420.292		39.1593	172.297	425.322	190.582	128.39	0	27.1092	55.141	0
187.794	90.978		90.9309	5.09203	38.6469	218.577	29.1025	0.96829	38.5466	15.0041	100.811
77.0716	250.359		17.3134	286.504	68.9405	123.665	328.588	110.357	3.63209	13.4803	53.8314
148.988	24.2381		24.6583	129.456	200.771	15.1245	279.404	15.7364	0	97.6151	0
298.79	78.2357		276.496	351.261	159.282	154.024	158.676	1.71279	38.6991	0	0
12.5674	0		774.37	80.6192	55.7776	62.3949	3.79124	98.6825	1.28628	86.2614	32.6364
256.636	18.7537		746.103	84.7224	145.567	41.841	89.1801	9.89894	2.14762	74.3213	2.85513
30.5469	48.6718		354.409	485.79	103.292	82.5823	108.913	69.5374	88.1343	59.6604	67.4555
181.08	280.098		475.202	29.2416	44.0548	5.58392	2.90243	146.012	46.4739	7.29232	90.9615
28.8241	16.7225		225.263	299.561	19.1505	0	51.2921	10.9592	1.55688	5.26506	166.224
51.2721	134.474		381.317	301.602	61.2915	84.9875	0	0	39.1564	56.9508	23.509
305.147	36.3374		443.091	72.5291	41.1779	3.78387	10.3133	84.742	52.1279	61.8101	72.9451
277.44	157.378		348.387	119.964	145.583	22.8952	26.0085	0	43.8518	1.79954	56.0768
213.222	222.036		910.989	195.82	185.075	148.253	31.2785	26.5682	76.2243	0	17.1308
37.7981	331.195		456.789	175.051	243.025	89.4049	6.05772	156.602	129.172	113.622	28.1681
360.618	14.3316		188.816	268.978	191.081	8.47827	0	0	190.361	0	20.1454
8.53827	160.806		315.085	429.994	153.453	122.908	0	0	339.354	0	2.38399
5.35304	3.26065		140.48	554.487	235.282	3.612	9.27123	39.1659	19.6925	210.771	0
0	32.5328		315.028	280.974	377.807	85.1822	0	18.7421	37.2413	0.968258	55.3403
18.3857	93.0234		205.883	257.498	237.985	0	4.90226	123.336	179.773	48.8872	0
0	0		686.791	694.938	147.6	31.1056	130.076	210.501	116.111	22.674	28.4693
15.7397	713.402		31.1163	30.3785	124.397	119.086	300.483	45.0632	140.142	138.54	46.9583
17.5308	130.267		38.6062	178.479	100.74	51.0013	296.597	104.898	98.9543	8.18953	121.048
259.164	81.1536		2.971	7.56288	188.123	9.46927	28.94	53.4277	218.861	6.75126	33.2805
0	144.806		7.93167	284.48	334.494	25.7438	0	105.997	57.6941	53.3192	100.095
2.13457	310.575		27.8114	151.833	219.685	67.4139	79.1487	62.6652	42.5446	101.743	184.698
84.0256	178.438		163.183	33.0018	332.069	25.0335	0	99.8846	2.05806	16.8311	27.4316
104.171	191.027		402.9	103.32	147.035	12.0656	8.95708	41.4736	61.7226	34.508	0
382.019	3.01419		133.146	61.7628	288.85	85.664	4.0303	3.46768	6.13224	0	65.6813
396.293	85.1253		126.478	151.857	16.6039	4.1916	18.1808	5.09737	20.0432	12.3519	46.5468
81.2096	30.8898		309.177	280.434	159.718	60.3682	0	4.62652	103.8	53.4357	56.5554
33.0009	123.247		102.866	47.6745	260.501	9.76364	1.03133	2.7963	28.7594	130.324	110.594
291.468	42.8304		90.9309	46.51	9.87447	99.2371	0	9.35054	5.05748	13.3596	33.7158
320.049	218.421		222.09	0	0	32.7923	12.8648	11.4489	16.6836	33.2949	0
88.3095	301.521		69.021	363.416	42.7831	55.0055	0	0	4.6573	122.526	30.0482
173.321	63.3688		189.352	271.506	102.457	3.24815	83.556	0	9.05735	9.53019	137.814
267.373	11.4958		215.545	0	224.276	3.31854	215.27	49.5158	20.9483	3.05973	59.8309
40.0989	12.4562		0	9.31809	57.0182	2.47748	25.6438	131.526	13.6937	120.214	173.027
103.748	222.141		4.97416	273.807	0	13.265	89.0329	89.404	0	35.2733	75.3097
86.6402	245.081		30.9241	42.4343	11.8194	179.751	21.0219	75.5266	53.8563	75.703	2.00381
195.402	117.514		116.486	441.433	7.10974	1.20948	86.3972	82.0377	162.647	58.1948	62.8024
75.8492	45.5471		7.37861	93.4138	349.88	6.20558	90.6113	108.008	276.458	2.29779	40.2073
103.588	147.486		320.781	12.3881	391.503	0	71.0038	118.908	52.1736	31.081	154.979
100.829	477.052		95.0047	118.772	256.961	103.058	90.1363	253.124	61.6654	12.2774	0.822992
3.86844	312.24		258.737	335.534	365.38	0	101.234	39.5459	36.0769	4.31393	32.6468
16.5484	15.6517		63.3218	18.7971	122.306	3.7409	51.6231	135.777	99.8138	51.9289	7.09682
34.3581	37.9436		292.602	130.227	463.224	1.76349	46.016	22.818	73.7851	101.187	113.193
104.583	286.538		234.372	62.2349	170.821	0	45.9194	99.9156	62.0561	119.24	6.26339
77.1362	31.4903		119.107	1.30212	225.866	0	0	101.914	22.3032	121.672	56.8714
9.55755	39.1646		326.295	0	280.144	5.85087	2.80282	0	5.94168	73.8872	53.0502
248.168	0		264.153	225.542	46.5172	22.3156	84.3192	15.1747	73.9204	44.1974	135.579
163.991	4.36831		151.194	15.5852	319.287	8.42159	48.6471	29.9583	6.50955	102.598	121.988
218.634	31.36		479.418	0	132.034	54.1562	60.8361	0.79546	22.3032	13.8501	190.172
187.198	234.537		225.385	8.99627	173.72	15.8778	17.0024	195.774	54.7976	44.7479	158.524
342.29	2.48444		111.951	198.303	85.8811	25.3882	9.38003	23.0551	0	126.989	0.688809
125.059	296.625		252.363	208.815	32.0359	73.5034	46.5983	18.2258	10.0578	89.4042	89.1992
159.28	56.2016		390.955	96.234	7.55858	144.011	52.5595	30.4081	3.58063	49.3811	97.3322
318.143	0		355.765	117.053	161.716	202.145	33.6078	30.0901	1.3606	14.9656	128.345
129.607	57.5727		309.632	74.2314	1.59899	29.855	0	27.0855	0	23.2741	134.577
51.8427	186.282		132.643	288.577	16.5759	201.468	0	1.96982	204.024	1.17116	92.7804
78.0133	199.435		68.4039	228.239	217.999	68.5128	0	42.7355	40.0387	0	41.5059
21.3272	17.2069		70.1204	464.022	385.494	0	9.45819	123.699	47.0971	6.78722	41.3986
59.9692	401.799		264.51	227.092	501.438	4.23731	138.261	72.1554	57.9095	32.3831	93.3544
89.7848	0		245.855	111.538	144.844	139.245	153.374	139.068	18.6845	82.1598	103.232
41.5835	194.832		79.5089	144.872	85.1392	67.6525	1.59986	160.794	190.29	0	1.50882
56.4405	156.879		316.825	70.7294	472.678	9.88248	224.03	112.894	143.361	67.0752	55.6623
70.3337	10.4392		183.548	94.8451	253.987	8.80099	144.018	96.8889	169.999	63.9726	368.116
60.8038	144.879		0	181.225	44.2886	124.72	137.479	108.235	103.286	9.1244	135.871
0	228.07		100.363	199.366	30.0504	17.7062	22.1161	167.796	60.4516	18.2094	173.353
76.2037	56.703		100.154	111.123	306.529	57.6457	24.0439	25.386	0	9.216	112.765
34.1217	2.58359		99.1594	75.2836	139.012	0	123.835	0	144.624	0	64.9359
200.936	0		182.378	207.687	532.722	98.2644	203.711	12.5468	72.2949	1.72848	14.4769
127.077	0		291.995	56.4887	617.104	59.8846	91.0021	4.32739	96.8029	2.05637	17.8181
0	179.395		126.347	91.1843	143.865	165.846	102.736	47.8672	3.93889	77.3879	7.65293
502.848	156.52		64.0064	0	227.462	28.8859	98.9631	10.0906	27.8238	43.081	70.5925
485.749	142.927		218.576	47.1049	330.053	23.9794	137.325	18.1416	20.6034	1.16516	13.8597
105.5	2.26347		103.493	6.0448	70.7483	104.988	64.4603	113.755	111.192	57.7727	0
123.652	187.885		223.571	31.2763	479.819	39.9733	69.1251	36.9734	149.032	13.5633	24.973
76.0745	6.41365		391.7	167.747	392.965	27.0456	25.1794	191.03	43.5202	0	2.44661
276.744	3.69975		321.118	360.979	177.46	0	18.8965	36.7175	43.1315	76.5155	82.004
109.454	21.4308		61.5548	249.264	340.22	99.5461	40.7704	102.815	5.83306	0	33.4773
0	40.5017		159.281	35.3202	107.341	102.038	1.10335	0	27.6866	9.94797	0
163.841	193.73		162.974	478.727	401.365	12.6123	53.5724	47.4507	110.58	0	64.7137
78.27	166.183		9.31432	153.148	21.2388	80.7749	43.2499	26.4607	64.56	116.406	37.5192
9.82529	160.466		194.596	140.711	417.146	69.2121	116.89	62.776	76.0547	59.0004	99.1482
145.005	249.435		341.241	150.127	419.001	18.4531	3.04035	0	39.0287	51.3082	52.7371
52.2582	18.9577		215.113	167.177	3.90241	136.056	47.0136	180.057	46.5768	15.0392	161.05
124.276	488.029		332.796	27.1921	133.576	127.018	4.19427	127.526	53.7495	32.9268	29.4906
96.5948	733.377		62.8733	30.3616	188.768	9.06976	48.0801	167.73	12.3159	88.4573	90.1162
209.396	8.80743		116.544	45.0046	309.743	44.9082	64.8496	96.6961	71.3859	56.6195	159.498
209.138	90.5163		68.0127	120.705	130.195	65.1513	53.7425	12.9855	65.0765	174.817	20.8104
138.8	311.362		67.834	191.661	60.7928	105.04	29.3277	52.0506	17.705	16.463	76.1148
123.358	324.028		247.339	61.64	0	131.517	104.581	0.480822	13.7661	358.894	141.107
255.954	63.2583		10.1911	52.1652	57.9502	78.6713	95.9887	18.1416	30.3716	114.577	157.698
113.236	133.599		51.2321	432.183	8.4999	127.463	107.529	71.7587	89.9675	105.645	16.0454
152.23	28.3402		0	82.1055	205.441	48.7999	33.8592	19.5265	174.864	1.29187	54.0387
422.386	158.403		18.8782	17.0779	14.4688	39.3078	0	47.6479	89.3406	22.3915	22.3088
180.192	64.3829		0	190.433	4.35748	163.081	25.8185	133.999	169.666	66.2953	141.177
173.205	43.6746		6.09039	255.402	19.272	99.3953	56.8273	34.0043	87.4864	285.349	66.0019
76.224	143.27		251.679	1.37622	10.3327	39.3818	84.9766	3.46768	105.216	57.408	0
203.55	107.939		402.391	258.063	11.7883	10.6797	69.6614	94.929	20.3595	59.4832	107.651
94.6596	64.1705		276.29	1.19414	27.3979	176.569	35.9862	52.322	28.6355	41.0332	158.509
186.01	308.521		138.474	2.5873	225.981	10.7647	73.5845	25.2265	2.21241	14.1087	21.6125
139.039	46.7312		554.792	340.643	0	151.958	173.493	0	13.5984	38.3314	73.3879
141.951	198.645		378.771	133.845	13.6522	120.4	46.9477	7.55466	46.1748	46.7221	30.1078
40.675	482.386		147.41	16.1823	475.788	66.8754	62.8375	13.5117	88.3077	49.9701	82.7718
46.7057	341.646		397.167	226.355	103.059	6.37562	20.078	109.041	51.7067	0	160.236
238.012	263.416		228.97	155.475	0	29.2105	58.0532	79.8474	12.4798	99.7965	165.66
227.49	236.316		541.998	27.3593	212.208	57.1063	34.9594	131.365	102.724	12.524	18.2221
139.851	72.8957		107.661	241.699	214.857	103.09	68.1811	40.1198	107.659	79.9981	40.2431
186.444	133.375		602.476	137.747	598.275	3.74181	119.265	136.792	165.248	47.0063	43.3696
381.65	167.078		196.187	76.6048	192.54	0	3.78358	0	10.0292	60.4626	48.7742
125.507	270.631		68.5489	10.201	47.4461	0	110.527	28.3485	20.611	1.57267	15.9678
48.6685	30.9974			199.032	77.2253	17.9201	87.2185	103.924	173.528	111.492	22.425
207.282	159.151			17.694	6.30869	2.18768	38.8334	1.34719	55.8895	12.3168	0
163.078	305.033			188.115	52.561	0	19.96	10.5038	1.40253	93.6667	157.379
54.7491	250.35			84.4175	272.489	86.1577	24.5021	1.3627	62.9574	21.6347	53.8285
33.9888	97.3095			55.4787	133.804	1.01933	67.2938	132.946	143.74	0	50.6245
89.2032	50.2043			217.99	55.653	0	86.9596	71.1405	88.2601	75.8974	1185.15
145.191	8.18703			209.372	121.639	156.68	194.558	0	3.8055	8.15528	7.53813
156.749	158.443			282.791	9.19186	14.7323	59.8401	0	154.785	27.1138	35.086
109.635	9.51849			117.794	227.452	32.3178	62.4682	78.8171	259.97	26.0924	17.1114
62.7999	80.5785			216.916	430.512	81.5447	216.634	218.39	24.1135	75.715	8.22992
86.0106	16.9435			159.727	250.041	27.9406	277.155	0	315.706	29.7455	41.4239
237.495	0			13.0847	316.407	58.7491	30.2809	0	138.328	69.0785	144.681
185.384	235.608			64.8159	156.527	68.3647	113.138	16.0854	21.7315	63.1277	95.6445
87.918	20.2579			52.8364	86.6447	57.0286	153.705	81.158	138.867	30.4381	54.6664
248.685	10.5497			141.738	231.903	170.031	54.9117	17.5234	101.277	16.5657	0
237.711	0			110.742	43.5468	282.983	153.464	85.5198	118.477	6.16569	22.3624
158.292	553.299			132.219	197.371	50.9099	36.9639	94.8282	153.314	51.5531	3.58419
223.542	515.5			14.8187	77.964	78.8158	9.5578	90.9916	80.3042	101.21	75.2427
284.871	284.495			86.4056	97.4075	36.8778	126.411	44.5558	131.996	4.00744	37.5744
79.5459	521.749			283.379	8.7212	10.9795	221.037	41.8281	62.4772	137.453	113.697
364.562	45.7737			149.828	86.7351	130.578	120.676	48.7125	23.6867	21.9566	37.5937
379.944	170.248			58.2185	112.275	108.229	51.9587	130.751	94.3275	125.983	142.178
45.9246	167.489			137.567	364.782	225.202		34.2702	67.1288	135.542	0
256.879	740.762			86.2066	104.009	166.348		27.2528	85.2283	120.314	41.8459
239.118	64.5189			186.946	7.81105	20.3318		91.4624	139.685	69.8661	56.2184
354.242	105.431			73.2532	245.783	148.275		127.226	2.50016	9.11155	54.4069
248.637	39.8785			324.035	33.3076	78.5077		77.7912	86.989	30.3704	143.353
210.369	112.191			50.9224	186.505	23.6403		210.431	70.1168	2.74725
187.397	145.868			70.4796	34.3736	1.87411		71.7022	146.387	126.76
173.96	155.055			126.045	20.3037	1.20126		39.331	73.2229	0.513665
107.005	55.431			19.1104	0	129.818		50.1749	65.4118	22.2562
63.3298	251.968			232.434	100.951	44.4154		8.54843	40.5246	0
230.847	118.868			197.276	28.9159	11.0993		49.005		50.4778
0	101.412			152.843	64.7981	71.8084		28.3297		15.719
0	27.5696			87.4304	322.831	108.949		83.5411		38.5899
44.9109	24.6263			119.966	109.448	21.1134		208.71		26.9965
15.2226	45.3686			143.11	120.077	8.38594		3.25053		0.600131
102.345	9.58364			24.2342	271.083	31.805		31.9237		74.4232
46.9993	83.6409			202.951	187.172	32.8718		45.9284		35.067
114.733	0			163.29	150.991	6.69376		9.63637		41.6385
20.836	250.982			136.041	157.624	7.38307		62.1578		1.67797
152.539	217.846			514.572	109.978	30.1375		78.0914		54.0743
201.683	244.11			39.0742	7.15649	19.8719		114.283		34.5893
43.6571	110.094			154.575	403.703	154.521		4.6797		64.2766
192.817	301.722			70.198	252.759	122.141		32.7136		54.7344
	294.059			400.151	541.702	20.0959		59.6307		9.26137
	259.316			284.425	622.151	174.686		79.3954		39.494
	32.3515			27.1031	138.373	126.787		30.5266		1.72763
	75.2697			165.843	161.433	90.4151		22.4956		68.4741
	0			98.0654	203.552	185.074		32.5718		221.669
	206.276			136.411	51.0492	27.4168		10.2989		106.158
	33.7198			378.546	303.786	59.9632		57.5102		109.586
	36.4649			135.492		95.232		41.4548		4.27626
	12.8755			312.6		44.4593		209.203		8.52769
	8.54114			239.471		83.1902		79.6192		1.3809
	23.7566			189.476		7.85936		27.357		25.2817
	0			29.845		0		141.334		118.087
	0			114.919		1.9829		113.15		21.3898
	23.9804			236.181		128.611		61.2593		133.178
	196.234			178.85		71.2325		12.2587		130.09
	50.2667			126.001		104.35		16.174		12.155
	136.613			201.477		27.053		208.219		24.0737
	170.347			146.456		82.6472		63.8628		92.6856
	98.5078			41.4476		107.799		107.076		5.79842
	277.719			386.088		27.3418				10.1089
	149.828			60.2151		220.058				110.845
	54.8135			129.473		32.8599				107.227
	110.089			200.979		5.95509				39.5779
	97.8336			36.4043		273.09				4.21547
	376.365			295.399		186.943				57.2462
	375.028			350.02		60.5931				20.9832
	91.4823			329.076		23.7902				7.50806
	146.93			112.863		90.1125				119.504
	71.1224			244.585		28.3392				26.2748
	41.5924			196.023		2.22973				0.577017
	89.301			300.476		188.072				88.3597
	50.2723			170.791		6.06936				128.468
	17.9321			79.9776		84.5615				3.67955
	23.7396			4.10961		26.4935				56.1607
	33.1561			38.1214		28.832				28.9287
	540.837			108.186		2.59084				27.1823
	45.7851			117.997		21.6162				15.4502
	108.876			56.6369		5.13231				47.5251
	91.4568			56.0737		166.451				21.6347
	155.641			127.371		0				10.7501
	0			44.4795		20.2358				38.8527
	45.2808			135.598		28.0467				92.6985
	438.774			283.864		25.1825				19.8728
	149.692			234.731		151.847				29.5588
	45.3856					33.0729				54.4382
	443.04					32.3169				21.7297
	217.854					35.363				97.3026
	412.335					60.7375				74.1423
	293.144					63.0577				63.7064
	244.379					113.59				59.5098
	173.86					41.6938				97.39
	373.856					27.0978				17.0973
	17.0795					37.4236				24.4932
	186.276					4.42289				74.5233
	203.951					149.274				46.205
	345.003					62.9553				60.8658
	246.741					54.6297				37.8382
	248.067					53.8408				25.1028
	223.424					0				57.2428
	112.199					67.999				21.2854
	248.869					82.287				100.836
	141.001					5.74665				3.52973
	93.1537					32.4476				15.5384
	3.7819					158.596				1.52302
	506.925					8.89515				42.3106
	247.962					0				49.864
	4.87539					99.3267				74.1372
	34.6207					23.7874				139.144
	220.429					76.7177				11.6199
	293.056					90.3502
	93.335					58.5818
	130.621					3.75004
	127.519					7.67652
	204.308					71.1429
	136.987					41.9041
	179.814					114.929
	4.24649					27.138
	200.673					19.637
	140.08					33.1753
	629.92					101.134
	50.1619					52.3123
	265.92					13.8181
	316.688					43.2855
	112.769					20.6243
	111.701					6.57034
	203.868					105.362
	253.608					52.5033
	485.579					35.374
	172.531					28.8814
	232.716					45.4201
	513.984					130.174
	557.554					103.485
	666.365					24.5435
	378.632					104.326
	159.596					60.8865
	500.242					81.4322
	552.605					1.68212
	383.533					26.6425
	39.1589					6.37562
	99.6127					53.5684
	46.6321					11.9623
