# Supplementary material for: RNA polymerase II promotes the organization of chromatin following DNA replication
Source: EMBO Rep. 2024 Feb 12;25(3):1387–414. doi: 10.1038/s44319-024-00085-x (PMC10933433; doi:10.1038/s44319-024-00085-x)
Supplement: Supplementary file 12 — EV Figures Source Data [file 44319_2024_85_MOESM12_ESM.zip]

Archive with 49 entries (30 files):
- Figure EV1/
- Figure EV1/.DS_Store
- Figure EV1/A/
- Figure EV1/A/ScatterPlot_RNAPII.xlsx
- Figure EV1/B/
- Figure EV1/B/FACSquantification_FigEV1B.xlsx
- Figure EV1/E/
- Figure EV1/E/.DS_Store
- Figure EV1/E/README_FigureS1E.ai
- Figure EV1/E/README_FigureS1E.pdf
- Figure EV1/E/SB44_Result_Western.ai
- Figure EV1/E/Western_GammaH2A.X.tif
- Figure EV1/E/Western_POLR2A_GAPDH.tif
- Figure EV1/H/
- Figure EV1/H/README_WB_S1H.ai
- Figure EV1/H/README_WB_S1H.pdf
- Figure EV1/H/WB_Histone H3_total extract.tif
- Figure EV1/H/WB_PCNA_Histone H3_iPOND.tif
- Figure EV1/H/WB_PCNA_total extract.tif
- Figure EV1/H/WB_POLR2A-pS5_iPOND.tif
- Figure EV1/H/WB_POLR2A-pS5_total extract.tif
- Figure EV1/J/
- Figure EV1/J/ScatterPlot_FigureEV1J.xlsx
- Figure EV2/
- Figure EV2/.DS_Store
- Figure EV2/B/
- Figure EV2/B/GOtermAnalysis_STRING.xlsx
- Figure EV5/
- Figure EV5/.DS_Store
- Figure EV5/A/
- Figure EV5/A/ScatterPlot_FigureEV5A_EdU_BARD1_PLA.xlsx
- Figure EV5/B/
- Figure EV5/B/ScatterPlot_FigureEV5B_gH2AX_allcells.xlsx
- Figure EV5/C/
- Figure EV5/C/ScatterPlot_FigEV5C_gH2AX_SphaseCells.xlsx
- Figure EV6/
- Figure EV6/.DS_Store
- Figure EV6/A/
- Figure EV6/A/Figure EV6_TFvsPioneer.xlsx
- Figure EV6/B/
- Figure EV6/B/SMARCA4 remodeling gel.PNG
- Figure EV6/C/
- Figure EV6/C/ScatterPlot_EU.xlsx
- Figure EV6/D/
- Figure EV6/D/ScatterPlot_RNAPII pS5.xlsx
- Figure EV6/E/
- Figure EV6/E/ScatterPlot_EV7D_RNAPII.xlsx
- Figure EV6/F/
- Figure EV6/F/ScatterPlot_FigEV7E_SMARCA4.xlsx
