# Supplementary material for: RNA polymerase II promotes the organization of chromatin following DNA replication
Source: EMBO Rep. 2024 Feb 12;25(3):1387–414. doi: 10.1038/s44319-024-00085-x (PMC10933433; doi:10.1038/s44319-024-00085-x)
Supplement: Supplementary file 12 — EV Figures Source Data [file 44319_2024_85_MOESM12_ESM.zip › Figure EV1/A/ScatterPlot_RNAPII.xlsx]

## Sheet: Figure S1A
DMSO_2h		TPL_2h		DRB_2h
1057.85	1000.92	571.635	474.733	781.436	1051.9
1328.02	952.611	555.505	683.97	772.072	744.875
751.268	1062.22	773.897	543.591	1060.77	818.813
1115.69	876.146	547.46	567.526	720.313	669.277
1075.27	1017.34	553.858	594.285	634.282	966.813
1296.72	812.506	527.409	624.309	742.967	1039.03
1807.48	917.388	493.49	566.865	665.773	1003.09
846.699	1160.25	557.966	675.195	561.754	624.737
840.925	1376.49	518.165	606.876	793.926	956.372
1532.02	1076.71	517.558	362.576	816.191	846.441
1426.9	1291.46	479.181	497.128	770.209	984.612
962.086	1300.98	794.927	697.297	826.659	915.094
1159.91	1028.28	657.796	944.263	530.427	758.174
1055.5	1077.41	753.075	539.054	950.631	1096.17
1445.22	812.419	319.126	553.978	835.514	1200.85
1132.33	1051.05	467.502	554.949	1233.23	1010.26
1002.37	1377.52	779.538	669.563	1015.01	1255.94
1294.18	1170.56	498.476	836.828	908.731	1321.84
1231.16	1644.79	473.516	583.212	1322.62	742.717
1615.97	1196.58	576.608	780.759	912.542	1050.74
1228.84	791.545	430.862	603.052	963.325	1009.91
1136.5	1636.46	518.258	598.191	615.195	888.7
1441.94	1353.92	647.855	464.662	638.919	1150.39
1529.54	1400.1	414.113	630.269	1087.56	1118.48
1393.2	1650.39	415.19	474.816	864.707	1320.34
1517.5	1573.43	522.065	493.417	877.4	1217.72
1433.09	1484.92	504.765	571.267	1018.28	941.162
1107.39	1669.48	651.014	423.251	727.488	425.595
1384.83	1313.78	679.039	640.144	626.675	1295.11
1157.1	1226.65	652.983	758.445	571.993	1582.75
1430.09	1140.82	723.357	587.114	877.084	1517.38
1081.86	1332.33	575.662	691.586	601.828	649.036
1196.34	1132.25	701.726	556.279	1013.8	1298.39
1418.7	1329.51	495.416	665.574	929.183	977.351
918.969	1241	1307.35	633.931	1358.99	1259.67
1130.86	1084.92	683.366	401.563	1146.88	780.076
1077.22	1079.82	521.623	556.509	726.388	913.169
1184.29	960.321	628.843	607.084	619.143	774.656
1374.94	975.922	612.55	469.046	576.996	900.465
1289.75	1161.76	441.343	581.4	920.399	1018.16
1275.63	1436.11	383.595	515.568	999.611	1153.36
1331.9	1077.34	621.925	539.34	1225.45	1293.62
1425.07	1129.11	565.611	613.437	575.917	1327.48
1293.6	1388.03	629.273	514.92	958.685	1275.62
1414.16	946.592	675.68	649.3	1022.78	997.307
1074.07	1278.6	584.377	676.441	1119.3	1121.22
1254.35	1042.12	413.301	536.271	1079.43	779.848
1255.96	1399.88	596.567	419.393	874.019	1055.12
1972.86	965.185	410.829	402.182	1043.84	1272.34
1345.59	1215.99	969.836	652.755	1028.57	1060.8
1036.78	1234.9	614.375	512.956	1203.65	1160.25
1363.2	1059.79	611.181	562.734	897.109	1503.84
1136.71	643.79	720.246	530.393	744.754	1212.31
973.921	1224.17	525.044	781.125	1060.68	1271.86
965.766	1201.23	589.178	608.182	612.8	819.424
1286.51	1047.66	1133.78	449.993	1055.36	1292.46
1548.58	1207.09	417.68	523.305	655.445	1242.22
1553.28	1397.35	451.751	419.417	810.313	1019.47
1459.65	860.201	685.398	462.727	536.296	916.446
1551.84	1259.38	654.697	770.875	921.258	1171.9
1161.59	1321.12	558.855	758.331	1420.96	1562.54
1265.77	1368.82	507.072	649.088	1238.69	1355.16
1390.18	1118.26	569.281	581.099	1056.49	1006.42
1353.59	1328.37	652.49	453.412	1102.62	1184.06
1285.4	666.558	504.75	661.322	817.126	1235.75
1360.19	924.549	494.692	549.15	1426.4	1000.74
1325.07	915.081	693.584	669.631	1279.72	922.339
1234.75	1096.4	648.687	515.585	1207.77	1481.51
1297.57	852.095	798.681	559.969	934.208	844.422
948.573	994.68	644.475	643.139	966.77	1474.63
1140.71	1421.08	569.562	630.915	976.766	1323.14
940.305	857.151	632.607	450.978	1006.27	1282.94
1366.28	955.417	628.397	645.708	1067.3	1118.33
1254.01	1443.95	551.986	712.616	1449.04	1253.44
1602.31	1250.23	668.078	478.647	878.252	1215.07
1177.67	1101.11	490.158	522.616	1132.77	1668.38
892.616	1094.53	611.476	659.225	600.936	1212.75
1155.37	1038.15	593.516	440.641	903.429	992.156
1415.05	1308.9	610.43	470.932	1137.99	996.653
1369.73	1466.22	548.817	739.713	969.331	856.773
1404.43	1188.14	519.444	765.576	1202.02	884.552
1379.98	985.97	452.789	606.196	895.324	1347.14
1208.02	1123.91	552.134	681.392	957.56	1148.2
1126.32	1135.42	568.191	512.044	944.548	1061.71
1151.54	1166.13	503.191	465.764	973.062	942.987
705.048	1032.44	455.031	542.301	829.611	999.542
1147.98	1245.14	566.607	549.568	969.931	1117.96
819.348	1599.71	861.412	645.255	1046.97	1017.33
1074.51	1187.2	531.74	657.864	847.096	1071.3
1288.05	1178.18	623.821	555.458	1044.89	970.088
1458.24	1258.27	440.666	577.102	1474.02	1011.42
1230.92	1379.36	572.31	638.486	856.475	1051.12
774.284	1496.97	411.896	675.32	861.904	1140.11
823.479	1142.17	423.709	589.79	817.308	1111.91
1393.35	1018	585.606	457.845	1094.27	944.514
1328.47	1055.06	680.245	555.054	1258.84	862.046
1287.65	1149.72	561.043	620.503	624.296	1309.36
1206.61	1100.91	531.4	419.025	955.763	1025.15
1242.08	1197.18	551.669	476.833	1049.14	1040.01
1449.33	1160.38	476.909	689.961	1304.75	1091.14
1444.15	1215.76	527.315	522.232	875.66	1010.92
795.329	1204.41	446.119	560.694	887.928	962.579
1440.58	798.52	509.405	515.649	1071.1	964.022
906.438	1407.37	543.359	637.88	1022.42	860.592
1441.82	1295.52	346.538	445.73	891.357	980.245
1432.77	1224.98	376.933	508.707	1292.38	1061.49
992.426	1136.85	460.01	597.398	610.296	1010.13
1289.43	1297.96	496.783	744.449	1063.71	1325.01
970.06	997.247	456.999	462.647	672.272	917.812
1588.14	1270.08	494.928	464.789	1275.64	1053.01
1288.42	1208.45	343.883	598.624	939.034	925.141
1132.76	1168.45	594.628	710.992	961.273	946.102
1346.41	1069.08	455.412	557.052	1165.68	1048.76
1367.72	1089.16	716.768	688.021	976.255	1047.33
1294.02	1304.07	458.266	624.004	891.014	863.694
1239.09	1312.45	431.448	504.821	737.762	1079.67
1075.4	1121.46	541.608	693.206	1215.54	707.727
945.126	991.094	521.081	490.765	940.067	784.789
912.172	996.95	582.977	474.563	815.28	815.435
1234.62	986.003	488.438	342.91	806.708	1194.3
820.89	1374.92	546.584	679.243	700.453	1331.77
945.566	1358.21	377.763	577.644	840.855	916.199
1177.62	912.591	556.507	573.462	877.59	1082.5
1288.17	1003.26	569.449	553.415	909.17	1049.1
1214.04	1241.1	432.418	586.671	578.968	880.056
780.348	1173.58	626.661	501.885	913.717	1351.68
1211.22	744.786	355.052	601.928	999.866	1094.61
1026.18	1292.82	615.958	435.799	860.395	758.245
638.65	1367.06	636.932	452.057	994.213	778.973
1278.76	1276.53	655.864	619.689	808.614	900.132
1081.27	1280.7	405.044	475.542	700.156	1069.64
1047.34	1566.04	747.977	616.253	864.972	1046.47
1593.4	1056.77	655.624	476.13	672.688	1206.26
1303.7	1160.79	609.138	450.241	647.757	1124.27
1059.11	748.037	582.047	514.503	886.077	1450.27
1043.19	1148.39	508.925	536.177	1322.9	906.558
1439.2	1156.65	583.38	508.477	848.155	967.838
1429.61	995.454	516.379	445.922	878.425	769.965
1150.4	1024.27	656.035	479.09	1106.25	1271.11
867.686	1044.29	463.74	474.676	1031.33	1382.69
1371.2	1097.71	499.633	505.775	997.391	1453.67
1183.73	878.763	520.804	466.617	728.403	847.041
1154.88	921.993	651.887	541.468	1517.73	1358.97
1460.92	875.216	543.044	616.808	1044.25	1211.45
882.027	1036.01	512.059	592.641	838.132	1457.03
1301.75	1052.81	526.736	543.756	1181.63	820.693
1156.18	1199.14	571.812	505.632	949.678	914.599
1322.8	842.544	618.202	525.066	651.788	1320.05
674.443	1071.27	758.232	473.387	1161.43	1242.23
1142.96	1016.19	428.479	577.96	1028.83	1339.82
1182.55	1159.32	626.543	417.455	1226.48	1197.73
1353.37	1251.27	459.22	580.845	681.614	1078.39
1176.67	944.995	692.285	559.541	1216.58	970.383
1150.82	1147.48	603.594	461.672	993.623	1149.09
1247.82	1203.95	603.11	431.442	1425.4	1085.64
1122.69	936.115	613.975	435.978	1284.26	1597.94
1539.83	1254.52	1097	530.444	1067.49	1157.13
1421.96	777.423	734.459	511.317	1035.23	1478.21
1272.85	637.675	658.189	618.96	901.129	1386.02
1168.75	846.433	652.766	503.151	714.782	1542.97
978.511	989.928	927.65	634.679	1193.94	1221.42
1052.33	1346.97	657.103	888.146	1319.2	1107.48
1132.7	1389.43	843.35	646.686	644.269	1347.99
1014.48	1032.87	1002.46	561.941	1085.73	1939.31
1116.59	1320.19	653.538	673.56	718.535	1336.28
786.515	997.819	729.268	536.014	1007.33	1269.94
1305.86	999.988	567.99	599.97	1357.75	1234.28
1185.29	1403.49	844.898	355.304	1110.01	1920.8
890.448	1189.98	655.329	578.947	1413.49	1469.47
755.021	897.259	663.101	422.822	933.874	1312.16
796.625	1014.49	289.273	461.727	1276.19	1976.04
1369.42	1230.75	557.447	556.642	934.342	1919.61
1197.51	1100.87	1160.4	680.157	979.635	1036.15
1275.96	1187.63	745.739	581.963	1127.77	872.815
971.408	1221.67	772.063	635.489	641.603	2189.66
1524.63	933.886	572.819	485.434	1265.28	1397.53
1211.54	1013.35	699.675	543.495	1543.28	2198.62
1271.94	973.609	837.622	561.217	1363.67	1074.68
938.293	1418.48	606.315	565.49	656.865	944.565
956.093	1597.32	586.341	573.935	619.233	1327.17
1143.27	1497.38	440.428	493.917	1062.4	1364.03
927.904	1413.23	692.872	603.174	1494.7	771.166
1213.43	1247.76	501.507	630.54	1191.2	1060.7
1409.45	1086.76	897.324	807.598	946.417	2904.59
1309.25	1165.72	427.068	592.659	604.962	1108.07
1193.82	1068.09	557.577	534.785	1240.41	1076.25
1223.51	1535.71	525.489	641.491	848.548	1205.85
600.549	1247.93	604.115	574.132	1428.62	1658.94
1722.6	1223.38	528.771	558.964	1034.9	935.392
1496.04	1043.03	537.421	713.557	1017.42	1365.34
1217.39	1180.33	641.67	599.012	1168.68	923.13
1151.6	1311.35	801.365	462.895	831.532	993.342
1186.37	1079.29	773.481	671.146	917.749	1089.95
1068.21	1103.85	536.88	579.974	1013.35	765.423
997.098	1018.32	614.476	95.5529	862.894	1008.74
678.134	1104.38	616.317	852.254	784.876	1194.43
1224.55	1154.32	539.03	515.681	1008.68	1519.36
1129	1162.96	579.867	661.955	1223.02	810.847
761.972	1149.04	674.836	497.53	744.817	707.349
1115.79	982.036	574.266	535.499	915.638	982.463
1177.29	1292.15	647.53	765.476	1307.72	1367.47
1295.62	872.907	661.279	552.042	954.561	1323.5
950.392	1284.95	586.246	442.166	1054.2	1136.97
1123.29	1209.73	766.912	806.817	1317.96	750.058
1043.73	1278.09	577.016	555.935	453.071	994.883
1074.88	1262.55	479.126	378.033	1012.73	987.088
927.059	780.976	669.726	475.135	1182.63	1676.57
1109.29	1291.3	569.298	800.524	1172.38	1205.6
1049.36	1037.07	626.312	453.464	1029.43	927.258
950.619	802.829	581.405	704.116	807.876	1133.86
1126.19	1165.23	434.384	508.931	491.428	1062.66
612.705	1126.27	666.069	557.086	882.922	2549.72
1201.55	961.426	609.508	704.839	772.808	857.781
1040.44	1274.19	558.38	573.251	577.617	950.675
971.535	1296.67	441.103	633.395	1008.41	1349.87
797.535	1441.14	777.625	457.563	1086.9	1074.66
891.241	1336.29	695.32	492.859	1429.56	708.241
1382.8	1112.2	678.431	448.188	1106.1	815.17
1137.36	1264.54	531.65	426.722	993.93	1077.08
1417.01	1195.65	650.139	774.887	1153.74	900.833
1198.47	1379.61	605.462	450.26	599.283	1041.58
1068.5	1035.08	676.185	579.425	1226.15	977.955
1264.65	997.759	702.478	366.762	699.258	665.476
1079.95	1233.02	705.271	589.432	730.524	939.957
1140.36	874.64	621.944	678.888	837.005	1041.77
1440.77	1107.95	714.133	591.209	1221.83	920.594
1414.18	981.155	596.459	727.51	866.401	1084.51
865.681	1458.38	868.202	771.883	1255.26	794.011
797.34	1311.07	519.691	842.187	805.922	1258.12
1367.9	1184.1	539.349	448.889	1308.44	973.874
1085.79	961.142	885.149	447.774	1051.27	802.179
1079.52	883.3	428.745	494.487	904.946	849.681
1156.04	1151.38	567.781	515.774	549.243	1194.89
1154.98	1126.45	524.492	407.75	715.672	988.401
877.907	877.63	599.318	589.03	856.508	790.969
1096.71	1159.99	618.068	534.541	759.569	882.119
1058.5	903.025	683.5	659.086	1091.03	1110.89
1086.8	1076.66	399.802	584.996	919.706	1264.3
928.24	1155.71	682.06	421.704	804.867	879.457
1023.98	1020.53	576.338	480.567	652.956	1046.54
1093.93	1170.13	510.55	529.267	855.339	978.6
970.319	887.611	509.821	447.004	484.716	1116.16
912.704	803.559	764.918	447.073	1092.87	1326.76
622.352	934.089	996.941	864.337	947.916	1183.88
1336.11	1088.87	1067.94	543.125	1069.56	1087.58
881.658	993.451	397.823	689.305	1005.58	999.815
1168.57	1108.86	327.862	385.319	1896.13	815.785
1353.81	1094.94	444.427	608.411	750.945	1034.03
1478.25	1434.09	400.438	494.014	845.034	772.763
968.576	1019.94	471.823	830.316	986.105	1116.92
1615.07	1078.22	473.741	470.982	1029.43	1350.55
1017.7	1098.86	586.713	654.428	916.772	1126.74
934.722	1025.86	462.268	563.557	1145.4	1103.9
1245.71	1321.62	472.472	617.772	992.499	989.18
945.372	1343.19	503.405	444.459	985.159	866.551
787.676	1223.42	533.248	530.814	975.241	1078.61
1311.43	1129.8	538.495	544.553	834.931	1078.37
1141.8	1258.53	337.963	538.15	672.277	686.99
824.893	1013.13	530.862	597.55	944.425	974.723
1134.13	1242.69	493.839	523.864	1108.18	1164.8
791.984	1057.25	429.279	454.455	903.787	943.536
931.72	1242.96	599.241	503.309	1084.7	1025.39
1037.03	1237.16	510.962	428.594	1087.66	804.767
961.719	1329.98	557.731	617.423	522.323	1174.87
982.151	1093.19	658.564	487.642	1013.68	1014.59
1025.66	1473.49	422.04	421.489	1094.6	1263.2
1053.85	1228.09	467.042	553.001	1014.2	918.561
827.351	1431.54	394.372	525.736	938.62	1112.71
1168.26	1237.44	455.061	493.855	944.273	1151.92
1210.31	1271.08	736.397	551.324	505.596	1357.8
904.385	1268.46	1046.69	460.221	1009.29	1016.05
1049.6	1305.79	1304.21	528.083	1104.2	1175.32
924.377	1140.67	535.999	356.659	961.978	1111.56
989.094	1096.97	529.74	565.759	948.012	1066.27
885.435	1038.35	542.983	413.591	1156.09	1054.92
1066.98	1255.49	529.931	933.178	1046.24	1050.47
1091.91	976.62	576.511	604.749	1120.52	728.415
785.921	1442.37	574.898	501.198	1047.34	1081.77
1066.01	1314.18	551.193	447.937	1184.43	722.089
1600.59	996.196	475.972	621.395	970.584	1111.74
1211.92	1075.07	446.452	565.608	1015.36	1192.29
619.671	1279.65	417.54	487.86	1010.73	1233.01
746.323	952.387	536.282	581.061	927.604	923.848
1075.11	1254.13	484.549	600.103	739.332	917.616
899.236	1472.62	829.402	604.698	1229.84	1128.56
1113.9	1505.25	526.378	459.209	1102.77	1111.37
669.931	1230.29	778.337	710.042	591.036	1209.64
822.816	989.853	588.898	558.836	992.884	1303.88
635.041	1196.63	549.195	669.739	863.856	1071.17
950.769	1625.36	605.547	561.116	615.358	1120.91
1022.43	1066.59	611.256	849.118	1236.14	1278.29
939.442	1386.82	647.256	719.266	974.384	738.943
768.189	1326.26	675.534	628.743	668.343	1110.32
1183.41	814.617	692.446	638.953	1230.65	983.326
988.664	978.881	509.354	621.072	989.778	907.404
947.499	1042.54	546.686	527.193	1312.91	917.777
962.595	1057.65	597.378	567.805	1122.39	1260.54
1267.54	884.307	619.611	449.528	934.43	834.359
1049.69	1295.08	572.902	763.068	903.194	1116.23
721.826	1036.94	589.568	794.57	994.159	1276.22
1133.76	954.205	407.243	747.129	867.452	1040.39
879.915	987.535	629.261	486.643	1206.43	550.262
778.7	1014.5	495.236	412.83	897.673	1330.41
872.65	623.569	514.508	812.126	983.509	1061.7
829.638	1353.32	601.946	630.58	964.346	1318.2
771.502	1074.36	681.134	776.562	851.149	1395.92
1076.77	1000.1	769.427	560.595	803.104	1079.34
1304.97	1010.94	581.002	585.424	696.025	1251.23
1117.7	866.158	1092.7	639.225	695.237	811.031
1045.14	975.071	587.047	633.572	1019.28	1118.73
845.362	804.322	648.542	701.123	670.715	1134.21
856.139	1232.9	469.261	473.674	1297.37	954.496
966.637	1261.59	760.721	454.303	590.232	858.439
1007.45	1052.15	714.56	511.952	819.204	774.599
774.154	997.731	541.832	699.289	964.519	1183.69
773.309	829.342	731.366	388.438	848.992	815.175
854.979	1037.2	596.341	533.972	1118.73	1307.44
1447.86	793.116	499.344	570.493	833.575	1160.44
972.781	751.692	631.547	842.365	937.411	1156.86
970.901	986.027	627.932	646.929	1009.49	1295.28
1131.36	1055.37	672.05	521.481	955.725	1121.46
923.774	838.709	475.556	575.277	948.754	1151.31
500.222	1114.2	475.201	716.864	942.096	1097.68
1477.81	1019.56	549.328	620.78	440.828	1005.17
1026.09	737.213	362.659	772.887	757.866	1254.82
665.124	1410.31	689.56	509.698	855.454	986.143
764.13	1213.07	612.577	670.691	998.677	1050.44
907.412	1307.29	592.184	613.335	931.088	931.972
919.866	959.865	398.252	435.359	759.585	1057.4
855.068	1285.64	715.892	534.523	857.91	1226.18
674.369	697.968	517.531	619.841	835.574	1217.42
493.965	1111.95	611.81	543.187	953.281	932.811
1044.41	834.62	551.5	597.197	1058.49	793.574
726.875	677.035	544.886	551.234	815.175	1199.79
755.79	1190.36	409.127	495.165	702.589	1079
674.416	657.886	254.26	810.174	799.426	969.446
884.335	1428.32	609.333	516.026	878.839	1188.88
841.116	1277.55	594.144	538.634	849.474	1176.47
631.649	797.666	467.031	640.573	842.269	1059.48
804.808	809.875	469.839	636.37	867.134	930.849
610.904	1091.74	490.118	457.801	987.419	1087.29
931.485	841.79	387.874	777.587	850.31	972.427
695.278	1187.53	392.444	673.657	737.938	1068.25
984.671	842.844	421.196	446.79	1228.43	771
1149.78	1156.98	416.885	620.357	795.301	1034.52
1030.86	896.427	579.52	592.899	603.053	971.194
1010.76	1159.49	388.074	692.547	671.615	918.06
956.706	703.29	520.512	687.039	830.895	1256.65
657.315	881.808	743.935	578.086	811.977	627.084
1013.18	1028.16	629.7	591.182	903.123	765.162
1140.34	978.648	439.203	574.729	1133.27	677.577
1087.77	657.497	585.767	457.757	859.31	860.88
1150.92	1070.3	575.684	484.818	860.604	769.981
1482.52	1364.08	513.625	593.226	805.906	992.821
961.267	1444.03	1061.76	576.161	687.972	831.448
1222.91	1133.39	589.73	425.07	961.907	607.02
938.568	1208.86	730.248	601.37	1011.12	824.579
1089.2	1370.97	702.89	558.272	902.985	1010.61
1159.53	1892.16	430.774	456.95	894.437	1085.73
1400.74	1520.45	598.212	566.242	624.676	806.591
1165.99	1388.62	609.419	485.8	844.927	929.37
1097.49	1037.18	652.585	535.693	1122.06	954.478
1116.95	1072.05	603.393	499.477	803.261	1037.42
1384.25	729.52	366.159	523.255	1021.28	1201.23
1144.82	1173.25	451.333	561.329	758.065	1248.27
1159.23	964.212	534.017	459.519	951.499	866.388
1344.59	1110.85	604.587	687.942	941.886	945.317
1178.69	961.107	505.822	616.41	726.502	760.987
1082.27	1014.13	496.53	513.872	1087.47	1072.32
982.91	1197.23	495.172	660.679	819.728	829.55
1215.32	775.016	446.616	357.592	1015.27	1021.9
1193.3	646.225	507.472	559.439	869.324	929.009
919.83	1041.15	420.131	824.268	976.025	1104.5
1276.7	1624.06	576.468	373.78	931.73	1163.41
1172.29	1218.53	495.858	438.368	1114.39	909.83
1419.12	1773.83	591.421	575.02	756.219	887.048
1058.73	1158	449.895	575.077	913.267	777.574
1015.47	2364.11	904.271	432.441	898.552	1167.23
1230.24	1398.92	462.712	534.224	897.672	1429.55
1265.93	950.831	554.86	431.694	808.395	885.1
824.074	1144.64	535.456	440.804	934.656	730.018
1153.46	1050.55	637.481	453.383	1060.46	1087.2
1039.94	982.967	735.552	490.465	933.357	891.535
992.962	1000.52	441.124	537.376	911.544	947.703
818.417	1094.29	539.48	463.49	883.647	986.738
1140.88	1004.14	489.006	492.209	1048.95	987.763
910.016	1171.15	554.022	529.984	994.572	1276.7
957.242	902.107	537.956	576.52	1196.73	989.069
987.199	763.408	509.147	326.637	1098.06	1117.94
1005.08	1467.95	566.218	491.246	669.613	1225.46
1198.28	1080.56	1195.27	460.692	655.385	1029.54
985.563	1147.96	437.807	471.248	1138.54	1167.45
990.173	798.314	434.409	516.982	818.467	1043.72
1257.74	1047.78	592.94	288.466	778.929	481.426
1688.65	836.798	529.928	486.626	733.094	933.924
1413.91	1106.21	664.111	382.412	756.089	716.865
1106.1	945.658	516.463	413.511	1032.3	989.798
1102.33	927.767	399.688	731.708	937.374	661.655
1283.11	1122.44	528.91	611.671	1202.14	1073.7
1324.79	1136.85	472.187	417.171	629.853	1010.99
1136.69	1015.77	496.577	375.308	995.288	946.126
872.831	1121.96	738.908	419.6	974.327	1129.67
1031.93	1250.85	450.581	662.494	797.971	1085.17
1195.03	1288.02	446.798	431.676	1136.65	1299.45
1241.28	892.743	643.368	420.877	1287.48	1083.17
1047.18	1356.49	572.149	495.312	799.879	974.804
1302.64	1169.66	444.097	554.778	710.173	1098.25
1190.26	1050.63	497.623	643.445	1029.62	1276.47
1414.06	1380.54	497.104	699.604	996.834	806.088
1120.41	1012.35	1902.44	557.958	893.227	1314.96
1318.93	919.154	663.973	541.497	1171.56	1103.37
728.793	1485.29	486.384	597.693	836.812	1100.14
1242.01	1061.88	643.517	424.452	1207.89	1348.37
1038.35	1081.77	564.871	400.8	869.158	971.01
1306.72	1208.53	660.574	428.234	629.289	1547.6
990.173	1037.23	508.057	991.924	989.154	1086.41
849.471	617.04	929.416	435.274	1524.29	939.609
1264.5	1383.06	560.159	583.934	1111.24	1258.41
1048.05	691.767	556.3	461.688	1164.55	1064.48
1315.03	1155.19	649.898	703.814	1002.98	930.785
1142.17	932.608	565.258	583.735	1002.25	919.629
1420.83	1289.91	509.941	445.892	824.752	708.846
1090.36	1496.33	540.41	461.415	1023.81	966.053
1088.15	964.577	595.26	412.695	1032.65	1052.19
1213.14	1420.41	521.337	478.235	770.472	1236.17
1465.54	836.753	833.032	580.528	650.814	1137.24
1210.71	1223.21	537.981	517.93	1119.12	1109.09
1374.64	1386.63	576.142	409.881	998.256	1252.56
948.27	891.338	358.371	607.311	1248.28	1053.47
1200.09	1094.02	374.58	494.981	846.848	1101.23
1601.27	777.966	472.332	595.626	1166.55	1282.33
1160.07	1304.8	396.857	747.252	580.309	1052.6
1029.29	1149.43	457.252	714.25	1280.94	909.989
803.98	1074.07	663.188	565.17	518.278	1235.1
1180.47	1127.28	561.027	438.636	1086.14	1005.54
804.856	1580.82	474.571	545.163	896.487	1260.35
714.363	1103.9	496.756	693.96	1078.21	958.169
967.554	1045.77	621.851	529.142	1087.11	1482.92
1260.03	1210.89	514.467	538.217	939.041	907.225
1091.84	1198.28	480.324	607.505	1029.52	1376.19
1039.19	1326.68	693.265	637.663	1106.8	1075.21
1065.83	1078.64	440.803	555.743	949.158	527.782
1393.87	1378.09	440.152	609.18	1266.51	883.228
966.05	1509.89	449.199	461.317	663.268	1347.64
724.86	1239.7	440.069	403.919	864.565	1207.79
1222.53	1266.72	477.893	518.889	1701.74	1384
1039.92	807.339	395.228	725.276	1438.49	798.224
1083.62	1359.18	636.264	608.071	1171.07	1173.67
1226.84	1648.09	507.019	629.735	1412.37	824.15
1073.37	860.93	620.986	837.97	804.754	880.508
1002.24	1022.29	635.779	840.352	807.871	1190.21
967.348	968.707	551.837	724.637	781.241	950.12
937.974	1132.87	560.796	1081.03	1164.65	781.032
1014.5	1111.29	483.811	640.864	1111.92	1048.69
1159.37	1208.52	431.164	574.781	846.374	963.311
1121.57	1221.28	423.024	608.237	1096.41	882.16
820.983	1310.48	617.026	481.839	1140.83	752.112
876.218	1228.55	895.875	590	857.074	619.538
1305.48	1114.39	458.054	525.039	1118.84	1269.04
675.213	1380.81	423.95	540.228	894.563	715.478
1318.66	1293.96	559.006	586.736	414.821	789.987
630.566	1049.06	408.6	517.383	950.799	1116.46
1293.92	1217.35	459.95	594.369	929.299	1042.36
1014.97	1135.42	534.988	618.167	898.856	1271.82
887.197	1353.59	683.419	570.862	987.055	1232.19
1964.4	1336.47	676.449	528.584	1410.88	1065.13
905.545	1381.8	552.997	506.697	658.712	1225.41
1212.44	945.554	611.17	411.196	730.023	1203.92
1023.63	1100.41	506.366	628.244	1009.98	681.667
1338.13	897.638	637.932	591.881	1005.37	916.716
811.315	1098.62	530.388	576.074	1004.58	1117.25
1260.54	2094.42	565.676	539.983	1017.79	1280.25
1051.12	1911.52	469.855	618.105	1127.32	1114.12
1186.57	681.844	494.026	564.697	553.553	1123.83
1044.69	1170.13	499.698	542.851	714.377	1086.26
2080.12	649.218	475.966	581.165	704.197	1023.16
1180.22	1304.38	548.207	625.986	601.723	1246.4
1099.22	994.329	476.509	513.32	806.695	1305.83
984.495	1137.8	457.399	530.917	605.737	900.348
852.945	1014.04	527.333	556.469	1205.8	508.153
1440.22	745.288	538.938	484.429	726.256	797.117
1292.52	1331.5	388.481	589.153	777.088	1337.73
648.781	1236.33	663.665	549.173	609.109	1084.21
1176.93	1315.08	587.825	385.929	850.111	1207.37
1234.33	1231.97	564.833	538.254	969.088	737.788
1513.49	979.387	425.838	518.61	1178.41	842.825
860.552	1296.23	593.369	434.03	1013.21	613.688
911.552	1182.42	402.704	748.323	873.885	499.856
788.924	1513.19	491.026	802.561	1011.4	928.464
1170.75	1253.36	531.397	480.143	922.657	819.513
1220.05	1458.43	691.875	531.683	1026.22	1026.99
627.29	1304	594.82	850.631	819.085	1138.5
953.242	1287.76	692.939	544.135	953.864	1387.88
1484.12	1616.6	441.485	470.5	830.754	1340.54
1387.95	1087.65	410.164	860.429	1354.61	1129.81
974.331	1348.09	763.186	505.699	1199.28	948.753
1186.39	1820.65	893.903	570.142	1121.88	974.68
1241.39	1358.56	693.122	349.58	1148.66	630.67
998.93	1307.85	585.728	513.248	880.861	1270.7
1268.19	1204.05	804.054	486.537	943.604	1024.51
1512.35	1183.18	693.644	401.343	748.997	1128.35
696.322	1715.39	688.932	490.961	928.466	575.095
1414.45	1476.45	614.036	375.741	802.995	794.037
1080.81	985.093	557.023	739.379	871.897	1017.71
1429.56	995.018	769.159	509.932	1335.96	675.177
1038.27	1149.57	520.616	533.895	515.913	1267.84
844.285	1060.95	649.112	495.67	1315.68	1146.13
1348.22	1286.4	500.351	476.487	1383.54	1046.2
737.198	874.968	375.723	561.484	864.179	1046.48
827.8	551.104	329.601	554.896	1227.72	1148.46
934.291	818.616	742.744	536.266	1664.59	992.63
917.24	1017.9	600.616	406.304	1169.08	1103.24
944.366	933.154	492.105	502.385	1072.63	1235.07
1359.04	1188.31	495.65	402.939	1238.36	1102.1
1047.36	869.572	525.592	406.84	765.999	818.37
1037.3	1138.86	471.188	474.635	849.943	1296.97
1097.43	808.033	321.601	663.214	1220.37	1566.46
963.112	988.607	470.597	344.069	931.901	1754.21
1142.53	814.173	615.065	877.551	1111.86	1195.53
986.502	837.456	866.386	338.932	867.29	1016.32
948.663	1310.1	447.827	531.526	734.498	1189.01
882.348	1018.54	391.311	324.511	1117.4	1080.66
589.931	674.227	652.286	470.912	1494.09	1309.4
1007.34	1199.65	548.209	537.359	993.561	1042.6
697.275	1004.65	489.426	776.899	757.208	1089.12
987.441	877.277	466.708	424.31	999.55	1262.44
944.279	1158.6	631.127	380.624	922.122	824.028
1077.41	1453.11	426.724	419.604	2265.09	1286.38
1081.06	798.563	1017.03	544.47	1006.47	1087.33
1284.61	1113.55	474.346	468.253	848.369	970.286
842.668	863.71	604.907	634.786	1055.62	1252.82
855.778	1152.74	532.13	437.592	948.369	1242.35
961.609	929.453	430.214	467.335	667.436	1078.91
750.043	819.316	358.314	514.959	974.475	1168.33
1081.96	912.876	480.067	610.351	886.901	1434.16
864.353	1158.74	547.166	658.145	1235.52	1233.77
1372.63	1104	581.993	698.626	759.534	839.218
1281.99	1126.73	498.326	512.109	816.769	1183.94
984.57	911.517	557.107	987.888	858.839	1207.33
351.908	1052.68	420.602	520.479	870.519	1784.35
1076.65	990.168	430.813	704.636	1256.69	1288.06
1270.42	1112.74	496.408	419.775	925.899	1125.38
1380.15	1036.61	528.586	468.893	852.832	1061.07
1076.7	1230.57	542.228	846.958	969.122	1301.38
1060.58	1091.66	549.787	574.285	855.601	1252.79
1318.16	838.496	469.641	476.206	1464.62	949.183
956.712	1199.81	546.328	351.514	560.894	1231.26
1242.97	1158.4	515.085	711.005	1665.49	1144.76
1328.54	891.682	446.277	530.271	1234.23	1474.06
1186.37	941.545	1068.53	646.499	840.073	1068.48
1229.59	1191.62	709.497	480.675	928.039	1647.67
1016.43	864.125	910.325	507.858	1176.63	1212.59
1522.67	810.301	622.523	542.046	802.115	1019.97
1055.4	1105.51	593.852	617.596	1170.24	1433.68
1362.64	1124.25	554.743	379.026	795.669	1002.21
1216.62	923.436	512.11	680.793	1270.37	1137.68
1369.41	1145.29	723.994	519.435	1106.6	1196.63
842.88	804.04	748.376	731.716	774.528	1467.09
1128.85	1306.3	823.616	379.287	899.183	1044.54
1478.8	1065.21	608.45	509.574	833.019	1354.81
1060.44	745.139	542.3	458.657	924.529	1313.51
1059.07	854.805	765.206	536.945	1115.3	701.688
948.974	852.511	527.257	639.405	851.859	1014.92
1274.69	836.558	786.857	535.665	612.941	713.314
1229.13	1251.07	882.438	603.711	1125.85	1213.09
1073	1711.03	379.417	579.932	565.655	1016.81
1392.47	1005.37	594.681	582.082	1237.95	1050.21
1014.5	1077.92	450.171	480.109	1127.68	1187.79
1267.93	854.395	1050.8	463.444	856.159	1571.41
869.977	1496.8	525.053	618.742	803.791	1043.69
1170.89	943.724	382.942	638.823	988.063	1710.75
1051.86	1238.98	409.706	636.803	960.591	1380.97
1266.52	995.1	568.267	489.706	1045.42	1532.18
962.449	1508.33	342.593	436.84	879.373	1022.44
1002.45	987.532	442.794	454.236	886.736	1038.33
1139.02	922.721	495.011	965.477	811.118	1309.27
1299.68	896.023	506.494	563.899	1065.41	1190.17
1002.39	743.874	580.626	544.608	1166	853.957
1184.28	1101.07	382.956	797.149	821.355	1444.48
1279.47	750.51	474.153	735.507	994.489	1032.54
1329	1427.01	518.75	655.304	1108.6	1340.62
1466.54	569.552	464.556	548.408	771.522	1053.83
1457.68	1395.5	616.656	809.66	716.928	524.354
1496.33	1348.55	704.686	537.994	526.067	847.644
1546.66	667.719	572.021	408.342	636.787	936.036
1026.17	978.49	515.706	605.961	875.3	845.376
1144.19	1798.9	420.091	693.134	1049.62	1099.18
1053.27	1225.53	462.03	648.14	751.845	1006.21
1341.76	1353.91	540.944	417.837	895.446	1102.05
1986.12	1209.42	602.507	541.43	701.359	1074.96
1316.19	1411.42	418.173	559.754	876.851	1455.99
1442.59	1348.61	786.915	724.831	711.944	1074.08
2133.59	1301.46	391.323	566.152	987.686	921.167
933.138	1099.41	559.332	659.832	918.074	1303.93
1166.49	1479.28	439.22	759.575	698.667	742.417
1321.95	1227.53	523.521	572.143	1120.02	1283.16
896.253	1279.69	473.237	453.822	945.58	1137.81
997.821	1278.12	394.172	479.3	648.863	896.332
1066.09	890.973	356.111	599.956	768.129	1006.99
1335.66	1223.52	581.455	593.358	954.887	948.964
870.454	670.72	1790.77	543.378	1124.65	799.427
1574.47	1256.17	534.826	470.856	716.664	915.678
896.924	982.975	371.215	644.26	939.791	1156.42
1423.3	1024.18	486.088	478.416	629.359	1243.11
977.625	1130.82	384.08	506.896	1087.96	1148.8
1177.61	871.096	534.427	474.224	646.715	758.953
1217.46	1055.68	481.883	509.319	766.341	1264.45
973.367	1080.65	416.517	358.977	1173.32	1021.57
989.814	626.071	304.168	434.956	868.287	1202.35
1180.41	1361.86	519.106	607.6	940.942	1103.26
1001.76	1300.14	317.051	572.748	452.126	982.979
1289.24	640.011	599.511	637.151	1477.36	1196.02
1164.92	1453.49	529.38	477.941	852.167	642.863
1273.45	795.84	582.94	583.689	701.612	864.913
1299.58	1553.24	738.971	395.915	781.162	974.015
1260.79	1223.53	440.596	612.645	790.352	1255.51
1458.37	886.533	515.456	486.337	774.904	908.675
1412.97	1492.8	520.402	463.503	547.57	1300.53
1169.44	1348.16	611.814	613.94	849.975	1499.38
1181	1168.75	563.104	495.652	938.436	460.734
977.426	1040.26	589.079	775.045	896.172	1021.57
1155.09	1127.16	346.468	574.041	995.703	1171.95
1237.75	1700.38	506.713	612.518	654.505	892.627
1018.22	1259.43	495.016	588.565	986.184	1043.77
1300.14	1170.63	452.416	499.071	940.313	1030.89
1081.95	739.062	455.834	552.669	1006.41	1240.35
1725.27	1239.05	644.272	506.904	1131.38	1040.8
960.818	1347.26	423.058	456.094	834.706	926.482
749.324	1029.26	468.495	493.728	885.794	1061.9
955.598	1347.97	549.863	508.08	735.352	913.202
1286.39	1201.59	403.573	454.006	1274.44	897.91
1057.59	892.711	607.628	425.292	1103.89	1305.67
1013.63	1031.08	563.718	456.736	729.018	1197.76
1052.07	1100.28	483.494	485.335	1046.55	1190.95
851.889	1106.32	379.929	506.059	1332.75	941.348
1409.67	1202.35	448.523	545.193	848.979	1281.63
974.052	1481.61	246.248	657.773	920.603	1452.53
1157.25	937.621	250.692	613.909	823.412	1211.87
1355.32	908.63	519.311	344.822	728.008	1351.01
1184.92	1083.04	414.908	388.151	1091.5	981.423
1422.15	1112.82	538.667	527.871	1121.92	978.799
719.241	1224.49	455.203	515.143	939.93	1313.88
1252.21	920.987	536.656	619.154	1287.31	1276.22
1047.98	809.26	498.772	524.704	1283.3	1354.97
1336.97	939.101	648.476	568.888	1002.21	1276.86
1017.55	801.993	982.552	603.528	1085.03	1625.13
1062.04	948.635	571.809	491.038	705.454	1100.55
1392.69	843.099	446.844	516.378	1353.8	1034.39
1208.91	823.33	388.927	545.85	1229.71	1168.09
1008.34	1063.19	479.446	538.138	642.009	910.295
1304.97	1047.78	640.186	610.853	969.725	1080.93
1346.52	690.294	510.203	658.259	992.747	1228.64
1521.87	1047.04	723.065	479.431	1336.5	1199.69
877.984	1373.75	373.359	384.899	1013.91	1400.41
1238.58	1173.79	449.29	495.725	722.611	841.174
1275.55	1017.25	475.643	638.594	813.824	1277.53
1166.53	887.54	359.904	487.794	1074.63	1472
1190.55	1296.17	620.854	385.165	676.622	1581.81
1176.45	806.125	486.412	490.059	1309.89	955.808
1206.05	667.667	444.958	557.277	867.088	1134.98
1231.81	1303.96	693.369	433.823	656.01	1401.87
927.344	1388.95	452.18	883.315	1303.01	1480.49
1321.08	1025.1	623.15	679.071	806.637	964.753
998.043	974.271	413.988	642.893	912.505	1235.16
895.357	632.782	559.386	454.844	1064.78	1011
1331.84	1065.07	576.06	653.341	728.171	1063.08
1388.39	855.997	664.289	599.251	981.842	1632.25
1366.73	1198.49	517.771	439.405	1128.36	918.076
879.664	1097.36	468.405	529.885	1151.83	1012.65
1290.26	1371.52	397.177	630.053	696.764	983.096
1364.34	1213.14	826.028	594.822	1158.35	684.424
1240.47	1257.43	498.143	573.009	1003.11	1180.71
1571.87	1114.88	542.809	806.332	1045.51	1455.26
1232.18	1106.22	397.811	719.862	541.261	1155.01
1070.08	1229.41	562.347	501.529	609.53	1189.87
718.608	1336.55	436.668	421.244	1484.79	1327.97
1022.92	1560.87	743.111	804.837	1334.92	883.987
1064.22	1087.62	547.578	752.179	970.835	954.053
1236.47	1259.96	634.525	472.006	897.233	1438.18
1184.23	1269.5	527.935	619.429	1301.4	1310.78
1286.89	1044.64	665.878	746.706	878.051	1064.86
1051.28	1094.98	698.389	706.618	1042.73	1136.83
1082.05	1539.3	551.184	933.573	1007.92	1027.25
1216.14	934.911	532.278	614.715	1054.9	1128
1083.04	1406.6	576.777	743.228	908.384	934.327
977.146	1007.29	640.564	451.099	1016.13	1057.11
821.629	1245.71	797.215	379.015	876.94	1250.63
1140.42	1075.89	496.866	404.168	915.901	684.38
902.982	1091.9	342.912	456.945	764.929	689.713
1104.52	1387.42	511.078	609.796	1123.04	816.242
1313.85	1526.12	719.637	426.112	710.259	771.616
1209.15	1117.49	601.087	585.921	832.064	1009.17
1020.93	1276.86	538.031	352.034	1013.37	1244.83
1196.52	862.947	600.452	533.952	1063.28	1140.25
1246.58	1220.65	522.678	630.496	841.673	881.989
1169.53	851.727	474.366	651.274	872.291	791.266
1058.46	1066.68	520.321	855.861	1244.95	1299.19
1346.31	1365.52	444.052	510.558	667.732	1026.21
1029.55	1021.29	584.835	808.84	1005.76	1387.63
912.09	1229.65	568.837	300.069	1089.22	871.051
670.91	846.259	510.377	708.688	1031.61	1096.37
1042.31	1001.59	690.53	690.382	674.917	1596.29
910.449	806.409	515.176	694.339	665.439	1164.73
1362.66	990.825	476.969	918.784	1070.28	1061.41
870.493	1506.05	605.88	652.471	1059.42	1172.04
1309.78	906.169	525.534	462.789	824.014	725.224
860.797	1115.57	487.091	533.616	916.999	1071.61
1138.07	927.608	638.929	1128.07	985.149	1419.2
1517.3	1585.07	607.808	466.052	823.034	1139.79
1569.9	1244.63	596.183	614.467	632.931	946.643
1291.74	780.911	600	604.667	808.313	916.236
1325.53	1161.68	584.843	614.457	1087.29	912.63
1102.57	948.947	522.016	689.497	907.337	1048.25
993.97	929.82	479.421	707.43	822.604	1048.76
1076.23	1129.46	749.308	718.729	608.876	1084.29
1083.29	802.375	437.77	703.176	727.669	965.388
1238.39	1060.25	615.266	600.606	976.427	764.071
1173.93	1023.04	599.956	547.372	915.303	926.663
963.652	790.961	657.856	472.175	878.746	853.226
1263.06	753.114	602.239	588.331	707.302	690.09
977.334	494.657	515.744	1153.32	1157.41	685.904
1241.52	644.264	612.795	744.769	825.007	921.213
986.273	938.773	673.451	426.247	732.572	975.504
1367.52	899.338	465.832	497.686	636.071	833.815
982.298	1068.11	414.935	580.933	717.833	621.643
1083.36	877.55	617.665	749.707	1413.22	713.943
910.289	306.838	534.916	720.303	792.392	1078.27
1334.31	1068.95	564.45	474.736	903.1	1056.26
1135.63	919.267	540.523	481.631	1018.29	1162.31
712.419	1002.68	598.985	523.924	959.489	993.704
1389.71	1037.97	489.092	398.708	606.825	975.301
957.121	727.631	617.962	482.759	560.311	1055.27
1569.74	1202.22	429.831	534.059	1016	883.237
1108.55	934.862	509.72	560.587	968.904	1237.96
934.123	1301.92	588.221	545.478	986.396	928.339
1060.74	785.146	480.884	617.282	1031.72	984.829
1236.15	1038.03	391.53	672.903	909.624	996.868
1317.86	1080.13	521.54	441.435	585.936	879.943
1266.09	1204.33	557.668	585.763	1015.28	976.287
746.896	1085.61	492.72	514.978	902.749	822.867
1202.06	904.502	331.994	878.422	559.577	1124.37
847.538	1262.44	518.091	505.674	1044.14	748.401
970.213	1024.02	618.994	502.769	1074.67	752.609
868.323	1206.66	455.503	881.639	1409	952.019
1033.8	648.149	574.801	512.593	587.946	700.64
1452.4	1305.9	689.209	253.193	1015.41	889.39
1082.34	1027.02	479.834	557.229	1379.07	869.119
1097.31	1064.43	552.313	527.355	901.43	999.211
1146.15	1045.13	534.775	596.888	587.432	1028.57
904.422	1225.85	650.552	269.34	835.977	1104.59
897.273	979.336	406.406	526.927	1026.79	1132.54
755.947	943.052	719.636	374.3	992.478	778.47
1144.26	1334.31	575.038	588.538	866.46	747.648
1221.59	1065.66	579.047	482.642	971.357	1021.69
1192.66	607.698	664.768	481.459	804.021	644.855
708.166	1018.5	495.058	600.326	890.964	1017.33
1230.01	1466.22	671.041	519.007	1083.84	1264.69
1207.17	947.699	547.436	563.201	912.516	1363.68
896.768	1045.26	515.912	515.158	1141	872.946
985.811	723.835	593.024	513.112	1088.44	1103.56
1151.13	819.414	492.571	852.838	1050.07	1073.84
982.346	1034.68	551.346	561.589	762.106	780.687
784.311	1043.46	536.719	694.249	1218.48	914.699
843.472	760.474	642.634	445.564	1152.48	1085.29
1015.35	1344.48	505.806	543.158	700.87	1054.65
751.176	1156.09	662.082	563.261	1281.84	1341.4
1015.95	1475.29	633.131	713.638	902.871	1094.76
1133.06	956.546	634.226	378.362	583.331	1237.81
1122.06	1108.09	469.806	663.686	1075.4	1113.74
1314.27	1197.59	587.054	554.92	1274.68	1247.64
1318.64	1457.1	541.199	342.793	973.82	1062.72
739.008	1214.02	597.056	537.172	1365.2	1139.84
1353.19	910.363	516.365	854.706	1008.1	1037.21
1014.93	1306.46	843.465	556.466	1075.92	1427.17
1110.56	1303.28	589.294	439.12	1188.67	893.192
1614.55	1065.35	624.797	811.706	1001.97	1405.41
952.393	1088.32	505.131	895.966	1178.51	940.708
1249.07	1125.99	677.729	448.387	734.016	1052.99
1126.62	679.299	477.019	587.9	878.309	1243.83
919.298	1314.99	705.5	875.976	1120.08	1344.43
1206.18	1422.41	847.589	830.88	766.155	1054.18
1293.63	1113.92	662.226	500.486	933.373	1014.04
1984.78	842.126	580.96	677.162	1259.22	1240.51
1086.27	1206.7	571.721	570.412	1041.79	1174.58
1427.21	959.658	585.366	1091.11	1307.49	1059.04
920.662	1068.21	664.2	532.033	1159.07	1263.24
1126.39	1224.86	581.943	530.237	1022.64	1824.38
1308.52	1157.11	631.557	667.262	1126.79	1378.7
1365.28	1376.1	704.041	658.229	1201.85	1416.56
1117.57	1142.74	676.762	551.629	1290.7	1199.52
1291.92	1264.27	619.893	694.179	1022.69	1498.29
1293.23	1435.26	736.635	643.891	985.654	2439.75
754.527	1308.29	718.436	621.501	1275.54	896.32
1159.37	1000.38	549.544	694.183	1128	1394.95
1010.09	735.178	555.066	519.618	951.155	1455.41
1052.55	1010.29	611.282	531.557	1065.03	962.964
1053.35	891.826	680.151	481.418	1161.95	564.323
1200.28	1219.31	504.75	555.549	1193.74	1446.59
1183.52	1106.23	589.223	545.932	672.816	1759.9
1352.43	1410.37	395.788	946.754	961.063	1089.68
1066.83	782.811	687.309	694.408	1181.03	1576.61
1345.1	1115.92	495.033	653.271	1080.47	965.685
970.038	1330.12	399.548	629.647	703.471	1369.64
952.383	997.017	643.305	643.495	621.965	1079.66
984.829	1036.41	734.61	446.963	791.849	990.713
911.544	1142.7	429.947	520.351	1242.33	759.589
1073.28	756.343	1258.25	1166.54	884.92	920.748
974.039	1118.74	643.416	724.438	1112.99	663.278
1102.15	819.976	764.842	593.366	1055.18	905.43
932.209	847.721	658.537	404.972	723.417	660.16
932.708	486.191	676.464	762.847	988.38	1569.77
1437.3	976.874	458.748	535.862	1122.2	1401.78
789.905	741.229	624.287	502.72	1191.64	1098.56
965.342	967.937	679.082	555.539	998.178	810.223
936.12	859.066	1250.49	890.742	1055.02	1276.97
2146.6	1338.51	760.377	734.383	779.78	1133.26
1052.23	1061.72	820.466	577.475	765.616	1363.48
891.428	1155.92	625.041	591.12	1081.79	1114.14
971.508	1319.03	546.242	444.932	810.73	1133.16
1035.14	1236.06	546.158	545.319	917.835	799.738
896.333	1226.5	1036.07	754.628	980.69	1142.38
870.365	1247.41	827.598	707.666	827.7	1458.99
552.741	1027.81	1031.73	507.896	951.36	1145.47
1117.34	1164.7	469.67	546.617	991.177	909.942
771.632	1361.05	543.55	743.017	1134.27	1230.11
951.968	1151.83	557.047	675.805	1026.55	1067.1
840.639	1183.78	734.394	776.064	920.061	1124.71
1624.11	1153.17	574.339	517.808	855.787	988.833
619.696	1307.03	1023.86	433.482	1235.87	900.14
939.818	1105.79	601.025	483.872	1200.66	971.212
650.274	766.757	505.123	399.986	1179.01	1202.69
891.093	873.208	566.314	549.469	883.289	1249.65
885.786	626.075	476.007	479.644	1291.63	1129.45
973.265	1107.8	677.668	427.089	924.116	1127.84
918.167	1195.55	562.442	468.656	262.569	1068.43
617.642	1084.6	449.994	499.14	858.609	996.799
624.793	1076.85	609.106	502.14	883.77	1129.99
743.627	862.303	727.393	375.889	1176.14	1137.61
1214.5	1078.51	700.552	371.51	712.335	1119.51
1088	1183.75	785.674	471.199	945.517	732.686
873.65	1182.31	727.491	480.912	994.055	571.797
1002.18	972.323	1396.29	400.705	883.677	948.935
788.711	1181.73	741.27	603.187	845.55	1292.35
1063.6	673.121	745.054	498.246	1069.45	1353.7
761.626	718.618	743.468	555.758	963.644	906.649
967.47	1211.91	841.503	438.696	1008.95	999.45
1116.07	1067.39	566.464	504.011	1390.53	1125.64
759.194	895.06	712.132	406.291	859.112	520.462
815.875	1011.62	649.762	608.043	915.688	858.635
584.009	1229.34	1034.43	477.944	817.617	944.114
639.03	1083.78	593.876	546.181	649.71	894.832
857.985	967.596	435.274	531.568	860.772	1043.77
994.841	862.853	645.995	538.255	612.088	970.137
730.042	1295.96	674.758	839.576	933.147	1165.49
996.606	995.903	777.842	819.355	1105.51	927.79
530.175	1198.13	557.403	826.45	485.99	982.558
920.039	1273.69	565.909	478.675	531.321	987.525
1171.8	1105.04	912.963	540.931	845.141	849.822
983.946	1004.11	1375.37	406.793	487.709	1220.42
869.85	1527.03	1887.18	478.549	832.903	592.093
1057.04	1159.19	1243.73	377.024	1213.57	1250.99
848.266	1418.81	918.129	594.484	855.231	750.285
1030.27	1120.22	1037.33	395.668	858.807	710.958
1138.64	1158.79	698.389	596.256	814.575	838.307
1362.51	1230.35	929.225	1321.53	592.856	1047.83
853.947	1025.7	907.153	593.658	801.254	1729.6
691.443	1191.24	552.833	499.281	1001.07	960.363
826.909	1069.83	521.059	499.355	1110.17	600.539
760.205	770.646	914.216	476.78	543.573	1028.7
414.374	1039.97	825.7	613.689	643.071	730.733
1020.66	1184.04	809.083	410.506	1010.32	928.091
885.837	1228.5	1269.92	653.527	558.463	785.687
1128.78	1167.75	844.525	572.421	739.497	632.432
762.238	1261.98	566.068	574.454	963.265	912.574
1121.84	1249.69	850.224	432.723	502.76	771.963
821.275	833.23	581.589	896.433	474.695	1112.19
1130.8	1395.91	542.422	727.208	940.696	868.745
956.045	1028.01	573.638	593.414	747.258	732.586
1214.78	1050.25	511.41	544.449	821.858	871.214
1138.05	1179.58	943.445	1530.29	1092.56	1147.7
881.534	1092.37	605.463	621.883	869.345	1284.12
801.328	846.876	1114.18	615.464	840.362	764.383
938.932	1116.49	618.935	538.465	987.728	1108.28
1014.31	1050.35	644.165	583.675	808.458	820.287
960.769	845.869	450.858	921.861	1199.65	1144.7
1605.23	837.235	370.736	885.63	745.65	977.277
653.454	997.669	414.71	598.146	714.961	990.209
1030.72	778.79	469.61	573.418	473.461	914.096
716.232	832.82	478.758	536.311	883.999	1066.21
970.11	1045.15	710.906	684.878	1020.11	1146.2
1092.1	917.915	404.391	411.423	802.983	773.648
1692.64	1070.96	660.579	555.157	812.514	994.651
1037.64	900.114	365.303	650.989	782.509	936.626
1112.9	972.666	517.618	593.578	918.541	1276.59
1005.41	928.936	760.673	1043.23	937.958	1131.74
1004.6	986.11	346.649	481.307	851.198	1103.94
1017.25	1158.18	709.853	521	1114.5	1245.76
989.077	925.847	397.46	551.394	633.587	979.854
1160.19	1113.02	643.062	553.267	919.45	764.539
1209	1108.8	679.847	592.847	1170.11	1294.07
1051.55	1179.99	450.826	625.079	1204.15	607.758
895.908	1057.92	434.253	797.59	1061.74	806.671
811.464	1408.82	861.915	709.462	933.3	961.998
994.96	1307.17	520.744	633.937	984.873	1274.52
1407.92	1050.11	448.15	600.392	1044.73	1028.85
1460.55	1143.78	499.17	507.885	851.6	671.818
1152.36	1111.24	740.248	580.228	684.536	917.297
991.969	1130.45	608.146	495.933	1010.46	1145.78
980.292	1072.68	662.189	720.412	1026.16	1002.69
996.621	639.818	870.448	569.712	1067.28	941.96
949.789	851.556	706.664	473.174	891.093	1006.9
1171.56	1164.36	854.552	602.523	1090.93	1264.02
984.892	663.574	749.3	585.351	1266.12	1190.91
1203.87	1406.48	876.711	738.473	913.489	862.122
886.478	1224.46	617.172	816.832	1103.25	808.612
869.669	1085.37	558.037	812.447	1225.32	720.454
883.864	789.049	914.897	772.635	989.463	1195.97
1072.35	933.217	670.115	731.237	1115.55	955.285
883.684	1579.67	513.699	714.9	1102.22	1133.34
1179.38	1229.39	567.763	604.73	1350.19	767.804
1222.94	815.69	464.101	577.713	1262.68	1150.9
1165.72	1067.74	548.115	616.11	851.305	880.481
961.332	1207.21	664.03	466.07	1027.14	1151.04
943.492	908.828	566.211	519.201	1092.01	927.15
1045.06	1031.07	784.208	658.34	660.596	1311.34
848.588	1212.81	600.286	469.51	1335.71	1121.35
958.774	950.65	819.067	601.723	674.581	1204.36
1174.31	1321.95	542.527	1705.61	1301.36	999.806
833.233	998.596	734.58	459.045	755.135	1064.63
1022.55	803.279	691.717	588.099	1061.55	924.234
1092.68	857.734	501.345	617.603	821.751	737.754
761.893	1047.34	1062.07	512.076	1143.5	1070.87
1184.32	1122.85	629.236	549.982	1279.92	888.45
1275.65	985.578	727.237	433.952	1209.32	752.658
875.843	928.898	726.736	670.652	1296.77	1290.23
571.666	564.315	817.296	615.062	578.097	1252.17
1097.09	1059.53	539.874	372.201	747.547	859.72
1459.24	792.777	525.096	542.357	1178.19	1397.38
795.047	1068.78	699.492	467.384	1189.78	957.244
1238.93	874.876	894.207	361.477	1041.03	1047.2
820.094	729.298	597.56	547.66	1179.47	1110.99
788.427	884.079	541.71	494.888	968.105	1260.7
730.193	942.353	429.552	610.255	661.084	1421.19
788.611	821.707	527.467	638.252	620.477	831.124
808.19	721.398	704.306	448.872	1092.88	659.057
667.186	994.475	440.5	342.272	841.334	1175.57
977.27	832.977	429.002	749.012	583.534	1150.84
971.671	1012.45	602.316	581.626	927.538	1797.01
710.079	1030.59	477.257	403.552	1390.29	916.114
828.79	1174.07	523.561	602.642	1072.6	1013.54
868.783	999.725	702.188	514.868	698.873	1578.81
1000.35	1122.82	481.575	546.798	731.077	727.679
435.184	1335.07	627.585	332.214	1123.46	1050.26
747.45	840.42	620.164	561.322	722.226	830.336
963.233	855.183	610.625	614.115	1096.4	1345.8
861.736	1123.45	603.675	468.073	1329.27	975.846
1674.76	1185.65	577.228	444.594	1175.52	1298.39
753.414	1096.06	960.981	842.331	869.247	1129.9
668.784	659.727	539.884	504.969	924.665	1082.76
1307.84	697.787	699.399	553.288	981.95	1023.29
822.788	1160.03	740.934	486.766	822.713	1236.17
1073.05	1292.7	674.497	565.892	1227.57	982.817
432.448	1057.72	720.265	629.132	568.688	1092.19
942.295	615.087	799.165	496.226	900.198	655.957
869.865	1178.36	621.449	476.082	1103.82	458.472
1439.2	843.218	834.339	512.958	857.934	1602.15
926.961	1011.76	599.344	759.462	903.065	759.513
1229.02	874.964	749.668	537.653	633.592	1147.75
924.785	1311.89	553.022	781.924	553.798	1107.88
1148.02	1004.96	674.894	842.184	1099.07	925.41
1371.62	1174.18	524.164	303.03	860.039	1113.95
1072.38	1761.23	609.59	786.022	933.106	654.238
778.236	1051.26	549.437	616.865	593.245	1015.79
848.335	767.586	741.502	769.988	827.797	902.216
1128.78	904.085	646.139	522.946	827.166	3099.73
1200.3	1059.69	474.348	719.577	777.843	1304.3
861.862	958.195	551.571	633.139	484.373	1475.74
973.846	1146.89	1101.09	789.219	1060.62	1178.49
813.801	1613.01	721.465	563.503	1065.3	1147.51
994.404	1171.74	1059.36	485.081	984.741	1134.02
1090.68	1263.09	719.77	626.784	610.351	807.645
767.494	808.099	794.658	446.619	815.333	1252.69
588.648	874.537	912.812	436.511	785.055	917.07
832.587	1017.07	763.215	401.57	818.698	1255.37
1128.56	1192.78	637.433	526.516	873.67	1154.22
1149.73	1095.64	799.934	567.629	1052.79	1164.89
708.491	1025.02	527.905	563.767	607.239	1208.96
1359.94	1069.31	628.459	377.612	1303.39	491.672
1012.29	1173.77	397.527	812.274	770.451	983.806
1179.34	1159.5	1259.74	539.674	876.586	632.089
822.522	1161.46	882.547	319.24	823.629	958.489
1561.03	1214.53	671.931	420.223	1082.22	710.609
1819.31	1059.86	964.243	577.763	758.306	901.539
1245.59	1186.13	722.57	548.59	1021.62	780.05
713.723	1116.15	829.534	578.901	1194.58	1023.5
1161.67	865.109	432.256	561.996	942.24	1211.83
719.66	1199.32	527.432	489.553	1060.48	985.328
1022.47	1064.21	648.636	485.789	907.008	716.816
749.549	625.964	567.229	573.455	967.08	705.054
1057.18	935.553	888.65	678.472	874.073	1231.86
822.919	750.269	645.362	883.747	1233	1377.32
933.872	831.689	764.976	332.331	900.836	965.839
1276.18	1085.88	652.87	463.129	564.407	1180.01
899.675	1183.82	653.103	404.578	1160.94	789.529
1188.01	974.574	901.167	850.786	900.092	912.819
1154	1060.02	625.41	571.586	893.235	1074.92
762.115	1410.89	407.385	685.124	925.238	754.691
682.191	1438.32	364.456	566.425	831.928	1188.69
772.775	1257.77	530.412	631.407	920.05	816.899
880.159	1341.9	354.275	597.547	776.336	690.835
658.048	930.234	607.927	531.596	1206.26	863.838
863.762	1050.26	903.079	651.413	1097.67	700.193
1021.25	1432.41	620.587	754.061	1191.3	699.084
641.63	1142.43	594.802	486.924	564.889	848.669
883.286	1278.19	519.974	506.37	771.212	716.388
1078.64	690.071	571.032	779.384	465.111	921.637
782.123	683.179	532.28	647.015	654.994	914.281
1061.55	842.739	535.994	621.862	990.338	918.608
979.209	1003.65	373.49	663.633	1221.4	1043.24
842.291	1213.64	357.716	595.306	637.448	909.525
845.963	721.515	465.52	666.524	911.232	1119.64
927.474	1162.68	599.099	495.422	914.434	965.135
795.979	1092.47	524.282	547.651	677.015	1077.86
1021.78	1140.19	640.009	504.904	1016.05	1071.53
951.677	832.689	466.931	457.286	1356.23	1197.9
968.282	974.49	488.649	1538.49	896.704	1022.54
491.364	1202.39	677.896	493.339	1010.97	884.319
779.941	1245.98	678.709	447.368	1028.38	879.095
809.105	1008.85	391.084	487.629	1387.46	926.571
891.644	727.442	910.114	563.301	842.434	1404.14
621.071	1002.15	630.121	471.814	822.234	1091.55
826.669	1036.25	523.133	519.403	802.636	1016.39
759.761	1253.68	534.635	535.047	1315.21	958.518
611.836	1186.89	586.448	428.292	990.932	1386.41
1022.34	1312.42	539.13	391.08	955.971	363.125
675.685	1057.72	1070.87	1050.19	1314.79	991.364
693.709	1310.04	831.766	385.812	1148.93	1246.7
591.688	867.087	557.571	531.375	1272.91	1184.61
664.022	365.235	762.721	524.487	816.414	1031.66
752.745	1075.86	539.767	415.843	1068.04	967.911
918.988	950.114	825.226	492.091	1202.66	712.253
1161.04	1212.91	536.637	425.866	1468.01	1180
535.287	1014.99	518.755	376.557	1244.95	1010.02
659.801	927.529	470.727	436.829	1199.63	952.262
772.337	1087.55	682.973	555.836	845.608	1314.22
1184.9	647.374	1025.8	401.683	904.81	773.549
740.855	631.978	519.909	635.545	1011.96	1069.29
637.376	977.891	493.035	483.889	1131.95	936.052
1205.47	1093.3	675.742	421.6	958.01	1048.28
718.556	944.969	529.402	505.601	978.532	999.306
821.938	851.332	537.779	531.464	1319.24	1111.3
838.93	1022.32	986.106	555.71	1177.94	1181.55
833.686	940.274	510.161	553.234	1038.63	1456.66
991.128	1226.1	574.275	496.487	939.074	1092.51
683.131	903.067	584.827	541.344	832.45	1007.09
757.806	1060.78	632.767	406.987	843.591	1038.35
799.655	1074.75	683.13	621.239	1110.04	920.48
1021.63	895.887	1007.29	637.742	1017.07	804.962
895.553	823.955	484.539	383.343	573.185	1385.04
892.082	819.534	544.722	429.412	1255.63	750.951
1108.58	781.327	755.401	514.453	686.209	1313.4
1814.32	846.635	569.342	472.008	889.819	1247.61
1218.31	873.926	607.707	396.279	1127.84	1339.2
1733.63	1212.56	501.338	603.61	922.068	1343.81
754.157	832.091	434.967	652.853	881.272	820.416
909.947	1116.75	582.635	620.678	705.393	1236.14
1079.66	1341.95	699.296	444.673	1320.51	1060.14
1342.51	896.163	434.395	454.55	749.579	1165.15
1303.39	1271.62	434.663	490.016	898.837	978.208
913.607	632.01	710.022	661.567	892.811	1297.17
750.307	544.204	586.76	587.61	767.916	1427.44
1036.76	758.294	647.587	456.408	1072.4	906.84
877.553	629.927	741.503	762.268	725.37	1087.03
1123.37	999.762	561.086	464.895	809.473	799.448
362.397	1065.54	604.425	586.185	887.442	925.171
1101.62	1045.87	494.811	309.277	758.715	1061.69
963.673	582.583	477.975	453.415	770.163	1025.92
2092.32	760.926	517.074	577.117	545.189	994.228
1376.55	635.015	478.621	495.417	894.412	1296.4
863.73	833.231	488.685	489.25	924.522	887.801
1234.02	763.839	841.588	539.016	417.391	1127.72
1375.48	833.758	596.315	773.734	728.198	882.125
1206.55	504.211	506.894	608.895	1328.66	1300.29
631.573	782.253	327.245	678.048	1021.69	795.744
948.39	769.539	581.344	591.444	939.421	933.174
1140.27	656.446	523.167	396.488	971.792	1151.01
1049.44	658.923	476.101	729.84	1090.7	1171.99
1449.05	718.929	854.431	528.584	972.111	1249.75
1249.39	673.922	597.974	561.318	721.258	1127.38
1064.35	882.829	460.078	503.43	803.833	974.254
2105.61	971.542	803.164	660.837	803.68	1251.09
1094.89	1226.62	609.879	548.427	672.785	1344.8
809.576	882.818	528.124	569.855	696.038	1020.11
1044.5	967.65	806.489	652.812	818.215	982.366
783.292	897.449	559.563	602.522	911.011	974.188
655.904	1177.42	510.228	458.829	1034.09	1163.68
1030.14	1319.49	516.279	599.08	1200.95	925.208
570.88	771.293	617.483	458.108	858.088	952.852
1118.27	1208.02	591.462	489.765	942.793	1142.75
1010.29	2729.52	654.641	467.165	927.557	1309.76
813.427	1044.31	410.205	283.057	781.127	1170.16
1739.21	1255.93	443.329	646.084	982.898	786.175
965.121	1010.7	437.434	488.189	630.525	971.133
923.166	1438.37	700.34	506.656	1110.82	996.521
2036.81	795.209	687.88	439.709	1001.36	903.898
1307.84	774.228	413.05	412.302	1463.93	994.722
751.009	1101.43	555.71	614.513	586.093	1064.05
503.052	842.073	421.964	564.641	1211.13	952.681
1051.17	925.348	509.538	407.736	1482.25	1134.39
1195.96	930.837	556.515	611.422	1046.15	823.174
1070.62	1263.81	561.335	562.753	1007.63	884.409
1481.17	787.315	676.72	479.163	712.653	1058.02
1050.65	932.894	724.331	528.048	951.831	830.159
1418.37	1000.43	440.443	575.969	967.675	817.106
821.035	1111.72	584.341	601.382	995.247	900.725
1219.66	826.665	416.537	584.232	1219.53	1150.13
662.38	1126.32	801.046	453.708	818.326	1221.84
997.959	789.953	546.873	404.71	1244.73	797.289
642.25	783.897	500.715	517.02	1022.48	1000.81
920.95	1026.49	576.47	653.059	1182.45	732.508
727.298	1091.88	486.272	620.053	787.647	834.887
860.791	734.485	518.791	584.493	1312.94	1001.32
1035.89	1078.78	470.04	491.86	1264.19	1050.23
981.228	918.722	398.265	530.319	839.966	1045.04
889.021	332.576	634.661	696.758	904.002	933.933
778.631	1134.51	400.192	505.841	1066.07	601.544
995.689	893.575	451.926	493.471	691.811	1018.96
686.211	673.672	392.011	550.318	939.779	1002.32
952.556	910.354	396.069	655.787	1043.15	1038.07
1111.61	1289.22	510.289	528.599	930.47	971.903
647.451	939.669	388.483	694.652	1028.23	968.033
1549.37	2425.73	430.337	334.79	1304.56	830.781
1516.24	823.303	456.655	595.106	854.418	1010.08
1214.43	1024.99	405.081	396.738	996.097	806.457
682.92	1369.79	383.77	467.959	653.159	1133.2
771.697	884.337	322.138	538.886	1292.42	1014.3
1403.47	744.905	438.813	503.28	846.326	944.03
820.949	904.114	444.661	584.701	698.631	1488.66
1129.32	782.055	419.822	608.21	1089.53	1043.22
1287.38	988.693	627.204	488.276	1365.04	1271.16
1062.65	1215.77	427.031	602.67	943.202	1202.61
733.28	1022.9	758.193	586.811	695.268	902.25
1137.34	866.333	409.993	628.388	665.255	987.63
1516.14	1011.49	443.024	488.354	920.846	783.505
726.263	331.961	897.292	570.432	1168.12	1181.51
1360.98	977.937	628.448	507.263	768.669	645.77
1218.16	1334.3	509.503	495.753	914.634	1282.3
1007.15	881.632	581.417	519.361	1096.58	725.128
864.801	909.455	435.12	628.976	1084.23	789.275
1067.08	619.354	647.786	584.57	1272.71	985.127
1341.83	1125.99	1039.3	348.675	1055.24	1121.58
1129.46	976.804	556.451	391.217	725.3	938.57
987.842	1079.96	627.572	485.171	1116.47	1233.26
776.31	870.572	741.154	555.323	960.51	518.081
983.549	851.759	527.088	537.537	1263.59	1648.27
994.166	969.093	463.86	457.703	1306.92	1186.18
1064.06	1014.04	594.867	276.889	1027.89	1208.52
986.431	1124.04	470.01	504.136	990.499	1642.35
1033.02	1030.38	718.633	482.429	1177.97	789.096
1009.55	870.967	1060.02	307.332	1159.04	943.302
1091.81	990.144	806.201	526.546	773.077	1182.59
886.489	1618.05	648.444	469.821	962.564	1136.13
939.505	766.529	580.974	479.96	1390.84	1179.78
815.49	1162.63	522.383	402.84	1001.28	836.272
1198.02	621.825	585.611	466.598	764.309	1217.12
1030.46	1804.47	702.363	482.241	991.571	1908.77
536.559	993.076	771.315	449.152	1035.96	1370.53
700.7	930.418	540.261	396.581	1005.58	688.337
627.531	1250.57	745.501	654.288	788.654	1294.39
894.941	507.639	531.979	630.637	1295.19	862.692
802.803	969.087	606.346	500.04	796.15	1023.58
1081.44	706.357	565.757	573.735	923.126	1091.56
1449.36	1728.29	600.596	996.889	923.138	980.331
1098.64	1830.4	530.389	783.771	978.237	1074.51
1265.9	918.998	626.604	456.577	736.075	1020.3
1089.62	1082.64	412.328	530.622	1046.18	1163.43
1289.99	503.535	306.002	567.741	1218.08	1055.77
1801.59	856.101	736.905	532.268	933.128	1174.47
1097.05	821.876	379.203	522.659	1029.73	1125.96
1058.75	907.742	551.084	552.004	878.464	1107.03
1095.64	988.315	584.383	539.688	814.21	928.323
1264.98	1077.25	646.466	556.833	786.19	1088.26
1298.95	897.145	976.93	523.595	929.341	986.449
682.579	1526.53	925.319	628.258	938.002	1069.32
1249.28	903.975	827.062	502.921	838.61	1417.31
1168.41	603.147	696.192	403.594	907.99	1121.27
1019.25	847.69	1378.06	616.113	941.442	1103.13
1005.51	967.664	803.074	549.239	859.15	1094.98
1013.32	1784.7	771.212	1453.96	1034.75	1029.08
1136.82	906.4	867.167	520.932	932.456	1178.51
1797.2	830.396	619.714	647.316	714.541	440.372
1139.2	944.877	1168.21	457.09	963.563	1150.38
1118.81	1087.09	670.961	505.149	277.477	1109.46
1556.75	692.861	777.697	545.628	879.276	1321.29
1043.47	1038.17	1295.28	500.859	713.88	839.4
1576.92	498.159	1088.78	439.604	917.719	849.79
1796.96	684.079	1254.3	636.011	649.359	801.616
1018.52	889.659	1170.03	582.8	756.567	1186
1810.48	1037.37	776.653	658.836	953.009	1059.19
1299.87	1005.47	990.473	628.291	787.628	990.812
1156.76	1018.68	1098.71	545.054	848.495	1137.79
1004.7	1251.38	735.184	538.565	708.794	855.65
1000.89	2157.03	989.733	510.055	973.175	1055.74
1193.12	1173.28	612.211	616.609	554.618	866.89
1347.29	1874.66	559.593	379.959	397.626	1515.7
1324.87	1646.82	609	587.446	430.605	898.735
891.031	1091.93	1188.71	433.561	815.581	1474.05
1326.71	1764.34	635.761	644.11	632.029	1007.58
1356.27	1700.32	767.08	383.072	1145.58	934.695
830.509	848.104	1161.74	672.421	1204.42	1372.24
1625.39	2100.7	669.808	615.411	969.205	958.889
1114.31	1454.42	610.156	750.15	787.327	990.249
2019.49	1918.47	1071.67	749.358	653.896	1139.46
1646.32	1137.91	615.716	580.538	1065.58	860.138
937.648	1746.51	1315.7	635.046	1347.18	941.817
1386.15	1774.59	780.793	555.104	1075.53	726.824
902.366	1450.77	872.294	757.661	1017.56	1043.74
1456.54	2877.14	663.828	706.447	967.479	1243.91
775.71	1531.17	662.722	548.222	1138.02	999.875
1350.54	929.362	956.032	458.57	896.766	952.991
980.987	1214.07	1021.42	640.287	912.948	972.578
1208.67	1706.25	880.949	586.5	550.414	872.731
1253.2	1195.27	891.17	615.199	906.947	946.046
884.66	1058.11	531.622	609.846	1028.64	845.807
807.469	863.493	397.407	693.325	1341.75	993.081
1239.36	528.359	667.205	622.686	1138.1	911.409
1439.49	866.664	604.608	641.997	1106.98	817.804
1116.47	1116.82	775.957	674.969	816.588	1210.75
1042.34	943.064	577.701	831.877	488.014	974.396
838.804	632.073	578.735	881.533	852.928	973.293
1088.74	1085.32	575.691	678.281	743.131	1014.19
1663.78	1171.47	1068.25	565.948	1000.48	1241.43
1437.19	865.183	663.512	475.189	509.422	956.018
1359.3	889.546	559.511	657.06	944.903	1014.97
1417.79	1216.54	480.093	709.656	822.719	1182.99
1376.67	1718.82	641.565	517.066	934.756	881.354
941.878	1078.25	576.381	347.957	667.64	1140.55
735.381	727.672	618.66	642.035	869.718	922.175
657.897	1169.52	529.434	457.348	1139.09	816.755
1265.13	1018.39	818.143	471.025	1169.24	1139.85
1063.98	925.043	661.123	410.5	1016.03	1012.17
789.839	1241.43	702.537	562.117	1157.63	728.314
1229.3	1387.39	1045.49	658.386	854.595	622.468
1161.22	1371.14	921.19	537.865	1110.48	1039.32
858.333	1013.17	1162.86	700.273	1107.37	951.059
1372.4	1374.42	598.412	411.186	765.859	1085.18
1032.33	1233.63	919.419	578.426	766.225	619.531
997.868	943.523	552.833	575.238	1445.5	789.387
1378.97	1322.37	864.986	542.024	1001.11	948.105
968.939	1183.41	964.962	645.894	799.368	1013.48
1383.31	1219.54	1014.51	554.274	731.552	718.321
1004.63	1117.24	751.498	603.616	990.571	954.624
1068.79	1200.53	599.696	619.008	792.365	1380.82
1287.5	1109.07	666.143	423.596	1322.19	1357.49
1192.42	1471.56	587.135	525.6	984.675	953.953
985.58	1042.87	686.874	735.326	1170.97	900.408
1129.69	1210.08	713.955	744.174	831.283	1315.73
1188.02	1277.73	1033.44	549.568	597.13	1074.45
1085.81	1147.23	970.662	696.382	1050.66	1052.49
1329.93	1001.03	719.595	561.771	1184.76	1102.83
1143.18	1178.88	402.884	548.706	855.663	1019.63
1116.75	927.011	610.966	557.154	983.175	1128.32
915.935	928.539	372.494	495.637	599.552	500.598
1288.71	1087.69	609.647	606.082	980.205	1103.87
1130.32	830.603	968.876	491.922	1318.57	1159.91
1618.44	1115.34	496.872	524.506	574.475	1143.89
1436.06	489.676	600.428	519.886	770.498	1248.52
1471.98	877.599	533.327	542.036	1258.06	1019.68
1975.14	860.697	591.72	495.509	983.215	1018.87
1133.76	1206.88	671.987	440.024	813.042	752.759
1138.3	601.745	426.373	605.245	417.174	1006.34
1603.83	1247.96	593.769	314.705	1068.24	942.218
908.495	979.42	944.297	726.59	499.569	621.043
1242.25	1291.96	642.271	497.621	881.439	773.399
789.242	1234.18	373.026	545.632	765.651	1236.25
1258	963.86	583.384	641.473	1036.34	1071.69
1322.25	1415.11	581.251	500.215	651.572	792.836
1453.48	1036.3	570.082	558.143	1087.9	1112.7
1161.66	1135.08	618.454	432.306	1147.72	712.229
1163.61	1191.47	1538.86	494.529	1044.08	1141.84
1500.89	784.067	734.301	526.458	606.345	1182.05
1299.35	1014.64	853.257	416.74	1027.18	1201.05
1095.47	797.496	512.977	476.517	832.196	1101.11
863.339	1160.62	744.872	474.741	690.695	917.259
1256.99	1473.65	456.446	444.867	848.376	1443.97
1273.59	1249.67	671.126	464.363	885.326	862.035
1180.38	2164.87	575.12	434.827	1194.21	923.146
1522.68	923.784	500.228	558.883	880.863	1014.18
1075.44	1298.63	554.793	466.234	1072.55	1153.85
1167.07	1272.2	629.117	456.758	1015.68	898.364
1256.43	1152.24	308.28	504.702	884.835	990.23
1199.69	1143.8	449.131	459.639	810.035	961.284
1152.37	831.435	381.437	489.354	929.625	1319.83
1149.59	1354.73	432.734	469.721	351.554	1059.81
1405.73	1753.88	574.962	697.426	746.158	1202.07
1123.8	1302.4	652.756	538.159	609.242	790.128
1073.29	1182.33	668.689	473.999	918.096	785.745
1392.44	1432.37	635.34	448.812	861.023	1012.12
1555	1542.47	646.355	502.016	290.525	871.744
1154.03	1146.41	349.039	474.22	482.68	1062.19
1418.02	1304.95	490.158	610.424	910.468	1061.86
1005.48	1220.83	600.524	909.64	985.535	909.027
1051.58	1574.65	489.202	512.459	563.415	1061.7
1137.76	1530.99	449.99	340.682	812.963	1431.7
1223.02	1352.46	426.209	400.697	883.672	998.487
1183.39	980.933	451.292	655.972	1062.32	927.86
1547.15	1144.47	512.244	591.705	956.01	1246.77
1032.51	1330.4	554.097	538.465	990.696	1094.41
922.886	1158.93	348.991	433.763	885.976	1120.82
965.912	1078.82	532.562	517.372	832.24	1210.67
1151.88	1292.93	1116.92	575.152	753.859	903.549
1507.64	1330.79	433.827	530.723	1099.46	1124.71
911.697	777.867	536.608	570.637	852.855	1208.97
1432.77	1455.45	465.282	442.037	1230.8	1152.53
1113.68	1169.03	543.159	512.921	1039.2	956.701
974.248	1383.55	561.135	518.297	929.171	663.581
678.167	1120.05	553.784	644.494	739.12	987.412
1241.02	1114.96	399.992	645.442	1000.79	1223.59
908.615	1436.68	407.243	513.746	876.156	1107.84
881.267	1363.65	1097.17	495.161	1017.59	900.433
1000.77	1522.49	562.709	481.368	978.319	719.126
1296.36	1044.26	554.738	641.298	906.944	773.283
1086.82	803.613	341.953	603.418	771.663	855.772
1195.04	1258.56	573.655	570.116	1007.6	844.312
1267.69	1041.57	521.334	517.897	831.063	1337.98
1223.4	1314.26	491.949	435.097	989.193	954.474
1093.03	1123.66	691.117	628.518	1174.48	1188.01
897.674	1213.69	479.556	803.688	678.307	918.14
1457.23	1451.49	327.466	498.539	599.261	429.121
1467.18	1127.08	476.447	650.982	639.649	1152.34
1527.83	1544.01	529.636	920.948	686.909	1156.15
1206.45	1011.76	748.334	611.632	469.383	1214.74
1328.4	1369.15	379.293	483.372	786.471	1108.13
1319.03	1403.47	593.525	502.278	797.133	1271.29
1713.73	944.981	806.368	520.445	931.62	1252.71
1303.1	1256.18	463.731	621.833	220.847	1403.99
1489.16	1759.91	482.07	526.502	474.65	926.768
1236.04	1047.22	511.26	658.993	735.867	618.463
671.555	1168.06	384.283	307.416	785.195	1302.14
971.793	1080.69	605.417	694.251	863.645	935.467
1408.48	1021.27	762.497	489.819	1031.48	885.534
1097.02	1345.53	550.996	578.188	1255.69	960.961
682.177	982.215	598.687	483.761	749.572	925.088
880.69	1253.54	492.858	457.341	824.097	991.148
1214.67	1463.84	546.08	433.193	947.677	1154.22
1161.99	1357.92	639.69	760.231	922.199	1040.89
1346.96	1131.93	589.448	681.699	634.347	1123.1
1946.44	917.16	393.22	588.838	877.352	998.738
1242.8	998.341	758.657	439.14	957.426	582.168
1420.74	1038.71	510.414	594.064	662.732	1242.78
1538.48	864.59	554.007	510.528	1060.3	904.135
1573.94	1206.48	630.478	661.895	457.804	1111.09
885.632	1347.46	529.917	643.84	927.142	1067.78
1148.44	1292.95	729.702	639.896	839.206	1068.73
950.593	1106.56	631.739	410.65	868.142	985.296
1126.21	1186.47	797.83	495.014	807.888	758.742
1318.32	1053.19	673.424	440.625	1106.96	1159.73
1134.73	1188.33	745.501	716.029	1224.46	1044.2
819.469	459.517	608.535	568.075	1070.68	1017.31
1123.02	656.777	534.251	494.528	970.717	967.44
1405.47	511.781	635.14	497.143	725.389	947.717
987.848	518.187	616.761	602.514	1295.57	817.237
1613.69	726.932	418.248	381.073	753.848	962.597
1297.46	473.217	781.555	553.518	1306.34	708.492
1466.68	583.712	388.458	545.203	1137.85	1129
1673.05	650.238	980.615	588.484	1383.44	1016.49
1398.62	521.587	406.965	431.655	787.794	839.675
1484.51	505.156	618.471	524.943	1110.93	800.81
1156.11	615.89	1005.89	407.33	1070.47	899.61
1419.49	538.575	609.376	689.354	926.965	733.238
768.286	437.258	689.96	779.877	868.566	812.603
1174.62	768.038	547.802	422.866	1093.6	1082.78
1148.7	506.267	535.533	484.082	720.958	972.352
1200.46	428.356	479.407	618.542	906.787	873.446
1388.18	515.763	404.035	400.661	1550.87	999.045
1086.62	709.288	456.373	401.396	875.337	808.564
1037.59	687.476	439.099	506.539	886.576	896.89
1364.67	544.626	546.803	391.574	960.242	1024.81
738.238	672.914	531.937	489.809	935.943	1033.04
1249.05	562.289	532.54	492.905	1284.15	575.607
1008.37	2090.29	486.651	369.127	1193.03	1068.81
808.569	552.201	468.037	877.621	1096.26	994.444
785.781	826.298	484.243	550.201	1183.83	940.844
1322	492.427	699.277	458.055	1220.93	1011.43
1014.1	248.696	425.176	398.551	1257.76	840.463
830.212	799.366	482.976	659.101	1314.73	978.589
1061.68	670.568	456.091	648.428	1124.77	930.233
1174.49	479.126	487.287	613.128	1054.81	947.534
1169.18	464.382	428.723	668.19	1356.43	807.385
1062.75	455.008	370.116	346.773	1032.51	867.224
1305.44	943.128	501.41	579.768	1026.96	884.053
731.683	390.938	518.243	495.672	1101.69	1220.71
1203.42	735.08	595.965	490.378	340.765	925.113
1232.2	689.599	412.01	435.323	1088.84	967.543
1289.01	522.773	450.811	517.878	836.204	943.069
1328.87	571.482	382.432	468.053	1191.7	936.481
1797.14	1190.82	501.643	507.348	1267.35	1112.62
1293	1175.89	712.454	489.839	619.826	900.394
839.831	654.659	469.758	538.688	947.868	1011.6
908.158	398.953	439.608	505.082	1260.17	854.347
1360.27	746.557	813.943	429.701	952.038	1238.39
1309.88	703.818	430.23	403.289	1270.05	568.91
1036.66	926.14	383.126	491.58	1044.04	1236.6
1115.19	727.457	541.451	475.072	516.865	589.139
1198.4	1015.89	733.074	306.604	1034.11	842.993
1009.66	631.445	545.477	405.778	1236.63	1173.56
1372.38	1055.28	364.166	420.299	1048.93	1019.68
1453.59	421.557	729.939	397.843	738.418	952.975
712.388	500.133	431.13	371.153	839.301	1101.05
686.784	550.061	343.112	460.758	862.557	714.41
771.397	642.412	466.786	305.512	992.576	1114.93
1067.62	537.239	725.812	497.251	782.718	1045.94
1142.81	511.781	508.315	538.707	710.214	997.307
1021.2	737.258	557.631	513.862	898.768	838.507
1456.65	358.555	463.609	765.045	1076.21	976.701
1073.13	492.861	585.808	488.257	819.342	1073.52
863.275	781.718	464.424	626.858	1053.12	1227.07
1102.59	681.127	444.316	510.628	977.021	1252.98
727.109	736.306	382.758	630.893	1149.76	810.006
1016.41	514.377	591.414	404.345	1134.65	1119.95
937.709	524.913	534.67	504.942	762.395	1289.41
729.776	661.304	408.219	717.622	722.083	935.04
993.539	623.504	523.51	313.787	701.727	1218.18
922.157	583.564	559.097	441.387	931.567	1075.2
1871.23	712.566	343.869	416.39	920.017	919.513
1143	720.479	941.369	596.091	1077.89	1188.05
1488.45	625.908	474.981	651.101	1053.67	968.119
697.53	523.956	685.242	476.955	795.601	1119.43
1700.26	913.289	874.052	386.799	528.344	1017.09
1899.93	651.315	627.94	569.108	804.425	1235.07
1978.77	587.638	517.364	777.71	892.317	654.164
942.784	831.006	585.36	541.939	1153.27	1067.88
1068.7	928.526	568.471	841.403	1340.46	1038.57
1731.66	918.946	636.548	521.752	1047.43	1049.4
1075.03	965.963	601.846	587.553	1319.25	1219.18
1302.24	538.915	384.214	599.875	1150.37	1072.24
1124.16	839.965	553.061	630.83	645.493	1264.28
873.945	958.56	569.192	577.699	735.041	1167.6
1427.63	633.799	583.216	456.07	733.379	693.785
855.957	552.47	507.122	437.752	819.884	1194.88
1251.21	481.113	684.593	597.927	722.441	546.269
1244.52	789.088	734.889	568.12	822.692	682.152
1450.24	630.186	651.726	665.92	780.053	1362.09
1283.2	717.931	899.412	448.489	779.949	1909.72
1517.12	773.59	686.272	623.827	876.97	856.965
698.342	918.196	535.429	520.412	690.198	1092.87
1468.02	450.144	544.235	530.009	733.393	992.704
896.931	609.968	584.663	492.474	978.252	979.227
1023.49	602.328	702.765	732.557	564.04	1473.07
1157.13	707.387	601.097	563.688	763.609	1095.19
1132.52	908.489	622.007	1053.09	865.681	1010.77
1295.51	801.424	551.235	518.493	855.026	1015
1092.72	631.69	562.681	424.894	774.099	1210.04
904.295	581.875	554.619	1119.82	738.651	1010.98
1027.48	390.086	573.628	564.557	825.714	1360.66
1200.91	684.232	554.899	589.721	611.303	1005.88
1064.81	747.788	649.005	618.139	877.647	1098.45
1487.22	768.14	667.733	781.459	678.125	1154.85
600.27	746.839	626.532	586.796	832.789	1145.08
1411.67	532.93	627.318	651.26	969.982	912.739
1081.8	812.104	884.022	531.516	717.297	995.621
1340.06	1588.44	864.839	417.077	1067.03	888.907
1294.71	835.07	730.025	1006.63	854.119	592.735
1436.02	867.057	553.077	652.098	1039.36	949.813
1544.67	588.345	608.287	479.669	953.95	1059.71
1313.15	693.5	722.873	566.345	1044	1043.49
772.113	890.477	738.506	559.586	906.936	1139.62
1249.52	911.019	811.041	434.797	967.854	846.11
1229.75	494.261	615.419	375.11	1088.61	1127.75
1453.5	1458.12	637.559	959.362	936.184	522.801
1331	671.532	545.633	537.171	749.728	1093.56
	1030.63	776.349	795.952	654.609	1125.96
	675.984	842.845	1030.13	917.076	1024.78
	801.928		667.526	752.191	742.327
	937.031		666.888	1118.71	1047.68
	903.019		733.909	1110.34	1097.78
	738.594		699.759	1110.75	912.422
	789.141		423.914	921.299	832.355
	867.064		398.743	1139.53	1003.88
	827.515		489.561	1810.61	944.373
	422.077		584.27	1171.78	860.248
	908.188		570.76	599.787	939.24
	703.009		594.666	1041.43	1169.55
	699.719		358.367	835.656	1294.74
	527.66		641.955	1234.73	871.857
	992.202		562.483	1032.48	842.912
	700.776		387.462	683.599	1248.42
	903.989		741.711	1112.6	751.837
	592.158		645.388	1119.52	1321.53
	793.826		530.235	1465.28	579.512
	775.325		541.421	1690.98	975.273
	741.123		326.973	1477.7	1077.43
	682.965		521.569	1335.16	784.907
	743.571		831.562	1371.16	1066.65
	823.339		775.885	1354.86	1076.18
	594.98		459.432	1334.35	1315.61
	959.574		582.322	1047.74	846.406
	839.92		439.83	1485.24	622.195
	983.956		269.055	1189.95	831.964
	758.774		591.23	851.03	563.091
	513.001		472.724	1400.57	1798.07
	797.069		341.962	521.813	1067.92
	877.658		524.154	1061.78	884.916
	462.709		398.044	1118.56	946.511
	652.802		1042.11	817.855	1063.79
	755.128		900.52	1079.21	921.471
	987.992		603.879	1159.41	573.448
	775.82		1095.06	968.97	1256.67
	1031.22		754.629	542.544	877.853
	1012.92		726.074	982.483	1271.08
	922.107		663.593	953.744	1128.62
	456.158		679.397	982.429	1534.09
	826.653		398.237	1157.52	1239.24
	1181.23		974.076	723.041	1498.58
	833.586		596.569	909.843	924.699
	602.429		802.365	972.996	1118.69
	747.867		770.136	1053.95	1564.27
	785.909		358.085	935.799	1277.14
	591.583		468.933	1101.68	831.851
	592.754		1252.68	1167.54	1227.72
	921.624		593.059	1107.15	1138.85
	686.696		600.524	1147.78	1286.97
	809.534		714.76	904.997	1338.06
	1167.86		342.744	903.612	1037.16
	958.853		410.044	669.522	1068.51
	932.488		1218.36	700.534	2529.6
	888.307		482.413	942.575	923.415
	739.957		844.546	1017.32	3583.09
	1087.67		835.599	997.145	1927.47
	818.402		493.103	925.374	2074.63
	778.142		806.451	878.826	862.461
	576.285		611.884	1009.38	1198.37
	1090.85		521.675	815.703	3092.9
	887.409		551.382	950.541	1277.63
	734.737		500.737	603.079	1338.73
	746.988		515.05	863.393	1403.09
	594.611		655.562	869.484	1046.26
	951.354		457.566	1142.11	1493.95
	763.703		517.762	820.871	1254.43
	620.911		685.638	682.471	1628.83
	716.66		811.077	780.294	1818.25
	1426.56		807.63	746.559	2021.88
	1050.71		446.153	948.209	1866.15
	883.325		727.355	637.003	1422.53
	812.736		673.574	1125.85	2559.22
	974.519		643.239	1217.07	1976.58
	1304.26		436.253	544.759	1599.88
	1603.31		643.007	1131.33	1562.01
	1029.46		619.761	584.28	1236.06
	1005.36		498.83	1096.31	1067.13
	816.796		493.501	877.101	1612.51
	757.4		693.213	779.479	1118.9
	661.07		683.537	682.151	1177.31
	1249.1		549.93	676.562	977.474
	861.432		541.109	1070.6	1439.03
	838.576		358.011	854.972	1055.45
	524.103		516.616	966.759	870.224
	1053.83		551.572	1472.44	2353.47
	1084.38		528.938	1265.46	1114.6
	703.798		525.414	596.33	864.001
	989.026		541.052	956.821	1251.91
	1015.84		418.735	1407.88	661.868
	753.638		631.714	511.249	956.592
	803.836		531.852	818.449	971.228
	778.164		576.48	1218.33	839.658
	1216.19		609.195	1242.59	942.419
	1136.27		510.071	1085.76	1762
	970.655		513.415	1093.75	592.354
	938.975		471.773	1222.18	978.994
	699.21		404.001	2012.27	794.375
	1098.96		383.917	991.65	705.698
	905.16		594.324	1236.83	788.95
	1232.89		923.274	1368.69	1247.65
	1077.55		269.565	1201	773.898
	1292.06		469.326	1151.04	915.102
	994.323		358.924	1349.4	1140.06
	1106		395.466	1063.17	746.76
	839.105		354.07	1288.67	956.23
	1119.54		500.239	785.4	1338.85
	1174.46		630.848	1034.37	1189.03
	1219.29		648.642	1063.75	537.387
	866.979		1110.03	1337.75	1280.43
	962.534		996.73	1195.1	1167.65
	1106.53		630.729	489.335	1146.72
	969.969		481.29	878.482	1592.89
	1244.48		677.366	787.659	1654.81
	1027.11		577.391	829.003	1795.62
	650.846		504.914	1177.88	1202.23
	1392.45		569.973	1141.9	1668.75
	920.479		573.902	937.349	842.339
	1233.87		470.332	1042.82	573.887
	1113.27		561.457	1088.86	859.981
	1649.16		358.251	961.111	1273.85
	890.744		406.732	970.486	1547.34
	1101.58		548.753	994.695	1344.37
	1333.58		390.564	813.157	705.738
	953.805		664.595	1161.55	1049.57
	972.271		569.294	1255.7	1086.46
	1116.36		492.661	1424.25	1086.64
	1006.17		724.931	1254.99	1052.61
	1086.35		1196.42	702.039	1152.51
	832.391		525.632	1001.31	984.182
	903.739		520.636	1028.25	1073.58
	772.03		441.09	644.711	1061.35
	538.424		462.49	1118.66	907.82
	589.52		460.938	1368.97	844.655
	700.821		447.898	1535.54	1566.21
	637.57		470.781	763.375	847.804
	677.568		789.401	1348.57	971.335
	844.156		377.87	1031.87	858.883
	744.709		439.663	775.078	793.119
	507.57		798.533	2612.55	959.829
	774.842		340.268	724.309	1612.94
	795.769		436.675	1173.09	1532.04
	892.088		418.43	522.844	741.227
	761.54		487.593	475.548	905.579
	719.23		488.824	830.686	1637.04
	571.381		555.503	1195.9	1526.61
	756.086		511.424	1072.63	1411.71
	1215.78		511.001	1079.7	595.465
	1157.41		555.604	951.656	1282.18
	705.336		653.449	562.749	1493.62
	581.34		563.433	742.38	963.985
	687.561		560.052	1316.99	757.496
	1702.37		550.104	971.573	902.66
	753.494		551.046	1481.23	1276.92
	1037.94		460.747	1064.45	976.833
	580.663		491.468	879.673	970.75
	907.983		522.511	610.379	837.955
	780.633		1244.22	592.34	1089.07
	498.384		592.106	978.988	1235.27
	1001.78		755.757	921.933	1526.91
	850.776		567.633	743.603	2225.19
	1624.01		522.633	875.393	771.381
	741.538		478.034	696.156	841.701
	891.803		754.509	977.669	1266.87
	989.726		977.729	1386.8	999.757
	732.491		475.244	727.927	1269.05
	635.89		563.782	1200.51	810.04
	570.975		414.139	820.049	939.446
	646.519		692.725	868.132	1004.69
	1378.3		713.813	995.944	938.251
	629.488		397.009	1019.01	1139.09
	478.795		405.094	888.059	824.604
	576.887		416.967	500.72	993.546
	1134.29		405.48	852.114	842.384
	720.132		426.732	810.798	1138.95
	1117.32		530.693	1220.2	611.052
	789.294		441.161	923.737	1006.32
	839.457		452.04	928.347	963.456
	799.369		541.278	1180.29	1367.57
	643.746		909.276	1410.89	1155.85
	1406.05		629.136	824.296	1089.81
	818.393		870.842	1540.39	1109.32
	772.959		516.238	1376.04	1325.29
	658.371		535.52	1598.05	1117.23
	887.141		781.779	950.08	981.901
	647.112		755.736	1092.27	1156.16
	594.257		412.43	953.401	1014.58
	1015.72		534.951	1161.3	955.683
	913.05		709.71	1204.29	1106.04
	1008.3		831.329	1047.72	1325.13
	1720.5		663.508	918.617	1095.92
	911.896		933.291	1032.44	856.999
	897.953		1262	1027.96	891.837
	1073.69		588.9	964.374	834.986
	886.74		495.302	592.158	1197.31
	1229.83		846.179	1246.79	953.512
	655.68		656.871	1415.58	875.077
	895.618		371.944	1071.21	977.141
	1252.64		464.262	1225.8	1154.89
	659.095		506.695	1253.69	979.042
	673.133		447.022	1121.33	844.17
	1131.99		529.165	992.411	1209.53
	1053.77		487.651	988.662	490.895
	905.43		537.606	1110.76	1150.11
	1009.07		535.148	728.682	833.562
	1129.06		358.755	914.334	779.587
	814.496		374.285	1264.27	1107.91
	1094.19		466.964	1617.52	1289.55
	1048.96		756.314	794.076	1349.31
	1001.07		567.071	1304.75	1005.4
	1076.24		1012.95	1138.76	996.079
	841.506		515.729	2413.02	922.526
	943.257		971.915	1035.91	1034.13
	1104.06		687.077	1304.74	1185.7
	1112.02		551.309	1051.29	897.941
	1279.92		469.492	944.765	1170.69
	1002.01		462.6	759.536	927.824
	891.624		610.315	1019.46	1037.43
	937.36		820.745	1208.64	1877.16
	818.728		481.655	1677.61	1113.5
	941.573		810.994	957.835	3017.49
	1058.42		454.605	602.375	1346.28
	1275.86		481.644	1028.48	1199.07
	1139.72		703.797	1542.15	1657.11
	1283.91		1117.72	1120.14	1164.24
	1066.5		463.148	1013.84	981.639
	1028.96		411.506	1417.41	1072.64
	690.824		348.447	1111.29	1072.74
	608.569		514.179	998.43	1280.38
	923.333		346.156	1846.55	1008.26
	1057.85		478.769	1724.18	1118.05
	1125.46		321.936	1078.86	1165.57
	1016.18		440.282	994.397	1033.98
	1410.87		619.533	1162.32	1001.59
	1252.79		885.967	1136.95	905.095
	1115.05		496.22	1073	1102.25
	704.683		441.898	1072.2	1636.76
	1103.77		378.953	1379.59	1489.05
	987.246		798.871	719.601	1224.39
	1778.04		745.538	1074.1	897.587
	1442.43		347.67	1127.25	721.645
	1143.9		555.948	911.849	672.206
	1680.91		455.109	1380.17	810.257
	946.071		320.921	939.667	1016.72
	819.655		410.615	961.704	864.722
	882.127		362.881	887.772	867.968
	903.627		538.35	1191.99	920.663
	917.154		594.118	1065.49	941.905
	898.544		535.382	891.88	1379.66
	1501.56		555.559	994.869	837.923
	1518.98		414.181	504.833	1413.06
	1191.36		412.396	1807.92	1161.29
	1101.39		538.395	1560.07	838.933
	1292.61		422.51	1063.77	1010.88
	1018.25		737.741	704.199	1382.77
	999.538		449.783	734.763	1174.17
	1034.72		386.198	1043.33	1535.28
	1082.42		750.065	1120.06	1183.15
	666.526		764.584	1069.13	1199.63
	1242.23		345.913	863.628	794.434
	948.46		1437.28	1356.64	1176.46
	1118.18		680.178	1053.17	1025.61
	774.589		740.855	1187.28	1367.43
	1273.83		489.748	1010.93	1557.84
	1019		1050.65	701.063	881.05
	1171.21		567.789	822.546	1197.63
	1068.01		642.263	804.352	882.25
	1040.26		643.041	1055.47	1241.53
	971.516		515.098	1083.43	1433.28
	909.817		913.2	755.904	1140.61
	1026.45		633.807	831.875	1609.69
	979.26		703.034	975.231	1453.12
	799.562		1118.76	1226.74	1292.31
	813.776		442.9	815.674	1664.19
	1064.98		745.93	1078.65	916.313
	862.733		656.348	1011.56	916.34
	1063.54		530.096	878.044	704.102
	723.236		777.331	884.201	1319.62
	586.687		606.183	1040.39	1102.93
	1076.05		524.813	645.729	1296.41
	909.309		632.933	1062.24	1076.74
	982.122		563.629	1115.83	1314.85
	1046.01		795.047	1601.62	1043.89
	1204.99		1052.99	941.979	963.448
	958.03		671.988	968.061	770.733
	1357.31		591.247	861.938	1307.89
	1108.94		629.2	876.148	1189.38
	927.039		1162.41	787.413	936.598
	1286.08		985.48	872.755	1197.17
	1115.95		703.174	1298.56	1115.2
	751.514		460.135	1176.08	1274.84
	1172.58		669.76	1102.07	1395.39
	1001.66		661.713	1237.75	998.989
	708.108		791.484	1061.43	831.575
	1023.01		544.611	1030.45	1340.39
	1146.03		522.012	538.694	1428.77
	1074.92		563.872	1423.32	922.68
	1145.72		787.039	941.796	1076.61
	924.224		645.503	924.083	687.4
	1039.39		1463.3	1160.78	2403.29
	806.184		1697.81	981.774	1014.59
	1015.3		797.352	1040.68	1294.52
	1052.01		559.119	1286.37	582.485
	1007.11		445.716	1285.3	982.23
	1205.67		538.56	1155.8	411.593
	978.455		420.729	1127.68	604.073
	1080.11		839.102	584.617	933.776
	792.506		539.451	1511.05	1163.7
	1043.55		588.265	1183.38	915.42
	687.082		591.769	954.563	1252.85
	693.381		547.979	1285.13	1379.73
	892.411		687.47	1264.75	997.667
	926.851		654.221	1856.43	2096.26
	968.831		384.919	735.04	1191.91
	1485.1		636.667	1300.96	954.709
	965.793		590.967	948.948	1453.44
	466.511		452.776	656.238	1285.06
	1012.91		962.127	703.154	2003.5
	987.263		685.929	2078.46	932.869
	817.058		1292.2	1493.31	1188.4
	865.617		514.973	898.975	1409.86
	1045.55		740.174	1806.89	915.553
	1122.5		702.472	1100.59	1251.12
	1027.7		566.612	1193.32	1143.69
	1102.67		895.091	1011.9	1112.24
	1399.4		575.908	1057.1	730.216
	995.163		420.124	629.653	1096.57
	648.989		644.79	1468.87	827.775
	960.406		1283.13	1299.17	584.185
	566.867		543.88	1052.06	863.757
	1154.11		882.497	1139.84	998.463
	904.046		489.019	1252.23	968.251
	1081.55		1117.67	937.302	1033.11
	1071.07		741.846	983.092	1142.89
	1041.93		824.747	2103.24	797.95
	985.558		913.638	1060.69	1472.52
	856.936		874.955	1266.55	859.9
	1079.03		484.948	786.81	1001.02
	1160.28		507.706	1061.68	859.56
	1064.87		716.803	1147.06	1164.83
	958.665		544.958	577.099	1168.14
	1076.93		677.819	954.693	1124.21
	1488.13		718.713	1077.42	1894.35
	819.872		721.103	1066.99	1007.19
	1905.57		894.244	587.275	912.011
	1154.6		512.465	867.888	1125.8
	1206.68		694.893	804.061	824.285
	1347.11		466.652	1282.62	1522.51
	750.75		716.344	991.194	1061.02
	3150.56		735.717	899.262	1396.38
	1221.53		469.158	808.011	865.528
	1035.23		615.044	615.169	1354.59
	2021.37		603.541	918.304	724.485
	1727.72		671.967	888.162	522.278
	1165.59		624.738	775.348	796.096
	1512.62		629.18	847.283	1121.51
	1541.32		596.008	1015.78	937.695
	1085.1		570.675	698.214	618.92
	1039.9		690.771	942.005	765.85
	1208.02		823.356	1283.56	1155.21
	1341.63		756.108	779.646	1161.91
	1074.08		782.521	1251.18	1556.28
	850.107		502.167	890.045	1049.5
	1100.52		587.985	1165.28	709.707
	1558.45		718.847	1491.21	468.09
	1434.39		714.65	978.68	1246.65
	1353.92		672.127	1207.28	714.664
	1771.43		447.001	985.368	954.244
	1917.1		864.75	1299.61	996.642
	1431.49		1243.94	1196.65	941.175
	1217.63		748.934	1010.67	949.767
	1381.11		429.392	900.691	1294.81
	1401.19		416.373	855.763	1082.64
	1699.15		428.026	715.051	1000.26
	1184.62		721.551	1017.39	482.778
	1216.46		716.183	1088.48	961.077
	939.325		1009.06	942.337	912.024
	1794.9		557.013	777.617	982.958
	1473.86		613.458	1052.37	1295.91
	1051.54		452.801	1309.43	1343.08
	646.459		1136.87	1120.24	854.912
	899.868		565.417	911.175	1371.07
	1549.32		673.263	844.94	1323.77
	1602.75		658.41	651.083	723.793
	971.015		975.586	1171.3	1302.18
	726.66		662.182	830.142	1492.31
	792.668		484.01	909.113	721.324
	1279.72		755.554	1601.54	1455.58
	1285.17		492.322	1167.57	1146.59
	1258.55		496.532	846.646	1184.64
	990.452		557.196	1094.82	666.677
	1401.39		865.025	849.653	974.173
	1181.16		733.589	1375.15	1327.41
	798.487		752.308	1304.13	895.579
	1300.78		503.505	1238.24	888.659
	1665.87		862.86	1813.88	1251.41
	1232.25		538.392	646.474	1181.25
	1161.11		601.212	1172.52	1216.6
	769.552		570.117	1763.13	1813.35
	1464.46		565.675	1054.97	717.271
	1342.53		559.109	1313.09	1099.92
	1272.47		459.93	1253.3	668.639
	1108.28		1020.85	1365.68	945.059
	1500.39		476.147	970.958	1939
	1623.22		632.894	1195.61	2142.58
	1284.25		608.303	806.607	1448.75
	843.472		615.992	1273.78	2580.07
	1281.78		861.144	763.745	1173.2
	2905.42		682.458	1326.45	789.049
	1814.9		574.508	894.696	1766.52
	1201.25		1466.95	1248.56	1292.26
	1319.8		941.925	1384.15	1868.31
	17259.6		522.39	1099.4	1662.71
	1610.28		646.481	1992.58	1057.22
	2181.22		672.338	1158.6	1484.99
	1958.48		461.468	1858.84	1130.92
	1718.38		538.131	1267.19	1459.63
	678.692		632.841	997.281	2359.69
	1064.53		644.001	838.039	1244.56
	2311.09		511.044	1658.03	699.526
	1689.82		503.842	1090.89	1190.48
	1117.69		841.504	894.508	780.058
	1638.64		614.983	895.958	1154.69
	1546.92		629.582	1251.06	1120.46
	1267		704.095	1125.28	1333.15
	1579.57		750.483	1467.08	1178.55
	1357.29		603.074	1928.02	901.95
	1430.97		388.56	1079.34	1487.06
	1332.35		605.838	784.597	1498.79
	1283.14		668.292	727.306	2048.72
	1445.36		596.059	674.27	1160.42
	1414.86		483.104	1055.11	827.063
	1485.54		607.191	453.872	1032.13
	1368.01		547.811	786.648	1155.24
	1647.51		539.665	1425.99	850.072
	1823.47		658.826	1759.47	956.183
	1610.17		403.739	1202.93	679.608
	1221.94		755.197	583.846	1325.74
	1072.32		765.114	942.948	876.785
	1269.93		709.396	841.453	1277.5
	1465.93		525.447	807.198	1436.69
	1212.99		642.614	578.476	1269.39
	1412.88		458.804	874.401	916.405
	1073.9		538.322	1247.08	876.976
	1135.95		694.737	1641.35	839.216
	951.561		417.605	838.829	758.361
	1008.27		407.057	1077.49	1233.37
	1585.31		688.595	1472.51	1218.61
	697.341		661.429	938.589	760.074
	1384.57		750.246	1077.31	989.978
	1807.55		424.264	1011.38	1109.18
	1592.62		639.149	1109.09	1004.13
	1382.82		993.493	619.501	928.8
	1165.28		583.417	1144.43	940.289
	768.516		977.045	1070.55	949.593
	834.22		548.329	1032.18	1685.29
	722.612		667.393	867.907	1043.4
	1294.22		533.36	950.325	1307.36
	1219.47		415.74	1716.04	1155.85
	1927.5		729.279	1499.41	1249.59
	1578.91		460.558	1189.25	980.677
	1324.71		437.135	1139.38	833.267
	2008.98		682.439	896.698	979.835
	1403.56		748.886	965.726	889.443
	1426.28		437.975	1136.37	1105.74
	1933.15		624.227	938.503	1406.05
	1296.98		1059.72	1743.04	1100.55
	1075.25		918.396	1310.39	730.798
	1633.35		823.156	1517.08	1003.51
	1545.37		420.239	1141.35	924.015
	1894.67		946.44	1449.84	928.446
	1407.64		707.54	1240.64	1089.54
	2073.15		420.882	1719.92	701.997
	1343.35		638.564	1046.98	1231.29
	1366.99		482.04	744.619	1162.55
	1177.08		514.693	729.415	1025.27
	1259.17		636.854	1382.75	1007.85
	1117.13		454.575	1551.35	1277.43
	1161.54		453.284	1276.19	956.102
	1344.95		501.976	1121.33	626.97
	1644.61		553.716	1115.06	1110
	1331.78		646.683	1333.86	1495.76
	1286.27		425.143	1198.17	1316.22
	783.422		504.352	826.76	1061.48
	1250.29		486.951	786.358	1353.78
	1539.13		923.282	2266.7	1045.96
	1196.84		526.134	1193.48	561.938
	1250.18		495.498	1046.7	921.462
	883.904		474.067	1018.71	1620.54
	1128.17		432.153	1372.03	1572.3
	793.02		393.194	878.451	1175.46
	700.277		508.542	1220.25	1195.41
	737.666		486.624	967.197	829.34
	1377.84		577.771	1531.55	939.717
	1400.38		834.101	1183.53	1409.12
	1206.34		514.986	1016.67	1238.53
	1591.54		1084.51	1103.17	1191
	1031.41		500.216	1239.09	1150.47
	1037.21		695.56	1074.48	1328.37
	1189.56		813.148	1561.9	1523.81
	1318.4		503.294	556.833	774.818
	1008.58		656.101	1123.64	1224.16
	1221.05		523.352	1082.49	1520.6
	1236.42		1122.19	950.673	1568.61
	531.113		503.035	918.561	1372.97
	1081.48		595.514	1027.88	962.682
	912.579		702.823	805.323	1455.88
	973.18		480.668	986.751	1038.88
	1041.08		443.762	852.362	1524.71
	1269.09		624.308	1237.8	1047.9
	808.743		480.398	1226.12	1191.27
	1257.55		749.946	1189.93	1443.23
	854.192		490.859	1245.75	1213.02
	1004.73		761.939	1235.33	1305.62
	1274.33		582.213	1093.26	1258.02
	926.362		779.95	852.266	1064.14
	904.24		562.18	992.185	844.156
	1276.42		994.834	1002.9	779.655
	989.279		560.212	707.483	1090.95
	783.085		504.423	1020.34	1777.89
	941.952		624.74	962.681	876.001
	911.348		751.321	1111.72	1241.58
	1128.26		498.364	907.513	585.26
	814.712		1062.01	1015.47	831.359
	710.341		830.096	1021.99	1287.61
	740.271		602.658	1122.38	1322.23
	906.753		1048.53	900.686	1395.87
[truncated: 856 more rows]
