# Supplementary material for: RNA polymerase II promotes the organization of chromatin following DNA replication
Source: EMBO Rep. 2024 Feb 12;25(3):1387–414. doi: 10.1038/s44319-024-00085-x (PMC10933433; doi:10.1038/s44319-024-00085-x)
Supplement: Supplementary file 12 — EV Figures Source Data [file 44319_2024_85_MOESM12_ESM.zip › Figure EV1/B/FACSquantification_FigEV1B.xlsx]

## Sheet: Sheet1
DMSO N early	DMSO N late	DMSO 2h early	DMSO 2h late
1665.39	1477.05	1510.59	2979.9
1914.36	1518.33	1784.07	2315.55
1706.67	1167.45	1350.63	2538.72
1688.61	1478.34	1522.2	2035.62
1821.48	1553.16	1339.02	1627.98
1348.05	1277.1	1426.74	1439.64
1660.23	1723.44	1544.13	1345.47
1524.78	2782.53	1375.14	2987.64
1428.03	1309.35	1466.73	1679.58
1332.57	1653.78	1357.08	1170.03
1409.97	1718.28	1522.2	1360.95
1328.7	1271.94	1363.53	2208.48
1533.81	1440.93	1461.57	2638.05
1563.48	1290	1603.47	2341.35
1847.28	2765.76	1627.98	1073.28
2044.65	1349.34	1390.62	2376.18
1927.26	2546.46	1569.93	1709.25
1616.37	2102.7	1777.62	1464.15
1275.81	1207.44	1511.88	1297.74
1738.92	2411.01	1377.72	1304.19
2204.61	1631.85	1394.49	1496.4
2030.46	1479.63	1508.01	1555.74
1408.68	2074.32	1336.44	2352.96
1449.96	2235.57	1910.49	2016.27
1720.86	1425.45	1673.13	2150.43
1540.26	3151.47	1373.85	1554.45
1514.46	1932.42	1397.07	1732.47
2501.31	1804.71	1358.37	2756.73
1679.58	3481.71	1333.86	2821.23
2254.92	1422.87	1391.91	1749.24
1851.15	2204.61	1366.11	2669.01
1320.96	1193.25	1354.5	1827.93
1468.02	1442.22	1517.04	2071.74
1755.69	1132.62	1501.56	2395.53
1479.63	1456.41	1333.86	2285.88
1813.74	1200.99	1358.37	3008.28
1532.52	1474.47	1389.33	2363.28
1327.41	1226.79	1336.44	1802.13
1644.75	2045.94	1360.95	2016.27
2165.91	2103.99	1538.97	2385.21
1558.32	1987.89	1449.96	1976.28
1550.58	3016.02	1402.23	2122.05
1471.89	1224.21	1627.98	1571.22
2244.6	2563.23	1413.84	2071.74
2220.09	1528.65	1348.05	1817.61
1535.1	1155.84	1348.05	1604.76
1237.11	2670.3	1324.83	1963.38
1689.9	2176.23	1388.04	2883.15
1953.06	2545.17	1296.45	1496.4
1522.2	1190.67	1808.58	2141.4
1852.44	2318.13	1501.56	1991.76
1762.14	1141.65	1835.67	2409.72
1715.7	2773.5	1314.51	2145.27
1655.07	2318.13	1424.16	3170.82
1867.92	1444.8	1677	2061.42
1480.92	1910.49	1531.23	2767.05
1918.23	2961.84	2178.81	1840.83
1833.09	1955.64	1902.75	2084.64
1683.45	2256.21	1440.93	1789.23
2546.46	3455.91	1687.32	3009.57
1428.03	1532.52	1749.24	1710.54
1631.85	3041.82		2604.51
1446.09	2617.41		1716.99
1567.35	1203.57		1851.15
2558.07	1953.06		2064
1576.38	2341.35		2383.92
1537.68	1778.91		2182.68
1910.49	2343.93		2238.15
1505.43	1491.24		1741.5
1391.91	1716.99		2258.79
1335.15	1337.73		2374.89
1353.21	2193		2185.26
1513.17	1728.6		1833.09
2331.03	1874.37		3964.17
1938.87	1569.93		2862.51
1355.79	1489.95		2943.78
2333.61	1795.68		2994.09
1635.72	1639.59		1813.74
1358.37	1726.02		1515.75
1531.23	1524.78		1137.78
1617.66	2167.2		2822.52
1604.76	1411.26		2207.19
2569.68	1935		2361.99
1284.84	2038.2		2318.13
1348.05	1283.55		1706.67
1465.44	1889.85		1843.41
1705.38	1164.87		2243.31
2536.14	1936.29		2054.97
2069.16	2127.21		2380.05
1662.81	1775.04		1353.21
1577.67	1126.17		1922.1
1433.19	1319.67		1702.8
1408.68	3315.3		2534.85
2007.24	1989.18		1989.18
1833.09	1398.36		1194.54
2140.11	2036.91		1938.87
2044.65	2266.53		1798.26
2016.27	1217.76		1519.62
1999.5	1520.91		2667.72
2189.13	1785.36		1295.16
1958.22	1422.87		1140.36
1483.5	1599.6		1956.93
1714.41	1468.02		2269.11
2332.32	1683.45		1366.11
1371.27	1671.84		1737.63
1962.09	2320.71		2319.42
1986.6	1932.42		1836.96
1735.05	1631.85		1133.91
1571.22	1789.23		1524.78
1493.82	2123.34		1745.37
1824.06	1239.69		2650.95
1827.93	1399.65		2956.68
1673.13	1871.79		1550.58
1540.26	1607.34		3332.07
1967.25	1639.59		2542.59
2456.16	2078.19		1630.56
2030.46	1442.22		1038.45
1639.59	1548		2469.06
1602.18	3820.98		3028.92
1355.79	1562.19		2496.15
2212.35	1639.59		2191.71
1647.33	1349.34		1626.69
1464.15	1217.76		2659.98
1582.83	1707.96		1660.23
1419	2349.09		2351.67
1658.94	1815.03		1807.29
1597.02	1581.54		2407.14
1700.22	1233.24		1482.21
2035.62	1479.63		1905.33
2472.93	4398.9		2089.8
1760.85	1669.26		1403.52
2269.11	1486.08		1215.18
1620.24	1189.38		1327.41
2770.92	1395.78		2404.56
1949.19	2036.91		1422.87
1738.92	1732.47		1842.12
1589.28	3058.59		2858.64
1907.91	1122.3		1179.06
1657.65	1066.83		2355.54
1626.69	1510.59		1674.42
2009.82	1768.59		2650.95
1394.49	2547.75		1595.73
1904.04	1706.67		1399.65
2123.34	1911.78		2260.08
1421.58	1666.68		1558.32
1889.85	1566.06		1457.7
1896.3	1772.46		1657.65
1883.4	1287.42		2040.78
1951.77	1554.45		3926.76
1306.77	1203.57		2828.97
1634.43	3226.29		1580.25
1203.57	2044.65		1916.94
1404.81	1838.25		3335.94
2071.74	2140.11		1715.7
1840.83	2565.81		1559.61
2171.07	1580.25		4129.29
1504.14	1959.51		1591.86
1413.84	2905.08		2774.79
1778.91	1527.36		2171.07
1379.01	1222.92		1871.79
1357.08	1444.8		2563.23
1372.56	1489.95		1847.28
1727.31	2124.63		2596.77
2223.96	1560.9		1918.23
2119.47	1651.2		1529.94
1308.06	1972.41		1524.78
1211.31	1442.22		1649.91
1461.57	1221.63		2591.61
1408.68	2342.64		2054.97
2011.11	1689.9		1256.46
1466.73	2632.89		3179.85
1483.5	2064		2070.45
1385.46	1702.8		2163.33
1696.35	1784.07		2714.16
1371.27	2629.02		1449.96
1329.99	2638.05		1913.07
1878.24	1475.76		2102.7
1647.33	2538.72		1772.46
1895.01	1545.42		1425.45
1892.43	1985.31		2133.66
2060.13	1457.7		2631.6
1594.44	1976.28		2831.55
1892.43	1669.26		1902.75
1878.24	1578.96		2634.18
1350.63	1773.75		1784.07
1486.08	1380.3		1509.3
1713.12	1535.1		2969.58
2160.75	1118.43		2693.52
2497.44	2973.45		1624.11
1804.71	2457.45		1482.21
2177.52	1514.46		3614.58
1857.6	1691.19		2809.62
1869.21	1309.35		1617.66
1376.43	1795.68		3555.24
1631.85	1268.07		1782.78
1749.24	2488.41		3080.52
2012.4	1456.41		1506.72
2000.79	1489.95		1844.7
1758.27	1933.71		2559.36
1291.29	2247.18		1471.89
1873.08	2360.7		3046.98
1528.65	3526.86		1154.55
1274.52	1542.84		1528.65
1919.52	3304.98		1413.84
1766.01	1397.07		2558.07
1745.37	1207.44		3001.83
1411.26	2173.65		3150.18
2056.26	1335.15		2118.18
1769.88	1756.98		1658.94
1956.93	1242.27		1373.85
1724.73	1151.97		2392.95
2262.66	1531.23		3295.95
2181.39	2248.47		2478.09
2302.65	1260.33		2638.05
2153.01	1238.4		2485.83
1271.94	1278.39		1870.5
1733.76	1492.53		3050.85
1713.12	1381.59		2644.5
1581.54	1282.26		1590.57
1728.6	2432.94		1809.87
1960.8	2712.87		1817.61
1785.36	1726.02		2031.75
3228.87	1442.22		1856.31
1935	2658.69		2449.71
1399.65	3070.2		1817.61
2239.44	2147.85		1590.57
1802.13	1781.49		2262.66
1425.45	1642.17		3014.73
2149.14	1420.29		2767.05
2018.85	1157.13		1726.02
1942.74	1626.69		2583.87
2769.63	1366.11		2165.91
1311.93	1406.1		1274.52
1527.36	1216.47		1531.23
1621.53	1461.57		2451
1646.04	1451.25		1945.32
1918.23	1513.17		1638.3
2002.08	1199.7		2498.73
2327.16	1502.85		2547.75
2341.35	2252.34		1741.5
1360.95	1791.81		1906.62
1420.29	3688.11		1296.45
1340.31	2336.19		2948.94
1464.15	1568.64		2074.32
1469.31	1996.92		1679.58
1555.74	1808.58		2004.66
1402.23	1580.25		2521.95
1492.53	1070.7		1487.37
1317.09	1304.19		2305.23
2235.57	1229.37		2076.9
1715.7	2263.95		2969.58
1496.4	1406.1		3145.02
2165.91	2061.42		2488.41
1625.4	1006.2		2718.03
2070.45	1498.98		3045.69
1438.35	2203.32		3124.38
1951.77	1887.27		1520.91
1487.37	2343.93		2248.47
1984.02	1523.49		1210.02
2294.91	1302.9		2475.51
1473.18	1279.68		1533.81
2172.36	1210.02		2458.74
1367.4	1522.2		1603.47
1419	1517.04		2777.37
1897.59	2271.69		2712.87
1603.47	1985.31		1564.77
1633.14	1553.16		2657.4
1799.55	1061.67		2445.84
1336.44	2270.4		1457.7
1689.9	1240.98		3338.52
1879.53	1624.11		2512.92
1625.4	1874.37		1373.85
2487.12	1762.14		2062.71
2054.97	2133.66		1905.33
1502.85	2621.28		3046.98
1399.65	1615.08		2195.58
1553.16	2020.14		1470.6
1746.66	1097.79		1603.47
1360.95	3312.72		2849.61
1560.9	1731.18		1322.25
1603.47	1511.88		1508.01
1339.02	1553.16		1728.6
2217.51	1824.06		3210.81
1756.98	2252.34		3107.61
1524.78	1284.84		1022.97
1309.35	1359.66		2425.2
1551.87	1787.94		2662.56
2251.05			2205.9
2203.32			1867.92
2398.11			2303.94
1322.25			3562.98
1440.93			2058.84
1531.23			2694.81
1607.34			1919.52
1825.35			2107.86
2058.84			2093.67
2011.11			2270.4
1375.14			1813.74
1526.07			2146.56
1851.15			1518.33
1535.1			2238.15
1475.76			2312.97
1389.33			2574.84
1855.02			2471.64
2162.04			1609.92
1813.74			1784.07
1471.89			2212.35
1301.61			1848.57
1308.06			1705.38
1519.62			2929.59
2641.92			1853.73
2205.9			1344.18
1306.77			2870.25
2792.85			1369.98
2687.07			3048.27
2141.4			2172.36
1444.8			2007.24
1106.82			2318.13
1558.32			2876.7
1697.64			1673.13
2088.51			2411.01
1642.17			1600.89
1597.02			1295.16
1544.13			1335.15
1634.43			1582.83
2458.74			2663.85
1488.66			1212.6
1764.72			2218.8
1253.88			2454.87
1582.83			1290
1870.5			1402.23
1644.75			2852.19
1656.36			1843.41
1524.78			1508.01
1577.67			3661.02
1582.83			1306.77
1678.29			2462.61
1670.55			2045.94
2507.76			2043.36
2758.02			3150.18
2207.19			1674.42
1568.64			2029.17
1412.55			1483.5
1829.22			2275.56
1327.41			1808.58
1755.69			1974.99
1488.66			1546.71
2249.76			2441.97
2350.38			1406.1
			2481.96
			2261.37
			2341.35
			2661.27
			1978.86
			1613.79
			2417.46
			1720.86
			1702.8
			2030.46
			1562.19
			1372.56
			2540.01
			2876.7
			1373.85
			1683.45
			1486.08
			1331.28
			2009.82
			1634.43
			1669.26
			2069.16
			1726.02
			1498.98
			3344.97
			2129.79
			3280.47
			1660.23
			1910.49
			1667.97
			2458.74
			1944.03
			2840.58
			1483.5
			2129.79
			1524.78
			1474.47
			1889.85
			2750.28
			2140.11
			2705.13
			2835.42
			4023.51
			2288.46
			2576.13
			2034.33
			2738.67
			1510.59
			3226.29
			2564.52
			3559.11
			3026.34
			2510.34
			1469.31
			2859.93
			2214.93
			1922.1
			2199.45
			2470.35
			3525.57
			1677
			2060.13
			2605.8
			1799.55
			1599.6
			2483.25
			1363.53
			1991.76
			2386.5
			2659.98
			1799.55
			3135.99
			1449.96
			1964.67
			2272.98
			2911.53
			2689.65
			2532.27
			1818.9
			2021.43
			3806.79
			1329.99
			2180.1
			3096
			2242.02
			3319.17
			1477.05
			1938.87
			1865.34
			1647.33
			1163.58
			2034.33
			2325.87
			2134.95
			2333.61
			1577.67
			2190.42
			2783.82
			2542.59
			1658.94
			3297.24
			2742.54
			2254.92
			2805.75
			2309.1
			1415.13
			2520.66
			2181.39
			1465.44
			2574.84
			3190.17
			2217.51
			2291.04
			2047.23
			2274.27
			1487.37
			1567.35
			3017.31
			1515.75
			1800.84
			1767.3
			2315.55
			2105.28
			1340.31
			2632.89
			1283.55
			1905.33
			2746.41
			2587.74
			2976.03
			1688.61
			1817.61
			2212.35
			2448.42
			1582.83
			2645.79
			2488.41
			1122.3
			1538.97
			2649.66
			1993.05
			2527.11
			2644.5
			2690.94
			2329.74
			2150.43
			2318.13
			4072.53
			2377.47
			2186.55
			1523.49
			2638.05
			1701.51
			2363.28
			1786.65
			1910.49
			1496.4
			3203.07
			1938.87
			1771.17
			1479.63
			3809.37
			1688.61
			1882.11
			2425.2
			2500.02
			2134.95
			1803.42
			2052.39
			2056.26
			2275.56
			2320.71
			1646.04
			2881.86
			2712.87
			2520.66
			2942.49
			2196.87
			2306.52
			1528.65
			1689.9
			1768.59
			1999.5
			1684.74
			2619.99
			2556.78
			2890.89
			4013.19
			1451.25
			2827.68
			3154.05
			1852.44
			1888.56
			2701.26
			1590.57
			2137.53
			2505.18
			3157.92
			1887.27
			2819.94
			1807.29
			1505.43
			2044.65
			2875.41
			2745.12
			1337.73
			1697.64
			2020.14
			2567.1
			2716.74
			1767.3
			2084.64
			2173.65
			1486.08
			1670.55
			2558.07
			1758.27
			3022.47
			2013.69
			2823.81
			2494.86
			1594.44
			3126.96
			3079.23
			3154.05
			1799.55
			2204.61
			1335.15
			2983.77
			2327.16
			2676.75
			1901.46
			2650.95
			1669.26
			4373.1
			2049.81
			1862.76
			1453.83
			2715.45
			2346.51
			1884.69
			1171.32
			2917.98
			1153.26
			2569.68
			2430.36
			1977.57
			1913.07
			3172.11
			1735.05
			1590.57
			1794.39
			3501.06
			2573.55
			1417.71
			3468.81
			1483.5
			1164.87
			1664.1
			3493.32
			1870.5
			1600.89
			2341.35
			1809.87
			2603.22
			2390.37
			2559.36
			3532.02
			2394.24
			2031.75
			1798.26
			1853.73
			2200.74
			1300.32
			2296.2
			1502.85
			1523.49
			1695.06
			1627.98
			1916.94
			2173.65
			2297.49
			1838.25
			2413.59
			2489.7
			2114.31
			3012.15
			2478.09
			2076.9
			2080.77
			1766.01
			1693.77
			1679.58
			2382.63
			1963.38
			2750.28
			2968.29
			2154.3
			2208.48
			2462.61
			1544.13
			1629.27
			2051.1
			1871.79
			1844.7
			2408.43
			2292.33
			2376.18
			2578.71
			2456.16
			2454.87
			1729.89
			3034.08
			3125.67
			1240.98
			1324.83
			2408.43
			3628.77
			2453.58
			2256.21
			2439.39
			2356.83
			2712.87
			1021.68
			3392.7
			1682.16
			1408.68
			2803.17
			3562.98
			1278.39
			2816.07
			1541.55
			1170.03
			1462.86
			2056.26
			1319.67
			2354.25
			1962.09
			2288.46
			2582.58
			1242.27
			2145.27
			3374.64
			2057.55
			1789.23
			2618.7
			1624.11
			2349.09
			1617.66
			2427.78
			2016.27
			1657.65
			1700.22
			3098.58
			2650.95
			1728.6
			2076.9
			2247.18
			1544.13
			2301.36
			2448.42
			2150.43
			2254.92
			1994.34
			2932.17
			3801.63
			3366.9
			1060.38
			2254.92
			1046.19
			1661.52
			1549.29
			4371.81
			1698.93
			1466.73
			1279.68
			1479.63
			2426.49
			1938.87
			1876.95
			1649.91
			2475.51
			2160.75
			2102.7
			1852.44
			2283.3
			1671.84
			2485.83
			2803.17
			2598.06
			1707.96
			2031.75
			2549.04
			1513.17
			2101.41
			3338.52
			1297.74
			4784.61
			1695.06
			1942.74
			2024.01
			3016.02
			1655.07
			1346.76
			2363.28
			3163.08
			1351.92
			2917.98
			3111.48
			3738.42
			1777.62
			1833.09
			2291.04
			2089.8
			2322
			1925.97
			2169.78
			2248.47
			1537.68
			2320.71
			1648.62
			1969.83
			1684.74
			2812.2
			1244.85
			2814.78
			2101.41
			1766.01
			3214.68
			1336.44
			1834.38
			1557.03
			1630.56
			1442.22
			1638.3
			1973.7
			3145.02
			3859.68
			1824.06
			1145.52
			2350.38
			3046.98
			1648.62
			1977.57
			2493.57
			1673.13
			2316.84
			3338.52
			1458.99
			1671.84
			1778.91
			1922.1
			2992.8
			2377.47
			2172.36
			2429.07
			1409.97
			2049.81
			1947.9
			1972.41
			3628.77
			1390.62
			2530.98
			2119.47
			2692.23
			2178.81
			1313.22
			3041.82
			3000.54
			4631.1
			2300.07
			1604.76
			3477.84
			2369.73
			3452.04
			2799.3
			2372.31
			2293.62
			1364.82
			1942.74
			2071.74
			2942.49
			2079.48
			1426.74
			2798.01
			1345.47
			2253.63
			2020.14
			1456.41
			2538.72
			1655.07
			2689.65
			4881.36
			1497.69
			2698.68
			1443.51
			2408.43
			1457.7
			2013.69
			2234.28
			3163.08
			3272.73
			1319.67
			2080.77
			2489.7
			2386.5
			2822.52
			1510.59
			1572.51
			1688.61
			1812.45
			1480.92
			1705.38
			1460.28
			2276.85
			2383.92
			4673.67
