# Supplementary material for: RNA polymerase II promotes the organization of chromatin following DNA replication
Source: EMBO Rep. 2024 Feb 12;25(3):1387–414. doi: 10.1038/s44319-024-00085-x (PMC10933433; doi:10.1038/s44319-024-00085-x)
Supplement: Supplementary file 12 — EV Figures Source Data [file 44319_2024_85_MOESM12_ESM.zip › Figure EV1/J/ScatterPlot_FigureEV1J.xlsx]

## Sheet: Figure S1J
DMSO	TPL	DRB
2709.1	1244.62	1245.79
2484.11	1161.67	2954.75
1488.8	1449.49	1368.31
2429.37	890.139	825.4
2062.99	1152.56	1864.12
1868.62	1261.74	1468.62
1256.7	1449.95	754.904
3168.74	878.087	915.547
1761.12	1156.65	1144.37
2022.08	1332.63	923.565
2116.24	2990.52	764.719
665.619	1356.19	1180.53
1122.81	1252.75	1197.63
3017.99	1066.19	2443.92
1864.08	956.142	406.132
1413.43	1075.09	2751.83
874.673	1132.9	1258.91
2487.77	1172.32	511.724
1561.5	45.0894	1065.79
2109.02	1394.54	1182.8
1283.83	1340.07	508.691
2245.1	1164.32	1898.47
1138.07	1079.27	2235.31
1002.67	255.327	867.641
1557.46	445.031	698.814
106.152	458.71	856.174
1643.17	1179.25	2058.54
1621.3	559.208	492.133
1888.49	917.189	850.265
1150.19	740.392	939.583
1286.99	662.675	920.071
1391	1115.69	1941.31
2227.63	938.086	2803.67
1263.64	959.704	1457.57
876.512	1022.92	1105.37
1193.45	1125.14	1788.09
2477.81	1068.18	1177.98
1032.79	1312.43	739.132
1737.5	114.402	89.3985
2274.98	481.231	28.4982
2615.52	838.057	1713.93
2459.74	898.001	866.658
2753.72	219.646	2365.24
1863.2	55.1358	920.738
2152.98	1432.65	702.053
1279.73	131.808	1131.05
2029.7	545.191	1349.62
978.028	584.406	1986.47
1182.34	68.7722	458.526
2728.27	776.03	504.707
1022.18	602.293	2064.8
836.957	1335.43	625.229
885.952	860.249	2179.59
3106.39	504.221	956.186
1125.07	876.623	1497.78
2893.3	540.777	1319.27
1843.26	527.699	2923.94
659.052	721.077	1917.73
1549.43	1035.09	785.473
2434.35	1688.85	2471.54
1675.13	486.338	1205.32
1364.54	1392.71	1476.82
1708.22	779.247	1899.42
791.559	1188.25	1250.95
1623.75	525.2	3914.17
1594.37	1315.74	2740.64
801.996	1044.44	1070.82
1537.92	1431.43	906.977
1887.74	1281.8	2620.98
430.023	1139.71	2343.76
1097.83	1175.16	2105.86
1226.3	623.828	1725.87
1022.43	1040.36	1145.23
900.558	1027.45	1499.69
1549.78	1027.49	1557.86
1717.47	1038.2	1027.55
522.1	748.149	1312.83
353.389	935.661	571.653
1289.02		683.52
7.82751		625.44
473.522		1292
113.616		2714.23
34.4933		2852.75
58.3306		312.415
1126.35
1204.17
1760.88
1606.78
2023.18
3166.57
586.03
477.399
1454.84

## Sheet: Replicate 2
DMSO	TPL	DRB
2709.1	1244.62	1876.78
2484.11	1161.67	1245.79
1488.8	1449.49	2954.75
2429.37	890.139	1368.31
2062.99	1152.56	825.4
3400.46	1261.74	1864.12
1868.62	1449.95	5810.18
1256.7	878.087	1468.62
2465.7	1156.65	757.577
3168.74	1332.63	754.904
1000.19	2990.52	829.629
1761.12	1356.19	915.547
2022.08	1252.75	827.684
2116.24	1066.19	1144.37
665.619	956.142	643.766
1122.81	1075.09	923.565
65.4193	1132.9	764.719
3017.99	1172.32	1180.53
1970.19	45.0894	1197.63
3491.56	1394.54	2443.92
1864.08	1340.07	406.132
1413.43	838.346	2751.83
874.673	1164.32	1258.91
2487.77	1079.27	511.724
1561.5	255.327	1065.79
2109.02	445.031	1182.8
1283.83	458.71	508.691
2245.1	1179.25	1898.47
1138.07	559.208	2235.31
1002.67	917.189	3472.28
1557.46	740.392	908.51
293.47	662.675	867.641
106.152	374.404	698.814
1643.17	1115.69	856.174
1621.3	938.086	2058.54
1888.49	959.704	492.133
1150.19	1022.92	850.265
1286.99	1125.14	939.583
1391	1068.18	1798.97
2227.63	1312.43	920.071
1263.64	114.402	1941.31
876.512	481.231	2803.67
1193.45	838.057	1457.57
2477.81	234.866	1105.37
1032.79	898.001	1788.09
1737.5	219.646	378.185
2274.98	55.1358	1177.98
2615.52	2556.94	739.132
2459.74	1432.65	89.3985
2753.72	131.808	28.4982
1863.2	545.191	1713.93
2152.98	584.406	866.658
1279.73	68.7722	2365.24
2029.7	1479.2	2322.56
978.028	776.03	920.738
1182.34	602.293	702.053
2728.27	1335.43	1131.05
1022.18	281.656	148.758
836.957	860.249	1349.62
885.952	752.087	1986.47
1534.72	662.627	458.526
3106.39	504.221	504.707
2362.95	876.623	2064.8
1125.07	540.777	625.229
2503.83	527.699	2179.59
2893.3	721.077	3474.77
1335.97	1035.09	1901.4
1843.26	1688.85	956.186
44.4834	486.338	1497.78
659.052	1392.71	1319.27
1526.77	779.247	2923.94
2154.13	1188.25	1917.73
1549.43	525.2	785.473
2434.35	1315.74	2471.54
1675.13	1044.44	1205.32
1364.54	1431.43	1476.82
1708.22	1281.8	1899.42
791.559	1139.71	1250.95
1623.75	1175.16	3914.17
1594.37	623.828	2740.64
801.996	1040.36	1256.78
3799.57	1027.45	1070.82
1624.58	1343.3	906.977
1537.92	1027.49	2620.98
1887.74	1038.2	2343.76
699.771	748.149	2105.86
430.023	935.661	1725.87
92.4804		1145.23
1097.83		1499.69
1226.3		1557.86
1022.43		1027.55
900.558		8378.57
1549.78		1859.98
1717.47		1312.83
522.1		454.335
418.135		571.653
353.389		2599.52
1289.02		1627.87
473.522		683.52
113.616		625.44
805.422		618.135
34.4933		1292
58.3306		2714.23
669.945		2852.75
710.513		312.415
603.505
1126.35
401.25
1204.17
1760.88
1606.78
2023.18
3166.57
586.03
1846.64
477.399
241.518
1454.84
