# Supplementary material for: RNA polymerase II promotes the organization of chromatin following DNA replication
Source: EMBO Rep. 2024 Feb 12;25(3):1387–414. doi: 10.1038/s44319-024-00085-x (PMC10933433; doi:10.1038/s44319-024-00085-x)
Supplement: Supplementary file 12 — EV Figures Source Data [file 44319_2024_85_MOESM12_ESM.zip › Figure EV2/B/GOtermAnalysis_STRING.xlsx]

## Sheet: Depleted in TPL
#term ID	term description	observed gene count	background gene count	strength	false discovery rate	matching proteins in your network (IDs)	matching proteins in your network (labels)
GO:0006338	Chromatin remodeling	23	303	1.26	2.99e-19	9606.ENSP00000254480,9606.ENSP00000262188,9606.ENSP00000262518,9606.ENSP00000263377,9606.ENSP00000267163,9606.ENSP00000305918,9606.ENSP00000307208,9606.ENSP00000309555,9606.ENSP00000319104,9606.ENSP00000323967,9606.ENSP00000335044,9606.ENSP00000340883,9606.ENSP00000343896,9606.ENSP00000358262,9606.ENSP00000376204,9606.ENSP00000377601,9606.ENSP00000378702,9606.ENSP00000384899,9606.ENSP00000386593,…	SMARCC1,SMARCD3,SRCAP,BRD4,RB1,BRD3,BPTF,HCFC1,SUPT6H,SMARCE1,ARID2,SMARCB1,SMARCA4,CHD1L,ASH1L,HELLS,BRD2,GATAD2A,PBRM1,ZBTB1,ANP32E,DPF3,CHD8
GO:2000779	Regulation of double-strand break repair	15	135	1.43	2.23e-14	9606.ENSP00000243326,9606.ENSP00000254480,9606.ENSP00000262188,9606.ENSP00000271715,9606.ENSP00000299563,9606.ENSP00000323967,9606.ENSP00000335044,9606.ENSP00000340883,9606.ENSP00000343741,9606.ENSP00000343896,9606.ENSP00000371475,9606.ENSP00000383042,9606.ENSP00000386593,9606.ENSP00000479526,9606.ENSP00000483345	RIF1,SMARCC1,SMARCD3,POGZ,RNF169,SMARCE1,ARID2,SMARCB1,ATR,SMARCA4,TP53BP1,KDM1A,PBRM1,DPF3,HDGFL2
GO:0006282	Regulation of DNA repair	16	213	1.26	4.55e-13	9606.ENSP00000243326,9606.ENSP00000254480,9606.ENSP00000260947,9606.ENSP00000262188,9606.ENSP00000271715,9606.ENSP00000299563,9606.ENSP00000323967,9606.ENSP00000335044,9606.ENSP00000340883,9606.ENSP00000343741,9606.ENSP00000343896,9606.ENSP00000371475,9606.ENSP00000383042,9606.ENSP00000386593,9606.ENSP00000479526,9606.ENSP00000483345	RIF1,SMARCC1,BARD1,SMARCD3,POGZ,RNF169,SMARCE1,ARID2,SMARCB1,ATR,SMARCA4,TP53BP1,KDM1A,PBRM1,DPF3,HDGFL2
GO:2001020	Regulation of response to DNA damage stimulus	17	316	1.11	9.17e-12	9606.ENSP00000243326,9606.ENSP00000254480,9606.ENSP00000260947,9606.ENSP00000262188,9606.ENSP00000263377,9606.ENSP00000271715,9606.ENSP00000299563,9606.ENSP00000323967,9606.ENSP00000335044,9606.ENSP00000340883,9606.ENSP00000343741,9606.ENSP00000343896,9606.ENSP00000371475,9606.ENSP00000383042,9606.ENSP00000386593,9606.ENSP00000479526,9606.ENSP00000483345	RIF1,SMARCC1,BARD1,SMARCD3,BRD4,POGZ,RNF169,SMARCE1,ARID2,SMARCB1,ATR,SMARCA4,TP53BP1,KDM1A,PBRM1,DPF3,HDGFL2
GO:2000781	Positive regulation of double-strand break repair	11	89	1.47	1.02e-10	9606.ENSP00000243326,9606.ENSP00000254480,9606.ENSP00000262188,9606.ENSP00000271715,9606.ENSP00000323967,9606.ENSP00000335044,9606.ENSP00000340883,9606.ENSP00000343896,9606.ENSP00000386593,9606.ENSP00000479526,9606.ENSP00000483345	RIF1,SMARCC1,SMARCD3,POGZ,SMARCE1,ARID2,SMARCB1,SMARCA4,PBRM1,DPF3,HDGFL2
GO:2000819	Regulation of nucleotide-excision repair	8	28	1.84	4.83e-10	9606.ENSP00000254480,9606.ENSP00000262188,9606.ENSP00000323967,9606.ENSP00000335044,9606.ENSP00000340883,9606.ENSP00000343896,9606.ENSP00000386593,9606.ENSP00000479526	SMARCC1,SMARCD3,SMARCE1,ARID2,SMARCB1,SMARCA4,PBRM1,DPF3
GO:0033044	Regulation of chromosome organization	14	253	1.12	1.26e-09	9606.ENSP00000254480,9606.ENSP00000262188,9606.ENSP00000267163,9606.ENSP00000323967,9606.ENSP00000330694,9606.ENSP00000335044,9606.ENSP00000340883,9606.ENSP00000343741,9606.ENSP00000343896,9606.ENSP00000348838,9606.ENSP00000357283,9606.ENSP00000378402,9606.ENSP00000386593,9606.ENSP00000479526	SMARCC1,SMARCD3,RB1,SMARCE1,NSMCE3,ARID2,SMARCB1,ATR,SMARCA4,UBE2C,LMNA,SIN3A,PBRM1,DPF3
GO:2001022	Positive regulation of response to DNA damage stimulus	12	168	1.23	2.87e-09	9606.ENSP00000243326,9606.ENSP00000254480,9606.ENSP00000262188,9606.ENSP00000271715,9606.ENSP00000323967,9606.ENSP00000335044,9606.ENSP00000340883,9606.ENSP00000343741,9606.ENSP00000343896,9606.ENSP00000386593,9606.ENSP00000479526,9606.ENSP00000483345	RIF1,SMARCC1,SMARCD3,POGZ,SMARCE1,ARID2,SMARCB1,ATR,SMARCA4,PBRM1,DPF3,HDGFL2
GO:0051054	Positive regulation of DNA metabolic process	14	304	1.04	1.1e-08	9606.ENSP00000243326,9606.ENSP00000254480,9606.ENSP00000262188,9606.ENSP00000271715,9606.ENSP00000323967,9606.ENSP00000335044,9606.ENSP00000340883,9606.ENSP00000343741,9606.ENSP00000343896,9606.ENSP00000371475,9606.ENSP00000376272,9606.ENSP00000386593,9606.ENSP00000479526,9606.ENSP00000483345	RIF1,SMARCC1,SMARCD3,POGZ,SMARCE1,ARID2,SMARCB1,ATR,SMARCA4,TP53BP1,RFC4,PBRM1,DPF3,HDGFL2
GO:0031056	Regulation of histone modification	11	188	1.15	1.27e-07	9606.ENSP00000243326,9606.ENSP00000263377,9606.ENSP00000282516,9606.ENSP00000290921,9606.ENSP00000309555,9606.ENSP00000319104,9606.ENSP00000340883,9606.ENSP00000357283,9606.ENSP00000378402,9606.ENSP00000383042,9606.ENSP00000436786	RIF1,BRD4,NIPBL,CTBP1,HCFC1,SUPT6H,SMARCB1,LMNA,SIN3A,KDM1A,KMT2A
GO:0006337	Nucleosome disassembly	6	19	1.88	1.45e-07	9606.ENSP00000254480,9606.ENSP00000262188,9606.ENSP00000323967,9606.ENSP00000335044,9606.ENSP00000340883,9606.ENSP00000343896	SMARCC1,SMARCD3,SMARCE1,ARID2,SMARCB1,SMARCA4
GO:0031058	Positive regulation of histone modification	9	111	1.29	3.24e-07	9606.ENSP00000243326,9606.ENSP00000263377,9606.ENSP00000282516,9606.ENSP00000290921,9606.ENSP00000309555,9606.ENSP00000340883,9606.ENSP00000357283,9606.ENSP00000383042,9606.ENSP00000436786	RIF1,BRD4,NIPBL,CTBP1,HCFC1,SMARCB1,LMNA,KDM1A,KMT2A
GO:1901990	Regulation of mitotic cell cycle phase transition	13	332	0.97	3.24e-07	9606.ENSP00000254480,9606.ENSP00000260947,9606.ENSP00000262188,9606.ENSP00000263377,9606.ENSP00000267163,9606.ENSP00000323967,9606.ENSP00000335044,9606.ENSP00000340883,9606.ENSP00000343896,9606.ENSP00000348838,9606.ENSP00000378402,9606.ENSP00000386593,9606.ENSP00000479526	SMARCC1,BARD1,SMARCD3,BRD4,RB1,SMARCE1,ARID2,SMARCB1,SMARCA4,UBE2C,SIN3A,PBRM1,DPF3
GO:0071824	protein-DNA complex subunit organization	12	268	1.03	3.32e-07	9606.ENSP00000254480,9606.ENSP00000262188,9606.ENSP00000262518,9606.ENSP00000271715,9606.ENSP00000319104,9606.ENSP00000323967,9606.ENSP00000335044,9606.ENSP00000340883,9606.ENSP00000343896,9606.ENSP00000377601,9606.ENSP00000378702,9606.ENSP00000463154	SMARCC1,SMARCD3,SRCAP,POGZ,SUPT6H,SMARCE1,ARID2,SMARCB1,SMARCA4,HELLS,BRD2,ANP32E
GO:0034728	Nucleosome organization	10	162	1.17	4.37e-07	9606.ENSP00000254480,9606.ENSP00000262188,9606.ENSP00000262518,9606.ENSP00000319104,9606.ENSP00000323967,9606.ENSP00000335044,9606.ENSP00000340883,9606.ENSP00000343896,9606.ENSP00000378702,9606.ENSP00000463154	SMARCC1,SMARCD3,SRCAP,SUPT6H,SMARCE1,ARID2,SMARCB1,SMARCA4,BRD2,ANP32E
GO:0031060	Regulation of histone methylation	8	84	1.36	7.7e-07	9606.ENSP00000243326,9606.ENSP00000263377,9606.ENSP00000309555,9606.ENSP00000319104,9606.ENSP00000340883,9606.ENSP00000357283,9606.ENSP00000383042,9606.ENSP00000436786	RIF1,BRD4,HCFC1,SUPT6H,SMARCB1,LMNA,KDM1A,KMT2A
GO:0016570	Histone modification	13	396	0.9	2.23e-06	9606.ENSP00000216807,9606.ENSP00000260947,9606.ENSP00000262241,9606.ENSP00000262518,9606.ENSP00000309555,9606.ENSP00000361219,9606.ENSP00000376204,9606.ENSP00000378402,9606.ENSP00000383042,9606.ENSP00000384899,9606.ENSP00000411268,9606.ENSP00000436786,9606.ENSP00000481380	BRMS1L,BARD1,RCOR1,SRCAP,HCFC1,GTF3C4,ASH1L,SIN3A,KDM1A,GATAD2A,BEND3,KMT2A,CCNA2
GO:2000045	Regulation of G1/S transition of mitotic cell cycle	9	164	1.12	6.87e-06	9606.ENSP00000254480,9606.ENSP00000262188,9606.ENSP00000267163,9606.ENSP00000323967,9606.ENSP00000335044,9606.ENSP00000340883,9606.ENSP00000343896,9606.ENSP00000386593,9606.ENSP00000479526	SMARCC1,SMARCD3,RB1,SMARCE1,ARID2,SMARCB1,SMARCA4,PBRM1,DPF3
GO:0045582	Positive regulation of T cell differentiation	8	116	1.22	7.58e-06	9606.ENSP00000254480,9606.ENSP00000262188,9606.ENSP00000323967,9606.ENSP00000335044,9606.ENSP00000340883,9606.ENSP00000343896,9606.ENSP00000386593,9606.ENSP00000451000	SMARCC1,SMARCD3,SMARCE1,ARID2,SMARCB1,SMARCA4,PBRM1,ZBTB1
GO:0031507	Heterochromatin assembly	6	51	1.45	1.91e-05	9606.ENSP00000243326,9606.ENSP00000267163,9606.ENSP00000290921,9606.ENSP00000357283,9606.ENSP00000377601,9606.ENSP00000411268	RIF1,RB1,CTBP1,LMNA,HELLS,BEND3
GO:0010569	Regulation of double-strand break repair via homologous recombination	6	72	1.3	0.00011	9606.ENSP00000243326,9606.ENSP00000271715,9606.ENSP00000335044,9606.ENSP00000371475,9606.ENSP00000383042,9606.ENSP00000483345	RIF1,POGZ,ARID2,TP53BP1,KDM1A,HDGFL2
GO:0040029	Regulation of gene expression, epigenetic	7	123	1.14	0.00015	9606.ENSP00000243326,9606.ENSP00000267163,9606.ENSP00000290921,9606.ENSP00000357283,9606.ENSP00000377601,9606.ENSP00000411268,9606.ENSP00000463982	RIF1,RB1,CTBP1,LMNA,HELLS,BEND3,YTHDC1
GO:0000018	Regulation of DNA recombination	7	132	1.11	0.00023	9606.ENSP00000243326,9606.ENSP00000271715,9606.ENSP00000319104,9606.ENSP00000335044,9606.ENSP00000371475,9606.ENSP00000383042,9606.ENSP00000483345	RIF1,POGZ,SUPT6H,ARID2,TP53BP1,KDM1A,HDGFL2
GO:0031062	Positive regulation of histone methylation	5	52	1.36	0.00047	9606.ENSP00000243326,9606.ENSP00000263377,9606.ENSP00000309555,9606.ENSP00000357283,9606.ENSP00000436786	RIF1,BRD4,HCFC1,LMNA,KMT2A
GO:0031057	Negative regulation of histone modification	5	53	1.36	0.00051	9606.ENSP00000290921,9606.ENSP00000319104,9606.ENSP00000340883,9606.ENSP00000378402,9606.ENSP00000383042	CTBP1,SUPT6H,SMARCB1,SIN3A,KDM1A
GO:0051570	Regulation of histone H3-K9 methylation	4	27	1.55	0.00092	9606.ENSP00000243326,9606.ENSP00000340883,9606.ENSP00000357283,9606.ENSP00000383042	RIF1,SMARCB1,LMNA,KDM1A
GO:0031497	Chromatin assembly	7	179	0.97	0.0014	9606.ENSP00000243326,9606.ENSP00000267163,9606.ENSP00000290921,9606.ENSP00000357283,9606.ENSP00000377601,9606.ENSP00000378702,9606.ENSP00000411268	RIF1,RB1,CTBP1,LMNA,HELLS,BRD2,BEND3
GO:0045911	Positive regulation of DNA recombination	5	72	1.22	0.0019	9606.ENSP00000243326,9606.ENSP00000271715,9606.ENSP00000335044,9606.ENSP00000371475,9606.ENSP00000483345	RIF1,POGZ,ARID2,TP53BP1,HDGFL2
GO:0006366	Transcription by RNA polymerase II	9	357	0.78	0.0022	9606.ENSP00000219252,9606.ENSP00000267163,9606.ENSP00000301788,9606.ENSP00000307850,9606.ENSP00000319104,9606.ENSP00000370625,9606.ENSP00000376204,9606.ENSP00000451000,9606.ENSP00000461879	POLR2C,RB1,POLR2G,DRAP1,SUPT6H,POLR2B,ASH1L,ZBTB1,POLR2A
GO:2001021	Negative regulation of response to DNA damage stimulus	5	83	1.16	0.0034	9606.ENSP00000243326,9606.ENSP00000263377,9606.ENSP00000299563,9606.ENSP00000371475,9606.ENSP00000383042	RIF1,BRD4,RNF169,TP53BP1,KDM1A
GO:0051568	Histone H3-K4 methylation	4	46	1.32	0.0055	9606.ENSP00000309555,9606.ENSP00000376204,9606.ENSP00000411268,9606.ENSP00000436786	HCFC1,ASH1L,BEND3,KMT2A
GO:0043923	Positive regulation by host of viral transcription	3	17	1.63	0.007	9606.ENSP00000340883,9606.ENSP00000343896,9606.ENSP00000360266	SMARCB1,SMARCA4,JUN
GO:0007064	Mitotic sister chromatid cohesion	3	18	1.6	0.0081	9606.ENSP00000267163,9606.ENSP00000271715,9606.ENSP00000282516	RB1,POGZ,NIPBL
GO:0019079	Viral genome replication	3	20	1.56	0.0103	9606.ENSP00000290921,9606.ENSP00000311825,9606.ENSP00000340883	CTBP1,CTBP2,SMARCB1
GO:0006306	DNA methylation	4	57	1.23	0.0107	9606.ENSP00000377601,9606.ENSP00000384899,9606.ENSP00000411268,9606.ENSP00000436786	HELLS,GATAD2A,BEND3,KMT2A
GO:0016575	Histone deacetylation	4	60	1.2	0.0127	9606.ENSP00000216807,9606.ENSP00000262241,9606.ENSP00000378402,9606.ENSP00000384899	BRMS1L,RCOR1,SIN3A,GATAD2A
GO:0031061	Negative regulation of histone methylation	3	25	1.46	0.0176	9606.ENSP00000319104,9606.ENSP00000340883,9606.ENSP00000383042	SUPT6H,SMARCB1,KDM1A
GO:0016573	Histone acetylation	5	128	0.97	0.0193	9606.ENSP00000262518,9606.ENSP00000309555,9606.ENSP00000361219,9606.ENSP00000411268,9606.ENSP00000436786	SRCAP,HCFC1,GTF3C4,BEND3,KMT2A
GO:0034088	Maintenance of mitotic sister chromatid cohesion	2	4	2.08	0.021	9606.ENSP00000267163,9606.ENSP00000282516	RB1,NIPBL
GO:0035065	Regulation of histone acetylation	4	72	1.13	0.0229	9606.ENSP00000290921,9606.ENSP00000340883,9606.ENSP00000378402,9606.ENSP00000436786	CTBP1,SMARCB1,SIN3A,KMT2A
GO:0018205	Peptidyl-lysine modification	7	311	0.73	0.0277	9606.ENSP00000262518,9606.ENSP00000309555,9606.ENSP00000330694,9606.ENSP00000361219,9606.ENSP00000376204,9606.ENSP00000411268,9606.ENSP00000436786	SRCAP,HCFC1,NSMCE3,GTF3C4,ASH1L,BEND3,KMT2A
GO:0051851	Modulation by host of symbiont process	4	77	1.1	0.0281	9606.ENSP00000263377,9606.ENSP00000340883,9606.ENSP00000343896,9606.ENSP00000360266	BRD4,SMARCB1,SMARCA4,JUN
GO:2000780	Negative regulation of double-strand break repair	3	33	1.34	0.0335	9606.ENSP00000243326,9606.ENSP00000299563,9606.ENSP00000371475	RIF1,RNF169,TP53BP1
GO:0051053	Negative regulation of DNA metabolic process	5	149	0.91	0.0337	9606.ENSP00000243326,9606.ENSP00000299563,9606.ENSP00000343741,9606.ENSP00000371475,9606.ENSP00000436786	RIF1,RNF169,ATR,TP53BP1,KMT2A
GO:1901674	Regulation of histone H3-K27 acetylation	2	6	1.9	0.0344	9606.ENSP00000378402,9606.ENSP00000436786	SIN3A,KMT2A
GO:0006310	DNA recombination	6	235	0.79	0.0361	9606.ENSP00000259008,9606.ENSP00000260947,9606.ENSP00000271715,9606.ENSP00000282516,9606.ENSP00000330694,9606.ENSP00000483345	BRIP1,BARD1,POGZ,NIPBL,NSMCE3,HDGFL2
GO:0032508	DNA duplex unwinding	4	89	1.03	0.0427	9606.ENSP00000259008,9606.ENSP00000358262,9606.ENSP00000376272,9606.ENSP00000495240	BRIP1,CHD1L,RFC4,CHD8
GO:0051236	Establishment of RNA localization	5	161	0.87	0.0447	9606.ENSP00000241502,9606.ENSP00000319104,9606.ENSP00000343741,9606.ENSP00000355465,9606.ENSP00000463982	FYTTD1,SUPT6H,ATR,AHCTF1,YTHDC1
GO:0006913	Nucleocytoplasmic transport	6	248	0.76	0.0455	9606.ENSP00000241502,9606.ENSP00000260327,9606.ENSP00000355465,9606.ENSP00000357283,9606.ENSP00000385269,9606.ENSP00000463982	FYTTD1,CTDSPL2,AHCTF1,LMNA,ELAVL1,YTHDC1
GO:1901992	Positive regulation of mitotic cell cycle phase transition	4	92	1.02	0.0463	9606.ENSP00000263377,9606.ENSP00000267163,9606.ENSP00000348838,9606.ENSP00000378402	BRD4,RB1,UBE2C,SIN3A
GO:0045787	Positive regulation of cell cycle	7	349	0.68	0.0466	9606.ENSP00000260363,9606.ENSP00000263377,9606.ENSP00000267163,9606.ENSP00000275034,9606.ENSP00000309555,9606.ENSP00000348838,9606.ENSP00000378402	KIF23,BRD4,RB1,PHIP,HCFC1,UBE2C,SIN3A
GO:0090068	Positive regulation of cell cycle process	6	251	0.76	0.0469	9606.ENSP00000260363,9606.ENSP00000263377,9606.ENSP00000267163,9606.ENSP00000275034,9606.ENSP00000348838,9606.ENSP00000378402	KIF23,BRD4,RB1,PHIP,UBE2C,SIN3A
GO:0051569	Regulation of histone H3-K4 methylation	3	39	1.27	0.047	9606.ENSP00000309555,9606.ENSP00000383042,9606.ENSP00000436786	HCFC1,KDM1A,KMT2A
GO:1905168	Positive regulation of double-strand break repair via homologous recombination	3	39	1.27	0.047	9606.ENSP00000271715,9606.ENSP00000335044,9606.ENSP00000483345	POGZ,ARID2,HDGFL2

## Sheet: Enriched in TPL
#term ID	term description	observed gene count	background gene count	strength	false discovery rate	matching proteins in your network (IDs)	matching proteins in your network (labels)
GO:0042254	Ribosome biogenesis	23	299	1.24	1.75e-17	9606.ENSP00000229214,9606.ENSP00000261015,9606.ENSP00000261637,9606.ENSP00000263239,9606.ENSP00000285814,9606.ENSP00000296792,9606.ENSP00000296930,9606.ENSP00000297990,9606.ENSP00000308179,9606.ENSP00000346120,9606.ENSP00000346725,9606.ENSP00000348596,9606.ENSP00000355899,9606.ENSP00000361232,9606.ENSP00000370968,9606.ENSP00000371101,9606.ENSP00000371858,9606.ENSP00000377385,9606.ENSP00000405620,…	KRR1,WDR12,UTP20,DDX18,NIFK,UTP15,NPM1,NOL6,WDR3,DDX21,PES1,SDAD1,RRP15,DDX31,MYBBP1A,NOL10,NOP2,PPAN-P2RY11,DHX30,EBNA1BP2,RRP1,UTP25,RSL1D1
GO:0006364	rRNA processing	18	220	1.26	8.71e-14	9606.ENSP00000229214,9606.ENSP00000261015,9606.ENSP00000261637,9606.ENSP00000263239,9606.ENSP00000285814,9606.ENSP00000296792,9606.ENSP00000297990,9606.ENSP00000308179,9606.ENSP00000346120,9606.ENSP00000346725,9606.ENSP00000355899,9606.ENSP00000371101,9606.ENSP00000371858,9606.ENSP00000377385,9606.ENSP00000407323,9606.ENSP00000417464,9606.ENSP00000419005,9606.ENSP00000460871	KRR1,WDR12,UTP20,DDX18,NIFK,UTP15,NOL6,WDR3,DDX21,PES1,RRP15,NOL10,NOP2,PPAN-P2RY11,EBNA1BP2,RRP1,UTP25,RSL1D1
GO:0042273	Ribosomal large subunit biogenesis	11	74	1.52	1.64e-10	9606.ENSP00000261015,9606.ENSP00000263239,9606.ENSP00000285814,9606.ENSP00000296930,9606.ENSP00000346725,9606.ENSP00000348596,9606.ENSP00000355899,9606.ENSP00000371858,9606.ENSP00000405620,9606.ENSP00000407323,9606.ENSP00000460871	WDR12,DDX18,NIFK,NPM1,PES1,SDAD1,RRP15,NOP2,DHX30,EBNA1BP2,RSL1D1
GO:0000470	Maturation of LSU-rRNA	7	28	1.75	1.98e-07	9606.ENSP00000261015,9606.ENSP00000263239,9606.ENSP00000285814,9606.ENSP00000346725,9606.ENSP00000355899,9606.ENSP00000371858,9606.ENSP00000460871	WDR12,DDX18,NIFK,PES1,RRP15,NOP2,RSL1D1
GO:0000463	Maturation of LSU-rRNA from tricistronic rRNA transcript (SSU-rRNA, 5.8S rRNA, LSU-rRNA)	4	15	1.78	0.001	9606.ENSP00000261015,9606.ENSP00000263239,9606.ENSP00000285814,9606.ENSP00000346725	WDR12,DDX18,NIFK,PES1
GO:0072583	Clathrin-dependent endocytosis	4	31	1.46	0.0087	9606.ENSP00000309415,9606.ENSP00000351926,9606.ENSP00000403362,9606.ENSP00000479606	CLTB,AP2A1,AP2M1,CLTC
GO:0000460	Maturation of 5.8S rRNA	4	36	1.4	0.0129	9606.ENSP00000261015,9606.ENSP00000261637,9606.ENSP00000346725,9606.ENSP00000355899	WDR12,UTP20,PES1,RRP15
GO:0042274	Ribosomal small subunit biogenesis	5	78	1.16	0.0138	9606.ENSP00000261637,9606.ENSP00000296930,9606.ENSP00000308179,9606.ENSP00000371101,9606.ENSP00000419005	UTP20,NPM1,WDR3,NOL10,UTP25
GO:0006356	Regulation of transcription by RNA polymerase I	4	43	1.32	0.021	9606.ENSP00000296792,9606.ENSP00000346120,9606.ENSP00000358866,9606.ENSP00000370968	UTP15,DDX21,FLNA,MYBBP1A
GO:0030490	Maturation of SSU-rRNA	4	55	1.21	0.0433	9606.ENSP00000261637,9606.ENSP00000308179,9606.ENSP00000371101,9606.ENSP00000419005	UTP20,WDR3,NOL10,UTP25

## Sheet: Enriched in DRB
#term ID	term description	observed gene count	background gene count	strength	false discovery rate	matching proteins in your network (IDs)	matching proteins in your network (labels)
GO:0042254	Ribosome biogenesis	26	299	1.72	9.48e-37	9606.ENSP00000229214,9606.ENSP00000232888,9606.ENSP00000257829,9606.ENSP00000261637,9606.ENSP00000263239,9606.ENSP00000285814,9606.ENSP00000296792,9606.ENSP00000296930,9606.ENSP00000297990,9606.ENSP00000301364,9606.ENSP00000308179,9606.ENSP00000309126,9606.ENSP00000328854,9606.ENSP00000346120,9606.ENSP00000346725,9606.ENSP00000348596,9606.ENSP00000354040,9606.ENSP00000366135,9606.ENSP00000368984,…	KRR1,RRP9,NAT10,UTP20,DDX18,NIFK,UTP15,NPM1,NOL6,TSR1,WDR3,NSUN5,NOC4L,DDX21,PES1,SDAD1,GTPBP4,EXOSC10,EXOSC9,MYBBP1A,NOL10,NOP2,PPAN-P2RY11,EBNA1BP2,RRP1,RSL1D1
GO:0006364	rRNA processing	23	220	1.8	2.71e-33	9606.ENSP00000229214,9606.ENSP00000232888,9606.ENSP00000257829,9606.ENSP00000261637,9606.ENSP00000263239,9606.ENSP00000285814,9606.ENSP00000296792,9606.ENSP00000297990,9606.ENSP00000301364,9606.ENSP00000308179,9606.ENSP00000309126,9606.ENSP00000328854,9606.ENSP00000346120,9606.ENSP00000346725,9606.ENSP00000354040,9606.ENSP00000366135,9606.ENSP00000368984,9606.ENSP00000371101,9606.ENSP00000371858,…	KRR1,RRP9,NAT10,UTP20,DDX18,NIFK,UTP15,NOL6,TSR1,WDR3,NSUN5,NOC4L,DDX21,PES1,GTPBP4,EXOSC10,EXOSC9,NOL10,NOP2,PPAN-P2RY11,EBNA1BP2,RRP1,RSL1D1
GO:0042273	Ribosomal large subunit biogenesis	9	74	1.86	1.05e-11	9606.ENSP00000263239,9606.ENSP00000285814,9606.ENSP00000296930,9606.ENSP00000346725,9606.ENSP00000348596,9606.ENSP00000354040,9606.ENSP00000371858,9606.ENSP00000407323,9606.ENSP00000460871	DDX18,NIFK,NPM1,PES1,SDAD1,GTPBP4,NOP2,EBNA1BP2,RSL1D1
GO:0000470	Maturation of LSU-rRNA	6	28	2.11	1.53e-08	9606.ENSP00000263239,9606.ENSP00000285814,9606.ENSP00000346725,9606.ENSP00000354040,9606.ENSP00000371858,9606.ENSP00000460871	DDX18,NIFK,PES1,GTPBP4,NOP2,RSL1D1
GO:0042274	Ribosomal small subunit biogenesis	6	78	1.66	3.93e-06	9606.ENSP00000257829,9606.ENSP00000261637,9606.ENSP00000296930,9606.ENSP00000301364,9606.ENSP00000308179,9606.ENSP00000371101	NAT10,UTP20,NPM1,TSR1,WDR3,NOL10
GO:0000463	Maturation of LSU-rRNA from tricistronic rRNA transcript (SSU-rRNA, 5.8S rRNA, LSU-rRNA)	4	15	2.2	1.68e-05	9606.ENSP00000263239,9606.ENSP00000285814,9606.ENSP00000346725,9606.ENSP00000354040	DDX18,NIFK,PES1,GTPBP4
GO:0030490	Maturation of SSU-rRNA	5	55	1.73	3.19e-05	9606.ENSP00000257829,9606.ENSP00000261637,9606.ENSP00000301364,9606.ENSP00000308179,9606.ENSP00000371101	NAT10,UTP20,TSR1,WDR3,NOL10
GO:0000466	Maturation of 5.8S rRNA from tricistronic rRNA transcript (SSU-rRNA, 5.8S rRNA, LSU-rRNA)	4	25	1.98	9.38e-05	9606.ENSP00000261637,9606.ENSP00000346725,9606.ENSP00000366135,9606.ENSP00000368984	UTP20,PES1,EXOSC10,EXOSC9
GO:0000469	Cleavage involved in rRNA processing	4	28	1.93	0.00013	9606.ENSP00000261637,9606.ENSP00000301364,9606.ENSP00000366135,9606.ENSP00000368984	UTP20,TSR1,EXOSC10,EXOSC9
GO:0016078	tRNA catabolic process	3	12	2.17	0.00097	9606.ENSP00000366135,9606.ENSP00000368984,9606.ENSP00000385787	EXOSC10,EXOSC9,POP1
GO:0090501	RNA phosphodiester bond hydrolysis	5	153	1.29	0.0029	9606.ENSP00000261637,9606.ENSP00000301364,9606.ENSP00000366135,9606.ENSP00000368984,9606.ENSP00000385787	UTP20,TSR1,EXOSC10,EXOSC9,POP1
GO:0045943	Positive regulation of transcription by RNA polymerase I	3	33	1.73	0.0135	9606.ENSP00000296792,9606.ENSP00000346120,9606.ENSP00000370968	UTP15,DDX21,MYBBP1A
GO:0000154	rRNA modification	3	36	1.7	0.0167	9606.ENSP00000257829,9606.ENSP00000309126,9606.ENSP00000371858	NAT10,NSUN5,NOP2
GO:0000462	Maturation of SSU-rRNA from tricistronic rRNA transcript (SSU-rRNA, 5.8S rRNA, LSU-rRNA)	3	39	1.66	0.0198	9606.ENSP00000261637,9606.ENSP00000301364,9606.ENSP00000371101	UTP20,TSR1,NOL10
GO:0000055	Ribosomal large subunit export from nucleus	2	7	2.23	0.038	9606.ENSP00000296930,9606.ENSP00000348596	NPM1,SDAD1
GO:0071035	Nuclear polyadenylation-dependent rRNA catabolic process	2	7	2.23	0.038	9606.ENSP00000366135,9606.ENSP00000368984	EXOSC10,EXOSC9
GO:0071038	Nuclear polyadenylation-dependent tRNA catabolic process	2	7	2.23	0.038	9606.ENSP00000366135,9606.ENSP00000368984	EXOSC10,EXOSC9
GO:0000467	Exonucleolytic trimming to generate mature 3-end of 5.8S rRNA from tricistronic rRNA transcript (SSU-rRNA, 5.8S rRNA, LSU-rRNA)	2	9	2.12	0.0473	9606.ENSP00000366135,9606.ENSP00000368984	EXOSC10,EXOSC9
GO:0070475	rRNA base methylation	2	9	2.12	0.0473	9606.ENSP00000309126,9606.ENSP00000371858	NSUN5,NOP2
GO:0097064	ncRNA export from nucleus	2	9	2.12	0.0473	9606.ENSP00000296930,9606.ENSP00000297990	NPM1,NOL6
