# Supplementary material for: RNA polymerase II promotes the organization of chromatin following DNA replication
Source: EMBO Rep. 2024 Feb 12;25(3):1387–414. doi: 10.1038/s44319-024-00085-x (PMC10933433; doi:10.1038/s44319-024-00085-x)
Supplement: Supplementary file 12 — EV Figures Source Data [file 44319_2024_85_MOESM12_ESM.zip › Figure EV5/A/ScatterPlot_FigureEV5A_EdU_BARD1_PLA.xlsx]

## Sheet: Figure S4A
DMSO 2h	TPL 2h	DRB 2h
1289941	800203	909368
1037398	1119421	1219082
581519	1347806	1146706
1528236	1340942	1411445
1186477	1404849	2246025
997776	893013	394109
1765487	769984	1208105
1291298	1125880	607824
1793783	80649	421564
1175507	830587	1156149
1144904	1003176	1284912
665826	966412	855479
697567	1820633	685951
586657	2069130	891168
414854	668601	605485
1137360	537489	747476
2262339	939784	774260
1033861	371200	275834
1818956	1247297	1169808
776353	438529	830628
1279371	1237663	905239
1346927	519197	869277
1054625	1121413	278250
528781	578751	939310
1247627	521597	437737
1000771	558469	835418
1148482	905636	199441
483862	1089429	657806
896464	1499407	678683
1329057	422625	798271
873068	1505616	697472
1002047	694757	612110
1301950	1126867	936210
2570626	1637277	863284
1342858	979936	680012
722713	2537816	403452
465191	585401	152866
1045040	1041832	131489
2149613	1627232	159213
2175249	520862	317408
1240636	1250204	191268
1121560	1172894	414369
2167391	872654	2068130
2150718	2263300	1993524
913529	948920	1354118
1068444	1228993	659904
1641170	1076854	1421352
2143791	1332843	896243
1367600	968324	525558
1163180	1112150	1665536
814843	1192647	531933
1723624	1695277	1288658
1358238	620607	1253245
1028324	580059	510098
794534	2298164	409518
1392433	1413935	554014
1779244	1288689	1189413
779732	1320222	899192
608410	1087987	777637
959313	931553	847010
0	1508899	977987
1521643	843061	1245918
1132635	1002080	462117
1497150	1472505	601504
2119265	764442	1032260
2329216	485692	838959
2341186	1084424	608967
1814217	1350441	1175680
1646872	336910	1493237
1582610	1057879	208319
1059020	1065378	324946
1661340	1021126	1094438
2618506	1286043	929538
1142287	589293	523688
774387	1257522	605460
1262371	809202	744568
1196385	56219	939213
1238420	931593	809141
550987	854821	738575
638796	761724	682675
1126816	837616	758615
1039161	342628	1287896
736861	231828	978707
667339	401217	497448
1328702	363413	886789
568163	1136952	90499
1076076	538914	312291
990557	1744234	856313
312885	301975	1409232
558793	729774	1208739
271177	1043916	1372856
847232	838997	538039
1389868	914786	493500
699434	1196154	444101
1099908	668265	285952
778413	967019	796957
291988	1320031	1364914
688268	1673602	1015457
380304	254043	566675
328821	1729250	1283930
625110	843664	1785871
422967	1076675	1016451
113976	396815	1370374
521717	336481	1507221
633093	490497	1194816
1770737	910810	1360930
508185	817360	718850
985388	413299	537631
1282824	602075	763661
979432	1187466	1348113
1055191	741450	1660336
888254	700720	1247994
1143611	952828	738877
1760899	1039006	1308924
994641	677620	605235
1455375	2138908	880688
1190144	1458229	1421562
1033589	1100114	567604
962579	788754	991368
482273	1097906	1087201
917854	937715	529301
956228	1043139	419279
1297666	1272442	539908
1349930	1319637	1038782
843722	1543810	805208
765377	567064	266612
1838913	374430	282981
783189	655169	841200
1082827	495353	917438
860960	1684517	1020365
234843	861717	1308203
387044	1176198	1472907
864584	727406	1251339
106179	717718	568113
561637	694380	1255313
1665116	1056169	525213
486428	0	1028679
2100473	487936	388119
1547825		467911
1210597		548101
748473		610751
1249397		625148
1001387		583109
1143091		686745
949478		716646
427906		370607
1492803		1116754
761416		601442
568506		66141
1897905		694834
1173897		741952
1568629		430867
1002764		739055
1027368		148082
738310		325719
761360		641379
926976		468524
471427		1855711
1110996		1363229
691809		603723
469143		1706357
761004		1027562
1002736		1199234
1073295		351201
1106193		137927
966741		523686
892510		770721
926703		430983
1345228		1216830
1916732		1131870
587759		288794
423291		469369
826610		1378216
1015226		489823
589149		492060
838317		312687
1306122		644170
684913
856040
656807
601105
973580
1256274
1120038
896403
1579072
782064
1296456
961668
695742
315005
500344
1028073
1071756
406750
677310
1044170
927650
1122796
1757344
897690
1664864
612040
841402
1225966
1240285
980108
1287405
1032382
1469555
1163864
646375
1289054
2770741
463989
475815
