# Supplementary material for: RNA polymerase II promotes the organization of chromatin following DNA replication
Source: EMBO Rep. 2024 Feb 12;25(3):1387–414. doi: 10.1038/s44319-024-00085-x (PMC10933433; doi:10.1038/s44319-024-00085-x)
Supplement: Supplementary file 12 — EV Figures Source Data [file 44319_2024_85_MOESM12_ESM.zip › Figure EV5/B/ScatterPlot_FigureEV5B_gH2AX_allcells.xlsx]

## Sheet: Figure S4B
DMSO			TPL			DRB			Campto
216.307	169.773	224.264	459.389	436.628	1336.93	563.522	277.35	268.572	17305	185.858	801.439
275.925	601.164	745.904	291.047	162.814	223.509	215.475	131.137	238.202	15839.7	13923.5	848.42
503.768	294.566	166.103	231.937	898.664	435.242	452.174	150.062	259.493	567.002	568.133	8574.47
324.819	406.437	991.987	623.912	205.769	312.285	403.08	108.337	679.249	8296.27	738.689	16356.7
396.639	271.591	631.758	609.956	158.958	276.766	250.74	647.023	180.573	23882.6	619.426	452.079
247.655	589.397	566.495	995.094	471.589	804.054	182.129	545.337	427.087	712.45	14908.1	1320.05
269.763	199.813	461.219	637.259	284.795	340.947	247.432	1070.25	292.543	5401.37	8689.39	339.453
298.87	711.617	506.368	181.609	262.274	283.926	438.691	734.223	599.588	292.308	12662.8	574.24
396.012	832.779	400.194	209.055	368.933	184.32	378.003	461.983	386.788	385.32	945.345	13112.7
353.434	181.838	712.688	433.259	1084.49	129.081	395.233	316.849	740.97	1834.31	570.163	10582.1
170.741	690.582	309.032	250.159	225.778	807.21	602.037	327.35	463.243	1632.9	11267	890.327
228.786	437.847	348.905	897.631	333.199	441.314	188.643	322.682	900.829	12518.4	21785.9	306.262
527.033	852.638	349.998	163.618	348.111	424.131	437.555	397.207	123.406	514.864	647.236	436.394
631.602	225.835	795.79	271.294	327.624	435.286	189.348	429.639	217.821	8514.63	21349.5	494.951
282.504	566.984	272.473	189.451	634.561	207.299	241.061	302.18	167.125	16569.1	10080.7	613.065
614.82	746.103	218.703	157.209	973.763	121.859	509.927	168.9	947.569	17248.4	23517.9	751.6
145.721	800.052	246.073	596.646	509.088	266.388	466.835	618.917	630.412	834.172	22952.3	7119.25
302.839	543.169	783.395	164.474	197.822	610.76	160.643	167.999	332.924	38158.7	445.209	22059.4
500.537	160.954	472.859	231.622	383.519	674.14	255.498	172.135	697.32	12759.8	371.393	556.108
1582.54	416.57	156.163	229.448	278.754	235.911	503.038	152.623	407.793	3707.95	472.783	936.383
428.806	438.728	578.987	290.421	161.258	199.993	543.92	450.235	197.689	13681	440.771	1169.56
370.057	1021.19	186.583	358.172	156.63	203.079	664.972	190.408	246.695	1737.71	846.475	10476.7
931.998	170.113	204.126	166.041	870.479	263.461	129.167	169.337	294.586	776.673	928.45	410.708
199.253	776.354	170.322	238.35	465.048	205.258	181.446	721.312	410.574	15091.2	32463.9	413.896
635.498	335.77	150.623	1021.26	915.318	506.81	419.261	249.689	187.681	1117.91	839.87	10400.1
601.821	302.461	854.186	477.218	556.91	191.672	136.268	299.444	244.504	12051.7	646.697	12334.9
540.058	515.211	271.928	300.519	296.768	307.972	319.408	792.513	256.608	3102.83	834.907	382.583
274.312	204.256	227.054	279.593	207.864	172.114	157.467	198.776	296.089	24335.1	17381.2	1010.93
588.6	94.1401	206.592	223.294	952.023	162.702	211.084	163.173	186.35	5642.33	30854.7	7465.86
518.072	368.645	216.573	162.43	203.888	391.658	404.681	887.592	356.777	510.137	563.504	6982.35
418.744	286.443	277.047	461.697	203.14	261.251	511.19	199.505	585.364	12186.9	23233.1	442.516
166.924	57.8653	480.903	206.947	330.38	168.144	419.598	278.076	132.263	6504.81	1019.48	361.825
197.359	372.391	192.291	208.071	989.237	345.824	124.732	201.178	177.225	1366.87	1104.13	9971.18
607.285	342.533	858.677	626.652	630.296	228.985	214.84	562.941	831.23	29070.6	24346.6	521.267
398.465	606.113	256.761	221.233	547.957	728.218	124.153	358.002	525.237	2319.29	471.667	476.113
195.88	381.906	208.834	366.003	318.103	172.38	250.589	330.164	1984.75	318.172	26394.4	1315.88
338.524	848.909	138.699	294.204	735.25	411.789	148.719	696.108	298.571	629.036	5684.66	25001.7
583.925	245.516	220.811	120.032	216.035	158.476	140.763	364.425	341.663	813.826	476.957	894.807
122.03	1027.07	484.606	155.164	739.592	215.623	107.363	633.33	225.79	1041.55	961.868	372.525
310.147	244.382	751.687	409.111	204.179	337.047	330.12	199.072	446.68	901.654	592.588	13428.2
773.609	504.631	130.487	267.107	486.466	177.391	376.716	184.646	223.001	655.987	586.73	201.3
215.052	274.899	538.518	485.231	1151.8	178.153	650.624	326.032	823.498	1799.95	9376.13	231.948
427.793	436.759	185.229	295.96	230.89	304.678	343.06	528.838	141.436	10285.9	4626.21	11222
714.175	270.983	559.701	293.691	273.317	111.821	155.766	431.721	555.851	1234.78	18849.3	492.665
1118	781.499	262.015	158.063	208.854	725.102	163.538	287.412	192.302	9912.81	3802.67	11714.1
487.4	308.947	247.429	376.658	513.765	149.884	490.545	318.566	248.354	937.728	548.349	565.177
366.247	239.187	452.025	377.369	606.544	164.215	659.893	671.711	1121.34	767.229	676.997	730.635
1083.2	1026.65	883.228	191.958	362.157	151.574	146.609	724.763	370.699	27977.4	9059.46	12380.1
328.255	316.294	217.538	298.198	209.786	152.992	539.925	159.436	528.284	14896	1077.22	15824.7
240.007	595.056	744.334	919.518	298.824	189.687	177.13	164.16	317.929	290.625	10271.7	500.924
282.28	267.095	194.694	136.861	210.531	109.173	212.092	188.087	227.466	25179.1	31859.2	455.178
245.398	679.419	144.28	224.76	534.17	406.55	154.601	365.568	617.152	713.85	529.717	14626.1
1003.82	199.168	674.619	337.949	215.966	551.559	355.345	737.828	597.823	1034.82	14163.1	11335.1
347.202	256.923	266.541	118.692	371.386	271.127	168.145	443.182	206.678	2313.09	746.981	18864.9
244.348	277.076	329.369	190.174	789.351	186.948	465.701	667.955	328.016	888.457	14314.2	24572.5
751.589	301.253	256.387	157.279	262.138	126.839	359.056	716.646	698.938	716.312	5692.46	10763.6
195.225	221.891	472.601	161.475	744.191	256.52	288.506	187.25	673.388	722.346	2140.13	19729.8
341.419	414.437	238.857	158.463	446.526	739.294	1021.78	579.548	673.757	17994.1	1213.82	1043.51
432.16	982.997	541.055	143.088	237.327	219.341	339.979	217.016	532.064	1081.06	416.441	11594.6
143.704	558.266	570.428	244.268	1099.87	255.205	1219.8	221.638	685.227	14908.5	852.194	2507.88
504.833	631.117	254.31	203.408	275.704	1053.15	518.122	349.818	255.102	696.341	701.893	244.006
230.73	561.068	273.4	574.644	221.096	335.914	487.084	267.978	743.569	1754.24	9387.11	21228.3
193.033	703.625	272.036	444.063	219.666	478.495	270.451	693.896	449.601	1904.45	1176.06	625.606
166.581	518.257	927.074	239.931	528.721	255.409	678.218	544.95	450.794	595.557	1472.53	21788
212.427	239.237	409.68	412.176	421.79	714.997	386.925	201.654	358.657	15537.8	8291.51	1711.44
676.304	375.296	355.495	270.881	184.331	472.112	58.8981	188.492	271.919	811.273	681.748	5252.69
486.598	296.007	222.643	228.737	497.635	723.189	175.909	764.615	244.252	1167.96	692.174	12997.3
300.182	464.202	1142.04	384.332	288.335	522.904	57.3333	372.739	335.587	1954.4	420.73	7404.35
192.129	427.801	208.171	147.076	765.996	460.163	157.939	384.326	194.944	681.926	284.94	629.781
133.19	211.786	234.395	217.648	204.869	745.176	416.842	240.79	277.857	798.916	9981.14	14248.8
901.083	392.786	200.548	355.374	292.496	517.889	180.421	691.148	554.196	14207.7	14158.6	18526.8
372.41	448.878	262.274	356.365	233.854	368.108	368.152	185.903	222.702	937.601	1543.29	552.634
469.214	412.039	200.646	303.065	299.984	206.722	293.855	158.133	610.156	801.613	21118.2	13230.4
651.708	283.895	500.234	426.491	657.293	611.555	156.257	1209.09	332.663	1061.11	990.949	7218.63
152.856	182.606	149.757	326.252	370.077	162.586	210.859	400.981	120.091	578.314	19247.9	607.582
793.3	204.873	202.354	208.344	282.919	133.646	321.917	370.371	194.446	396.501	14514.6	272.201
548.411	221.498	879.029	201.611	466.947	531.456	1183.25	202.013	210.582	1218.8	21533.4	17829.4
468.995	440.875	151.798	332.574	813.723	184.01	499.73	749.906	322.876	25577.7	8780.7	1118.95
319.436	801.433	1399.65	347.714	122.869	319.113	602.453	101.005	261.396	18277.9	2502.21	575.803
294.197	383.032	274.196	355.767	169.059	191.375	833.816	176.66	328.521	534.133	597.389	258.296
215.813	304.698	1438.23	231.932	221.666	618.469	415.326	240.223	267.215	770.36	532.281	19096.1
569.485	763.062	1438.51	435.623	337.969	113.733	535.316	381.112	445.663	5796.14	866.408	15088.7
336.89	562.577	752.383	457.561	166.438	150.495	801.61	213.083	146.68	9119.82	23576.4	2786.09
298.237	174.829	640.772	437.778	567.484	170.46	234.836	535.341	250.461	17462.4	15614.4	14933.7
196.716	357.174	177.545	243.622	357.319	194.127	319.152	263.793	201.704	506.726	675.023	629.217
642.014	281.803	688.716	553.733	217.643	172.127	1420.71	672.66	326.523	15730.2	822.848	19661.6
681.174	2532.3	547.667	118.89	330.977	209.202	139.133	696.077	242.121	1402.12	756.391	25610.8
516.247	710.553	146.286	118.569	1015.54	241.11	370.477	176.958	267.187	21544.7	8564.8	586.259
1159.61	229.934	283.652	95.9276	933.918	439.308	777.558	190.892	368.79	12479.1	1001.87	795.058
322.346	192.106	306.12	407.806	243.836	334.323	727.51	547.015	276.827	26182	12848.3	1189.86
171.243	189.55	519.39	257.725	160.644	429.912	186.314	458.968	156.367	727.947	950.637	855.435
742.505	261.139	273.427	247.799	1044.4	173.736	523.371	466.351	322.186	401.908	1550.13	8565.56
714.575	1641.93	304.219	357.281	663.034	234.557	233.171	132.296	122.156	819.495	888.341	758.181
186.153	240.256	154.134	321.361	131.018	213.711	214.121	482.09	185.519	1330.01	1102.83	1918.64
332.156	578.331	226.622	491.533	146.985	750.941	637.471	290.051	130.015	479.91	670.926	9596.32
454.104	277.913	613.859	241.633	571.518	409.115	424.397	254.937	155.068	21650.5	740.006	401.076
281.474	552.706	537.22	644.583	262.723	135.725	134.667	623.799	779.216	32757.8	389.457	389.072
587.094	794.44	591.419	268.057	155.504	422.478	171.201	209.631	877.252	9476.78	755.276	638.832
314.219	354.899	499.997	277.32	173.658	587.003	186.086	701.602	577.44	912.142	666.542	988.67
250.737	753.295	224.559	300.529	415.036	475.803	236.232	145.765	320.668	5486.14	562.088	21405.2
264.698	441.008	193.172	616.429	209.723	337.589	140.481	269.064	141.607	3691.03	22568.8	17902.4
175.627	372.561	234.746	421.322	161.83	3109.74	1240.9	153.791	394.089	1256.76	924.99	366.825
299.567	344.937	234.85	417.038	438.926	262.534	491.414	174.527	182.494	1357.17	376.024	28568.5
192.685	316.88	222.115	541.236	621.356	634.002	276.769	241.085	593.399	20979.8	884.311	401.202
133.8	638.841	245.026	689.332	729.086	156.477	131.435	593.182	130.196	488.303	24194.3	25582.4
180.071	304.177	478.414	238.875	236.322	442.819	326.278	899.966	833.036	1538.05	1562.77	995.576
826.092	170.673	672.253	162.229	227.657	143.358	108.968	815.415	170.474	17692.6	14342.4	1592.57
324.399	288.053	250.671	194.294	304.7	297.112	529.541	609.184	581.362	632.379	817.76	848.979
237.925	263.279	298.617	601.373	506.893	149.598	155.579	342.133	164.421	18720.1	7329.37	1246.16
125.013	222	433.77	320.437	616.969	245.15	232.907	163.678	156.499	13082.7	19092.4	9180
552.426	837.641	210.956	264.256	1004.56	156.832	167.533	359.966	210.971	13961.7	1293.71	723.637
168.118	623.699	337.43	362.101	862.747	361.644	226.934	728.102	327.286	1567.82	1115.25	15508.4
210.578	590.365	364.323	193.313	833.934	187.111	197.683	7343.28	747.943	21539.7	222.899	346.093
434.959	420.312	144.376	405.688	268.372	410.677	894.6	283.05	278.138	811.534	1592.56	13594.7
267.101	463.657	199.662	205.042	414.011	214.574	338.632	186.116	641.865	976.686	17478.3	345.275
129.762	358.168	269.505	393.254	573.903	615.2	211.367	308.455	433.308	582.259	337.915	624.35
105.147	1461.1	301.433	209.888	317.137	235.269	212.542	319.234	232.034	426.726	13521.8	314.381
261.68	149.444	136.882	445.544	583.964	142.431	263.34	504.142	619.839	337.269	18092.9	15250
169.066	334.754	465.55	558.896	251.002	217.156	238.793	99.8535	556.621	725.193	15461.9	1130.49
346.794	183.36	667.667	474.84	795.329	185.555	314.22	587.539	473.573	291.414	15862.4	12312
223.847	415.023	547.789	219.291	411.101	398.776	969.26	199.296	674.496	718.66	397.583	22569
223.513	240.128	120.75	990.664	169.35	321.087	487.666	217.358	213.643	779.314	14602.4	404.698
359.119	211.211	753.713	651.253	434.738	355.719	518.869	170.369	410.793	695.886	2886.02	547.534
491.344	364.373	474.159	176.589	218.677	264.854	424.927	141.96	696.264	470.51	813.36	529.557
465.555	377.741	183.736	262.841	252.397	605.473	858.501	152.143	521.905	867.87	972.344	345.034
188.754	222.902	162.097	449.759	501.101	141.199	247.423	288.184	323.642	633.643	1791.54	968.232
185.288	594.026	185.43	359.652	254.946	287.789	465.375	481.107	505.056	1314.17	10050.8	1130.13
248.12	190.569	149.173	662.677	251.319	1088.12	166.693	139.526	1017.08	487.714	437.424	11186.6
209.948	328.674	220.448	551.249	494.413	199.589	1361.87	208.461	436.312	723.444	491.914	275.307
619.709	309.549	713.251	252.683	669.043	278.338	428.866	169.464	288.071	428.963	4991.78	840.061
273.593	1797.93	164.006	201.529	176.163	423.375	566.258	637.563	215.106	7087.52	449.14	17461.2
466.055	182.539	747.582	723.817	840.638	806.798	277.091	401.718	170.702	880.093	1259.41	8344.44
206.918	745.597	334.899	577.938	1011.98	263.974	385.356	252.178	252.063	4281.2	10269.6	14338.8
219.381	698.666	154.247	340.543	192.44	274.94	647.363	510.115	206.597	454.505	548.395	749.7
854.573	405.178	160.829	467.792	938.93	553.945	278.473	175.852	714.504	14449.9	802.146	446.122
205.836	821.643	169.174	340.57	237.646	269.236	249.514	489.999	481.493	1166.15	433.762	18319.4
925.71	323.93	378.981	458.775	199.941	809.774	405.79	201.204	340.291	12362.1	12277.7	342.538
267.915	903.585	367.725	275.236	228.077	864.25	477.229	447.372	382.163	13431.9	1600.9	19283.3
217.131	154.391	428.431	165.641	355.592	505.941	650.302	614.147	248.772	477.799	9598.62	585.777
770.942	985.167	704.652	420.924	189.089	362.048	152.378	112.855	128.67	587.259	735.061	20399.3
359.029	214.268	162.492	374.152	397.194	322.328	434.187	132.193	647.495	552.6	883.194	17351.4
799.714	479.479	516.92	605.932	474.203	152.92	474.15	492.505	918.763	836.446	10191.1	750.622
2228.56	197.236	523.782	267.782	238.001	765.704	383.62	123.002	219.635	555.437	571.431	28000
302.327	631.15	34.264	424.347	153.188	356.49	165.587	162.574	180.866	14263.8	5378.71	11144.4
971.19	547.902	259.951	399.206	207.631	142.454	177.905	203.542	1098.07	470.354	587.402	2280.66
179.433	198.311	985.822	984.1	597.645	509.603	410.52	310.333	856.218	718.93	807.529	649.427
174.733	177.008	197.446	273.957	317.196	195.831	286.364	152.931	141.77	684.475	2529.56	259.164
751.818	573.1	523.533	296.97	196.439	417.547	334.92	172.639	601.696	874.832	548.901	21735
871.716	706.119	394.414	350.498	458.968	140.898	271.93	344.357	197.689	538.927	591.06	613.617
524.144	268.144	648.994	211.677	416.096	206.315	227.801	144.097	476.866	980.633	391.511	565.74
660.676	178.203	169.78	172.389	759.499	428.953	493.678	157.963	310.189	743.743	13467.3	10994
611.032	186.208	301.22	182.981	425.786	146.944	338.057	217.722	543.72	22220.6	1157.92	1240.83
149.17	745.911	184.707	240.275	585.801	149.475	881.951	176.085	371.022	406.327	559.211	1109.9
912.08	429.294	461.938	205.125	445.403	213.858	487.679	616.878	604.974	1067.3	410.773	26001.6
476.311	675.019	258.042	155.822	892.856	712.866	230.941	159.152	328.754	6968.23	14023.2	623.283
568.271	181.621	202.798	1140.36	757.178	618.44	225.821	165.428	60.8107	267.312	630.176	21180.8
2162.15	221.67	277.094	164.151	728.808	386.971	182.992	401.184	125.596	536.818	11297.4	586.061
165.85	191.843	170.158	680.864	245.602	313.264	248.16	247.229	451.118	17674.7	356.469	589.46
152.668	182.135	236.254	551.043	509.629	225.323	166.805	583.557	250.623	12731.6	448.501	8872.74
391.677	414.612	688.502	898.672	888.438	204.539	186.77	319.462	446.005	14415.3	3730.37	7956.59
1048.45	455.557	661.25	489.169	243.796	342.827	255.269	299.996	223.081	891.884	9768.23	1387.51
191.755	824.161	155.299	676.984	581.357	201.44	653.432	619.357	430.357	1450.46	874.967	15741.3
669.015	132.776	546.084	390.467	1119.96	225.355	555.666	163.905	213.673	738.09	207.8	330.015
289.259	430.007	548.068	240.896	339.668	127.971	947.66	150.139	502.713	731.701	742.907	800.717
212.105	1190.99	154.591	137.115	342.909	425.023	500.761	151.062	520.516	942.048	7197.42	478.406
451.346	162.696	214.952	568.003	172.271	286.824	242.55	231.839	294.58	560.39	578.335	594.548
174.883	153.372	180.833	716.825	127.177	632.034	548.776	606.279	164.38	733.952	20879.7	15257.6
176.808	204.883	159.272	199.986	202.292	398.484	446.644	296.461	203.043	1220.9	9304.52	841.104
310.178	229.16	126.156	247.653	617.799	305.393	136.184	181.143	141.832	1189.12	374.675	667.558
473.502	268.632	494.052	168.857	836.41	290.801	146.423	114.601	584.169	866.93	991.687	1971.06
356.476	439.992	136.097	341.55	229.287	976.053	272.991	213.332	618.577	20474.3	11440	2349.82
237.762	190.993	414.608	338.744	812.052	49.8482	219.908	430.315	74.5333	12754.9	495.144	24414.6
594.42	490.494	159.526	286.729	298.466	142.013	274.14	151.01	228.414	398.394	366.973	338.332
161.008	266.391	474.184	154.515	607.351	158.334	353.802	208.144	321.567	1067.94	10855.8	3730.19
509.612	595.115	557.148	372.589	1220.08	290.644	389.477	728.481	360.467	20420.3	12977.6	829.056
216.603	633.403	697.372	294.635	176.666	874.681	514.583	249.935	152.739	923.994	15983.5	9355.32
252.608	417.511	793.013	393.995	612.113	643.424	174.774	502.298	166.809	16340.3	9915.8	824.433
492.426	486.855	279.502	204.365	1064.98	204.775	159.789	472.69	336.207	16137.5	545.154	1363.26
300.626	421.533	231.399	177.122	192.85	169.356	751.144	182.254	493.7	367.707	5714.17	966.485
243.547	1429.65	194.034	147.678	510.101	305.333	449.972	218.921	203.876	4950.57	15899.9	23269.1
761.621	429.633	751.524	185.259	262.339	413.709	217.382	312.305	268.956	4729.08	17272.9	8946.25
392.953	185.753	426.207	120.132	528.468	126.81	342.507	225.234	172.332	943.183	14109	29761.8
198.645	769.943	181.791	414.934	147.584	171.167	394.1	186.298	234.428	1615.24	371.112	10342.1
212.979	235.264	235.603	369.602	515.112	471.194	304.127	456.429	182.487	9144.7	248.233	18746.1
1077.95	228.129	756.445	521.364	613.625	823.015	342.254	169.404	135.596	460.124	16228.1	12260.2
573.867	953.527	170.73	660.431	674.906	199.076	803.98	621.578	215.706	1300.32	12457.3	772.87
1718.24	257.383	168.841	473.741	242.62	148.938	446.391	249.165	414.806	529.74	10149.4	864.481
237.723	636.134	816.423	480.895	384.131	544.797	572.765	671.966	285.571	9423.43	16144.2	1891.7
332.473	273.14	119.666	1341.95	533.188	219.68	421.991	377.73	426.427	365.125	446.132	253.665
670.573	596.581	133.623	314.732	169.443	355.576	326.285	259.741	209.359	14681.7	5088.47	779.22
488.594	284.337	179.314	498.751	656.76	264.99	501.537	502.27	431.395	2159.55	378.893	923.244
202.135	197.837	144.515	634.799	299.897	272.631	197.41	334.072	406.759	375.379	474.489	296.39
1363.51	385.532	267.194	507.102	569.412	284.659	315.553	244.489	805.091	670.324	9856.74	783.232
574.26	379.191	394.36	429.275	896.27	225.508	308.295	191.986	125.473	492.906	501.123	879.61
152.379	932.342	750.107	392.36	306.216	392.055	239.342	183.969	474.838	776.961	593.892	572.246
533.175	199.14	678.315	353.355	159.328	340.63	227.746	190.869	183.784	931.606	324.498	16410.3
284.821	414.664	191.594	305.654	479.803	295.398	848.169	467.933	488.688	15298.4	458.565	684.479
432.255	590.419	441.213	218.038	237.246	207.904	478.18	375.399	167.171	7862.61	11993.6	669.392
197.032	338.211	484.506	537.188	377.347	298.638	153.612	210.765	802.26	1086.52	27611.1	1129.55
738.093	625.79	563.205	844.177	186.703	166.802	179.113	353.799	623.52	10911	564.237	649.053
206.702	131.622	710.212	135.224	440.027	172.413	235.915	592.569	559.648	1371.24	4559.65	665.568
676.433	271.903	177.486	1381.73	373.945	229.157	170.207	489.135	195.302	947.407	1092.36	974.434
324.667	1002.97	217.762	707.713	913.24	913.548	604.385	477.873	439.557	1969.3	17354.6	895.542
745.901	442.393	259.45	637.856	530.06	327.982	544.237	214.458	255.371	1242.86	516.802	1513.08
421.048	318.912	252.408	524.334	334.182	414.671	1029.18	359.344	757.298	804.134	19589.1	241.601
656.866	621.032	567.155	303.109	739.212	460.547	140.133	216.684	161.069	875.899	713.645	34661.2
787.568	89.3319	494.812	413.749	583.934	441.74	442.499	139.173	511.279	602.372	16215.8	777.947
183.218	220.078	289.339	263.397	321.961	388.512	359.187	221.625	122.488	462.258	774.196	226.691
798.845	197.759	555.787	274.885	787.543	871.383	349.772	151.229	143.076	531.06	567.668	21343.1
404.055	268.16	280.136	267.952	576.089	516.926	540.111	135.264	297.672	13300.5	615.512	465.022
1573	261.276	209.229	653.025	468.243	235.849	480.701	287.146	594.781	4021.8	727.491	629.875
648.088	265.351	363.426	379.433	292.507	414.373	462.343	190.629	598.519	16179.4	424.99	255.165
671.494	417.134	186.527	134.758	461.5	1170.34	249.849	515.061	109.797	720.102	22332.8	1302.47
50413.9	293.113	349.968	327.513	384.702	303.112	993.903	340.921	221.291	18710	1609.87	25582.4
248.599	934.191	410.017	161.549	758.574	690.816	215.041	1057.29	462.49	14451.2	736.32	1139.93
236.251	462.765	193.188	291.389	190.345	611.474	167.197	693.266	803.651	11950.9	258.582	1072.98
228.61	149.383	144.273	1521.5	655.627	628.71	156.442	158.444	258.376	10277	14463.1	10872.8
215.012	598.54	150.549	416.635	173.56	254.108	243.987	588.473	116.369	16910.2	21408.4	19624
140.413	754.827	660.218	747.547	732.728	494.041	159.201	538.133	122.886	403.124	548.073	456.364
370.447	310.161	72.97	580.904	532.185	871.087	514.029	506.983	185.016	19101.4	1022.21	15792.2
706.5	282.559	409.028	215.703	130.484	160.591	171.219	648.943	266.37	19031.9	3424.67	10467.7
239.832	588.656	169.602	202.294	187.693	272.49	569.873	224.544	222.387	493.979	19083.4	408.632
490.23	723.793	353.605	439.099	449.996	523.133	453.78	376.729	224.042	26252.1	12849	803.545
243.659	180.253	1278.96	439.923	507.563	185.799	478.778	153.25	184.718	10896.9	4355.88	20137.1
499.188	799.365	539.16	1099.68	439.264	514.137	201.856	208.022	200.06	993.516	1006.3	1129.88
187.278	235.972	314.053	253.645	307.165	107.3	199.714	559.363	188.069	411.957	9459.45	6333.61
217.495	435.579	309.099	390.272	130.103	645.169	959.5	358.604	289.315	18793.4	899.545	814.219
362.873	647.892	183.974	632.12	270.108	213.657	459.492	667.247	366.413	24336	641.346	23118.8
347.544	794.985	314.921	951.951	316.942	154.893	376.823	450.589	1090.01	1032.8	626.246	741.764
111.901	299.375	111.846	1056.92	195.67	354.577	189.463	179.533	238.189	42100.6	6572.79	743.594
200.97	608.652	327.59	630.499	156.891	536.436	222.978	603.553	523.28	387.1	362.935	439.695
651.48	158.593	689.021	647.177	415.805	338.341	482.823	326.703	164.194	20707	581.821	707.489
199.352	734.03	256.503	675.251	208.123	178.842	253.015	333.165	517.761	730.551	436.409	678.742
178.801	517.19	612.925	1291.49	229.639	184.041	662.043	854.682	236.5	14441.9	9268.63	3068.44
239.681	576.371	435.898	195.505	275.816	753.953	684.305	214.149	595.351	1251.7	509.056	21696.5
260.897	319.953	220.975	941.675	120.423	180.317	531.486	457.294	181.327	10618.2	291.898	520.444
198.476	252.541	160.8	248.617	193.765	305.105	173.031	913.63	240.072	11237.7	391.752	648.033
486.124	154.72	408.54	229.599	474.013	417.841	1044.34	473.717	223.426	1016.31	17751.2	19614.4
318.71	421.22	271.938	162.368	484.659	134.291	413.66	195.477	370.812	18056.7	19048.4	5156.16
335.222	206.313	812.35	570.423	798.442	565.618	608.062	468.263	363.175	437.349	372.275	647.176
518.518	398.742	200.353	1089.72	172.896	172.133	473	713.093	488.943	2535.92	515.654	14144.5
392.695	347.27	270.9	767.709	314.634	416.629	174.137	681.89	165.231	13980.1	631.167	17028.5
491.527	392.839	169.461	337.177	422.842	143.539	1236.39	130.169	615.905	15784.6	10461.6	699.788
366.341	775.742	235.969	404.981	393.055	522.037	301.82	146.817	153.094	534.736	9513.28	1041.64
133.26	164.496	482.335	440.33	271.35	164.424	197.556	553.149	553.302	851.047	5653.05	21839.9
550.856	399.759	597.06	689.628	766.237	282.001	803.082	146.207	621.096	15280	18030.2	271.845
282.972	369.422	731.898	391.471	625.756	200.48	886.205	216.826	257.42	11586.6	11833	6484.32
287.329	347.083	380.323	153.944	384.767	185.668	982.688	498.065	170.679	8730.59	890.362	12323.4
249.118	315.237	535.983	211.199	260.761	436.62	269.033	243.758	365.023	1522.07	2317.67	283.465
191.939	178.77	317.629	422.891	140.093	165.954	242.309	249.302	200.363	1130.64	625.025	706.179
237.511	417.432	194.763	229.839	880.743	135.123	1121.94	202.599	142.282	755.344	426.638	9853.35
525.451	198.513	532.194	150.837	577.69	130.122	535.814	461.716	288.884	5803.38	17377.4	714.815
164.329	812.385	438.098	157.772	270.228	464.99	261.079	165.867	404.99	9375.59	493.352	352.384
213.228	604.741	743.195	307.088	297.879	238.848	465.128	241.878	554.784	23014.3	10444.8	19782.9
1188.29	152.988	222.116	173.698	433.469	248.602	495.987	190.648	495.963	9675.55	924.515	663.462
394.097	136.634	540.498	130.851	634.413	582.975	235.329	153.412	179.608	6975.04	14227.9	530.753
300.436	448.092	345.858	266.625	1653.36	476.887	156.842	190.521	551.099	16509.9	562.741	8571.57
229.03	296.431	678.407	240.974	330.988	454.729	137.665	194.904	246.424	1275.12	22048.4	7826.5
561.588	152.195	203.02	903.942	289.657	137.493	204.484	513.372	130.652	2318.86	734.63	676.439
2647.58	435.688	344.208	450.321	302.238	147.433	355.981	154.233	629.521	1129.11	22224.2	14990.7
453.123	397.937	388.647	541.549	627.133	242.694	212.348	142.042	249.502	1747.37	1271.68	14074.4
343.167	373.972	484.7	222.427	171.456	200.943	369.744	219.899	185.284	1045.32	12356.8	1109.84
136.507	218.758	256.965	187.425	629.894	293.396	697.998	386.498	152.241	7478.79	27764.1	12251.1
295.79	480.542	217.58	260.532	582.763	205.636	571.74	397.455	360.114	3177.8	10226.2	1026.79
208.742	939.386	241.603	342.092	157.735	135.16	259.572	343.54	341.15	558.114	1287.89	1588.76
268.894	257.626	434.758	746.208	213.882	522.31	503.422	183.482	133.198	783.018	25441.5	16242
281.188	374.309	249.109	277.15	155.231	134.204	362.104	196.391	328.243	1313.42	375.18	594.443
690.351	186.87	318.815	486.481	190.825	846.467	676.305	645.766	557.172	14113.4	461.448	721.46
396.985	236.068	127.192	173.953	166.718	526.983	926.903	424.619	256.462	598.125	15288.6	504.065
555.595	644.498	170.474	561.296	1094.43	163.398	780.768	184.781	652.189	1742.04	1306	19999.1
331.488	193.117	363.284	408.361	761.296	220.889	173.665	1001.58	411.01	16206.4	21296.1	341.756
462.943	188.377	460.361	400.675	946.778	571.994	191.131	215.769	562.531	1486.7	800.806	11395.7
908.003	542.825	923.178	232.393	846.012	1031.66	1389.48	782.008	394.837	13355.6	20722.3	21294
233.541	309.071	154.206	815.991	229.888	878.217	1596.83	192.014	247.948	538.826	870.381	647.998
338.225	282.057	565.938	524.062	1032.02	804.058	983.153	380.797	580.801	26298.6	22858	819.748
416.838	433.26	195.3	174.808	208.48	1122.46	217.933	261.543	184.514	723.727	1454.17	1293.06
158.058	717.622	251.044	316.605	245.822	368.36	295.032	256.931	577.085	13005.9	626.999	775.117
272.378	378.296	649.127	597.271	229.465	154.421	176.744	235.83	784.114	6253.13	18367.7	1856.13
341.174	193.067	546.946	602.673	207.697	736.665	694.696	144.085	397.012	11536.1	410.293	604.414
280.782	463.66	706.486	204.056	884.317	817.521	835.599	132.165	126.184	271.034	15040.5	876.156
153.533	285.429	282.766	727.104	470.785	240.087	152.39	254.973	185.895	1153.76	793.718	613.53
165.096	724.302	380.654	748.968	631.236	844.597	890.31	244.761	1247.82	10262	637.644	13882.1
227.087	279.504	678.819	236.826	403.938	324.763	337.294	347.292	806.082	864.843	375.008	9410.9
198.405	390.975	919.136	476.466	391.312	212.772	737.541	77.1305	529.651	30241.4	15969.3	797.256
510.594	212.736	591.116	379.394	256.819	864.725	734.153	296.979	378.79	944.937	16634.4	606.797
753.972	185.651	324.106	280.336	137.015	274.159	249.207	273.118	192.414	11524.7	24361.9	10228.2
537.926	536.01	332.762	233.043	366.368	202.821	876.718	138.124	438.454	844.995	1029.36	1409.57
175.345	199.598	1205.54	140.191	1013.5	1558.55	136.619	266.101	143.475	17257.9	1434.56	541.031
316.404	195.274	221.541	246.701	485.136	230.32	1026.49	157.602	197.665	17474.5	22504.6	1414.62
214.485	391.551	669.903	255.632	203.007	850.364	379.006	330.567	529.706	1687.59	967.36	778.192
156.913	619.701	588.869	218.82	576.74	166.462	601.358	163.842	389.602	11422.6	905.667	527.03
623.375	223.689	759.126	134.858	628.422	769.087	465.41	381.592	135.448	9132.02	16567.4	673.649
713.731	1049.73	186.424	461.037	247.102	336.802	460.088	448.023	361.032	15627.3	19823.8	510.248
526.458	843.092	566.608	201.781	161.193	832.489	359.94	885.201	342.931	823.844	25234.7	858.466
319.08	710.048	251.434	158.135	672.295	390.032	518.246	487.735	299.426	802.517	13299.3	3317.82
426.445	597.563	751.642	373.309	515.902	159.138	719.439	380.326	996.362	18995.2	298.65	12080.2
162.479	447.7	379.564	445.212	152.085	452.218	890.656	308.426	627.056	647.764	1276.44	875.881
624.442	828.643	142.586	396.034	184.906	159.953	1259.79	194.367	179.807	1429.3	16350.9	528.665
291.822	465.642	539.188	190.418	643.998	162.846	1144.53	141.535	130.976	1520.79	20438.1	9060.17
513.135	147.107	330.62	120.664	490.953	75.8818	241.065	193.692	463.033	25365.2	12900.3	818.281
891.534	347.661	133.638	84.8227	522.16	250.641	343.586	677.904	180.443	461.681	14155.5	1037.35
448.534	524.315	513.335	920.14	365.87	298.453	1095.8	13116.3	398.701	10005.5	810.086	9621.93
274.356	198.72	1233.95	358.304	2768.87	437.79	298.245	1713.3	446.265	16077.7	351.232	389.37
904.168	391.668	156.888	256.321	637.943	295.816	1263.03	521.665	785.743	13070.9	11237.7	2141.91
579.936	165.971	634.494	2957.67	303.555	811.797	269.023	142.887	294.908	876.907	15761.6	498.645
899.058	233.865	249.52	593.54	231.303	204.532	830.448	254.816	672.344	863.77	484.977	5187.32
863.131	540.351	281.217	965.642	307.179	477.643	414.286	646.801	1133.06	1106.74	563.15	12831.4
185.494	239.264	440.711	164.981	445.823	678.169	154.582	360.507	249.149	24154.6	7859.8	682.897
439.604	638.099	123.79	174.109	907.836	589.477	267.09	677.208	154.927	1630.23	1140.19	423.796
275.751	622.962	644.249	186.769	263.721	169.735	282.314	743.189	163.743	7642.51	1407.4	439.225
458.609	209.875	742.226	265.986	158.904	247.812	456.321	372.522	319.425	766.726	323.717	1255.45
551.817	191.642	242.496	414.942	898.011	494.514	193.965	222.674	352.74	389.924	9042.31	1218.96
515.181	180.258	663.09	3363.85	1013.44	275.405	236.787	210.489	673.056	795.087	11063	14980.6
359.24	435.048	743.654	560.443	437.759	186.396	414.412	182.807	556.176	472.86	14445.7	1469.67
515.87	352.852	714.935	1138.55	246.352	214.839	439.774	144.065	668.758	21113.7	8288.13	2051.55
1439.27	180.817	607.594	284.32	1223.02	271.592	495.925	166.576	524.345	2830.55	3365.4	13822.2
306.961	163.557	276.049	358.735	280.848	160.71	211.537	279.157	214.483	1552.18	10440	9407.03
330.271	1005.71	265.351	501.799	484.288	143.953	136.476	281.943	426.188	664.895	472.425	12800.4
553.682	212.355	277.739	455.322	207.19	393.643	436.735	465.574	428.377	12412.9	3814.22	8503.98
519.459	256.799	244.828	3133.86	173.738	154.302	101.316	218.618	183.633	15805.1	634.841	495.578
999.253	258.291	193.803	464.323	993.72	311.303	218.241	392.82	416.084	5696.53	26057	14914.1
296.838	588.09	160.577	308.219	195.668	694.078	148.507	388.282	146.936	1249.82	15221.2	381.093
635.43	283.416	282.866	1331.45	196.636	580.933	687.135	271.723	157.143	914.023	1575.14	153.764
361.537	471.549	734.888	478.348	458.599	380.381	1379.53	238.686	661.823	20060.9	744.381	1183.82
676.024	864.998	272.551	930.351	396.359	159.776	495.857	239.317	1299	491.779	673.576	17273.4
239.435	56.5309	350.291	704.981	204.412	1127.91	1048.7	356.751	477.249	422.737	16302.9	7791.1
367.577	685.973	269.623	212.394	482.529	238.505	286.331	616.174	436.529	17579.8	1312.82	788.98
439.867	790.979	213.167	201.376	155.712	344.6	271.481	838.981	545.617	10054.8	859.294	16561.7
446.519	233.322	138.757	4552.97	189.558	244.461	326.735	394.915	506.774	28277.5	12045.5	459.959
230.423	146.528	120.89	1423.1	212.516	237.175	2029.32	966.09	230.699	21178.6	12630.8	579.26
546.912	141.914	311.009	672.198	413.376	356.921	351.75	1090.75	230.726	696.367	1192.91	411.471
309.696	503.311	464.982	217.091	210.717	447.608	986.827	727.79	295.041	1139.99	755.553	253.423
214.204	109.065	336.706	882.472	192.608	341.716	1261.59	214.873	308.391	981.237	16518.4	12554.8
468.126	184.694	164.735	2698.29	358.147	403.863	1767.9	314.08	168.36	16688.4	401.454	870.898
383.409	462.963	426.638	1011.99	390.449	206.165	1445.43	204.719	1100.53	19314.8	687.187	345.116
264.153	346.978	509.009	1969.84	363.775	190.662	398.347	585.86	160.037	1670.84	12895.1	819.232
1013.83	143.202	161.115	5918.92	609.791	163.546	454.166	764.105	208.323	27448.8	447.776	882.857
706.756	548.053	404.873	1815.24	203.492	235.129	169.691	210.531	246.19	453.57	16214	21843.1
281.743	329.177	445.13	843.681	340.173	371.047	1326.26	570.827	166.056	1139.2	271.543	18270.1
418.85	994.1	550.547	325.899	1195.35	144.177	232.865	373.981	255.444	22872.5	461.719	490.666
470.343	129.864	172.776	290.507	404.037	309.317	1221.01	385.089	195.005	727.456	368.991	11836.6
376.898	684.604	247.062	351.946	865.862	151.647	258.603	183.35	266.171	564.034	1625.2	11215.3
284.345	179.494	892.083	169.929	658.473	121.006	399.711	195.305	431.407	325.618	15962.7	13204.7
201.952	214.744	149.413	694.91	576.223	215.173	496.976	200.668	530.789	6843.23	7617.59	11509.8
375.093	341.355	351.94	469.141	728.643	216.618	479.953	268.103	554.834	21455.6	18461.9	12015
480.688	688.582	186.342	682.894	470.409	322.168	377.567	201.605	162.665	18901.9	777.146	529.746
486.859	959.317	429.575	786.363	345.421	218.228	534.829	257.023	240.193	29099.5	1428.63	37415.3
155.594	533.343	753.168	924.114	234.67	253.402	1084.65	206.603	125.745	31294.1	1201.27	862.907
229.56	151.325	179.656	250.398	827.574	162.792	574.517	318.935	194.769	18204.9	17048.9	1005.28
248.433	327.427	278.661	356.939	490.55	400.441	286.077	295.387	416.436	792.269	565.509	671.09
307.064	470.928	188.524	435.268	159.616	158.874	461.577	381.337	179.438	21559.6	19487.3	10819.7
367.204	463.475	273.192	742.918	182.461	163.097	714.439	213.444	319.69	1009.51	28018.2	297.079
1019.71	626.367	205.561	310.74	374.696	152.138	344.156	747.207	598.237	1523.66	367.848	10841.3
648.72	290.101	259.548	574.715	678.739	201.966	406.415	315.094	200.071	363.951	965.066	383.819
315.912	259.068	502.101	573.871	842.78	458.631	751.42	459.889	603.051	16087.3	439.904	284.933
263.966	177.713	354.564	8940.09	360.991	205.305	450.257	485.504	2080.35	13374.3	11330.7	7228.44
183.402	1332.03	121.694	290.475	1006.89	131.664	333.546	255.407	294.243	2913.16	754.664	4003.66
273.537	533.626	739.887	261.045	372.255	127.271	675.566	281.928	474.533	687.255	674.69	5889.43
577.251	245.711	195.978	844.951	409.804	138.778	1324.21	391.15	174.985	308.291	685.665	10449.9
351.691	264.138	386.084	1102.78	920.276	191.908	972.447	429.396	213.296	727.944	18052.6	6905.34
562.459	342.738	869.075	330.843	441.017	338.689	303.364	144.387	299.644	19644.1	981.376	13622.3
359.286	309.141	690.324	1030.52	607.237	390.926	1366.83	315.267	477.74	12511.2	8654.73	958.493
291.68	261.924	791.358	701.874	261.323	279.028	823.239	326.202	430.533	436.336	1207.34	1379.31
665.765	526.155	263.816	875.758	579.509	208.405	214.678	292.055	254.87	588.924	272.009	197.413
529.04	170.152	411.088	417.755	389.142	212.052	508.006	145.626	370.443	11058.9	8029.25	11249.7
243.694	417.7	327.12	352.762	442.008	132.463	515.8	186.978	320.521	977.805	484.469	10291.5
290.503	162.837	838.953	354.305	209.914	237.739	170.013	644.162	187.217	605.658	6419.59	14240.1
271.261	881.696	843.663	166.749	359.411	452.649	1355.29	224.735	256.968	24952.9	413.005	11791.3
379.829	780.099	233.495	225.244	174.794	212.3	2403.5	210.996	105.099	344.792	12928.1	15727.1
499.226	301.339	120.615	291.827	170.488	249.118	315.194	409.331	134.411	1548.21	309.418	556.071
545.126	284.083	162.526	224.192	529.808	532.321	1089.3	607.863	232.66	10430.3	17546.8	1114.34
1031.3	404.307	1047.75	547.089	255.602	652.745	512.023	514.718	599.524	13610.1	16545.3	9638.51
209.693	289.671	141.042	384.044	153.689	244.248	736.405	360.405	307.632	15393.7	471.745	17372.3
136.84	279.259	180.071	461.914	160.446	546.288	791.317	609.057	321.663	554.729	15921	338.424
166.703	171.839	242.451	496.728	255.017	460.997	1130.19	372.567	142.77	15978.8	1106.97	13039.9
251.809	496.097	435.029	550.625	166.245	770.992	510.435	543.331	273.019	1541.49	13005.5	235.618
374.537	231.6	568.259	328.793	123.317	190.048	1279.98	575.165	999.604	612.278	439.029	7665.83
263	408.99	412.35	682.878	138.321	1205.93	363.075	694.272	856.881	708.13	615.64	575.903
663.714	184.025	675.903	453.488	336.921	895.77	327.857	487.951	411.855	13367.3	12517	18143.4
387.919	771.841	214.694	444.691	148.07	307.847	916.338	426.516	682.119	1546.05	354.55	17902.1
256.697	787.992	175.28	212.162	216.011	207.86	212.395	223.851	509.663	835.984	2527.49	7834.35
309.739	250.948	156.429	263.541	375.261	57.3309	1241.9	790.155	553.266	17870	6907.35	19660.5
262.122	405.892	158.104	535.395	179.329	155.497	350.367	573.852	211.303	16218.5	294.554	13737.4
444.658	266.547	549.704	678.247	1247.23	720.464	824.118	426.889	239.998	657.037	403.99	596.383
383.994	652.803	263.24	594.156	337.176	1515.83	393.91	152.027	245.708	11692.4	10809.2	818.286
292.263	471.164	597.052	269.473	255.814	161.116	770.71	486.484	201.54	1421.81	14346.4	437.491
397.448	320.166	259.259	211.265	172.716	170.786	1336.35	429.812	481.14	922.642	307.793	11095.8
939.913	645.219	480.378	343.825	815.07	234.308	250.522	257.873	300.234	908.643	1884.48	1399.3
227.226	636.952	605.994	247.825	179.231	632.794	310.104	182.942	190.517	585.31	9111.16	19368.7
890.248	314.869	551.596	370.606	168.585	538.442	1119.53	422.355	234.628	982.035	437.133	455.682
350.094	170.474	456.479	668.599	825.634	380.94	297.492	150.203	165.208	9093.7	9803.31	9190.3
687.883	550.741	247.895	1373.57	481.326	996.74	422.152	409.575	665.143	16473.3	665.888	14393.6
219.473	380.977	350.591	192.132	155.847	600.144	1109.31	236.049	517.698	1143.11	463.193	16889
161.235	554.695	211.693	671.224	344.576	1037.38	376.283	312.818	635.225	5257.37	458.548	12361.1
746.846	753.278	274.917	825.897	459.042	978.38	416.844	254.583	191.808	571.058	180.773	4618.02
146.499	224.077	161.728	670.767	724.154	546.319	403.875	566.019	1184.82	364.239	418.488	1040.41
1815.01	508.738	440.466	387.535	405.125	542.371	341.074	459.645	537.233	1003.17	1955.81	18709.6
791.822	429.899	479.081	1835.51	635.377	247.442	220.156	508.215	489.102	3399.97	452.951	17634.2
746.726	411.128	344.41	759.854	945.833	443.617	288.537	240.192	266.437	732.928	655.231	34047.7
348.292	242.262	179.485	541.458	445.522	457.453	328.506	1038.79	761.665	9232.66	336.961	617.36
700.969	238.137	352.23	209.15	222.201	714.048	374.991	305.053	195.508	649.283	226.727	14185.3
1079.22	978.667	184.662	269.036	577.773	222.668	687.666	135.323	259.11	24238.7	1059.92	12368
361.141	601.712	331.043	384.112	258.519	344.215	547.088	390.533	225.21	576.275	454.072	10954.3
855.126	417.796	170.06	199.958	1018.41	296.571	304.703	201.302	187.163	16522.9	359.491	568.886
240.809	695.673	493.106	288.092	489.563	161.482	902.036	174.291	346.139	564.967	5930.84	1246.35
398.142	199.686	586.389	278.529	794.036	1128.92	700.858	142.006	153.531	431.918	422.952	19006.8
230.576	836.718	190.401	650.755	579.444	159.35	234.197	539.017	128.456	17550.3	696.151	1247.93
243.792	364.526	593.829	194.877	476.135	182.396	143.152	381.159	587.413	14028	408.758	15482
202.193	399.009	160.136	638.083	603.859	229	144.28	269.765	516.358	1012.16	9599.49	977.903
1622.99	420.374	120.938	247.352	734.988	808.21	209.074	396.955	401.407	18274.7	462.577	558.156
575.91	206.254	707.555	293.906	662.346	484.495	790.517	227.825	421.399	16608.6	1231.57	826.713
606.893	643.927	281.082	380.382	753.762	255.301	716.027	398.522	86.2333	12319	730.741	1643.66
295.942	414.522	457.672	1206.26	186.43	593.293	223.335	218.758	325.672	7421.57	17737.9	14457.9
774.762	445.869	194.583	307.084	241.134	744.102	200.529	353.232	376.613	13172.2	6176.95	18642.1
194.509	628.443	404.261	467.933	369.457	542.704	207.046	165.071	118.581	15648.5	9691.73	1577.78
710.992	635.668	206.282	320.534	581.67	227.937	637.237	209.643	151.796	453.455	453.501	1109.71
308.811	208.464	243.134	414.085	485.929	233.933	841.619	161.626	225.336	767.309	333.541	408.611
877.696	551.51	154.555	493.901	280.394	395.575	864.451	443.387	135.795	16394.8	621.299	15438
305.947	790.67	441.079	519.542	596.739	413.101	834	186.913	108.224	13385.3	507.849	12072.9
451.648	206.569	139.857	725.914	292.905	551.754	2970.92	307.993	618.15	316.626	8503.94	11317.2
311.849	777.239	380.241	858.586	153.717	206.426	370.629	392.129	152.621	7725.05	732.038	530.627
643.308	260.773	258.572	308.651	514.486	930.806	687.185	185.922	223.581	208.156	750.572	13831.1
201.803	158.573	269.308	276.765	188.828	196.521	50793.4	389.258	272.857	26653.1	7784.5	11843.3
246.947	175.892	475.345	257.379	194.66	307.611	302.335	467.163	237.66	704.403	9835.84	17753.1
1046.56	243.633	291.169	178.492	156.332	930.465	218.145	206.325	321.874	15195.6	241.147	811.962
240.988	554.118	410.026	475.799	404.172	964.482	520.479	326.819	262.148	18096.6	1602.8	10233.7
420.494	319.841	498.865	616.603	535.19	439.094	211.65	161.796	107.03	333.701	5974.54	827.335
497.346	594.141	178.358	151.933	262.854	2206.17	511.788	599.43	411.791	4445.44	8366.33	2272.89
870.351	172.44	239.03	206.834	373.86	157.935	113.92	211.955	155.136	1019.6	440.437	14007.5
196.16	181.557	342.496	682.661	259.393	747.026	524.022	485.036	670.295	597.89	427.094	18058.5
169.69	709.9	206.143	554.065	166.05	1004.93	133.189	511.44	215.808	15572.5	1018	13434.5
292.448	766.342	611.965	234.785	109.993	571.978	182.115	194.453	302.926	386.46	429.589	953.017
89.2074	583.295	639.71	145.052	93.9097	1050.85	154.339	120.611	196.642	15914.3	6882.27	856.269
452.374	352.792	336.7	184.083	455.923	618.394	674.14	150.263	258.636	358.466	10021.5	726.402
228.021	327.332	288.377	514.09	198.518	260.134	151.663	368.052	261.629	483.375	508.297	492.649
253.391	607.773	209.703	308.047	188.12	407.463	178.239	116.089	820.873	1004.98	11044.8	20060
494.069	572.325	614.213	267.835	769.758	229.294	207.631	1104.2	604.903	672.346	456.448	411.564
264.719	291.03	341.08	267.635	206.51	368.985	231.862	232.283	183.21	797.829	513.84	11965.5
283.882	488.44	650.383	687.332	187.489	218.374	192.243	380.793	405.854	20602.9	617.458	6813.84
525.343	176.213	371.79	529.972	849.409	603.302	220.894	371.027	258.455	15401.7	373.498	1815.44
1284.27	228.257	296.121	169.49	689.101	598.073	215.601	125.063	319.982	406.335	9473.59	1042.33
451.334	199.343	296.7	168.144	378.899	971.313	161.714	452.93	172.219	574.353	477.037	534.341
433.661	307.3	219.544	227.819	415.68	292.371	286.846	282.189	149.645	22501.9	12256.3	434.53
518.919	438.263	923.76	838.223	487.262	1769.24	174.431	299.554	561.927	6196.08	847.441	11320.3
310.985	210.737	543.857	167.022	242.307	404.24	148.364	162.393	479.338	1129.48	8887.43	1182.59
957.722	340.476	568.458	686.642	291.303	1478.32	114.652	158.403	154.356	472.739	4128.85	1174.66
211.685	474.217	188.363	145.692	971.004	983.393	144.83	164.623	197.554	462.42	347.992	588.608
212.303	1346.62	187.508	713.47	256.249	357.915	175.296	322.414	710.402	1278.82	2172.37	539.732
549.799	411.223	358.67	328.529	244.038	428.284	154.219	428.959	463.818	6736.52	443.554	911.643
219.991	415.631	395.664	105.623	982.499	1515.03	237.026	1247.88	244.865	1157.6	240.51	277.257
422.239	361.987	540.875	571.433	274.494	146.086	381.452	314.715	159.442	14688.7	4645.65	304.445
182.197	190.362	375.639	642.78	335.329	814.552	561.252	453.182	513.869	1943.58	5285.95	640.201
1670.5	207.658	183.917	263.827	245.241	1157.79	166.077	403.494	186.512	14956.2	681.379	721.248
490.585	234.661	251.873	358.967	236.875	373.166	155.462	475.407	454.573	928.793	636.823	15846.3
482.536	280.859	232.906	399.083	212.002	238.708	175.247	191.928	433.623	295.982	1119.76	481.281
281.284	500.202	143.113	349.587	531.946	415.328	453.975	521.104	226.615	2233.03	691.71	6559.83
319.181	172.736	154.368	450.742	411.391	500.684	416.14	535.116	248.456	543.447	12178.3	385.161
384.082	172.738	203.127	194.37	242.269	429.542	1004.58	168.459	228.612	33548.1	413.926	896.208
1328.48	341.294	836.175	306.505	267.871	244.432	274.028	144.848	564.593	17539.7	658.188	13823.2
827.355	153.143	168.735	391.926	504.584	1914.7	355.644	211.325	562.523	1424.19	786.844	4108.61
181.376	215.948	376.983	140.066	1072.33	6386.58	118.86	203.177	557.305	13592.4	528.552	12472.7
1250.72	395.198	192.277	194.937	285.242	289.068	236.213	211.237	527.771	806.796	248.914	23372
298.803	222.027	228.648	894.337	235.135	2159.92	206.455	698.183	990.261	25030.6	17258.4	16574.7
351.354	189.338	221.438	306.02	212.144	687.019	106.822	406.058	157.909	816.346	360.748	15153.5
328.853	609.978	825.502	846.164	642.136	236.496	304.411	538.879	782.417	1805.69	521.178	1537.95
1229.46	325.277	317.394	763.131	213.155	204.716	695.555	115.463	469.834	21095	388.726	19352.8
168.017	445.171	787.053	514.177	204.765	433.002	256.229	261.766	304.858	12649.4	7062.32	1888.36
721.007	1083.84	1144.51	273.811	251.951	367.995	170.638	255.349	284.368	837.617	9987.01	925.615
639.867	1204.06	240.909	169.636	608.542	158.889	154.831	147.066	274.614	14946.3	430.58	14233.2
185.055	333.865	254.869	128.44	616.122	435.789	692.467	177.565	314.361	26002	6897.18	657.035
459.756	164.034	201.871	582.506	286.114	576.935	182.287	388.848	421.465	26938.2	413.775	18534.2
480.448	1190.66	105.405	305.848	485.614	428.199	723.415	971.83	205.954	1755.59	493.423	550.213
642.482	230.093	275.326	266.431	185.608	173.517	162.488	344.681	337.772	1097.9	648.155	18244.8
734.126	578.548	354.763	239.281	629.411	1436.46	912.577	147.931	212.026	335.63	8608.37	614.433
680.668	533.936	439.663	580.278	617.732	193.773	87.8923	167.016	220.101	871.728	202.274	943.124
339.958	369.488	559.927	156.915	220.993	276.491	477.489	211.208	512.465	419.833	864.605	1025.35
212.663	1165.05	574.933	211.69	235.025	224.631	363.366	231.009	179.783	354.973	4236.35	407.36
247.505	415.93	350.649	155.856	573.26	177.821	171.493	469.692	365.368	913.65	463.075	1610.99
714.351	259.059	269.819	175.949	542.52	228.382	176.688	418.583	492.841	685.327	20590.9	23572.2
347.959	497.054	422.726	200.89	240.551	843.983	159.946	381.5	316.618	800.581	19587.6	330.834
115.57	262.736	264.559	136.606	183.985	188.421	281.154	474.191	245.829	27938.7	365.551	9903.18
860.035	380.309	172.193	301.198	290.771	370.534	202.816	175.742	537.009	559.233	9686.48	15384.1
1061.33	1166.49	652.753	487.767	913.203	463.015	964.325	210.806	195.22	842.849	5840.89	1010.74
410.969	735.542	538.455	606.074	536.194	201.92	874.991	671.932	193.236	554.362	5614.23	15134.2
867.217	876.905	215.503	709.282	259.956	409.363	397.576	231.496	276.142	655.741	656.711	536.526
256.756	648.713	186.201	171.522	551.711	208.129	663.677	337.078	138.707	909.556	620.562	14295
312.136	1967.38	1053.03	309.199	499.863	425.312	227.024	298.889	221.373	21119	14084.5	705.364
302.964	429.745	249.814	178.748	380.778	211.224	248.744	688.325	434.088	23294.1	741.123	1258
2023.42	236.731	137.913	127.817	770.591	466.157	498.153	377.91	253.012	2100.01	1091.7	552.393
180.013	561.022	318.201	179.812	602.315	175.565	810.165	295.651	412.021	23085.6	15132	11576.8
233.542	168.724	182.601	556.156	866.714	339.711	905.145	477.265	180.354	1452.53	1227.37	13869
199.339	424.422	245.169	178.432	357.147	155.617	1475.71	563.318	330.115	1013.01	375.557	1005.07
516.652	188.735	296.301	154.313	1744.38	219.436	983.135	155.978	400.128	19088.2	417.469	15179.1
314.757	522.074	205.584	1296.37	323.14	185.269	637.148	145.383	210.634	1219.2	1398.83	18515.8
658.148	493.306	320.87	585.742	392.908	352.219	767.477	1187.36	457.764	7558.64	14862.9	498.786
454.521	145.093	225.947	316.009	510.124	370.781	201.576	146.57	572.36	1245.79	571.194	550.626
682.174	107.535	224.175	147.715	477.517	205.325	363.764	462.66	283.781	1189.29	450.831	14942.2
213.077	320.237	495.68	183.121	374.64	664.311	334.768	466.459	266.746	26736.3	411.478	749.599
955.707	722.525	149.222	1047.28	285.2	141.436	246.228	200.719	388.769	904.184	9951.8	7806.78
246.509	150.492	681.533	139.343	210.925	229.551	206.273	155.795	437.187	1282.72	20064.7	15593.6
188.53	168.237	233.083	174.607	282.664	236.489	589.98	350.497	276.076	16136.6	408.799	20057.3
314.025	163.275	165.981	324.719	401.542	216.666	289.522	358.553	896.211	10176.3	699.392	12280.2
742.363	176.454	255.681	178.232	463.617	181.919	236.02	411.943	445.289	759.359	12204.4	13727.8
2201.2	149.968	390.007	985.051	147.474	680.245	482.794	236.03	196.913	646.695	412.515	400.833
630.881	139.788	256.42	352.608	161.293	177.721	417.903	224.224	635.823	23404.6	2000.87	452.794
306.99	383.182	226.982	272.453	392.702	195.258	151.457	172.256	168.127	19500.9	8866.28	29414.6
1871.61	708.703	121.257	1280.4	212.727	197.651	152.301	327.653	464.707	2018.93	18998.5	524.119
1076.53	738.74	351.878	344.904	166.624	259.574	175.883	174.902	752.097	1594.3	525.613	686.35
388.226	952.417	186.721	237.323	869.82	985.342	194.33	412.254	588.932	14008.2	497.785	1552.28
1264.45	213.543	146.967	999.121	199.168	419.622	184.113	257.696	209.055	7117.38	520.39	688.693
2275.05	113.484	133.72	803.218	250.806	298.717	142.309	285.821	217.798	11621.3	15672.2	775.015
672.123	607.184	164.8	732.469	379.89	188.279	403.887	196.444	147.247	19253.7	765.509	568.133
587.811	447.556	188.363	346.181	183.829	232.25	233.084	390.518	255.201	1179.03	1415	4305.33
138.016	194.726	421.34	562.961	277.499	303.429	201.255	631.341	157.113	321.63	25036.5	582.526
377.22	453.726	167.507	326.519	448.763	426.204	354.922	205.48	251.227	508.636	18478.4	699.094
772.706	155.276	283.773	786.28	434.016	191.621	131.226	173.924	803.143	527.909	711.023	12706.7
1508.75	281.453	208.73	745.434	136.416	610.564	199.024	117.559	815.964	545.341	473.86	860.733
288.209	243.256	313.401	768.699	465.116	692.426	636.015	320.412	684.609	281.96	15734	561.127
1634.76	178.655	326.093	219.266	323.437	215.214	195.994	586.041	158.879	1701.46	1192.38	13643.6
500.047	368.57	1827.29	204.526	155.685	178.594	305.253	144.775	289.409	280.339	362.818	654.676
221.982	208.496	525.189	956.414	258.35	180.218	1317.75	404.864	274.564	12584.8	12541.9	24311
818.522	165.882	114.325	1038.22	213.042	135.811	809.273	374.828	846.486	518.69	11931.4	753.973
1084.19	222.646	132.841	548.207	241.463	318.125	387.535	180.587	594.045	587.821	949.507	734.288
523.565	199.2	198.594	181.313	302.835	255.975	627.176	182.298	612.622	8231.46	7452.14	28612.9
1208.02	237.086	207.656	581.495	339.072	511.208	558.794	268.735	543.313	560.19	577.178	13268.5
433.236	234.84	469.751	313.201	329.757	143.677	643.024	243.835	215.215	791.757	16179.6	660.69
309.21	179.049	156.804	164.748	189.781	283.204	174.165	142.667	421.892	1459.36	10301.4	1043.49
1322.71	152.043	289.011	840.403	365.061	621.465	567.86	121.178	748.356	8339.01	565.175	10156.8
217.028	739.987	352.526	1119.8	267.49	528.168	649.972	538.87	1189.14	8644.68	501.343	768.901
584.145	324.961	344.281	285.427	180.516	170.183	194.362	181.048	648.208	7418.27	642.25	824.822
425.997	215.383	105.767	430.9	551.699	145.269	306.244	491.736	239.037	542.32	10677.9	332.639
669.465	193.779	218.171	847.451	247.571	136.721	255.662	207.379	152.304	406.871	291.33	803.897
503.719	436.69	164.771	192.647	568.945	347.639	131.166	186.438	164.842	528.903	791.739	485.219
336.746	292.821	224.472	855.332	323.441	435.746	1067.88	235.355	343.181	594.499	1078.55	18470.8
1001.97	209.309	215.646	595.072	89.7421	462.16	965.045	291.31	121.044	11203.5	1303.05	1184.19
188.116	458.548	369.533	245.97	132.198	803.249	564.483	586.439	177.016	367.746	699.84	463.285
312.216	222.749	553.354	257.809	161.913	106.465	242.511	205.593	178.858	810.95	793.511	525.132
186.675	138.332	172.265	310.336	344.676	175.04	317.492	137.562	186.487	510.782	3286.23	7164.11
679.116	338.88	169.892	1053.19	255.347	374.063	228.198	659.366	255.664	276.115	297.806	8978.79
340.315	423.223	423.345	195.466	428.023	355.111	328.803	618.002	762.766	263.135	567.121	889.985
277.535	586.388	441.956	240.28	640.942	193.282	1007.69	575.732	183.464	682.641	396.74	16809.5
242.214	179.252	160.404	578.307	208.089	259.15	357.591	498.237	197.596	657.588	398.117	649.398
1533.45	294.488	148.962	281.666	267.848	937.875	438.029	168.527	215.789	265.863	588.188	2263.91
290.844	641.073	274.774	429.491	523.449	121.432	605.461	160.738	234.879	21678.1	2434.46	5649.68
252.506	448.506	487.15	228.985	374.849	375.613	702.41	223.567	632.545	27418.3	18441.5	296.397
234.515	207.307	246.237	847.047	214.785	441.53	181.421	725.74	160.362	23663.5	531.364	18294.7
1636.64	247.26	143.402	330.143	200.496	213.628	1324.03	501.82	143.078	2592.86	403.627	7323.45
153.722	206.137	145.833	849.279	289.081	154.676	147.565	280.914	291.71	1073.51	668.302	534.199
211.052	372.717	322.825	1266.14	687.782	394.204	993.488	641.109	456.066	12543.2	500.359	13680.9
184.097	391.796	218.064	440.195	153.117	149.244	461.1	194.588	409.797	1030.04	15777	1229.53
2297.11	740.623	75.1166	244.169	385.809	130.265	182.489	663.364	368.554	1145.79	558.647	4809.76
3176.25	432.961	68.9334	352.847	318.96	219.758	220.249	544.635	127.334	931.764	2228.79	17552.5
385.644	218.853	308.903	619.384	172.555	94.4333	185.35	578.904	142.263	9464.18	317.266	13891.1
192.122	502.571	118.706	1060.35	355.495	138.644	979.789	228.611	160.179	866.396	1451.46	438.262
873.714	178.141	337.972	280.039	537.147	187.325	579.906	268.662	359.615	821.751	828.219	20793.6
266.596	369.532	100.715	393.931	261.24	159.205	181.41	840.875	358.868	20443.6	574.866	26330
186.994	414.846	677.877	583.349	218.943	240.863	136.467	289.945	361.074	3817.77	17305.3	21416.3
339.929	213.289	359.413	898.158	223.99	150.38	452.687	187.788	426.257	2840.73	356.876	13372.3
421.208	126.405	409.965	293.019	311.743	225.32	239.907	503.889	248.171	15096.4	14698.2	9130.64
381.797	418.852	229.076	1196.27	715.765	150.832	334.857	270.883	338.999	870.242	1035.72	934.265
217.432	423.208	123.307	695.924	223.902	142.609	239.831	1161.12	185.777	444.606	247.939	2253.49
568.471	181.09	608.081	1223.84	147.191	135.951	4756.4	252.134	276.753	689.218	1529.86	19516.7
126.416	179.18	262.145	716.903	732.42	205.548	343.217	545.483	134.574	4701.81	14682.5	668.59
470.933	74.8923	479.682	776.494	426.32	185.694	1771.61	151.179	203.81	2758.18	9862.86	714.447
1377.93	202.109	158.801	494.945	244.909	116.749	947.52	262.754	493.168	1695.67	483.637	11007.2
888.071	214.069	249.769	284.843	144.235	355.125	4821.49	633.825	420.317	1970.12	17582.4	958.028
380.901	443.253	658.231	585.351	170.609	300.905	286.552	266.962	367.566	12846	9945.37	1634.21
984.288	268.203	435.345	414.468	420.499	215.275	200.501	376.701	301.685	18504.4	827.611	2173.81
1022.89	163.92	195.159	586.108	303.045	141.948	5518.4	328.891	281.041	16626.5	311.001	10226.4
922.051	140.706	196.66	450.201	533.922	143.925	939.176	531.962	330.845	25154.4	1854.19	22341.7
986.337	471.008	169.429	412.934	254.637	274.138	354.301	471.518	177.288	489.144	14785	1325.25
568.644	402.78	173.376	276.495	170.41	122.089	239.059	317.343	450.737	389.927	8123	4155.32
503.571	340.758	301.219	177.85	421.737	251.425	376.022	421.748	163.201	457.297	430.039	19700
2237.32	172.769	91.3176	441.919	274.565	156.24	1201.77	657.113	505.236	23089.2	20025.7	1090.81
766.994	367.575	534.17	290.342	612.013	234.412	1137.84	275.964	151.619	299.985	17633.8	426.199
280.173	266.477	438.08	611.711	360.801	313.99	192.418	148.914	175.072	1184.69	651.625	392.633
1157.3	622.312	367.415	392.138	334.732	120.925	82.8182	572.191	606.317	21575.4	366.874	438.742
349.527	308.301	485.856	427.596	509.26	169.175	104.125	246.102	160.809	785.465	15969.3	1299.54
230.841	184.301	130.457	218.022	195.536	202.275	152.462	236.474	202.776	266.632	15825.7	1030.61
298.716	482.738	220.518	338.101	349.161	164.665	98.8613	705.516	382.686	215.244	366.573	975.671
574.918	165.671	177.979	150.227	133.067	261.686	254.463	238.712	187.189	194.752	14562.4	655
488.023	380.185	145.986	161.201	395.262	322.307	141.986	249.403	395.517	237.924	517.499	13677
315.03	158.494	344.002	1836.31	123.641	927.642	159.046	828.076	139.115	31586.8	5548.64	1012.51
559.979	188.291	470.691	434.954	621.298	120.671	449.237	164.504	209.974	1106.73	13815	795.126
809.128	588.2	702.25	420.91	289.768	427.424	123.32	161.805	299.849	14296.7	364.344	28424.9
213.067	194.43	256.768	162.356	157.58	269.308	170.894	252.061	147.11	372.474	560.831	18674
197.527	200.621	426.168	197.333	154.348	398.948	151.076	852.7	150.776	489.381	14978.6	5120.91
466.073	422.9	314.979	155.07	286.431	142.166	169.187	147.452	173.843	8444.57	1623.83	13158.8
639.977	756.087	338.833	116.666	435.451	161.953	149.257	341.393	345.074	860.562	732.84	19660.9
877.819	158.635	420.623	3384.48	382.248	113.406	122.058	799.85	151.896	18794	14092.4	2813.15
162.389	124.031	598.155	673.111	518.258	135.605	137.778	368.763	148.3	7307.45	338.9	1010.87
801.718	199.23	398.282	13730.5	224.179	112.455	123.879	206.392	328.671	20426.7	14616	564.957
696.917	379.386	356.814	9065.12	250.293	120.918	171.203	232.652	242.26	1229.52	756.699	7624.71
634.924	663.36	375.535	1058.08	195.1	153.011	143.413	422.476	474.907	313.949	12362.3	15863.6
328.22	105.512	482.76	253.222	172.255	132.076	146.744	280.509	138.17	17274.6	7956.62	467.445
523.912	519.235	273.243	300.05	627.84	396.573	127.119	194.374	531.286	49783.5	1154.78	19383.8
901.788	134.377	602.289	464.236	120.756	166.415	147.665	160.193	225.731	4901.86	9989.03	17241.6
804.556	256.118	216.193	549.965	431.521	238.23	119.501	227.801	271.558	807.159	12498.9	950.352
351.695	479.54	479.099	440.014	711.066	246.02	244.414	635.535	318.72	23059.5	10226.4	770.43
296.392	465.908	415.062	306.722	165.38	140.627	174.731	125.673	327.56	1372.92	532.37	18636.7
414.625	251.301	155.764	217.318	523.071	389.917	113.599	264.686	128.3	388.582	1098.79	400.207
331.054	218.594	241.981	222.253	430.618	175.194	327.054	527.511	170.682	27545.9	507.352	2209.67
248.837	782.06	511.133	770.762	355.763	133.846	147.443	723.253	204.466	30435.2	1148.32	14452.3
209.809	512.651	148.001	431.455	276.33	174.446	122.953	593.519	546.527	10907.5	9399.89	661.661
353	612.222	179.598	216.678	244.729	97.6032	115.174	360.233	212.281	800.443	2573	11936.6
403.967	418.657	274.476	503.264	653.866	169.705	127.474	143.692	114.317	1526.77	372.059	11854.8
142.543	208.347	112.281	7512.64	769.246	92.6692	134.257	156.732	222.906	16730	473.288	23566.8
881.485	150.169	533.23	510.764	120.063	141.202	323.896	695.135	161.433	672.766	2454.94	8613.96
434.14	450.931	474.763	543.682	228.321	113.286	316.467	502.473	664.357	823.139	10769.2	11879.6
339.773	226.842	659.143	211.722	539.582	107.544	300.275	182.573	208.583	37247.5	410.967	12716.1
150.342	291.632	443.916	232.577	326.192	95.7625	136.803	690.099	373.888	4868.48	9211.72	1602.51
354.788	227.148	189.016	2045	799.146	529.532	121.709	144.503	162.567	743.21	2790.64	1025.11
183.891	178.249	307.556	377.358	406.476	192.337	151.706	174.725	179.772	3325.3	28210.1	314.854
195.545	275.507	572.555	223.164	391.432	474.067	313.365	277.97	153.054	17774.7	1516.83	16524.2
173.476	401.769	519.172	1352.6	259.472	126.559	151.874	147.704	480.387	794.715	22031.8	365.273
334.609	229.821	368.096	475.854	285.656	175.683	160.798	210.159	340.27	297.613	13017.7	11945.4
212.256	634.846	137.05	381.68	226.206	198.805	514.266	947.689	340.317	3094.63	9734.98	13146.2
188.223	549.25	151.236	1658.82	332.769	279.082	170.326	230.539	326.1	731.932	838.175	8206.94
348.658	319.918	313.108	1327.73	629.497	176.435	350.057	357.63	149.774	1898.91	538.266	504.095
348.87	169.098	139.02	687.923	655.044	406.124	104.957	938.986	401.465	18207.3	954.548	5288.59
349.757	502.987	320.033	379.163	502.078	620.153	153.819	316.888	168.922	417.853	8590.75	10661.6
207.268	173.796	185.772	216.093	843.037	165.8	234.44	329.412	200.366	316.84	1484.63	751.505
251.525	193.449	188.929	523.539	233.038	259.331	524.071	399.029	653.173	556.774	9075.35	14717.7
1044.82	195.242	129.744	10549.3	370.467	811.8	236.402	677.885	488.985	27041.6	9738.49	497.625
205.211	534.868	639.161	1199.02	324.804	618.519	134.774	767.29	489.386	653.029	5506.41	964.172
361.048	348.787	107.758	457.819	492.156	1377.39	75.2355	1100.09	419.047	669.674	11389	658.657
518.473	635.806	577.624	573.382	166.316	378.536	43.4783	557.052	318.063	4148.87	1146.54	11876
535.043	331.92	138.809	642.324	253.526	680.392	1833.92	507.733	533.936	13036.1	294.844	900.966
798.607	170.228	714.344	314.498	227.126	219.471	145.939	510.253	225.045	586.745	8813.33	6409.05
811.623	154.175	447.591	202.867	155.936	282.155	298.291	165.806	339.287	23197.5	11703	14331.6
693.459	433.229	713.621	720.012	577.862	197.831	322.967	196.185	601.482	722.262	234.958	255.277
205.155	272.19	412.391	457.418	201.65	255.915	356.718	460.241	126.476	655.909	487.205	723.105
378.245	402.121	264.643	160.944	243.108	266.175	843.89	1349.85	311.419	21154.7	1192.25	10070.2
675.356	223.773	217.952	283.913	1147.72	207.977	185.107	219.104	260.243	12688.1	251.647	484.86
312.206	558.849	165.423	391.696	328.816	265.062	245.266	317.058	494.759	18782.3	454.115	19769.5
279.09	343.823	794.277	340.957	197.935	788.698	112.49	514.082	275.727	15843.2	3699.62	264.625
282.717	192.267	191.839	651.979	650.651	411.59	139.463	372.727	535.254	595.145	365.269	318.64
209.772	455.123	507.297	662.736	430.134	651.657	104.514	575.635	200.544	554.071	363.559	19338.2
190.724	339.594	205.241	463.198	197.931	597.944	118.182	815.133	132.535	771.237	376.105	598.634
188.467	265.46	248.387	278.122	496.581	215.105	74.6901	113.76	290.778	441.638	15624.3	16119.5
754.945	427.584	417.185	372.267	506.338	220.423	339.208	225.757	384.274	5690.11	789.528	16904.8
219.832	360.058	386.104	442.221	205.01	661.194	179.745	220.506	238.459	327.694	7112.44	759.793
925.764	344.876	323.262	365.565	345.507	273.564	185.146	1025.12	328.916	1001.72	274.962	9918.01
167.575	290.231	433.76	807.705	162.951	783.121	101.53	654.862	342.719	671.675	216.649	12931.8
217.957	235.341	139.815	737.856	441.903	336.724	107.41	477.499	914.429	593.703	18340.4	1038.53
132.072	637.849	309.244	295.454	503.869	721.905	108.503	151.746	345.385	513.278	2750.77	666.194
947.161	692.625	191.146	560.669	241.401	245.237	131.262	951.676	389.698	1018.12	8281.77	19900.9
196.399	469.214	198.628	24415.9	242.903	321.987	129.697	230.103	368.175	521.621	693.444	1031.63
775.81	187.34	219.952	617.41	163.109	150.845	259.658	173.734	376.449	1033.17	712.7	14376.7
656.19	395.511	558.026	499.889	426.571	486.528	130.013	227.608	201.545	15439	670.906	12153.1
342.893	391.308	568.687	512.2	598.531	245.18	124.554	610.817	133.199	1228.2	23441.5	315.835
991.046	230.746	1710.67	702.722	377.797	161.344	136.062	475.459	579.591	18482	4100.6	23923.9
186.904	251.149	598.859	157.197	286.664	363.267	121.899	221.024	615.068	4491.09	381.353	674.095
1502.93	208.56	187.415	129.084	165.54	664.8	173.524	405.373	776.818	691.017	983.932	21200.6
877.58	237.969	128.586	155.372	574.802	158.821	137.664	492.584	130.36	23924.6	658.825	1113.15
445.012	360.18	247.767	292.319	271.807	988.09	116.703	1005.76	460.258	730.245	822.53	447.405
399.834	160.261	163.188	158.62	138.853	326.676	108.921	288.16	626.762	1224.64	725.683	375.929
857.407	580.595	170.246	128.578	977.395	1311.49	138.178	549.294	168.672	1011.49	626.983	304.92
1017.87	287.382	312.688	138.254	256.503	819.287	115.66	694.329	525.431	622.631	16866.2	853.316
227.634	469.653	620.611	140.643	420.293	217.719	104.539	981.738	623.891	398.114	1433.47	7540.76
176.928	387.56	278.777	215.491	227.913	222.311	192.539	692.229	159.631	410.52	637.313	12485.3
841.338	332.832	762.423	133.964	585.108	230.714	233.731	262.198	255.022	19621.6	20907.3	407.722
163.805	191.268	154.768	154.808	934.103	270.591	353.741	197.403	246.873	1804.13	444.297	341.236
208.62	159.358	154.112	172.731	197.184	674.376	533.272	325.275	629.278	15134.8	10882.3	1022.33
172.915	475.927	254.042	164.27	159.761	448.714	194.63	182.03	215.635	397.283	4075.78	12435.3
269.8	374.342	496.832	164.952	478.25	398.91	160.97	526.875	232.135	481.17	583.756	684.555
692.117	200.872	628.746	362.386	729.299	265.656	158.792	285.528	196.3	12162.8	1763.35	496.522
690.339	464.204	188.956	221.203	549.92	164.11	140.783	202.508	798.893	1248.14	13341	13767.5
825.989	224.981	242.206	191.1	482.337	280.896	255.31	237.168	618.506	22032.6	13410.8	768.416
904.746	361.366	627.591	217.742	552.523	238.711	160.714	318.008	506.855	17490.2	16319.7	676.208
358.631	343.919	555.139	180.444	262.321	141.024	111.729	492.476	729.227	403.895	20923.2	694.616
2566.32	422.786	232.44	144.197	469.567	246.02	180.313	307.062	527.366	21856.6	34100.9	5557.63
210.85	520.482	162.045	200.37	555.653	272.637	157.979	565.272	146.165	436.483	13481.1	16866.3
297.333	723.71	495.446	162.934	202.429	195.464	291.775	177.57	851.766	1925.96	697.764	229.877
641.038	210.031	576.856	382.814	188.568	373.515	210.755	515.766	294.233	474.3	636.882	265.732
270.062	178.106	271.806	193.15	558.196	411.098	149.222	356.96	587.497	518.614	14064.6	1016.77
246.761	181.782	393.429	185.06	186.936	304.044	308.154	122.771	256.864	964.764	1706.28	273.259
1692.84	134.291	653.498	151.127	386.827	230.404	125.918	139.677	228.215	2995.55	11367.7	15277.4
294.38	251.966	595.572	164.339	170.634	236.762	184.489	156.156	379.786	1986.48	1523.19	658.841
686.255	131.771	288.328	176.386	165.659	176.706	322.186	143.94	579.651	20993.8	29473.4	1163.59
493.294	166.508	480.757	143.978	516.093	173.55	134.572	161.43	247.139	16822.8	952.118	300.363
460.505	96.1884	138.446	192.712	111.967	189.122	362.998	177.026	565.351	15184.4	1020.69	850.292
385.663	357.268	522.709	592.44	179.591	448.693	187.98	490.798	264.443	436.706	1183.09	3417.93
250.133	63.1889	478.928	223.804	368.607	254.947	201.38	445.647	715.433	404.946	857.087	20192.6
273.164	310.187	659.16	461.505	168.55	360.561	182.396	1033.34	268.056	750.202	621.869	966.646
1018.73	67.1257	484.219	151.934	308.145	452.826	127.265	709.551	598.353	928.331	18439	364.73
1292.51	846.884	181.398	224.015	170.357	1834.42	156.956	586.897	152.017	719.395	12536	18303.6
369.366	401.657	252.961	145.115	417.929	546.786	129.567	721.6	238.14	534.178	13121.7	13889.8
721.395	865.346	511.728	215.363	601.167	149.354	327.04	562.598	556.821	301.842	669.361	8153.42
1046.73	357.435	175.515	127.19	239.513	640.994	264.383	871.997	176.325	10986.3	1035.95	885.614
352.139	1017.06	324.182	242.387	162.293	160.937	173.381	137.421	222.836	772.081	903.62	462.959
2820.61	203.568	231.635	112.506	459.605	251.374	308.414	470.529	171.267	1070.68	24421.5	286.833
272.307	730.108	515.737	138.195	162.793	497.853	215.319	252.023	175.95	310.09	515.463	379.039
2046.94	243.667	787.955	450.415	116.252	298.641	161.515	455.845	696.688	586.315	1166.82	734.69
3354.25	255.782	471.665	262.99	482.621	1435.76	2225.21	349.731	547.679	11532.3	7396.29	508.886
224.036	949.101	427.052	403.597	263.422	159.354	145.633	439.01	466.167	705.719	1254.5	421.705
409.785	828.894	373.47	118.667	183.419	268.411	153.628	929.457	243.944	911.373	20118.2	490.371
302.137	590.962	311.06	179.974	321.411	176.125	168.19	353.909	352.817	1688.55	527.875	506.52
303.278	739.179	158.921	166.57	151.987	227.099	185.546	390.75	387.542	14733.6	1837.23	837.428
169.083	598.058	1154.82	511.403	128.983	148.281	170.885	425.988	351.913	636.684	523.669	456.728
422.129	387.847	1055.71	143.59	515.929	699.536	235.833	678.035	236.249	827.701	712.122	18493.7
1573.28	570.32	700.037	186.172	205.125	253.826	400.502	233.921	463.731	362.584	550.487	18024.9
320.611	814.233	175.326	396.356	651.62	142.471	210.269	258.434	541.295	1151.23	27526.5	13256.2
310.701	688.091	180.533	265.205	518.294	240.916	200.147	197.042	283.428	327.565	384.989	20559.5
253.187	715.554	259.671	264.468	352.48	229.061	185.374	342.993	561.878	538.158	453.018	250.193
307.525	649.644	75.2335	196.376	213.98	276.314	150.867	337.144	890.647	1138.1	594.386	1284.46
392.413	322.978	426.325	248.785	145.587	308.465	193.455	653.754	748.17	693.601	17379.4	625.078
257.044	325.811	210.192	323.704	253.29	246.76	218.907	176.378	256.778	23709.3	1213.17	18003.8
487.297	376.836	367.602	190.04	244.351	250.919	733.254	512.234	189.35	540.295	553.564	559.338
2549.3	907.398	392.934	215.273	138.783	242.077	539.455	353.962	263.355	306.493	11043.7	363.108
1283.78	305.434	206.843	242.856	876.384	743.262	557.426	411.576	173.744	546.023	960.503	503.802
1095.84	276.317	269.736	460.885	1102.63	320.654	160.975	183.21	484.718	616.695	1372.61	14716.6
252.865	638.187	207.575	431.992	733.143	256.359	219.944	343.125	289.974	582.028	13846.7	946.74
1840.2	1020.44	240.202	170.39	470.218	305.532	344.74	545.763	190.045	1002.72	16279.8	448.188
2930.11	400.503	653.052	175.1	187.045	610.967	175.501	136.996	721.993	1237.48	5467.55	692.56
225.218	949.088	945.06	131.086	318.826	221.979	614.867	617.978	230.821	4130.01	781.37	430.37
540.293	415.961	198.362	150.836	358.53	920.457	172.369	600.895	1280.75	977.608	18238	695.418
1607.85	169.924	192.035	139.301	642.836	627.961	434.644	277.589	729.434	11748.9	665.196	653.675
980.672	437.797	559.797	314.161	836.051	677.628	189.299	226.357	270.671	2198.58	21254.4	602.927
5379.11	246.951	294.699	190.168	649.313	333.801	199.025	442.939	851.259	915.714	27170.4	395.317
497.726	267.272	946.291	492.351	928.457	1515.71	334.364	520.154	265.567	23894.3	17707	565.614
311.89	802.868	779.932	133.478	870.799	777.115	190.044	287.398	214.505	9105.12	360.834	721.113
684.837	327.745	652.678	147.821	891.007	268.306	147.096	555.084	229.929	3122.36	22917.1	13530.8
219.106	283.997	395.701	204.447	491.954	184.897	671.69	215.625	456.667	14919.7	1099.43	272.668
1110.73	343.536	145.267	167.33	387.399	310.739	125.462	596.642	549.568	13633.2	23691.9	11096.4
1278.84	887.219	108.74	416.241	238.136	1006.73	218.196	126.349	533.486	637.99	738.392	419.062
192.537	193.518	164.145	202.681	542.143	590.357	181.256	424.982	188.766	1072.2	323.943	359.17
8027.84	759.441	761.804	174.25	697.3	216.756	206.126	310.116	667.745	1384.61	14984.9	13153.7
405.679	334.224	212.814	186.342	8063.95	889.266	151.476	325.392	400.364	44134.7	1220.66	824.033
1412.23	531.242	357.244	247.274	876.381	489.14	185.43	1419.02	168.237	1253.18	15377.4	15033.9
1241.98	240.519	250.016	289.531	922.312	177.625	241.968	1024.27	475.697	1919.57	949.603	523.326
247.328	349.482	174.473	120.08	318.731	203.183	407.055	503.427	436.858	15696.2	1625.59	19533
289.748	335.074	244.111	123.066	157.113	169.836	224.33	406.811	363.752	1402.22	548.46	1047.69
583.313	536.815	389.681	135.832	649.77	169.564	153.409	263.589	407.148	3031.31	858.472	587.946
3679.32	851.988	719.726	844.872	204.027	218.573	234.678	145.613	1840.27	7918.92	1135.6	330.125
249.732	295.426	342.032	201.845	771.3	382.55	221.363	163.588	181.624	32334.9	24879.8	21834.5
1375.77	643.74	292.326	579.802	685.184	530.154	267.511	319.416	164.324	479.638	407.943	547.698
259.828	615.979	321.289	213.705	335.015	186.337	153.191	233.252	550.024	879.357	16606.2	11819.5
199.615	871.503	207.447	175.449	214.966	331.826	256.782	331.248	747.916	911.086	24065.2	13896.5
22840.6	1415.53	164.525	243.24	192.261	395.534	263.014	148.576	384.67	2154.03	22394	1119.78
235.151	799.362	160.701	267.052	488.407	142.654	242.528	102.273	237.735	752.427	21764.3	517.952
373.507	259.673	215.191	213.151	516.948	189.46	374.556	399.308	600.052	668.737	391.389	6139.89
10958.5	850.16	164.959	308.007	162.796	134.816	162.074	390.155	939.086	1351.52	1698.38	7737.87
242.747	244.401	173.704	210.447	129.15	239.939	394.475	271.838	592.257	8163.5	13951.6	12900.2
1510.26	301.514	179.013	337.851	224.017	223.979	154.861	678.843	446.238	20306.1	719.97	8925.72
1937.1	724.232	486.654	192.884	930.233	244.541	280.424	455.968	181.499	645.793	22812.6	246.164
576.62	1169.26	226.453	174.585	900.583	131.933	135.224	178.113	173.112	8694.63	10365.4	683.079
13785.2	248.742	315.93	188.504	148.257	674.451	111.23	818.735	165.654	343.465	625.525	10671.2
767.615	260.129	238.529	145.024	509.765	164.448	148.715	398.607	722.093	8015.36	548.781	3158.48
1198.07	212.433	540.511	291.218	161.126	263.019	127.365	386.83	128.363	1102.49	537.539	507.128
335.005	674.86	324.884	323.082	267.68	165.379	174.149	649.992	113.983	730.339	452.671	12022.8
361.991	561.074	215.631	202.128	286.456	557.314	193.696	1406.42	1176.27	2464.11	5773.49	16325.4
422.39	215.381	176.518	173.348	571.297	437.984	252.646	281.982	701.881	11202.3	1701.29	764.139
991.994	404.843	135.434	200.949	747.778	197.004	111.635	771.059	534.193	411.555	633.109	251.105
192.274	472.929	495.568	282.893	918.328	253.428	163.054	394.494	410.787	501.925	377.028	16409.4
194.335	250.793	79.9167	223.014	514.952	132.722	124.315	575.49	164.281	381.463	16617	9708.71
6991.41	699.22	281.265	218.855	704.078	1549.26	201.306	193.622	351.528	12667.2	17654.2	765.379
717.837	1201.72	262.46	623.739	218.952	269.723	92.0596	147.545	299.747	10873.7	22262.1	264.221
233.347	333.618	518.692	195.992	221.306	320.661	174.544	859.261	460.427	460.844	4932.66	2116.07
145.589	161.881	371.395	178.001	396.999	631.104	81.3556	283.57	628.011	7483.24	13642.3	376.361
11817.8	582.631	293.927	186.427	564.628	933.963	114.474	516.832	788.526	1339.34	21432.5	13570.3
417.703	286.627	303.248	427.043	525.269	816.528	43.4003	256.39	297.5	379.554	24539.9	633.64
1126.84	932.682	204.073	166.369	969.922	475.483	43.3914	261.705	689.448	546.074	16952.5	715.357
1084.45	506.851	253.616	211.448	548.526	245.026	384.741	473.653	139	919.252	8418.06	470.325
331.823	1385.36	1296.35	243.864	466.777	300.809	303.243	405.79	461.882	22001.5	16169.3	389.999
361.239	158.452	204.503	234.365	728.107	456.752	222.394	126.65	343.115	2230.86	27517.3	5728.02
191.64	150.81	176.554	319.058	633.667	763.854	403.332	204.411	209.819	1033.07	5969.83	15519
207.5	639.545	158.608	222.658	217.048	204.288	143.112	59.0165	506.011	9975.14	13010.7	7599.49
3344.53	222.216	69.9599	144.768	195.708	368.191	303.668	181.507	161.465	3419.76	3016.84	2788.57
251.264	180.767	880.049	236.097	602.186	959.051	240.536	171.11	195.426	9836.64	14304.9	8297.68
771.552	239.896	608.652	272.315	614.342	1723.1	173.595	721.38	477.713	2914.53	377.681	452.255
675.866	369.357	847.544	148.521	617.02	386.586	131.897	245.75	167.399	792.528	14317.8	15968.3
396.935	992.46	151.195	236.655	219.76	190.689	133.837	232.694	1609.09	290.938	573.362	1573.06
177.373	162.987	301.209	343.177	1038.43	1040.28	94.7014	334.504	537.892	388.871	12278.1	15775.1
98.1645	369.839	156.359	205.65	249.222	293.665	577.644	288.55	326.277	557.501	14044.3	10287.2
232.157	252.424	225.245	543.2	1237.11	558.004	113.005	193.553	635.401	389.306	553.623	462.559
142.253	474.002	178.445	281.394	408.492	1015.29	124.539	598.27	269.425	499.351	18382.6	345.268
371.655	175.134	230.931	447.934	589.426	462.267	125.709	399.767	244.736	12904.2	794.003	11652.3
378.46	173.284	244.495	224.406	250.917	361.934	118.559	619.021	587.838	601.042	631.723	10988.8
1706.94	403.953	617.452	232.508	983.437	1210.41	146.689	169.06	684.301	353.656	674.935	226.446
248.728	962.358	433.475	409.139	295.843	518.786	476.57	755.621	163.236	282.381	5102.81	886.749
347.971	194.619	502.312	290.846	531.52	305.347	214.043	284.69	178.398	604.564	10842.9	281.004
598.668	188.34	375.721	580.123	507.973	190.676	205.574	218.629	351.058	143.937	14326.1	21040.7
1530.75	110.588	438.911	302.714	231.616	454.009	161.482	295.814	321.883	759.461	447.33	2005.16
729.504	224.017	182.819	1606.55	207.284	528.301	101.244	155.772	4603.73	663.935	15327.2	3157.18
511.924	193.819	165.409	300.364	1004.3	291.994	269.422	156.076	203.2	505.17	1193.06	345.124
618.794	621.904	404.255	580.534	408.171	250.575	89.1429	149.828	427.812	599.85	630.748	590.74
489.488	114.481	459.409	153.638	504.455	190.487	178.462	401.764	357.667	4826.71	10219	21363.4
239.224	246.465	194.475	265.728	261.943	378.29	129.302	332.1	1134.5	449.914	178.447	19122.6
1256.75	604.29	344.003	246.642	311.249	1087.86	150.835	291.743	185.683	6735.99	444.823	656.051
317.808	335.477	204.079	218.945	533.451	846.733	90.2459	426.239	651.492	17613.1	541.097	1098.18
440.968	179.153	1058.77	204.391	191.302	578.731	111.33	406.508	483.161	11458.5	530.667	360.658
1186.35	780.344	210.032	144.115	295.034	251.875	108.876	173.345	234.057	351.522	292.624	746.091
153.596	722.501	923.479	504.522	523.145	440.422	133.888	259.208	484.689	464.56	219.825	6940.66
210.793	448.106	215.596	558.32	853.387	267.077	158.401	256.245	185.85	513.02	364.727	7936.96
185.074	186.357	249.281	194.791	194.444	199.815	207.769	394.496	269.167	17838.8	14225.9	833.664
920.906	181.267	561.24	176.036	686.419	334.736	111.488	190.235	210.929	279.042	566.441	1221.65
1692.93	190.446	1384.29	204.329	126.611	871.011	103.905	460.878	587.281	264.868	1100.14	143.3
192.419	642.768	319.037	1179.56	262.337	412.743	130.666	218.302	414.995	17454.2	1129.39	363.036
191.147	957.899	805.164	513.417	1094.73	390.772	131.205	499.319	810.017	19559	924.569	691.823
782.834	739.874	743.982	241.813	217.799	934.506	116.863	183.049	392.536	14999.7	22626.3	378.611
567.805	72.533	326.062	241.856	385.194	449.684	272.77	331.2	166.14	1008.58	998.654	429.321
282.06	223.672	404.929	670.909	1312.44	1007.17	88.0701	204.401	176.181	801.25	10104.5	19835.2
548.605	459.671	440.18	259.586	343.551	723.964	208.224	190.374	546.131	605.184	9656.36	8449.13
252.997	344.554	255.931	184.351	664.828	923.524	238.308	383.019	179.124	709.24	14215.1	17876.4
191.605	469.566	381.028	496.102	446.379	846.779	146.742	274.931	665.813	311.556	1426.47	23089
170.971	1097.25	250.093	171.045	305.197	328.062	119.217	173.787	793.13	424.001	494.058	1372.07
257.33	1182.83	247.478	280.421	484.212	765.581	419.963	168.964	645.6	274.452	426.101	12045.2
210.786	669.043	231.481	507.669	168.213	329.826	156.419	148.736	1327.06	284.708	334.799	16242.7
438.1	255.773	194.98	233.099	230.188	372.55	111.679	132.017	525.524	619.683	599.704	13669
364.906	772.384	127.939	508.011	243.286	271.174	118.836	132.845	169.362	694.27	548.312	13435.3
910.593	602.852	190.272	288.851	697.31	181.792	306.992	341.589	621.178	1108.8	440.583	471.191
228.977	731.299	851.651	225.959	941.2	439.064	195.478	240.852	1674.19	642.985	397.764	1108.36
630.295	331.439	446.614	272.796	355.894	207.572	138.178	276.696	226.645	990.324	534.922	566.112
395.505	163.909	1178.08	601.433	465.932	431.972	610.498	157.045	165.488	731.075	399.313	3775.34
200.137	1490.55	174.759	286.051	683.616	753.254	1300.98	565.769	183.516	638.234	675.468	15170.1
359.183	684.703	1725	332.061	963.107	172.368	119.047	206.037	207.686	1208.92	484.615	15644.1
1279.14	294.485	279.155	392.425	300.203	156.219	120.009	629.242	279.041	541.974	540.939	653.072
424.758	676.478	549.433	452.65	439.737	201.293	158.059	387.491	323.748	859.899	11692.8	1262.19
1549.72	202.471	534.684	184.689	514.293	231.415	181.344	416.549	208.049	374.204	417.203	690.164
358.486	913.965	295.981	262.617	1535.9	308.175	204.495	426.343	610.733	335.128	334.513	746.352
293.137	336.06	487.848	200.137	547.211	849.595	274.11	238.262	439.345	485.023	657.497	18619.2
1159.93	944.052	589.745	199.006	448.739	763.488	127.382	97.7337	203.886	3420.44	496.416	301.006
621.239	939.248	224.024	187.166	787.198	324.536	164.219	184.091	209.639	10084.7	414.308	1126.86
219.909	923.759	370.096	409.661	531.368	1171.44	47.0794	784.865	179.699	9647.85	6066.43	270.544
311.612	357.15	570.375	534.927	292.008	1209.45	320.399	729.696	1075.19	807.745	10659.5	11907.7
421.612	1436.76	279.891	225.002	538.639	474.376	341.752	2670.63	401.888	419.741	443.589	292.419
393.703	306.52	290.264	305.368	397.513	260.159	99.7812	990.584	128.622	11870.8	445.699	13837.9
213.786	383.262	921.329	136.338	664.952	154.273	110.037	234.099	790.587	413.809	699.686	614.524
823.736	356.539	234.585	390.538	353.889	800.477	135.603	762.159	207.137	618.066	670.525	490.029
166.376	178.051	434.495	199.251	933.704	256.473	141.836	445.294	261.477	16448.2	9806.85	335.755
441.066	188.437	281.632	171.904	519.013	423.09	120.591	391.556	593.536	16533.1	458.056	24401.2
276.809	375.256	197.146	201.108	291.375	138.112	206.912	1090.86	297.12	9701.38	12804.7	8864.62
469.15	314.291	440.803	169.6	177.22	712.774	266.556	609.333	855.019	395.937	11070.2	2225.26
244.792	451.397	153.771	210.177	869.609	227.87	116.233	549.253	282.907	1230.5	10960.4	11088.3
177.816	207.982	183.61	346.915	173.149	326.698	126.602	264.784	249.826	1974.37	497.806	949.919
1240.11	433.603	183.6	261.673	568.703	417.931	170.306	2433.2	166.521	697.009	509.305	5429.74
426.082	313.633	174.39	161.52	571.223	276.039	107.903	303.06	123.588	18258.6	389.905	807.89
484.678	365.379	546.819	971.359	370.449	361.06	107.951	1460.84	151.802	10708.2	380.008	525.981
201.224	476.799	304.795	6334.38	195.656	1088.97	125.641	436.352	815.478	12957.7	3553.91	16480.8
283.827	260.709	132.03	240.211	848.78	210.282	113.853	350.496	358.765	477.091	220.8	10492.1
278.493	212.004	299.43	166.419	802.918	213.256	267.857	409.012	371.219	920.134	1015.49	748.514
305.235	209.32	203.488	338.957	579.389	359.997	99.908	268.108	425.664	27074.6	21717.9	11657.3
186.506	276.572	135.319	2706.28	745.563	1265.56	94.9826	442.983	493.417	329.284	378.466	320.328
188.69	907.494	177.621	561.998	196.861	234.84	139.068	543.853	395.388	14375.7	459.589	14040
178.35	247.121	152.247	5400.66	188.203	369.708	175.819	249.307	125.435	512.776	2789.21	13509.8
184.255	439.475	178.217	326.525	231.23	237.541	198.295	171.634	80.9315	701.79	3892.55	2555.88
574.348	685.328	447.23	605.425	1992.57	311.513	117.533	768.829	216.064	4306.49	397.556	898.402
247.382	392.382	484.376	858.618	510.754	835.475	331.964	493.589	491.125	781.119	388.406	2768.78
267.434	295.2	149.796	213.652	222.791	269.639	185.05	284.176	206.336	617.869	11682.6	11293.9
186.448	780.946	357.245	266.377	597.488	1558.66	216.367	775.398	172.71	6328.52	2721.71	362.763
342.02	281.235	207.368	4107.88	397.29	1137.42	803.359	583.328	859.902	646.233	7104.2	1161.77
140.873	373.93	204.564	596.335	1140.01	215.94	185.249	693.433	592.338	265.309	707.447	330.787
210.234	489.8	166.797	166.601	505.36	342.821	136.082	958.388	956.04	4841.77	543.958	6024.64
333.22	373.513	298.169	137.772	169.483	370.411	354.457	313.038	595.519	325.932	5337.35	3326.55
188.708	169.276	44.4559	125.378	419.513	292.322	121.98	786.005	144.082	224.846	12580.7	744.272
598.1	241.895	230.876	363.172	701.667	429.88	154.067	492.618	282.775	490.82	552.756	2491.74
222.897	327.713	288.389	147.719	517.589	443.664	256.407	322.61	719.9	6353.89	361.343	7352.98
187.566	237.027	138.572	235.776	153.744	280.16	125.738	759.088	305.637	1003.93	454.941	573.206
263.455	605.907	1501.01	818.191	384.128	823.344	224.186	597.826	264.724	471.855	10706.6	547.041
471.078	324.884	613.1	164.278	208.238	299.367	189.774	1047.78	196.516	825.849	902.073	7801.15
512.345	565.55	187.434	147.545	207.711	261.547	112.524	290.255	497.876	383.514	463.03	898.081
241.246	318.962	235.16	244.195	194.545	193.951	229.722	1109.3	401.914	9176.37	4403.27	459.459
143.295	265.918	166.765	341.331	419.249	163.296	192.933	911.627	979.419	1265.89	7939.97	774.176
472.295	1172.14	175.219	267.004	456.611	173.267	164.393	1167.01	265.893	316.369	434.786	635.856
126.234	633.689	345.84	1057.76	262.63	394.309	290.568	1321.16	227.535	719.889	7845.04	472.38
185.376	215.761	1209.62	291.39	295.975	267.275	190.409	295.65	806.697	1983.64	4644.1	11464.7
529.443	867.205	168.782	154.744	761.541	1532.86	211.22	650.448	223.512	8843.26	619.416	11553.3
172.497	173.241	378.222	125.51	881.157	431.834	226.771	430.011	437.242	689.414	254.636	477.065
153.119	1114.2	428.975	221.528	281.945	648.147	289.419	649.11	768.645	554.588	454.2	691.814
311.406	264.36	437.886	145.864	229.587	629.305	179.55	344.751	687.116	9873.56	16651.9	625.724
239.704	764.812	1645.72	155.739	183.494	618.753	162.578	562.84	332.384	9618.99	611.473	12233.2
171.045	299.25	254.116	260.867	176.995	477.861	113.09	206.086	436.569	644.674	738.689	18863.9
426.666	285.761	307.392	240.242	326.07	727.905	148.874	504.971	193.696	779.745	394.649	12814
183.703	547.353	474.897	136.658	230.829	425.634	142.766	1071.07	129.182	330.069	1218.64	12416
662.921	608.301	210.784	245.487	312.536	505.212	154.134	837.206	146.184	510.233	628.314	1990.15
309.73	472.852	625.286	131.867	526.262	297.234	201.27	324.894	163.13	728.496	511.864	19148.3
173.255	696.399	565.267	187.324	596.323	126.542	184.458	532.907	205.444	10952	718.946	23671.1
241.346	151.044	279.186	153.974	371.921	346.637	133.972	768.796	538.629	580.48	11575.2	567.89
145.561	345.355	810.781	126.933	194.239	296.503	589.425	206.517	563.782	224.885	353.798	454.798
221.207	249.932	4100.65	311.043	987.275	138.058	166.852	1712.88	195.836	333.53	516.857	1645.85
854.456	201.228	2117.9	165.681	411.016	249.821	213.227	953.964	598.385	673.66	298.758	582.909
888.839	433.725	1205.43	326.548	231.971	149.033	493.738	359.425	219	247.227	1833.2	989.05
252.111	434.586	297.501	209.974	659.212	180.772	146.424	1148.52	383.005	1111.27	707.336	1122.46
265.126	198.127	7200.93	5102.87	818.044	262.356	206.331	694.144	83.8529	592.812	11585.8	14567
215.335	210.707	825.109	224.488	175.776	164.566	251.001	285.903	710.875	613.784	1664.38	553.814
159.516	129.051	1026.64	252.161	191.502	96.3711	30680.4	262.462	234.458	461.268	542.275	1422.1
438.201	197.721	292.592	219.213	294.905	158.496	448.085	674.456	426.205	488.493	7089.93	13935.1
492.084	461.474	1435.32	187.34	415.932	98.7964	137.349	242.448	416.289	7277.29	262.452	829.867
395.82	426.656	958.42	218.538	156.913	244.684	186.805	241.211	159.08	12914.6	688.271	937.648
404.099	305.751	1355.36	699.194	421.872	173.49	126.679	274.967	189.774	405.698	519.652	4082.11
260.649	1323.12	1772.35	132.11	182.218	338.697	218.704	1683.35	301.806	1057.72	518.278	427.789
202.645	426.833	1556.21	113.726	542.535	391.518	155.911	378.626	670.24	193.077	490.293	5444.13
484.426	377.306	455.173	197.423	588.254	189.389	207.704	485.512	444.138	562.746	296.731	23539.1
137.707	928.446	1416.55	427.953	220.449	253.6	250.181	137.037	112.751	12391.2	9702.14	1144.41
430.824	368.454	205.431	165.389	554.502	194.592	214.608	459.891	142.602	320.126	574.565	731.149
182.275	361.66	478.074	148.198	983.869	829.59	187.327	223.08	630.583	354.191	457.763	682.351
124.782	386.992	954.679	120.162	696.619	182.939	130.587	255.996	445.059	180.636	929.609	312.353
235.464	1120.02	1262.09	353.321	158.476	150.2	260.836	1298.18	271.271	3522.95	395.773	16559.2
304.499	623.222	337.938	254.263	239.498	254.071	153.041	291.767	194.123	5097.77	2497.47	17867.2
370.625	419.972	277.722	231.039	154.964	257.998	146.02	183.643	565.35	13666.6	405.376	17455.8
155.397	351.782	1550.28	198.9	202.758	150.271	149.048	347.754	196.597	881.828	5015.64	16566.8
175.1	1461.31	254.652	299.342	230.326	138.13	163.381	871.592	240.477	465.29	463.407	625.062
209.569	167.272	331.065	168.036	184.064	447.192	145.437	139.337	95.1557	880.953	3020.95	347.137
235.253	328.315	814.725	147.415	651.331	173.714	274.207	1224.85	439.724	487.431	7228.51	12360.9
304.658	153.889	408.861	186.28	224.932	400.592	288.837	240.827	391.294	13487	319.571	550.363
136.132	365.585	188.63	145.736	446.212	608.443	258.118	1117.32	487.339	318.422	7200.96	606.064
432.491	427.582	418.195	140.708	331.924	434.227	128.471	239.543	432.23	434.793	514.09	11846.2
170.724	348.824	949.756	121.434	74.3243	364.245	299.32	1512.72	424.386	367.417	6911.33	408.289
325	334.364	251.42	146.828	158.141	210.365	184.035	348.632	139.24	8092.3	6349.89	550.264
479.508	567.175	315.926	222.375	739.429	833.715	187.555	272.822	119.028	883.054	4816.53	11351.3
140.213	147.669	1734.9	205.472	183.498	731.56	200.497	566.328	808.238	274.37	6254.18	210.122
370.524	484.202	1091.89	195.77	391.45	325.806	160.679	897.44	209.455	327.114	265.351	371.002
142.88	163.274	611.664	28418	205.734	1152.8	170.631	1559.07	198.673	283.449	4370.87	17024.5
152.263	150.254	575.904	164.079	291.067	721.083	266.545	444.729	115.555	242.837	6711.45	770.874
548.177	183.994	185.492	152.444	656.045	193.719	169.014	217.594	241.384	4908.81	9729.14	537.235
500.914	907.596	158.87	171.022	638.935	250.962	219.423	166.366	141.337	642.101	2402.72	17062.8
136.644	171.282	600.118	253.208	241.206	179.683	213.226	489.786	199.756	1097.8	1500.53	10330.8
353.928	334.703	248.686	361.426	250.416	215.839	173.463	577.61	147.242	243.805	801.478	13605.1
423.766	128.38	568.599	168.893	197.623	196.548	233.703	369.966	473.013	243.88	26646.4	337.091
111.125	647.786	444.038	149.615	265.576	219.481	212.845	815.88	158.294	269.963	35568.7	649.847
442.218	891.336	1339.88	135.728	332.697	231.937	204.006	443.024	137.078	1236.11	38380.4	4404.22
863.863	270.06	235.564	167.486	1029.94	154.495	154.646	755.8	183.802	278.097	8790.59	19238.3
115.506	241.21	1232.23	203.586	348.088	134.81	364.809	516.389	147.302	288.288	15154.2	852.612
122.955	304.474	213.395	157.551	864.365	316.777	207.393	560.214	129.489	9979.8	390.075	889.115
163.685	701.81	805.501	168.761	616.478	974.246	163.425	693.567	498.434	349.821	325.238	611.353
122.937	532.096	271.239	139.757	327.826	335.939	202.372	548.596	303.392	264.805	6726.68	1182.26
85.4116	228.719	158.163	218.158	212.521	291.525	205.224	936.475	270.913	4114.44	907.762	14162.6
360.3	217.347	225.731	122.128	303.366	444.686	181.474	153.301	129.792	728.583	715.577	25481.1
140.157	619.129	275.364	434.221	269.322	163.722	795.851	161.761	615.402	7561.83	1133.02	7265.78
451.443	144.262	626.948	183.193	178.766	142.876	293.627	896.664	209.768	2733.57	24428.2	17889.2
471.132	353.708	336.581	131.3	144.896	322.863	215.73	385.372	334.153	430.635	671.173	409.829
199.924	269.058	348.162	150.962	322.296	418.926	150.034	291.842	170.686	13408.9	11084.4	513.843
177.316	188.751	1125.02	188.734	287.894	215.053	191.559	419.433	381.543	353.246	1104.92	13057.7
150.603	176.13	573.401	1002.15	706.079	173.634	195.214	195.932	494.835	341.148	783.441	8928.28
173.719	363.635	207.191	123.769	727.521	970.452	160.136	865.272	262.042	512.904	304.891	398.584
906.315	214.226	270.673	156.462	535.727	157.159	187.933	198.071	292.516	856.341	892.449	16844.9
488.89	507.464	231.23	401.99	589.016	363.985	173.506	436.316	164.61	224.263	1117.1	1195.71
130.626	294.462	127.348	218.46	891.826	183.78	197.906	423.73	346.238	2910.56	842.967	23616
245.293	496.335	837.286	336.36	184.459	542.678	355.327	12995.5	267.461	940.017	20343.2	645.148
725.185	137.33	503.536	507.44	294.182	145.584	153.528	1177.56	199.523	844.336	810.601	1022.15
267.713	224.522	293.006	132.278	1304.66	168.756	200.723	591.938	322.254	319.281	432.444	16081.6
210.162	295.216	702.46	125.514	139.742	236.619	188.484	166.175	194.33	300.412	21900.9	20778.7
334.253	796.046	291.586	139.357	196.808	410.728	146.865	260.562	163.826	229.762	450.918	1268.26
214.827	476.576	210.559	241.14	467.451	544.697	169.873	470.035	150.138	454.856	554.201	180.64
157.538	357.122	313.449	207.202	441.129	491.736	161.161	182.525	135.562	268.186	350.65	1080.13
174.235	299.332	195.563	284.286	273.268	164.389	136.586	447.342	273.307	841.284	497.438	943.632
180.203	585.221	236.868	223.663	849.05	606.718	117.618	437.537	144.923	453.363	26131.8	708.412
260.369	281.535	187.644	124.489	294.641	581.385	253.773	211.741	162.719	560.438	405.976	704.311
975.884	439.901	691.734	130.44	537.471	559.003	131.494	888.087	208.37	215.805	27884.2	370.492
222.717	453.508	515.938	147.551	332.164	293.594	277.448	1618.35	143.976	337.968	758.408	18489.2
428.36	583.137	280.069	141.047	201.088	212.013	130.763	185.492	222.592	237.565	1165.88	791.088
263.767	150.163	228.09	131.844	205.961	278.347	208.503	1911.4	414.665	393.539	667.897	1084.33
171.565	284.336	159.282	126.2	226.813	218.106	40893.2	347.848	150.258	374.187	14579.1	728.417
343.654	468.536	225.277	399.855	526.811	334.674	131.321	621.106	152.805	585.778	853.822	343.478
144.519	197.607	301.647	109.259	234.313	173.514	250.057	143.27	357.195	349.36	617.716	767.812
194.5	497.016	196.12	114.202	789.145	358.298	353.888	209.722	139.931	234.836	532.454	10664.4
1395	586.013	391.534	222.164	172.475	196.582	277.416	166.259	258.747	324.084	1011.78	1646.09
178.539	410.707	213.355	109.137	218.835	154.823	123.294	974.232	449.997	575.634	1125.46	2737.01
395.579	167.547	229.151	130.794	295.608	233.317	127.447	409.59	122.928	484.137	1528.85	401.1
428.122	125.152	227.885	145.946	205.032	158.172	117.381	790.535	605.562	244.704	503.68	20898.3
423.738	192.231	166.273	377.826	1007.38	314.775	129.546	369.517	681.92	456.643	1367.74	831.488
239.59	414.734	882.753	151.569	380.42	683.339	101.227	157.404	338.933	361.34	24571.4	317.176
645.811	244.05	620.311	116.522	318.962	520.008	137.66	334.691	425.611	10278.2	802.834	651.374
990.326	360.53	490.809	127.997	109.065	205.98	835.307	191.48	156.547	354.231	3936.37	839.386
1160.44	198.318	207.312	139.193	326.239	532.646	111.959	239.406	425.647	328.111	16763.4	26952.8
171.63	436.501	469.13	102.82	223.772	231.837	334.633	475.499	156.121	12869	729.258	14444.6
588.243	127.933	940.894	132.029	218.635	194.713	162.698	417.341	199.165	456.39	16372	22780.1
152.222	734.704	310.492	161.258	719.527	276.114	130.79	176.574	191.028	541.572	4651.69	10538.4
195.287	194.36	249.51	117.961	183.147	281.275	150.412	269.166	303.834	11545	427.107	870.059
190.391	393.595	235.347	193.699	280.491	266.047	1192.15	238.576	955.38	978.493	833.846	1044.75
161.257	169.758	205.697	384.629	321.778	119.204	319.651	457.012	359.804	341.365	451.645	641.165
164.587	469.483	161.606	229.463	435.845	108.765	114.331	120.072	119.728	2374.44	395.537	14195.7
250.632	437.483	168.727	103.943	274.794	451.856	259.429	203.49	276.706	373.742	23892.3	512.72
255.198	391.994	216.299	238.777	339.467	194.06	133.938	226.609	211.508	7425.68	3362.33	12605
231.602	177.979	345.687	65.6331	427.785	678.139	2517.97	150.819	189.291	12100	602.792	692.958
116.151	211.169	199.403	87.6506	212.769	145.921	276.818	260.86	119.534	8781.23	20397.7	558.598
238.214	603.458	167.819	250.499	293.378	158.515	123.522	398.146	532.498	376.812	2443.05	19169.8
583.457	287.662	628.438	354.564	192.305	677.437	126.507	136.356	858.424	393.38	17454.4	1349.8
381.149	173.511	573.417	175.393	425.782	317.918	223.423	135.207	217.966	515.917	371.745	21093
456.427	336.1	319.043	225.158	232.291	242.559	1638.25	144.863	624.192	418.152	554.044	817.666
175.312	177.939	212.75	152.435	433.859	552.234	115.373	220.738	310.146	562.176	940.373	285.773
266.84	236.234	203.753	271.176	133.741	158.301	143.413	569.752	247.111	503.518	12533.8	1380.19
221.707	337.281	335.311	261.682	140.499	340.974	165.055	148.521	328.238	261.964	1240.53	768.803
639.656	168.264	252.667	178.919	214.549	308.481	206.768	1405.52	171.715	5697.3	11889.1	1035.86
204.972	238.83	267.985	165.451	269.746	425.996	330.901	684.02	197.375	360.901	10487.9	444.074
191.146	250.762	277.741	98.2183	193.601	212.654	467.183	593.095	427.305	2581.45	549.832	15891.5
716.019	765.541	269.242	211.729	201.417	149.38	171.047	133.57	646.964	719.755	592.394	533.344
281.483	314.293	168.953	207.904	448.819	271.985	136.344	275.632	353.593	315.737	570.466	999.653
1074.4	224.805	218.789	228.98	827.992	128.798	472.668	560.568	280.207	346.314	996.241	2060.54
312.404	314.528	237.437	82.1995	668.92	299.683	124.137	779.303	238.09	267.336	694.263	969.4
144.387	320.973	204.83	165.006	151.031	110.747	1250.56	185.447	205.527	343.405	505.345	745.741
153.371	164.523	488.185	153.325	371.253	101.308	117.721	448.107	154.723	308.078	19113.7	553.534
231.494	468.252	289.874	231.391	271.771	414.034	154.397	191.637	483.545	687.95	941.536	567.007
368.091	159.301	1119.43	123.484	215.478	361.661	324.722	177.182	309.641	672.02	1283.31	17227.4
803.418	200.347	925.495	284.693	457.96	633.729	149.128	199.928	287.458	560.942	789.247	757.643
149.518	270.571	789.172	281.337	602.208	733.17	98.4953	150.309	202.289	1248.96	1115.43	686.507
166.861	644.444	526.46	314.423	652.979	153.911	141.589	99.9771	408.566	249.525	22351.3	764.141
114.272	161.543	133.453	149.851	126.591	169.246	181.684	235.231	273.375	604.421	1062.41	551.127
1535.39	123.729	815.009	290.643	619.1	184.084	146.747	161.454	811.83	459.334	4959.8	553.423
209.705	190.843	260.88	213.83	343.268	177.039	217.891	180.924	377.705	1131.26	1355.42	1002.64
612.774	172.494	162.944	430.588	109.792	108.522	140.393	212.426	158.053	499.426	1199.61	466.126
966.451	509.083	190.784	178.424	312.498	120.767	138.565	175.196	407.706	939.577	780.042	650.783
214.383	396.287	746.822	33700.3	177.69	305.188	202.565	480.772	153.463	7210.44	28000	489.72
434.919	300.615	148.723	527.497	248.612	125.409	114.509	133.441	150.667	325.381	9715.47	568.315
189.381	351.925	226.908	719.982	516.985	118.708	184.428	451.625	326.647	459.941	10873.1	1232.9
197.272	210.709	274.403	324.411	415.645	438.241	150.775	164.784	1167.02	453.499	34942.7	253.923
167.051	174.813	411.364	1438.86	250.289	139.653	126.976	591.3	950.91	401.314	301.098	1868.18
189.043	230.354	134.776	146.408	700.452	253.016	167.312	167.348	337.892	550.548	1670.01	11193.7
214.341	178.087	170.428	293.68	526.183	157.601	257.469	157.212	162.585	370.797	28338	3665.29
639.007	412.968	152.157	174.494	490.053	537.946	170.497	148.357	452.024	273.327	1186.06	759.43
759.418	166.324	165.656	187.971	526.863	447.823	131.436	258.898	160.038	775.123	701.415	23410.2
179.695	175.402	176.242	202.659	161.996	539.747	136.47	740.015	434.78	388.399	486.125	266.561
154.682	278.128	157.545	187.411	710.457	282.657	1550.61	77.0885	171.807	972.241	738.377	10762.1
833.443	294.117	204.115	183.583	263.517	426.556	206.649	368.376	303.392	390.362	1222.05	9310.58
2167.88	806.026	251.465	541.02	1509.92	323.075	134.751	357.607	358.819	13319.5	11160.9	782.526
430.908	511.211	246.131	154.763	398.584	119.643	117.988	105.77	876.358	1098.45	1605.36	582.4
344.782	172.101	274.581	180.743	269.623	248.078	240.355	191.188	261.069	495.35	3566.33	1203.06
517.694	164.675	332.373	411.966	788.373	150.335	151.435	138.696	162.615	888.967	28484.4	6743.65
229.296	224.333	136.699	186.64	309.135	148.042	2352.43	209.371	243.409	604.039	16133.4	11811.5
394.807	139.45	420.022	165.595	591.527	432.457	185.069	211.915	216.528	368.5	24189.1	12832.1
241.681	415.081	477.285	917.819	545.032	186.053	281.655	316.659	166.505	1372.84	12581.4	286.913
235.028	187.295	166.56	155.873	462.536	491.806	199.241	111.069	451.324	825.918	964.23	1165.64
665.665	168.951	557.207	137.474	251.957	197.105	113.48	825.85	355.571	22841.1	15708.4	444.842
230.4	441.675	195.061	564.305	337.946	219.844	33888.9	426.797	207.621	396.931	638.979	40380.5
639.88	325.463	262.347	330.177	524.087	429.081	147.702	373.163	488.064	623.551	707.263	18279.9
171.419	148.213	279.713	301.952	457.533	137.047	172.875	137.409	457.595	17744.5	29654.3	18299.4
181.994	415.614	123.727	454.144	1188.31	201.166	148.413	451.815	240.307	197.944	3761.59	378.184
191.22	145.955	147.804	216.166	515.95	106.737	182.751	177.195	444.749	464.913	9254.61	802.141
172.168	173.178	400.265	172.109	139.906	129.778	194.405	157.69	448.268	522.393	585.447	1168.4
137.263	617.471	172.077	337.787	575.339	127.107	188.628	363.319	398.922	429.908	9285.52	544.727
131.33	195.95	428.949	156.523	946.85	1193.21	186.453	139.042	376.111	527.565	235.38	751.843
1408.07	194.97	157.679	218.643	143.119	350.335	166.06	323.278	392.031	315.365	346.117	613.981
160.074	331.602	116.017	190.221	413.084	151.066	139.204	202.549	1364.26	11599.4	209.212	17111
283.589	407.361	289.097	150.486	144.156	152.418	142.26	363.964	162.456	451.371	866.266	416.356
115.829	195.572	267.331	151.879	371.767	390.648	336.218	238.118	851.029	697.839	577.257	441.84
226.009	283.178	106.258	164.766	341.147	116.342	226.893	122.893	3298.6	392.54	173.669	431.005
205.358	326.919	299.861	228.569	139.986	272.603	349.796	135.25	1322.59	618.36	951.208	15572.4
169.699	217.533	185.29	306.908	199.782	549.455	558.776	120.277	1166.66	343.797	10965.5	3960.11
495.327	205.814	385.292	321.207	139.218	359.757	178.312	362.71	722.239	413.774	12230.3	23877.5
428.334	149.574	393.853	228.413	731.976	252.397	224.867	449.158	1207.7	440.584	17941.4	723.6
183.6	310.354	185.452	1230.73	176.048	362.523	191.251	161.107	2900.42	211.751	27180.5	1782.68
370.56	488.9	146.727	198.819	270.42	136.875	208.895	1155.02	1016.73	3426.52	692.49	16938
108.246	222.295	131.035	390.255	142.671	188.965	221.016	113.56	1205.63	2982.81	493.452	626.906
126.666	266.047	141.881	837.151	143.947	179.771	421.011	275.035	419.098	3311.59	609.687	491.272
128.043	578.063	349.718	527.333	542.335	138.449	302.92	173.815	533.344	774.889	457.902	4918.09
173.846	232.121	151.061	309.393	349.428	181.165	348.444	155.43	633.969	1170.76	14035.2	28925.3
438.179	189.767	135.732	274.066	237.688	162.731	220.429	166.561	451.457	220.097	815.285	20972.6
330.906	445.953	678.627	1097.47	163.805	153.59	206.743	210.715	479.17	259.583	978.317	21892.5
117.419	1905.55	179.076	244.23	135.695	586.734	296.126	131.754	307.057	2682.97	1193.39	605.116
183.071	314.224	314.207	165.226	690.667	148.083	172.388	288.628	720.733	4242.1	1157.54	869.511
584.481	200.235	229.818	62.0812	132.637	180.046	517.799	176.468	226.408	5621.99	3489.62	695.879
552.602	181.935	200.253	109.762	137.885	355.337	273.34	178.842	195.611	8943.63	1460.76	17957.2
721.893	468.837	230.641	77.4234	794.356	206.943	259.847	375.68	238.377	319.989	178.795	5863.77
466.024	241.918	206.14	322.613	205.232	179.861	188.202	111.091	1021.46	361.494	7330.74	18925.8
124.8	234.437	405.695	199.772	312.864	444.44	398.831	163.299	960.618	245.288	3656.11	17611
98.4037	529.106	275.822	431.549	368.419	793.78	221.891	131.586	247.277	191.664	848.54	623.268
196.48	332.768	366.022	81.0606	1031.17	224.258	349.841	97.3186	212.608	333.029	322.525	789.442
619.215	149.282	412.722	150.367	213.56	284.525	234.011	143.313	368.253	418.65	534.855	615.689
145.094	178.134	250.202	165.391	285.951	317.912	149.9	883.732	654.154	454.07	20809.5	371.125
71.3978	137.247	122.42	186.471	478.73	170.966	362.886	99.3456	745.937	129.072	469.736	377.881
377.865	233.392	315.79	171.304	617.972	476.898	145.664	429.564	503.552	380.559	421.994	16390.5
522.509	146.559	217.458	145.8	209.439	626.584	371.311	113.825	296.597	455.112	8015.62	651.483
309.031	125.246	205.618	457.373	147.949	153	266.124	395.123	378	6416.57	11631.2	24595.1
209.193	199.11	209.731	420.707	224.762	145.425	354.248	197.783	240.423	268.367	710.196	664.602
1191.41	1604.27	205.036	116.794	568.375	149.61	245.932	676.225	221.858	478.606	1193.76	991.745
1108.14	200.321	317.502	228.516	492.65	950.579	625.488	951.217	914.176	367.577	921.029	19668.2
799.276	547.38	215.166	208.878	135.834	290.469	750.691	90.1463	170.28	4507.39	567.755	19490
369.617	180.178	454.952	182.311	398.999	182.073	251.357	197.907	330.175	452.961	593.406	612.239
393.791	413.766	132.533	339.647	62.8221	1588.82	418.721	211.14	294.185	9144.95	20123.6	723.926
167.469	218.3	159.8	159.136	173.87	226.919	561.652	144.83	158.502	428.957	390.965	757.42
136.73	177.977	179.433	217.38	126.26	677.619	439.115	361.669	979.055	2838.09	13154	501.656
241.165	160.543	783.346	347.237	356.082	341.308	468.102	143.485	429.793	134.813	373.048	649.683
294.82	2892.95	177.721	142.023	445.612	383.261	421.03	192.255	759.659	387.286	812.524	584.325
274.459	374.197	424.162	160.715	342.791	232.836	174.086	92.8408	521.958	488.213	947.785	813.841
288.107	230.124	799.625	203.873	238.856	208.763	121.278	358.945	201.152	811.999	699.737	21412.7
805.057	227.884	1109.66	184.375	620.58	774.553	282.882	101.579	384.272	6831.39	524.329	8709.72
199.666	536.127	330.381	197.413	359.403	211.666	358.483	183.607	223.076	9605.48	238.383	9677.05
225.085	221.083	8567.95	181.683	384.569	999.171	227.036	1115.37	563.286	309.556	25154.8	1013.22
301.851	419.034	1504.18	133.837	530.744	1385.91	213.477	626.622	217.008	4439.34	1859.42	546
1152.97	652.598	215.288	271.956	159.29	234.418	191.469	150.525	366.915	2271.24	13940.2	728.125
734.763	415.236	148.96	2562.59	668.504	379.551	115.156	341.417	745.317	548.022	16284.4	8079.19
547.942	188.416	1101.27	262.692	688.143	280.646	172.013	534.729	544.161	281.919	988.362	417.537
564.393	623.579	118.985	147.363	607.926	632.906	388.553	151.747	189.206	320.516	13853.5	24461.4
992.201	49.2603	148.816	98.8998	159.781	313.222	369.187	2111	187.641	1595.18	1172.71	13684.8
776.638	283.498	2462.67	189.569	169.189	1322.66	251.808	168.81	666.562	10535.8	15511.4	559.376
292.85	61.3445	1287.67	134.093	880.916	221.809	174.415	814.903	164.064	1188.26	507.833	1210.6
1289.43	301.049	566.277	139.279	168.723	281.098	181.63	350.011	138.672	372.284	28951.7	11988.1
176.221	1082.47	543.104	300.653	272.733	231.934	410.678	201.13	273.406	213.356	11778.8	19549.5
466.999	274.134	124.139	141.105	452.723	249.773	266.288	156.031	259.565	447.759	820.078	595.151
287.484	279.866	907.148	822.811	154.553	677.782	137.185	347.143	180.473	252.22	17058.5	848.671
274.787	148.488	295.337	592.451	875.163	664.223	362.45	950.714	166.442	560.818	1402.41	568.803
217.319	194.354	415.17	114.724	188.847	964.383	105.614	216.846	181.253	386.467	15714	18626.6
151.211	1588.1	483.17	138.324	148.619	276.318	348.654	232.789	268.831	1274.71	807.067	11680.2
331.735	409.396	109.942	354.194	988.911	215.662	224.238	548.825	311.53	839.093	4633.86	10753.3
226.682	430.231	167.791	216.541	137.36	185.068	181.832	245.218	842.057	288.914	27134.9	430.279
144.008	140.601	129.806	180.705	128.704	680.934	979.498	329.308	605.809	879.046	13149.3	818.023
218.908	489.915	173.633	371.967	142.385	226.923	164.966	1208.97	129.409	1107.79	741.002	634.051
4044.79	196.908	319.704	177.827	304.401	290.668	853.46	388.691	533.713	204.597	549.439	239.248
868.298	900.088	535.326	153.259	145.292	94.4115	116.065	336.473	249.747	815.692	489.487	7047.7
278.546	1032.91	106.405	117.603	276.513	117.51	147.988	297.404	175.242	11594.4	19427.2	697.958
8482.89	411.978	762.769	167.611	224.097	544.291	148.532	257.408	227.67	491.428	801.49	9747.5
3142.53	1043.1	441.323	199.104	259.123	448.95	174.484	203.941	579.394	6808.07	25919.1	26427.2
475.071	889.219	676.071	466.024	536.7	236.835	608.438	169.35	482.406	876.306	852.122	558.846
2259.88	1154.4	223.505	218.781	653.883	298.314	133.933	342.03	330.597	272.145	522.855	1968.36
490.601	832.159	320.124	173.41	605.344	119.465	160.478	195.097	423.909	6681.61	3637.01	1185.13
440.502	168.482	198.54	149.377	512.639	142.776	145.158	631.33	185.035	352.261	581.233	1057.07
323.124	492.669	214.692	169.937	834.297	597.356	635.6	274.298	174.99	426.367	427.583	20049.9
481.933	235.242	589.093	214.325	240.993	419.265	155.011	1946.08	1286.82	720.05	18096.5	16510
706.446	217.822	248.704	184.533	321.251	142.916	158.882	244.693	1438.22	477.662	15760.8	767.721
4880.69	256.558	132.314	328.052	276.735	98.0546	203.056	662.299	189.26	1610.58	686.997	21694.2
1517.99	260.261	166.139	190.693	530.782	465.562	359.925	881.21	121.474	1361.46	513.513	1506.52
540.134	821.279	414.973	167.411	525.383	290.014	163.085	335.619	751.844	721.406	595.949	2744.47
814.822	733.266	484.874	150.426	754.596	117.16	128.63	149.463	211.782	252.044	1785.97	941.719
2529.13	504.717	285.469	223.182	478.815	687.493	379.839	254.524	1074.06	350.619	1205.85	630.201
434.978	176.826	143.006	811.469	378.035	346.012	259.344	508.338	371.24	3528.95	1209.37	8451.01
835.94	220.699	296.82	200.73	332.833	319.25	120.709	225.989	250.309	610.596	14275.4	22765.1
775.612	1398.71	877.373	148.306	1350.71	290.376	395.648	593.373	293.696	163.958	16462.8	15260.7
465.053	156.196	296.81	147.649	307.446	135.556	467.625	254.645	284.101	5183.44	19714.2	18604.7
418.13	1154.95	99.2221	580.894	1155.68	200.647	320.474	181.677	605.231	266.497	379.274	559.978
426.31	197.761	174.407	194.399	488.709	287.515	105.174	714.326	282.56	4039.6	586.822	940.957
535.756	281.712	155.405	471.703	388.992	140.676	328.556	182.171	174.897	289.98	555.848	586.432
758.523	1192.93	248.959	124.038	1175.94	176.063	471.244	1116.97	127.372	1657.52	27530.1	680.446
497.174	352.105	152.288	233.555	291.114	180.338	107.352	202.287	334.47	683.1	416.914	18326.4
315.773	181.499	509.134	125.198	813.248	548.118	120.166	266.723	166.38	508.275	406.485	388.51
515.443	495.269	198.705	226.377	1030.57	181.487	218.594	208.314	345.838	380.245	20764.6	1081.37
331.694	360.252	904.224	173.065	710.042	413.908	81.2544	548.647	135.992	413.892	9188.39	560.159
299.368	1416.52	650.248	126.735	457.07	184.058	116.402	627.434	190.12	191.66	1392	1253.1
2129.09	270.048	906.185	142.887	219.226	599.184	180.337	663.998	642.532	315.94	328.317	641.247
342.145	307.269	602.415	332.565	968.32	171.504	126.98	189.949	175.185	231.025	19427.2	425.367
905.138	738.425	149.063	192.49	345.714	279.854	256.481	147.589	178.079	512.56	1031.22	8557.33
533.713	270.996	152.879	154.175	150.116	161.779	171.669	1160.21	353.879	2979.04	381.739	12709.9
454.497	803.4	769.137	187.568	231.577	140.941	158.847	976.599	239.707	908.864	584.068	14026.8
869.544	281.885	253.148	191.577	681.555	390.717	146.696	174.072	157.051	632.91	13008.6	785.896
363.819	303.29	177.296	138.457	367.074	140.509	181.959	419.84	166.681	7059.83	2036.8	419.142
1695.34	528.612	508.812	126.913	322.847	422.164	148.56	806.932	169.14	341.407	524.536	24775.2
553.368	240.406	191.75	286.588	235.636	518.146	178.897	123.968	124.086	236.371	449.138	1198.15
619.373	535.603	196.577	215.403	1305.24	302.43	147.688	578.494	105.065	192.854	550.944	680.665
565.575	1296.38	174.846	167.804	467.557	449.442	318.455	348.599	167.254	8499.54	161.437	16013.6
769.571	1862.95	194.52	179.404	408.693	396.219	245.974	148.963	211.472	1147.05	466.629	428.089
215.969	178.76	211.942	192.456	787.706	424.103	114.699	146.319	126.86	908.507	7915.77	7475.23
700.331	264.301	329.97	212.052	429.402	427.187	179.601	253.724	174.23	192.539	1728.59	25344.1
243.417	228.468	183.137	168.21	327.506	296.51	369.287	705.866	167.431	314.026	323.284	13317.1
262.2	499.435	166.728	442.488	170.548	208.017	406.287	197.688	357.38	6494.34	7080.88	604.229
609.305	247.84	181.014	514.049	270.547	234.319	169.664	170.666	228.453	549.916	321.077	11896.1
327.585	948.289	210.55	200.671	840.025	226.247	157.026	182.977	366.955	208.317	13861.1	25879.6
360.873	410.34	263.779	332.697	1097.39	172.06	439.748	155.623	614.91	1053.62	296.96	718.585
694.696	1080.62	929.036	159.326	469.639	374.964	255.583	477.277	356.505	271.13	144.203	1467.1
1807.24	461.905	258.283	245.914	711.718	213.857	151.641	318.666	447.586	1898.69	10128.5	675.335
280.4	236.772	196.586	1246.22	1409.37	334.26	182.525	121.818	808.028	5994.4	3973.15	963.187
328.622	406.665	802.356	142.061	1855.05	218.94	361.893	449.765	606.652	961.516	1437.38	518.312
354.194	1030.56	589.228	260.113	262.135	418.442	182.52	503.484	304.701	230.812	5005.92	21268.8
1032.24	1709.14	435.38	124.419	829.687	513.107	435.4	354.304	577.418	6618.66	371.232	554.265
235.564	441.614	949.323	191.982	629.513	176.053	147.15	590.586	739.033	720.021	437.64	6899.88
220.225	262.194	351.104	183.813	357.456	406.34	448.209	155.948	625.373	225.415	7649.12	652.619
527.669	1710.05	225.217	159.116	267.754	237.364	171.617	142.166	395.443	162.632	8706.42	466.193
3601.57	373.579	257.955	213.578	1357.52	167.595	169.267	231.303	621.629	558.417	802.497	18286.8
916.355	479.739	223.353	133.433	964.821	310.021	146.493	176.938	494.317	8598.85	1680.19	13424.5
1474.77	3311.19	362.545	178.755	1374.8	557.268	401.919	158.125	397.353	477.082	295.051	1388.78
1961.87	249.461	618.853	178.219	990.322	409.952	221.855	166.44	101.134	655.916	426.423	1287.45
250.45	200.592	711.263	155.701	216.606	143.057	232.688	172.577	409.839	180.986	523.368	549.792
1325.14	257.287	206.557	463.723	384.777	331.463	205.755	571.233	135.169	241.283	5547.19	787.064
868.342	214.682	249.543	274.444	535.407	201.403	151.866	178.286	136.355	355.303	9074.78	1280.92
1628.57	685.561	558.306	243.271	580.924	193.037	118.429	261.098	548.107	393.572	354.351	697.351
297.567	1697	637.529	209.902	338.002	105.824	145.2	522.422	658.005	566.342	741.202	35999.6
650.057	624.413	786.582	507.329	623.217	349.129	139.131	520.188	1434.31	164.323	1579.39	678.713
386.383	1208.78	340.139	212.983	305.307	401.676	461.982	531.947	710.957	204.456	618.048	856.609
200.123	1160.69	245.813	201.797	570.465	183.135	137.037	520.544	325.24	268.185	24851.6	12881.3
189.729	443.268	610.954	161.411	351.384	228.921	154.977	148.08	725.584	393.586	223.232	21404.5
290.259	168.862	296.917	394.665	240.664	261.995	222.951	179.853	443.102	258.912	15124	15931.3
270.518	212.018	331.084	261.774	1261.89	221.147	105.447	123.898	439.076	5426.05	15549.1	464.264
179.651	299.66	353.155	277.151	409.462	138.93	378.864	586.39	564.13	287.72	1111.25	474.458
299.031	314.678	214.446	166.482	226.689	400.008	162.351	379.899	128.973	233.852	1280.26	637.649
2228.81	268.264	146.128	187.334	323.269	351.825	111.5	262.157	484.458	507.473	19814.9	21753.5
874.573	409.011	532.407	212.115	171.399	426.961	373.503	235.14	1171.67	3950.42	7754.33	367.692
167.277	256.324	542.005	184.206	462.785	193.472	208.555	175.065	235.262	440.861	336.792	300.132
164.745	275.156	371.46	313.774	536.732	185.625	234.639	648.993	1019.88	796.52	462.541	18029
113.62	283.439	379.431	237.931	493.037	249.338	133.75	317.372	531.586	410.537	1042.27	383.882
159.728	2362.42	177.958	134.551	207.496	158.133	445.567	183.213	176.4	7388.54	614.192	603.595
112.018	369.691	553.143	188.483	175.046	252.31	130.312	238.968	242.638	247.898	456.05	12629.4
128.538	591.054	260.462	202.72	166.92	255.972	370.906	621.737	387.435	1427.54	1324.83	14134.2
85.9429	594.324	446.277	279.913	587.59	215.94	102.781	566.83	791.933	8023.12	15582.5	989.633
181.829	197.526	322.989	205.264	525.039	324.379	1775.78	163.974	823.896	4516.63	417.581	632.351
123.639	378.599	321.229	162.25	230.239	117.508	101.266	399.705	268.162	303.83	535.153	617.302
773.13	480.389	222.77	409.331	171.751	104.881	371.081	206.556	142.429	175.576	12782	1748.27
152.755	83.6837	156.77	214.643	832.929	55.3465	135.199	952.332	489.314	205.015	1487.9	1159.84
60.5747	268.695	152.9	266.147	552.436	210.293	144.925	445.77	865.813	369.917	582.957	358.231
161.816	148.978	285.269	157.149	1245.8	129.613	310.977	421.764	1186.86	523.792	12070	14555.2
164.358	516.202	384.16	165.304	643.837	98.217	277.502	952.787	128.461	332.216	19603.3	447.907
153.718	591.765	164.343	153.744	658.632	417.207	148.323	273.387	238.343	1306.31	12273.4	443.631
151.28	215.094	452.415	162.635	379.204	124.148	153.618	336.461	174.884	373.04	24290.5	28996.5
119.98	151.01	229.189	219.348	1291.37	195.017	332.171	195.061	183.519	320.765	719.146	492.996
368.549	289.754	174.804	880.552	1034.12	155.954	289.912	136.213	191.244	716.455	399.677	1463.45
171.607	219.285	322.152	128.966	313.244	172.388	263.612	485.473	782.716	3801.37	166.442	2267.98
217.205	265.776	1346.06	174.569	246.401	150.333	160.707	1744.36	184.617	836.605	234.767	539.722
265.765	146.975	139.522	157.034	1253.48	470.103	160.676	869.534	492.473	339.359	480.411	521.532
165.649	122.766	198.839	452.14	174.244	201.86	434.619	859.768	435.786	379.399	308.896	534.883
216.304	168.563	157.552	168.891	713.21	311.845	188.875	1500.05	223.379	7626.47	567.188	228.253
388.762	80.1196	247.256	187.862	195.865	326.362	214.018	183.647	140.19	388.078	9339.02	463.219
325.949	451.159	938.119	159.368	855.588	303.653	172.446	392.372	159.918	405.371	17094.4	11111.4
217.822	173.448	181.832	141.138	185.159	157.233	518.245	1151.66	145.144	3180.54	501.296	300.865
156.791	283.979	175.287	166.477	287.693	108.662	399.02	170.544	140.885	1075.06	326.032	17208.7
219.057	547.337	203.82	144.452	390.223	278.502	149.373	256.69	662.81	293.669	611.34	21211.9
241.028	274.848	401.167	152.898	215.63	335.581	476.306	271.867	199.683	396.046	6339.54	20606.9
273.693	490.179	229.226	194.664	206.739	397.604	208.743	626.857	655.644	1903.7	12103.7	8879.27
208.715	798.408	205.633	153.749	465.141	335.794	929.384	570.728	125.292	210.277	541.709	992.559
342.412	710.691	199.192	133.818	413.357	370.762	406.45	207.351	558.302	5080.44	521.466	836.795
203.249	516.591	320.438	196.769	194.036	265.56	232.937	915.409	526.994	164.964	738.695	758.045
184.814	410.385	294.116	142.228	413.119	164.393	359.867	246.805	258.759	413.06	706.79	1690.8
136.125	184.184	220.65	329.492	211.71	442.57	109.83	245.994	367.946	525.083	108.639	1608.87
187.259	144.39	149.677	231.002	180.396	322.048	78.9684	207.105	1301.54	100.641	734.403	11281.5
214.813	395.485	293.94	144.197	376.513	374.631	204.026	263.532	630.463	471.677	294.562	13198.7
441.536	1912.25	253.528	179.085	204.823	115.779	222.553	268.059	158.961	5270.06	1345.93	291.797
215.946	335.925	1082.64	136.494	223.797	136.69	615.405	1566.23	286.029	580.893	10698.8	389.45
53.6029	443.858	957.656	148.325	627.631	138.789	169.13	200.693	168.257	246.958	1752.42	650.485
187.015	284.019	180.132	223.715	210.062	511.69	202.638	631.927	555.753	7673.37	21019.5	587.805
256.834	289.738	200.453	155.527	160.384	329.216	200.562	966.244	555.112	622.492	643.552	639.582
702.963	316.423	411.509	435.388	128.342	367.159	555.057	774.304	1895.17	627.429	2010.35	581.532
357.065	1512.38	209.363	160.353	931.394	77.9014	240.376	543.393	214.335	209.135	30711.8	327.676
123.015	237.188	500.224	430.852	304.785	448.752	168.284	613.848	188.378	5628.17	640.974	293.412
214.159	212.455	147.377	266.873	129.704	94.6874	233.099	167.223	867.144	251.706	10265.7	2056.47
326.604	208.93	206.879	170.044	304.152	155.416	160.138	268.926	920.812	159.707	17382.6	19468.6
162.534	840.681	158.234	148.854	159.127	944.69	250.763	162.861	704.707	7972.79	659.496	392.349
214.04	204.622	157.342	289.2	270.476	258.885	350.102	1540.6	752.116	8039.8	11962.5	380.751
132.33	163.597	226.204	170.899	174.334	349.33	238.144	1478.14	644.082	303.181	427.386	293.722
182.873	169.29	688.961	153.539	139.17	517.69	201.137	473.114	374.114	643.255	485.251	663.071
135.704	510.878	401.961	363.256	231.626	208.902	175.552	229.746	185.194	221.697	2243.38	9725.43
305.537	461.889	403.63	198.416	152.943	162.543	129.323	262.064	242.372	182.757	628.445	630.056
215.097	213.798	938.648	153.871	447.21	96.4298	521.48	772.655	334.296	10760.6	738.473	617.222
161.55	133.102	241.378	311.049	482.669	162.288	533.107	338.975	214.399	389.37	1453.76	397.517
784.91	279.289	296.904	121.021	129.693	223.389	348.411	492.001	1096.58	2259.16	1432.1	20040.1
380.124	142.245	15783.7	138.765	211.186	218.481	162.34	755.091	232.933	533.951	773.219	456.244
148.971	572.388	266.42	196.497	758.389	140.981	200.548	196.173	180.268	534.311	1286.34	649.414
185.157	137.905	166.008	181.691	447.126	223.095	475.789	577.219	945.826	211.317	2669.97	662.292
517.705	299.446	288.125	245.664	336.537	99.5935	171.287	401.838	817.716	3443.17	11739	839.139
148.769	147.636	280.782	138.059	158.213	343.155	146.628	1203.77	153.91	744.805	643.512	987.404
456.045	1350.61	279.473	130.926	165.94	152.576	107.627	656.654	276.481	319.767	7068.9	1158.46
173.006	769.866	269.997	317.308	654.577	85.3438	608.805	142.633	934.329	507.507	11721	656.552
224.754	178.166	340.826	355.811	166.789	131.335	112.67	125.056	396.88	369.69	5778.3	10421.8
191.881	159.328	104.603	146.206	510.644	122.791	226.695	220.812	542.055	1029.52	407.236	400.881
172.95	145.579	186.268	172.173	143.145	290.739	191.7	264.731	380.557	5033.71	14155.6	1152.78
179.79	601.008	595.906	275.409	228.389	135.846	137.272	127.077	827.01	243.948	29661	286.859
149.246	473.466	793.194	161.12	122.952	314.397	190.152	173.174	258.965	7522.89	24522.8	6275.85
611.668	226.718	159.19	172.567	112.597	137.474	381.974	1430.51	521.764	180.717	1829.71	305.957
141.331	685.1	361.107	134.289	255.955	235.413	158.35	171.648	827.032	295.448	1259.03	7371.23
307.807	1275.57	495.31	164.783	242.557	219.905	356.629	714.043	553.598	204.042	12366.7	1530.52
202.065	375.057	220.376	246.395	143.827	116.231	349.692	118.477	680.242	238.65	25734.5	222.996
217.919	486.759	118.585	112.243	260.725	197.945	103.564	226.97	201.465	248.79	8852.77	943.927
203.624	319.847	889.384	169.328	287.888	1374.26	133.186	319.66	407.374	170.017	2769.16	7817.19
234.983	196.935	217.793	119.34	118.982	192.044	94.7478	168.89	604.219	388.087	1378.62	456.993
150.018	215.288	159.373	246.556	186.59	225.39	191.385	27198.9	299.386	105.633	7041.03	10352.4
379.815	191.599	661.625	135.375	198.496	328.534	192.828	759.33	196.704	234.164	31646	594.721
169.482	225.742	1069.34	122.849	167.933	337.066	290.979	256.496	580.085	7523.41	14539.3	3999.83
150.552	410.166	269.131	111.818	99.5494	183.034	146.492	807.023	283.496	302.863	15609.7	372.819
124.651	197.065	93.5802	211.336	188.6	600.709	261.764	1135.53	212.323	514.047	13075.7	5853.81
207.092	771.063	371.868	165.063	379.799	152.422	235.905	4977.89	543.835	1106.35	13459.6	10038.5
301.093	137.77	127.686	105.84	140.098	369.713	171.943	448.273	397.114	285.357	4471.56	218.87
179.618	934.085	211.541	156.568	175.267	313.363	161.391	731.288	390.017	1500.64	1245.07	369.396
144.227	195.888	160.669	159.811	335.493	163.477	302.368	429.382	1532.99	182.989	649.894	326.943
476.929	157.927	161.706	307.176	223.875	185.94	492.793	256.46	227.324	274.649	1033.99	360.201
532.775	248.349	1592.82	227.62	274.073	572.302	457.34	701.716	309.471	9629.07	471.401	535.651
225.458	394.689	308.72	143.796	172.062	404.238	209.201	282.008	867.003	1288.68	20177.3	11236.6
174.455	182.077	218.561	789.137	119.364	214.094	213.398	622.035	655.574	305.5	1212.86	12433.5
200.074	518.893	113.654	116.649	126.639	244.348	138.338	4799.98	320.679	446.493	463.794	420.933
251.383	203.621	343.887	281.127	458.099	199.971	286.312	323.387	326.383	338.041	349.798	5066.46
200.848	424.391	211.003	138.084	397.636	246.768	282.714	785.267	196.361	262.898	21165.2	4647.31
376.801	122.681	482.423	419.31	350.668	236.562	231.815	597.086	571.28	336.744	20792.5	543.265
169.773	253.487	273.03	185.152	413.37	359.751	340.583	254.662	324.877	342.533	1354.47	23856.4
394.008	225.783	224.31	178.259	146.386	150.202	105.288	1008.25	960.458	1031.1	27914.5	695.765
184.968	533.167	840.929	230.387	160.435	284.689	110	505.941	760.225	461.51	508.403	7996.18
220.85	180.765	387.516	452.49	202.327	208.401	379.541	242.577	975.019	289.134	683.304	1304.21
489.268	296.043	191.498	357.778	217.916	509.043	195.605	1234.5	776.872	4183.12	6356.98	846.714
156.68	246.533	326.073	259.522	118.896	235.34	695.172	2280.89	263.309	261.455	938.212	472.467
151.157	469.804	169.795	182.792	227.548	256.792	70.8046	1451.88	343.186	3609.3	783.503	419.945
151.533	398.709	141.664	227.8	196.518	12765.8	316.833	1628.56	201.258	587.857	3766.73	21570.9
311.833	381.416	291.154	276.616	205.52	195.041	145.399	383.15	522.713	463.08	9153.22	573.899
457.347	191.376	244.071	223.013	357.869	195.411	274.409	479.058	377.091	3158.83	1582.49	436.049
242.414	403.28	506.419	194.608	157.477	1111.96	278.164	215.253	126.203	227.974	989.134	480.96
106.15	349.876	131.94	88.5108	548.699	426.664	148.768	239.221	288.214	292.1	1193.83	427.669
79.0556	132.436	195.172	389.257	150.51	192.777	170.325	375.184	159.647	171.472	978.906	515.468
904.725	187.324	233.752	358.709	217.502	193.308	101.148	2705.6	168.891	566.271	1422.21	579.188
234.672	175.447	230.645	278.53	418.425	469.117	192.639	4677.54	840.696	152.402	560.228	1277.34
212.286	156.865	201.271	161.238	431.763	1045.02	114.472	266.575	3368.22	9630.49	1554.94	28962.2
188.021	269.386	438.005	173.154	139.863	435.353	198.417	290.064	202.447	363.594	35289.6	1546.27
125.92	151.38	188.542	149.627	166.367	204.392	546.662	720.061	173.251	211.094	1135.87	1494.88
63.2675	269.443	370.043	788.433	153.907	615.165	114.495	1411.42	478.888	1095.35	1522.52	377.643
115.904	553.903	237.592	127.962	167.112	638.793	161.746	1056.79	371.374	290.03	2085.24	1023.85
203.005	1137.48	213.227	446.463	159.404	362.114	312.832	207.897	656.943	230.163	22779.5	16693.6
50.5082	126.195	217.023	199.39	127.629	254.06	154.08	324.326	277.494	227.638	1399.57	516.724
122.061	242.097	547.313	367.935	445.785	164.643	203.218	422.908	1683.37	330.252	986.723	553.16
192.671	190.916	236.811	164.805	127.791	332.222	265.344	173.425	395.802	491.275	3225.44	526.008
167.801	510.677	229.614	305.025	331.548	164.862	242.614	327.314	255.1	512.037	12214.2	390.458
145.878	140.724	707.77	100.694	149.034	463.724	143.874	162.054	278.633	224.129	641.511	7448.92
110.342	160.645	1931.36	771.787	398.495	431.8	211.26	284.076	183.725	357.425	1520.01	774.21
221.198	171.628	122.136	408.036	162.177	772.489	135.262	172.679	130.014	177.602	16497.9	421.346
116.226	250.062	437.051	99.7482	159.827	330.021	231.198	440.174	628.817	500.608	26565.4	735.077
151.978	568.484	855.995	214.549	143.073	456.084	139.172	307.402	406.752	267.99	1421.76	7241.89
182.695	325.409	182.549	113.738	128.787	151.206	139.07	159.109	346.643	166.732	22255.1	10259.1
143.239	384.833	195.755	117.919	795.223	169.702	111.696	211.99	567.471	211.192	24971.8	12172.8
637.591	265.319	889.242	148.276	670.101	419.321	122.708	452.74	169.501	195.464	10582.1	16927.7
211.329	157.227	195.646	144.696	162.022	183.529	448.995	144.352	383.403	378.932	607.423	638.869
201.494	102.474	226.569	131.347	247.092	339.229	127.299	330.718	409.398	746.806	1123.99	652.771
120.243	242.765	280.824	185.45	135.801	196.553	140.562	167.049	697.948	289.876	1093.35	549.278
171.661	167.158	211.64	154.469	348.857	163.775	180.676	428.838	204.478	480.089	19098.5	20030.9
103.2	231.781	5015.17	322.065	265.299	132.134	147.265	402.947	239.215	139.659	635.796	424.712
175.566	159.421	647.123	140.793	115.938	144.008	123.234	308.32	1044.91	231.106	706.471	18247.3
451.765	228.066	393.009	83.3297	346.324	369.67	159.115	363.57	450.197	242.872	533.595	430.491
445.072	195.882	200.757	185.017	128.048	157.564	133.813	1224.4	1097.79	274.806	14048.7	18557.8
198.489	319.851	165.434	128.667	537.409	177.263	117.492	611.641	143.881	204.458	1375.76	3249.17
150.306	113.525	992.17	140.184	154.775	302.795	240.209	307.415	209.585	2664.18	769.112	19100.6
140.075	52.2646	145.884	58.1163	302.855	456.112	243.566	706.418	257.335	331.332	23109	450.959
151.839	222.429	1258.83	184.796	144.787	295.545	172.075	495.884	198.283	138.389	20640.1	8820.56
115.098	141.81	213.526	133.403	255.994	238.708	154.348	619.571	199.716	261	569.097	13785.4
329.847	159.226	227.297	126.486	149.707	105.401	172.276	388.185	356.081	299.712	13166.2	15121.6
160.794	242.407	557.188	305.554	132.057	47.0306	186.126	163.529	528.707	183.225	864.246	963.789
144.29	93.04	779.34	97.641	140.627	181.847	278.123	554.81	175.342	231.697	498.036	350.572
124.79	191.088	1103.2	142.204	101.65	212.358	355.364	715.157	110.427	507.251	1230.42	678.451
115.097	120.534	294.427	191.933	380.88	159.086	333.644	218.39	88.2512	259.533	1415.36	373.976
184.767	149.746	156.106	454.531	160.753	122.988	173.783	582.095	256.982	283.848	996.687	3956.29
178.639	166.968	245.578	89.8704	98.3247	135.59	131.119	537.47	132.063	7724.72	694.69	2421.97
148.992	385.514	424.939	116.526	144.961	129.916	395.581	509.201	1007.87	195.999	801.195	1311.15
181.109	273.309	186.088	110.898	259.783	1056.8	216.931	167.614	206.928	255.903	503.346	20720.8
239.411	135.23	602.877	236.02	130.905	189.344	151.722	214.069	120.312	313.669	659.638	2068.9
334.351	749.729	235.665	124.292	252.982	212.943	173.343	706.643	165.575	179.647	10438	28800.9
269.68	107.142	189.102	105.902	236.705	177.234	193.368	170.808	238.31	999.68	485.614	10537.4
151.703	323.202	295.827	165.684	217.109	720.57	165.232	218.141	449.751	1451.23	550.386	15700.9
152.378	119.184	1129.15	323.315	465.382	360.107	245.912	171.621	668.693	441.894	668.117	838.004
152.311	480.116	521.335	300.662	679.396	177.654	166.028	197.098	180.258	1029.22	18920.6	26666.3
197.186	300.923	176.793	150.778	129.203	222.824	973.632	350.759	452.746	4688.93	1004.52	28825.4
266.387	462.344	1327.16	156.54	135.018	151.091	164.673	161.328	1088.69	180.492	12788.4	544.199
247.371	214.266	1461.85	140.372	648.186	157.332	158.838	627.831	730.871	258.478	8778.78	11212.4
338.423	194.1	348.662	181.51	165.148	194.073	172.07	204.995	380.557	399.57	1720.2	20815.2
377.334	147.79	791.419	184.394	484.49	193.063	132.766	236.838	224.004	206.273	1148.47	20318.8
203.655	240.545	475.004	95.992	716.708	325.934	151.024	146.397	151.55	358.581	10073.1	1558.95
248.163	191.472	238.718	171.088	500.571	478.231	172.905	168.31	261.175	216.743	784.811	416.281
215.652	214.61	658.682	460.531	382.953	711.877	276.873	718.582	124.244	4247.38	273.995	2687.52
260.561	163.664	407.196	190.561	396.395	377.964	170.616	739.791	630.533	314.521	1676.86	7774.22
386.491	168.771	518.76	136.906	296.447	131.446	173.591	1502.14	892.776	216.303	1647.49	26838.2
196.69	205.811	167.744	415.808	208.224	547.351	178.389	154.815	147.693	333.763	707.206	10656.1
181.698	144.345	658.745	128.84	113.622	179.927	365.376	100.476	308.708	8838.48	538.851	821.978
198.781	885.229	314.587	351.778	145.14	111.138	171.59	113.547	768.329	608.956	1745.72	33745.1
126.919	177.741	189.842	119.038	157.382	404.279	152.744	559.59	204.026	1351.75	768.08	778.145
150.782	270.604	347.383	95.1664	408.526	209.933	142.274	133.422	446.175	4499.97	357.857	476.236
326.236	297.094	284.847	342.851	450.049	148.04	137.007	126.442	1843.74	1225.21	8554	14133.5
213.239	350.054	674.492	107.449	504.779	780.232	127.758	131.949	423.074	5414.4	401.429	32238.4
191.568	319.234	212.96	123.578	185.377	187.639	151.957	139.882	136.577	185.632	763.187	1197.09
199.089	195.08	429.238	352.19	471.188	289.297	433.358	157.739	220.095	805.205	620.968	978.399
245.289	260.786	596.123	370.266	120.861	391.859	167.822	456.969	548.683	9600.19	14771.7	21931.5
134.992	173.875	702.727	196.412	145.644	153.121	411.588	126.041	715.993	213.438	575.327	28599.3
223.514	542.004	273.993	336.208	174.058	172.408	157.062	114.786	205.233	609.886	1085.41	7399.57
179.058	601.095	172.481	143.061	174.398	335.926	150.003	281.059	1044.01	320.554	502.883	1143.04
163.887	164.899	841.005	134.608	178.709	313.422	164.459	106.771	211.851	415.606	430.048	983.312
232.346	193.355	212.579	302.939	824.805	265.869	169.338	125.227	208.152	3984.74	25191.5	8645.65
121.357	302.737	383.42	281.091	140.868	334.816	764.717	127.379	586.939	827.431	556.301	22408.9
174.793	840.664	141.9	200.421	580.294	220.73	171.267	143.545	164.923	423.488	651.88	474.914
143.05	428.87	214.189	549.192	236.705	152.986	246.797	277.161	574.205	838.36	12739.6	3453.68
259.61	532.649	162.533	334.812	657.904	155.944	154.653	351.237	444.357	285.777	534.452	25833.7
159.155	167.701	285.726	144.806	236.2	361.219	143.05	207.101	472.942	199.788	361.849	1692.43
306.94	119.947	2522.86	210.339	531.536	332.522	278.442	180.957	295.035	159.841	301.162	1533.13
210.656	325.765	204.374	136.274	269.327	164.304	799.739	112.531	683.854	307.758	505.716	1085.85
130.569	172.202	230.674	199.502	499.595	1081.76	255.551	170.864	730.812	332.532	461.819	2307.72
233.419	96.1502	194.083	167.545	243.813	181.258	124.804	184.244	446.386	320.178	11504.5	29874.1
157.358	163.137	586.523	151.399	694.864	366.322	109.215	764.776	370.742	174.986	643.519	1403.26
189.263	304.866	1428.81	219.281	571.043	178.463	148.167	171.336	144.849	3616.66	371.27	7408.98
164.598	208.742	322.374	462.845	209.416	645.008	115.148	192.801	252.411	243.823	2805.42	4732.67
143.585	148.768	201.141	235.976	214.545	374.057	151.604	193.867	209.045	274.353	619.411	23390.3
139.876	170.117	230.373	159.126	197.374	496.376	210.395	114.31	410.815	231.168	2456.62	423.195
124.082	182.205	211.936	166.543	910.675	363.432	107.048	143.65	892.145	1020.31	6052.68	31011.7
165.662	403.964	183.556	136.184	467.657	311.349	199.377	197.78	157.533	353.105	428.185	873.562
293.532	348.71	3202.32	290	1203.11	227.343	118.713	180.081	538.532	787.13	250.228	12836.9
245.991	129.563	264.415	309.184	387.955	453.411	185.578	236.312	164.152	461.009	5794.8	4810.72
128.02	397.029	206.791	464.178	384.433	575.617	179.549	531.466	148.664	477.455	20399.4	719.891
167.342	387.104	446.623	302.875	352.379	431.273	250.36	138.358	213.916	451.906	684.251	481.668
159.086	249.653	729.458	193.406	171.407	249.456	377.903	163.054	1321.4	182.975	9520.17	656.109
108.358	144.585	352.941	141.239	424.073	627.617	251.708	513.818	624.302	237.264	962.151	11018.2
174.708	171.214	299.761	143.335	189.692	258.7	217.383	160.966	267.251	357.031	12778.2	890.498
98.8068	145.132	558.192	137.65	393.723	131.987	503.178	129.262	169.07	495.466	416.663	7776.02
210.199	610.638	170.329	305.337	196.431	565.754	153.268	187.505	1092.82	261.898	14093.9	26785.1
341.39	1745.83	514.84	185.658	372.14	198.952	200.724	146.788	1016.79	218.06	279.883	15526.8
120.445	326.513	231.765	123.669	1126.03	173.983	157.71	110.922	634.556	346.163	319.278	344.456
134.042	293.538	692.905	134.901	372.743	136.068	145.769	145.886	553.506	232.912	543.813	956.451
121.553	502.794	194.01	135.381	207.288	517.972	367.013	336.397	713.518	393.479	11855.2	899.118
115.942	376.748	1091.33	189.523	385.643	212.482	196.808	439.968	320.677	302.344	11050.4	14054.2
306.435	132.149	169.133	449.824	583.105	151.355	319.98	144.79	125.726	340.141	788.85	26975.6
243.436	264.571	429.689	275.338	561.25	469.497	136.356	377.555	184.778	311.396	720.511	2857.98
122.337	208.522	202.984	325.685	374.566	211.49	308.152	151.729	196.584	458.496	621.072	662.758
114.569	197.469	183.382	139.412	356.007	189.864	381.039	134.588	1368.4	321.755	405.444	23889.5
65.9501	85.9011	271.459	304.355	262.42	274.036	132.541	352.61	190.488	370.064	8465.29	20196.2
163.791	329.86	525.775	160.601	1007.44	642.911	118.922	116.199	235.187	333.944	268.182	24993.4
149.13	247.544	1145.7	217.191	212.958	176.333	183.067	167.81	764.944	245.515	14604	292.242
180.897	308.808	328.124	174.561	223.005	145.795	136.845	156.61	254.391	495.43	1257.73	1395.38
139.271	155.613	480.763	153.018	176.561	202.062	112.885	139.799	521.274	159.916	444.017	17413.2
171.112	142.35	292.813	182.821	1041.33	181.178	416.719	173.237	345.895	430.39	409.324	579.606
159.303	207.778	350.522	293.138	417.703	490.474	282.979	342.032	3041.62	395.04	4729.16	901.236
163.497	122.894	782.701	170.938	273.506	308.324	119.841	158.505	151.891	252.818	324.776	732.622
154.366	736.794	181.516	501.403	315.171	193.031	112.779	348.8	469.205	309.942	13360.8	838.86
178.652	54.5515	203.289	173.588	237.533	182.543	143.832	53.6061	160.178	301.548	13533.2	615.492
129.556	160.342	322.731	425.318	151.351	99.6923	91.5255	140.342	1025.82	387.279	8216.84	21594.5
138.425	104.26	219.811	157.62	150.216	325.148	114.382	357.355	168.256	488.839	9179.93	4021.57
133.161	121.413	308.673	174.381	213.237	466.887	239.814	282.689	272.383	281.232	453.138	15039.8
215.423	925.989	330.558	407.996	246.11	416.211	257.944	292.432	151.737	402.652	9777.13	1201.61
129.429	116.75	665.429	131.685	180.809	277.375	126.564	228.93	268.781	519.515	914.012	1133.43
126.94	156.205	507.086	148.806	140.937	150.425	834.624	170.758	224.398	295.956	9103.45	839.044
252.168	162.603	426.624	280.81	192.784	235.732	309.82	172.534	101.525	269.024	374.945	402.318
169.411	220.861	394.612	193.323	900.683	171.563	312.661	153.53	137.269	203.947	599.818	22622
160.271	484.163	292.794	416.516	664.292	190.27	236.361	135.041	157.654	346.418	568.281	724.12
261.066	206.338	1192.55	200.762	874.163	186.238	44150.1	322.262	467.629	339.873	12011.3	458.617
187.776	136.636	136.621	155.532	273.21	202.715	160.521	139.94	184.342	413.071	909.938	595.82
172.891	123.197	167.149	120.995	292.419	192.337	151.228	188.528	162.811	217.349	798.059	18763
116.094	239.835	162.135	155.902	887.453	189.882	305.61	125.8	179.466	241.411	873.119	20121.8
125.911	110.158	243.123	171.484	369.995	264.495	169.59	830.902	128.321	396.514	11363	9150.33
175.698	384.412	632.204	218.237	253.929	318.229	720.611	235.657	505.112	263.492	400.042	10416.2
234.138	261.922	405.435	155.264	743.447	324.741	326.695	109.932	87.881	260.005	421.186	641.019
193.321	188.169	298.716	363.177	1527.61	176.611	136.108	456.408	130.402	323.778	445.568	1261.45
193.253	216.102	985.883	360.732	647.969	493.187	153.875	216.31	267.639	163.37	19957.1	897.996
151.643	255.486	263.929	390.363	119.422	464.014	131.609	142.324	274.091	287.762	19483.1	17267.6
139.082	234.733	302.119	169.174	486.088	276.557	164.043	136.488	126.203	286.516	279.603	422.615
183.543	138.321	397.791	186.126	802.442	265.254	103.632	188.042	318.536	413.05	3729.17	9762.69
109.307	129.961	163.121	209.119	451.355	276.087	128.991	168.091	179.549	385.537	314.934	434.234
143.975	85.9062	1930.12	133.158	170.999	215.826	203.466	113.1	162.284	9871.87	9849.65	650.472
203.637	179.629	654.692	216.653	178.324	433.355	149.802	186.182	520.661	1051.54	825.243	14938.2
178.505	2018.88	490.365	154.056	162.197	289.885	130.579	200.188	219.182	304.674	20269.8	1776.76
134.67	514	418.844	172.003	233.682	134.091	156.074	136.264	345.614	7221.25	267.758	456.021
173.682	137.076	410.999	186.333	1255.64	247.04	215.007	196.966	192.501	297.215	541.597	17844.6
146.416	114.507	833.311	164.263	734.003	196.113	896.171	150.358	306.957	259.832	797.309	5113.08
329.429	103.547	318.602	127.677	138.33	403.984	154.603	286.096	382.209	674.81	6530.65	9757.16
500.221	145.588	254.184	194.907	216.816	505.021	177.455	146.566	103.267	335.021	645.141	1181.78
241.632	12474.1	1189.44	216.622	202.062	269.649	154.023	506.672	123.231	336.218	453.306	2752.44
276.389	90.2772	438.269	824.371	196.22	153.73	154.871	143.677	710.324	1052.48	1280.83	10474.3
171.424	1034.26	388.664	210.213	229.177	155.752	140.116	137.744	142.454	746.065	796.923	2396.41
662.076	237.136	439.975	324.811	856.649	496.269	434.879	121.167	326.291	11266.2	13999.4	1331.15
147.719	802.844	684.636	282.552	727.218	303.003	152.455	162.869	214.855	336.51	217.268	613.43
147.019	1148.24	165.796	376.206	428.285	202.342	242.302	137.209	108.65	322.8	417.567	15053.6
202.383	136.705	486.702	199.447	236.743	280.238	110.111	123.138	152.374	293.372	861.429	708.716
467.679	723.548	940.154	162.795	276.554	466.481	348.61	158.977	141.953	7058.96	815.409	854.667
211.42	191.468	1014.49	166.84	874.298	321.951	408.151	179.672	136.375	731.245	11995.7	25308.2
240.33	530.683	1939.81	191.34	404.995	438.845	98.9146	131.689	192.476	181.429	20803.5	20645.5
259.721	1071.22	448.638	147.029	160.319	181.787	425.966	189.589	122.228	310.475	1258.65	21776.3
219.179	236.814	1073.68	430.778	562.492	160.508	174.452	474.635	45.8197	504.807	703.636	894.172
238.23	199.619	284.894	152.833	210.4	136.802	115.245	300.13	129.694	442.634	577.146	577.81
598.776	686.16	882.061	170.506	248.592	10249.1	175.243	240.005	147.493	252.027	1229.26	333.835
191.312	237.576	1036.52	135.443	181.271	185.777	122.122	179.897	127.262	3686.45	839.146	1420.96
230.661	880.017	528.351	211.856	223.63	195.642	1242.04	143.821	136.801	431.599	18432.6	372.368
234.187	164.005	215.843	272.501	192.652	184.132	154.555	444.523	25469.9	266.343	615.463	1275.06
505.764	266.571	217.838	160.866	196.257	302.176	257.645	193.917	280.868	191.856	4388.64	337.434
154.398	365.018	496.745	160.02	154.937	293.658	142.787	446.536	94.0664	2387.28	12947.2	346.508
144.285	144.701	359.296	136.531	167.912	349.351	177.276	132.997	125.551	290.87	930.532	401.72
172.498	185.214	454.51	183.19	195.991	137.962	154.373	744.583	153.82	362.575	20095.5	706.696
280.847	222.055	418.455	224.41	200.262	404.701	201.059	386.895	153.159	334.045	1839.07	916.635
263.974	950.162	286.628	489.826	387.499	160.604	159.32	193.279	158.406	1567.23	30363.6	927.319
261.843	186.82	343.136	169.841	204.108	205.668	244.622	174.253	172.48	433.252	19699.8	1631.23
243.958	483.435	662.425	141.917	151.766	144.684	182.447	182.378	356.961	340.657	802.934	7051.54
238.522	452.988	140.944	133.151	181.029	449.014	106.739	294.278	219.856	272.472	1644.57	26771.6
214.456	455.495	395.137	240.075	126.771	156.738	259.162	187.419	287.341	285.03	434.886	6874.35
168.32	940.215	194.396	160.183	217.134	285.865	156.057	175.116	727.534	398.201	1459.54	1073.88
125.855	270.153	1073.03	179.31	177.294	201.046	290.717	155.246	89.0058	344.907	869.433	17166
147.699	305.789	1094.47	335.438	150.404	142.343	127.789	156.576	115.929	352.151	8510.21	14907.1
277.973	207.125	289.487	275.065	201.706	264.754	300.636	129.315	268.512	279.241	3792.41	18151.7
301.421	196.925	348.15	127.898	108.666	155.21	105.762	285.568	228.554	278.141	5182.38	965.278
581.168	1100.19	193.29	427.074	167.951	126.279	103.566	192.133	312.072	14188.6	176.17	17003.2
262.257	179.084	101.135	175.438	138.381	296.644	103.363	223.169	302.848	488.484	168.006	415.485
424.134	159.139	241.477	125.919	121.521	195.318	133.579	107.6	134.217	391.139	254.8	663.185
194.524	841.337	229.935	152.642	665.175	251.096	131.462	156.51	176.69	522.744	10310.2	261.985
945.295	648.774	168.758	179.497	483.886	198.805	92.6905	199.522	338.402	404.575	298.499	368.649
342.811	253.999	181.52	163.224	596.874	329.8	174.266	155.478	668.194	383.073	246.282	256.438
207.279	325.243	362.309	147.914	633.01	304.96	242.059	521.385	126.957	326.305	253.809	530.813
2113.63	408.533	173.84	247.357	146.272	205.911	196.699	209.228	250.512	8122.66	295.496	684.579
402.881	109.223	112.684	206.473	861.83	399.73	86.7302	177.465	731.525	489.259	333.882	11411.9
720.582	135.874	422.723	495.175	527.245	294.097	83.0069	372.855	315.342	355.503	204.696	4776.33
381.278	196.711	238.59	156.616	179.759	389.835	248.139	294.935	654.982	351.852	449.336	1781.53
45172	156.654	280.713	206.751	179.656	180.785	104.878	149.407	134.116	21107.3	188.45	980.176
219.356	225.329	119.249	99.9892	217.112	210.012	2608.75	365.848	143.899	312.965	277.305	610.493
215.903	99.5381	135.074	90.188	153.873	204.025	115.79	174.213	135.559	456.153	607.62	660.622
123.456	155.738	625.296	57.184	149.833	393.182	179.107	127.491	274.288	372.895	314.313	1536.99
780.94	139.897	231.508	167.546	626.896	173.645	574.899	236.955	208.733	10766.4	324.496	294.773
220.739	128.52	162.966	61.2303	243.915	124.466	255.02	175.14	196.375	504.407	335.24	549.38
162.268	114.74	368.519	246.539	403.266	113.832	225.291	137.239	546.683	379.168	187.566	570.209
342.061	217.217	527.357	231.065	243.474	147.728	729.489	220.902	379.141	362.975	202.768	4114.71
467.012	911.563	504.078	128.626	712.134	315.41	119.229	206.719	221.166	468.363	8944.84	9985.73
337.994	124.068	351.412	104.842	154.236	157.941	313.664	218.43	432.386	781.27	380.834	330.539
1065.96	1038.07	232.532	172.929	724.402	169.044	131.765	2086.33	150.159	407.065	459.281	1109.5
188.256	772.171	210.863	126.683	582.591	134.465	316.115	230.328	237.497	448.519	559.354	329.126
231.38	178.434	223.478	305.938	136.888	125.381	106.187	282.171	209.652	398.768	649.221	269.198
183.199	159.641	367.322	429.518	257.292	189.349	180.37	199.505	215.753	780.726	2252.74	710.437
187.91	315.148	258.381	381.76	150.604	359.047	255.247	176.09	109.932	471.01	266.255	269.325
262.061	1223.8	598.321	742.915	170.763	103.566	172.363	283.153	225.75	453.126	11656.6	352.585
283.785	597.575	490.697	377.437	171.866	180.933	123.661	164.446	174.061	8625.25	376.855	548.63
228.194	863.345	251.279	127.578	648.328	172.818	116.832	150.839	500.772	5062.11	10137.4	9462.69
200.728	153.055	175.151	100.635	249.337	147.403	940.802	163.934	207.099	300.515	629.499	2856.6
547.796	201.784	1177.69	225.742	208.046	192.404	354.398	184.333	360.118	10321.5	463.61	501.731
256.337	1205.49	220.186	195.585	779.888	269.248	200.651	218.205	135.197	540.41	586.411	782.514
167.855	275.998	154.403	129.322	433.431	512.823	124.765	135.585	211.321	300.244	411.602	210.435
503.344	374.736	236.318	221.243	280.259	254.523	282.072	235.496	180.389	369.676	405.281	669.97
226.308	1080.15	310.002	704.804	186.64	174.236	135.561	123.899	289.137	287.857	7428.29	19281.3
2721.31	210.473	202.117	298.215	218.249	467.092	235.752	372.805	498.23	511.852	12470.6	227.039
112.271	191.803	268.502	276.053	737.244	155.454	138.251	133.484	200.586	450.186	311.996	426.037
464.927	308.753	229.115	269.528	205.581	319.885	134.998	191.967	231.489	499.373	225.722	583.983
250.632	187.869	188.096	178.512	658.521	180.371	132.287	422.892	362.95	192.14	811.3	1149.04
188.42	122.733	1966.11	119.894	556.042	140.5	652.869	340.117	652.012	824.521	348.352	634.056
185.532	579.341	158.269	162.246	288.856	284.293	277.059	121.785	166.868	4656.72	223.307	13910.8
345.641	747.843	758.887	130.466	444.787	225.992	923.065	180.035	118.97	566.026	382.44	309.526
121.175	232.637	915.211	144.577	252.304	171.462	184.372	222.703	220.994	1103.16	847.141	1662.86
87.0325	284.742	1015.39	112.013	539.081	284.866	226.921	92.4252	250.134	786.086	3259.1	321.767
130.146	997.393	836.791	500.059	193.337	135.106	222.972	175.25	139.425	497.798	2649.82	438.772
202.772	171.261	293.877	213.133	788.068	164.624	170.019	358.219	146.007	11129.8	587.645	284.139
86.9389	228.074	233.95	246.868	692.041	205.131	167.472	510.89	287.149	914.15	465.226	423.096
134.483	143.183	201.373	484.481	200.605	144.403	176.927	62.0201	258.943	685.106	368.599	609.208
265.552	219.203	273.524	831.242	212.475	177.994	210.524	116.075	203.543	636.491	481.953	2495.03
422.94	658.192	228.116	688.276	226.788	122.455	140.93	497.399	110.804	211.906	7646.01	27587.1
249.209	184.514	163.069	256.849	206.687	276.073	106.661	268.629	138.675	11530.5	8649.94	883.627
197.158	749.963	530.092	806.726	161.623	426.858	209.761	173.68	354.606	321.749	24041.6	861.568
202.541	175.223	364.83	209.703	1158.12	178.322	116.78	718.112	192.501	982.792	322.024	2433.29
185.065	153.761	318.902	527.527	191.876	306.698	367.052	1036.69	202.757	9857.53	600.941	799.709
221.626	392.957	206.999	603.58	407.653	142.099	830.042	361.134	446.822	167.455	10953.9	19561.5
187.972	788.912	328.099	686.579	328.113	237.778	136.999	507.928	217.092	494.966	1762.67	19114.3
171.44	143.33	538.474	475.03	174.379	184.343	152.851	497.676	132.726	1012.92	10606.3	954.449
600.655	132.936	377.609	169.92	483.683	163.01	186.961	694.106	140.203	865.92	869.008	508.617
241.547	157.965	146.556	195.578	377.121	155.531	131.985	709.88	671.043	501.882	3585.52	413.018
151.315	194.166	152.269	173.705	751.418	339.888	215.637	268.962	151.141	250.639	323.576	515.777
569.476	512.655	313.458	603.517	160.098	107.998	251.269	228.603	160.285	207.868	11554.4	413.871
161.431	134.304	161.505	417.136	748.214	132.412	148.621	250.966	417.647	726.724	505.696	325.592
153.391	276.424	282.714	250.006	461.285	142.231	130.275	185.189	341.78	258.672	328.384	11301.1
128.264	155.995	730.951	169.246	273.559	305.408	122.094	265.695	139.234	9474.82	14239.3	12985.4
239.099	142.876	177.543	203.599	256.266	239.378	146.261	448.596	368.349	7162.65	7388.96	17726.9
170.657	362.659	887.316	338.556	376.988	144.398	286.897	146.512	305.5	5197.81	1660.31	694.228
225.574	151.328	1440.37	224.84	658.045	127.298	266.049	285.699	121.897	251.634	927.55	269.319
280.221	139.374	320.767	164.019	718.914	449.132	162.738	250.813	634.35	439.909	719.661	34686.2
146.965	508.005	135.331	256.451	168.801	180.118	185.961	229.494	143.888	284.441	362.711	819.684
236.436	164.699	115.679	261.957	737.798	150.453	192.107	119.345	553.287	281.884	900.547	36386.6
386.475	136.972	560.176	169.049	195.951	122.13	187.838	422.791	293.039	1425.91	439.77	605.165
464.766	819.153	47.8227	135.808	279.276	213.46	317.712	189.83	183.052	623.125	790.79	355.721
189.953	280.497	202.399	442.44	635.692	358.817	134.237	188.204	196.451	1718.57	708.606	13374
149.944	276.761	1091.74	156.32	953.376	175.524	260.859	189.336	265.571	821.396	654.637	759.91
297.886	169.722	167.765	160.123	207.194	157.414	225.007	523.29	450.183	221.994	4711.15	21905.5
398.897	226.83	254.633	119.723	775.841	167.25	26276.9	635.833	140.328	286.617	849.052	706.106
151.713	231.191	239.933	295.056	700.761	129.918	388.156	426.145	131.78	1009.89	5461.93	14754.8
299.679	115.987	273.704	180.659	521.588	605.021	107.464	655.592	186.948	529.892	1245.07	411.047
248.234	1599.69	200.786	131.989	128.961	128.444	227.034	369.495	195.855	203.02	953.035	598.778
157.126	613.091	373.867	342.892	288.707	116.524	118.573	335.449	344.219	450.414	691.395	653.673
136.373	251.739	438.286	252.84	150.876	130.611	403.085	156.794	155.555	399.584	788.362	840.604
150.565	566.434	517.235	368.975	264.808	189.794	186.791	351.839	168.809	6986.55	904.798	13520.6
240.301	186.651	125.586	686.545	377.506	145.249	158.678	136.494	168.082	320.461	411.173	28507
131.437	156.733	226.33	143.366	942.852	167.286	241.033	157.577	310.451	240.072	549.274	301.673
157.598	197.772	312.678	382.461	1051.23	156.574	105.063	453.568	182.037	19567.8	9212.27	17778.1
279.551	238.923	398.693	167.379	491.824	234.15	608.808	188.243	518.488	632.592	515.019	22874.5
370.035	152.153	180.203	406.317	248.284	150.679	174.92	217.927	147.477	3783.76	13172.2	408.63
193.696	154.496	329.027	211.262	108.623	42.1829	352.179	204.608	120.934	378.6	512.684	10151.3
600.627	542.339	1206.68	200.261	231.658	108.956	91.9039	1072.26	153.317	345.594	9162.74	11257.3
158.733	254.968	518.451	336.797	956.274	112.649	18645.7	198.854	492.297	456.113	9416.91	8687.53
238.012	795.43	153.616	354.816	711.474	261.94	133.53	362.882	129.406	510.954	2186.46	16080.3
162.372	298.459	170.931	152.906	237.515	147.839	355.632	447.029	341.286	438.97	8138.46	19876.6
146.86	1190.26	452.244	179.522	166.724	217.003	296.609	107.96	121.057	55277.4	7718.51	13391.9
165.237	465.852	347.048	456.771	151.793	184.558	273.607	139.547	128.733	528.981	11750.6	1223.06
109.05	148.988	346.518	98.1	486.976	326.809	207.576	427.335	162.178	468.745	1175.33	26441.8
197.721	366.414	411.642	413.803	238.616	460.999	79.4552	250.206	142.563	881.632	3669.07	5717.93
175.221	600.17	184.054	525	344.47	840.334	93.873	137.552	450.021	252.913	593.971	236.709
156.207	199.554	481.471	204.044	402.31	321.821	137.487	827.511	147.922	570.77	590.253	814.775
250.744	1093.88	434.709	242.522	568.942	268.269	208.468	110.633	127.793	292.745	1109.64	20371.3
410.438	270.988	192.421	209.297	557.574	294.028	411.899	316.563	186.122	389.359	434.8	404.149
141.399	428.889	463.233	146.807	492.003	227.357	144.016	216.254	188.729	639.967	1407.55	1163.08
244.869	190.382	121.166	407.862	599.384	224.561	421.195	408.776	130.065	1118.21	6980.63	20784
178.08	135.314	227.198	214.757	1125.44	422.913	172.424	354.091	163.92	6610.95	417.565	858.47
147.449	303.881	452.307	354.04	419.646	398.497	177.407	508.14	230.518	248.013	11499.6	1114.8
250.076	196.849	314.214	273.314	601.582	265.752	258.417	1923.71	191.49	366.25	6583.46	674.767
207.923	274.035	162.42	144.235	983.52	365.309	1034.35	691.065	369.618	417.536	7454.41	636.581
148.522	267.486	239.528	282.942	1144.77	210.896	102.737	309.817	177.769	455.549	450.108	1096.74
484.634	281.962	100.216	303.78	442.737	316.985	214.339	161.283	296.582	7761.62	371.739	10053
204.695	192.752	227.441	275.667	523.561	459.288	290.512	819.825	204.932	2062.65	4620.9	3907.61
190.486	186.821	143.824	190.288	193.222	382.507	240.923	293.49	105.641	262.14	565.62	868.052
341.576	767.416	184.544	152.554	1032.48	152.516	342.631	892.503	476.234	402.135	7961.04	977.349
253.037	378.638	642.052	276.676	204.869	198.818	355.045	589.642	134.127	9519.76	11247.7	789.954
158.169	307.834	467.053	292.785	1017.22	135.521	470.617	168.744	161.817	269.281	11035.6	1056.54
231.944	721.641	332.634	554.062	293.318	153.89	146.972	145.434	131.934	549.06	10316.1	1157.36
413.525	2399.19	251.156	495.078	217.317	148.424	277.404	177.802	110.248	516.982	222.882	1432.69
159.303	202.049	882.867	330.688	586.718	168.461	177.584	421.775	175.286	254.506	7803.26	860.903
235.764	500.328	217.02	148.195	207.884	143.719	162.94	153.481	162.54	2053.73	802.724	1042.69
171.283	533.475	274.649	388.268	380.852	445.211	156.176	451.836	655.104	349.083	284.983	2843.67
171.131	613.448	246.668	155.959	264.287	205.134	147.751	277.365	170.068	514.286	521.099	4837.33
251.634	167.038	398.91	191.786	842.152	334.541	353.956	202.6	104.48	226.074	764.814	16065.2
192.992	393.788	196.803	441.205	1274.93	675.836	131.35	305.501	147.492	10507.5	511.335	6919.22
1157.17	466.947	182.721	428.354	413.285	244.065	332.014	415.798	198.648	8183.83	9964.75	19483
206.868	132.405	128.425	257.257	475.107	167.745	438.03	493.821	290.161	8018.02	507.06	823.875
237.151	141.983	61.3042	412.992	567.982	586.016	155.882	189.208	174.231	200.934	523.19	1134.6
182.768	98.138	89.817	107.014	589.243	180.893	209.631	272.82	105.668	209.127	366.843	2554.77
182.799	191.709	342.158	149.31	971.127	387.466	311.209	261.329	111.504	397.212	388.068	490.062
358.831	343.441	146.672	133.251	299.901	309.645	282.991	172.637	111.384	199.064	515.575	7288.69
229.124	828.761	310.254	260.616	328.247	205.138	348.221	333.081	285.482	248.68	363.845	600.149
228.207	166.771	96.6828	173.085	838.302	169.242	171.043	236.017	272.661	314.17	221.86	6216.42
494.175	208.042	422.717	319.023	336.173	237.809	288.998	148.101	131.53	321.473	412.855	9998.83
224.111	376.638	138.165	152.444	376.472	471.125	128.912	153.628	173.161	7067.74	1662.28	6725.55
285.393	144.306	150.581	376.377	692.245	227.547	215.148	574.725	331.709	269.606	177.619	365.712
326.004	508.281	788.222	186.694	703.804	285.061	253.059	184.243	377.272	349.479	431.223	17422.6
258.064	134.935	681.327	160.021	228.393	447.69	156.556	180.681	97.6302	6082.68	571.352	554.851
195.457	453.439	160.261	201.233	870.77	169.659	254.98	135.336	230.098	321.679	487.749	1022.51
358.992	583.809	151.809	194.991	203.974	329.882	145.608	322.036	161.789	275.336	285.395	1103.4
760.518	549.115	155.04	273.377	841.524	191.539	132.005	847.533	301.879	306.507	3564.08	414.727
161.936	213.839	145.606	129.734	18713.4	818.729	323.289	163.488	165.252	287.315	463.993	503.794
178.676	178.443	503.535	276.039	1179.31	118.555	185.637	655.59	117.743	233.577	12090.1	357.301
219.139	278.243	151.888	239.005	276.889	223.01	540.335	147.057	213.017	258.591	330.538	379.057
232.107	253.491	442.526	184.238	469.934	112.691	153.662	146.564	431.406	1029.63	184.781	9647.62
229.241	215.115	342.035	260.583	1230.26	177.019	478.8	170.668	173.062	446.229	251.117	491.663
218.042	283.984	228.75	336.727	381.945	456.248	474.606	108.43	386.237	412.983	5912.71	568.206
658.995	180.345	465.429	268.995	923.635	274.855	331.287	135.461	155.31	229.248	4130.26	724.261
181.884	168.514	196.504	213.455	231.454	169.11	294.116	356.049	175.473	199.425	424.925	10658.7
161.199	173.969	245.787	129.958	803.344	395.144	174.42	492.304	90.6573	439.941	1383.34	14067
210.041	126.669	264.975	109.852	906.762	909.57	957.904	408.464	307.106	483.464	307.324	1261.46
193.066	314.117	1361.99	183.567	533.017	738.732	459.906	411.931	387.478	581.407	563.18	502.426
1578.11	291.084	1965.92	221.352	1434.54	153.15	415.329	197.4	115.248	255.368	253.181	16900.3
160.523	757.514	243.391	376.187	218.986	337.823	359.467	259.938	136.96	178.255	544.163	705.932
361.464	727.89	523.719	380.558	646.592	294.17	607.947	297.413	142.877	9350.83	7662.37	19863.1
257.677	519.799	643.372	230.035	1250.84	421.25	146.919	132.874	165.405	7560.46	449.339	1519.51
172.773	221.565	431.713	143.456	1174.54	189.657	204.007	151.929	288.799	186.041	427.954	7701.42
158.647	160.895	411.38	118.431	681.781	293.948	264.082	206.756	160.642	476.212	11068.9	1947.43
235.594	180.774	141.783	241.725	310.168	146.45	172.216	455.916	113.13	383.369	1282.99	1049.88
157.512	195.219	167.577	429.856	165.786	126.604	269.991	418.711	117.357	260.72	407.476	11466.5
191.969	118.152	121.42	198.447	864.757	913.719	477.088	343.162	534.698	252.88	609.555	3220.66
213.358	101.661	97.7921	143.101	319.924	369.571	192.057	148.453	132.727	249.654	6110.24	7047.48
151.964	149.765	70.9273	450.887	542.975	165.322	293.498	299.98	373.161	195.54	11558	417.284
28584.2	139.021	266	566.359	107.586	173.097	243.062	169.893	155.615	5621.05	425.383	14443
219.585	225.533	118.545	133.87	359.491	301.327	297.775	598.12	429.906	286.707	873.365	17330
182.104	85.7869	160.135	592.658	165.698	563.359	106.84	247.859	147.91	6025.46	361.248	10852.6
154.027	1571.52	194.825	193.111	841.532	919.865	156.991	437.21	265.601	259.788	5579.4	458.061
191.679	114.552	139.191	205.654	193.306	138.385	181.476	214.215	115.689	293.92	185.638	924.749
555.18	600.611	444.312	354.025	301.909	201.437	154.883	247.211	143.777	520.063	158.845	4986.25
291.039	570.472	623.915	395.169	223.242	223.942	162.457	497.395	136.503	213.474	9655.01	1229.84
370.088	1110.33	588.069	281.452	434.198	474.532	171.041	940.329	306.77	980.983	6017.95	20139.8
130.727	199.876	113.556	153.51	378.084	669.37	131.126	492.453	763.194	434.792	324.796	685.218
149.494	234.436	140.21	315.778	282.067	627.091	191.352	515.781	329.195	276.858	6741.71	1040.51
153.306	127.374	186.229	365.96	323.593	175.265	286.405	153.195	217.987	323.771	6672.82	4633.9
191.202	188.177	368.561	269.747	5603.71	310.815	422.399	198.558	161.764	285.112	186.525	214.79
118.477	211.094	214.922	132.329	1211.07	171.477	257.441	181.068	448.07	313.754	251.812	460.077
165.087	210	144.236	238.548	847.601	354.925	185.958	231.412	356.434	345.663	312.255	435.68
119.036	233.653	135.36	178.238	2658.56	361.345	720.022	200.955	126.431	404.845	5013.5	373.212
449.205	185.355	370.56	148.248	680.936	166.161	457.237	262.482	364.739	221.077	7604.9	4029.01
146.511	135.034	388.204	213.813	1043.35	273.66	143.49	124.149	161.527	472.142	645.228	6877.4
163.986	157.331	146.154	332.779	242.784	206.747	494.461	760.201	577.989	293.458	9707.74	5709.72
202.498	276.218	514.778	128.632	135.072	534.234	250.758	600.024	304.487	343.099	240.163	260.285
145.507	196.033	550.027	385.957	130.851	139.647	161.261	177.25	282.484	287.766	320.645	4082.24
147.111	188.523	174.784	241.846	548.036	169.074	240.773	269.396	131.795	296.457	394.168	668.55
398.739	166.507	243.422	205.249	104.856	647.19	291.539	380.921	250.59	581.474	907.458	557.037
189.525	655.007	584.35	262.908	129.327	476.772	673.878	1154.95	139.48	3425.67	10253.5	10259.7
108.369	132.644	456.404	114.046	176.465	305.777	181.03	577.165	207.094	5981.17	295.119	6754.7
413.621	254.294	333.378	163.812	138.233	286.886	431.55	2115.92	400.886	225.264	255.997	482.121
147.508	1787.29	152.166	214.425	177.439	222.242	138.172	466.36	205.745	337.041	5155.5	1921.95
110.82	710.784	149.53	243.197	194.005	317.234	126.444	386.028	335.486	7388.66	345.251	565.652
198.007	463.202	482.282	166.321	157.934	282.66	797.339	326.939	389.285	403.012	220.124	365.868
254.923	539.485	242.031	428.622	107.78	28682.8	236.849	340.961	127.637	365.231	11315	1092.45
385.656	191.784	559.668	191.437	753.748	618.742	620.02	179.795	305.303	209.01	664.165	467.104
127.691	173.976	194.834	152.044	193.123	512.794	399.16	438.921	116.493	276.76	6360.91	8012.12
94.8561	676.045	235.183	164.676	453.529	224.281	110.413	254.839	282.078	6633.38	257.541	546.302
149.356	167.589	157.894	322.759	183.257	310.471	144.613	1161.17	325.449	661.659	547.716	5554.68
173.458	112.365	569.67	226.279	697.435	197.588	149.266	1418.02	514.375	229.494	4492.61	159.685
89.0457	1063.02	202.731	162.418	652.333	221.465	326.064	149.514	343.794	276.364	382.758	8603.36
161.735	540.061	233.233	198.988	168.436	394.147	158.497	730.795	190.334	440.727	398.966	883.301
419.218	135.116	1590.49	115.101	176.897	388.689	75.8287	185.293	409.447	435.221	468.662	12036.4
204.482	157.849	577.752	139.599	202.847	206.17	356.775	347.706	141.987	166.155	9590.19	332.144
192.279	810.938	192.364	183.622	210.325	319.236	158.968	283.883	309.432	401.348	597.45	511.141
124.499	197.183	214.306	141.442	116.32	71.5859	174.726	490.83	164.713	8022.77	429.084	10765.2
125.122	412.222	222.59	175.585	181.608	226.712	148.893	520.536	111.816	317.393	4766.46	237.978
179.546	617.125	238.708	297.261	143.459	127.852	176.264	461.777	104.181	584.407	717.526	9129.15
205.389	121.718	211.412	429.513	194.765	413.972	235.252	344.864	140.805	1114.32	1501.08	417.877
59.9106	844.5	2118.72	152.967	150.85	230.852	240.761	327.365	185.359	264.253	567.235	12196.1
140.81	624.436	274.575	143.275	181.276	857.323	135.218	205.638	510.844	545.466	254.921	3897.04
156.301	206.07	166.708	344.55	339.03	544.587	450.281	466.221	143.601	416.642	10211.8	467.922
83.2308	295.577	543.528	275.74	644.75	487.51	711.242	635.765	159.715	322.441	137.379	3366.22
139.749	416.245	216.969	148.869	277.241	216.373	495.164	213.933	352.395	347.852	454.375	345.992
203.23	247.707	327.187	158.111	149.95	332.5	262.01	476.046	462.98	637.853	250.148	727.813
312.505	676.469	181.701	142.644	202.725	256.393	206.221	228.597	327.618	565.805	250.686	578.388
470.302	231.899	132.436	273.795	219.514	161.666	160.272	287.112	145.983	489.608	975.391	362.647
143.569	144.689	194.553	206.296	663.689	163.356	184.807	172.45	129.725	313.953	289.76	6707.25
117.545	171.607	180.22	152.93	129.59	106.263	227.458	222.942	357.149	12247.9	578.899	2087.88
125.646	208.872	197.363	220.23	207.16	451.623	151.078	277.521	177.78	616.274	4266.22	3768.05
167.476	150.029	320.018	168.242	160.464	301.649	242.2	448.792	361.575	465.911	838.844	587.771
534.199	159.956	179.401	249.121	600.103	219.309	335.291	230.949	269.915	507.683	9507.13	5319.96
269.216	1021.46	197.213	479.842	154.122	145.233	519.53	214.419	227.431	455.009	326.251	325.542
213.807	184.838	208.518	146.988	211.652	178.726	209.856	260.407	388.438	491.337	684.108	3419.25
345.584	158.173	347.294	117.745	210.158	112.842	513.393	230.871	155.238	4618.53	561.291	16446.1
420.46	367.073	227.854	168.815	523.388	406.73	205.93	164.852	150.02	148.134	880.647	466.077
366.218	917.201	215.791	159.192	166.644	165.344	164.715	390.531	219.804	520.331	242.832	3854.29
132.374	692.579	575.535	246.593	199.603	226.859	104.501	217.099	132.846	1099.01	4613.31	883.164
203.212	689.728	448.12	162.977	194.383	187.932	216.832	203.864	233.095	7652.22	337.756	15789.3
123.959	508.205	189.899	159.969	343.675	446.015	219.636	3361.97	501.141	527.537	448.17	8868.97
111.62	570.508	254.845	175.467	211.797	260.321	306.973	167.898	535.616	263.712	273.036	8900.08
200.425	189.643	239.763	155.473	261.268	139.242	191.812	200.073	362.896	6535.38	595.173	331.221
337.294	152.532	804.89	249.615	335.519	132.71	146.932	187.739	137.083	459.438	9184.96	841.256
194.863	897.622	316.758	389.464	200.383	291.267	283.315	231.475	374.743	254.426	709.874	454.815
569.153	247.954	176.474	155.952	188.784	185.472	194.733	344.733	488.037	629.528	1487.33	312.327
313.868	1539.42	136.792	346.683	186.277	218.52	226.713	344.877	491.667	3262.8	5077.77	770.636
313.661	222.219	288.968	429.71	198.624	145.844	146.642	281.114	248.325	289.299	3081.3	408.967
204.428	616.768	181.029	308.609	198.001	261.199	276.656	137.673	131.86	6462.5	2689.75	301.479
114.591	246.659	155.757	154.632	695.126	195.505	155.626	587.338	279.877	477.612	1023.89	345.235
165.478	467.303	167.032	171.89	158.804	341.608	325.927	346.083	535.103	5718.87	302.245	433.974
201.723	558.963	183.996	459.633	540.787	160.303	199.454	397.826	166.921	596.048	6748.29	10241.3
162.099	268.861	218.262	149.883	169.75	198.269	220.066	145.478	153.787	341.775	239.23	8719.56
175.681	578.094	239.724	189.884	378.372	142.179	276.12	443.363	175.746	214.651	1799.88	426.485
366.849	338.4	157.262	129.826	285.753	187.08	223.467	377.25	297.433	286.656	8204.45	422.353
288.223	867.348	199.737	215.791	267.083	300.92	206.09	272.381	167.728	442.667	337.963	446.023
194.258	594.943	229.635	167.431	247.318	222.327	153.223	506.661	197.367	275.173	378.893	942.519
476.014	343.681	562.106	555.567	538.378	437.797	225.062	215.932	373.212	218.236	454.963	5264.16
235.791	589.695	155.143	127.185	259.438	211.469	267.928	382.718	305.97	244.214	336.049	504.811
106.469	220.666	715.173	144.488	243.684	168.924	449.163	372.491	396.297	432.738	4158.69	427.972
121.085	170.169	197.714	173.762	273.747	224.646	201.593	185.17	225.519	256.814	502.715	879.924
122.05	913.982	180.119	139.161	148.296	170.053	158.188	206.853	1713.61	4343.23	218.654	6807.79
123.836	168.757	352.843	399.942	490.824	133.885	114.877	115.229	155.7	275.766	232.418	1110.11
192.64	547.734	343.377	140.386	282.305	220.231	316.371	239.957	134.952	235.063	632.021	229.684
204.853	354.847	219.414	441.67	387.182	141.743	94.5676	172.716	208.981	328.73	6212.02	7529.62
274.203	643.875	162.469	135.944	444.747	198.554	172.285	146.43	593.491	287.687	7412.67	8830.17
107.19	839.905	372.379	114.138	252.138	158.176	114.709	251.272	268.977	1071.57	15835.9	148.243
287.714	179.552	248.087	482.553	330.989	187.852	176.819	196.866	651.758	282.773	374.202	1039.16
190.014	254.963	420.408	179.143	197.077	146.658	164.215	155.424	173.64	10684.3	6654.6	336.064
116.709	485.537	317.52	160.79	508.307	245.245	107.631	155.098	444.473	8837.57	363.487	413.552
112.263	166.594	155.534	176.322	322.418	150.009	145.401	532.025	207.971	353.859	193.222	406.702
362.626	325.369	457.987	169.373	275.067	470.824	352.761	120.344	190.836	409.479	997.593	2849.12
130.548	627.424	228.74	386.466	518.49	147.617	115.402	174.323	174.743	190.098	1106.74	608.517
208.772	234.271	1236.75	125.294	206.49	484.605	323.152	96.5172	200.864	295.501	669.113	412.346
97.7732	201.302	136.38	176.498	181.051	502.496	182.606	150.513	325.097	440.181	9792.98	440.704
65.7188	330.739	173.732	424.669	645.408	172.943	181.327	148.695	105.441	1436.19	761.685	386.48
400.132	164.836	109.425	147.296	216.539	595.302	263.107	123.064	208.502	216.353	301.534	282.241
691.714	257.771	1331.81	195.532	193.113	507.755	241.521	135.373	435.089	7879.38	470.948	175.523
424.498	248.349	155.268	188.007	160.689	162.742	164.415	146.91	196.764	358.517	1102.9	326.097
113.162	313.954	271.365	218.354	217.223	411.054	208.804	563.557	182.136	282.863	474.549	7960.23
716.504	157.403	189.421	191.407	722.376	561.077	295.997	151.715	341.877	241.642	10972.5	364.162
194.165	203.37	140.103	383.18	288.93	289.659	474.207	245.101	564.781	216.854	466.586	543.995
177.701	277.802	333.796	156.952	181.399	3208.78	360.994	180.541	218.307	275.399	16799.1	175.52
271.293	155.109	155.109	148.705	174.477	267.398	183.881	292.599	188.611	430.125	530.71	375.806
587.659	260.317	120.656	84.7742	133.404	156.8	401.545	238.485	187.405	8083.92	8367.13	614.741
180.169	737.753	262.774	616.021	424.077	192.49	274.499	147.552	205.722	252.225	343.124	357.267
354.705	575.867	170.401	113.764	157.457	205.869	197.366	198.482	488.481	233.807	12563	5334.1
301.821	171.605	183.936	106.961	302.875	504.161	884.829	309.635	320.014	3046.04	4319.75	535.908
260.037	587.815	180.404	328.029	933.799	185.103	228.949	184.727	440.411	983.636	339.308	8614.79
361.454	172.244	145.866	152.764	182.392	188.075	199.452	339.257	162.266	544.889	1588.95	486.987
231.214	338.874	253.83	408.473	333.925	134.544	265.111	110.212	369.217	171.615	1338.06	811.376
475.758	171.634	157.669	516.851	629.981	150.887	744.414	139.834	302.863	17549.1	8485.91	1676.12
930.853	328.511	387.428	293.54	309.267	272.589	694.974	200.843	371.109	279.695	600.213	6926.05
453.765	391.986	149.27	392.229	671.884	381.763	521.716	190.217	219.991	6765.3	452.682	2892.89
197.957	518.509	192.536	639.389	160.502	155.712	227.479	165.175	185.301	9775.75	8077.09	5316.81
216.32	211.32	152.152	473.132	252.664	277.414		132.813	158.346	317.999	437.567	5388.08
226.603	317.788	187.493	314.034	339.112	245.942		59.7335	201.26	372.94	8697.97	251.847
141.422	345.345	85.904	96.6426	205.588	136.375		215.093	131.358	331.929	686.371	656.454
315.675	328.817	246.424	194.995	203.399	459.318		122.75	168.495	244.581	525.878	851.973
454.064	332.572	180.347	179.616	136.286	293.553		182.307	479.534	8580.27	3250.74	471.702
1569.25	482.625	226.486	125.581	671.782	524.88		144.822	171.456	293.272	15009.7	808.431
230.499	309.888	97.2018	207.611	871.963	175.642		113.943	253.631	669.071	11569	8969.27
484.787	204.04	153.989	272.8	197.647	327.939		147.214	401.904	1180.23	249.812	979.208
570.49	361.754	274.794	142.613	249.772	307.949		535.51	735.773	436.871	6682.12	431.123
502.263	504.084	230.777	285.702	457.682	193.279		199.005	356.054	367.77	4244.91	13162.2
191.432	275.489	338.03	407.675	739.066	194.618		364.365	242.962	390.856	311.397	4167.89
397.004	255.815	130.215	114.808	594.177	225.548		251.579	201.66	304.436	11031.7	284.283
169.336	336.981	159.244	125.717	151.417	280.632		312.519	588.468	488.182	1439.17	1084.74
175.034	155.316	165.86	297.039	254.145	521.182		178.711	164.517	940.552	343.34	490.33
237.247	314.253	266.305	76.0152	422.037	212.2		174.462	701.208	342.609	413.38	460.486
526.169	176.948	261.508	1091.84	1171.87	147.764		234.013	444.034	454.721	580.691	426.856
197.827	168.152	511.632	61.5122	186.93	3947.73		158.436	146.876	8268.91	7601.29	4815.07
645.834	237.692	211.352	139.982	223.029	185.656		190.945	581.624	367.282	18353.5	247.439
164.86	200.417	140.881	101.919	505.286	334.53		181.768	201.66	604.839	472.201	354.899
216.631	156.069	119.815	185.442	143.963	166.518		418.141	645.609	260.503	507.605	445.179
218.132	150.12	183.154	433.36	320.584	653.762		718.391	354.434	8696.38	9149.75	768.083
500.075	153.643	132.359	123.444	484.59	238.251		163.677	209.655	285.671	669.512	199.051
518.267	1531.44	132.782	217.514	227.082	901.15		308.568	224.373	408.163	5272.7	596.883
196.299	1010.16	196.294	409.116	605.317	126.525		233.261	175.757	861.92	303.909	18249.9
473.205	259.186	144.92	247.102	174.239	169.587		219.076	156.916	537.589	737.298	401.457
160.848	644.562	124.133	291.162	173.203	171.692		733.534	117.478	332.601	440.978	6140.86
134.384	284.487	171.435	291.549	122.018	400.95		300.515	282.585	527.593	673.05	8025.11
553.847	272.426	158.641	282.713	706.213	222.946		314.248	175.342	696.186	10024.8	325.534
293.427	1116.43	162.471	135.3	495.259	266.405		333.091	399.348	232.591	5837.43	420.337
525.405	669.779	408.379	309.071	225.431	140.017		194.261	124.685	598.304	464.826	234.869
225.342	772.192	129.645	132.244	184.633	170.95		161.098	110.595	790.232	330.455	316.114
421.286	180.533	411.685	274.925	278.34	755.614		307.352	180.135	277.337	462.353	4985.61
154.238	484.474	178.032	240.444	303.494	118.041		429.013	134.529	442.418	6245.43	225.049
547.402	195.273	271.475	573.356	112.549	159.985		196.8	261.057	489.499	266.805	3773.17
328.588	377.096	131.484	310.874	78.2179	479.736		359.588	247.985	11866.2	15271.4	505.977
397.269	172.716	1464.07	217.622	130.906	172.892		266.687	110.809	164.802	8584.41	766.759
320.944	118.49	104.137	228.148	125.203	575.524		243.461	136.72	266.396	375.548	686.05
209.881	335.203	149.061	286.489	301.366	183.341		139.314	452.214	426.423	7557.98	260.325
166.89	221.938	727.622	170.975	280.508	147.636		251.133	341.114	467.418	9685.8	1255.67
429.569	3154.67	388.191	190.574	326.5	173.674		183.102	476.729	1239.52	895.393	454.542
191.505	258.85	129.663	208.914	269.924	602.866		339.169	316.092	492.047	4466.34	3394.31
407.796	279.184	130.805	123.777	477.131	181.584		196.116	705.42	600.607	463.478	333.179
215.247	280.885	549.711	261.969	148.438	190.019		165.957	155.628	577.345	681.584	350.826
166.21	1260.42	183.482	319.595	383.994	135.206		518.698	120.619	17739.3	8116.25	380.678
75.4303	219.015	121.749	210.941	171.173	500.553		365.978	108.154	1174.97	6723.07	209.46
121.505	543.149	191.96	506.186	142.718	185.706		500.896	172.791	292.556	636.511	5548.09
120.956	425.798	218.725	616.934	138.476	180.743		291.448	240.573	268.377	662.456	243.626
60.5047	488.701	257.743	145.087	131.346	286.801		156.429	167.312	10119.5	325.859	304.647
218.113	486.231	149.634	536.508	330.947	533.236		164.622	154.721	234.283	766.777	5311.49
65.7112	1159.57	108.79	183.356	139.613	361.296		453.665	132.504	353.156	675.634	4109.92
256.615	351.861	83.3036	212.796	393.409	147.152		393.877	133.692	653.116	299.535	189.005
290.016	443.673	90.967	261.742	135.639	110.214		276.169	148.679	169.826	544.805	322.318
233.635	361.345	115.442	277.317	158.126	265.96		208.7	152.461	343.238	663.422	105.588
135.204	227.216	137.86	318.388	107.81	266.461		127.242	137.292	197.925	369.177	129.725
303.917	786.31	132.564	206.555	376.487	149.78		357.489	234.945	10647.9	10990.9	845.927
427.017	259.749	261.179	178.584	301.45	421.479		122.453	572.449	262.684	653.265	194.001
202.091	226.917	338.149	248.926	247.326	347.308		261.533	271.928	4002.14	5423.17	754.648
386.436	655.206	118.554	180.34	236.781	212.285		392.686	152.09	204.515	468.537	381.858
377.379	405.547	195.226	313.694	386.274	307.679		105.046	376.939	638.616	17250.8	862.118
214.436	1260.4	328.456	153.908	163.542	144.714		645.165	175.695	194.212	9202.26	5456.7
443.617	267.085	220.614	472.166	369.466	427.054		111.603	337.867	310.47	571.138	175.187
182.039	1632.88	209.744	134.993	345.352	501.604		738.734	104.657	414.432	3112.21	3819.8
236.891	1108.62	106.678	179.61	176.396	163.589		116.963	115.517	226.049	11527.4	389
1519.9	287.71	132.168	193.365	101.023	304.381		236.172	125.583	399.437	7176.12	317.304
298.938	418.127	114.129	165.616	407.888	1706.88		387.756	463.426	462.332	17527.2	269.547
269.425	300.269	228.287	111.705	355.232	215.414		140.336	149.821	576.642	458.252	207.449
335.547	1278.39	201.483	369.096	474.466	169.851		173.318	791.856	1323.34	550.103	863.903
200.896	335.398	126.262	228.521	378.73	174.649		125.145	221.814	602.522	721.329	4968.95
581.793	663.024	151.861	142.049	112.756	185.878		156.995	139.555	550.067	700.651	140.453
612.655	297.715	114.895	163.046	227.58	280.652		292.455	485.925	351.143	809.217	763.31
284.225	190.208	196.908	258.865	144.798	152.781		154.695	223.339	224.093	885.173	12734.3
896.954	1103.63	104.557	442.554	90.0501	199.522		2020.78	211.252	629.495	292.899	8727.74
223.358	978.193	383.071	163.703	174.285	163.609		150.411	543.127	266.211	8268.31	189.427
196.375	7673.03	166.539	158.121	125.355	573.42		169.888	349.994	6494.81	8497.05	185.343
165.53	2085.99	87.849	211.835	172.556	399.483		281.648	353.705	385.215	4676.3	383.832
219.725	490.609	175.23	372.639	156.224	248.663		134.564	441.963	445.345	4522.81	566.193
180.854	1264.53	423.094	138.519	334.268	258.983		278.383	201.771	270.527	15883	7441.56
749.396	1087.15	132.12	153.768	350.565	169.33		221.574	220.745	1277.54	12713.6	6213.56
168.141	257.52	376.927	410.224	176.327	150.27		1664.4	210.748	351.022	13118.1	218.6
390.367	164.329	146.216	159.21	145.303	571.604		463.943	168.898	368.707	265.828	162.077
344.004	390.712	154.208	188.889	166.934	213.512		500.042	355.6	161.175	21328.9	258.1
585.399	6787.91	171.791	169.009	159.246	496.689		767.721	164.408	263.523	622.36	211.838
291.79	214.862	110.269	225.08	158.8	375.441		761.283	252.452	347.87	865.1	312.242
265.36	278.307	114.657	300.991	142.55	519.321		264.605	1191.38	555.763	9918.8	373.102
141.133	3420.58	172.075	110.797	133.161	135.008		241.507	263.357	8180.57	7314.09	5474.68
398.412	190.702	387.528	130.364	200.417	151.134		230.813	403.392	187.124	18842.2	7266.29
138.816	853.455	533.447	116.923	114.014	234.566		126.554	410.204	470.781	459.044	672.019
157.312	10490.5	141.282	199.509	102.402	542.524		194.713	259.356	278.115	404.056	297.603
396.557	10471.2	130.107	143.009	530.842	186.877		195.281	291.888	263.308	145.587	1880.09
285.783	1115.38	108.427	139.358	267.119	197.98		276.699	136.385	321.762	7739.67	8083.86
154.989	309.751	124.05	392.755	194.453	290.949		855.013	284.244	493.585	7189.87	6212.85
228.983	1957.82	251.569	315.68	239.707	350.023		149.367	263.007	392.626	11300.4	246.873
128.064	689.721	99.6943	167.421	143.942	150.005		238.41	151.122	445.153	7679.03	390.23
204.138	8247.06	206.13	174.626	130.091	114.598		228.785	442.652	334.053	10839.7	591.58
165.165	504.494	815.917	223.243	93.8973	135.476		157.852	368.887	201.57	783.47	244.526
115.195	231.14	113.229	311.403	221.244	120.379		224.979	262.802	15814.1	1836.8	372.695
220.412	726.228	150.079	480.497	133.853	122.089		165.396	225.575	368.594	146.824	352.821
102.864	218.345	164.972	369.287	406.572	167.266		51.1073	349.752	7239.36	390.844	800.535
250.708	7671.24	110.962	200.743	130.159	124.213		70.2765	196.885	427.702	12335.8	283.334
614.873	1009.57	353.477	393.097	127.86	105.872		157.564	152.33	268.9	2277.13	4734.03
139.686	3336	380.757	139.12	123.73	194.844		120.345	133.064	378.832	356.06	299.51
99.6162	447.946	179.776	463.83	231.574	142.293		165.705	309.174	7463.14	12041.6	5011.63
157.526	537.506	762.648	407.906	114.474	715.165		50.5785	7851.32	253.045	3443.66	173.145
146.359	178.248	194.125	297.855	123.063	184.823		138.248	529.246	249.014	168.601	230.549
440.27	1161.44	154.796	503.273	146.11	315.66		117.264	201.818	241.321	836.018	131.678
260.462	313.839	218.195	137.559	117.094	159.978		9194.16	351.298	527.185	622.251	5973.55
322.052	349.68	301.919	161.88	342.407	292.181		190.856	145.602	306.61	384.506	226.897
265.254	5501.64	1494.17	222.633	133.613	227.616		360.925	247.766	297.216	644.481	390.708
449.319	658.835	261.748	247.261	144.559	146.593		102.295	166.482	6909.11	640.861	1594.61
651.828	876.192	101.338	259.318	267.774	255.58		109.313	320.43	264.403	369.743	371.831
187.424	898.082	273.752	133.273	159.859	136.295		295.142	236.347	8195.38	252.626	12028.6
280.709	268.856	90.4303	306.983	115.913	319.342		273.454	1295.55	13353.8	7447.98	363.74
530.716	12489.7	256.82	119.38	169.775	808.668		181.476	188.405	214.108	515.541	234.06
756.135	264	1326.27	133.118	182.164	161.12		129.816	254.146	2889.93	285.977	173.028
522.078	138.665	185.368	115.926	74.4469	227.255		114.784	218.187	933.585	372.427	306.89
137.314	867.829	125.08	386.449	77.2414	159.308		453.955	571.979	667.784	478.434	375.263
339.396	1714.54	161.177	168.756	110.93	559.852		127.717	148.977	256.453	768.027	4570.98
430.025	265.842	250.228	116.928	126.74	172.01		209.999	457.37	15125.5	384.086	5258.94
172.378	224.53	110.956	242.413	138.489	653.528		171.321	243.04	15747.9	337.265	410.738
476.633	209.726	165.226	170.753	100.667	141.531		169.711	207.886	574.781	4813.09	717.773
345.547	195.695	124.9	210.326	171.747	142.537		197.442	182.005	164.363	489.781	557.081
132.58	1022.05	169.704	280.983	118.543	169.132		150.516	164.016	406.664	213.101	348.296
373.21	671.317	184.159	93.9197	183.684	480.561		166.699	154.017	273.051	11984.6	272.795
174.729	246.333	183.235	781.608	403.443	296.354		420.535	139.81	370.78	1402.39	218.525
513.672	225.923	120.225	178.715	159.484	402.465		400.505	569.507	218.776	1471.75	524.841
238.437	1180.5	117.866	115.082	191.316	278.16		165.622	852.587	463.056	11548.3	331.592
169.517	398.696	94.0904	249.671	352.035	548.977		293.69	169.016	344.828	3616.1	229.002
261.977	591.529	99.2309	326.391	224.471	340.2		123.576	191.803	413.1	377.147	4418.34
146.272	511.329	149.564	282.575	153.107	168.121		256.721	306.506	11435.7	519.697	417.649
635.003	659.511	258.965	89.9324	195.414	492.936		384.123	193.122	531.067	402.311	289.492
235.009	529.783	335.685	418.069	133.643	528.083		205.445	182.505	354.314	267.948	7339.45
800.617	139.468	90.3828	178.405	152.165	212.836		532.857	222.836	523.326	264.221	3152.67
277.574	170.631	165.929	153.651	618.774	328.259		190.643	162.154	309.276	572.416	8832.8
311.286	126.895	110.768	701.057	459.883	195.546		354.336	135.339	685.636	11908.8	284.352
167.19	610.19	149.023	364.928	233.03	278.972		88.1342	220.309	12715	7521.2	1113.71
407.299	159.164	629.356	145.086	275.502	203.599		423.146	196.542	424.427	370.426	700.345
255.871	124.083	476.777	85.3228	269.956	538.332		270.7	311.624	532.643	366.129	342.978
304.489	190.679	142.955	186.629	319.366	165.101		122.041	186.928	486.34	418.966	365.386
128.448	415.328	565.114	155.661	581.999	261.665		204.673	140.396	359.303	414.476	305.35
322.491	540.082	206.313	131.215	425.37	166.564		168.095	299.447	485.038	2615.81	543.31
324.842	136.729	455.832	123.469	94.9818	356.4		402.246	464.333	254.671	16341.7	297.604
307.162	147.95	273.806	377.51	169.818	385.888		200.62	111.026	631.894	3345.4	297.637
141.891	1430.13	146.253	136.248	96.4451	168.36		276.909	160.094	682.006	358.022	516.268
156.409	177.632	187.193	120.677	102.525	151.12		153.524	133.987	621.977	888.344	297.915
158.782	827.864	192.199	134.811	354.621	167.048		465.351	261.112	602.301	523.339	4820.92
304.568	680.53	185.147	114.018	153.729	211.952		259.605	122.889	350.977	491.566	433.482
198.515	596.34	347.463	257.276	131.558	274.756		141.308	138.643	297.523	418.754	663.22
376.665	171.255	226.216	176.388	257.161	404.743		139.021	156.567	8499.54	1844.12	5921.44
159.53	151.075	290.979	273.409	142.305	152.908		166.205	228.262	460.482	670.823	362.009
168.513	145.821	161.433	105.543	181.326	1402.65		115.885	446.598	5811.23	1542.66	552.024
223.402	234.916	347.259	145.468	121.356	121.957		139.429	133.201	277.685	358.058	5058.66
445.458	149.723	580.583	72.6319	233.382	303.429		99.2464	174.9	6715.6	875.667	248.457
201.45	124.068	302.976	220.138	169.952	335.516		154.407	143.154	320.734	2319.89	497.642
183.804	412.131	225.304	214.396	265.628	172.55		155.081	149.718	637.117	831.305	381.94
116.81	178.141	430.866	346.733	175.932	427.936		156.628	209.083	807.215	563.868	562.637
295.457	144.357	440.777	121.99	262.6	309.304		150.248	368.347	348.327	2459.3	4440.52
216.616	178.139	150.66	238.738	421.956	135.456		164.798	137.075	9395.14	692.281	393.574
432.04	497.987	140.823	139.386	144.201	427.163		122.3	515.684	573.499	272.398	377.445
246.152	197.596	293.259	249.291	832.835	232.166		502.52	192.287	6439.45	18245.3	8324.92
375.683	297.874	169.561	126.941	132.021	322.187		228.594	150.818	9508.55	583.852	9998.08
143.118	172.565	126.724	110.142	287.248	130.596		144.3	366.453	1063.96	306.77	237.787
183.999	175.347	110.772	148.396	304.603	175.56		836.962	351.864	9902.13	4069.22	8598.79
94.7827	451.738	121.584	163.772	168.198	136.997		133.845	179.527	257.294	634.696	175.27
209.232	522.08	121.223	253.753	113.441	276.925		220.905	161.819	446.416	12480.3	916.019
190.917	209.96	155.371	289.342	341.693	349.227		170.801	360.961	322.94	394.435	377.103
227.722	138.342	129.616	199.972	333.08	297.916		290.348	114.611	664.608	340.875	291.923
229.783	192.401	180.409	82.0352	180.34	349.403		340.895	102.689	9119.07	21793.9	614.332
178.303	236.548	211.308	249.123	206.326	652.546		258.422	143.032	303.721	356.863	370.04
153.143	151.567	150.388	117.082	821.435	456.424		185.941	963.921	4969.24	830.099	5424.18
128.947	259.957	288.795	108.913	142.765	173.765		164.277	158.833	623.106	347.994	330.443
846.035	254.128	358.499	179.033	181.849	471.447		171.72	138.429	13437.4	899.801	721.611
162.58	157.378	236.347	818.997	348.197	275.533		509.184	251.965	8668.66	679.152	415.663
160.965	211.375	375.265	215.287	165.98	126.12		136.552	557.355	313.419	846.597	342.389
158.827	170.535	174.001	310.926	321.173	159.947		2048.94	161.899	288.675	16480.8	420.65
100.5	392.998	295.532	330.367	197.491	223.57		191.746	139.862	14380.4	270.629	311.936
192.899	209.81	150.114	188.051	147.52	180.264		303.838	232.676	9639.71	5259.9	265.534
188.396	537.273	378.453	260.101	329.747	289.637		127.969	121.604	512.048	11195.7	614.368
205.187	168.629	196.072	468.022	163.41	143.078		121.86	95.854	5281.33	360.901	327.496
473.694	312.88	144.59	138.38	177.614	424.739		141.841	163.888	12753.2	524.885	175.68
137.63	182.547	172.616	231.944	137.708	377.26		279.87	165.698	376.283	789.564	206.79
143.899	452.909	477.713	165.174	914.539	363.45		118.165	117.642	392.362	639.393	4405.22
372.293	194.314	734.341	142.654	138.371	637.662		181.296	148.004	310.788	652.517	301.093
142.392	729.722	175.312	213.648	169.668	178.623		168.995	185.073	10184.5	710.667	232.629
170.187	178.31	296.596	145.622	296.079	230.173		85.0697	689.431	598.158	379.914	5413.89
397.883	940.83	355.198	116.752	124.46	581.234		138.865	87.5924	1365.62	489.701	238.302
658.116	710.198	505.106	148.415	132.601	409.24		129.207	219.604	7918.86	358.32	232.731
163.675	395.166	472.96	120.16	293.814	200.253		242.645	138.387	172.909	782.663	342.632
154.316	225.823	157.578	117.861	452.325	175.329		177.394	141.713	750.337	433.116	383.177
344.312	202.067	423.156	132.537	515.852	237.873		195.971	136.027	237.893	841.342	10655.8
125.811	339.365	211.317	123.464	390.186	213.013		193.642	192.612	183.147	21815.7	355.352
339.841	223.154	234.117	140.799	298.064	868.936		144.065	127.665	495.29	1130.98	230.217
129.803	173.578	481.887	212.27	170.436	572.145		194.968	1511.72	470.417	349.355	6952.85
146.738	598.591	311.288	514.484	154.591	431.857		434.5	484.318	447.576	522.96	10007.1
162.651	767.447	347.242	205.8	413.859	141.939		233.539	467.62	583.239	389.876	290.247
150.317	187.252	2570.91	195.777	152.866	64.2203		569.079	387.761	598.869	474.053	8688.26
616.569	263.909	280.055	175.095	142.156			166.754	172.126	6542.07	14775.5	309.957
182.114	347.475	131.512	161.313	233.602			527.141	136.138	1006.79	334.221	333.166
198.162	52852.7	169.297	183.037	347.678			265.323	130.251	479.756	468.645	526.745
171.786	790.296	308.41	227.285	167.473			139.134	403.341	402.05	253.789	466.535
144.093	264.956	175.179	120.418	232.173			329.308	582.66	567.371	924.514	372.181
156.767	192.6	169.177	148.007	282.555			1263.51	131.606	9323.03	1041.85	1074.9
176.638	935.793	205.178	578.337	486.814			147.982	185.835	498.82	492.902	386.135
414.139	177.695	256.864	184.056	157.185			601.954	136.722	225.982	589.629	11076.7
152.815	246.11	163.578	160.856	162.151			128.029	566.555	10537.3	14308.8	4742.61
242.402	194.908	175.8	383.339	250.62			383.269	156.275	6347.58	564.624	732.429
263.036	198.846	408.233	318.502	159.425			143.682	371.813	949.754	561.908	868.049
150.861	224.134	232.385	175.247	196.198			185.705	416.554	12290.4	14054.9	20983.7
116.213	134.255	626.987	242.303	197.483			191.004	138.044	415.426	1248.42	969.123
349.04	318.264	220.51	157.107	134.059			114.001	74.7643	401.367	386.384	709.4
352.248	150.169	329.256	185.321	181.821			263.092	259.775	9545.19	12764.9	827.143
455.778	182.477	530.322	328.059	160.008			202.502	253.256	392.112	700.789	500.44
223.003	286.662	424.022	143.603	171.239			1847.72	780.331	319.807	5541.58	343.836
200.979	252.879	156.235	151.717	370.563			333.162	157.169	374.072	518.103	448.82
168.711	284.555	466.993	188.415	168.331			562.21	165.117	212.676	417.701	853.285
93.1596	318.034	167.142	170.684	302.265			186.944	404.352	505.402	1108.75	2419.34
238.265	259.429	465.638	189.963	199.896			181.415	146.85	378.961	859.002	2108.04
473.997	382.622	147.397	185.248	188.752			168.423	145.806	517.802	619.533	1045.78
136.086	270.624	297.003	154.457	197.964			187.347	189.099	264.963	1112.7	455.432
238.417	173.718	187.569	137.7	188.71			331.834	98.5743	200.863	6638.94	564.49
192.885	753.536	214.103	176.058	303.543			169.624	251.062	350.168	10805	540.387
148.949	426.716	445.634	135.542	185.102			151.329	565.14	128.033	1395.55	15116.5
474.882	201.88	167.344	224.756	457.645			162.783	99.0012	3578.94	1083.26	825.6
164.092	241.64	196.222	170.907	426.749			182.113	117.677	205.523	877.161	607.932
333.184	314.69	232.191	239.415	329.9			172.66	216.385	4315.54	337.075	433.418
80.3886	135.067	535.443	157.321	182.676			657.497	394.652	185.135	7249.27	256.7
172.735	180.91	238.806	327.966	439.718			150.854	204.838	197.765	418.193	626.481
152.711	239.02	194.756	259.729	269.319			437.276	670.929	153.911	310.595	528.389
352.42	367.517	470.907	170.248	314.333			157.897	547.705	525.143	6159.61	475.269
130.542	117.76	716.637	213.325	174.785			158.252	693.367	254.124	334.927	612.25
565.464	384.119	225.733	130.01	172.294			188.954	160.191	5742.93	1170.65	565.328
169.669	232.745	167.947	327.201	328.186			157.387	267.412	579.734	748.061	12457
515.756	181.18	180.29	111.738	239.239			146.733	206.517	885.396	9429.07	223.328
178.042	147.147	177.52	157.225	156.447			155.032	341.607	375.73	2478.11	2989.64
441.453	278.72	204.006	216.606	225.451			169.766	224.896	196.022	327.451	430.663
194.164	509.349	170.306	24511	202.007			375.544	142.862	453.076	574.998	7060.97
330.908	547.832	338.608	162.695	554.677			404.467	202.879	7087.01	353.939	876.167
158.503	169.992	216.566	159.953	208.87			144.37	426.061	397.282	7054.98	692.935
131.931	224.274	370.874	136.793	261.567			138.003	284.011	306.98	4655.66	307.764
193.702	167.544	548.838	181.58	381.245			413.821	136.778	928.059	330.68	12254.5
169.684	374.473	162.492	20619.5	550.778			153.447	268.788	421.141	510.837	5905.37
119.44	377.331	169.423	148.917	533.942			170.913	336.346	998.795	395.534	8091.89
371.998	1188.5	162.426	201.067	258.294			521.886	224.736	684.19	446.703	11039.3
234.723	391.773	219.524	143.998	178.212			174.079	341.515	7457.67	278.421	362.465
152.769	27060	416.913	452.31	172.435			202.904	225.847	9691.53	9080.4	6396.7
198.922	172.095	219.679	143.336	328.408			187.38	127.129	409.062	250.872	7132.55
274.549	608.555	521.44	121.986	188.178			136.053	149.301	1027.51	236.103	214.016
218.642	727.449	248.685	131.862	197.672			328.169	172.912	7627.9	254.882	319.782
184.433	359.329	189.035	122.226	282.753			167.968	330.762	619.843	766.674	541.885
142.443	244.784	168.101	175.559	196.614			168.521	135.167	502.176	890.218	14404.5
167.856	395.851	192.475	206.262	158.672			210.077	168.525	1432.46	946.212	8969.88
317.767	232.922	717.983	403.957	144.91			110.583	396.932	378.816	228.121	589.846
175.515	237.099	294.284	148.151	159.711			119.543	254.034	7738.23	636.347	389.453
466.262	156.02	233.908	170.655	177.785			152.471	389.619	7418.21	906.099	514.053
482.664	309.573	287.139	209.514	158.869			169.458	149.194	407.337	325.51	387.293
178.488	684.317	246.871	187.112	138.432			121.211	174.107	9319.69	1120.88	540.251
140.067	293.359	208.884	153.827	165.288			144.061	156.189	9977.92	440.913	715.92
203.366	197.548	314.148	639.997	302.012			107.048	260.743	312.982	950.485	12400.6
345.483	234.986	182.217	178.823	728.66			336.477	147.918	329.055	213.366	697.75
142.326	524.503	136.108	183.915	164.078			105.947	471.018	514.8	288.175	6009.92
263.574	210.284	162.035	236.037	158.561			143.297	133.324	364.425	620.746	6745.48
247.478	258.483	158.247	395.636	121.37			206.089	187.306	545.127	331.476	459.632
157.188	474.144	279.479	139.999	380.98			123.786	393.941	627.916	208.95	5448.31
120.799	129.762	143.522	273.337	158.352			124.454	179.446	796.81	350.818	363.308
[truncated: 1,071 more rows]
