# Supplementary material for: RNA polymerase II promotes the organization of chromatin following DNA replication
Source: EMBO Rep. 2024 Feb 12;25(3):1387–414. doi: 10.1038/s44319-024-00085-x (PMC10933433; doi:10.1038/s44319-024-00085-x)
Supplement: Supplementary file 12 — EV Figures Source Data [file 44319_2024_85_MOESM12_ESM.zip › Figure EV5/C/ScatterPlot_FigEV5C_gH2AX_SphaseCells.xlsx]

## Sheet: Figure S4C
DMSO			TPL			DRB			Campto
503.768	601.164	224.264	459.389	436.628	435.242	563.522	647.023	679.249	17305	14908.1	8574.47
228.786	711.617	745.904	623.912	898.664	804.054	403.08	545.337	599.588	15839.7	8689.39	16356.7
527.033	832.779	991.987	609.956	1084.49	807.21	378.003	1070.25	386.788	8296.27	21349.5	13112.7
631.602	690.582	631.758	995.094	634.561	441.314	395.233	734.223	740.97	23882.6	10080.7	7119.25
614.82	437.847	566.495	637.259	973.763	424.131	437.555	461.983	463.243	12518.4	23517.9	22059.4
500.537	852.638	506.368	897.631	870.479	435.286	466.835	316.849	900.829	16569.1	22952.3	25001.7
428.806	566.984	712.688	596.646	465.048	610.76	503.038	327.35	947.569	17248.4	32463.9	11222
370.057	746.103	309.032	290.421	915.318	674.14	543.92	322.682	630.412	38158.7	17381.2	11714.1
601.821	800.052	795.79	1021.26	556.91	728.218	664.972	429.639	697.32	12759.8	30854.7	12380.1
588.6	543.169	783.395	461.697	989.237	406.55	419.261	302.18	407.793	24335.1	23233.1	15824.7
518.072	1021.19	472.859	626.652	547.957	551.559	319.408	618.917	294.586	29070.6	24346.6	14626.1
607.285	776.354	578.987	376.658	735.25	271.127	211.084	450.235	410.574	9912.81	26394.4	11335.1
338.524	335.77	277.047	298.198	486.466	739.294	404.681	721.312	356.777	27977.4	18849.3	18864.9
773.609	515.211	480.903	574.644	1151.8	1053.15	511.19	299.444	831.23	14896	9059.46	24572.5
427.793	606.113	858.677	412.176	513.765	478.495	419.598	792.513	525.237	25179.1	10271.7	10763.6
714.175	848.909	484.606	326.252	606.544	714.997	330.12	887.592	1984.75	17994.1	31859.2	19729.8
1083.2	1027.07	751.687	332.574	362.157	472.112	376.716	358.002	446.68	14908.5	14163.1	11594.6
282.28	504.631	538.518	347.714	789.351	745.176	659.893	696.108	823.498	15537.8	14314.2	21228.3
1003.82	436.759	559.701	355.767	744.191	611.555	539.925	364.425	1121.34	14207.7	9387.11	21788
751.589	781.499	247.429	435.623	1099.87	531.456	355.345	633.33	528.284	18277.9	14158.6	12997.3
341.419	1026.65	452.025	457.561	528.721	191.375	465.701	326.032	617.152	17462.4	21118.2	14248.8
432.16	316.294	744.334	407.806	765.996	618.469	1021.78	528.838	597.823	15730.2	19247.9	18526.8
676.304	679.419	674.619	357.281	657.293	750.941	518.122	318.566	328.016	21544.7	21533.4	17829.4
486.598	561.068	472.601	491.533	466.947	409.115	487.084	671.711	673.388	12479.1	23576.4	15088.7
901.083	703.625	570.428	644.583	813.723	422.478	678.218	724.763	673.757	26182	15614.4	14933.7
469.214	440.875	927.074	300.529	337.969	587.003	386.925	737.828	532.064	21650.5	12848.3	19661.6
651.708	801.433	409.68	616.429	567.484	3109.74	416.842	443.182	685.227	32757.8	22568.8	25610.8
548.411	383.032	1142.04	541.236	357.319	634.002	1183.25	579.548	743.569	9476.78	24194.3	9596.32
468.995	562.577	234.395	601.373	1015.54	442.819	499.73	267.978	449.601	20979.8	7329.37	21405.2
294.197	357.174	879.029	320.437	933.918	410.677	602.453	693.896	450.794	17692.6	19092.4	17902.4
215.813	2532.3	1399.65	362.101	1044.4	398.776	833.816	544.95	358.657	18720.1	17478.3	28568.5
569.485	229.934	1438.23	393.254	663.034	321.087	415.326	384.326	277.857	13082.7	18092.9	25582.4
336.89	261.139	1438.51	558.896	262.723	605.473	535.316	691.148	554.196	13961.7	15461.9	9180
642.014	1641.93	752.383	990.664	621.356	141.199	801.61	185.903	610.156	14449.9	15862.4	13594.7
681.174	578.331	640.772	651.253	729.086	423.375	1420.71	1209.09	332.663	13431.9	10269.6	15250
516.247	794.44	688.716	449.759	506.893	806.798	370.477	400.981	322.876	14263.8	10191.1	12312
1159.61	753.295	547.667	359.652	862.747	274.94	777.558	749.906	261.396	22220.6	13467.3	22569
742.505	441.008	613.859	662.677	833.934	553.945	727.51	240.223	328.521	6968.23	14023.2	11186.6
454.104	372.561	537.22	551.249	573.903	809.774	523.371	535.341	267.215	17674.7	9768.23	17461.2
826.092	638.841	591.419	577.938	501.101	864.25	637.471	672.66	445.663	12731.6	7197.42	14338.8
552.426	420.312	499.997	340.543	669.043	505.941	186.086	696.077	267.187	14415.3	20879.7	17351.4
434.959	463.657	298.617	467.792	355.592	362.048	140.481	547.015	779.216	20474.3	9304.52	28000
491.344	1461.1	433.77	275.236	397.194	322.328	276.769	466.351	877.252	12754.9	11440	11144.4
619.709	334.754	269.505	420.924	474.203	765.704	529.541	482.09	577.44	20420.3	10855.8	21735
466.055	240.128	465.55	374.152	757.178	356.49	338.632	623.799	394.089	16340.3	12977.6	26001.6
206.918	377.741	667.667	984.1	728.808	509.603	969.26	701.602	593.399	16137.5	15983.5	21180.8
854.573	1797.93	547.789	296.97	888.438	417.547	518.869	7343.28	581.362	9144.7	9915.8	15741.3
925.71	745.597	753.713	350.498	581.357	428.953	424.927	319.234	747.943	9423.43	15899.9	24414.6
799.714	821.643	474.159	1140.36	1119.96	213.858	858.501	504.142	641.865	14681.7	17272.9	23269.1
2228.56	323.93	713.251	680.864	617.799	712.866	465.375	587.539	619.839	13300.5	14109	8946.25
302.327	903.585	747.582	551.043	607.351	618.44	566.258	288.184	556.621	16179.4	16228.1	29761.8
179.433	985.167	334.899	898.672	656.76	425.023	405.79	637.563	473.573	18710	12457.3	18746.1
751.818	631.15	378.981	489.169	569.412	632.034	650.302	401.718	674.496	14451.2	10149.4	12260.2
871.716	547.902	367.725	676.984	896.27	398.484	434.187	510.115	696.264	11950.9	16144.2	16410.3
524.144	573.1	428.431	568.003	479.803	976.053	383.62	489.999	521.905	10277	9856.74	34661.2
660.676	706.119	704.652	372.589	373.945	290.644	410.52	614.147	505.056	16910.2	11993.6	21343.1
611.032	745.911	516.92	393.995	913.24	874.681	286.364	492.505	1017.08	19101.4	17354.6	25582.4
476.311	675.019	523.533	369.602	530.06	643.424	334.92	310.333	714.504	19031.9	19589.1	10872.8
568.271	182.135	648.994	660.431	739.212	471.194	493.678	344.357	481.493	26252.1	16215.8	19624
1048.45	414.612	461.938	1341.95	583.934	823.015	881.951	217.722	382.163	10896.9	22332.8	15792.2
669.015	824.161	688.502	498.751	787.543	544.797	653.432	616.878	647.495	18793.4	14463.1	20137.1
451.346	430.007	661.25	507.102	576.089	392.055	500.761	247.229	1098.07	24336	19083.4	23118.8
473.502	1190.99	546.084	305.654	468.243	913.548	548.776	299.996	856.218	42100.6	6572.79	21696.5
594.42	595.115	548.068	844.177	292.507	871.383	446.644	619.357	601.696	20707	9268.63	19614.4
509.612	633.403	494.052	1381.73	461.5	1170.34	274.14	430.315	310.189	14441.9	19048.4	14144.5
492.426	417.511	793.013	707.713	384.702	611.474	389.477	728.481	543.72	10618.2	11833	17028.5
300.626	486.855	231.399	637.856	758.574	628.71	514.583	502.298	371.022	11237.7	17377.4	21839.9
761.621	1429.65	194.034	524.334	190.345	494.041	174.774	456.429	604.974	18056.7	10444.8	12323.4
1718.24	429.633	751.524	303.109	655.627	523.133	751.144	621.578	451.118	13980.1	14227.9	9853.35
670.573	769.943	426.207	413.749	732.728	514.137	449.972	377.73	294.58	15784.6	22048.4	19782.9
488.594	953.527	756.445	653.025	449.996	645.169	342.507	502.27	584.169	15280	12356.8	8571.57
1363.51	596.581	816.423	379.433	316.942	338.341	394.1	334.072	321.567	23014.3	27764.1	7826.5
738.093	932.342	144.515	327.513	474.013	753.953	803.98	467.933	360.467	16509.9	25441.5	14990.7
324.667	625.79	750.107	1521.5	422.842	417.841	446.391	375.399	166.809	14113.4	21296.1	14074.4
745.901	442.393	678.315	416.635	393.055	565.618	572.765	353.799	493.7	26298.6	20722.3	12251.1
787.568	318.912	441.213	747.547	766.237	416.629	326.285	592.569	414.806	30241.4	22858	16242
183.218	621.032	484.506	439.099	625.756	522.037	501.537	477.873	406.759	11524.7	18367.7	19999.1
798.845	417.134	710.212	439.923	880.743	436.62	848.169	287.146	805.091	17474.5	15040.5	21294
1573	934.191	494.812	1099.68	577.69	464.99	478.18	515.061	474.838	15627.3	15969.3	13882.1
671.494	598.54	555.787	951.951	433.469	476.887	604.385	693.266	488.688	18995.2	16634.4	9621.93
706.5	754.827	209.229	647.177	634.413	454.729	544.237	588.473	623.52	25365.2	24361.9	12831.4
499.188	588.656	349.968	1291.49	330.988	522.31	359.187	538.133	559.648	16077.7	22504.6	14980.6
347.544	723.793	660.218	941.675	627.133	846.467	540.111	506.983	439.557	13070.9	16567.4	13822.2
651.48	799.365	409.028	570.423	629.894	163.398	480.701	648.943	511.279	24154.6	19823.8	9407.03
239.681	647.892	353.605	1089.72	582.763	571.994	462.343	376.729	594.781	21113.7	25234.7	12800.4
260.897	794.985	539.16	767.709	761.296	1031.66	249.849	559.363	598.519	20060.9	13299.3	8503.98
518.518	299.375	309.099	337.177	946.778	878.217	215.041	358.604	803.651	17579.8	20438.1	14914.1
392.695	608.652	314.921	404.981	846.012	804.058	514.029	667.247	258.376	28277.5	14155.5	17273.4
491.527	517.19	256.503	440.33	403.938	1122.46	453.78	450.589	266.37	21178.6	11237.7	7791.1
525.451	576.371	435.898	689.628	1013.5	736.665	478.778	603.553	188.069	16688.4	15761.6	16561.7
1188.29	421.22	408.54	422.891	576.74	864.725	959.5	333.165	366.413	19314.8	7859.8	12554.8
394.097	392.839	482.335	229.839	628.422	850.364	459.492	854.682	1090.01	27448.8	9042.31	21843.1
561.588	775.742	731.898	903.942	672.295	769.087	662.043	457.294	523.28	22872.5	26057	18270.1
343.167	812.385	535.983	541.549	515.902	832.489	684.305	913.63	517.761	6843.23	15221.2	11509.8
268.894	604.741	532.194	222.427	637.943	452.218	531.486	473.717	595.351	21455.6	16302.9	12015
281.188	397.937	540.498	486.481	445.823	811.797	1044.34	713.093	488.943	18901.9	12045.5	37415.3
555.595	373.972	345.858	561.296	907.836	477.643	413.66	681.89	615.905	29099.5	12630.8	10819.7
462.943	939.386	484.7	408.361	898.011	678.169	608.062	553.149	553.302	31294.1	16518.4	10841.3
908.003	374.309	249.109	316.605	1013.44	589.477	1236.39	249.302	621.096	18204.9	12895.1	7228.44
416.838	644.498	923.178	602.673	993.72	393.643	803.082	461.716	288.884	21559.6	16214	5889.43
341.174	433.26	565.938	280.336	482.529	694.078	886.205	513.372	554.784	16087.3	15962.7	10449.9
510.594	717.622	649.127	461.037	1195.35	580.933	1121.94	219.899	495.963	19644.1	18461.9	6905.34
753.972	724.302	546.946	373.309	865.862	356.921	535.814	386.498	551.099	12511.2	17048.9	13622.3
537.926	391.551	706.486	445.212	728.643	341.716	697.998	397.455	629.521	24952.9	19487.3	11249.7
316.404	619.701	1205.54	396.034	345.421	403.863	571.74	343.54	249.502	13610.1	28018.2	14240.1
623.375	1049.73	669.903	920.14	827.574	309.317	676.305	645.766	360.114	15393.7	11330.7	11791.3
713.731	843.092	588.869	2957.67	490.55	322.168	926.903	424.619	341.15	15978.8	18052.6	9638.51
526.458	710.048	759.126	593.54	842.78	400.441	1389.48	1001.58	557.172	17870	8654.73	18143.4
426.445	597.563	566.608	965.642	360.991	458.631	1596.83	782.008	256.462	16218.5	8029.25	17902.1
624.442	828.643	251.434	560.443	1006.89	338.689	983.153	380.797	652.189	11692.4	12928.1	7834.35
513.135	465.642	751.642	501.799	442.008	390.926	694.696	144.085	411.01	9093.7	17546.8	19660.5
891.534	347.661	379.564	3133.86	336.921	279.028	835.599	244.761	562.531	16473.3	16545.3	13737.4
904.168	524.315	539.188	1331.45	375.261	212.052	890.31	296.979	394.837	9232.66	15921	11095.8
579.936	198.72	513.335	930.351	1247.23	652.745	337.294	266.101	247.948	16522.9	13005.5	19368.7
899.058	391.668	1233.95	4552.97	825.634	770.992	737.541	163.842	580.801	17550.3	12517	14393.6
863.131	540.351	440.711	1423.1	344.576	1205.93	734.153	448.023	577.085	14028	6907.35	12361.1
551.817	239.264	644.249	882.472	724.154	895.77	876.718	885.201	784.114	18274.7	10809.2	18709.6
359.24	638.099	742.226	1815.24	405.125	1515.83	1026.49	487.735	806.082	7421.57	14346.4	17634.2
1439.27	622.962	242.496	843.681	635.377	632.794	379.006	380.326	529.651	13172.2	9111.16	34047.7
553.682	435.048	663.09	786.363	445.522	538.442	601.358	677.904	438.454	15648.5	9803.31	14185.3
519.459	1005.71	743.654	924.114	1018.41	380.94	465.41	13116.3	529.706	16394.8	9599.49	12368
999.253	256.799	714.935	844.951	489.563	996.74	460.088	1713.3	389.602	13385.3	17737.9	10954.3
635.43	258.291	734.888	1102.78	794.036	1037.38	359.94	254.816	361.032	26653.1	8503.94	19006.8
676.024	588.09	426.638	330.843	579.444	546.319	518.246	646.801	299.426	15195.6	7784.5	15482
439.867	471.549	509.009	1030.52	476.135	247.442	890.656	677.208	996.362	18096.6	9835.84	14457.9
446.519	685.973	247.062	701.874	734.988	714.048	1259.79	281.943	463.033	15572.5	5974.54	18642.1
546.912	790.979	892.083	875.758	369.457	808.21	1144.53	465.574	398.701	15914.3	8366.33	15438
1013.83	233.322	186.342	547.089	485.929	484.495	1095.8	218.618	446.265	20602.9	6882.27	12072.9
470.343	503.311	753.168	550.625	596.739	542.704	298.245	392.82	785.743	15401.7	10021.5	11317.2
376.898	462.963	278.661	682.878	514.486	395.575	1263.03	271.723	672.344	22501.9	11044.8	17753.1
480.688	548.053	354.564	453.488	404.172	930.806	830.448	238.686	1133.06	14688.7	12256.3	10233.7
486.859	994.1	739.887	678.247	535.19	930.465	456.321	239.317	556.176	14956.2	8887.43	14007.5
1019.71	684.604	386.084	668.599	373.86	964.482	193.965	356.751	426.188	17539.7	4128.85	18058.5
648.72	959.317	869.075	1373.57	769.758	2206.17	414.412	394.915	416.084	25030.6	4645.65	13434.5
577.251	533.343	690.324	825.897	982.499	1050.85	439.774	966.09	661.823	21095	12178.3	20060
529.04	470.928	791.358	670.767	531.946	603.302	495.925	727.79	1299	26002	7062.32	11965.5
379.829	463.475	411.088	387.535	1072.33	971.313	436.735	585.86	477.249	26938.2	9987.01	15846.3
499.226	626.367	327.12	1835.51	642.136	1769.24	218.241	764.105	436.529	27938.7	8608.37	13823.2
1031.3	177.713	838.953	759.854	608.542	1478.32	1379.53	373.981	506.774	21119	20590.9	12472.7
663.714	1332.03	1047.75	541.458	616.122	983.393	1048.7	200.668	1100.53	23294.1	19587.6	23372
387.919	533.626	435.029	384.112	485.614	1515.03	286.331	295.387	431.407	23085.6	9686.48	16574.7
939.913	526.155	568.259	650.755	617.732	814.552	1445.43	381.337	554.834	26736.3	14084.5	15153.5
890.248	881.696	412.35	247.352	542.52	1157.79	1326.26	213.444	416.436	16136.6	15132	19352.8
746.846	780.099	675.903	1206.26	913.203	429.542	1221.01	747.207	603.051	10176.3	14862.9	14233.2
791.822	279.259	549.704	467.933	536.194	1914.7	496.976	315.094	2080.35	23404.6	20064.7	18534.2
746.726	231.6	597.052	493.901	602.315	6386.58	751.42	255.407	477.74	19500.9	12204.4	18244.8
348.292	771.841	480.378	519.542	866.714	433.002	450.257	429.396	370.443	14008.2	18998.5	23572.2
700.969	787.992	605.994	858.586	357.147	428.199	675.566	315.267	599.524	7117.38	15672.2	9903.18
1079.22	250.948	456.479	475.799	1744.38	843.983	1324.21	326.202	411.855	11621.3	25036.5	15384.1
361.141	405.892	274.917	267.635	392.908	370.534	972.447	409.331	509.663	19253.7	18478.4	15134.2
855.126	266.547	440.466	687.332	510.124	409.363	1366.83	607.863	245.708	12584.8	16179.6	14295
243.792	652.803	479.081	169.49	463.617	425.312	823.239	360.405	481.14	8231.46	10301.4	13869
575.91	471.164	493.106	571.433	379.89	339.711	2403.5	609.057	300.234	8339.01	10677.9	15179.1
295.942	645.219	586.389	358.967	448.763	219.436	1089.3	372.567	234.628	8644.68	18441.5	18515.8
774.762	636.952	593.829	306.505	465.116	664.311	736.405	543.331	517.698	7418.27	15777	15593.6
710.992	380.977	707.555	391.926	339.072	216.666	791.317	575.165	635.225	11203.5	17305.3	12280.2
877.696	753.278	194.583	894.337	365.061	680.245	1130.19	694.272	1184.82	21678.1	14698.2	29414.6
451.648	508.738	243.134	846.164	551.699	985.342	1241.9	487.951	537.233	27418.3	14682.5	13643.6
643.308	429.899	441.079	763.131	568.945	419.622	824.118	426.516	489.102	23663.5	17582.4	24311
420.494	411.128	475.345	514.177	323.441	232.25	1336.35	223.851	761.665	12543.2	14785	28612.9
870.351	978.667	291.169	582.506	344.676	426.204	1119.53	790.155	346.139	20443.6	20025.7	13268.5
292.448	601.712	498.865	606.074	640.942	610.564	1109.31	573.852	587.413	3817.77	15969.3	18470.8
452.374	695.673	342.496	309.199	374.849	692.426	902.036	486.484	516.358	15096.4	15825.7	7164.11
494.069	836.718	611.965	585.742	687.782	511.208	700.858	429.812	421.399	12846	14092.4	16809.5
1284.27	364.526	639.71	324.719	385.809	621.465	790.517	422.355	376.613	18504.4	9989.03	18294.7
433.661	420.374	288.377	1280.4	537.147	528.168	716.027	409.575	272.857	16626.5	12498.9	17552.5
957.722	643.927	614.213	732.469	223.99	170.183	207.046	566.019	321.874	25154.4	10226.4	13891.1
384.082	445.869	650.383	786.28	715.765	347.639	637.237	459.645	670.295	23089.2	10769.2	20793.6
1328.48	628.443	371.79	581.495	732.42	462.16	841.619	508.215	258.636	21575.4	9211.72	26330
827.355	635.668	923.76	840.403	426.32	803.249	864.451	240.192	820.873	31586.8	28210.1	21416.3
1250.72	551.51	543.857	855.332	420.499	374.063	834	1038.79	405.854	14296.7	22031.8	13372.3
298.803	777.239	568.458	310.336	421.737	375.613	2970.92	305.053	319.982	8444.57	13017.7	19516.7
1229.46	554.118	836.175	1053.19	612.013	441.53	370.629	390.533	710.402	18794	9734.98	11007.2
639.867	594.141	376.983	847.047	334.732	394.204	687.185	174.291	463.818	7307.45	8590.75	22341.7
480.448	709.9	787.053	849.279	395.262	215.275	50793.4	539.017	513.869	20426.7	9738.49	19700
642.482	766.342	1144.51	1266.14	621.298	234.412	520.479	381.159	562.523	17274.6	11389	13677
734.126	583.295	240.909	619.384	289.768	313.99	511.788	269.765	527.771	23059.5	8813.33	28424.9
680.668	307.3	254.869	1060.35	382.248	427.424	215.601	396.955	990.261	27545.9	15624.3	13158.8
714.351	438.263	354.763	280.039	518.258	269.308	381.452	218.758	782.417	30435.2	18340.4	19660.9
860.035	474.217	439.663	393.931	431.521	398.948	561.252	353.232	274.614	10907.5	23441.5	7624.71
1061.33	1346.62	559.927	583.349	711.066	389.917	453.975	443.387	421.465	16730	20907.3	15863.6
410.969	411.223	269.819	898.158	523.071	474.067	416.14	307.993	205.954	37247.5	10882.3	19383.8
867.217	415.631	652.753	1196.27	430.618	620.153	274.028	467.163	512.465	3325.3	13410.8	17241.6
2023.42	207.658	538.455	695.924	355.763	165.8	355.644	485.036	365.368	17774.7	16319.7	14452.3
658.148	500.202	245.169	1223.84	653.866	618.519	236.213	511.44	492.841	18207.3	20923.2	23566.8
454.521	172.736	224.175	716.903	769.246	1377.39	206.455	368.052	537.009	27041.6	34100.9	12716.1
682.174	395.198	495.68	776.494	332.769	378.536	304.411	1104.2	412.021	13036.1	13481.1	16524.2
742.363	609.978	681.533	494.945	843.037	680.392	695.555	380.793	400.128	23197.5	14064.6	11945.4
630.881	325.277	256.42	585.351	492.156	788.698	723.415	371.027	283.781	21154.7	11367.7	13146.2
1076.53	1083.84	226.982	414.468	577.862	411.59	477.489	452.93	388.769	12688.1	29473.4	14717.7
1264.45	1190.66	421.34	586.108	430.134	651.657	363.366	299.554	437.187	18782.3	24421.5	11876
672.123	578.548	313.401	412.934	496.581	597.944	964.325	322.414	896.211	15843.2	20118.2	14331.6
587.811	533.936	326.093	441.919	441.903	661.194	663.677	453.182	445.289	15439	27526.5	19769.5
772.706	262.736	525.189	290.342	503.869	783.121	767.477	403.494	635.823	18482	17379.4	19338.2
1508.75	380.309	469.751	611.711	242.903	721.905	482.794	475.407	464.707	23924.6	16279.8	16119.5
1634.76	1166.49	289.011	338.101	426.571	664.8	403.887	521.104	752.097	19621.6	18238	16904.8
500.047	735.542	352.526	13730.5	598.531	988.09	636.015	535.116	588.932	15134.8	17707	12931.8
1084.19	876.905	344.281	770.762	574.802	1311.49	1317.75	168.459	217.798	12162.8	22917.1	19900.9
309.21	522.074	369.533	543.682	977.395	819.287	627.176	406.058	815.964	22032.6	23691.9	14376.7
669.465	493.306	553.354	2045	420.293	217.719	558.794	538.879	594.045	17490.2	14984.9	23923.9
1001.97	722.525	423.345	1352.6	585.108	674.376	1067.88	177.565	612.622	21856.6	24879.8	21200.6
679.116	383.182	274.774	687.923	934.103	448.714	965.045	388.848	543.313	20993.8	16606.2	12435.3
1636.64	708.703	487.15	523.539	478.25	265.656	317.492	971.83	748.356	16822.8	24065.2	16866.3
3176.25	738.74	145.833	391.696	729.299	1834.42	1007.69	344.681	648.208	15184.4	21764.3	15277.4
339.929	952.417	308.903	807.705	549.92	640.994	605.461	231.009	255.664	10986.3	13951.6	20192.6
421.208	607.184	677.877	737.856	482.337	1435.76	702.41	469.692	234.879	14733.6	22812.6	18303.6
381.797	453.726	359.413	24415.9	552.523	699.536	993.488	418.583	456.066	23709.3	10365.4	13889.8
568.471	368.57	409.965	512.2	469.567	743.262	979.789	474.191	409.797	11748.9	16617	20559.5
1377.93	739.987	479.682	702.722	555.653	920.457	452.687	671.932	368.554	23894.3	17654.2	18003.8
888.071	436.69	301.219	292.319	558.196	627.961	4756.4	688.325	359.615	13633.2	22262.1	13530.8
380.901	458.548	534.17	362.386	386.827	677.628	947.52	477.265	358.868	44134.7	13642.3	11096.4
1022.89	423.223	485.856	151.127	516.093	777.115	4821.49	563.318	361.074	15696.2	24539.9	13153.7
2237.32	586.388	344.002	592.44	308.145	590.357	5518.4	462.66	338.999	32334.9	16169.3	15033.9
766.994	641.073	470.691	223.804	417.929	889.266	939.176	466.459	276.753	20306.1	27517.3	19533
1157.3	372.717	702.25	215.363	601.167	674.451	192.418	350.497	203.81	8694.63	5969.83	21834.5
574.918	391.796	256.768	403.597	459.605	1549.26	254.463	358.553	493.168	8015.36	13010.7	11819.5
488.023	740.623	426.168	396.356	482.621	631.104	327.054	285.821	420.317	11202.3	14304.9	13896.5
559.979	502.571	420.623	460.885	321.411	933.963	323.896	631.341	367.566	12667.2	14317.8	12900.2
809.128	414.846	598.155	431.992	651.62	816.528	300.275	205.48	330.845	10873.7	12278.1	10671.2
466.073	418.852	398.282	314.161	733.143	368.191	313.365	586.041	450.737	7483.24	14044.3	12022.8
639.977	423.208	375.535	289.531	470.218	959.051	514.266	404.864	505.236	22001.5	18382.6	16325.4
877.819	443.253	482.76	623.739	642.836	1723.1	134.774	374.828	606.317	9975.14	794.003	16409.4
801.718	268.203	602.289	427.043	870.799	1015.29	1833.92	182.298	395.517	9836.64	5102.81	9708.71
696.917	340.758	216.193	343.177	891.007	1210.41	298.291	268.735	328.671	12904.2	10842.9	13570.3
634.924	482.738	415.062	447.934	697.3	518.786	843.89	538.87	474.907	4826.71	14326.1	15519
351.695	380.185	533.23	580.123	876.381	454.009	259.658	586.439	531.286	6735.99	15327.2	21040.7
331.054	588.2	474.763	558.32	771.3	1087.86	308.154	618.002	225.731	17613.1	10219	21363.4
434.14	200.621	659.143	1179.56	685.184	846.733	182.396	575.732	318.72	11458.5	14225.9	19122.6
354.788	422.9	519.172	513.417	335.015	578.731	327.04	725.74	327.56	17838.8	22626.3	12045.2
334.609	756.087	368.096	241.813	488.407	412.743	400.502	641.109	546.527	17454.2	10104.5	16242.7
212.256	663.36	188.929	670.909	516.948	934.506	539.455	544.635	664.357	19559	9656.36	13435.3
188.223	519.235	639.161	272.796	930.233	723.964	557.426	840.875	208.583	14999.7	14215.1	15170.1
348.658	479.54	714.344	534.927	900.583	923.524	434.644	503.889	480.387	10084.7	11692.8	18619.2
348.87	465.908	447.591	199.251	571.297	765.581	334.364	1161.12	340.27	9647.85	6066.43	13837.9
349.757	782.06	713.621	971.359	747.778	207.572	407.055	545.483	401.465	11870.8	10659.5	24401.2
361.048	512.651	412.391	5400.66	918.328	753.254	374.556	633.825	488.985	16448.2	9806.85	8864.62
798.607	612.222	794.277	858.618	704.078	849.595	394.475	328.891	489.386	16533.1	12804.7	11657.3
811.623	450.931	191.839	166.601	396.999	763.488	384.741	531.962	419.047	9701.38	11070.2	14040
675.356	549.25	507.297	363.172	564.628	1171.44	577.644	657.113	339.287	18258.6	10960.4	13509.8
754.945	534.868	248.387	147.719	525.269	1209.45	214.043	572.191	601.482	10708.2	3553.91	898.402
925.764	635.806	323.262	244.195	969.922	474.376	419.963	705.516	126.476	12957.7	21717.9	11293.9
217.957	402.121	309.244	341.331	466.777	800.477	306.992	852.7	311.419	27074.6	2789.21	7352.98
947.161	558.849	558.026	291.39	633.667	1088.97	1300.98	799.85	494.759	14375.7	11682.6	11553.3
775.81	455.123	568.687	260.867	617.02	1265.56	204.495	422.476	535.254	4306.49	2721.71	12233.2
656.19	339.594	598.859	326.548	1038.43	369.708	274.11	635.535	290.778	6328.52	7104.2	18863.9
991.046	427.584	496.832	5102.87	1237.11	835.475	320.399	527.511	914.429	4841.77	5337.35	19148.3
877.58	637.849	628.746	252.161	589.426	1558.66	266.556	593.519	389.698	6353.89	12580.7	23671.1
399.834	692.625	627.591	434.221	983.437	1137.42	229.722	360.233	376.449	9176.37	10706.6	14567
857.407	469.214	555.139	507.44	531.52	823.344	493.738	695.135	579.591	8843.26	4403.27	23539.1
841.338	391.308	576.856	125.514	507.973	1532.86	448.085	502.473	615.068	9873.56	7939.97	16559.2
2566.32	237.969	393.429	241.14	853.387	648.147	795.851	690.099	776.818	9618.99	7845.04	17867.2
641.038	360.18	653.498	377.826	1094.73	629.305	355.327	947.689	460.258	10952	4644.1	17455.8
460.505	580.595	595.572	384.629	664.828	618.753	250.057	938.986	629.278	7277.29	16651.9	16566.8
1018.73	469.653	480.757	238.777	446.379	477.861	353.888	399.029	798.893	12914.6	11575.2	12360.9
1292.51	387.56	522.709	354.564	697.31	727.905	277.416	677.885	506.855	12391.2	11585.8	11846.2
2046.94	332.832	484.219	261.682	941.2	425.634	835.307	767.29	729.227	3522.95	7089.93	11351.3
409.785	475.927	175.515	228.98	963.107	505.212	334.633	557.052	527.366	5097.77	9702.14	17024.5
1573.28	374.342	324.182	314.423	1535.9	338.697	162.698	507.733	851.766	13666.6	5015.64	17062.8
487.297	464.204	515.737	430.588	547.211	829.59	319.651	510.253	587.497	13487	7228.51	13605.1
1095.84	422.786	787.955	33700.3	787.198	150.2	276.818	317.058	379.786	8092.3	7200.96	19238.3
1840.2	520.482	471.665	527.497	531.368	257.998	330.901	514.082	579.651	4908.81	6911.33	25481.1
540.293	723.71	427.052	541.02	664.952	447.192	467.183	575.635	565.351	9979.8	6349.89	17889.2
5379.11	181.782	1154.82	411.966	933.704	400.592	472.668	815.133	715.433	4114.44	4816.53	13057.7
684.837	166.508	700.037	917.819	869.609	608.443	1250.56	1025.12	696.688	7561.83	6254.18	16844.9
1110.73	846.884	367.602	301.952	848.78	434.227	324.722	654.862	466.167	2733.57	6711.45	23616
8027.84	401.657	392.934	390.255	1992.57	364.245	202.565	477.499	387.542	13408.9	9729.14	20778.7
247.328	865.346	653.052	527.333	597.488	731.56	257.469	951.676	463.731	10278.2	26646.4	20898.3
1375.77	949.101	559.797	309.393	701.667	721.083	199.241	405.373	561.878	12869	35568.7	14444.6
22840.6	828.894	946.291	431.549	384.128	491.736	33888.9	1005.76	890.647	11545	38380.4	22780.1
10958.5	590.962	779.932	457.373	419.249	581.385	558.776	549.294	748.17	7425.68	15154.2	14195.7
1510.26	739.179	761.804	208.878	761.541	293.594	421.011	981.738	263.355	12100	6726.68	12605
1937.1	598.058	389.681	300.653	596.323	358.298	302.92	692.229	721.993	8781.23	24428.2	19169.8
767.615	570.32	719.726	592.451	987.275	683.339	296.126	526.875	729.434	5697.3	11084.4	21093
991.994	814.233	342.032	354.194	411.016	532.646	517.799	492.476	851.259	7210.44	20343.2	15891.5
717.837	688.091	321.289	471.703	659.212	231.837	398.831	565.272	456.667	13319.5	21900.9	2060.54
11817.8	715.554	486.654	168.21	818.044	194.713	221.891	515.766	549.568	22841.1	26131.8	17227.4
1084.45	649.644	226.453	514.049	415.932	451.856	349.841	1033.34	533.486	17744.5	27884.2	11193.7
3344.53	907.398	540.511	507.329	542.535	678.139	371.311	709.551	667.745	11599.4	14579.1	23410.2
251.264	638.187	324.884	161.411	588.254	677.437	625.488	586.897	400.364	3426.52	24571.4	12832.1
675.866	1020.44	495.568	394.665	554.502	552.234	750.691	562.598	475.697	2982.81	16763.4	40380.5
598.668	949.088	518.692	202.72	983.869	340.974	561.652	871.997	436.858	3311.59	16372	18299.4
1530.75	802.868	371.395	409.331	651.331	308.481	439.115	929.457	363.752	2682.97	23892.3	17111
511.924	759.441	253.616	880.552	224.932	425.996	468.102	678.035	550.024	4242.1	20397.7	15572.4
489.488	531.242	880.049	452.14	446.212	299.683	421.03	342.993	747.916	5621.99	17454.4	23877.5
1256.75	615.979	847.544	435.388	331.924	414.034	282.882	337.144	384.67	8943.63	12533.8	28925.3
440.968	871.503	244.495	289.2	638.935	361.661	358.483	653.754	939.086	6416.57	11889.1	18925.8
1186.35	850.16	433.475	363.256	1029.94	633.729	369.187	512.234	592.257	4507.39	10487.9	17611
920.906	724.232	459.409	355.811	864.365	305.188	251.808	353.962	446.238	9144.95	19113.7	16390.5
1692.93	1169.26	1058.77	246.556	616.478	438.241	608.438	343.125	722.093	6831.39	22351.3	24595.1
567.805	561.074	561.24	211.336	706.079	447.823	635.6	617.978	701.881	9605.48	28000	19668.2
282.06	1201.72	1384.29	165.063	727.521	426.556	359.925	600.895	534.193	4439.34	9715.47	19490
364.906	333.618	319.037	227.62	535.727	323.075	379.839	442.939	410.787	10535.8	10873.1	8079.19
910.593	582.631	805.164	789.137	589.016	186.053	395.648	520.154	460.427	11594.4	34942.7	24461.4
630.295	506.851	743.982	419.31	891.826	491.806	320.474	287.398	788.526	6808.07	28338	13684.8
395.505	1385.36	404.929	357.778	294.182	429.081	328.556	424.982	689.448	6681.61	11160.9	11988.1
359.183	639.545	851.651	259.522	1304.66	350.335	471.244	325.392	461.882	720.05	28484.4	19549.5
1279.14	992.46	446.614	389.257	849.05	359.757	218.594	1419.02	537.892	721.406	16133.4	18626.6
424.758	252.424	1178.08	149.627	526.811	252.397	181.959	1024.27	635.401	3528.95	24189.1	9747.5
1549.72	403.953	1725	446.463	789.145	362.523	318.455	406.811	587.838	5183.44	12581.4	20049.9
1159.93	962.358	487.848	305.025	1007.38	586.734	406.287	319.416	684.301	4039.6	15708.4	16510
393.703	621.904	589.745	408.036	318.962	355.337	361.893	331.248	4603.73	2979.04	29654.3	21694.2
469.15	604.29	370.096	214.549	326.239	444.44	448.209	399.308	427.812	7059.83	10965.5	22765.1
305.235	780.344	921.329	454.531	435.845	317.912	401.919	271.838	1134.5	8499.54	12230.3	15260.7
574.348	448.106	440.803	300.662	339.467	476.898	221.855	678.843	651.492	6494.34	17941.4	18604.7
342.02	642.768	1501.01	171.088	448.819	290.469	139.131	455.968	810.017	5994.4	27180.5	18326.4
598.1	957.899	613.1	460.531	827.992	1588.82	461.982	818.735	546.131	6618.66	14035.2	24775.2
512.345	459.671	1209.62	415.808	668.92	999.171	378.864	398.607	665.813	8598.85	3656.11	1198.15
241.246	344.554	428.975	351.778	371.253	1385.91	373.503	649.992	793.13	5426.05	20809.5	16013.6
472.295	469.566	1645.72	342.851	271.771	632.906	445.567	1406.42	645.6	3950.42	8015.62	25344.1
529.443	1097.25	474.897	370.266	457.96	1322.66	370.906	771.059	1327.06	7388.54	11631.2	13317.1
426.666	1182.83	210.784	336.208	602.208	664.223	332.171	394.494	525.524	8023.12	20123.6	25879.6
662.921	669.043	625.286	302.939	652.979	964.383	289.912	575.49	621.178	4516.63	13154	21268.8
854.456	772.384	565.267	281.091	619.1	290.668	263.612	859.261	610.733	1306.31	25154.8	18286.8
492.084	602.852	2117.9	334.812	312.498	544.291	434.619	516.832	439.345	3801.37	13940.2	13424.5
395.82	1490.55	1205.43	167.545	516.985	448.95	399.02	473.653	179.699	7626.47	16284.4	35999.6
484.426	684.703	7200.93	462.845	415.645	298.314	476.306	405.79	790.587	3180.54	13853.5	12881.3
430.824	676.478	825.109	309.184	526.183	142.776	406.45	721.38	593.536	5080.44	15511.4	21404.5
370.625	336.06	1026.64	464.178	490.053	419.265	359.867	334.504	855.019	5270.06	28951.7	15931.3
304.658	944.052	1435.32	305.337	526.863	465.562	204.026	193.553	815.478	7673.37	11778.8	21753.5
432.491	923.759	958.42	449.824	309.135	290.014	615.405	598.27	371.219	5628.17	17058.5	18029
370.524	1436.76	1355.36	275.338	591.527	687.493	555.057	619.021	425.664	7972.79	15714	12629.4
548.177	433.603	1772.35	293.138	524.087	346.012	350.102	755.621	493.417	8039.8	27134.9	14134.2
500.914	476.799	1556.21	407.996	1188.31	319.25	521.48	406.508	395.388	10760.6	13149.3	14555.2
353.928	276.572	1416.55	416.516	515.95	287.515	533.107	394.496	216.064	3443.17	19427.2	28996.5
423.766	685.328	478.074	390.363	139.906	548.118	348.411	460.878	859.902	5033.71	25919.1	11111.4
442.218	780.946	954.679	824.371	575.339	413.908	475.789	331.2	592.338	7522.89	3637.01	17208.7
863.863	489.8	1262.09	324.811	946.85	599.184	381.974	132.845	956.04	7523.41	18096.5	21211.9
451.443	1172.14	949.756	376.206	413.084	422.164	356.629	629.242	595.519	1500.64	15760.8	20606.9
471.132	633.689	1734.9	489.826	371.767	302.43	349.692	416.549	497.876	9629.07	14275.4	11281.5
906.315	867.205	600.118	335.438	731.976	449.442	192.828	426.343	401.914	4183.12	16462.8	13198.7
488.89	1114.2	568.599	427.074	542.335	396.219	492.793	990.584	979.419	3609.3	19714.2	19468.6
725.185	764.812	1339.88	495.175	690.667	427.187	457.34	445.294	437.242	9630.49	27530.1	9725.43
975.884	299.25	1232.23	206.751	794.356	213.857	282.714	1090.86	768.645	2664.18	20764.6	20040.1
1395	285.761	805.501	231.065	1031.17	334.26	231.815	303.06	687.116	7724.72	9188.39	10421.8
645.811	472.852	626.948	381.76	478.73	418.442	195.605	1460.84	436.569	4688.93	19427.2	7371.23
588.243	696.399	573.401	377.437	617.972	513.107	695.172	543.853	538.629	4247.38	13008.6	7817.19
583.457	433.725	691.734	704.804	568.375	310.021	316.833	171.634	563.782	8838.48	7915.77	10352.4
381.149	434.586	229.151	500.059	62.8221	409.952	278.164	768.829	426.205	4499.97	7080.88	3999.83
639.656	1323.12	882.753	484.481	445.612	331.463	265.344	583.328	416.289	9600.19	13861.1	5853.81
281.483	928.446	490.809	831.242	530.744	401.676	448.995	958.388	189.774	3984.74	10128.5	10038.5
1074.4	1120.02	940.894	688.276	607.926	255.972	243.566	492.618	670.24	9871.87	5005.92	12433.5
803.418	623.222	628.438	256.849	880.916	215.94	278.123	597.826	444.138	7221.25	7649.12	5066.46
1535.39	419.972	573.417	603.58	272.733	470.103	245.912	1047.78	630.583	11266.2	8706.42	23856.4
966.451	1461.31	319.043	686.579	452.723	303.653	365.376	1109.3	445.059	7058.96	5547.19	7996.18
517.694	427.582	488.185	475.03	188.847	397.604	433.358	911.627	439.724	14188.6	9074.78	21570.9
428.334	348.824	1119.43	603.517	988.911	335.794	411.588	1167.01	391.294	8122.66	24851.6	28962.2
438.179	567.175	925.495	250.006	536.7	370.762	764.717	1321.16	487.339	21107.3	15124	16693.6
584.481	484.202	789.172	338.556	653.883	442.57	278.442	650.448	432.23	10766.4	15549.1	10259.1
552.602	907.596	815.009	256.451	605.344	517.69	250.36	649.11	424.386	8625.25	19814.9	12172.8
721.893	647.786	411.364	442.44	754.596	218.481	503.178	837.206	808.238	5062.11	7754.33	16927.7
196.48	891.336	557.207	295.056	478.815	223.095	367.013	768.796	473.013	10321.5	15582.5	18247.3
619.215	304.474	195.061	342.892	1350.71	343.155	326.695	1712.88	498.434	4656.72	12782	18557.8
1108.14	701.81	262.347	368.975	1155.68	337.066	434.879	359.425	615.402	11129.8	12070	19100.6
799.276	619.129	400.265	382.461	388.992	369.713	408.151	1148.52	334.153	11530.5	19603.3	8820.56
805.057	353.708	428.949	406.317	813.248	313.363	159.32	285.903	381.543	9857.53	12273.4	20720.8
992.201	496.335	385.292	336.797	1030.57	572.302	244.622	674.456	494.835	9474.82	24290.5	28800.9
776.638	796.046	393.853	456.771	710.042	404.238	316.115	1683.35	292.516	7162.65	9339.02	10537.4
292.85	476.576	678.627	413.803	968.32	246.768	354.398	378.626	414.665	5197.81	17094.4	15700.9
1289.43	585.221	314.207	525	345.714	359.751	222.972	485.512	357.195	1425.91	6339.54	26666.3
868.298	439.901	366.022	407.862	681.555	509.043	367.052	1298.18	449.997	6986.55	12103.7	28825.4
2259.88	453.508	412.722	214.757	787.706	12765.8	260.859	1224.85	605.562	19567.8	10698.8	11212.4
490.601	583.137	250.202	354.04	840.025	426.664	388.156	1117.32	425.611	6610.95	21019.5	20815.2
440.502	497.016	315.79	273.314	1097.39	469.117	403.085	1512.72	303.834	7761.62	30711.8	20318.8
1517.99	586.013	205.618	282.942	469.639	435.353	608.808	272.822	955.38	9519.76	10265.7	7774.22
814.822	414.734	317.502	303.78	1409.37	615.165	352.179	577.61	359.804	10507.5	17382.6	26838.2
434.978	360.53	454.952	275.667	829.687	254.06	355.632	815.88	532.498	8183.83	11962.5	10656.1
835.94	436.501	783.346	276.676	629.513	463.724	93.873	755.8	858.424	8018.02	11739	33745.1
2129.09	734.704	1109.66	388.268	357.456	431.8	208.468	693.567	624.192	6082.68	7068.9	14133.5
869.544	393.595	1504.18	428.354	1357.52	772.489	411.899	936.475	646.964	9350.83	11721	32238.4
619.373	391.994	566.277	257.257	964.821	330.021	421.195	896.664	483.545	7560.46	5778.3	21931.5
769.571	603.458	543.104	412.992	1374.8	456.084	277.404	195.932	309.641	5621.05	14155.6	28599.3
1807.24	314.528	907.148	260.616	990.322	419.321	353.956	436.316	377.705	6025.46	29661	8645.65
1032.24	320.973	415.17	319.023	623.217	456.112	332.014	12995.5	407.706	5981.17	24522.8	22408.9
220.225	468.252	320.124	273.377	305.307	720.57	438.03	470.035	337.892	7388.66	12366.7	25833.7
916.355	270.571	414.973	336.727	536.732	360.107	311.209	182.525	452.024	6633.38	25734.5	29874.1
1474.77	644.444	484.874	183.567	587.59	325.934	282.991	437.537	303.392	8022.77	8852.77	7408.98
1961.87	806.026	285.469	380.558	832.929	478.231	478.8	1618.35	358.819	12247.9	7041.03	4732.67
1325.14	511.211	877.373	429.856	1245.8	780.232	474.606	185.492	876.358	7652.22	31646	23390.3
1628.57	415.081	650.248	450.887	643.837	289.297	331.287	1911.4	488.064	6535.38	14539.3	31011.7
650.057	325.463	906.185	566.359	1291.37	334.816	957.904	347.848	448.268	6462.5	15609.7	12836.9
2228.81	415.614	602.415	592.658	1034.12	361.219	459.906	621.106	398.922	5718.87	13075.7	7776.02
874.573	407.361	769.137	354.025	1253.48	366.322	415.329	369.517	376.111	4343.23	13459.6	26785.1
368.549	283.178	508.812	395.169	713.21	645.008	359.467	334.691	392.031	10684.3	20177.3	15526.8
702.963	266.047	929.036	315.778	855.588	374.057	192.057	475.499	1364.26	8837.57	21165.2	14054.2
784.91	578.063	802.356	365.96	465.141	496.376	293.498	457.012	851.029	7879.38	20792.5	26975.6
517.705	445.953	949.323	332.779	627.631	227.343	297.775	398.146	3298.6	8083.92	27914.5	23889.5
456.045	468.837	618.853	385.957	931.394	453.411	720.022	569.752	1322.59	17549.1	35289.6	20196.2
191.881	1604.27	711.263	428.622	447.21	431.273	457.237	1405.52	722.239	6765.3	22779.5	24993.4
234.983	536.127	558.306	322.759	447.126	627.617	494.461	684.02	1207.7	9775.75	12214.2	17413.2
379.815	221.083	637.529	198.988	336.537	517.972	291.539	593.095	1016.73	8580.27	16497.9	21594.5
532.775	652.598	610.954	429.513	654.577	469.497	673.878	560.568	1205.63	8268.91	26565.4	15039.8
192.671	415.236	542.005	249.615	255.955	274.036	181.03	779.303	720.733	8696.38	22255.1	22622
637.591	623.579	321.229	429.71	379.799	642.911	797.339	448.107	1021.46	11866.2	24971.8	18763
211.329	194.354	1346.06	308.609	335.493	490.474	620.02	235.231	960.618	17739.3	19098.5	20121.8
175.566	1588.1	247.256	441.67	223.875	325.148	399.16	451.625	654.154	10119.5	23109	9150.33
451.765	409.396	938.119	482.553	458.099	466.887	326.064	591.3	914.176	10647.9	20640.1	10416.2
334.351	430.231	149.677	188.007	397.636	416.211	450.281	740.015	521.958	4002.14	18920.6	17267.6
269.68	489.915	293.94	383.18	350.668	493.187	519.53	368.376	563.286	6494.81	12788.4	9762.69
151.703	900.088	1082.64	408.473	413.37	464.014	306.973	357.607	745.317	8180.57	8778.78	14938.2
338.423	1043.1	957.656	516.851	202.327	276.087	449.163	105.77	544.161	15814.1	10073.1	17844.6
377.334	889.219	500.224	473.132	357.869	505.021	316.371	191.188	842.057	7239.36	8554	9757.16
386.491	1154.4	186.268	314.034	548.699	496.269	360.994	138.696	605.809	7463.14	14771.7	15053.6
306.94	832.159	793.194	407.675	418.425	321.951	744.414	209.371	533.713	6909.11	25191.5	25308.2
341.39	821.279	889.384	185.442	331.548	438.845	694.974	825.85	249.747	8195.38	12739.6	20645.5
306.435	733.266	661.625	433.36	398.495	10249.1	227.479	426.797	579.394	13353.8	11504.5	21776.3
215.423	1398.71	1069.34	291.162	795.223	302.176		373.163	482.406	15125.5	6052.68	7051.54
500.221	1154.95	371.868	573.356	670.101	404.701		363.319	330.597	15747.9	5794.8	26771.6
662.076	281.712	343.887	506.186	348.857	449.014		323.278	423.909	11435.7	20399.4	6874.35
202.383	1192.93	482.423	616.934	346.324	296.644		238.118	185.035	12715	9520.17	17166
467.679	1416.52	840.929	536.508	537.409	304.96		362.71	1286.82	8499.54	12778.2	14907.1
280.847	738.425	191.498	248.926	154.775	389.835		449.158	1438.22	5811.23	14093.9	18151.7
581.168	803.4	291.154	369.096	302.855	393.182		275.035	371.24	6715.6	11855.2	17003.2
945.295	281.885	506.419	442.554	255.994	359.047		173.815	250.309	9395.14	11050.4	11411.9
2113.63	1296.38	195.172	211.835	380.88	254.523		210.715	293.696	6439.45	8465.29	4776.33
720.582	948.289	707.77	372.639	252.982	467.092		288.628	284.101	9508.55	14604	1781.53
45172	1080.62	1931.36	410.224	465.382	276.073		176.468	605.231	9902.13	4729.16	4114.71
342.061	1030.56	889.242	392.755	679.396	426.858		375.68	282.56	9119.07	8216.84	9985.73
2721.31	1709.14	647.123	223.243	135.018	306.698		163.299	334.47	4969.24	9179.93	9462.69
250.632	1710.05	1258.83	480.497	648.186	339.888		883.732	345.838	13437.4	9777.13	19281.3
265.552	373.579	779.34	369.287	165.148	358.817		395.123	642.532	8668.66	9103.45	13910.8
422.94	479.739	295.827	393.097	484.49	605.021		197.783	353.879	14380.4	11363	27587.1
249.209	624.413	1129.15	463.83	500.571	326.809		676.225	239.707	9639.71	19957.1	19561.5
600.655	1208.78	1327.16	407.906	382.953	460.999		951.217	357.38	5281.33	19483.1	19114.3
569.476	516.202	1461.85	297.855	408.526	398.497		358.945	228.453	12753.2	20269.8	11301.1
239.099	547.337	791.419	503.273	471.188	265.752		1115.37	356.505	10184.5	6530.65	12985.4
225.574	490.179	475.004	247.261	824.805	316.985		626.622	808.028	7918.86	13999.4	17726.9
464.766	798.408	658.682	306.983	580.294	459.288		814.903	606.652	6542.07	20803.5	34686.2
398.897	710.691	658.745	386.449	531.536	382.507		350.011	577.418	9323.03	18432.6	36386.6
600.627	516.591	596.123	280.983	499.595	445.211		950.714	739.033	10537.3	615.463	13374
250.076	410.385	273.993	781.608	694.864	334.541		232.789	625.373	6347.58	4388.64	21905.5
484.634	443.858	586.523	249.671	910.675	675.836		245.218	395.443	12290.4	12947.2	14754.8
413.525	510.878	1428.81	326.391	1203.11	387.466		1208.97	621.629	9545.19	20095.5	13520.6
760.518	461.889	322.374	282.575	424.073	471.125		388.691	494.317	3578.94	30363.6	28507
658.995	213.798	264.415	364.928	207.288	447.69		631.33	409.839	4315.54	19699.8	17778.1
361.464	572.388	446.623	186.629	583.105	818.729		274.298	548.107	5742.93	3792.41	22874.5
235.594	1350.61	729.458	257.276	1007.44	456.248		1946.08	1434.31	7087.01	5182.38	10151.3
370.088	769.866	558.192	176.388	664.292	395.144		335.619	710.957	7457.67	10310.2	11257.3
449.205	473.466	514.84	249.291	874.163	738.732		508.338	725.584	9691.53	11656.6	16080.3
202.498	486.759	1091.33	818.997	273.21	421.25		593.373	443.102	7627.9	10137.4	19876.6
398.739	319.847	202.984	310.926	292.419	369.571		1116.97	484.458	7738.23	7428.29	13391.9
198.007	771.063	1145.7	468.022	887.453	563.359		548.647	1171.67	7418.21	12470.6	26441.8
385.656	934.085	507.086	514.484	647.969	138.385		627.434	1019.88	9319.69	3259.1	20371.3
149.356	248.349	405.435	383.339	486.088	474.532		663.998	791.933	9977.92	7646.01	20784
161.735	394.689	985.883	318.502	802.442	627.091		976.599	823.896	4795.35	8649.94	10053
419.218	424.391	1930.12	327.201	856.649	310.815		419.84	489.314	7728.78	24041.6	16065.2
140.81	381.416	833.311	216.606	874.298	476.772		806.932	1186.86	12525.6	10953.9	19483
312.505	403.28	1189.44	201.067	387.499	305.777		578.494	782.716	6767.85	10606.3	7288.69
269.216	553.903	486.702	452.31	665.175	28682.8		477.277	662.81	10391.2	11554.4	6216.42
345.584	510.677	940.154	403.957	483.886	618.742		318.666	655.644	9207.5	14239.3	9998.83
420.46	568.484	1014.49	395.636	596.874	512.794		590.586	558.302	7249.11	7388.96	6725.55
366.218	325.409	1939.81	1398.96	633.01	319.236		142.166	526.994	8501.44	4711.15	17422.6
337.294	242.765	448.638	427.25	861.83	226.712		571.233	1301.54	17742.2	5461.93	9647.62
569.153	480.116	1073.68	927.703	527.245	857.323		522.422	630.463	17602	9212.27	10658.7
313.661	462.344	882.061	557.19	217.112	544.587		531.947	555.112	8769.39	13172.2	14067
204.428	205.811	1036.52	399.829	626.896	332.5		520.544	1895.17	11403	9162.74	16900.3
476.014	885.229	496.745	514.249	712.134	256.393		586.39	867.144	10698.3	9416.91	19863.1
287.714	297.094	395.137	259.684	724.402	406.73		399.705	920.812	8068.41	8138.46	7701.42
362.626	260.786	1073.03	538.236	648.328	341.608		206.556	644.082	10542.8	7718.51	11466.5
400.132	601.095	1094.47	369.528	779.888	470.824		952.332	334.296	4248.86	11750.6	14443
691.714	302.737	289.487	417.351	737.244	484.605		952.787	1096.58	10204.3	3669.07	17330
424.498	840.664	422.723	222.531	658.521	502.496		869.534	945.826	12178.8	6980.63	10852.6
271.293	428.87	625.296	443.42	539.081	595.302		859.768	817.716	14789.3	11499.6	4986.25
587.659	304.866	162.966	292.64	788.068	561.077		1500.05	542.055	14417.5	6583.46	20139.8
475.758	403.964	368.519	275.333	748.214	3208.78		1151.66	380.557	7973.16	7454.41	4633.9
454.064	348.71	527.357	266.552	461.285	504.161		271.867	521.764	10157.1	4620.9	4029.01
484.787	387.104	258.381	283.779	658.045	459.318		626.857	553.598	15211.3	7961.04	6877.4
570.49	326.513	1177.69	399.769	718.914	524.88		570.728	680.242	7820.7	11247.7	5709.72
397.004	293.538	758.887	243.946	737.798	334.53		915.409	580.085	7166.3	11035.6	4082.24
526.169	502.794	915.211	231.556	279.276	653.762		1566.23	1532.99	16540.6	10316.1	10259.7
645.834	376.748	1015.39	311.474	953.376	755.614		631.927	867.003	13868.4	7803.26	6754.7
218.132	132.149	836.791	422.876	700.761	479.736		966.244	655.574	11415.3	9964.75	8012.12
500.075	208.522	530.092	223.007	521.588	575.524		774.304	320.679	12173	12090.1	5554.68
518.267	197.469	318.902	274.972	377.506	602.866		1540.6	571.28	27996.9	5912.71	8603.36
473.205	308.808	313.458	374.25	1051.23	500.553		1478.14	960.458	18579.4	1383.34	12036.4
553.847	736.794	1440.37	155.763	491.824	286.801		772.655	760.225	15910.1	7662.37	10765.2
525.405	384.412	320.767	229.38	956.274	533.236		755.091	975.019	17456.6	11068.9	9129.15
421.286	514	560.176	266.407	402.31	427.054		577.219	776.872	11263.1	6110.24	12196.1
547.402	802.844	254.633	304.392	568.942	501.604		1203.77	840.696	11827.9	11558	3897.04
328.588	1148.24	273.704	311.933	599.384	280.652		656.654	202.447	12058.8	5579.4	3366.22
429.569	880.017	200.786	346.052	419.646	573.42		1430.51	478.888	14988.5	9655.01	6707.25
407.796	950.162	438.286	325.662	983.52	399.483		714.043	656.943	20281.1	6017.95	3768.05
218.113	940.215	517.235	225.694	523.561	571.604		27198.9	1683.37	18012	6741.71	5319.96
290.016	841.337	312.678	6280.26	1032.48	496.689		807.023	395.802	7293.31	6672.82	15789.3
303.917	648.774	398.693	254.278	1017.22	375.441		1135.53	406.752	18561.4	5013.5	8868.97
427.017	253.999	518.451	232.927	586.718	519.321		4977.89	567.471	10886.6	7604.9	5264.16
386.436	911.563	347.048	362.843	842.152	542.524		701.716	383.403	14894.1	9707.74	6807.79
443.617	1038.07	411.642	121.241	1274.93	197.98		622.035	697.948	13176.7	10253.5	7529.62
581.793	1223.8	481.471	313.602	567.982	290.949		597.086	1044.91	7664.31	5155.5	8830.17
612.655	863.345	434.709	220.848	971.127	350.023		1008.25	1097.79	7040.92	11315	7960.23
896.954	579.341	463.233	196.798	328.247	315.66		242.577	356.081	10998.5	6360.91	5334.1
344.004	747.843	452.307	321.783	870.77	292.181		1628.56	528.707	6694.96	4492.61	8614.79
291.79	997.393	227.441	374.297	1179.31	255.58		2705.6	238.31	8337.93	9590.19	6926.05
614.873	184.514	642.052	537.31	906.762	136.295		4677.54	449.751	9025.07	4766.46	5316.81
440.27	392.957	467.053	902.33	1434.54	319.342		1411.42	668.693	11744.9	10211.8	5388.08
322.052	788.912	251.156	447.365	646.592	808.668		1056.79	452.746	6642.24	9507.13	8969.27
265.254	819.153	274.649	317.81	1250.84	559.852		324.326	380.557	8858.51	4613.31	13162.2
530.716	795.43	61.3042	347.142	681.781	402.465		422.908	261.175	8658.64	5077.77	4167.89
756.135	1190.26	342.158	275.007	864.757	548.977		440.174	630.533	4583.94	3081.3	4815.07
522.078	600.17	310.254	229.491	107.586	340.2		452.74	892.776	9475.15	2689.75	18249.9
339.396	1093.88	422.717	216.032	841.532	492.936		330.718	446.175	7610.13	6748.29	6140.86
430.025	428.889	138.165	158.433	223.242	528.083		428.838	1843.74	4036.96	8204.45	8025.11
476.633	186.821	681.327	317.796	378.084	328.259		611.641	715.993	9852.94	4158.69	4985.61
345.547	767.416	503.535	284.737	5603.71	278.972		706.418	1044.01	9277.63	6212.02	3773.17
373.21	378.638	442.526		847.601	538.332		554.81	586.939	3863.07	7412.67	3394.31
635.003	466.947	342.035		1043.35	356.4		715.157	574.205	7208.92	15835.9	5548.09
800.617	828.761	465.429		548.036	211.952		582.095	683.854	8724.01	6654.6	5311.49
167.19	144.306	1965.92		753.748	404.743		706.643	730.812	7955.76	9792.98	4109.92
407.299	453.439	643.372		453.529	121.957		627.831	370.742	9566.1	10972.5	5456.7
322.491	549.115	431.713		644.75	303.429		718.582	892.145	5409.96	16799.1	3819.8
324.842	213.839	266		663.689	335.516		739.791	538.532	6005.05	8367.13	4968.95
304.568	173.969	160.135		600.103	309.304		456.969	1321.4	16242.4	12563	12734.3
376.665	757.514	444.312		523.388	276.925		277.161	624.302	13146.1	4319.75	8727.74
445.458	727.89	623.915		198.624	349.227		207.101	1092.82	15521	8485.91	7441.56
295.457	519.799	588.069		695.126	297.916		764.776	1016.79	6838.22	8077.09	6213.56
432.04	600.611	368.561		540.787	349.403		531.466	713.518	4575.75	8697.97	5474.68
375.683	570.472	370.56		247.318	652.546		513.818	1368.4	4545.94	15009.7	8083.86
209.232	1110.33	388.204		538.378	456.424		439.968	764.944	5803.45	11569	6212.85
846.035	655.007	514.778		282.305	471.447		377.555	521.274	8759.6	6682.12	4734.03
397.883	1787.29	456.404		444.747	424.739		357.355	272.383	6522.06	11031.7	5011.63
658.116	710.784	482.282		518.49	377.26		282.689	268.781	2329.55	7601.29	5973.55
339.841	463.202	559.668		722.376	637.662		228.93	467.629	14902.4	18353.5	12028.6
162.651	539.485	569.67		309.267	581.234		322.262	505.112	4903.86	9149.75	5258.94
616.569	676.045	1590.49		671.884	409.24		200.188	267.639	9909.33	5272.7	4418.34
152.815	1063.02	2118.72		671.782	868.936		506.672	318.536	4901.76	737.298	7339.45
263.036	540.061	543.528		739.066	572.145		179.672	520.661	6906.96	10024.8	3152.67
349.04	810.938	320.018		594.177	431.857		474.635	345.614	6254.94	5837.43	8832.8
455.778	617.125	347.294		1171.87			300.13	710.324	4669.56	6245.43	4820.92
473.997	231.899	575.535		186.93			444.523	326.291	18603.4	15271.4	5921.44
565.464	1021.46	448.12		505.286			446.536	25469.9	5771.44	8584.41	5058.66
194.164	917.201	804.89		484.59			744.583	280.868	13306.9	7557.98	4440.52
371.998	689.728	562.106		706.213			521.385	356.961	18505.5	9685.8	8324.92
466.262	570.508	715.173		278.34			372.855	287.341	10039.9	4466.34	9998.08
482.664	897.622	352.843		303.494			294.935	228.554	6204.23	8116.25	8598.79
345.483	467.303	343.377		326.5			422.892	312.072	10684	6723.07	5424.18
247.478	558.963	219.414		477.131			340.117	302.848	5239.1	10990.9	4405.22
441.25	867.348	372.379		383.994			180.035	338.402	6566.45	5423.17	5413.89
270.677	589.695	420.408		330.947			358.219	250.512	3104.22	17250.8	10655.8
307.757	913.982	317.52		393.409			510.89	315.342	530.907	9202.26	6952.85
302.053	547.734	173.732		236.781			268.629	654.982	10594.2	11527.4	10007.1
275.178	627.424	271.365		386.274			507.928	274.288	288.952	7176.12	8688.26
369.544	201.302	333.796		369.466			497.676	546.683	18411.5	17527.2	11076.7
913.32	313.954	170.401		407.888			694.106	379.141	10143	8268.31	4742.61
434.612	203.37	253.83		355.232			709.88	221.166	11861.4	8497.05	20983.7
229.033	737.753	387.428		474.466			250.966	432.386	4817.7	4676.3	2108.04
379.956	575.867	226.486		378.73			265.695	237.497	5782.88	15883	15116.5
296.1	361.754	274.794		334.268			448.596	215.753	5367.05	12713.6	12457
486.531	1010.16	230.777		350.565			285.699	225.75	7215.32	13118.1	2989.64
386.579	1116.43	338.03		406.572			119.345	500.772	13550.7	21328.9	7060.97
343.316	172.716	159.244		169.775			422.791	360.118	5677.58	9918.8	12254.5
509.619	1260.42	165.86		352.035			523.29	289.137	9296.38	7314.09	5905.37
164.512	1159.57	266.305		618.774			426.145	498.23	6548.84	18842.2	8091.89
372.25	786.31	261.508		425.37			655.592	652.012	2360.95	7739.67	11039.3
321.996	655.206	511.632		265.628			369.495	166.868	3709.84	7189.87	6396.7
157.309	1260.4	183.154		262.6			351.839	250.134	3806.15	11300.4	7132.55
375.594	1632.88	132.782		421.956			453.568	354.606	6603.4	7679.03	14404.5
1070.81	1108.62	408.379		287.248			204.608	446.822	5068.39	10839.7	8969.88
347.358	663.024	129.645		304.603			362.882	671.043	6083.52	12335.8	12400.6
337.719	978.193	178.032		452.325			427.335	417.647	12745.8	12041.6	6009.92
424.714	7673.03	271.475		413.859			827.511	341.78	3346.28	7447.98	6745.48
216.271	2085.99	131.484		486.814			316.563	368.349	6543.8	11984.6	5448.31
293.197	1087.15	1464.07		197.483			216.254	634.35	3436.63	11548.3	11342.5
356.09	853.455	218.725		439.718			408.776	553.287	3989.49	11908.8	7998.98
311.823	10490.5	257.743		381.245			508.14	450.183	11149.6	7521.2	8961.57
367.941	10471.2	338.149		533.942			1923.71	518.488	5204.82	16341.7	7908.09
465.017	689.721	195.226		380.98			691.065	492.297	9615.65	18245.3	11023.2
343.104	8247.06	196.908		559.84			309.817	369.618	12775.7	4069.22	10462.4
385.412	726.228	376.927		335.702			819.825	296.582	11766	12480.3	3464.84
666.774	1161.44	387.528		448.554			892.503	431.406	8580.9	21793.9	11615.4
139.252	658.835	533.447		299.906			589.642	386.237	9441.52	16480.8	6342.34
624.072	876.192	206.13		285.102			451.836	387.478	14395	5259.9	11245.6
363.359	898.082	154.796		518.075			277.365	288.799	25382.6	11195.7	15920.9
212.546	12489.7	301.919		455.342			493.821	373.161	14899.9	21815.7	8329.41
460.849	867.829	273.752		113.086			333.081	155.615	29642.2	14775.5	7988.87
414.437	1714.54	256.82		576.856			574.725	306.77	11471.3	14308.8	6732.48
285.312	671.317	250.228		645.351			184.243	763.194	18839.4	14054.9	8896.98
363.436	1180.5	169.704		417.696			322.036	329.195	24386.2	12764.9	5775.77
290.452	659.511	184.159		394.547			847.533	217.987	17101.8	6638.94	6936
301.704	529.783	258.965		246.25			356.049	364.739	16785	10805	4460.37
364.918	610.19	335.685		374.682			492.304	577.989	9349.4	7249.27	13408.2
414.379	124.083	476.777		219.279			411.931	304.487		6159.61	22834.8
510.214	415.328	347.463		467.028			598.12	250.59		9429.07	8986.72
357.367	540.082	347.259		467.866			437.21	400.886		7054.98	11712.1
292.675	1430.13	440.777		367.824			940.329	205.745		4655.66	11257.1
528.86	827.864	378.453		241.11			492.453	335.486		9080.4	6313.81
275.332	596.34	505.106		283.898			515.781	389.285		7624.71	3506.1
400.458	497.987	472.96		423.24			181.068	305.303		8059.3	14491.1
342.994	522.08	423.156		385.721			600.024	282.078		5121.72	3945.51
254.23	392.998	347.242		290.911			380.921	325.449		10616.9	13494.5
322.731	537.273	408.233		351.842			577.165	514.375		6071.36	7244.19
280.242	940.83	530.322		423.343			466.36	343.794		7608.29	7978.46
419.869	710.198	465.638		425.431			386.028	409.447		4454.42	8901.84
466.218	395.166	445.634		199.518			340.961	309.432		3570.43	8480.56
313.833	598.591	535.443		455.397			438.921	111.816		9313.04	4237.37
465.244	767.447	716.637		162.448			730.795	140.805		11231	7589.55
567.576	790.296	177.52		247.7			347.706	185.359		4848.63	9462.88
446.313	259.429	370.874		408.021			490.83	462.98		7680.29	12257.1
224.971	753.536	548.838		389.128			520.536	327.618		13426	7997.96
229.641	509.349	162.426		307.676			461.777	269.915		8820.67	5001.46
267.336	547.832	219.524		397.708			327.365	388.438		6734.89	3383.23
245.776	27060	416.913		397.689			466.221	501.141		12514.5	4937.13
287.858	608.555	521.44		345.549			635.765	362.896		10240.5	7477.1
230.978	727.449	248.685		394.436			476.046	374.743		10262.3	4843.58
132.174	359.329	717.983		283.857			390.531	488.037		9966.48	7920.35
439.316	684.317	314.148		289.084			217.099	491.667		10623.6	6735.48
399.135	293.359	316.353		319.526			344.733	535.103		12353	5722.51
186.029	234.986	371.128		405.356			344.877	396.297		10646.9	3946.7
373.291	524.503	579.774		504.132			587.338	593.491		7414.15	15085.3
398.127	590.754	643.236		296.223			346.083	444.473		9926.19	9311.3
521.706	461.954	232.584		611.706			397.826	564.781		7155.39	9265.95
403.596	172.882	474.565		555.088			443.363	320.014		4468.44	8325
407.156	411.765	480.412		545.878			377.25	440.411		8437.36	8877.82
944.835	172.015	357.929		666.684			506.661	369.217		5972.33	3722.04
603.14	507.331	334.834		365.579			372.491	371.109		5596.37	5844.82
621.771	473.599	356.014		330.161			245.101	479.534		7086.03	9930.92
154.954	278.767	518.523		457.746			292.599	401.904		6951.59	5063.36
352.377	513.694	421.815		376.229			309.635	588.468		8256.94	9332.48
477.077	666.886	351.427		575.815			339.257	444.034		12135.2	8867.43
361.423	196.878	240.239		347.9			535.51	581.624		10744.8	25856.7
549.551	534.804	438.643		357.727			418.141	645.609		9891.9	5116.33
596.914	632.888	454.251		636.12			718.391	399.348		12576.1	9963.44
680.108	442.869	545.874		271.648			308.568	452.214		9593.62	7060.64
	685.519	180.442		361.217			233.261	476.729		14747.5	7774.87
	784.415	510.694		710.852			733.534	705.42		5877.31	7357.7
	348.039	510.963		757.629			300.515	155.628		8673.44	6644.6
	828.18	256.307		362.497			314.248	240.573		6874.52	5019.91
	541.852	466.675		569.791			333.091	572.449		6411.2	6529.87
	293.727	666.754		372.517			307.352	376.939		9015.89	8580.81
	444.311	459.934		413.854			429.013	337.867		8614.2	3752.56
	564.071	368.491		971.329			359.588	791.856		6045.91	6799.17
	328.886	348.552		345.835			339.169	485.925		13593.7	6699.03
	396.627	695.073		381.693			518.698	543.127		6183.51	4814.48
	220.61	609.527		216.468			365.978	349.994		15513.8	5253.16
	725.961	344.431		746.881			500.896	353.705		11086.6	5766.67
	423.373	181.736		823.988			291.448	441.963		8238.53	9322.64
	323.529	3939.06		1529.54			453.665	403.392		10732	8108.98
	403.092	331.005		381.578			393.877	410.204		8356.21	6168.49
	426.876	166.985		556.864			392.686	259.356		9254.92	4052.46
	683.411	243.417		403.75			738.734	284.244		14278.7	10085.8
	471.199	153.479		369.852			387.756	442.652		4425.89	6308.94
	617.89	213.209		794.522			2020.78	368.887		9069.3	12882.6
	177.647	312.477		470.128			278.383	349.752		4776.12	7225.93
	407.937	263.231		508.346			463.943	152.33		5473.24	17463
	302.296	506.516		445.953			500.042	7851.32		8810.05	17176.3
	355.89	180.054		397.362			767.721	529.246		4751.14	5937.87
	233.466	550.682		399.322			761.283	320.43		10651.7	6086.64
	59.7436	686.586		217.934			360.925	571.979		9917.49	672.817
	449.434	316.394		357.409			295.142	457.37		12754.9	8869.88
	409.702	378.171		459.723			273.454	569.507		11952.3	8108.63
	346.26	313.743		160.829			181.476	193.122		10098	6771.62
	477.284	392.535		452.516			209.999	182.505		8891.83	5713.91
	314.242	362.328		357.091			420.535	299.447		1965.24	3249.16
	445.969	232.019		441.465			293.69	464.333		28404.6	10325.4
	323.093	458.727		413.239			256.721	446.598		10089.9	6852.98
	276.307	225.446		350.499			384.123	368.347		9980.35	3702.87
	554.112	275.581		361.978			532.857	515.684		13291.5	9839.62
	378.827	247.22		334.397			402.246	366.453		9822.39	3074.26
	541.228	267.945		244.63			276.909	351.864		11697.1	3665.22
	215.024	323.706		4227.47			259.605	360.961		10001	5718.8
	592.005	378.514		501.609			122.3	557.355		12413.5	5867.57
	468.203	297.259		436.737			502.52	484.318		10805.4	3954.94
	540.662	317.991		539.228			340.895	467.62		14506	5161.02
	480.594	715.309		708.731			509.184	403.341		8927.44	7562.55
	367.027	436.004		322.33			434.5	582.66		1179.78	13126.3
	510.873	374.188		369.213			569.079	566.555		4798.59	4576.8
	292.373	519.187		327.876			527.141	371.813		5939.12	3529.34
	185.445	327.687		654.141			139.134	416.554		9889.65	1141.88
	416.964	335.791		516.75			1263.51	259.775		4772.3	12944.2
	329.175	391.073		410.65			601.954	404.352		6911.67	12805.6
	203.622	543.78		348.129			263.092	251.062		8344.56	12249.7
	313.933	199.851		554.243			562.21	204.838		11376	17789.4
	364.819	450.406		426.829			181.415	670.929		12388.8	10150.3
	241.614	499.144		330.294			657.497	547.705		7307.66	13312.9
	393.875	570.361		158.779			437.276	224.896		9272.46	29394
	391.71	228.548		470.091			375.544	202.879		7362.46	7902.26
	339.419	476.276		554.716			413.821	426.061		12284.9	14301.4
	231.902	347.445		291			336.477	336.346		10423.4	9426.73
	542.107	375.712		514.698			523.39	341.515		4818.47	16955.5
	425.987	486.858		361.353			419.961	396.932		12459.4	20190.9
	252.968	448.5		365.028			408.215	389.619		10935	12526.2
	513.978	516.209		516.521			272.65	260.743		7289.88	13124.9
	251.322	392.739		421.695			302.622	471.018		10435.6	13804
	354.005	234.944		312.227			368.32	393.941		14254.6	16794.4
	702.941	335.21		451.7			352.145	378.564		8284.88	13996.1
	366.225	214.381		345.876			246.396	813.167		6221.55	14409.2
	582.133	169.493		459.454			597.308	208.186		9195.13	10739.2
	1207.3	384.835		458.507			671.338	188.841		4876.76	15043.1
	433.261	468.28		447.18			1384.85	363.869		10360.3	8023.55
	163.666	271.94		438.024			521.508	405.994		6211.77	19639.3
	335.225	140.7		310.013			448.398	625.167		7414.83	10029.3
	435.429	437.428		557.325			328.645	209.801		5861.68	8453.63
	365.116	341.474		349.221			500.218	378.14		13226.9	12019.5
	375.297	403.876		453.81			576.565	321.658		8901.94
	433.37	213.655		364.945			996.275	380.058		6696.7
	567.614	533.261		272.743			435.625	244.468		5986.82
	316.487	354.879		238.578			460.228	388.103		4670.69
	296.782	303.985		473.308			709.656	305.841		10829.1
	404.412	421.81		179.989			566.84	486.985		8984.41
	221.973	379.095		308.709			615.979	544.595		8405.21
	408.158	432.708		424.731			559.378	273.153		4917.78
	346.194	389.889		468.589			479.246	317.231		10536.9
	3669.42	494.438		407.06			921.504	586.618		6943.81
	404.07	513.789		291.22				307.141		3690.69
	454.266	557.19		183.986				319.775		4655.86
	417.703	569.407		430.205				260.684		9726.39
	560.129	517.659		494.568				194.023		7748.01
	555.046	411.27		444.108				355.31		9120.18
	439.37	233.559		181.089				328.464		5911.21
	235.949	487.731		489.437				320.516		9871.7
	164.408	256.6		492.019				366.302		9380.08
	346.311	459.871		413.719				338.615		7946.56
	355.907	446.742		479.117				380.344		14817.2
	531.831	222.952		382.437				947.598		7848.29
	466.686	240.226		505.136				348.669		4118.31
	395.651	343.976		474.189				506.513		12427.2
	246.617	693.562		727.639				283.054		4183.74
	478.592	557.205		384.981				372.044		9984.56
	424.045	410.148		712.384				203.169		5802
	445.37	418.6		191.411				339.574		12836.5
	529.29	808.491		280.744				277.728		11386.9
	474.663	791.034		596.738				356.851		4943.83
	176.078	418.357		354.079				369.665		4903.02
	527.599	19540.9		297.833				289.583		5395.12
	681.846	578.929		308.228				852.214		6292.77
	331.663	535.47		399.88				227.402		12556.8
	379.109	732.671		240.822				593.526		7656.95
	290.722	300.944		629.618				361.999		5959.19
	384.639	338.525		288.909				701.72		15836.6
	167.438	283.181		331.42				436.92		3771.09
	698.204	156.231		595.86				539.016		4255.92
	292.266	5397.83		301.117				612.92		3792.78
	265.753	617.047		191.929				354.722		9826.19
	243.034	351.753		395.938				344.133		11320.2
	96.7288	203.924		301.957				866.073		5579.93
	439.396	249.514		151.912				960.143		4055.21
	515.97	258.821		297.985				842.622		5539.26
	468.468	571.491		113.404				2568.08		4896.8
	370.393	1189.26		466.864				385.329		2796.45
	386.449	520.237		565.876				185.182		3867.16
	204.393	338.204		367.492				224.099		4192.94
	394.825	376.259		429.803				619.443		10033.5
	543.643	291.028		420.37				430.645		4919.8
	496.77	285.413		441.206				746.769		4035.32
	428.417	470.712		465.233				665.749		2071.57
	795.279	309.562		500.252				467.784		10400.1
	345.176	603.88		389.399				319.747		5824.95
	247.193	450.088		497.526				47.3425		2500.38
	273.238	351.757		343.422				306.615		40793.9
	201.615	537.483		392.995				546.019		2827.37
	376.659	214.691		437.374				213.124		7388.25
	398.976	201.444		397.483				370.503		18076.9
	380.516	418.37		342.706				448.744		31294.8
	571.136	543.225		522.723				307.618		16499
	533.294	414.43		461.615				305.335
	466.149	698.042		590.165				146.49
	175.797	363.229		497.267				326.055
	631.746	445.151		374.081				312.993
	238.667	315.347		581.181				373.128
	505.289	772.573		360.608				396.714
	365.078	459.615		399.724				508.346
	226.072	618.972		292.395				758.274
	427.926	333.606		159.835				322.767
	160.092	310.278		322.406				362.134
	340.612	372.992		331.208				295.639
	454.159	397.041		427.49				271.884
	644.936	290.401		408.852				218.559
	418.477	723.154		221.461				299.666
	2808.02	212.29		329.908				328.268
	439.265	311.916		351.718				547.21
	592.026	348.187		483.647				305.57
	326.009	446.732		381.318				380.211
	582.474	532.547		292.011				507.068
	310.076	389.695		287.586				161.807
	321.017	272.226		408.825				772.407
	406.637	445.502		313.823				445.985
	411.057	194.679		327.39				605.087
	362.691	260.801		463.536				164.581
	843.949	422.208		471.263				858.448
	383.855	374.692		462.172				243.555
	189.964	372.898		336.541				246.811
	403.855	186.861		449.641				480.896
	361.76	258.548		369.322				305.741
	552.711	532.015		242.188				279.312
	559.091	203.923		383.327				471.309
	623.918	752.228		404.152				154.141
	883.439	375.921		264.531				435.545
	454.514	367.61		309.711				175.61
	427.533	234.946		269.637				334.315
	364.047	469.523		509.433				559.465
	359.86	382.857		288.742				213.966
	357.899	354.595		383.546				574.337
	387.513	342.207		589.354				649.974
	351.198	377.799		255.543				252.958
	338.497	355.953		192.506				469.943
	339.615	172.323		359.443				367.01
	276.562	525.586		306.385				321.937
	577.202	385.105		294.369				257.528
	258.334	285.732		430.077				180.062
	442.842	538.33		193.733				380.035
	392.284	264.531		311.626				245.243
	490.064	428.902		699.504				316.134
	296.466	445.595		264.011				327.295
	400.862	454.971		570.146				315.418
	320.104	383.155		431.551				474.817
	305.208	162.844		48271.4				407.143
	253.508	384.365		14075.9				289.101
	343.222	468.388		978.055				353.301
	147.081	329.958		528.115				373.537
	383.32	166.3		510.925				334.994
	516.843	387.021		396.792				190.223
	520.843	348.876		435.903				279.57
	462.229	378.572		580.197				312.818
	308.208	252.614		1318.84				347.568
	386.842	372.19		422.49				281.487
	311.341	10833.5		484.13				424.282
	321.702	1023.53		1316.96				340.305
	347.778	667.817		468.283				338.589
	386.031	947.676		377.767				200.552
	733.977	221.983		303.625				334.286
	414.165	485.211		559.709				415.401
	329.986			469.474				271.692
	287.094			387.983				306.428
	530.076			343.989				315.668
	464.763			451.775				269.534
	497.337			476.603				183.414
	393.177			317.724				412.518
	305.232			297.744				378.968
	350.102			628.079				312.069
	424.548							232.285
	382.305							245.621
	437.305							954.572
	333.072							1131.46
	1750.38							1137.7
	293.044							1115.87
	2374.5							499.491
								284.704
								596.641
								358.299
								648.86
								748.113
