# Supplementary material for: RNA polymerase II promotes the organization of chromatin following DNA replication
Source: EMBO Rep. 2024 Feb 12;25(3):1387–414. doi: 10.1038/s44319-024-00085-x (PMC10933433; doi:10.1038/s44319-024-00085-x)
Supplement: Supplementary file 12 — EV Figures Source Data [file 44319_2024_85_MOESM12_ESM.zip › Figure EV6/A/Figure EV6_TFvsPioneer.xlsx]

## Sheet: Sheet1
TFs	Pioneer TFs
0.4658	-0.5016
-0.617	0.3111
-0.4862	-0.2256
0.07285	0.6498
0.06632	0.7335
-0.1414	0.2504
0.2769	0.7298
0.5185	0.1825
0.4127	0.1047
0.8668	-0.2532
1.082	0.3048
-0.6578	-0.1386
0.3114	0.2507
-0.4202	-0.4996
0.04253	0.4334
0.08857	-0.3712
0.4041	-0.4818
-0.03965	-0.04548
0.5157	0.6255
0.4566	0.7444
-0.05248	-0.2315
0.8592	0.05189
-0.05914	0.09672
0.3566	0.3497
0.1603	0.2992
-0.2042	1.152
0.1773	0.2462
0.003136	0.377
0.05016	0.2901
0.3329	0.09429
0.817	0.1759
0.517	0.5823
0.5048	-0.06254
0.2542	0.7702
0.1031
0.1514
0.9122
-0.06781
-1.133
-0.9808
-0.8626
0.6313
-0.07612
0.6268
0.8941
0.5042
0.1417
0.1903
0.2534
0.4147
0.3893
-0.3783
0.3987
0.1404
-0.5832
0.2912
-0.3377
0.4097
0.5925
0.3414
0.4466
0.6489
0.2443
0.1037
0.01113
0.444
0.1016
0.3898
-0.4363
-0.08526
-0.00423
0.4988
0.3808
0.1887
0.1136
0.2867
0.0438
-0.7539
-0.01764
-0.03749
0.15
0.03437
0.5977
-0.3185
-0.3953
0.194
0.1379
0.7579
-0.7613
0.1408
0.04221
0.1068
0.08325
0.1335
0.1204
0.6599
0.05737
0.752
-0.04781
0.5652
0.3247
-0.7407
0.05064
-0.3062
0.6877
0.7189
0.04486
-0.7912
-0.1269
-0.1172
0.322
0.6448
0.4182
0.117
0.3013
0.7238
0.901
0.5627
0.255
0.9156
0.8776
0.5787
0.7104
0.1354
0.689
0.698
0.5001
0.3599
0.4116
0.8704
-0.6242
0.4748
-0.4154
0.3552
-0.5554
0.787
0.1086
0.01065
-0.3577
0.7088
0.1633
-0.8457
0.1725
0.2678
1.161
0.4842
0.1492
0.2059
0.1574
0.1871
1.853
0.3742
0.2177
0.4197
0.5304
-0.7517
0.2667
0.5206
0.3201
