# Supplementary material for: RNA polymerase II promotes the organization of chromatin following DNA replication
Source: EMBO Rep. 2024 Feb 12;25(3):1387–414. doi: 10.1038/s44319-024-00085-x (PMC10933433; doi:10.1038/s44319-024-00085-x)
Supplement: Supplementary file 12 — EV Figures Source Data [file 44319_2024_85_MOESM12_ESM.zip › Figure EV6/C/ScatterPlot_EU.xlsx]

## Sheet: Fig. S5B
DMSO_2h		TPL_2h		DRB_2h
651.987	776.549	322.868	340.112	640.621	622.716
971.151	728.97	276.498	241.019	485.922	474.796
537.386	1215.56	391.255	285.973	545.663	430.932
605.476	868.039	307.967	261.605	1040.65	439.116
460.829	844.056	399.452	420.112	984.732	548.339
689.679	887.541	373.478	243.964	524.223	752.729
495.309	970.674	332.798	328.091	629.49	648.806
1397.51	844.909	373.913	285.71	828.532	707.223
590.132	926.399	348.636	276.163	528.428	591.779
1165.59	1786.57	422.037	238.954	624.865	631.623
915.923	934.138	371.428	229.149	961.712	316.267
662.186	1000.62	502.893	273.66	718.142	565.707
1450.78	1076.35	431.102	236.216	976.449	473.82
899.71	1026.28	357.094	339.411	1064.93	405.666
876.551	829.774	357.675	371.985	635.607	376.825
1020.5	1092.75	406.051	337.452	828.572	738.329
1441.27	895.087	342.687	295.785	549.409	653.368
975.333	1129.96	496.255	301.232	1131.54	761.622
779.405	1310.53	543.28	362.543	814.545	933.418
965.586	923.36	403.59	342.814	801.7	580.214
1105.08	999.571	394.138	352.905	669.111	516.328
1080.73	1317.36	309.579	244.291	846.038	395.568
1253.5	1328.23	395.889	381.848	447.295	574.85
533.749	905.726	341.339	341.274	560.225	1486.16
620.943	1100.88	365.342	265.85	827.807	656.5
929.014	1158.4	490.486	486.389	653.501	1291.76
1064.07	1148.85	344.195	280.089	758.547	542.183
1157.22	1640.47	376.732	332.195	857.572	507.201
940.97	2289.7	256.78	407.813	656.955	719.641
730.538	1072.29	376.975	389.237	894.832	743.154
840.317	873.156	206.129	379.497	767.36	405.53
740.929	857.305	419.339	397.634	827.39	526.534
943.432	723.688	274.789	423.899	757.351	524.416
755.588	1725.35	483.202	530.514	1026.32	573.698
656.008	1638.23	260.937	360.429	934.776	658.663
933.132	1608.17	632.703	405.85	1009.89	636.834
1123.19	1260.19	364.73	361.426	1059.58	488.884
1011.7	815.861	417.651	424.189	1253.72	846.484
1020.87	1358.79	402.575	256.121	874.618	659.167
700.017	966.271	405.554	353.916	591.611	699.118
628.967	1353.71	270.846	292.745	854.51	941.663
2784.1	1508.2	348.967	458.74	915.975	680.937
1321.97	1173.53	253.486	344.216	853.138	480.367
951.546	1966.17	449.238	296.725	847.279	443.579
631.525	1107.3	407.099	307.025	832.457	857.067
794.131	895.726	311.894	324.289	715.797	576.818
937.431	1303.43	377.907	277.721	559.63	555.21
856.69	1372.11	616.743	337.615	653.472	677.977
1044.69	1307.74	403.255	297.588	716.941	586.635
1535.22	1003.7	255.131	748.781	641.541	782.325
915.823	765.67	306.249	516.18	688.179	525.381
1278.3	874.881	359.358	715.803	709.97	528.388
3302.91	1027.68	362.285	478.583	396.133	587.317
1242.2	1215.51	431.305	668.575	662.777	727.925
1093.63	1471.85	346.424	698.317	587.15	503.046
1581.53	1283.09	376.114	263.686	621.21	592.743
1233.48	1155.97	302.432	494.999	717.833	784.601
832.797	1340.25	282.979	451.813	973.604	564.501
1479.84	1113.7	244.874	340.247	751.796	584.385
1596.2	1688.16	453.042	266.736	807.648	559.788
729.386	1788.31	256.02	355.983	758.542	547.4
1411.32	1341.25	338.966	456.323	744.053	509.933
928.444	909.745	295.299	432.305	711.935	456.181
1465.09	1210.49	274.727	407.759	898.958	593.72
1900.39	948.83	337.517	299.288	625.512	787.915
1128.37	869.955	255.308	291.484	677.953	615.815
1323.99	1153.08	316.306	294.976	716.589	520.937
1130.72	895.219	364.798	401.594	778.491	732.898
1997.12	1167.23	299.778	464.718	838.219	612.471
1262.77	1850.56	626.52	363.827	412.673	475.49
1089.83	964.263	480.774	527.838	809.049	562.137
1474.33	1638.11	362.016	294.7	745.052	487.31
1335.85	2784.28	404.052	447.53	417.319	483.48
1237.31	1443.29	352.474	432.707	564.606	637.668
1389.59	979.771	445.978	298.726	441.105	656.257
1076.21	830.009	449.011	337.984	671.675	676.522
1051.29	981.325	367.338	457.24	650.081	629.082
1056.3	1200.4	310.114	399.931	635.151	519.535
967.217	795.848	374.895	197.619	697.113	546.805
1098.54	924.113	283.671	407.141	670.088	559.923
1456.14	1088.08	388.956	253.314	604.208	599.509
1251.45	1037.57	230.516	194.483	644.049	573.717
1169.02	985.331	375.355	264.57	973.898	594.874
1257.06	1354.5	424.621	445.536	561.41	513.648
1443.25	1208.24	350.75	242.331	722.259	611.063
1839.21	1006.09	516.578	256.273	554.156	618.559
1194.72	1317.18	347.561	216.781	630.043	612.865
1595.32	950.52	327.476	294.224	824.613	940.86
1552.83	1508.06	440.615	307.976	787.258	613.068
1803.54	1221.32	255.271	297.132	790.198	798.359
1341.99	1227.83	399.153	239.481	933.511	1126.02
1292.52	1044.3	461.426	293.484	933.811	534.019
1766.59	1197.35	253.33	326.691	709.522	643.649
1204.02	950.002	336.127	256.931	873.862	519.896
835.048	1120.58	256.68	290.359	639.593	461.77
1606.19	1003.23	310.588	422.376	1063.65	747.568
1277.97	996.048	279.828	348.889	638.586	696.375
1222.99	845.619	323.574	332.014	721.112	645.551
1055.52	1173.59	315.578	297.869	618.1	496.331
844.552	1067.42	175.419	449.185	820.4	659.382
1186.12	1029.73	338.596	402.82	1208.31	786.582
808.475	1107.04	708.329	370.135	811.785	600.166
949.566	1042.25	288.362	361.677	762.302	454.841
890.403	753.724	271.605	392.095	660.15	563.439
1195.24	1388.6	251.328	314.714	761.316	514.485
1236.96	1100.21	182.021	342.451	786.226	491.155
937.806	1274.07	287.955	400.842	696.727	406.681
1154.5	987.086	316.967	407.679	596.6	624.373
1185.39	1101.24	279.369	580.03	584.543	568.69
1763.95	950.28	354.598	290.309	699.695	664.227
1190.49	1292.38	412.309	332.267	711.281	599.401
1697.32	952.977	363.149	438.759	618.407	444.416
1411.74	1596.46	407.606	417.66	599.935	615.843
1190.78	568.732	315.6	362.165	700.415	638.388
796.246	1123.54	440.911	441.967	610.566	564.677
841.543	907.267	469.374	399.815	1032.26	522.727
1740.6	1311.5	320.378	433.351	722.496	690.397
1949.57	1094.94	259.098	373.05	806.927	571.932
1449.04	1119.57	384.342	493.447	690.807	508.79
1533.74	928.651	372.005	335.514	577.655	597.074
3815.38	932.984	424.941	398.718	664.265	494.736
872.735	1127.1	355.184	342.714	542.816	705.698
1817.55	883.712	385.95	303.807	464.551	638.685
1190.59	1179.49	333.266	415.984	659.01	523.478
987.236	1015.28	708.286	478.319	541.14	839.661
1647.06	1057.4	318.645	410.501	667.667	648.083
816.502	1000.5	433.26	326.017	873.035	690.692
864.42	1138.24	362.692	433.83	454.525	573.965
928.224	1379.49	516.501	430.255	572.9	973.415
876.619	1291.55	399.437	432.122	504.869	555.977
937.019	938.486	353.04	492.219	510.115	887.897
1019.18	973.975	342.104	389.866	464.61	717.151
766.446	748.858	509.306	341.309	346.792	543.497
1446.05	1136.46	290.835	298.522	360.057	663.432
692.234	895.718	273.965	475.085	473.54	468.67
2121.66	1045.54	356.396	264.292	386.894	709.746
1247.86	834.945	333.679	281.751	777.871	609.299
1839.02	908.287	381.459	431.097	568.313	586.863
933.055	1237.27	293.058	392.266	441.131	652.184
804.547	877.686	276.578	425.732	503.042	727.755
950.438	1314.94	335.982	185.441	816.387	713.029
888.563	1432.37	308.946	452.431	520.097	833.55
1090.35	1083.09	319.316	316.136	510.274	663.178
1688.95	648.441	320.456	357.905	330.869	602.957
1121.3	984.605	380.413	273.178	922.445	729.122
1121.14	1071.65	368.229	335.008	421.448	745.508
1346.57	1589.81	516.557	332.761	349.927	579.804
1346.95	1580.67	454.389	445.817	505.105	522.071
1405.14	996.568	339.42	253.329	415.915	759.631
1607.81	971.936	424.671	334.584	676.808	646.047
1046.25	1025	462.242	288.98	576.738	694.963
1239.72	1156.58	516.301	323.67	549.794	922.199
1085.69	1411.5	443.603	277.01	861.704	774.455
1088.31	940.159	301.001	272.314	578.91	426.838
1491.51	1350.13	301.973	303.53	677.999	540.958
1640.19	1390.18	853.042	330.056	768.845	549.177
1330.52	719.69	329.131	313.1	828.25	480.805
1353.73	825.105	868.895	340.076	684.694	496.68
1435.14	828.508	512.286	315.752	576.711	790.525
1438.49	2413.44	411.074	299.094	500.497	545.192
637.459	1047.46	360.523	218.754	763.56	721.957
1796.83	1189.44	440.168	370.365	848.938	563.173
914.932	828.772	335.823	288.304	434.68	672.483
1317.47	1116.63	473.551	363.577	655.069	466.262
895.544	748.344	293.148	395.435	603.401	650.074
1343.48	817.123	316.519	298.234	497.983	636.509
998.698	890.205	443.913	380.27	493.067	621.687
1056.11	1086.5	304.181	333.576	962.233	571.335
1311.91	1269.88	332.128	309.522	434.395	699.407
2215.33	1251.46	304.225	270.861	708.475	572.376
1658.19	921.899	422.067	328.695	562.117	538.458
1215.52	851.607	267.336	260.929	553.761	634.73
445.981	1160.48	298.793	308.112	578.7	417.794
2238.48	813.675	754.313	264.947	682.803	559.534
1865.24	1102.1	638.936	298.234	572.302	564.304
1355.93	943.1	308.79	281.357	683.919	478.611
1109.06	1144.89	398.413	354.155	876.354	490.363
1156.4	1049.84	245.555	276.706	598.866	521.522
1158.71	1055.96	237.422	354.35	529.218	751.991
908.996	858.139	424.967	380.341	521.764	596.282
916.962	1294.21	317.75	524.29	603.054	513.176
890.003	1108.77	277.786	286.372	470.24	439.093
895.169	1079.58	313.175	414.001	589.038	703.6
676.591	1339.55	354.975	326.386	489.452	715.149
1002.88	1321.83	381.172	289.866	403.831	718.241
900.321	1402.49	432.345	277.902	760.706	426.593
749.06	1882.51	326.362	305.846	406.717	494.074
961.483	866.676	488.006	250.567	720.838	419.161
1124.75	1651.67	373.203	366.576	806.919	523.109
1030	1479.59	323.634	385.795	648.488	647.028
1725.02	1258.76	361.092	396.368	800.089	569.542
1391.89	1830.44	425.623	313.746	1000.08	628.156
1303.18	1432.97	321.54	246.113	655.111	393.626
1048.22	1445.75	551.421	256.913	808.002	482.707
1172.18	1219.39	236.67	354.943	571.405	479.628
995.256	1874.62	432.235	456.243	822.74	489.713
888.053	1193.09	240.682	378.015	544.684	407.206
1015.01	1523.53	281.713	279.14	732.067	654.732
801.049	1264.99	363.478	349.287	784.284	518.354
1082.4	887.351	274.215	533.353	749.323	737.162
1836.7	1269.27	299.294	378.45	648.728	584.219
1158.88	798.763	367.455	296.367	1102.06	171.52
682.28	728.626	361.483	309.362	601.153	861.373
677.283	1264.58	326.141	467.012	749.142	1147.96
894.732	2089.82	385.881	311.173	619.335	679.939
681.184	1135.3	394.294	478.88	831.8	449.32
671.989	1042.27	621.191	574.172	581.953	579.443
719.418	850.378	250.671	262.134	525.29	676.408
290.18	1314.26	233.906	341.696	776.411	558.142
1378.5	1400.11	334.498	341.263	711.02	719.091
1293.83	1041.36	216.484	337.712	635.817	721.588
857.049	1300.19	363.925	346.553	652.349	661.2
998.798	1167.45	344.962	350.937	580.488	894.745
818.346	1216.65	341.943	328.861	619.598	861.104
917.914	1088.47	302.942	297.725	688.534	596.326
1065.85	1289.6	224.581	440.904	762.239	755.586
1050.37	1295.9	307.13	414.384	538.624	627.113
1316.14	1132.26	203.97	455.712	531.083	592.197
1671.13	1380.7	326.675	405.758	528.84	630.263
784.658	1088.29	548.006	377.268	554.105	752.969
1712.77	1119.51	391.38	403.633	871.707	872.612
3822.69	949.39	271.411	370.393	512.165	813.336
1427.01	1621.38	391.902	369.315	966.21	579.608
1497.65	1427.36	319.537	526.404	799.07	555.386
1698.25	874.17	350.03	443.125	743.48	635.649
1656.95	634.682	302.657	374.344	648.418	606.412
1406.77	1016.74	362.258	399.433	704.899	712.651
1582.49	1536.77	301.536	369.444	658.599	714.439
811.296	1140.87	506.563	305.656	1063.22	639.548
978.532	1364.23	305.021	287.884	726.812	822.35
1383.67	1225.15	421.821	342.106	888.62	779.975
902.574	1269.39	406.053	409.348	567.268	413.417
1195.73	1359.15	537.76	421.346	497.289	631.469
1080.24	1132.29	382.024	531.786	697.326	698.69
1025.92	651.86	367.603	330.756	600.375	673.553
1272.1	1027.01	457.67	306.904	246.457	736.175
1394.16	1470.89	389.215	232.239	1257.56	810.393
1371.52	912.874	420.172	373.128	563.715	882.407
1136.75	1269.01	382.005	336.761	626.699	444.607
982.068	1215.19	329.465	431.951	687.481	717.466
1374.04	938.558	365.279	243.241	584.248	1011.17
1537.79	1085.6	406.854	259.769	754.671	625.084
889.697	949.662	579.827	338.733	553.381	177.706
1448.92	943.824	279.125	334.434	596.001	774.791
1187.19	992.953	335.044	334.97	658.137	710.587
1678.53	1169.96	377.73	248.095	678.865	949.818
1952.19	726.942	419.581	143.706	536.805	838.289
952.584	1044.08	562.947	338.693	699.23	656.705
838.712	1051.98	270.405	182.052	785.978	1181.88
790.795	970.009	405.261	419.747	723.2	593.921
1133.61	1049.7	476.483	278.28	577.103	628.267
745.325	1126.84	281.936	463.642	624.535	672.539
1096.27	1131.45	580.261	390.587	632.548	994.538
939.152	1542.25	415.02	459.911	608.708	753.158
1396.18	930.091	435.638	344.607	490.74	688.803
2135.12	1400.01	475.457	346.236	620.717	1100.38
1546.59	1036.56	306.821	330.742	563.147	912.688
1306.33	1173.37	432.201	417.614	760.027	669.992
1281.62	875.479	253.762	383.683	809.93	714.828
1416.64	1237.48	303.991	307.093	748.132	566.667
1251.55	1192.14	176.908	298.452	479.909	623.846
1567.11	1358.98	289.134	324.554	688.797	681.267
1516.25	1166.6	295.135	511.125	772.911	467.696
1143.37	1003.14	207.33	297.331	510.236	619.779
1533.11	1312.07	314.791	381.754	448.967	678.566
1493.51	1423.6	384.265	387.252	489.847	550.055
1737.27	1043.96	257.818	334.572	635.927	497.782
1429.72	1704.04	379.275	431.571	386.428	564.007
1178.74	1132.27	235.607	416.227	717.916	749.26
1470.56	1348.49	507.901	358.365	713.331	553.464
1594.01	1144.74	344.849	272.652	454.078	483.213
1437.71	1160.04	669.596	368.118	793.796	867.214
1593.44	1534.22	342.791	383.264	418.564	426.352
1409.28	1554.26	692.358	247.649	617.987	464.43
1714.07	1119.94	549.508	343.159	720.642	779.031
1350.82	1248.77	384.189	473.722	755.678	711.11
1097.4	1408.31	420.324	433.744	750.948	680.393
1389.05	821.327	433.285	610.428	704.933	548.696
1213.82	1330.19	480.213	501.195	632.473	688.321
1071.25	1416.59	330.288	298.757	592.87	1009.77
1170.57	1131.51	332.015	404.914	632.602	450.668
1841.37	829.545	439.309	382.725	762.968	769.808
1236.99	982.741	374.728	356.904	725.038	670.807
1415.05	1528.15	461.891	346.026	699.004	575.272
1184.91	968.395	157.407	256.028	551.393	937.502
1773.6	1433.78	275.894	375.955	593.224	888.351
1591.25	1256.92	354.672	373.248	847.773	729.41
1585.57	1120.91	641.504	368.931	807.303	397.914
923.022	1482.22	423.316	281.261	575.617	666.787
1910.75	1234.69	426.425	276.252	655.701	513.133
1235.39	1371.09	482.33	445.424	584.414	437.4
1410.4	1386.06		417.421	419.175	554.844
2215.65	1246.8		290.822	592.114	512.344
2188.87	1083.88		360.03	836.678	734.024
1467.85	1074.28		344.341	726.578	656.957
1500.76	1607.49		280.03	870.532	599.37
1725.57	1448.87		425.02	709.902	665.015
1412.94	861.793		322.269	682.114	839.082
1013.98	962.402		341.48	755.424	804.091
1702.09	1109.07		330.804	626.958	1045.38
1273.84	888.199		385.845	895.723	607.079
1449.04	779.805		449.897	599.721	718.925
2575.27	910.605		238.546	798.052	532.072
2605.06	1238.8		324.851	511.995	847.316
1129.57	2235.85		315.132	719.919	614.41
1478.42	1737.69		379.979	816.061	758.663
883.676	1787.62		340.848	842.995	485.91
3311.15	1234.9		320.005	540.083	665.736
1896.41	1202.2		321.23	407.339	605.879
1355.38	1401.3		303.667	690.229	429.442
1257.87	1316.81		358.506	704.958	644.271
1689.22	1328.66		392.89	382.99	657.846
1766.95	1329.88		303.13	524.19	539.729
1723.07	1210.99		483.4	830.353	404.967
1051.95	1463.66		355.013	483.405	487.136
1701.04	1240.2		317.487	582.539	402.309
1150.73	885.307		323.957	483.645	570.887
1711.17	1263.2		289.591	763.926	667.854
1853.69	956.914		510.201	401.469	672.234
1633.72	986.922		385.98	579.694	476.804
1828.29	1007.21		235.965	625.398	435.433
1641.11	1155.9		367.411	724.789	593.072
2073.29	1232.58		331.356	505.371	610.513
1629.31	1097.66		336.422	371.456	555.869
1400.78	1071.24		327.001	507.722	446.427
1766.79	1235.48		492.627	481.737	416.065
1271.36	1632.38		329.353	837.029	649.338
1436.64	1360.06		253.878	578.869	778.77
1550.56	1145.51		377.12	814.083	448.852
1713.93	1001.8		301.992	764.958	494.47
1929.49	1388.89		259.976	565.884	515.651
1800.15	876.695		217.962	771.923	652.581
1112.77	1115.95		281.493	525.174	703.064
1570.82	1083.83		370.042	676.532	635.982
2840.13	1197.59		229.853	910.928	731.094
1587.17	1269.97		268.698	1015.25	717.183
2192.62	1310.29		427.288	578.075	706.961
1984.53	1078.82		288.838	486.191	509.527
1847.09	1116.25		282.401	743.257	560.778
1892.42	1033.52		351.311	417.34	623.271
1937.37	949.164		433.691	539.181	652.057
	1317.75		295.737	443.243	462.178
	1150.99		364.849	694.771	1021.31
	835.17		342.38	575.875	668.806
	3278.75		407.852	751.809	683.571
	2421.5		446.803	802.193	743.783
	1168.09		369.823	815.618	1093.27
	1322.03		385.256	673.641	939.698
	1675.12		318.22	940.892	504.999
	933.254		353.821	810.068	692.728
	1862.35		427.795	638.885	726.62
	1855.26		338.907	597.83	868.255
	1135.36		282.298	397.682	759.127
	997.929		334.147	652.498	431.152
	855.97		387.18	513.278	683.817
	1259.37		388.183	527.44	578.855
	676.989		398.804	1090.86	627.027
	1611.63		393.976	1137.28	735.227
	1532.32		321.373	837.533	692.825
	1278.27		327.333	1048.14	647.724
	1485.06		420.871	699.112	1177.47
	1074.43		515.526	566.596	914.132
	1120.92		363.664	474.163	666.448
	1487.88		397.91	569.263	621.358
	629.675		347.626	632.031	514.271
	1327.11		337.032	1142.98	728.577
	930.202		494.792	983.284	697.309
	1356.79		388.969	550.16	740.74
	1441.99		319.203	747.896	1179.31
	1741.32		289.275	513.98	606.186
	1393.02		314.569	691.928	664.01
	1097.28		352.078	503.41	951.226
	1012.54		325.96	390.534	651.119
	916.5		380.934	602.16	825.618
	1494.57		299.883	521.917	791.108
	1082.21		279.376	509.179	644.585
	1139.95		358.777	569.997	577.258
	1314.32		278.255	588.284	560.187
	1630.86		283.238	705.583	1086.75
	1047		290.08	493.535	778.573
	2044.47		271.423	509.284	855.529
	1315.66		344.19	735.078	615.606
	1368.37		324.018	464.712	826.699
	1367.01		239.588	845.324	654.691
	1393.3		288.729	494.684	936.097
	2457.02		279.551	730.457	968.128
	1673.65		332.32	685.341	525.765
	1082.29		254.716	478.489	727.775
	1443.98		297.127	701.035	718.043
	1031.57		430.545	428.398	420.886
	1190.21		258.743	720.981	1029.81
	893.252		346.214	743.537	840.765
	983.57		323.316	666.073	769.903
	1233.83		336.508	808.461	753.286
	1240.07		279.637	644.052	824.865
	1330.47		351.344	643.915	901.342
	1294.83		377.239	658.607	1236.76
	956.403		286.367	495.362	493.9
	1556.78		290.219	754.046	767.549
	1624.34		375.586	786.947	526.631
	1202.7		386.836	698.841	525.915
	901.022		422.756	580.227	541.449
	1276.72		301.647	730.767	662.929
	1008.08		368.083	633.604	906.266
	1514.09		290.088	626.534	755.792
	617.064		338.856	666.942	1175.62
	1305.43		279.275	809.78	747
	912.87		351.71	720.633	1027.52
	1055.88		323.056	554.309	870.822
	1334.42		547.171	625.687	670.413
	502.301		396.036	718.565	689.238
	1696.93		344.227	838.134	776.178
	994.067		444.904	681.177	1880.73
	1787.88		289.625	872.213	418.769
	1094.3		232.133	939.061	810.197
	1115.19		335.27	638.448	844.571
	1362.83		467.638	972.406	559.349
	1342.62		487.325	707.491	432.389
	1026.08		304.093	865.227	947.587
	994.415		277.509	1138.77	889.616
	1463.71		406.404	623.679	777.919
	1196.88		385.499	437.59	840.937
	1391.32		316.008	1004.91	715.244
	1166.96		399.262	597.209	713.294
	971.322		336.207	718.875	862.941
	1624.63		376.507	781.269	931.217
	1218.33		329.752	537.436	912.321
	1442.05		372.239	686.469	817.628
	918.692		428.85	510.419	630.244
	1353.49		268.745	1000.87	917.251
	920.725		407.628	807.342	605.941
	1264.71		381.963	587.901	895.096
	1287.4		532.337	796.272	631.567
	1103.59		605.336	603.112	608.724
	1295.8		423.204	1014.37	751.627
	750.217		492.739	722.231	996.115
	1957.11		292.578	839.274	577.626
	1173.91		484.399	619.125	1260.43
	1167.59		346.583	822.201	966.338
	1541.65		533.188	544.534	766.614
	911.507		439.93	726.192	804.568
	1367.75		257.829	523.123	485.06
	1641.25		339.78	482.86	532.612
	1333.49		441.655	393.839	667.332
	1221.97		178.078	386.314	557.404
	1257.48		280.696	408.801	1042.52
	1222.54		228.189	418.238	824.077
	1240.8		595.634	495.411	873.699
	2638.86		320.056	600.783	696.053
	1601.71		357.563	511.426	1706.47
	913.897		310.699	552.291	1012.81
	2070.71		359.122	670.814	559.297
	949.168		370.942	635.223	622.154
	1400.83		271.43	695.429	840.639
	1277.98		355.33	502.215	578.011
	1031.43		308.829	554.53	869.045
	1295.81		241.073	671.328	494.71
	1130.44		289.405	531.626	614.863
	1211.77		177.942	579.948	941.961
	862.738		307.962	516.929	959.233
	1286.8		283.649	676.168	630.229
	1360.75		306.29	1347.03	551.736
	1318.85		243.101	698.354	986.276
	1072.63		296.612	746.971	730.307
	1343.42		572.164	977.536	607.135
	1181.87		584.781	875.619	675.946
	752.317		360.633	799.615	590.136
	1427.77		257.543	857.552	903.329
	1027.31		335.339	792.337	612.167
	900.913		371.875	833.561	633.816
	1168.82		317.241	457.859	717.118
	1057.28		381.221	823.858	561.642
	956.035		246.474	443.85	987.309
	1094.84		233.834	698.195	760.427
	1331.2		284.961	591.413	715.268
	738.375		224.406	519.457	596.006
	1813.45		298.954	349.373	668.001
	1207.41		311.678	634.33	687.603
	1377.98		245.759	405.406	620.574
	1311.86		242.942	648.023	650.381
	1107.29		350.566	413.893	655.013
	1259.94		442.389	634.552	567.087
	1685.22		354.547	487.702	578.033
	794.595		454.036	632.956	554.245
	724.393		298.507	430.392	632.421
	1574.24		381.615	705.48	507.913
	1045.31		353.745	588.197	542.945
	1032.42		320.582	752.441	406.798
	409.609		379.009	1938.8	633.142
	613.259		354.105	409.671	495.246
	1233.27		388.084	631.942	547.098
	1883.98		421.181	838.386	518.44
	1385.62		283.36	634.682	611.019
	1524.8		295.901	711.851	1029.59
	1841.34		638.051	722.547	1370.78
	1128.02		284.844	616.383	821.566
	1059.38		309.624	848.21	680.099
	1715.78		346.461	733.864	817.196
	1540.2		314.831	707.687	882.699
	1596.26		443.848	1623.25	1088.5
	1957.28		332.748	865.811	757.965
	1254.52		378.413	964.107	751.025
	1252.99		367.963	1088.7	611.545
	1324.35		357.235	1073.48	665.755
	748.596		293.862	972.705	679.211
	874.713		319.622	682.834	881.586
	972.555		314.275	881.14	674.538
	986.122		393.211	996.401	742.377
	807.653		619.906	721.226	688.605
	658.521		395.922	622.29	441.69
	975.579		365.682	647.819	686.19
	1310.69		342.663	662.767	565.29
	1227.67		560.139	170.382	736.081
	1059.15		352.361	1207.54	1064.35
	1193.73		401.462	297.536	607.755
	929.309		343.652	714.36	807.984
	796.962		387.428	975.343	708.502
	872.229		396.658	635.694	593.582
	1089.52		421.474	782.315	600.794
	732.619		394.054	730.401	743.074
	1037.68		468.387	677.432	460.283
	929.816		296.408	756.569	542.287
	732.868		352.748	706.054	561.797
	1124.61		366.278	610.592	530.353
	1395.73		359.558	738.455	507.901
	1051.68		404.795	529.12	496.401
	1233.66		407.681	839.947	561.25
	904.873		333.829	680.565	451.231
	943.329		358.002	933.594	946.368
	1255.51		385.245	796.588	772.87
	630.449		351.925	714.327	526.424
	1008.4		323.909	825.033	475.795
	991.096		390.854	1400.82	348.142
	1102.81		408.785	854.826	485.414
	1009.8		455.957	318.464	595.633
	1049.46		650.489	652.812	573.873
	1164.68		404.052	1049.69	435.236
	1415.9		403.623	944.865	882.584
	639.435		359.731	1035.47	360.98
	894.706		286.487	871.939	398.796
	1015.21		304.533	1069.92	753.932
	992.916		225.301	2518.06	645.72
	944.103		301.295	824.906	733.432
	1069.4		388.551	855.834	663.434
	1367.88		299.557	885.747	732.465
	1007.29		402.115	1206.48	639.592
	990.402		272.96	1000.07	633.062
	874.475		343.294	1099.64	530.432
	1176.82		292.528	2207.08	768.197
	1550.8		603.427	1836.13	773.059
	1549.72		389.095	639.912	624.055
	1095.46		310.062	753.116	755.339
	904.322		355.697	712.539	575.045
	1225.97		277.257	781.293	758.164
	798.992		433.995	709.685	410.42
	1521.93		346.953	833.883	486.775
	1503.18		551.266	786.422	799.256
	1099.47		444.838	591.933	643.345
	677.215		490.95	764.352	738.113
	901.164		346.797	525.821	573.054
	907.117		316.337	572.285	477.362
	946.521		505.54	664.369	835.492
	1159.09		263.106	665.029	787.7
	910.49		343.885	501.634	609.247
	1257.98		309.117	475.434	1167.92
	940.712		323.847	624.754	563.712
	845.919		330.089	535.448	771.005
	851.394		457.136	894.705	605.849
	1177.41		266.6	1160.79	539.371
	600.246		542.415	796.061	697.047
	1089.85			602.4	639.259
	1043.11			627.376	760.01
	451.399			508.32	701.8
	1017.34			670.569	631.853
	810.797			779.494	533.838
	837.849			544.35	518.027
	1338.86			298.837	569.23
	1157.76			512.359	673.565
	1048.42			584.727	973.153
	794.688			582.074	810.832
	884.742			670.916	729.869
	1026.45			711.989	536.323
	670.755			1040.1	729.586
	781.278			720.346	764.805
	527.123			602.283	777.177
	890.56			680.899	577.653
	726.954			752.245	482.009
	650.537			756.265	753.652
	834.219			1010.32	476.006
	602.646			600.251	497.247
	777.303			1091.09	542.219
	652.784			303.568	700.91
	1106.94			729.74	826.64
	918.338			387.372	415.699
	938.305			637.195	871.679
	952.466			733.334	609.645
	735.734			794.986	462.028
	1297.87			742.318	667.912
	818.192			618.192	745.564
	1235.13			955.582	423.965
	996.054			567.748	693.878
	953.24			732.536	358.413
	897.732			615.105	623.645
	1332.7			642.576	632.024
	1107.08			627.763	565.742
	1253.75			643.077	769.252
	1082.06			502.122	524.092
	736.344			817.86	739.54
	1366.78			967.577	531.253
	1575.82			658.995	368.026
	918.925			476.889	540.926
	665.84			999.767	617.149
	1126.02			637.369	790.292
	2035.78				436.215
	737.322				602.816
	737.852				527.944
	1263.6				660.776
	1290.96				653.885
	1051.97				477.638
	688.984				531.329
	774.499				612.947
	1082.18				586.534
	1741.3				580.33
	1150.2				534.931
	981.774				702.518
	843.569				763.898
	1387.02				674.886
	965.646				477.995
	668.509				559.906
	864.59				549.039
	1277.25				659.462
	976.372				588.194
	913.737				568.077
	928.47				771.397
	907.194				565.511
	1353.77				748.238
	1532.12				598.271
	1124.45				589.545
	1073.47				389.449
	735.804				661.619
	1508.38				548.794
	513.918				538.912
	795.55				653.544
	750.305				699.04
	1055.71				591.304
	676.834				691.484
	899.711				595.471
	732.87				816.743
	1487.27				694.122
	1015.01				1012.68
	1487.03				651.251
	986.495				1209.52
	939.419				690.024
	1252.92				745.872
	1009.99				444.813
	1936.32				508.871
	1222.03				693.653
	1139.32				577.667
	1265.36				617.073
	1323.85				687.115
	1152.16				713.562
	1209.2				763.972
	951.426				614.091
	1414.4				717.381
	1205.12				558.574
	1213.16				491.007
	1221.55				599.923
	2354.1				451.141
	944.6				521.792
	980.726				496.343
	1023.46				494.187
	1081.33				413.79
	885.068				544.927
	1241.18				624.092
	1464.23				469.826
	1010.26				478.457
	1234.43				469.359
	1086.45				477.053
	1746.09				433.958
	1402.55				566.736
	1373.02				399.99
	1502.91				695.549
	1688.91				381.475
	933.732				441.056
	949.346				650.48
	1266.63				435.723
	1953.62				655.386
	1363.1				304.861
	1483.3				654.102
	1058.37				382.047
	1106.88				552.907
	1609.38				186.065
	1094.94				552.297
	1267.41				315.895
	1312.93				441.943
	1443.05				237.123
	1560.87				595.637
	1893.73				648.197
	1001.52				797.975
	1269.5				767.604
	1258.72				803.795
	1120.35				420.647
	932.907				514.319
	962.899				758.902
	809.598				732.726
	1234.35				733.573
	1019.29				626.338
	869.481				669.396
	967.365				680.788
	1324.88				326.944
	913.302				616.636
	1037.55				459.678
	1203.78				482.413
	1169.42				589.979
	1388.61				422.444
	929.669				501.823
	1152.57				368.285
	1102.05				592.187
	817.778				467.629
	910.434				494.012
	1246.06				611.861
	1192.25				383.391
	743.991				322.566
	868.125				593.045
	1092.71				427.685
	917.215				671.851
	882.566				433.869
	847.568				534.625
	1150.55				757.226
	848.946				389.615
	1280.03				702.19
	1355.24				822.052
	1107.77				601.528
	1543.49				607.613
	1063.77				651.487
	1058.84				648.185
	1328.22				569.22
	1531.58				611.058
	1306.45				527.349
	1163.01				634.464
	1468.48				527.963
	824.74				769.22
	952.021				618.67
	954.803				511.08
	950.909				705.661
	1081.34				642.904
	988.004				597.459
	1522.91
	1120.54
	823.661
	1123.39
	1090.85
	713.043
	718.373
	1420.97
	1003.61
	1116.29
	1659.39
	1367.24
	1361.48
	932.262
	888.691
	1033.96
	621.587
	1171.78
	846.659
	760.03
	1031.63
	1161.65
	1521.47
	1470.46
	802.435
	795.096
	775.898
	813.071
	767.757
	880.933
	601.355
	1021.49
	1393.75
	838.183
	693.633
	1409.63
	441.815
	786.077
	584.677
	740.596
	833.556
	1078.79
	762.468
	832.415
	735.815
	858.495
	1117.06
	1055.71
	806.403
	891.846
	935.8
	1258.64
	896.205
	1197.2
	113.805
	1088.4
	1004.47
	1265.52
	882.685
	1585.34
	1266.65
	1397.73
	1137.84
	821.601
	1548.09
	1738.94
	1801.24
	937.751
	1075.81
	1476.59
	1349.4
	1415.38
	1463.38
	1237.83
	1579.6
	1116.72
	1938.55
	1028.87
	1238.49
	1904.92
	1679.7
	1211.8
	1457.02
	1235.32
	1108.42
	725.269
	1139.94
	564.027
	871.254
	1482.9
	1176.15
	987.102
	1130.96
	884.342
	1140.92
	951.538
	1065.12
	1133.78
	1041.08
	1912.8
	1019.79
	2100.45
	914.026
	865.283
	1275.66
	1454.62
	895.493
	1059.12
	1316.12
	1463.84
	1013.86
	991.029
	1153.34
	1273.21
	1281.22
	1232.81
	788.091
	1110.1
	1119.74
	593.419
	513.916
	985.398
	1368.73
	722.845
	743.946
	812.497
	777.87
	1028.73
	934.355
	1068.17
	1117.82
	1007.79
	1650.75
	1156.38
	948.68
	1555.39
	971.678
	1726.61
	1008.01
	714.595
	1480.4
	1074.7
	1545.32
	1864.55
