# Supplementary material for: RNA polymerase II promotes the organization of chromatin following DNA replication
Source: EMBO Rep. 2024 Feb 12;25(3):1387–414. doi: 10.1038/s44319-024-00085-x (PMC10933433; doi:10.1038/s44319-024-00085-x)
Supplement: Supplementary file 12 — EV Figures Source Data [file 44319_2024_85_MOESM12_ESM.zip › Figure EV6/D/ScatterPlot_RNAPII pS5.xlsx]

## Sheet: Fig. S5C
DMSO_2h		TPL_2h		DRB_2h
2113.68	2249.04	718.537	472.001	1288.59	674.57
2359.4	1661.44	415.405	436.362	674.442	826.979
2562.54	2375.51	363.64	456.069	715.019	756.226
1854.78	2006.91	716.832	528.772	1020.16	564.77
2605.05	2400.63	669.813	585.359	943.302	935.947
1839.24	2148.64	381.844	418.601	1013.85	773.35
2090.9	2029.9	318.704	298.848	663.543	851.614
1913.73	2125.04	449.067	439.798	687.834	961.08
2244.97	2480.76	366.771	299.41	579.79	1022.22
2658.79	2000.92	646.506	509.624	661.513	769.5
2060	2027.65	445.166	498.152	1048.58	750.396
2042.91	2389.49	630.888	483.485	836.558	863.569
2729.99	2321.74	1010.6	542.15	721.39	1192.65
2042.69	1855.22	382.049	480.239	745.49	1081.39
3932.36	2590.31	495.493	414.731	912.499	672.416
2619.09	2819.83	652.116	456.813	827.479	1104.72
1937.69	2907.16	282.864	369.135	942.092	887.02
1964.5	2713.52	412.558	317.183	810.502	1853.97
1704.93	2881.89	499.198	495.03	628.973	1037.08
2504.14	2197.08	434.34	569.882	819.822	1168.53
2444.85	2269.41	625.296	617.079	932.37	1055.87
1828.03	2539.72	513.874	332.818	956.965	964.799
2266.76	2548.16	616.341	480.367	667.021	974.369
1890.1	3897.22	595.876	363.524	812.36	1004.67
2450.17	3030.21	549.378	363.922	676.334	1333.84
1807.47	2734.08	533.671	539.956	747.055	1080.4
1873.53	4657.6	468.07	574.293	866.408	1049.98
2288.51	2692.15	878.383	525.803	1074.05	776.217
1997.49	2425.16	487.364	519.688	806.571	1100.14
2451.9	2833.63	1034.22	480.962	1014.76	915.265
1991.77	2407.21	571.297	400.586	727.624	1048.76
2647.31	2661.93	427.078	386.218	966.986	1079.45
2273.51	2356.73	379.456	644.676	1295.05	1174.56
2434.43	2842.69	639.719	586.107	785.72	778.016
1911.33	2271.33	622.457	423.401	754.661	865.768
2907.03	2164.59	503.428	391.103	774.964	972.824
2994.89	2480.28	352.3	1084.03	892.759	874.025
3549.97	2694.51	674.596	503.942	703.303	1533.69
2043.96	3203.94	528.399	422.985	687.567	884.435
2752.05	2801.09	536.725	524.373	811.936	871.153
2908.54	2456.76	570.43	315.328	680.296	737.995
2093.02	2208.41	596.559	604.092	659.59	1082.43
2973.92	2827.84	486.972	552.433	899.77	1020.45
2557.54	2991.39	539.65	595.859	934.601	825.391
2799.25	2565.05	579.74	482.274	925.466	956.053
2017.45	2014.12	528.169	374.922	1010.62	893.528
2628.65	2186.16	531.177	454.007	858.923	821.311
2885.82	2638.77	598.12	579.27	890.717	847.037
3117.18	2818.54	519.195	526.342	966.82	781.696
2025.5	2355.2	480.592	990.826	946.856	732.102
1910.48	2373.24	514.963	691.988	906.03	1091.14
2332.79	2428.87	634.46	514.314	828.58	804.99
3470.81	2556.81	1038.19	633.398	821.776	917.777
3128.97	2851.37	501.246	417.642	886.133	961.987
2167.32	2250.84	466.139	505.879	1058.19	864.574
2837.48	2676.42	656.315	729.509	922.745	1115.6
3197.19	2431.85	603.738	619.47	670.757	991.959
2709.94	2743	545.134	393.231	937.389	978.631
1887.27	2209.01	521.281	468.583	842.02	888.391
2208.12	2987.36	508.683	393.589	910.674	1527.86
2364.05	5046.51	561.589	440.55	904.586	928.202
1997.55	1974.96	434.22	384.547	822.168	772.253
2754.96	2326.45	592.549	520.948	648.656	850.369
1407.83	2969.21	808.34	404.415	964.765	802.856
2103.33	2736.76	668.336	641.364	603.269	1145.83
1924.19	2521.1	472.303	658.203	740.302	987.746
2398.59	2816.46	582.066	613.46	757.282	927.532
3099.29	5689.75	365.639	464.622	1082.84	894.684
2225.65	3828.04	777.313	619.336	1048.57	949.229
2778.81	2359.33	757.854	444.428	1168.02	1033.44
2746.58	3362.47	594.37	435.294	843.965	954.701
2039.4	3203.22	524.247	558.792	1115.27	1085.54
2389.65	1364.08	606.623	506.205	1135.93	677.073
2207.16	3043.99	633.568	593.722	685.873	696.278
2389.51	2345.57	554.136	506.938	1128.01	936.767
2442.2	3996.2	539.492	541.05	854.955	834.641
3217.23	2814.84	645.484	538.236	1300.72	764.186
2389.9	2940.11	790.761	564.703	947.113	1036.33
2163.96	1982.75	446.03	496.502	1044.11	1049.5
2498.09	2462.33	565.005	658.229	872.495	1034.48
2040.18	2747.6	544.822	503.325	1135.6	927.841
2760.59	2203.5	603.881	562.901	1367.07	859.585
2706.09	2385.87	568.941	688.788	776.985	896.971
2927.24	3362.25	499.069	560.973	1288.54	784.039
2215.87	2653.85	557.36	602.677	692.776	912.348
2296.98	2847.11	711.42	604.162	1518.02	881.095
2525.22	1800.22	512.874	601.333	889.856	939.892
2419.2	2327.04	373.899	618.491	752.771	803.64
2933.35	1774.02	683.569	559.857	895.912	1159.19
2728.98	2609.53	490.849	511.435	1025.79	667.59
3005.82	2355.58	782.503	567.19	876.589	934.772
2560.64	2738.79	554.702	440.679	735.594	790.342
2414.92	2607.46	527.293	496.105	684.262	1003.74
2964.89	2032.92	564.052	497.503	594.414	780.715
2861.96	2956.56	683.923	477.838	1005.7	1019.02
2952.98	2114.55	444.179	410.845	1027.95	797.226
3614.9	2417.7	527.733	617.276	832.771	885.006
2980.28	2875.17	784.213	607.362	831.92	1022.97
2428.05	2162.04	533.557	441.03	1281.65	962.819
2284.06	2336.87	674.12	714.502	717.25	715.678
3063.52	1830.61	407.976	395.252	663.251	936.752
2252.49	2401.52	429.252	414.609	1081.68	1103.5
2547.21	3089.61	584.867	623.803	1048.64	700.744
2947.02	3823.15	470.638	385.016	665.229	1030.59
2403.27	3270.9	535.004	425.747	1270.29	989.579
2743.08	3677.4	421.324	449.582	786.381	772.225
2607.21	3056.52	446.985	481.352	1234.37	1058.47
2484.17	2132.97	598.545	491.331	741.483	1407.96
2424.49	2335.42	524.598	460.513	1011.12	1010.07
2487.81	2437.81	724.042	540.185	1157.64	972.338
2261.28	2446.42	517.545	429.524	935.547	935.95
2138.16	2623.77	605.468	612.242	763.046	753.244
2784.33	2875.3	539.042	510.631	812.994	1202.01
2459.24	2503.04	748.284	479.737	665.215	730.529
2259.05	2273.02	540.636	541.153	444.913	881.734
2053.31	1855.71	610.701	505.676	831.76	991.181
2202.93	2599.48	566.345	535.763	1192.77	919.748
2068.71	2004.49	427.863	384.247	812.324	1213.46
2320.96	2929.78	315.661	375.941	688.332	731.536
1750.89	2130.36	552.977	402.514	832.613	1015.39
2307.65	2247.99	531.226	465.255	788.821	961.625
2049.28	2461.57	505.708	527.814	724.436	1052.12
2551.95	2619.95	306.919	340.182	827.458	811.303
2562.85	2795.17	462.473	459.991	808.28	953.436
2828.7	2901.75	320.317	446.896	1081.82	1393.13
3233.93	2821.89	710.041	284.628	877.307	762.142
1798.52	2355.94	432.147	416.005	640.681	768.856
1744.54	3256.45	459.622	673.489	771.132	804.066
2115.23	2586.47	488.496	622.917	830.643	565.328
2471.09	1449.56	889.742	493.219	798.213	803.002
2748.06	2249.36	576.693	478.653	600.942	732.023
2697.8	2641.24	639.431	522.856	695.644	932.856
2951.82	2755.39	433.826	509.52	879.527	813.809
2488.43	2249.53	665.558	887.646	1131.85	757.62
2687.69	2056.54	617.693	425.096	661.36	748.288
2491.71	2530.94	422.896	457.131	722.343	951.25
2646.26	2670.84	984.896	511.655	1077.13	766.622
2510.45	2816.7	1121.69	628.567	667.186	778.151
3149.81	3613.5	418.102	503.1	623.101	1089.5
2726.61	2046.84	680.484	669.723	798.654	910.13
2836.92	3280.84	463.816	564.175	921.874	681.761
2981.99	2588.82	500.809	606.456	845.268	766.725
3128.08	2305.07	497.492	527.838	901.969	618.025
2630.26	2091.59	462.447	522.235	819.671	772.65
2547.38	2688.7	624.556	520.91	854.899	974.613
2899.1	2391.55	721.268	568.772	886.381	733.951
2673.65	2582.32	495.217	623.232	864.258	682.885
3012.59	2372.16	690.641	595.102	522.989	909.098
2519.75	2336.26	480.711	941.149	1903.52	619.128
2677.03	2623.04	409.028	556.267	781.346	670.985
2467.79	1964.71	1141.57	611.485	894.024	700.473
2393.42	2390.06	366.797	443.041	692.613	752.607
2630.39	2410.61	589.932	737.07	459.186	929.412
3945.54	2423.85	711.084	739.337	871.725	841.871
3025.11	2391.11	798.556	545.36	878.034	747.312
2483.92	2691.05	607.838	568.524	767.116	898.706
2881.36	2613.6	491.995	749.007	748.493	836.471
4404.77	2306.71	439.998	451.424	674.674	832.024
2402.18	2044.07	443.459	500.248	949.772	873.396
2432.45	3012.91	405.735	588.2	1020.31	629.076
2599.09	2163.12	450.311	512.098	776.588	1045.31
1901.15	2319.89	433.32	452.673	875.469	639.016
1880.71	2168.52	509.119	715.997	752.9	812.559
2249.28	2662.38	684.951	642.558	1059.62	745.475
2392.97	2184.81	445.418	421.112	910.776	787.887
2039.14	2376.31	405.098	521.806	990.08	886.786
3367.82	2061.65	584.627	648.369	1049.9	792.572
2695.15	2061.06	401.576	546.195	783.737	836.752
2070.95	3140.64	649.692	503.216	844.779	812.868
2171.44	2055.98	588.636	533.641	1163.05	893.921
1528.28	1942.82	600.324	505.979	572.531	857.892
2334.54	2871.61	528.503	433.184	833.585	1149.22
1879.03	3450.49	583.274	538.109	832.018	747.509
2282.75	2482.11	628.386	727.261	972.686	745.488
2251.34	2609.48	564.68	394.519	787.543	759.245
2374.16	2581.18	560.013	481.064	721.119	1033.32
2182.11	2471.55	591.73	594.88	1076.35	819.319
2206.33	2400.05	526.908	519.968	761.845	931.35
2381.54	2555.86	561.971	447.653	704.831	859.448
2509.18	2516.51	773.274	624.39	738.631	634.399
2138.49	2275.52	515.444	838.247	830.683	771.098
2152.02	3083.45	566.999	578.707	987.381	786.239
2040.33	2312.45	638.238	615.824	591.02	930.371
2921.46	2378.71	885.357	513.422	676.677	1129.01
2211.04	2891.65	431.875	479.101	577.02	655.667
2810.82	2354.69	583.97	580.975	960.712	849.717
2380.37	2340.15	515.624	519.903	982.856	900.556
1957.2	3178.71	569.178	546.205	1004.79	827.58
2395.08	2727.36	543.522	384.916	744.19	1022.8
2673.16	2266.37	907.607	536.566	707.354	1044.01
2392.19	3886.15	575.705	901.744	721.233	714.085
2142.35	2923.97	851.858	704.883	827.177	855.476
2253.32	3831.7	574.857	583.763	840.344	1137.7
1908.07	2481.07	524.81	552.719	561.003	725.447
2113.19	2991.41	654.987	697.254	718.384	1064.75
2140.25	2873.66	507.033	583.234	940.848	787.464
2673.82	3074	505.574	476.49	815.676	1032.49
2031.26	2575.32	652.731	646.777	892.974	952.324
2544.55	2424.96	1125.08	485.626	851.278	914.639
3020.72	2619.53	426.324	453.115	852.85	712.253
1929.02	2590.09	600.691	408.036	914.935	1013.92
2606.58	2461.67	486.035	591.677	778.264	919.154
2852.14	3124.36	703.683	418.774	917.318	1465.43
2404.21	2469.32	566.285	685.709	670.219	822.29
2477.11	2260.78	650.415	494.477	1119.43	864.51
2241.6	2421.03	567.661	429.255	825.041	773.186
2593.75	1922.84	622.984	558.063	815.199	793.814
2606.04	2443.16	471.611	532.612	868.02	981.281
2452.17	2125.33	690.209	625.559	936.571	947.293
2927.88	1986.01	365.92	458.631	1339.2	795.955
2455.04	2453.58	538.284	569.631	1140.09	969.521
2225.94	1906.06	572.587	447.03	669.025	1053.41
1889.43	3055.87	485.947	581.086	810.408	1140.7
2384.13	3316.29	604.177	501.014	883.456	904.423
2188.29	1647.31	519.207	518.307	649.694	886.276
2450.81	2306.34	762.561	519.619	990.982	657.931
2218.76	2648.77	480.96	669.493	1077.13	2013.01
2269.33	1830.41	457.568	409.833	1042.77	699.344
2339.03	1931	531.314	544.416	953.547	1227.71
1493.35	1426.71	543.813	479.842	745.394	1103.59
2212.11	3624.94	434.42	441.479	709.904	960.974
1836	2090.34	537.267	563.019	755.268	884.544
2382.4	1836.73	626.816	679.87	876.903	789.159
2181.83	2127.73	647.783	697.303	902.515	1217.77
2238.11	1536.15	397.527	560.519	705.531	1106.7
2224.34	1650.11	604.341	564.61	651.882	724.938
2500.66	1947.89	397.345	553.157	617.718	810.203
2118.81	2503.25	478.193	458.939	799.739	937.161
2077.08	1973.06	604.977	424.13	680.906	795.366
2165.17	1996.64	461.135	576.047	662.196	810.595
1981.23	1787.79	681.748	423.281	888.103	796.805
2134.9	2221.58	588.416	855.029	705.419	851.772
1743.16	2437.53	580.862	637.241	1048.35	595.08
2082.54	2015.82	571.02	725.339	578.201	888.576
1980.03	2138.37	508.36	467.326	595.091	731.664
2251.71	2096.57	510.552	595.628	769.314	858.026
2250.07	2360.95	576.051	538.855	894.869	906.593
2060.81	2349.21	423.454	618.432	1091.28	1299.05
2433.19	2286.49	665.834	567.994	748.477	738.672
2639.51	2195.3	636.472	662.921	621.991	557.126
2465.36	2410.77	470.635	576.334	657.261	761.887
2034.51	2573.68	535.57	681.413	745.823	576.088
2035.78	2448	549.538	601.833	592.331	530.189
1794.37	2309.91	454.539	511.332	849.534	861.362
2049.96	2609.83	483.214	792.99	682.514	644.779
2281.44	2113.87	466.68	638.442	758.607	647.452
2187.17	2527.1	664.528	664.32	968.254	760.01
2195.3	2327.96	545.359	559.337	1036.1	790.32
2135.18	2041.56	591.316	463.137	883.562	685.074
1992.25	2431.51	561.503	527.199	790.316	607.066
1965.74	2046.35	563.766	396.847	1091.57	656.524
2121.51	2448.04	655.178	425.922	979.404	638.361
1963.27	2297.18	510.724	371.575	762.994	731.009
2200.69	2498.26	516.018	581.694	992.913	672.984
2322.22	2177.28	538.572	742.997	683.691	817.142
2205.07	2890.76	609.265	526.13	694.516	1030.99
1775.01	2615.24	630.232	577.203	660.972	1505.84
2105.5	2853.09	493.298	449.188	1073.71	676.946
2252.51	3388.19	536.409	406.772	717.311	748.751
2490.68	2047.96	519.755	362.673	596.924	583.104
2584.44	2395.35	801.44	384.121	1083.7	1030.06
2087.6	2759.95	514.294	364.783	802.476	653.401
2037.32	3042.7	536.309	624.722	661.764	681.837
2635.19	2444.38	466.379	445.702	827.888	831.391
2188.85	2033.6	593.248	278.307	679.708	716.841
2295.03	1985.17	532.277	370.019	958.679	1024.48
2042.34	1851.29	423.323	424.04	970.518	797.826
2719.83	2065.29	431.765	439.543	824.976	705.697
2446.65	2705.57	639.506	993.687	611.084	752.334
2268.77	2722.73	408.935	546.952	837.445	941.526
3726.43	2184.19	567.354	455.177	703.474	924.128
3127.47	2173.52	653.56	582.417	828.825	748.595
2205.76	2557.6	714.453	528.615	768.538	948.636
2407.24	2255.56	457.343	456.029	721.509	773.113
2599.19	2140.84	560.256	538.055	892.494	808.43
2707.87	4704.06	386.287	497.907	797.144	773.307
2073.41	2770.24	590.585	804.057	803.407	735.676
2823.29	2778.25	557.829	609.671	632.384	747.251
2889.64	2465	520.499	434.961	774.525	951.825
2677.39	2302.89	573.411	536.607	862.372	817.837
2397.73	2653.35	561.574	484.351	701.947	857.052
2524.34	2643.61	576.023	721.112	831.016	863.7
2616.39	2067.93	557.084	422.26	1078.11	783.697
2294.29	1990.43	462.822	803.702	824.329	884.368
2930.95	2184.99	427.392	497.307	1007.55	621.747
2513.57	2488.95	913.092	508.026	685.062	1218.73
2259.21	2429.94	495.236	594.13	1194.95	727.868
2265.21	2085.88	441.116	604.343	811.551	685.629
2684.93	2243.79	645.689	570.43	809.149	770.973
2826.6	2560.94	540.179	622.583	870.882	638.443
2886.38	2452.84	421.498	634.497	732.688	945.433
3158.56	2375.62	1013.45	582.015	760.314	792.373
2378.57	2288.21	435.753	815.08	728.746	663.818
1940.7	2669.49	601.819	750.542	780.675	785.88
2318.85	2227.54	602.877	605.159	916.691	884.195
2667.17	2745.73	509.704	721.64	839.431	952.478
2451.16	3233.48	403.493	466.601	1096.86	946.343
2504.83	2447.36	507.236	563.867	976.433	922.465
2403.91	3322.92	833.074	1337.45	685.992	907.867
2386.8	2621.96	426.036	514.738	842.656	930.911
2948.94	2520.21	662.511	401.971	1053.77	763.716
1778.93	2502.28	615.658	534.203	605.652	501.537
2442.41	2792.43	500.315	505.775	1013.24	1362.33
2439.24	2795.76	543.289	518.165	895.756	919.804
2566.31	2047.18	575.338	1014.91	1131.58	649.677
2328.48	2529.73	477.673	585.029	1146.86	1351.36
2593.36	2329.41	475.64	883.211	695.664	733.461
2065.77	2765.46	457.819	646.611	643.543	680.688
2730.74	2774.56	363.854	582.994	769.626	750.762
2447.13	3241.76	405.095	683.365	831.863	865.248
2030.52	3426.19	668.086	541.846	1158.62	632.493
2245.87	3082.85	484.069	669.575	923.874	924.52
2446.92	3867.54	609.398	400.683	932.231	972.439
2775.11	2792.12	605.736	509.194	946.144	990.38
1966.23	2821.22	413.378	505.034	914.581	588.046
2161.35	2088.2	445.785	536.795	776.357	892.424
2576.59	2710.28	791.466	558.898	708.447	752.942
2191.06	2152.47	433.421	693.894	912.858	731.184
2562.72	2336	465.014	628.853	951.821	826.112
1984.39	2220.32	496.295	402.062	1025.58	937.403
2107.65	923.932	510.375	719.84	1026.27	845.669
1985.43	1884.42	492.774	619.733	807.094	1081.45
1922.65	2154.5	489.598	485.967	869.919	837.517
1699.41	2030.24	296.671	556.852	849.886	973.753
2127.13	2421.38	375.616	455.625	992.625	1283.3
830.818	2305.45	253.617	515.783	871.36	825.119
2315.12	2213.77	491.522	566.319	811.664	764.644
3119.52	2073.82	494.985	569.888	691.711	1154.63
3083.23	1998.04	279.565	557.083	802.573	744.476
2223.56	1826.82	484.797	535.838	752.008	951.749
3243.96	2870.7	354.226	1161.05	1135.85	912.723
2866.56	2618.38	574.197	590.161	948.639	793.976
2380.31	1973.12	727.388	505.857	1078.78	842.111
2807.06	2437.36	545.643	373.802	738.989	1123.6
2393.84	2275.88	349.51	482.832	751.238	741.492
2406.85	2588.57	746.802	358.716	1114.84	799.45
2642.49	2677.37	315.631	483.527	786.668	650.568
2985.64	2827.6	719.541	420.733	777.658	1274.62
2470.91	2501.34	539.708	550.938	899.84	831.716
3169.61	2540.79	929.748	841.824	986.95	782.472
2129.7	2228.62	524.306	471.433	663.718	727.494
2511.06	3079.5	433.223	697.873	816.198	806.453
2201.09	2769.5	585.102	489.476	816.833	1045.02
2153.89	2569.54	426.254	520.533	713.659	683.55
3161.64	1901.66	591.804	724.497	591.953	707.664
2366.47	2470.57	509.417	456.161	834.179	738.825
2172.88	2655.6	514.224	473.451	1165.05	728.547
2548.2	2446.07	440.175	414.242	751.922	924.336
2216.54	2137.75	440.577	557.667	734.637	1069.44
3357.53	2211.68	485.996	562.702	747.989	674.705
2513.46	2310.14	462.995	537.95	637.194	788.927
2823.51	1981.38	559.546	483.118	815.054	847.19
2593.79	2108.37	522.872	651.45	768.65	795.124
2319.15	2251.18	515.333	526.814	823.568	567.237
2014.56	2331.34	655.226	707.597	481.429	618.355
1998.63	2551.81	384.815	579.674	699.531	635.035
2334.95	2418.33	1007.52	433.567	798.247	601.219
2955.97	3129.79	439.924	500.659	586.356	652.219
2558.52	2184.71	444.944	518.496	1007.52	833.636
3035.67	1698.53	387.466	379.826	793.158	625.224
2738.27	2832.89	458.118	670.383	554.882	1049.77
2437.82	2213.44	469.532	461.307	597.133	871.89
2637.14	2286.69	812.441	680.187	613.149	723.917
2171.15	3527.57	528.536	421.788	945.433	775.073
2585.7	2745.39	548.454	419.915	671.815	704.076
2371.18	2488.87	497.813	347.415	729.543	876.808
2553.43	3106.69	510.283	300.72	660.254	685.093
2431.06	2369.63	557.184	545.817	713.109	903.032
2379.24	2035	539.354	522.512	783.707	702.347
2943.64	3115.49	591.182	466.318	724.31	1238.72
2376.27	1823.64	649.158	440.222	872.89	1182.01
2603.51	2457.59	822.362	459.085	763.057	807.679
4087.19	2400.83	666.717	400.624	633.103	851.215
2220.55	2387.84	464.649	423.105	1058.24	740.014
2745.75	3100.98	623.539	506.946	748.8	828.013
2439.98	2505.9	544.733	414.913	767.518	779.409
2271.56	2625.71	691.783	446.845	748.852	723.487
2451.48	1980	570.883	593.575	787.907	858.155
2845.57	1527.56	534.477	840.383	832.384	961.18
2338.97	2526.64	556.41	862.846	740.151	809.092
2101.33	2818.81	538.695	496.727	835.882	1155.32
2425.22	5173.77	514.17	634.137	746.971	939.734
2542.97	1732.65	1390.72	588.834	1029.15	651.699
2219.7	2324.81	490.397	435.923	934.192	820
3158.41	2198.34	411.289	430.346	774.188	929.85
2694.94	2636.08	430.231	669.774	888.542	850.971
2761.47	2285.87	782.518	666.233	850.518	789.828
2708.11	1892.25	925.79	664.306	687.83	758.387
2715.46	2116.64	596.62	640.868	826.394	660.267
2952.01	1862.2	483.148	496.279	1040.79	741.863
2174.91	2527.25	701.092	447.064	824.715	1244.93
2643.32	2263.88	722.968	524.872	576.142	1728.67
2515.31	2433.23	657.89	484.001	578.19	944.184
2344.3	3212.76	565.7	416.747	893.699	1071.88
2345.63	2350.03	665.98	467.525	876.171	897.897
2131.5	3591	523.698	853.574	826.621	800.834
2004.67	2040.51	659.988	421.004	936.969	824.763
2992.24	3825.38	731.031	502.303	842.007	907.917
1595.71	3112.9	582.297	590.912	811.735	992.136
2420.74	2473.53	741.589	489.462	832.931	760.22
2073.67	2157.4	573.435	525.839	882.72	1009.06
2383.61	2016.83	512.465	695.901	907.17	756.21
2284.3	2907.85	715.467	489.242	954.862	900.797
2014.78	2385.14	575.214	578.072	683.99	1083.63
2077.5	2161.65	561.265	714.399	1228.76	1041.09
2339.6	2783.64	564.654	878.623	976.168	603.42
2492.22	2479.04	420.571	628.078	865.051	977.388
2625.41	2470.6	475.888	578.167	858.458	747.738
1862.32	2708.57	589.037	610.625	1377.63	1028.07
2850.53	2194.24	486.719	491.769	893.606	856.987
2732.95	2636	584.405	564.768	721.764	881.232
2377.81	2624.5	446.894	709.108	739.106	796.741
2174.04	2712.1	411.39	611.602	1124.67	1074.09
2395.86	2322.3	466.856	360.817	931.61	784.932
1936.68	2489.33	464.164	616.254	733.964	838.993
2229.7	2880.19	631.716	652.927	836.815	926.528
2764.77	2033.4	359.554	725.126	804.019	908.85
2221.37	2775.17	574.763	854.097	782.897	1229.79
2579.17	1860.4	485.7	581.07	855.264	643.769
3250.6	2992.54	398.987	516.331	858.082	791.217
3046.4	2935.42	453.948	523.301	778.82	1017.17
2234.46	1923.4	581.084	589.167	823.471	561.46
2675.56	3451.68	556.925	526.636	728.69	809.061
2933.24	2659.7	529.436	420.522	853.49	983.391
2427.82	2314.79	520.114	378.806	719.736	593.885
2369.42	2597.5	565.075	655.275	650.714	896.944
2930.2	2259.21	542.667	548.048	716.826	1134.51
2241.56	2281.91	389.316	801.541	785.516	1141.09
2645.68	2378.75	535.394	565.631	639.859	783.698
3308.13	2344.75	659.795	508.793	981.81	999.847
1635.11	2759.42	536.867	586.55	1214.32	2195.41
2902.73	2367.36	542.769	727.028	984.394	772.716
1934.21	2288.84	394.891	482.069	734.547	615.496
1582.25	1988.5	483.54	358.485	978.078	1010.3
2679.81	2196.32	496.708	546.577	993.186	613.258
2448.36	2567.04	513.837	529.306	989.576	798.353
3001.68	3154.71	612.015	612.124	875.721	1032.4
3372.75	3444.8	413.644	636.187	1018.62	1216
2760.42	2620.03	401.221	543.484	768.557	915.172
2329.99	2207.78	632.688	516.711	1302.29	766.237
2421.07	2328.61	548.17	526.732	847.427	1000.93
2473.51	1974.54	527.454	478.317	854.836	679.138
2112.17	2803.72	701.698	452.851	918.899	867.255
2486.25	2036.26	477.294	672.389	1101.59	876.987
2503.51	2315.47	467.875	1013.27	1115.75	920.558
2206.86	2893.65	610.712	721.013	899.711	655.409
2130.79	2427.05	622.366	479.868	1139.04	860.013
2313.96	2564.16	496.374	471.225	1074.87	1037.58
2347.1	2350.69	491.63	569.247	550.078	746.657
3137.62	2682.1	523.881	634.54	1282.05	849.9
2686.04	2051.27	428.631	521.685	768.912	921.318
2567.55	3179.39	547.97	471.447	947.973	644.415
2535.8	2437.77	665.025	480.487	959.359	863.178
2768.82	2055.86	401.438	483.461	1135.95	639.954
2964.75	1666	347.831	358.024	858.306	915.925
2547.66	2602.83	502.046	499.082	906.934	1044.21
2664.61	2412.44	614.968	453.601	860.824	639.333
2098.86	2436.26	327.79	637.269	822.915	677.915
2618.24	2633.28	711.887	422.763	729.507	901.001
2237.1	2471.06	557.762	825.494	815.352	705.302
2016.59	1846.51	722.689	373.102	801.173	567.938
2327.81	2783.51	369.906	632.984	1043.25	639.023
2643.77	2417.14	470.721	560.914	709.149	772.474
1999.33	2111.89	377.355	619.529	1078.22	931.965
3045.74	3657.38	550	464.894	925.586	751.069
2445.6	1945.06	651.959	388.715	892.742	497.659
3149.22	2694.33	687.13	378.203	801.799	1037.35
2389.62	2248.36	538.924	361.835	989.38	820.486
2448.76	2154.59	467.906	568.858	1301.18	946.478
2179.01	1836.17	535.55	430.739	1123.8	799.054
2681	2047.45	391.863	463.258	821.028	1034.88
2420.17	2409.87	524.824	553.131	1426.39	1006.69
2489.76	2280.93	481.449	717.702	789.421	745.44
2382.66	1488.67	510.626	420.638	1103.1	911.522
2331.54	1851.09	570.875	420.442	757.529	694.934
2422.49	2963.23	383.855	557.022	1374.25	716.287
2305.92	1660.98	346.829	648.273	851.657	747.242
2096.81	2985.1	493.793	566.485	721.099	690.611
3219.61	3778.11	698.811	430.829	1490.48	1080.05
2129.25	2721.14	919.332	482.701	844.547	937.635
2219.14	2199.76	507.554	614.241	937.687	677.901
2454.77	2280.07	386.46	454.585	872.372	827.474
2555.46	2717.27	368.493	624.956	855.762	816.686
3899.3	2068.68	316.368	502.056	618.015	637.53
3000.48	2216.59	516.92	486.966	526.565	624.843
2392.83	2786.38	447.292	628.585	683.026	1313.97
2421.58	2387.33	454.989	731.462	815.075	1047.69
2710.28	3454.47	495.047	666.574	524.993	941.094
2161.98	2652.85	623.081	408.67	924.833	944.691
2827.17	2227.94	523.131	449.113	670.989	1020.67
2120.38	2366.48	503.543	427.007	797.646	769.404
2520.77	2115.14	514.299	390.752	831.623	762.438
2474.3	2445.82	537.076	696.991	698.205	898.437
2760.07	2345.49	378.346	458.541	832.335	874.044
2645.51	2287.86	431.34	546.797	742.083	1026.31
2737.04	3189.03	693.955	484.03	705.697	1125.35
2194.04	2414.43	521.754	572.329	918.751	753.293
2715.32	3150.76	613.118	549.258	883.852	755.712
2461.48	2715.5	608.456	536.704	699.505	819.069
2418.14	2858.92	694.607	615.022	736.912	1135.74
2291.98	2694.66	697.958	455.119	870.727	1008.34
2597.89	2222.51	537.75	611.44	669.115	609.331
2372.78	2513.93	699.292	435.882	962.444	802.46
2906.44	2250.9	501.276	524.604	937.869	739.679
2981.96	2087.95	583.108	663.865	671.971	957.279
2573	2268.95	555.978	436.874	947.387	821.38
2802.57	2241.68	495.974	534.297	734.121	944.069
2305.31	2283.75	493.463	463.215	813.276	719.83
2626.9	2216.84	541.737	581.321	711.753	979.536
2317.74	1987.54	549.994	446.136	929.176	895.479
2547.33	2416.57	532.849	429.895	970.353	791.331
2267.81	2203.1	606.252	1255.74	596.292	786.273
2259.69	2293.34	490.773	489.063	781.445	1062.16
2573.3	2629.62	600.577	604.128	790.406	810.968
1958.64	2285.32	669.006	615.48	914.075	623.125
2388.19	2277.18	676.675	435.822	664.046	790.404
3018.94	2182.92	635.113	548.24	833.75	826.412
2505.88	2959.56	749.045	520.063	769.443	1172.03
2065.34	2143.5	389.121	405.114	870.267	763.531
2084.35	2304.41	712.508	439.457	807.06	517.245
1781.78	2420.45	493.824	621.024	892.173	1112.85
2408.51	1758.08	604.967	439.493	763.578	1077.11
2848.13	2203.73	511.618	949.87	968.414	962.083
3802.07	2094.63	538.682	366.494	956.272	1186.09
2491.36	2708.59	375.89	331.599	1026.87	944.048
2782.42	2339.47	583.772	609.391	693.959	1012.06
1788.68	2341.7	611.703	473.304	721.177	637.107
2611.89	2204	581.718	340.015	876.436	867.051
2506.74	2547.51	384.206	458.257	820.277	782.977
2633.09	2800.03	502.874	537.754	1449.67	1041.3
2770.9	2682.41	484.299	576.735	734.27	682.767
2461.26	2863.75	549.308	420.734	782.982	826.567
2632.74	1671.95	328.256	408.803	878.573	1034.54
2419.25	3091.63	523.413	598.426	777.079	833.53
2887.81	2507.54	537.881	532.608	884.827	822.479
2519.13	2889.75	445.624	623.222	997.956	795.12
2300.13	2854.23	553.884	544.951	1025.48	915.391
2713.99	2840.13	422.084	528.383	978.949	855.929
3103.09	2411.44	472.15	602.358	800.636	806.772
2825.18	2134.03	500.65	380.203	657.58	952.13
2966.2	2145.85	528.211	471.505	639.728	1000.64
2799.38	2144.7	1128.64	438.652	804.409	1074.61
2676.86	2288.94	565.086	445.208	872.688	724.429
2982.98	2421.69	370.816	418.957	747.416	614.408
3051.75	2768.04	660.726	713.058	1157.05	863.856
3321.51	2816.98	307.086	505.034	762.476	883.774
2978.74	2515.74	430.439	519.385	956.11	914.578
4038.02	2432.21	412.03	600.68	715.378	804.205
3587.14	2677.98	472.063	409.388	739.919	620.738
3095.19	2466.18	595.606	487.415	914.634	830.256
2841.99	2782.59	429.657	448.893	603.594	789.128
3149.02	2434.89	416.31	540.199	769.057	618.987
2682.79	2277.67	385.69	445.889	908.729	817.046
2732.55	2098.84	211.655	676.498	1155.37	608.702
2362.06	2521.14	778.402	490.178	658.499	752.466
2108.58	2801.01	459.629	603.353	884.907	777.171
2686.23	2248.48	344.423	484.476	679.182	617.075
1899.36	2381.91	394.678	441.979	819.271	611.676
2662.38	2626.95	484.275	510.341	1266.08	747.665
3286.69	2203.75	668.611	981.043	1165.79	872.255
2525.08	2876.82	232.283	538.324	1041.74	901.026
2398.51	2255.51	452.703	599.602	798.124	686.535
2877.73	2201.29	596.169	616.647	796.048	942.151
2598.12	2316.59	531.751	392.731	892.635	742.503
1931.7	2071.46	634.82	535.938	1286.61	699.501
1773.01	1772.42	379.992	494.749	898.117	886.181
1572.91	2564.14	422.827	577.631	569.863	817.818
3179.29	2075.29	603.68	831.298	742.624	1078.66
2032.75	1974.59	495.278	469.276	1124.15	687.205
2268.74	2267.37	589.675	583.752	935.683	985.097
1952.21	2202.73	476.422	463.646	1077	1125.75
1997.71	2346.3	499.557	602.423	489.641	982.889
3053.81	1829.48	518.705	818.064	698.439	1098.55
1969.16	2054.17	473.901	544.997	604.37	585.508
1585.15	2005.49	436.627	518.473	740.744	685.792
2008.78	1761.6	623.506	439.015	943.708	1016.4
1744.47	2078.62	478.983	501.831	949.16	906.973
2021.58	1963.64	585.233	511.403	830.87	924.474
1309.47	2011.05	580.858	507.41	726.699	706.579
1309.25	2217.28	576.502	700.494	782.442	861.163
2086.98	2048.99	801.097	487.083	502.617	1078.11
2172.56	2388.77	406.198	570.834	606.336	744.78
1154.05	2089.25	542.431	667.066	772.097	818.274
1802.19	2350.27	845.179	809.792	853.448	645.563
1175.98	1561.75	570.285	539.004	821.758	554.333
1226.63	1830.27	565.975	582.759	699.968	869.829
2508.16	1487.61	450.293	469.777	667.788	841.59
2561.69	1874.8	703.51	569.098	927.961	710.411
2788.51	2028.63	549.659	1028.49	781.629	853.517
2539.3	2034.05	546.03	565.994	1061.3	664.538
2598.65	1915.57	702.12	707.383	792.595	811.428
2722.33	1730.26	508.262	923.812	1042.07	1225.61
2262.24	1988.36	521.023	618.188	1028.76	699.427
4305.6	1601.09	481.43	728.232	712.584	628.98
2620.49	1888.93	596.341	405.709	783.226	806.344
2625.4	2022.12	596.813	720.169	841.522	750
2462.07	2082.52	662.158	502.12	739.993	673.159
2632.87	2611.63	614.673	560.182	888.303	874.849
2554.44	1920.32	501.808	474.458	682.684	1047.87
2416.05	1717.61	633.413	631.026	890.414	863.389
2429.7	2117.53	506.689	461.491	971.368	749.062
2349.19	2367.76	470.776	379.652	810.158	1025.91
2456.79	1985.49	578.715	438.906	814.763	728.017
2591.94	1860.72	835.969	563.006	680.46	922.777
2442.51	2026.38	606.308	689.255	928.243	638.276
2465.96	2504.88	626.834	629.767	770.876	874.721
2492.72	2331.84	579.765	461.109	915.927	697.195
2412.5	2581.71	637.972	651.665	890.027	595.047
2726.54	2459.86	617.015	559.496	824.105	753.73
2953.28	2834.04	603.401	476.141	769.632	944.646
2334.36	2176.63	603.393	350.009	927.687	1095.6
3005.87	2813.57	489.779	421.737	763.067	1036.91
2086.67	2548.27	452.797	483.543	815.288	1049.27
2565.68	2406.91	637.336	475.954	896.271	974.373
2197.52	2070	422.183	482.466	815.301	753.709
2317.35	2303.77	544.187	624.179	959.326	806.548
2166	1956.58	604.778	349.285	787.383	1030.25
2473.59	2847.69	512.842	484.863	884.177	902.867
2835.54	2053.45	596.879	436.26	808.616	841.376
2481.6	2743.13	423.559	640.862	1147.78	817.51
2873.87	2968.18	751.62	599.854	879.216	750.78
3342.04	2351.58	499.208	501.362	838.037	1045.83
2866.37	2722.08	631.444	523.232	1082.67	815.733
2141.1	2162.77	624.092	526.554	690.461	1190.02
3021.06	3259.73	505.136	337.89	767.373	1156.04
2086.98	1851.02	661.59	467.042	890.398	947.21
2617.79	2811.06	656.174	641.944	868.736	984.741
1868.58	3353.27	506.993	601.589	604.155	776.071
2539.03	2246.82	492.8	432.683	879.383	938.024
5148.66	2332.53	883.086	709.171	761.634	1206.08
2536.01	2538.61	355.879	668.484	747.765	814.298
2219.17	2488.32	453.496	543.275	806.207	1033.93
2601.34	2355.64	725.334	685.847	1147.72	732.335
2581.25	3728.1	591.205	763.733	980.499	1104.32
2762.68	2645.83	508.9	252.556	1019.5	874.165
2982.13	2266.91	473.961	423.463	967.575	586.846
3063.86	2072.49	614.072	541.988	1052.22	775.45
2454.87	3047.26	548.289	444.296	793.295	988.597
2951.85	2714.7	516.132	385.411	1009.15	901.68
2943.21	1981.8	417.681	502.487	1145.41	692.009
2662.66	2436.18	654.548	776.177	1180.54	1029.7
3019.3	2497.78	632.866	613.404	1123.42	922.895
2230.09	1942	448.668	594.643	996.056	842.655
2307.2	2423.81	368.571	582.645	824.416	1255.19
2689.44	1966.56	498.751	518.833	829.335	907.97
2846.22	2749.93	361.598	420.438	997.265	916.61
2335.4	3618.99	481.33	473.539	941.4	723.04
2744.86	2507.73	345.069	560.918	938.271	803.313
2455.41	2355.69	384.386	399.224	956.818	1041.05
2192.72	2643.57	706.376	697.177	1369.05	672.616
2507.85	2335.27	532.819	434.515	787.064	786.286
2668.12	2165.59	512.964	431.996	1465.02	957.678
2749.26	2733.99	625.742	658.135	911.299	925.421
2739.23	2617.82	555.718	550.654	1360.54	715.58
2542.28	2322.54	690.241	743.498	915.896	731.297
2460.18	2206.49	303.613	702.925	1048.15	701.968
2656.26	2638.59	424.03	516.347	819.584	1312.38
2043.58	2490.09	392.08	493.358	960.55	740.458
1579.07	2725.49	407.58	634.864	1040.19	773.18
2125.9	2128.26	337.178	680.516	809.333	877.513
2152.27	2476.74	615.521	490.014	858.805	943.02
1867.7	1987.03	722.157	610.81	721.053	578.65
2115.05	1787.68	428.215	644.323	717.703	735.338
1945.78	2213.52	629.045	405.245	850.068	771.502
2136.27	2422.07	447.471	590.232	1378.39	1028.56
2066.39	2329.68	561.375	533.892	1103.1	750.431
2341.49	1858.89	452.329	521.355	778.789	647.521
2456.08	1886.97	463.234	466.995	1106.01	946.797
3195.03	2149.88	509.608	446.262	922.554	746.163
2120.48	2202.36	372.209	663.216	815.228	682.387
2067.2	1552.09	556.185	343.079	809.024	769.836
2217.63	2498.4	521.815	472.92	1088.47	718.409
1881.11	2217.26	325.645	583.596	748.451	686.256
3224.87	2470.99	579.057	656.685	655.049	865.985
2164.72	2138.65	570.842	449.091	788.198	636.5
1737.96	1926.96	640.061	653.134	826.913	918.472
2252.35	2726.69	557.868	604.106	677.981	804.611
2199.45	1954.08	462.921	523.914	892.457	675.757
2711.46	2240.98	466.897	431.849	879.153	779.766
2563.14	2542.14	899.909	862.054	983.163	952.384
3115.5	2515.55	425.179	601.186	663.302	670.171
2802.77	1959.77	443.434	478.396	636.705	847.483
2375.66	2321.32	353.46	493.09	850.629	624.34
2312.42	2257.61	542.055	315.95	951.629	1103.22
2423.42	1946.9	456.468	389.227	1035.03	703.119
2532.69	965.338	635.377	469.569	813.624	537.639
2786.5	2588.52	539.065	604.859	815.232	798.37
2049.08	3350.04	955.779	509.855	684.029	936.06
2827.62	1761.22	467.633	515.562	764.033	531.93
2503.77	2275.4	860.903	555.444	940.379	885.095
2215.88	2192.43	922.544	602.207	793.792	759.969
2619.5	2278.26	546.682	514.04	669.552	776.344
2395.47	2095.7	542.58	385.475	889.286	913.338
2706.09	2503.43	481.236	543.569	1330.29	807.337
2279.12	1773.56	623.142	1042.03	647.338	832.51
2561.03	1828.7	581.642	536.074	863.7	749.196
3158.09	1788.06	513.88	541.106	782.262	630.675
2959.06	1937.4	456.188	513.401	750.993	757.688
2367.76	1331.87	657.49	547.62	730.311	814.735
2139.75	1903.11	893.827	576.242	813.053	959.02
2148.59	1991.61	561.311	699.166	666.188	742.756
2549.03	1859.45	610.081	849.275	711.414	678.96
2300.55	2145.45	722.27	780.546	626.577	717.34
2617.59	1956.82	511.968	687.073	626.036	1032.8
1989.74	2104.9	661.335	620.937	510.861	946.261
1197.94	2377.9	604.16	606.042	702.531	725.183
1364.83	1848.64	379.537	524.383	701.958	749.511
904.518	1878.98	534.625	635.614	682.696	960.238
1062.5	1900.11	352.346	551.443	850.852	830.034
1031.89	2336.85	770.171	526.753	719.599	1079.96
1035.95	2453.86	655.317	527.475	579.998	853.105
1192.7	1514.65	926.754	464.064	712.87	731.468
1199.28	1729.67	877.284	511.567	647.229	924.502
1779.41	1991.27	536.703	533.437	787.192	903.251
1331.69	1003.31	622.938	464.646	700.702	874.992
1104.01	985.765	496.487	357.186	619.502	927.042
1433.26	1777.26	712.821	483.392	656.191	701.989
1146.17	2072.05	572.871	562.28	856.564	943.964
1485.36	3871.55	552.095	309.908	892.868	905.571
1317.34	3564.17	438.802	303.952	653.005	665.13
1326.09	4024.93	538.114	707.504	900.158	1161.04
1042.39	1935.52	536.997	522.306	772.454	1268.54
1139.03	1843.71	419.085	610.63	790.363	981.9
1420.32	2129.1	393.582	462.354	699.653	612.133
1146.12	4106.18	594.085	597.617	676.65	719.572
1598.43	2714.61	502.776	443.971	835.494	992.995
1059.49	2751.81	471.582	364.546	822.947	928.12
1352.4	2964.26	489.966	412.49	773.226	680.808
1225.86	2407.84	545.016	578.402	760.25	1090.07
1236.01	1874.68	664.582	493.476	740.822	720.717
1266.27	2301.37	502	510.005	885.394	783.059
1517.44	4002.28	600.219	426.361	852.099	815.174
1263.71	2219.23	639.803	633.326	700.823	968.33
1556.82	3184.12	497.723	500.608	1167.25	891.453
1708.17	1779.14	567.222	694.996	973.889	748.699
1256.6	1855.53	345.091	477.447	1010.44	814.061
2127.56	1962.51	754.18	371.551	615.145	732.362
1531.54	1594.32	562.469	404.313	828.802	971.782
1509.19	1866.68	283.017	511.537	730.414	1231.57
1716.03	1942.14	483.856	456.465	661.728	1008.01
1559.17	3408.69	471.752	293.928	715.459	1102.57
1364.6	3707.76	430.438	556.508	848.422	816.363
1758.88	2185.36	458.984	451.717	1012.03	672.194
1256.7	1917.2	351.769	801.387	866.252	698.921
1200.04	2192.74	690.02	557.755	1005.53	754.358
1247.48	2152.96	559.667	305.976	714.553	765.305
1369.84	1469.87	788.349	531.834	930.378	997.413
1422.09	2019.99	543.328	499.069	1151.59	828.985
1481.27	1682.07	384.802	533.118	928.802	976.809
1734.39	1694.55	396.566	554.123	950.992	931.657
2497.68	2231.13	556.699	691.393	1053.25	1020.66
2087.91	2184.59	443.135	605.245	799.562	1222.01
1166.67	1560.16	434.202	589.938	822.063	787.166
1497.31	1757.81	1027.58	489.763	801.844	1060.22
1816.7	1843.12	471.105	541.235	886.913	1149.52
1532.84	2046.45	643.693	569.95	897.353	974.98
1471.51	1225.56	690.842	491.734	865.259	889.16
1946.95	2099.61	350.166	488.889	709.607	736.924
1255.26	1711.54	489.971	598.152	758.098	824.583
1392.82	1814.59	588.413	477.637	987.131	917.113
1544.16	2696.53	457.321	487.039	921.588	911.218
1187.8	1912.83	437.009	560.286	652.262	997.644
1694.91	1663.62	627.609	438.86	1061.98	926.2
2044.1	1832.27	543.455	556.123	843.572	943.971
1597.97	1432.01	587.781	806.776	958.468	1235.36
1392.66	1640	419.332	620.979	954.413	945.929
1251.68	1467.98	766.927	306.362	778.477	935.212
1970.31	1731.79	526.559	529.985	944.187	817.019
1391.85	1717.92	458.668	499.763	888.162	1094.4
1735.05	1443.61	409.79	601.208	806.906	890.708
1679.42	1602.22	557.519	665.567	1042.1	871.054
2184.22	1769.01	1057.75	457.983	839.396	886.605
1903.1	1730.48	538.042	498.489	709.297	728.396
1788.97	1646	626.614	539.12	764.579	648.655
970.869	2276.58	718.482	625.139	739.122	901.667
2267.15	1706.66	698.168	534.063	769.824	671.727
1153.17	1665.46	583.914	627.825	800.319	885.577
1844.14	1718	627.693	510.841	920.124	763.978
1528.21	2177.77	547.468	503.484	826.523	935.503
2184.22	1675.24	659.411	505.211	768.399	1237.13
1495.88	1701.85	478.349	794.481	677.801	1213.27
2321.68	2093.23	534.833	571.056	947.203	1031.03
1852.77	1455.18	459.438	424.465	1037.37	839.195
1928.21	2201.97	549.732	532.837	836.905	746.777
1903.88	1693.28	454.175	383.723	843.607	830.674
2314.91	1589.69	460.589	655.59	647.104	723.718
1027.38	1363.4	523.031	530.427	734.771	624.319
2218.17	2203.1	584.133	463.065	661.472	868.728
1245.9	1441.37	490.098	561.906	762.663	890.685
2205.15	1402.96	476.426	505.152	643.762	585.978
1224.43	1399.38	371.736	728.452	1107.75	833.313
2488.02	1320.61	461.471	653.473	787.798	845.16
2048.53	1795.07	518.498	708.828	1272.54	1092.84
1885.1	1433.41	567.203	399.978	980.859	938.464
1866.61	1590.75	738.041	590.656	884.023	778.381
1562.44	2170.48	616.122	626.415	765.461	841.461
1792.4	1215.52	392.752	556.679	1024.41	817.402
1167.55	1406.05	424.024	481.687	1223.55	927.86
1410.11	1823.13	633.361	563.338	667.284	1002.79
1387.33	1275.3	460.328	426.226	1269.31	813.765
1050	2136.4	708.084	760.099	717.267	586.135
1180.36	1489.35	441.401	512.992	843.072	693.685
1522.33	2219.17	503.486	551.516	1176.83	756.431
1337.9	1368.4	445.343	629.422	762.396	673.087
1128.43	2317.84	382.066	502.842	1022.79	893.422
1921.2	2381.39	337.394	433.563	503.383	1119.37
1446.86	2263.7	665.797	542.959	809.441	787.806
989.051	2715.43	691.259	452.329	677.001	1016.34
1235.45	3381.46	486.047	671.951	777.978	882.626
1316.49	3595.92	552.604	528.724	856.071	680.971
1340.84	2239.45	617.919	463.611	697.804	919.581
1468.91	3027.89	555.042	449.068	757.864	706.106
1708.61	2400.57	531.906	530.013	915.412	911.509
1343.4	2848.35	706.004	498.07	528.154	676.924
1835.54	2989.86	542.455	328.373	841.154	924.12
1194.94	2711.29	650.106	493.322	878.13	683.645
3489.49	5071.36	505.171	457.369	1131.8	780.348
1251.76	2756.78	454.807	512.064	713.705	874.778
1336.71	2317.86	904.386	452.932	624.816	833.088
1145.57	1778.56	473.996	582.779	747.555	886.92
1638.44	2128.21	527.19	612.075	631.306	587.592
1245.96	2737.62	476.615	441.796	724.518	688.306
1177.83	2601.58	564.646	427.29	647.878	650.645
1587.04	3297.08	573.617	400.531	836.04	696.205
1497.92	2286.37	664.366	385.537	1008.94	718.768
972.177	2651.48	588.878	412.07	1047.22	1057.31
2107.47	3226.25	396.962	724.044	752.525	890.225
1459.32	2120.93	626.278	493.858	911.538	616.356
1306.76	2371.94	378.228	626.251	617.287	681.362
1167.14	2698.19	1237.01	576.342	526.385	839.834
2028.49	2377.28	460.383	524.148	613.813	946.397
1089.3	2322.07	484.977	1024.99	820.521	831.907
1544.07	3242.04	452.702	454.791	998.533	690.356
1646.24	3273.35	365.671	491.086	593.838	849.948
1881.28	3298.91	512.958	666.537	546.181	860.455
1589.72	2984.58	469.07	442.633	767.313	849.349
1161.75	3505.53	481.713	410.408	824.834	623.461
1504.47	2931.53	383.47	469.577	687.249	868.956
1837.8	3112.1	938.086	519.913	813.681	941.976
1533.51	2218.2	523.224	785.953	796.742	817.896
1416.75	4421.31	438.464	1027.7	913.943	1060.46
2236.28	2500.26	350.659	913.429	629.21	941.204
1219.33	2268	555.085	1077.41	755.564	902.048
1270.86	2303.56	505.174	606.529	728.041	1001.3
899.054	4120.58	612.799	563.856	695.969	997.249
1152.69	3181.18	543.112	602.97	968.109	1252.22
1302.56	2684.34	470.118	693.13	840.433	746.551
2242.93	2892.46	727.971	514.826	712.089	744.572
1720.17	2150.01	567.082	801.387	772.586	1044.49
1542.12	2358.31	503.973	523.881	788.851	835.339
1565.44	1716.87	497.757	478.687	852.854	836.752
2013.73	1836.62	652.629	551.687	914.931	1174.2
2919.3	1945.72	390.681	751.733	679.875	904.142
1889.2	1963.73	809.223	497.615	844.715	824.17
1355.26	1578.24	594.603	461.489	902.357	848.632
2709.05	1890.29	538.536	525.06	963.697	1050.87
1010.67	1547.43	532.707	530.282	752.69	877.597
1781.14	2051.24	566.559	839.762	776.155	727.171
2450.87	1226.59	450.068	1020.6	722.837	1212.22
1172.51	1862.2	478.052	648.859	782.122	950.286
2290.94	1609.79	651.417	705.252	797.905	598.788
1200.37	1624.33	499.727	567.602	601.271	938.121
2022.22	1985.77	634.069	742.32	812.986	808.868
2042.53	2003.99	735.782	538.602	655.472	922.719
2231.14	2826.2	557.531	755.505	942.215	936.607
1365.58	1646.92	595.736	546.854	826.319	1154.78
2239.97	1655.3	467.414	504.805	732.143	912.351
1714.26	1895.06	545.678	383.376	635.954	828.309
1990.84	1796.03	666.116	530.265	640.822	998.247
1980.05	1357.47	773.511	496.364	724.887	824.742
3972.01	1474.68	656.552	601.049	728.515	973.624
1798.14	1937.12	647.838	377.653	784.868	1001.51
1199.76	2041.33	678.124	890.916	643.064	1107.12
1473.12	1717.18	589.629	597.485	857.176	1001.4
1718.78	1788.7	840.159	853.285	836.2	805.077
1583.71	2077.29	552.604	396.872	871.661	973.128
2010.61	2178.57	652.768	557.269	789.134	715.76
1722.38	1553.69	467.201	590.138	650.524	887.481
2444.12	1706.58	839.444	538.421	755.448	933.941
1721.11	1861.75	629.025	308.982	887.228	805.715
1946.09	1674.66	492.375	856.014	749.612	1352.82
1189.79	3061.6	701.109	473.721	610.453	924.304
1485.64	1779.95	559.864	423.292	928.821	877.289
1754.03	1357.1	612.533	500.645	807.446	713.905
1498.28	2289.16	624.583	685.808	659.558	816.737
1482.53	1782.45	625.326	660.755	921.166	784.974
1845.29	2421.73	614.124	532.234	1133.25	761.226
1965.93	1491.91	572.569	586.964	534.111	1164.68
2072.03	2463.8	1201.46	460.93	892.295	1029.72
2230.91	1233.19	613.182	606.691	852.061	1124.77
1528.5	1437.61	638.482	612.467	699.076	785.623
1726.78	2191.11	489.182	250.419	793.094	732.236
1843.71	2194.46	737.066	503.824	850.373	1007.65
2116.84	1688.09	691.616	536.679	1061.96	869.328
2724.16	2358.13	539.961	395.795	933.721	903.866
1769.15	1167.18	531.765	489.557	682.421	641.474
1747.47	2599.81	485.799	459.285	724.082	878.544
2310.53	1748.04	437.264	444.971	828.512	1150
2631.36	2106.47	639.781	564.73	1056.23	828.654
2010.37	2012.86	619.329	379.905	925.721	897.578
1610.49	1647.18	424.3	472.273	1046.8	721.547
1588.49	1895.09	401.096	412.036	579.897	1229.28
1796.68	2122.19	678.773	314.279	740.917	572.935
1928.34	2075.47	476.099	438.204	878.461	927.255
1595.49	3522.15	457.246	514.84	961.014	668.586
2303.06	2605.38	709.151	487.58	797.648	452.942
2722.48	2085.38	452.84	433.646	651.219	803.275
1637.93	4156.48	491.169	446.304	653.664	953.342
2316.09	1988.65	581.396	786.738	791.524	953.12
1711.75	2060.56	698.935	401.109	883.012	658.9
2045.25	2409.84	554.816	550.704	778.907	716.705
2627.21	1783.58	593.407	265.271	735.528	879.771
3023.47	2292.79	325.285	492.346	869.581	859.157
1826.24	2231.68	461.727	448.441	735.122	654.324
1166.61	1808.17	574.922	494.735	719.491	867.177
2023.95	2481.48	687.994	605.329	702.625	922.135
2221.79	2082.89	534.564	655.956	1162.62	659.194
2118.73	2426.08	431.397	495.04	639.198	746.254
1667.97	2767.27	910.805	683.393	765.63	556.163
2265.67	1941.13	846.956	590.526	767.02	768.252
1389.9	2315.73	576.055	725.756	659.316	744.616
1062.73	4183.74	557.448	494.016	869.73	849.197
1687.37	2492.62	566.041	476.011	952.056	667.198
2249.92	2571.39	561.162	477.563	679.085	699.822
1100.86	2236.78	521.428	414.954	885.987	882.4
1249.67	1969.23	544.944	597.141	867.367	1132.46
1234.13	2566.73	413.852	529.072	682.77	530.38
1114.47	2074.73	451.389	644.244	879.348	863.72
1738.76	2456.49	442.285	475.478	548.814	1106.43
2106.34	2391.66	296.216	475.539	944.783	838.151
2463.97	2350.8	400.182	632.661	595.598	804.171
1420.73	2062.18	623.695	741.526	682.226	616.777
2310.37	4086.42	362.764	875.655	838.186	822.252
1686.82	2662.24	501.652	468.121	776.726	740.879
2373.07	2826.08	414.518	746.686	742.438	834.922
2009.87	2975.98	567.05	489.585	749.647	908.506
1662.98	2589.39	481.385	651.639	961.038	763.53
2220.12	2144.62	538.237	618.852	710.904	834.211
2504.32	2593.28	637.675	468.153	920.571	689.64
1902.79	2556.78	524.454	571.162	705.862	855.858
1699.83	3840.7	528.061	574.857	711.965	1075.93
2091.99	2139.99	516.815	603.904	699.52	600.084
1786.46	2584.12	545.905	577.346	695.207	745.807
2290.77	2415.19	407.885	611.129	1005.52	1243.12
2552.33	3232.9	547.559	646.301	646.81	975.229
2218.75	5108.5	716.005	613.805	742.355	735.26
1865.89	2963.19	861.284	519.706	1031.66	754.367
2831.33	2481.76	688.329	584.211	421.128	1009.9
1929	4247.92	474.632	543.183	969.602	962.73
1621.87	3002.13	495.273	610.801	989.693	921.849
2872.24	894.937	488.273	607.339	608.875	960.725
1847.13	796.934	612.148	500.436	758.357	835.772
2277.92	1152.13	566.416	544.522	851.336	868.712
2152.54	960.584	714.261	675.151	1027.75	731.284
2178.04	934.23	504.201	498.652	844.397	1017.65
2163.72	821.211	681.423	673.872	1067.57	870.775
2039.83	845.171	500.923	578.622	891.698	820.528
1809.09	1010.54	500.799	713.641	735.884	873.962
2450.68	963.754	653.62	698.706	1200.95	1128.26
2318.26	1007.38	673.558	481.197	1062.55	881.595
2950.72	757.376	641.436	535.795	762.637	893.873
2171.49	996.912	453.669	782.516	782.433	771.122
3150.11	1083.21	674.14	661.424	937.045	898.31
2566.4	837.984	1026.49	639.892	1019.43	815.05
2993.5	982.727	382.951	595.481	1121.3	880.262
3506.74	717.056	707.908	731.848	806.745	1380.36
2194.61	822.307	636.715	531.992	879.276	943.222
2242.8	1198.69	558.158	555.837	1013.38	1109.67
2478.83	629.554	385.448	559.651	1107.03	1073.52
2637.36	780.039	475.87	585.893	743.36	743.54
2024.92	1013.75	718.832	652.169	697.754	841.223
1771.39	979.805	780.935	635.687	825.353	1031.51
3292.08	1255.01	716.213	782.462	730.527	872.796
2295.91	1120.89	643.257	451.595	578.189	1048.31
2544.79	1098.8	618.124	507.968	728.896	991.537
2002.1	635.059	549.851	666.653	724.473	987.042
2549.74	990.386	608.5	693.462	1190.82	1024.47
2714.16	1089.29	645.049	474.21	1310	790.993
2516.96	816.273	557.201	522.736	915.974	1157.89
2151.86	1217	551.242	799.919	823.473	821.055
2786.84	684.742	442.439	474.728	794.585	1008.36
2787.14	972.078	490.44	717.037	810.721	1004.43
2488.85	1176.68	530.726	711.029	1156.43	1061.23
2647.63	995.297	438.677	588.918	882.347	981.789
2551.81	552.419	604.738	546.935	889.786	1068.06
3659.87	1185.45	447.119	523.553	1317.49	1182.99
4055.49	978.644	557.554	529.014	822.711	849.531
2648.02	939.544	756.173	519.904	1003.5	781.997
3344.09	1566.67	528.067	554.172	931.018	1086.51
2877.85	972.498	935.371	546.268	916.413	855.798
3087.69	1037.35	456.929	552.876	1207.81	936.943
2961.43	1148.08	512.307	617.688	789.65	937.359
2620.45	844.727	626.11	483.651	725.893	769.852
2243.48	1365.86	484.51	651.998	773.757	1060.56
2039.62	1145.69	511.087	505.578	894.498	739.449
2319.16	1056.27	522.373	675.855	730.157	998.351
2261.46	1199.51	602.804	553.908	658.536	780.537
3236.99	1012.56	405.182	536.599	827.019	1038.52
2551.67	1235.44	463.531	550.656	673.508	1578.2
2074.54	1308.39	587.194	527.519	1120.98	761.73
2669.73	1189.05	502.001	625.984	811.811	620.582
2696.03	1157.19	423.694	605.799	912.622	824.156
2472.46	1194.98	445.506	468.772	1150.58	712.964
2945.02	907.481	647.258	436.771	668.016	712.067
2393.79	1286.75	411.514	564.796	558.827	946.38
2136.43	1181.69	535.909	650.656	1301.96	776.025
2741.81	1090.51	414.609	535.963	763.496	745.791
3193.83	1152.34	462.61	522.811	738.395	834.844
2576.4	708.92	615.056	615.868	776.653	1009.6
2527.28	840.942	366.931	483.1	722.556	767.433
2282.74	1013.94	537.633	487.303	657.668	904.522
2451.96	1103.52	589.567	397.239	570.907	699.996
1456.48	1374.86	606.073	518.509	830.904	761.934
2213.89	1019.76	466.427	567.8	942.596	902.502
1715.49	1075.79	542.244	832.122	847.839	916.167
2581.14	412.915	624.662	478.597	693.221	647.918
1697.33	992.508	920.438	575.791	1013.16	637.924
2358.29	1290.35	550.45	499.434	780.123	599.334
2865.33	915.364	458.28	462.681	769.063	610.919
3551.51	1255.57	555.04	1106.46	792.83	820.769
2520.71	1125.58	685.261	435.111	716.526	793.551
3003.14	1133.93	495.191	575.856	811.383	852.481
2965.56	875.603	541.256	543.784	954.454	535.179
2831.32	999.36	664.493	376.487	793.508	1017.78
3213.51	959.462	527.654	413.229	646.487	855.138
2634.27	1175.76	569.338	633.94	749.669	915.009
2734.35	891.934	551.662	569.467	917.349	705.609
2795.28	1309	729.543	555.999	888.747	777.394
2985.24	1115.69	535.609	446.671	1103.35	628.304
2818.48	1192.34	483	596.758	832.824	870.449
3221.96	1059.84	666.483	602.211	540.642	829.904
3570.47	1121.35	591.971	434.168	783.461	969.276
2557.46	887.213	654.225	535.702	818.577	1079.68
2542.52	1273.6	574.896	629.79	765.02	871.413
2442.17	1231.17	737.517	504.643	965.654	817.337
2894.49	1152.03	571.489	655.447	823.866	748.122
3707.04	1264.04	654.7	446.948	835.284	678.251
3098.16	1110.26	417.151	535.068	835.304	767.547
3374.97	965.975	514.391	649.96	693.471	650.309
2249	1293.69	566.81	582.02	790.625	621.992
2358.54	691.897	576.06	618.244	766.611	609.318
1994.38	1281.67	565.948	547.828	791.46	865.469
2753.83	1247.4	917.446	660.96	721.982	994.375
2549.67	1005.2	568.388	511.166	816.65	769.488
2605.01	1384.66	558.285	445.185	651.25	754.479
3006.4	671.118	627.681	614.4	986.348	622.46
2871.26	912.833	518.283	410.56	720.699	690.086
2697.36	923.702	631.084	443.498	596.605	615.804
3784.46	1091.48	472.926	709.719	990.957	824.031
2323.09	1066.62	428.481	598.982	807.27	779.696
2612.75	1014.37	675.007	660.068	1033.82	882.956
2620.35	1274.33	745.107	517.887	627.161	799.832
2695.72	1083.8	605.624	549.132	762.71	811.377
2308.76	1357.09	499.566	648.671	850.221	942
2089.45	1223.13	600.088	572.82	778.601	874.864
1938.64	1098.09	409.699	469.259	675.704	726.458
2476.23	1302.2	515.685	600.965	943.778	925.608
2313.47	1484.4	916.196	663.981	960.559	996.819
2404.7	1040.81	586.605	561.944	1032.57	797.186
2255.85	1497.45	451.976	559.636	1038.27	741.354
2209.06	1412.48	611.49	419.552	895.439	592.468
2010.85	1009.73	729.407	753.942	898.651	710.297
1845.04	466.014	545.479	601.397	863.909	795.804
2688.56	936.776	777.433	584.82	827.507	717.888
1953.35	811.579	623.216	683.721	968.843	598.796
2154.54	1382.47	601.981	588.099	901.95	878.831
2471.06	1250.54	2699.29	437.746	744.328	609.574
2788.46	1307.72	618.222	853.211	977.471	1238.23
1836.69	1454.29	456.42	716.452	1160.81	1125.2
2231.63	1169.38	893.479	582.902	741.733	918.751
3329.59	1067.5	408.08	404.516	721.264	820.887
2109.79	1144.06	611.499	485.653	735.964	792.486
1869.38	1243.06	631.924	560.877	783.078	712.294
2439.91	1504.63	743.347	567.624	870.326	716.254
2469.65	953.021	595.723	961.96	1036.74	995.235
2785.64	992.62	1578.27	554.208	744.344	494.213
2450.93	1205.15	652.053	686.591	594.601	855.378
2353.94	1437.87	511.976	665.509	990.867	755.807
2268.93	1468.48	755.893	674.263	872.683	1114.54
2412.26	1266.12	536.913	378.402	764.689	916.682
3800.1	1556.74	805.681	583.595	919.539	710.875
2900.73	1426.46	570.106	487.94	924.357	1038.7
2777.9	1248.5	538.648	717.28	749.49	1060.51
2479.17	1024.85	1247.6	561.815	946.999	783.493
2340.79	1501.42	748.192	562.766	750.079	929.648
2210.27	793.955	493.566	466.493	669.73	845.416
2066.35	1009.29	810.05	720.319	794.567	833.484
2748.2	1113.9	656.795	559.855	931.833	680.315
2699.57	991.573	614.594	384.942	863.838	860.631
2088.3	1172.86	629.237	526.483	1023.66	688.863
2157.95	1231.34	541.588	512.599	851.265	857.636
1860.28	835.568	595.13	469.619	891.91	923.237
2330.39	1457.15	667.982	596.499	754.987	981.834
2696.19	748.308	614.908	646.542	921.484	1519.5
2125.78	1074.95	648.443	786.029	801.922	699.577
2204.31	1258.57	648.19	481.532	900.281	752.244
3520.43	1430.7	656.073	548.885	694.794	723.539
2363.21	1383.83	597.478	541.261	779.504	803.452
2417.87	1204.44	714.081	744.743	909.37	996.627
2327.85	1368.63	768.275	336.682	787.598	860.041
2262.51	965.374	1582.48	724.885	748.76	822.593
3224.37	1031.21	1691.32	645.641	953.855	960.628
3411.63	795.907	509.91	439.756	778.516	711.267
3305.8	1285.08	575.353	461.319	941.184	811.65
2421.58	1608.29	619.148	617.902	800.765	728.23
2395.86	1161.36	633.065	536.881	897.462	1093.25
2528.21	1042.72	496.831	510.501	729.624	789.376
2718.08	1532.17	687.244	561.504	683.117	734.369
2532.22	1328.85	501.426	515.685	699.004	1059.32
2387.16	1228.33	538.227	443.37	987.172	859.624
2384.62	823.469	840.512	446.632	1666.21	719.641
2379.89	977.503	821.141	657.602	571.775	921.254
2228.66	1173.47	701.711	446.278	789.893	522.316
2070.49	1317.39	725.245	646.3	930.665	845.993
2631.33	705.239	544.867	427.952	840.092	1290.43
2885.68	1324.22	1038.15	592.705	1266.27	814.789
2285.85	822.783	630.964	585.789	1049.73	845.407
3580.95	1021.61	760.745	404.355	675.538	716.892
2505.96	1317.93	421.111	472.406	983.613	1077.33
2718.79	1342.32	529.853	394.026	710.589	854.251
3260.49	1877.55	565.588	425.452	858.165	861.37
2503.38	1169.71	381.513	536.518	913.502	798.966
2876.1	1169.85	396.751	394.823	697.655	953.855
2853.33	1358.03	782.247	360.947	865.37	780.174
3099.24	1259.44	562.444	705.024	837.889	638.12
3054.8	2628.64	489.146	495.375	762.513	755.144
3244.36	1173.09	640.589	581.141	736.81	636.437
3032.2	1406.69	598.182	495.076	649.582	858.395
2916	1600.79	618.686	746.052	893.377	452.57
2662.31	1214.75	901.466	311.825	852.243	874.394
3474.34	915.307	587.194	585.13	678.71	566.089
2509.8	1441.87	650.538	559.835	866.498	789.201
2475.01	1280.32	308.812	550.36	557.615	632.058
2987.9	1254.2	445.026	780.996	641.088	914.6
3573.29	1364.4	275.169	582.936	851.751	773.461
2557.97	1545.4	530.872	658.067	991.136	643.277
2480.24	775.399	518.474	506.448	688.461	930.693
3021.25	917.223	310.805	536.998	580.116	687.383
2816.49	1622.37	469.9	765.697	933.631	351.178
2562.55	881.446	491.178	915.953	716.782	402.689
2477.32	949.202	415.282	573.281	785.331	1031.32
2662.24	833.554	337.389	694.664	691.252	443.118
	1052.63	534.208	463.171	759.986	766.059
	1160.68	423.643	555.949	658.462	271.205
	1402.29	415.444	479.661	773.556	569.5
	1831	403.269	494.983	711.266	548.778
	1565.7	586.211	480.74	786.906	774.984
	1284.23	504.936	435.87	804.324	523.684
	1003.87	346.732	513.05	784.348	512.945
	1384.77	446.092	1030.33	750.646	481.069
	1494.68	636.177	733.81	725.875	673.174
	1532.84	442.347	675.997	808.12	800.285
	1937.76	417.119	408.893	878.429	524.765
	1371.33	545.839	588.684	728.584	478.598
	1305.16	503.933	494.407	651.29	521.252
	1597.28	316.863	666.36	755.684	708.332
	1151.97	353.149	709.318	766.475	515.236
	1187.6	479.773	498.771	713.242	389.484
	1165.01	645.781	636.507	685.785	699.155
	908.713	496.439	487.821	917.89	437.352
	1259.73	424.065	528.418	584.278	526.455
	1123.11	565.389	648.907	913.278	571.651
	1798.75	568.565	485.416	788.932	524.365
	1126.02	609.747	593.315	693.126	417.547
	1788.45	573.433	633.804	564.329	516.754
	1522.08	471.087	512.52	1108.4	450.35
	1328.58	478.198	608.537	687.704	543.608
	1147.96	361.815	811.263	696.037	398.872
	1266.27	345.63	534.862	774.942	563.406
	1027.98	417.129	636.01	791.695	412.931
	995.212	419.996	567.32	860.908	388.37
	1028.99	514.867	625.444	739.761	372.997
	550.277	528.088	651.505	879.438	451.955
	906.172	855.981	463.432	528.927	512.642
	1209.54	439.126	514.284	782.537	382.578
	1219.7	513.341	495.855	1071.71	485.597
	1581.58	641.148	848.949	858.996	336.391
	1407.99	446.823	426.318	629.31	516.013
	1470.97	406.24	651.61	727.686	367.764
	1222.6	574.185	617.784	786.289	444.705
	1288.93	548.476	481.901	689.647	369.517
	1166.31	358.286	509.397	907.358	389.004
	1739.21	433.312	480.334	589.062	371.752
	1321.76	865.965	514.255	853.321	382.814
	1682.39	462.174	647.123	648.484	402.301
	1461.69	420.219	489.761	900.041	345.218
	1151.14	439.495	456.402	726.182	294.731
	1658.27	695.27	464.524	854.303	294.403
	1682.07	837.025	547.624	626.838	361.742
	1722.31	530.255	373.905	718.256	335.174
	1362.67	663.772	671.612	720.658	316.305
	1620.91	448.086	586.562	1033.22	323.046
	1810.42	626.982	457.065	760.232	299.124
	1279.4	675.079	360.717	600.683	247.296
	1080.47	330.68	314.277	858.096	309.849
	1597.13	281.701	476.705	655.281	245.432
	890.066	548.717	615.138	1051.48	240.529
	1856.77	561.583	616.547	907.382	283.422
	1005.83	293.548	405.741	913.208	269.183
	1477.97	380.861	486.851	868.211	202.974
	1680.37	584.86	517.902	858.518	244.201
	1941.48	642.76	368.955	896.818	316.27
	1464.93	460.626	362.374	1007.52	284.421
	1346.75	595.489	613.064	665.548	227.503
	1879.48	438.965	567.991	903.185	249.204
	1303.64	408	450.915	632.642	270.74
	1518.15	1402.77	545.728	790.349	220.397
	1199.18	553.972	471.173	819.353	231.988
	1268.97	406.644	354.366	691.165	175.834
	1456.31	431.035	412.745	1109.1	263.559
	1171.3	493.514	566.439	866.639	207.794
	1327.97	664.162	602.177	931.662	219.685
	1831.33	586.9	1205.94	722.603	223.67
	1614.78	414.793	1043.56	983.901	218.399
	1509.58	532.175	976.776	922.946	223.873
	1381.6	503.994	559.986	850.429	182.831
	1465.41	564.9	544.747	850.971	194.833
	1620.03	512.394	618.349	709.868	191.197
	1892.49	543.556	690.36	864.972	206.295
	1910.43	519.768	873.658	700.217	173.593
	1356.62	479.429	937.063	872.961	181.228
	1791.48	456.161	476.031	733.983	181.596
	1566.3	550.332	310.361	1039.3	164.049
	1486.29	421.957	649.653	720.863	207.685
	1804.43	410.126	804.143	908.434	180.108
	1405.57	445.434	807.387	869.938	189.492
	1797.53	530.533	465.428	955.163	177.295
	1378.27	575.236	692.054	881.328	184.797
	1538.3	468.834	587.015	1033.04	229.454
	1477.34	388.522	768.195	734.976	159.146
	1525.1	674.839	568.119	893.408	198.047
	2028.23	422.094	762.49	738.976	168.141
	1554.33	400.035	456.878	946.691	169.492
	1558.85	534.388	611.687	773.711	163.47
	1947.92	529.206	766.737	697.365	181.366
	1533.79	663.386	534.528	636.386	201.139
	1651.67	500.509	443.911	1062.93	154.244
	1583.78	619.7	626.343	968.178	148.329
	1270.96	348.821	476.488	940.826	159.309
	1371.25	559.412	551.098	929.783	173.945
	1714.97	465.441	478.175	761.412	193.939
	1255.28	530.868	481.335	674.193	183.266
	1903.24	629.175	581.537	541.575	201.095
	1372.09	487.643	468.346	849.206	141.201
	1902.1	542.727	507.458	733.265	144.644
	2046.91	451.195	495.207	783.144	614.602
	1703.22	493.271	642.868	677.864	892.117
	1263.77	889.129	522.159	876.878	642.606
	1218.52	615.226	736.816	948.799	517.665
	1278.4	484.591	495.774	641.579	1122.19
	1290.51	540.201	531.055	826.296	490.127
	1555.28	580.423	626.614	644.905	1096.98
	1902.82	699.058	552.945	652.29	1457.32
	2089.54	547.576	602.424	564.103	906.273
	1732.17	453.869	582.755	728.966	754.028
	1566.85	566.818	772.092	636.035	436.099
	1489.57	540.326	805.215	669.739	1009.11
	1057.62	528.946	461.79	713.834	833.829
	1507.31	658.521	603.222	666.266	846.389
	2432.87	622.191	470.41	618.299	937.055
	1758.2	523.503	426.008	833.47	840.042
	1550.73	642.393	406.573	1060.92	578.192
	1694.34	501.797	734.266	713.315	908.845
	1167.58	588.373	633.909	779.499	880.148
	1215.71	389.228	925.09	483.03	834.417
	1901.28	507.185	666.437	675.152	553.161
	1392.66	617.767	584.176	462.452	719.116
	2227.38	677.987	909.334	811.479	713.379
	1763.07	495.709	702.772	779.773	488.479
	2131.23	931.691	744.8	625.746	726.378
	2048.48	321.78	1038.51	688.75	845.727
	1999.47	803.796	610.172	605.119	900.643
	1768.22	494.253	1222.39	672.361	990.976
	1709.26	626.31	585.762	582.444	690.519
	1597.75	425.854	891.385	826.583	679.623
	1614.75	930.699	536.27	866.004	839.52
	1884.55	441.962	533.037	843.842	741.774
	1019.55	813.952	1314.63	507.186	546.17
	966.834	561.516	549.663	665.581	975.966
	833.022	400.317	485.576	852.081	918.173
	1196.04	589.127	924.727	459.904	924.084
	1409.98	710.956	377.557	701.39	631.216
	917.422	493.249	343.322	888.615	818.757
	1248.09	806.763	724.286	800.849	719.551
	1712.37	628.265	970.69	791.584	753.218
	1364.01	613.326	444.811	778.71	1190.38
	1219.85	677.649	552.603	545.976	894.386
	1677.72	641.513	529.047	628.571	662.774
	1116.87	564.259	625.408	1082.53	881.445
	1520.41	564.059	631.98	722.838	736.722
	543.723	764.756	492.69	899.22	864.379
	562.157	510.827	577.235	669.461	890.744
	1300.44	603.604	814.361	790.174	764.463
	1534.33	708.824	1018.98	727.19	358.762
	1485.39	656.01	629.194	871.079	447.417
	1214.65	406.976	566.4	666.198	700.189
	1578.73	463.196	688.902	785.594	877.809
	790.407	349.535	478.348	610.76	303.778
	1459.15	362.765	559.294	698.514	994.666
	1944.83	456.721	582.139	689.282	459.056
	1768.17	630.09	951.432	794.311	1084.95
	2024.75	518.098	452.857	809.728	495.024
	1292.42	569.984	470.471	667.27	869.739
	1420.91	803.166	536.717	452.263	783.991
	1358.48	748.074	441.024	615.417	250.022
	1872.25	635.098	424.29	1020.22	1006.56
	1277.4	418.512	252.943	880.647	407.768
	1525.85	417.316	547.291	1030.27	941.557
	1416.25	469.72	763.123	661.437	632.393
	1456.77	558.061	464.798	1017.32	600.342
	1806.61	468.075	543.641	825.869	431.69
	1114.98	446.862	777.308	607.013	1222.14
	1513.12	271.308	856.42	1023.16	526.255
	1321.14	430.748	939.217	791.945	544.189
	1370.92	662.287	592.415	626.268	538.452
	1847.01	465.202	543.294	680.745	871.333
	2503.37	512.866	865.453	1113.43	784.142
	1468.57	414.76	983.209	862.528	932.733
	749.28	407.767	545.651	730.518	744.086
	1389.74	476	460.967	801.47	878.704
	1629.31	474.108	565.182	672.435	950.865
	1476.09	411.483	601.635	853.267	448.185
	1360.34	368.225	879.42	935.701	650.42
	1722.93	367.053	541.808	710.499	864.158
	1499.68	438.881	561.515	766.276	405.149
	1283.33	539.728	589.263	946.779	337.236
	1345.53	465.153	1119.04	1081.69	400.25
	2013.24	728.125	741.443	766.182	750.479
	1455.51	503.536	441.707	816.064	948.232
	1493.35	536.645	544.766	1044.43	537.729
	1396.7	479.509	594.77	814.445	745.779
	1258.22	358.742	479.57	964.603	346.153
	2428.42	555.372	426.498	1644.45	159.425
	1918.32	379.205	503.852	861.755	219.612
	1656.11	493.558	1590.74	916.289	214.125
	1289.99	563.87	606.638	789.404	1073.23
	1110.23	348.761	427.732	822.755	411.596
	1692.79	401.965	718.419	959.038	240.763
	1818.35	457.192	647.571	751.966	711.073
	1599.79	417.958	537.594	967.056	368.003
	1394.49	637.254	440.232	850.879	644.336
	1583.8	697.48	839.266	721.605	711.749
	2170.52	262.952	497.652	758.224	596.229
	1852.01	662.684	750.692	853.71	708.036
	2304.49	313.539	569.742	726.637	291.908
	1666.67	793.731	857.027	1230.87	608.689
	1589.83	356.615	450.549	966.296	659.238
	1754.52	483.852	668.283	760.305	423.401
	2033.54	715.431	580.732	1404.49	853.518
	2115.18	545.871	770.791	944.647	213.239
	1994.87	402.548	543.322	1107.87	549.482
	1694.05	408.158	614.656	1053.44	608.688
	1750.75	447.192	602.663	1169.74	697.133
	1617.41	512.712	1230.12	695.929	738.587
	1669.42	656.902	823.779	1085.51	500.647
	1783.19	422.786	709.812	811.432	617.415
	1741.22	313.49	743.343	847.862	815.593
	1240.8	459.669	555.139	1258.35	1179.64
	1900.87	553.998	1230.06	906.742	709.513
	1736.36	727.68	643.011	737.61	860.282
	1768.87	524.755	757.376	778.167	918.812
	1550.74	334.776	572.724	933.694	601.949
	1678.25	525.856	591.945	758.133	739.816
	1879.42	425.439	576.561	745.354	769.606
	1569.36	603.191	982.102	816.799	789.273
	2196.07	497.895	883.153	836.263	729.323
	2104.73	468.525	903.174	725.097	834.546
	1553.24	531.371	575.169	686.927	986.796
	1707.08	613.168	663.08	970.756	820.404
	1833.73	532.807	898.843	1005.29	1012.79
	1963.74	668.75	786.027	752.789	1055.57
	2770.85	492.113	644.021	638.979	1317.35
	1860.78	489.127	752.455	953.883	1117.11
	2130.29	515.922	668.26	768.404	1422.49
	2210.06	551.672	546.024	981.784	1977.58
	1270.92	384.625	518.592	714.32	2000.51
	2689.57	626.847	393.771	694.51	1706.87
	2326.22	436.88	569.54	784.375	1069.94
	1433.72	439.03	516.427	1182.98	794.132
	2433.72	478.582	549.71	930.953	1947.03
	1546.21	688.213	581.185	767.35	1118.72
	2455.59	583.365	592.509	888.985	1191.79
	1481.7	697.476	655.827	769.277	1256.78
	1731	363.715	428.993	926.818	2103.29
	1539.06	461.297	544.598	668.904	895.037
	1857.82	507.022	630.205	638.616	678.88
	1675.31	506.983	331.654	571.891	963.499
	2035.66	480.736	487.523	693.906	659.417
	1985.55	762.99	511.315	667.024	1029.85
	1550.12	592.114	552.028	689.512	875.067
	2003.18	440.447	561.881	1208.49	521.115
	1780.81	583.366	909.315	721.289	930.569
	1671.18	502.766	593.391	910.068	871.161
	1666.27	515.96	911.863	661.503	749.998
	2495.82	450.547	890.976	1035.95	940.423
	2060.66	608.429	538.255	690.713	1035.73
	2127.99	476.326	1189.27	387.313	999.061
	2123.72	566.314	434.961	749.333	793.224
	1586.97	414.621	719.845	1887.24	1166.59
	2746.14	429.775	874.585	1191.59	903.269
	2172.84	426.367	476.616	805.113	1203.32
	3446.11	573.714	569.784	846.882	994.725
	1742.49	413.574	775.205	2092.52	919.847
	2134.2	613.423	985.176	1013.38	1063.25
	2310.18	437.238	674.799	1521.82	868.127
	2073.05	488.334	712.355	857.086	807.052
	2050.08	497.02	729.63	608.566	778.076
	2183.49	485.416	859.359	968.023	1066.83
	2024.1	490.582	908.881	652.01	1664.84
	2406.35	583.298	800.026	889.253	864.152
	2677.34	516.701	1345.65	1322.07	946.45
	2075.24	577.967	899.071	927.776	1152.6
	2154.39	527.864	721.127	1101.63	869.672
	2226.22	945.693	865.665	751.639	1618.83
	2106.67	562.405	707.401	1025.27	1255.69
	2778.73	607.128	510.173	1465.99	1313.65
	1878.27	708.143	737.821	1501.49	765.535
	1816.47	526.965	954.554	876.482	1315.49
	2211.24	624.688	788.619	811.676	809.454
	2379.83	468.259	882.693	1394.22	673.198
	2034.44	419.836	396.008	781.421	727.831
	1882.71	490.347	581.746	1078.02	774.939
	1837.64	456.942	713.415	687.035	1247.29
	1841.1	433.727	637.807	1109.02	978.357
	2192.48	441.007	901.133	785.697	769.878
	1999.39	488.939	943.128	1410.79	884.377
	2544.93	658.856	741.216	856.089	796.212
	955.967	401.908	525.259	1303.42	721.161
	1794.87	380.005	565.027	924.876	682.927
	2212.51	630.45	526.015	763.364	759.629
	1774.17	541.272	510.46	945.228	787.721
	1951.62	474.956	657.526	662.443	735.889
	1885.13	503.528	945.153	809.415	855.61
	1400.39	482.563	406.779	738.351	1052.27
	1930.42	459.218	613.144	1308.93	994.703
	3881.89	537.134	790.979	701.192	1010.77
	2128.84	574.097	644.771	879.482	830.172
	1620.08	330.905	571.286	877.857	754.905
	1995.5	454.719	1022.86	1290.27	778.176
	2183.83	876.036	594.619	842.675	1249.94
	1784.12	577.175	527.03	803.923	1693.34
	1821.03	467.52	475.224	901.291	969.625
	2115.96	475.375	668.584	1113.69	945.416
	2050.68	529.892	453.761	1083.72	1067.88
	2203.65	474.483	687.588	976.352	1293.25
	1829.47	502.663	930.212	1482.57	817.44
	2624.08	531.366	662.357	1111.83	1441.86
	2027.36	447.571	727.055	889.703	872.842
	1663.65	585.716	529.025	992.35	2009.77
	644.692	510.383	450.106	966.455	862.239
	2001.51	581.375	546.356	976.336	1236.19
	1709.57	532.528	635.869	1178.84	852.083
	2358.18	434.838	952.749	873.146	746.117
	2083.38	570.247	605.321	1005.45	1129.26
	1504.66	356.767	429.138	882.242	1337.89
	2374.46	542.64	1004.86	801.674	1288.29
	1864.69	489.306	931.057	830.446	1495.58
	2256.6	343.042	621.703	607.568	1085.05
	2101.09	753.231	908.9	1036.87	1369.98
	2046.87	281.14	542.398	1066.02	1282.67
	2018.6	464.277	744.8	653.199	1496.92
	2224.13	375.552	672.214	850.87	1065.97
	1972.31	528.38	689.287	849.535	1103.87
	1929.55	439.563	619.065	753.513	977.049
	1889.56	401.887	817.023	978.94	809.537
	2459.36	444.021	522.799	803.252	946.547
	2225.74	488.922	378.31	685.063	814.236
	1930.68	535.503	451.788	896.116	737.211
	2394.5	471.42	437.589	800.032	1307.13
	2160.49	420.811	349.791	1140.6	1133.73
	2541.13	507.499	511.398	780.871	767.8
	2018.83	326.887	424.434	688.013	872.06
	2438.74	607.816	399.792	727.548	898.781
	1979.48	412.525	782.158	954.002	914.844
	2318.54	574.096	447.203	799.32	1366.53
	2105.35	489.17	681.607	877.017	660.494
	2306.64	489.371	309.714	1330.26	903.054
	1893.46	561.923	914.306	1045.31	1024.38
	2214.93	625.458	801.802	574.597	1126.23
	2134.64	510.316	1218.71	710.526	824.576
	2157.14	490.747	447.23	746.95	381.005
	2190.65	498.937	495.016	1232.81	242.543
	2222.67	416.307	577.115	753.603	392.353
	1857.43	353.763	405.047	1075.34	174.149
	2506.4	516.641	618.307	883.534	179.009
	1867.5	547.53	464.684	975.832	273.823
	2468.64	504.342	462.596	983.888	206.573
	2422.66	547.267	431.668	756.939	195.696
	2207.61	315.426	536.081	884.336	193.131
	2492.92	481.455	852.951	983.301	596.856
	2391.16	478.754	469.085	791.558	234.719
	2583.06	609.819	467.449	924.434	198.884
	2329.41	558.867	485.155	533.829	399.43
	2288.01	601.488	580.613	727.411	236.771
	2964.7	480.076	370.496	812.384	267.4
	1823.52	253.236	836.613	677.875	310.522
	2235.53	607.323	375.036	743.416	334.924
	2451.85	461.948	486.911	791.15	553.045
	2466.69	454.94	561.503	791.915	635.446
	2285.73	391.319	451.097	886.413	696.067
	2613.02	422.996	542.553	1006.84	818.194
	2592.68	522.723	460.112	907.177	706.768
	2546.64	233.363	601.66	1691.91	635.963
	2334.24	477.563	608.422	987.785	1009.28
	2364.5	340.005	572.519	1055.4	580.617
	2789.47	440.305	568.668	1027.37	584.39
	2353.28	390.743	528.253	1145.06	1106.94
	2171.03	448.221	632.068	1222.65	956.468
	2388.38	503.41	617.156	690.586	788.661
	2334.07	341.211	472.814	1088.92	1042.34
	3046.39	341.757	588.863	1269.56	751.046
	4293.89	292.648	623.601	1109.19	768.226
	2393.7	391.206	397.479	1082.01	725.778
	2167.92	421.758	567.046	888.067	760.428
	2251.89	510.124	583.045	843.205	807.37
	2613.27	371.856	400.113	608.495	941.63
	2948.97	551.043	481.725	820.018	756.389
	2504.59	347.132	732.462	825.238	1104.19
	2850.58	316.587	395.569	806.153	656.035
	5991.37	352.601	498.074	775.804	944.474
	2645	389.877	622.666	827.037	766.1
	2354.73	309.379	594.753	865.838	634.269
	4134.31	396.412	978.265	1170.35	687.093
	2465.35	304.551	440.539	713.584	559.765
	2009.1	309.851	405.287	737.067	589.976
	2577.01	293.4	606.753	564.654	583.067
	1999.32	491.984	800.537	823.071	785.174
	2146.58	450.868	634.898	500.978	699.156
	2363.43	408.552	758.971	691.74	657.863
	2344.18	501.387	813.892	966.497	549.958
	1785.25	505.604	534.337	964.659	585.26
	3177.92	546.765	522.068	962.22	801.989
	2667.61	429.465	641.917	997.055	774.119
	2845.85	442.938	796.418	696.678	513.303
	2442.94	384.893	702.307	1566.27	830.944
	2410.14	525.529	536.994	521.062	822.644
	2401.88	484.434	959.738	732.722	672.769
	2487.77	476.221	451.119	786.862	695.507
	2462.65	667.155	515.629	736.821	662.695
	2736.21	440.745	501.167	465.835	578.709
	2423.27	470.855	581.037	587.127	501.372
	2963.31	553.686	433.35	648.407	867.317
	1968.11	670.015	529.178	557.55	618.196
	2010.38	504.999	700.2	765.331	739.115
	2109.44	465.243	425.583	776.957	652.763
	2853.39	405.485	482.608	919.241	565.36
	2709.95	460.714	463.861	682.105	558.111
	2968.98	507.101	595.527	569.369	458.57
	2419.12	436.99	327.999	690.126	598.397
	5021.62	441.477	417.143	800.428	454.376
	2871.62	494.22	859.546	791.114	480.698
	3543.44	517.067	425.49	889.607	618.918
	3822.72	397.412	374.361	745.068	442.271
	2474	423.18	467.791	883.501	678.585
	2527.49	382.095	789.118	742.865	771.768
	2279.58	330.887	641.784	606.341	467.483
	2579.47	513.923	480.079	721.071	435.23
	2708.07	547.034	752.783	790.241	311.899
	8714.3	397.546	266.82	1235.89	376.287
	2277.86	406.685	658.68	823.314	556.839
	2333.47	528.12	527.595	1095.72	454.94
	2850.59	698.393	737.933	1035.55	377.68
	4471.54	452.224	535.871	966.167	520.004
	3218.99	515.485	454.478	817.164	454.676
	2142.52	532.929	471.751	894.143	602.48
	2377.1	309.1	776.869	1052.57	395.361
	2345.24	551.564	814.783	978.983	331.67
	5245.99	469.248	945.493	693.17	365.064
	2110.83	421.97	1166.5	948.681	308.659
	1838.28	486.757	587.519	1111.17	271.464
	2513.55	565.716	851.444	884.715	792.534
	2254.66	543.331	604.5	1061.53	797.104
	2266.19	677.672	695.558	602.791	865.247
	2637.74	532.481	667.439	986.692	1080.3
	2834.25	443.061	761.533	1100.87	705.388
	2590.62	557.183	1246.12	760.533	892.03
	2854.28	609.332	531.338	1357.17	795.894
	2796.81	299.41	837.024	1008.86	651.087
	2417.65	571.723	559.31	1035.84	839.232
	2424.68	516.016	523.486	553.586	562.978
	2426.01	564.107	535.914	802.566	1010.91
	2835.87	472	518.837	836.967	863.723
	2139.23	583.231	566.473	1007.77	614.353
	2410.3	455.441	616.976	708.422	723.961
	2781.41	392.857	743.546	855.303	581.95
	3297.65	475.279	639.986	643.533	1103.07
	2346.87	685.391	578.747	888.302	832.162
	2778.88	320.636	778.579	883.581	932.931
	2587.68	473.733	821.168	744.719	856.784
	2726.41	461.454	652.675	904.857	696.907
	2405.97	628.276	797.519	789.355	728.244
	2859.84	488.36	521.133	923.321	1204.89
	2341.76	580.628	532.041	734.424	973.401
	2973.88	388.434	657.415	860.657	1322.58
	2694.68	394.945	544.529	1669.87	728.177
	2378.09	369.458	545.181	678.324	609.402
	2832.53	504.923	643.637	909.714	1295.46
	2166.92	400.799	542.799	916.471	846.927
	3200.48	691.343	497.983	559.33	1277.67
	2753.41	552.685	649.174	614.972	962.56
	2739.37	559.814	571.93	793.841	1029.33
	3073.02	498.973	585.158	1154.8	924.926
	1975.54	396.987	837.323	1030.36	1391.38
	2407.36	778.355	380.236	1136.94	858.669
	3137.15	580.228	684.491	1010.1	813.514
	2501.46	499.592	640.316	996.028	893.48
	2353.06	394.513	646.304	699.749	846.384
	2059.2	573.855	659.444	823.749	1052.48
	2463.04	366.576	588.126	1090.9	868.69
	3306.54	404.862	843.935	654.388	913.752
	2129.22	565.025	473.607	883.732	813.423
	2322.3	478.607	494.378	688.708	906.834
	2484.35	330.049	460.618	808.071	1123.4
	2165.97	581.712	550.558	859.074	894.744
	2202.17	318.182	590.024	808.699	1121.76
	2067.25	263.115	344.26	1538.75	879.704
	504.344	371.671	852.834	711.293	797.22
	1977.32	371.133	558.172	861.139	1136.22
	2635.73	510.545	590.05	912.147	1080.58
	1673.22	406.55	425.679	540.553	679.167
	2392.69	498.137	691.1	832.421	896.764
	2742.79	550.132	645.799	615.021	1095.5
	2456.34	545.449	608.37	643.895	1114.22
	2328.99	439.793	486.329	754.907	1057.1
	1985.87	478.992	617.725	786.24	1507.63
	1946.42	516.94	736.506	1114.26	1212.17
	1930.67	487.647	616.595	804.822	1629.43
	2325.91	546.336	797.878	715.403	1120.66
	2243.44	540.856	720.881	794.608	912.654
	1939.05	594.954	631.191	476.495	1032.84
	2383.43	741.247	1074.63	731.879	1080.38
	1994.21	524.324	611.506	896.669	1079.58
	2018.54	506.121	705.785	606.054	1273.26
	2421.57	520.965	677.521	582.899	1631.1
	2410.57	568.416	938.046	686.971	1614.51
	2292.24	675.867	678.557	914.542	867.557
	2983.91	569.082	476.117	636.869	1747.76
	2819.1	599.655	1135.31	734.41	1384.29
	2688.53	511.999	794.272	788.433	1099.86
	2237.5	695.373	661.877	615.228	973.955
	2018.93	647.41	470.718	891.011	876.703
	2276.62	627.455	487.256	986.981	1314.25
	2167.59	494.122	437.997	794.243	728.964
	2398.7	559.602	694.978	989.944	1030.41
	2346.11	539.845	815.696	1000.66	743.687
	2736.71	655.012	1006.22	747.515	812.16
	1987.17	551.232	806.71	718.14	823.152
	3876.51	470.124	745.965	716.569	1014.56
	2750.78	555.045	909.478	1391.82	849.938
	2253.5	554.925	829.217	717.342	625.315
	2989.24	708.604	774.801	1511.84	687.457
	2294.99	551.632	749.62	1392.25	703.041
	2957.06	544.901	886.868	839.972	768.667
	2143.2	581.336	870.815	830.772	963.454
	2705.43	601.529	790.947	822.586	641.383
	2172.36	657.958	917.146	1250.67	841.554
	2910.65	767.704	569.412	670.538	983.243
	2449.16	398.201	749.947	905.98	985.133
	2253	587.047	791.155	858.887	893.028
	2231.27	737.277	842.798	1251.94	600.495
	1729.5	479.753	491.899	761.747	1239.15
	3179.76	618.626	763.777	805.983	1075.24
	2271.59	468.619	645.174	908.111	893.678
	2490.03	454.3	527.92	1026.17	949.393
	2982.1	598.911	740.442	917.835	960.7
	2497.82	565.317	603	982.721	1266.2
	3522.26	641.637	786.262	1002.35	1253.13
	2439.42	414.238	709.52	1243.86	706.421
	1993.14	844.697	436.579	1149.36	846.163
	2034.59	677.549	879.383	982.392	962.989
	2777.04	385.031	892.048	882.621	955.57
	3011.34	353.292	992.78	942.288	764.222
	2668.53	391.233	877.266	802.732	847.363
	2394.3	368.061	414.215	1206.54	947.868
	2506.21	414.392	578.154	876.379	856.516
	3078.62	343.906	585.853	852.979	1002.6
	2803.65	401.097	1127.27	1708.49	869.577
	2379.54	346.582	441.568	1239.56	760.885
	2349.38	499.078	563.939	1010.21	1016.49
	2337.24	442.056	556.781	838.088	962.948
	2430.39	495.905	422.203	1009.48	896.033
	2825.53	504.093	778.469	805.254	1030.17
	2355.62	603.71	719.648	1327.62	1180.71
	2152.72	477.841	810.164	1073.26	926.839
	1819.01	622.556	634.095	723.099	888.192
	2518.87	708.486	1095.87	749.549	934.184
	2399.89	392.947	532.08	752.574	1110.16
	2144.69	900.461	617.554	1007.19	1181.21
	2463.47	515.178	820.761	1305.72	1228.72
	3354.36	376.765	1425.59	609.787	841.837
	3116.35	597.68	596.287	857.818	1030.91
	2381.45	478.204	474.681	830.281	1029.67
	2405.39	569.588	453.057	1255.88	1246.25
	1928.36	544.104	698.185	764.971	998.409
	2573.44	708.348	853.167	874.415	804.426
	3109.24	567.459	647.277	766.047	970.433
	3059.35	417.506	434.138	516.422	926.107
	3108.85	518.591	593.71	890.928	896.96
	2071.56	600.602	542.824	867.584	1077.03
	2629.3	725.717	539.855	1131.25	847.051
	2478.74	545.087	664.73	1069.9	898.369
	2745.49	594.995	533.65	691.224	898.193
	3129.54	549.184	728.547	722.361	847.247
	2099	532.658	657.867	701.637	1346.38
	2550.5	695.829	609.099	972.993	854.755
	2830.39	464.328	894.013	1536.99	903.756
	2491.28	475.465	442.524	1100.96	952.371
	3104.66	333.435	847.229	633.61	1074.32
	2613.9	475.603	620.417	856.977	915.871
	2694.78	420.08	707.957	906.712	1241.06
	2883.67	584.054	601.378	869.341	832.083
	2600.26	561.969	1043.91	1010.83	641.651
	2602.67	395.814	536.718	595.959	862.159
	2409.94	927.947	437.538	798.881	954.874
	3196.87	444.247	479.253	712.011	956.345
	2614.78	638.032	706.968	889.263	899.097
	2940.75	569.669	786.371	723.733	991.322
	2766.92	375.15	810.577	782.795	1049.67
	2056.67	641.377	651.147	821.198	721.839
	2884.18	634.791	648.849	1004.45	884.8
	2363.93	619.559	839.029	751.292	750.097
	2762.39	453.416	475.711	841.127	810.689
	3254.42	377.821	527.498	871.588	777.101
	2694.48	504.696	1011.99	760.523	1063.4
	2658.73	513.053	687.597	747.254	769.771
	2455.36	556.872	365.94	1022.07	875.055
	1685.18	664.143	976.704	668.454	938.301
	2334	1003.64	443.499	775.889	785.537
	2010.16	776.732	575.893	873.489	790.244
	3469.95	657.849	735.328	805.099	1055.32
	2446.54	498.575	446.797	734.732	645.808
	2466.22	525.063	587.095	855.82	780.637
	4367.75	420.623	826.584	746.583	647.664
	2223.04	577.203	560.782	815.158	714.126
	1957.14	574.955	448.944	1158.75	767.064
	2634.19	459.607	332.181	700.04	714.716
	1921.89	602.635	573.073	590.254	713.304
	2430.09	544.995	612.049	766.283	655.015
	2270.25	426.599	622.714	817.76	903.366
	3082.44	443.637	626.64	552.805	596.807
	2478.03	707.451	490.753	810.383	1016.61
	2270.99	515.451	557.321	667.138	821.056
	2658.73	515.866	833.236	775.355	750.139
	2481.11	515.472	756.081	856.722	734.32
	2878.48	348.305	552.973	726.735	522.288
	1928.97	372.388	438.45	654.222	1040.77
	2200.48	457.036	751.37	678.878	949.498
	2466.26	247.736	553.963	704.363	813.27
	1910.32	488.149	654.985	553.146	901.968
	2319.23	469.253	455.549	765.107	579.17
	2191.01	455.603	533.611	636.623	807.888
	2401.47	591.225	465.932	906.557	570.185
	2275.97	669.688	436.246	894.131	799.612
	3076.16	505.288	472.568	1108.46	638.553
	2573.2	805.347	416.305	746.662	758.811
	2128.15	643.924	507.663	1091.69	911.504
	1935.26	514.102	412.115	806.168	1118.68
	2451.67	706.035	605.251	775.156	762.12
	2282.01	590.353	589.335	805.546	782.56
	2222.88	449.31	522.8	935.954	657.23
	2681.62	609.482	397.898	809.531	820.881
	2178.41	733.467	938.751	972.026	660.772
	2728.18	472.451	542.01	740.925	805.434
	2725.56	1077.02	536.245	903.053	590.802
	2317.44	699.251	690.461	561.584	793.357
	3025.63	581.246	440.956	1217.76	813.825
	2690.82	723.137	503.114	772.292	757.792
	2464.62	439.002	499.816	704.344	891.566
	2824.21	466.002	568.193	779.389	1383.39
	2674.99	635.713	464.401	714.19	837.614
	2760.74	564.598	682.916	587.841	1284.03
	2706.19	481.728	841.592	1403.46	669.07
	2435	384.49	500.887	765.3	980.493
	2843.98	652.579	721.193	741.308	814.266
	3271	548.206	723.581	819.036	629.284
	2942.3	564.711	479.193	904.043	1091.74
	2653.33	435.228	706.706	804	661.665
	2654.05	515.05	616.408	944.157	704.307
	2497.67	443.102	470.349	761.869	716.497
	3113.13	595.965	600.996	944.922	1493.4
	2472.79	773.83	668.948	1214.87	773.827
	3093.77	381.431	667.132	736.463	767.537
	2338.46	549.737	833.744	1274.71	1170.09
	2316.06	441.127	643.695	883.012	828.336
	2276.11	793.078	876.756	1015.88	824.917
	2230.18	634.328	610.035	902.165	796.078
	4028.15	478.753	529.493	1098.32	1077.72
	2183.59	553.477	724.882	826.346	1043.02
	2763.21	251.466	638.521	617.659	666.836
	2027.03	586.156	547.582	595.96	1386.3
	2526.8	429.021	625.302	1370.14	942.43
	2312.63	547.282	972.765	1382.09	970.316
	2467.14	347.828	579.243	952.918	1013.55
	2413.52	767.5	807.417	1150.75	1195.54
	2801.44	526.931	650.049	804.574	896.436
	2129.93	565.816	679.219	630.655	1036.55
	2332.72	421.227	1045.55	977.09	1340.49
	2515.24	376.857	710.162	539.448	673.038
	1767.41	615.022	490.873	981.486	985.599
	3215.57	913.617	680.43	1171.5	1288.6
	2197.99	528.927	643.998	1105.55	981.764
	1976.2	647.909	742.442	1552.79	807.221
	1917.85	490.704	621.282	1537.42	1028.58
		603.122	563.472	1002.57	707.461
		307.105	536.39	747.979	912.476
		551.838	518.42	1178.6	781.5
		395.122	615.82	786.818	919.307
		526.258	574.815	736.55	934.509
		448.525	651.923	970.002	714.843
		598.196	549.784	752.697	728.596
		493.584	893.866	1099.13	881.235
		530.35	403.843	811.437	782.321
		625.834	387.448	859.627	964.434
		475.592	1424.26	1398.51	774.695
		430.072	960.449	1366.93	847.432
		670.979	593.999	1197.99	809.823
		704.122	595.907	1266.2	880.322
		500.601	518.931	815.581	803.487
		580.17	506.54	1182.75	780.169
		726.331	747.721	1050.98	754.079
		491.385	571.789	832.912	730.667
		382.102	745.109	730.849	1002.14
		537.434	528.425	1323.04	1023.01
		930.742	455.677	767.689	698.394
		550.201	328.103	1389.9	777.069
		594.481	494.733	676.09	830.43
		579.195	397.368	1252.81	931.53
		464.879	516.221	917.259	900.648
		970.216	749.368	887.917	633.812
		605.725	737.488	1316.82	799.27
		369.548	726.929	826.725	870.021
		454.805	433.805	1226.34	922.565
		540.92	522.241	1054.4	1044.85
		491.523	473.677	966.491	853.024
		702.192	471.582	995.658	775.023
		393.65	654.547	933.552	791.223
		483.767	516.864	731.242	833.629
		494.21	544.044	1015.25	996.654
		561.676	614.293	1756.3	800.449
		536.155	477.56	853.988	1066.31
		297.984	541.337	1163.08	558.871
		411.401	664.095	838.808	760.14
		430.083	770.829	954.898	913.527
		492.485	508.67	631.356	594.428
		420.984	802.175	883.846	918.987
		580.805	485.191	754.049	1318.12
		667.5	439.106	526.218	1017.26
		350.715	507.036	1008.57	599.552
		588.78	548.246	933.003	1400.27
		577.461	964.668	862.893	771.369
		472.945	936.535	1117.59	1078.36
		612.032	1080.72	805.592	858.056
		472.05	569.237	776.54	803.071
		443.399	1028.41	948.111	661.663
		574.99	678.039	838.109	784.136
		282.998	787.285	855.521	822.921
		535.332	596.147	1006.45	728.283
		462.262	524.161	923.141	801.208
		401.06	510.292	1316.07	805.086
		468.796	547.486	1041.2	865.003
		421.578	616.74	918.109	975.525
		521.118	485.497	1004.58	1270.21
		633.12	614.168	1303.85	773.551
		626.12	516.021	943.549	870.341
		567.765	620.902	1387.84	946.202
		350.671	579.641	971.194	766.606
		411.536	414.273	803.161	834.253
		435.491	610.535	1227.34	629.693
		640.972	538.581	730.941	763.518
		719.846	625.28	1073.3	825.101
		595.494	681.998	916.109	948.214
		546.489	443.651	819.925	1119.39
		403.488	578.792	1016.35	926.014
		505.411	496.576	887.079	1021.49
		747.654	457.209	1022.47	1177.8
		633.897	564.165	750.749	1441.4
		506.378	581.963	894.093	1061.29
		485.858	532.41	950.129	836.481
		529.474	482.822	949.52	1163.4
		494.708	553.401	966.801	1244.31
		586.235	443.133	892.055	645.346
		661.58	1407.37	1474.72	961.177
		555.032	582.132	928.141	825.731
		710.439	657.593	940.423	713.849
		643.474	597.346	743.471	618.481
		562.79	476.468	820.816	1156.97
		640.785	378.488	1180.95	759.619
		615.809	494.446	789.633	776.013
		590.782	419.545	696.341	663.847
		554.185	1010.74	1102.87	920.986
		730.988	434.576	790.544	959.839
		537.499	345.122	784.608	812.99
		539.87	394.3	697.989	1089.34
		639.278	491.463	892.007	907.149
		589.567	593.665	809.792	850.575
		636.704	559.98	1059.7	997.036
		574.867	722.338	896.993	1065.12
		689.39	455.251	1016.48	1153.12
		461.151	602.211	688.889	1002.65
		685.497	570.397	934.875	1040.41
		632.063	539.599	915.857	696.53
		637.891	710.208	670.01	1073
		521.056	518.594	697.687	1179.3
		509.573	558.751	712.991	905.342
		775.175	587.049	861.513	933.403
		566.315	714.489	687.511	967.486
		855.934	696.451	877.15	1009.14
		686.812	370.417	909.413	723.982
		566.084	664.284	874.953	945.526
		496.558	432.498	938.881	854.029
		518.837	628.192	871.832	1223
		444.474	632.752	863.871	984.436
		457.523	525.446	1837.51	618.392
		424.51	619.488	958.232	987.797
		558.072	734.717	1114.27	926.878
		829.95	655.459	829.037	1102.12
		531.137	610.335	758.166	731.828
		446.784	613.814	727.069	989.025
		582.122	587.494	833.826	807.368
		521.347	563.124	648.024	1567.49
		524.505	690.916	1113.55	1112.16
		866.365	797.913	780.736	806.19
		558.607	450.265	624.006	1133.34
		797.689	613.69	880.734	827.229
		481.586	822.159	725.092	671.369
		482.559	636.855	665.894	1454.44
		466.034	611.705	1094.7	837.333
		321.511	667.637	683.839	1288.11
		1185.18	1152.29	647.72	1636.53
		651.56	789.209	884.792	1005.15
		350.49	589.292	768.081	809.679
		413.829	577.365	757.966	1018.31
		537.505	557.202	878.189	1105.91
		329.443	680.111	1011.3	894.456
		532.739	903.981	539.125	540.504
		676.515	636.393	914.532	755.903
		548.381	1466.09	700.436	817.428
		621.029	608.777	651.802	755.622
		469.478	830.443	993.444	959.177
		602.068	1282.88	808.613	965.818
		413.414	1383.29	696.128	982.679
		464.655	491.434	746.286	798.554
		268.845	995.653	755.287	722.964
		609.896	832.154	800.256	603.729
		415.75	633.88	697.648	1157.17
		473.869	1086.3	928.463	767.781
		538.829	635.964	905.197	801.335
		374.276	629.339	1118.27	748.192
		486.368	566.776	887.303	854.834
		408.227	754.886	764.551	841.326
		551.556	1195.52	925.11	1059
		421.691	669.771	1052.6	955.241
		557.706	804.659	692.145	712.979
		552.347	758.425	938.212	1024.57
		577.843	699.082	856.58	752.489
		558.255	635.266	1002.92	893.417
		546.404	664.452	819.191	990.694
		602.399	697.491	847.461	1525.15
		448.462	790.549	1065.97	1095.94
		497.681	528.473	915.79	681.758
		1098.35	681.25	944.203	1128.78
		559.193	643.656	775.7	1114.86
		669.937	854.207	852.357	1100.07
		552.416	660.6	614.84	943.226
		819.515	761.409	809.973	840.231
		592.215	734.652	1014.65	806.761
		471.586	594.366	974.651	707.123
		595.013	528.318	960.142	877.891
		594.884	294.396	1115.75	1081.83
		560.607		770.342	790.148
		449.379		765.356	661.287
		430.593		840.042	973.051
		589.786		1303.07	868.067
		772.117		1165.39	767.234
		508.041		1089.53	1251.92
		523.884		860.917	962.175
		471.112		1026.86	879.016
		687.893		767.471	546.454
		447.664		990.752	1281.96
		569.515		798.923	1328.63
		530.452		781.652	1087.2
		634.676		939.62	694.987
		455.666		817.762	797.33
		731.688		1365.9	634.794
		529.325		952.865	733.117
		671.687		1212.51	778.865
		652.661		998.582	1031.31
		775.8		871.286	711.596
		550.593		1419	834.824
		630.969		859.24	118.954
		592.789		654.071	986.247
		619.587		896.449	897.412
		483.405		856.193	923.187
		527.378		679.077	592.103
		592.946		850.923	1100.28
		600.536		780.402	690.687
		582.192		932.339	685.064
		512.448		743.903	731.995
		610.18		755.824	794.862
[truncated: 758 more rows]
