# Supplementary material for: RNA polymerase II promotes the organization of chromatin following DNA replication
Source: EMBO Rep. 2024 Feb 12;25(3):1387–414. doi: 10.1038/s44319-024-00085-x (PMC10933433; doi:10.1038/s44319-024-00085-x)
Supplement: Supplementary file 12 — EV Figures Source Data [file 44319_2024_85_MOESM12_ESM.zip › Figure EV6/E/ScatterPlot_EV7D_RNAPII.xlsx]

## Sheet: Fig. S5D
DMSO_2h		TPL_2h		DRB_2h
3671.73	3226.73	2189.34	2066.62	3540.62	3778.83
5057.91	2593.21	1713.73	2140.68	2934.61	2807.92
4392.64	3276.35	2415.7	1968.39	4177.39	2944.56
4376.7	3637.24	2813.68	1735.31	4373.73	3497.01
4166.87	2896.22	2580.48	4554.63	4267.53	3201.75
4708.52	3340.03	2302.58	1816.25	2882.46	4755.47
4378.67	2802.42	2239.75	1534.07	3189.57	3898.12
5907.02	3198.56	2724.63	1964.85	4287.85	5397.25
3913.35	3120.33	2949.88	1560.73	3318.06	3765.54
5724.37	5220.78	2904.85	1676.34	3512.27	3677.24
3574.3	3334.56	2298.47	1450.16	3016.3	3531.35
4931.69	3093.35	3789.52	1490.1	3282.99	3443.01
7464.15	3261.08	2917.54	1604.57	7190.09	4732.78
3928.04	3538.69	2164.13	1609.77	5584.79	3411.54
4093.39	3301.82	2725.18	1807.85	3422.83	3105.58
3883.26	4256.68	2701.42	1889.35	4541.08	3581.83
5643.56	3055.55	3064.36	1774.75	3850.19	3019.34
4461.09	3175.12	5162.81	2786.53	4779.26	5007.26
3604.9	3595.76	3870.34	1797.12	4729.35	7061.08
4795.38	3355.78	2729.83	1800.04	4273.25	3703.53
5295.53	3064.44	2393.99	2131.91	3168.9	3158.43
5440.2	2988.91	1777.2	1599.59	4065.72	3126.35
5960.21	3381.37	2309.53	1869.39	5315.46	5569.58
4306.82	2869.21	1858.89	2025.54	4548.27	7556.11
5058.23	3490.36	2600.29	1623.91	3164.08	4879.41
6876.91	3314.02	3740.53	2153.53	3238.88	8442.75
3978.27	12040.1	2551.97	1761.42	3375.57	3959.53
4106.54	3693.04	2248.43	2016.24	4795.82	4395.57
5313.01	5506.11	1977.32	1738.58	3867.57	4444.68
5247.25	3670.31	2980.23	2368.01	5155.82	4782.49
4640.43	3365.77	1606.74	1854.61	4005.17	3945.64
4471.6	2689.39	2046.46	2037.74	4636.41	4020.43
5362.53	3108.59	2441.88	2033.17	3442.41	4130.53
4524.77	4070.71	2779.06	3018.28	4192.06	4199.03
4415.39	3921.93	1997.83	2256.81	4240.83	5858.99
5798.94	4705.81	4110.28	1836.57	4482.93	4911.77
5151.4	3101.8	2949.94	2196.82	4726.86	4283.8
4347.08	3029.9	2004.1	2051.34	5533.5	3603.58
4457.4	3876.32	2187.62	1896.11	3906.67	4097.76
3900.14	3577.32	1894.77	3147.59	4216.39	4295.46
4186.57	4273.89	1981.08	1751.55	5575.78	5872.39
9694.19	4818.58	2056.7	2938.51	5167.75	5381.91
4284.52	3219.95	2941.8	3378.82	4312.65	4078.97
4709.96	4667.51	2359.65	1830.33	4096.77	4051.87
3911.68	3852.09	4444.14	1952.97	4725.72	3752.11
4441.87	3684.77	2005.85	2317.96	3543.9	3370.43
33951.9	3962.09	1819.8	1683	4042.63	3174.46
3935.28	4722.71	3174.53	1514.36	4121.51	4300.24
4633.99	3885.14	1971.16	2188.47	3540.94	3691.72
3692.97	3691.28	2406.42	4311.92	4536.6	5749.12
5361.97	3212.49	2213.01	2606.13	4162.43	5007.31
5350.92	3921.55	2546.83	6075.83	3828.99	4295.06
8702.48	3948.48	2465.13	2340.05	3626.9	3207.92
5530.98	4680.88	2781.26	6279.94	3856.75	3225.17
4695.89	4452.65	2431.38	2562.8	4402.97	2994.56
5618.03	4437.16	2007.67	1826.49	3968.37	2823.73
5135.05	4651.56	2231.03	2834.67	4743.79	3878.06
5286.42	4260.42	2104.32	2775.73	3971.96	2983.22
5322.74	4396.08	1725.38	2603.58	4080.79	3490.22
5938.09	6907.29	2651.15	1724.6	4017.23	3063.89
4561.14	3827.83	2493.1	2307.68	3469.68	3381.22
5676.77	4101.07	2033.38	2286.33	4551.37	3336.58
4879.01	3981.44	1976.59	2446.5	4325.19	3114
6049.76	4600.18	2313.01	2370.8	3737.73	3468.41
7402.31	3726.57	2260.42	2281.53	3998.52	4220.51
3761.54	3813.19	2343.3	2046.45	3784.71	4885.85
5097.27	3841.33	2045.24	2307.28	3534.19	3808.16
4428.54	4492.61	2413.79	2687.46	4105.7	3277
7550.57	3662.74	1833.76	5506.01	4156.93	3888.27
4364.28	4639.25	3549.58	2451.52	3785.16	3399.82
3857.57	4174.77	2356.08	3438.55	3194.23	3383.56
4677.38	6960.21	2278.26	2009.11	3680.08	3206.51
4887.13	6533.81	4319.14	1992.7	3133.32	3247.98
4558.71	3788.3	2298.54	2474.79	3394.65	3500.44
4948.16	3095.98	3052.54	2182.61	3011.01	4582.07
4482.84	2925.88	2622.15	3145.16	3709.08	4361.82
4086.06	4227.89	2896.23	2554.42	3483.01	4282.05
5004.36	3796.58	2579.9	2332.86	4436.54	3371.7
4368.85	3101.62	2541.57	1494.49	4605.04	3935.72
4888.29	3256.22	2425.86	2338.13	3885.48	3777.79
3903.33	3205.48	2185.98	1709.62	4312.2	4037.16
2863.68	4086.89	1823.38	1104.61	4975.43	3993.69
4648.94	3596.05	3201.97	1987.31	6903.68	4099.11
4683.7	3469.4	2271.54	2716.26	4598.53	3252.25
4344.82	5362.78	2173.82	1501.6	4835.25	3727
6770.88	3634.41	2880.78	1897.79	4467.98	4184.98
4947.73	3866.61	2378.69	1117.78	3865.63	4274.15
5219	3266.37	2594.11	1868.09	5288.6	4315.45
5351.66	4350.79	2603.2	1658.7	6170.86	4464.45
5893.17	4111.62	1992.37	1384.05	5859.75	4132.95
4973.24	4339.33	2177.69	1688.59	7412.15	3975.81
3724.61	4555.99	2993.9	1896.97	6829.97	3864.33
5551.54	3571.64	1671.93	2308.47	4317.25	4810.16
5527.17	3541.91	2123.26	1830.23	5238.3	4303.42
4311.29	3948.09	1933.6	2064.43	4070.09	4208.51
5239.37	4191.58	2133.62	2031.07	7403.07	3181.91
5634.83	4347.6	2405.64	2075.29	5326.77	4602.06
5877.29	4275.46	2239.91	1855.93	4752.48	4456.18
4670.58	3657.43	2010.11	2107.61	3947.03	3813.77
4441.41	3749.28	1926.88	2805.5	5109.34	4935.11
5198.98	3961.17	3548.29	1672.75	5170.4	4667.33
4659.8	4246.7	4545.46	1781.82	5460.96	2970.69
4578.76	4151.52	2273.65	1677.74	4807.6	3146.23
4163.67	3914.03	2310.83	1727.72	4135.55	4274.63
5115.04	5169.46	2161.18	2069.99	4145.53	3866.19
4439.65	3715.72	2232.31	2446.32	5068.02	4522.46
4536.88	4720.07	2150.34	2915.73	4942.33	3828.76
5604.62	3978.59	2611.71	3106.19	4530.63	4780.45
5573.47	3518.84	2189.26	3080.59	4656.67	3783.88
5903.09	4459.01	3826.02	1515.79	5113.28	4660.68
4205.9	3995.92	2154.93	2129.41	4632.61	4655.38
4687.93	3967.51	2102.76	2655.86	4374.41	3473.03
4616	5712.71	2366.68	2246.06	4375.74	4355.14
3662.28	4096.27	2427.07	2758.77	5141.6	3247.63
3205.05	3732.74	2008.24	3522.65	4745.76	3920.33
5038.73	3350.37	2924.98	2789.75	5733.08	3834.91
4265.48	7202.71	2144.82	2155.09	5007.29	4327.92
5265.62	3834.37	2228.44	2518.87	4012.49	3729.63
6792.55	4972	3323.68	3174.3	5080.05	4203.98
8959.42	3687.07	2422.58	2401.23	3929.2	4529.68
11442.5	4561.87	3516.38	2462.98	3838.52	3324.36
4922.83	5159.06	2771.66	2022.62	4033.34	7579.91
5718.37	4463.45	3817.53	2342.04	4080.77	3933.27
4049.77	5924.39	2032.19	2640.3	3827.77	3587.8
4694.53	4291.98	2782.29	2841.04	4562.93	4061.53
4613.12	5152.15	2216.54	2396.24	3834.48	4243.19
4578.89	4906.77	4047.36	2248.24	4573.53	3628.02
3966.76	4589.67	2208.24	2268.6	3576.54	4519.52
4402.2	5722.56	2408.1	2397.61	4562.71	2906.49
3820.75	5767	2130.47	2810.89	4242.85	4387.78
5577.36	4944.88	2048.18	3090.19	4334.05	4397.33
6148.83	3585.21	2430.74	2503.15	5227.11	5265.33
5669.42	4720.35	3158.97	1637.29	7911.51	4228.74
4516.54	3584.31	2000.32	1789.12	4425.06	4289.55
6202.46	3871.19	1922.76	2426.05	3916.07	4031.17
4778.47	4529.67	2256.15	1832.95	4034.65	4232.31
5548.86	4623.07	2133.43	1644.11	7207.08	5176.36
4351.61	4649.08	2547.9	2289.05	4481.99	2836.17
5032.76	5378.81	1923.68	2546.38	6492.4	4314.78
4962.94	4731.98	1788.51	2337.4	4358.6	3761.05
4650.07	3576.85	2089.6	2063.96	7052.43	4165.22
3718.04	8423.66	1946.57	3695.51	4343.45	4702.67
4568.05	3700.54	2336.04	1954.81	2968.13	4016.99
5333.07	4003.46	2713.57	2944.94	3646.51	3363.24
8094.99	3624.06	1925.59	1981.21	4566.42	5054.91
4073.69	6193.63	2652.11	2522.36	3461.32	4991.15
4095.01	10975.7	2614.72	2096.15	3278.67	4154.05
7588.51	5288.8	2799.75	8223.78	4255.66	3779.38
6417.2	3552.81	2664.8	1897.7	4909.03	4272.14
4822.94	3813.58	3003.93	2086.79	3645.38	4251.98
7648.39	5098.52	2989.26	1715.25	3575.27	4856.36
6478.74	4797.78	3341.28	3647.83	3781.77	4222.39
4745.86	4526.98	4415.72	2238.26	6233.12	3714.53
5470.61	4004.91	2606.03	2230.33	4494.22	2743.72
7362.8	5232.63	2770.92	2105.04	3508.64	3671.73
8783.67	4222.78	5024.76	1814.64	3683.37	3572.87
4869.4	3808.93	2951.5	2532.18	8953.64	3099.55
5045.44	2318.18	7923.56	4294.87	3767.03	3533.85
5190.66	3935.61	44288.8	2075.26	3717.81	4252.43
4863.46	6821.25	3909.13	1599.13	4288.9	3499.04
4780.95	4308.29	2754.24	1231.7	4882.29	3248.9
5120.31	5612.78	2220.35	2574.92	4533.53	3825.35
4670.64	4297.38	6976.73	1579.44	4239.3	4094.74
5250.27	4291.98	3377.77	2778.92	4965.71	3477.21
4512.33	4028.75	2008.4	2299.46	3807.74	3482.02
5267.97	2909.62	2059.14	1508.33	3943.3	3816.25
5269.42	3297.78	2272.98	1953.91	4609.05	4091.98
5392.07	3933.4	2606.86	2822.15	3398.72	3885.17
5360.19	4782.67	2147.4	2103.53	4064.21	4369.28
10755.4	4098.26	1983.47	2495.84	4355	3449.11
4949.27	3770.19	2044.52	2303.39	5257.5	3485.89
4611.49	4266.28	2103.29	3314.81	5607.44	4266.71
4046.54	9105.64	2295.74	2467.3	4812.51	4507.18
5397.33	4064.78	2905.99	2769.84	6787.43	4049.89
4834.96	4745.77	4912.41	1623.93	4904.96	4264.4
5333.65	4187.03	2017.71	2749.1	4912.17	3557.16
3664.48	4676.71	2379.9	2956.65	9984.04	3803.11
5503.35	3700.8	2200.51	1942.26	5579.38	4122.03
8077.65	4112.91	2351.7	2870.84	5521.71	3596.33
3953.36	4396.63	3136.91	2652.37	7695.33	3506.63
3155.55	4346.21	2068.47	6008.23	4408.49	3214.12
4539.16	3906.03	3207.54	2921.63	4944.25	3243.96
4357.07	4548.26	5895.54	3121.03	4610.9	3322.35
4310.19	5030.91	3077.26	2371.88	4777.37	3946.45
4528.59	5395.32	2042.44	2017.91	4401.17	3503.25
3876.87	4629.91	2359.25	2074.83	4748.32	3677.72
4179.79	3967.46	2004.74	2262.57	3959.07	3394.39
3672.72	4510.76	2441.04	1813.89	8363.79	3758.3
4313.65	4851.61	2570.75	2918.66	5031.28	4804.79
5202.72	5816.13	2296.01	3078.65	4457.11	4483.52
4874.28	4732.8	2295.05	3544.11	5510.89	3641.69
4670.94	4350.83	2865.39	2151.65	5175.02	3423.33
4992.25	4629.9	1905.95	1700.55	5158.09	3914.99
4692.25	4869.49	2777.25	1727.25	5616.2	3634.62
5437.56	5282.71	2064	2793.15	5630.46	3099.85
5015.84	5093.06	3208.48	3096.7	5354.33	3681.54
5148.81	5064.22	2327.31	3798.56	5031.67	5437.81
4152.06	5440.6	2868.58	2881.37	5149.06	4002.63
5501.71	3685.95	2497.26	2255.17	5062.1	4477.64
4819.4	4998.8	1903.4	6595.97	4409.56	3773.04
5276.38	4775.84	2424.95	2090.54	4116.01	3637.14
4920.98	4550.62	2542.23	3959.21	5316.02	1763.63
4696.67	3845.73	2688.84	1934.04	4033.76	4590.96
4296.24	4397.04	2210.84	3956	3707.18	2944.84
3703.3	4617.01	2543.01	2402.2	5546.12	3724.51
4059.1	5014.14	2400.54	2451.03	3679.76	4112.68
3533.47	4386.78	6458.34	4231.89	4030.89	3699.58
3695.42	4357.95	2021.47	2017.57	4599.22	5003.5
4929.04	4289.8	1870.37	3086.99	4009.57	4715.06
3808.64	5884.21	2398.65	2039.86	6406.44	4671.94
5163.82	4435.41	1835.18	2661.63	4984.97	4684.02
4034	5082.07	2275.27	1917.67	4009.02	4426.43
4509.53	4412.12	2020.98	2237.04	4466.17	4160.86
3031.17	4710.93	2284.92	1559.8	3471.34	5255.3
5596.19	3601.62	2358.91	1572.46	5186.47	4692.9
4691.85	4966.87	1841.17	2226.66	4888.32	3855.8
4263.08	5316.93	2450.85	1868.67	4080.77	3794.24
5943.96	5105.86	1874.47	1654.18	4992.85	5067.12
5149.44	6107.4	1827.56	3571.92	4678.06	4714.13
4324.81	4119.26	2844.57	2069.48	4452.14	3723.15
4369.59	4677.48	2130.83	2018.05	4249.01	5943.73
5951.17	4805.02	2587.48	3005	4522.26	4431.78
4218.69	4755.59	6021.28	2446.88	5057.21	4616.73
4047.01	5836.45	2085.99	2491.4	5017.02	3760.79
4463.77	4978.03	2335.06	2406.51	5574.22	4750.42
5405	4633.2	1834.94	2286.24	4318.25	4145.14
5126.77	4365.89	2462.35	2375.12	5430.52	4556.46
4826.81	5816.43	2387.07	2055.9	4703.15	3689.19
5040.47	4220.32	2838.55	1761.55	10150.6	5540.7
4517.94	4875.7	2562.71	2461.63	3930.73	4509.32
4737.04	4817.85	2376.49	2188.31	5260.05	4749.86
4447.66	5654.55	3568.71	2314.32	4172.31	4024.79
5667.25	3521.09	2708.27	2237.46	3223.94	4422.78
4672.23	3988.47	3247.05	3691.35	4456.87	4246.14
4678.11	3911.73	3314.51	2286.54	4032.69	4358.55
5617.64	4529.14	3005.31	2127.58	4312.11	4880.99
4586.92	5116.33	3675	1806.81	9404.6	6129.7
7025.34	3994.53	3181.68	2897.15	3721.29	5483.93
4888.9	4783.08	1828.11	2981.61	4192.85	4404.44
3815.98	3828.98	2380.97	2547.7	3436.58	5124.09
5797.87	4191.59	1978.1	1826.5	4572.25	3722.37
6762.75	6365.96	2910.52	2116.7	4770.33	4759.92
4501.54	4013.9	2039.26	2191.49	4109.09	1597.86
5351.8	3560.88	2314.11	2610.3	4005.44	5199.63
4504.26	3535.74	2269.59	2378.89	4440.23	5439.61
5063.19	4404.18	3259.72	2400.19	6532.47	5717.11
5456.85	3838.07	2791.53	2040.03	4262.62	4729.41
4848.24	4155.41	2074.22	2210.8	4270.92	4472.43
4358.96	4085.93	2732.22	1754.08	4128.97	5894.62
4321.1	3780.78	4400.2	2508.3	4807.68	3556.08
4426.17	4011.58	2523.1	2218.24	3609.87	4430.54
4579.22	3896.98	3391.18	4249.13	4460.58	4415.9
4359.7	3523.04	3291.66	3015.97	4213.27	5221.33
1728.65	4941.89	2855.24	5224.65	3309.41	4254.08
2846.97	3090.83	2706.81	2015.85	3727.4	4447.06
3066.51	4452.54	3618.37	2664.48	4096.84	5324.67
3175.25	4130.06	2712.83	2270.8	4157.24	5300.54
2002.53	4025.03	2435.15	2548.34	6050.87	4116.84
2881.73	4100.44	2223.09	2298.64	3463.69	4046.36
3037.64	4048.77	2665.16	2170.59	4052.26	5144.05
3409.18	3553.75	2441.68	2165.08	4204.44	3998.84
2712.44	4433.07	3468.15	2033.52	4668.06	4504.31
2355.59	3965.69	4236.62	2768.2	5542.57	3951.06
2958.82	3791.02	1884.32	2202.23	4648.51	3625.78
3578.39	3722.16	2597.27	2159.77	5296.52	3872.45
3360.41	3607.11	1995.64	1918.35	4694.79	3404.86
3305.68	4101.72	2239.43	1852.51	4804.86	3709.6
2069.32	4938.12	2073.47	2652.71	3906.01	3635.94
2815.21	3832.77	2124.92	2153.03	5350.4	3689.1
3505.3	3510.05	2943.72	2670.08	5223.14	3934.79
3142.76	3937.35	2083.32	2014.51	3789.69	3651.8
3480.98	4437.12	1822.45	2483.62	3765.9	4265.87
2819.01	5347.29	1757.85	2588.33	4387.57	3478.14
2092.69	4127.95	2142.1	2070.72	4030.55	4238.9
4743.85	4348	7120.86	2010.59	4614.39	3008.7
2762.53	4031.53	1736.7	2182.78	5442.07	3449.87
3297.76	4462.37	2034.59	5282.88	4761.69	3491.65
3707.59	3719.13	1950.27	3130.56	4740.98	4810.09
2624.12	4573.86	1462.43	5702.05	5592.88	4100.62
2836.99	5005.22	1490.82	1925.46	3287.3	4474.56
2191.87	4635.03	1546.8	2045.2	4470.13	4242.63
4329.78	3483.88	1565.36	2163.43	13416.5	4711.11
4256.5	3639.77	2025.82	2151.71	5069.66	5300.75
3075.56	5090.05	1971.76	2933.93	4420.87	3616.83
3243.17	3799.77	1846.2	2142.06	6330.12	5494.15
3708.78	6287.65	2234.9	2247.81	3389.72	4961.74
3448.78	5219.12	1437.38	2352.98	5784.36	5737.19
3578.9	4240.01	2022.2	3425.83	4434.55	3590.94
3776.04	5003.1	1574.72	1962.75	6180.83	2920.93
3565.23	4876.69	2378.63	2014.07	5663.17	3877.39
3960.4	4886.64	2826.78	2794.41	5921.71	4238.52
4035.49	4163.47		2219.47	2948.24	4702.58
5955.43	3921.63		1761.19	4270.85	5031.1
3890.55	4165.82		2302.04	6240.63	4334.33
2965.49	4128.48		2277.79	5346.82	4841.9
3297.38	5301.12		2120.41	5480.53	4359.16
4426.16	5164.79		2664.05	4490.81	5314.1
3973.03	6074.04		2335.6	5658.81	5362.6
3829.99	3853.75		2157.77	5346.32	5001.6
3537.45	7199.11		1966.65	4688.98	5731.75
5828.23	4396.26		2394.82	4798.38	5288.95
2940.04	3676.5		2898.71	4622.08	4789.87
6996.21	3777.14		1854.07	4653.13	4506.78
8699.3	5026.96		3152.21	4703.83	3933.52
4276.92	5710.39		2208.3	3416.34	4861.26
3297.07	4915.56		2670.42	5517.92	7163.6
3075.96	3445.28		2504.84	4863.54	3911.72
10368.4	4439.88		2683.06	4733.68	4668.85
7197.13	3880.87		2561.36	4968.94	4890.66
2609.63	5485.36		3317.89	4198.15	4225.36
2321.18	4509.9		2641.74	4242.1	3837.1
4343.09	4454.9		2600.82	4651.72	5267.74
4950.12	3949.76		2142.67	4082.75	4243.38
3439.53	4978.46		4276.12	4966.83	3880.73
9011.09	4950.17		2230.96	4200.74	3987.81
5983.46	4520.84		2146.58	4129.74	3889.36
2799.59	3394.77		1908.35	4041.91	4292.91
3534.97	5363.34		3223.33	5927.49	5230.37
3781.03	3812.22		3168.93	4000.06	4655.81
10027.9	4147.28		2875.21	3761	3353.85
3618.96	4594.73		8181.44	3521.07	3186.28
4615.92	4816.06		2103.42	3520.82	4733.77
5427.67	4749.92		2963.91	2672.22	4560.65
4118.6	4402.84		1891.29	3464.4	3064.28
4688.76	4395.8		3552.5	3262.32	3637.66
4390.64	3996.28		4451.51	3264.32	3602.88
3685.94	4341.97		3062.06	5303.93	3783.82
4051.34	5627.99		2120.95	3277.3	4278.35
4875.14	3863.79		2025.2	3814.81	3540.93
4841.36	3623.48		1749.94	4421.7	2882.92
5544.7	5073.62		1758.37	4526.7	4309.02
3890.68	4267.11		1586.72	4892.02	5011.93
4276.21	2970.45		1867.52	3789.89	5006.1
3344.23	5153.18		2598.28	3844.24	5086.7
7996.07	4850.63		1580.81	2917.53	4665.18
4905.45	6421.13		1756.7	3872.48	4797.57
4683.09	4040.99		3531.39	3769.2	5568.85
5980.61	3937.91		1539.77	4212.94	4246.54
5195.2	5256.02		2310.25	3154.8	4365.86
5438.83	4550.53		2080.82	3587.62	5029.08
4706.31	4423.47		2137.19	3864.32	4352.68
	5405.19		2157.74	3533.14	4219.17
	3426.68		2292.34	3909.56	5502.8
	4925.54		1731.68	3631.74	4938.62
	6948.76		2717.27	4497.99	5191.03
	7210.42		2453.29	4827.27	4831.42
	4006.7		2388.05	4686.66	6949.66
	4393.28		2272.9	4568.49	4980.39
	4086.09		2408.3	7320.78	5159.35
	4368.43		2243.83	4198.53	5377.94
	3290.12		2028.18	4662.88	4886.95
	5469.9		1612.5	4146.86	5805.9
	5052.1		1727.19	3632.3	4881.54
	4447.67		4345.09	5138.77	5049.05
	4423.77		2682.71	3821.67	3757.65
	4271.27		1974.04	3808.57	6514.83
	3608.08		2361.22	5227.2	3741.83
	5341.46		2320.24	5940.99	5131.25
	4353.51		2363.37	3042.41	4810.04
	4337.97		2271.17	5802.68	4829.83
	5091.04		2385.01	4883.89	6068.91
	3289.57		2783.95	3538.17	3268.91
	4122.16		2446.8	3832.66	3765.73
	4611.27		2427.47	3733.79	5811.01
	3416.61		2328.78	4054.83	4427.09
	4876.26		2348.32	5741.62	3989.25
	3555.31		4465.25	4596.14	4681.08
	2671.77		1936.24	3838.3	4776.99
	4895.13		2475.63	4916.72	3466.3
	5037.63		2198.54	3606.63	4797.46
	4469.68		1891.08	3721.53	4950.76
	3919.61		2293.86	3070.22	5027.76
	5231		2054.01	2748.35	5183.72
	3825.18		1885.31	5103.25	5161.72
	5295.59		2529.65	3369.44	5301.43
	5435.28		2179.7	2979.02	4653.9
	3846.99		2623.65	3392.52	4177.37
	5031.99		1929.13	3864.68	4778.11
	4930.16		1999.79	3984.01	5691.97
	4555.95		2177.89	4052.45	5639.8
	4814.97		1606.81	3943.53	5011.72
	5454.07		1969.68	4565.81	4939.45
	4603.65		1526.7	3929.18	4687.16
	4685.32		1260.99	3781.99	4903
	6186.82		1766.26	4465.9	3696.97
	5131.22		1775.11	3618.9	4434.58
	5104.05		2186.06	3788.74	3355.45
	4000.98		1734.42	4081.57	4007.82
	5221.26		2388.46	3697.37	4279.24
	3825.95		2336.3	4809.5	3553.63
	4224.58		1896.56	3859.96	5867.97
	4676.96		2008.48	4616	14592.6
	4977.3		2351.73	4260.48	4392.08
	4987.64		2143.15	4679.07	4329.08
	4706.95		1671.11	4287.45	5182.44
	4586.25		2153.58	5179.32	4583.85
	6262.27		1874.26	4842.73	6615.85
	3248.99		1955.22	5763.39	3912.16
	3940.25		1694.42	4611.22	3771.32
	3948.38		2124.56	5077.88	3494.35
	4919.93		2637.83	3798.25	3771.28
	5718.58		3291.14	4537.02	3762.3
	3695.96		2261.24	4663.8	4197.61
	3714.9		2138.31	5147.99	4208.18
	4752.01		1989.75	4499.68	4476.48
	3734.34		2433.93	4187.55	3989.64
	4019.79		2564.42	5090.47	3830.4
	3832.36		2065	4915.16	3358.14
	4191.08		2052.48	4743.06	3263.67
	4906.58		2378.61	5176.71	3762.58
	4649.7		1954.43	4006.77	4187.04
	5354.74		2067.88	3831.2	4912.13
	4710.37		2446.91	5504.67	10585.6
	5195.54		2488.66	3482.06	4497.5
	3465.63		2621.98	3604.39	4662.05
	4556.95		1600.86	4421.2	5443.91
	4452.71		2599.73	4441.25	3022.19
	4586.46		2132.3	3466.37	4244.04
	4905.4		2595.49	3464.46	4887.65
	4099.77		1212.53	4787.96	4836.41
	4681.26		2903.96	3396.51	3533.22
	4139.47		2081.64	4533.55	3300.1
	5232.74		2393.69	5449.9	3890.12
	8212.31		2385.61	3994.93	22213.4
	4976.59		2102.96	4484.01	6617.37
	4338.5		2626.24	4487.79	5210.36
	12429		2016.16	4773.15	6121.21
	3890.54		2451.84	5446.89	8003.27
	5588.06		2740.72	3858.94	12311.1
	5385.36		2242.72	6036.48	7179.82
	4150.83		2750.13	4870.52	5010.8
	3819.55		2525.99	3717.11	5693.77
	4803.28		2255.38	4534.72	16414.4
	4400.55		2573	4074.26	4712.08
	4480.22		2592.04	5349.78	5687.65
	4018.73		2135.69	4546.29	4803.4
	6515.44		2044.93	4710.33	4903.22
	4611.25		2614.95	4434.23	10855.3
	3841.2		2517.82	4208.86	5829.17
	4995.5		2804.95	4012.6	7353.75
	3792.04		2894	3842.4	5569.61
	3336.55		2080.14	3956.34	4090.08
	7273.89		2544.44	2954.54	4974.95
	4873.59		1942.46	3410.42	6779.45
	5836.62		2397.86	3793.78	4379.1
	4408.3		1874.88	3819.32	8009.83
	4745.94		1645.67	3683.8	6580.82
	3134.92		4033.76	6159	6496.5
	8835.71		2373.45	3651.94	4404.82
	4541.48		6459.57	4208.62	5880.05
	4904.91		5638.74	3560.62	8334.4
	5352.26		3099.75	5106.7	3642.51
	3678.66		2330.04	3593.83	5229.37
	3188.36		1934.16	4388.46	6347.13
	3827.66		2680.05	4751.14	5719.83
	4425.64		2039.97	3435.46	7319.6
	4676.52		1999.73	4607.8	3739.86
	3851.62		1654.59	4236.94	4125.92
	4812.45		1342.85	3634.29	6489.9
	3250		1930.38	5253.17	7851.3
	3385.51		1934.84	4271.54	4816.2
	2918.79		1729.07	6768.75	4428.41
	4903.31		1968.18	5389.05	4566.49
	3783.48		1539.85	4653.87	7308.38
	4045.74		4798.7	5172.47	4856.88
	4147.62		4487.6	5806.26	4308.77
	3120.72		2531.71	6041.75	4055.15
	3450.26		1851.44	4921.04	4161.89
	3874.27		1942.37	4322.74	4625.42
	3769.94		1840.96	5755.63	3995.14
	3813.03		2128.94	3725.76	4338.56
	3837.18		2453.11	4720.94	4795.45
	3828.55		1814.99	5095.56	5800.09
	3925.39		1786.76	4365.35	4745.62
	3463.49		2010.97	4113.91	5584.19
	3206.72		2218.02	3847.22	3385.45
	3648.56		2346.48	3954.07	4635.04
	3949.82		2746.3	4190.16	4270.4
	4272.31		1869.65	4321.26	3501.68
	4188.85		2390.61	5251.95	3728.6
	3882.76		3377.66	3940.32	5718.08
	4134.14		2877.92	4441.28	3281.16
	3455.32		2243.3	4610.48	3760.95
	3690.54		2754.03	4202.86	3984.32
	3195.35		2494.48	4659	4608.92
	6422.2		2949.73	4329.13	3987.33
	4340.65		2894.37	3838.35	4151.04
	4111.18		3757.87	4001.62	3191.41
	3398.26		3334.09	5098.49	5507.9
	3911.67		2495.33	3555.77	3793.3
	3874.32		3193.91	3512.09	4700.52
	2986.86		3685.14	3417.54	4717.13
	4237.55		4712.94	3641.18	5087.92
	6069.11		2756.61	3755.37	4811.42
	4414.98		8086.7	3811.21	4939.1
	4230.7		1840.97	4035.24	6707.38
	4257.29		1421.84	5263.93	3694.32
	5175.61		2174.52	4418.88	5289.13
	5177.35		1572.53	2385.19	4696.6
	5913.66		2001.87	7234.45	6477.52
	5715.2		2218.67	3326.24	5583.07
	5345.17		2202.95	4125.99	6023.46
	5253.59		2302.12	2923.89	4007.35
	4334.1		1898.84	5255.77	6201.73
	3768.12		2156.82	3069.03	3842.03
	3961.96		2684.27	3834.3	6021.94
	4139.35		1977.69	6032.25	4162.75
	3955.03		2120.93	3740.02	4912.42
	4363.89		3103.29	4243.57	4678.26
	3778.46		2934.88	3748.99	4891.18
	4484.87		2499.12	2978.06	5037.7
	4915.83		2122.38	3613.48	4865.71
	3149.53		2623.36	2784.81	5736.65
	5015.83		2535.9	3424.41	6580.35
	4108.65		3240.5	1827	5239.69
	3726.54		2525.96	6330.81	3192.49
	4319.95		2698.28	5654.02	5064.55
	3859.17		2566.77	3458.72	5295.19
	3557.36		2834.59	4306.87	3676.35
	3832.11		7380.06	4101.65	3288.19
	3352.49		3615.94	5737.62	3561.34
	4197.83		2024.4	4972.99	3376.77
	3265.59		2567.1	4393.2	3883.05
	4075.36		2258.67	2824.93	3776.32
	4015.21		15521.4	4190.8	4102.72
	4276.01		2357.06	2958.72	4779.02
	4553.02		3452.2	3424.78	4305.4
	3446.99		2040.19	3964.59	3682.17
	3960.24		2320.4	4658.19	6485.05
	3901.65		2309.06	3174.82	3857.87
	2916.01		2117.96	3093.4	4451.85
	3313.18		2121.36	4762.45	3915.62
	3584.92		4657.63	8206.59	3661.75
	2970.16		2664.43	3073.84	4805.72
	3352.72		2548.56	5003.39	3707.06
	2800.93		4406.32	4129.01	3521.14
	3430.09		2532.71	8492.59	3393.67
	4263.86		2327.39	5004.68	4885.17
	3418.74		2487	6956.17	3172.87
	4434.82		1886.22	4047.02	4009.57
	3384.65		1854.56	4494.08	3918.25
	3420.53		1458.5	11401	3589.69
	4346.3		1698.27	4477.07	4833.51
	4050.88		2061.97	4070.18	3877.33
	3899.3		2383.02	3808.57	3709.8
	3443.13		1889.78	3935.56	4724.55
	3569.25		1505.52	4190.31	4698.82
	4625.75		2687.39	5582.41	4817.08
	4344.64		1804	6237.66	4787.88
	4138.75		2785.99	9522.71	3847.87
	3320.55		3535.09	4641.33	4802.9
	3322.71		1831.3	5074.56	4155.5
	3960.2		2255.82	5118.26	4505.51
	4022.39		1845.24	4683.33	4031.46
	3608.54		2631.03	5494.36	4358.88
	4567.99		2051.65	3628.06	4035.64
	6269.5		2935.4	4672.91	4685.82
	4376.36		19777.3	6150.54	4417.38
	3291.1		2366.86	13110.3	4376.79
	3394.25		2792.52	3051.45	4374.91
	3985.53		2634.3	4493.91	3674.99
	4002.57		2026.67	3769.12	4950.14
	4641.36		2179.38	4477.79	4749.52
	4156.38		4154.53	3800	4723.35
	3323.48		2482.74	3466.63	5850.02
	4016.77		3107.28	4735.01	3754.06
	3763.91		2200.96	4080.65	4779.67
	4063.95		3842.15	4467.34	4192.12
	4261.77		2020.2	6678.65	4101.44
	3671.4		4461.16	8419.29	4209.65
	4930.2			5587.83	4699.33
	3907.69			4283.13	4513.92
	3208.1			4374.3	4219.42
	4004.91			5347.59	4631.67
	3217.63			5432.07	3470.26
	3374.54			3711.33	5252.03
	4899.2			3709.74	3849.36
	3555.2			3987.76	3623.18
	4531.12			3972.16	3434.49
	4450.55			3669.34	3463.65
	3569.13			5061.09	4433.01
	3902.85			3997.46	4489.36
	4536.05			5328.66	4150.79
	3495.64			4248.72	2851.2
	3912.36			4074.59	4683.44
	3616.64			4020.78	3720.37
	5026.57			4672.03	3547.92
	4687.75			4032.45	4651.88
	5055.23			4611.27	3930.49
	4070.87			3589.57	3378.52
	4579.25			5352.54	4513.74
	3944.65			5466.45	4447.54
	4078.09			4860.43	4953.69
	3543.52			7146.83	2987.8
	4848.14			4312.67	5233.56
	3189.54			4109.13	4108.25
	3716.63			4864.48	3879.47
	6032.85			4126.29	4462.99
	4544.98			3802.6	4427.3
	4283.74			3113.1	3017.12
	3489.67			3776.93	3627.17
	3843.07			3241.17	3005
	4751.19			3525.37	3171.43
	4947.48			3801.94	3776.22
	4015.64			3513.81	3724.13
	4111.21			3561.83	3710.29
	4810.4			3706.87	2876.42
	4294.96			3404	2817.53
	4792.67			4356.69	3292.83
	4012.38			3356.5	2800.41
	4222.8			3698.41	3137.93
	3778.51			6980	3420.38
	4457.27			4158.73	3521.02
	4178.12				3974.33
	3436.81				3599.92
	4032.2				3601.15
	4463.95				3662.03
	4350.37				3557.28
	4830.64				3904.45
	3354.73				4676.3
	3956.58				4425.78
	3621.85				4348.63
	4875.86				4556.86
	4296.49				4178.03
	4082.16				3896.71
	2989.12				5052.37
	4407.72				3698.55
	3746.78				3937.87
	3239.01				4291.48
	3477.4				4510.33
	3394.76				4418.61
	3124.14				5172.83
	3148.18				6000.77
	4087.06				4644.12
	3563.81				3622.7
	3526.75				4631.04
	4679.48				3305.59
	4430.34				5211.41
	3694.09				3484.24
	3524.97				5481.26
	4298.39				3491.51
	3423.42				4893.57
	3764.88				4566.32
	3976.55				2972.31
	3789.66				5117.63
	3574.79				4546.96
	3562.78				3124.11
	3519				3993.35
	3386.95				5052.54
	3727.98				7020.16
	5388.95				4992.64
	4108.74				6301.98
	4477.48				4158.99
	4642.73				5250.17
	3691.75				4030.92
	6252.68				4864.84
	4776.66				4069.53
	4687.73				5191.59
	3474.7				4841.24
	5102.96				4780.82
	5188.91				3706.45
	4607.76				5953.29
	6205.87				4765.13
	5336.28				6015.05
	5392.43				5032.42
	4971.05				4559.76
	4914.08				4246.79
	4907.82				3664.64
	5337.25				2887.37
	3984.71				5777.11
	4632.1				4227.83
	3922.97				3630.99
	3647.5				4143.07
	4705.21				4136.42
	3581.51				4160.74
	4424.89				3824.71
	4702.87				4796.54
	3711.53				3825
	5040.06				33255.9
	4764.08				3862.52
	4549.94				3918.91
	3931.88				4718.24
	7345.42				3899.77
	4647.95				5781.96
	5509.93				5142.07
	4396.97				3754.03
	3824.56				4585.94
	4067.41				6870.73
	4148.19				5547.69
	4842.84				3770.67
	4887.84				4299.56
	5268.27				2863.26
	4193.73				4354.5
	3341.79				3937.63
	5003.19				4280.16
	6238.99				3202.23
	4717.06				4534.68
	4985.01				6008.31
	4349.12				6013.26
	3725.95				4644.54
	4337.64				5515.73
	4244.1				7719.16
	4429.43				4122.05
	5602.94				4009.97
	4371.08				4783.85
	5013.75				4331.94
	4628.9				5147.99
	4397.77				6437.17
	4572.24				4882.67
	4632.4				3268.48
	3766.97				3845.63
	4295.22				3848.55
	5164.26				3110.48
	4482.34				3655.06
	5085.72				5607.84
	3491.69				3737.47
	4099.27				3515.47
	5056.72				3050.97
	4724.52				3780.57
	4074.52				3600.66
	4523.74				4866.18
	3967.45				3634.04
	3256.66				3375.81
	4103.1				5766.95
	4024.5				5153.8
	3868.2				5113
	3824.56				3860.08
	4858.69				4796.24
	4105.94				6024.4
	3758.3				4333.45
	2957.41				6391.29
	4841.18				7791
	3722.53				4972.24
	4420.29				5396.78
	4090.41				4510.84
	4173.59				5274.58
	3417.75				4302.4
	3331.49				5153.34
	3858.08				5788.5
	2972.81				5367.31
	5738.95				5247.04
	4215.68				5446.15
	3826.37				4830.25
	4332.02				4579.48
	3438.89				5671.4
	3969.04				4291.58
	4186.9				4156.72
	3844.99
	4049.26
	3948.23
	4982.97
	4204.07
	4880.24
	4536.66
	5112.26
	4691.94
	3786.02
	4446.29
	4563.46
	4132.86
	4948.43
	6086.36
	4689.33
	4249.79
	3339.24
	4002.05
	4440.16
	5035.45
	3632.48
	5079.23
	4506.54
	3846.54
	4211.53
	3896.84
	3723.71
	4198.63
	4329.87
	5400.62
	4206.95
	5624.38
	4848.38
	4180.29
	5394.2
	2968.38
	4145.91
	3759.55
	3918.07
	4505.97
	4124.25
	4374.19
	4415.41
	4141.18
	4297.44
	5028.38
	3208.66
	3621.09
	5178.5
	5261.48
	5645.08
	4451.9
	4749.85
	87.3285
	4159.4
	6180.1
	4367.51
	6574.39
	4582.91
	4681.45
	4731.23
	6450.77
	7777.9
	5468.6
	5736.78
	2558.47
	5200.55
	6062.98
	8428
	8023.14
	6994.88
	4377.79
	6333.28
	9363.47
	5134.6
	7381.07
	4289.61
	4132.59
	4607.07
	5647.92
	4441.25
	5043.33
	5040.07
	5354.35
	3555.69
	12829.6
	5750.53
	4068.65
	6494.43
	6028.7
	25468.9
	4449.67
	4187.93
	5433.32
	5328.41
	4833.8
	4300.87
	4448.83
	7918.71
	5359.73
	8864.14
	3848.56
	3874.19
	4672.14
	5024.92
	4516.26
	4324.55
	5386.65
	4794.9
	5042.85
	4321.55
	4986.69
	3959.34
	3339.98
	5247.2
	3617.93
	4363.24
	5311.86
	3688
	3684.69
	3607.07
	3488.21
	5297.91
	5088.76
	3870.96
	4307.26
	4706.96
	4413.42
	4365.82
	4592.81
	4659.6
	6995.76
	5030.65
	4437
	5135.97
	4399.32
	4046.78
	4863.93
	4579.84
	3891.94
	5625.58
	4857.55
	5236.14
