# Supplementary material for: RNA polymerase II promotes the organization of chromatin following DNA replication
Source: EMBO Rep. 2024 Feb 12;25(3):1387–414. doi: 10.1038/s44319-024-00085-x (PMC10933433; doi:10.1038/s44319-024-00085-x)
Supplement: Supplementary file 12 — EV Figures Source Data [file 44319_2024_85_MOESM12_ESM.zip › Figure EV6/F/ScatterPlot_FigEV7E_SMARCA4.xlsx]

## Sheet: Figure S5E
DMSO_2h		TPL_2h		DRB_2h
4374.6	4741.14	6869.18	5003.15	4435.09	3873.88
5414.32	4482.35	5814.28	4288.43	4250.8	6291.29
4423.49	5257.07	5864.52	4884.38	6483.24	5526.51
6514.93	5676.8	6071.67	4478.35	5522.71	4565.65
5912.56	5273.08	4166.46	5504.52	5727.11	5544.56
5262.87	6961.58	4030.06	5511.66	8929.36	5112.9
6056.67	5415.34	5351.9	6352.71	5960.48	6480.68
4002.13	5402.78	4325.95	4901.65	4871.63	6059.09
5277.74	4600.49	5032.76	4804.13	5500.05	6719.4
8974.68	6078.33	5561.53	6104.48	12582.4	6437.9
3705.92	5400.57	7271.43	4691.01	7127.16	5896.49
4726.57	6490.36	4438.28	3970.35	5946.64	1816.37
6963.83	4958.5	4890.39	5194.82	5502.07	5056.59
5174.19	5285.13	8162.27	5406.81	8699.04	5144.2
5545.23	7864.11	5292.92	5620.47	7123.45	6264.02
5404.99	1054.84	7273.64	6073.83	5719.28	5135.16
4743.63	5208.86	6883.38	3665.67	7549.6	4187.83
4755.87	4970.67	3773.66	7045.88	7161.27	5973.64
5789.32	5507.88	4674.01	6896.78	6033.81	5141.7
6783.92	6126.91	4995.61	4165.47	8145.65	7428.08
6752.7	6630.91	7851.87	4701.38	7772.06	5176.75
6082.65	4469.79	4499.65	4326.5	8257.77	4379.9
5396.34	4976.02	7071.53	5875.44	7877.77	5623.11
6304.21	5365.73	5458.87	4212.06	6011.91	5047.87
5395.26	5672.49	5267.82	5672.32	6548.11	6482.59
4633.17	6191.33	8005.3	4878.14	6352.95	6244.74
4030.31	3493.5	9918.54	4932.33	8236.15	5249.37
6042.24	4787.44	7896.95	5334.84	5418.71	5170.82
7189.92	7242.17	6390.82	5095.57	5710.46	4725.67
5519.61	5524.51	6186.17	4509.29	8822.28	4000.55
7051.49	5025.9	6882.86	6822.84	5632.72	6514.68
6959.46	9468.26	6259.35	846.762	6480.86	4902.97
5736.89	5213.04	7217.78	4695.08	5121.82	6093.79
6728.42	3223.64	8538.25	5959.28	7489.15	6193.3
7403.55	6193.06	5459.77	5254.76	5737.89	2480.32
7042.49	7636.65	5357.33	5512.57	5254.78	4197.81
5750.32	5375.52	4711.08	5066.34	6152.85	5577.93
6209.31	4766.6	6404.19	5386.61	4585.56	7285.86
5354.06	5481.46	6926.78	4780.63	6046.88	5902.86
7971.4	5558.85	5429.82	5998.05	7567.69	5192.89
5206.23	5511.83	3723.27	6143.49	5765.42	6259.99
4980.47	5200.57	7269.88	7608.8	8234.97	6340.84
5157.29	7195.34	5369.15	4691.94	5295.32	5993.38
6449.88	5654.99	7897.23	7147.97	4796.28	7814.71
4509.23	5193.91	13009	5202.64	5716.98	8401.77
7564.67	4813.95	5674.04	5836.45	4730.48	6500.48
5453.79	4134.45	6993.78	5185.83	4529.34	6167.92
6326.07	5749.21	5794.37	4550.25	4710.11	5526.17
7337.04	4773.05	7345.36	4368.61	4365.07	7279.43
5665.13	4086.27	5068.42	5052.08	5106.02	4871.22
7186.47	4726.17	12227.1	4047.72	6177.07	5922.15
5886.35	6547.23	5003.92	6958.98	8063.95	769.792
5279.26	5883.95	5794.72	5648.75	10513.8	5839.87
7388.2	7754.07	8453.88	5915.82	9660.89	6180.46
5091.03	4356.93	5594.34	5304.69	5896.81	5219.07
6624.69	5555.49	4229.84	6442.53	8860.96	4237.68
6141.42	7701.22	4588.83	4774.34	9257.06	5439.81
6824.8	4731.13	5991.53	5782.42	1308.14	5731.92
7659.22	6278.41	965.177	5894.8	4431.31	6027.29
5710.76	4811.39	9375.03	5469.38	8850.28	5883.94
5430.63	5597.74	4916.33	6850.13	4780.17	5990.16
4822.78	4988.28	5312.43	3756.11	5298.01	6187.59
6094.05	6087.14	5871.17	4614.9	5482.46	6007.61
7058.16	6078.42	5671.35	6534.5	8115.24	7585.96
6778.83	4767.73	5265.85	7213.63	5729.25	784.013
4379.73	4684.95	4697.81	4912.15	6410.46	5362.54
7555.14	4341.39	7198.33	5155.96	7900.69	5494.05
4927.79	5053.74	5199.47	4000.87	7421.54	5806.66
6300.08	8537.84	7703.79	5570.26	5336.9	6010.73
7766.57	9305.57	5592.58	5048.09	8276.54	4887.76
6896.16	5868.48	5242.24	6959.42	7826.3	4769.7
5875.74	5508.28	5224.92	6391.35	8966.31	5606.37
5125.68	6051.16	4780.38	751.843	5626.72	6767.66
5569.57	6580.69	4848.72	4686.34	7102.92	4289.41
5222.23	6413.45	4802.89	3871.03	7054.94	5133.25
6396.5	5655.31	4981.95	4054.03	5919.78	5881.74
6555.03	4436.5	4564.04	5310.16	6386.39	4726.85
4542.09	5465.29	4998.32	5006.33	6949.31	5523.98
4178.96	5169.54	3400.08	4671.16	9029.34	5348.08
7015.39	7488.51	5166.56	11623.3	4805.92	6417.94
4724.62	5166.54	7226.76	3453.31	5024.54	4742.87
5585.96	6290.02	6513.66	6834.67	5927.56	4469.97
7025.03	5119.01	5087.44	4915.32	7990.03	4659.99
5575.63	4308.26	5670.13	5607.34	5782.27	6726.86
5149.04	6123.59	6893.29	7277.65	6935.59	5222.63
7896.82	6368.04	6413.09	3748.89	7110.82	4587.84
5077.6	5630.47	11348.1	4431.21	4588.3	7462.79
5365.84	5539.02	6863.56	4970.85	7905.55	5553.52
4309.86	5138.87	10308	5532.9	6198.94	4846.16
3670.89	3011.04	8217.77	5980.67	6304.81	6429.37
6323.9	5357.62	6925.76	4348.79	5953.33	4466.46
4938.64	5632.65	5622.2	8084.1	7291.28	4071.27
5970.69	6128.8	5198.6	5031.81	5596.75	3496.66
8629.28	5686.71	5982.76	4303.58	7625.09	4973.24
6434.38	5623.06	5883.59	4438.12	5658.65	3692.55
5901.73	7602.27	4655.14	4262.79	7187.59	4267.83
4902.82	6922.1	4500.74	2998.12	7788.06	4961.23
6731.35	4454.7	5338.62	5604.34	6109	4649.16
6600.03	5016.29	4389.72	7871.45	6008.77	3590.83
7117.93	5196.85	5202.5	5881.01	4967.86	5577.09
5544.79	4918.32	10329.6	6079.44	5896.71	6455.25
6454.55	5358.14	5545.05	4573.2	5913.09	5163.15
6096.55	6946.34	5552.07	3588.49	6569.03	4269.02
4803.23	6054.43	4659.69	3709.65	6444.15	4998.96
7512.78	6379.41	4791.27	4093.25	5599.43	5799.34
5731.04	6758.3	5936.18	2665.7	6391.39	6328.37
7181.86	4088.37	6944.39	4951.35	5011.63	4243.45
6078.7	7392.58	7781.17	5121.39	5526	6296.73
6972.78	6072.91	6186.03	6302.88	6924.74	4600.77
4758.24	5864.24	6693.63	4678.02	6819.63	5753.24
7525.97	5898.72	3967.06	3558.81	6103.43	6164.4
6188.82	4800.93	7052.64	4485.27	5304.01	5511.25
6094.29	5431.31	7322.26	4408.23	4920	3276.28
6589.58	5869.47	4859.7	5713.09	8324.23	5947.57
8469.11	5814.37	5741.49	4280.61	7067.31	6618.82
6327.96	6207.77	6423.43	3701.75	5661.31	4984.17
6823.42	5150.41	5251.65	4905.54	5792.61	5752.36
6116	4434.31	7038.74	4349.09	5135.3	4028.95
6110.46	4378.55	6780.81	4183.45	5226.12	4651.78
6279.61	4539.93	5761.66	5317.39	5934.81	5244.66
5866.91	5719.22	6556.14	4347.99	5393.07	5765.81
6158.71	5570.69	6547.1	1013.4	5401.35	6416.83
6021.98	4451.31	4893.12	6123.09	8063.04	7339.21
8105.58	7607.31	6767.06	6510.33	7026.7	5965.92
6845.5	6141.94	5604.98	4706.33	5025.1	6515.37
6962.85	6352.79	6345.25	3849.25	4864.03	5791.61
5405.37	8650.62	6186.95	6017.05	5778.14	7426.05
5675.51	6970.17	5597.48	4670.65	5927.02	5816.14
7808.43	5704.6	4354.2	4063.23	7245.54	4578.05
6283.24	6604.82	6862.2	4599.21	6221.79	4790.92
6234.77	6610.84	4531.14	4807.17	7937.74	3609.62
6776.69	5062.06	6744.42	4525.52	7368.75	3897.25
6455.28	6703	5360.76	4607.92	8493	4470.49
7001.77	5425.64	5605.77	5748.86	6852.27	7225.09
7675.51	6116.36	5725.13	5237.49	7507.39	5586.55
5794.07	6844.34	5261.16	6292.96	6808.8	6085.82
6077.31	6396.53	6346.54	5760.98	7627.65	2675.85
6362.43	5258.05	3039.3	4825.36	6310.19	6841.19
6737.46	5313.38	5682.56	3943.21	6146.31	6569.81
6404.94	5573.12	7921.41	3474.05	7957.42	7852.41
7618.16	4555.71	7368.49	2348.26	7480.94	6342.9
5853.77	6147.44	3235.15	4416.79	6799.32	5543.63
8634.11	5798.31	5796.11	5925.38	6743.05	7419.15
6217.24	5394.29	5841.85	4477.78	6527.29	6099.52
5520.91	6872.95	6386.11	6332.73	6207.18	5900.65
5081.69	4988.33	4865.49	4261.34	7288.76	6709.36
6109.62	6182.19	5846.72	6455.48	5324.95	6490.99
7695.52	7134.27	6518.63	7923.57	6112.73	8027.75
4804.05	6661.09	3767.57	5058.98	6472.72	6669.34
5300.15	3621.13	4370.9	4394	6220.06	5818.36
5873.5	7664.95	7520.09	5544.59	5596.78	5633.42
8227.3	5656.46	6105.92	5611.29	5304.32	5158.97
7019.31	6556.22	6338.24	5505.26	7500.75	6691.23
6418.13	4084.62	3277.79	2652.48	6153.51	5354.69
5579.67	4970.95	6109.02	5154.55	6557.51	4984.67
3222.78	5415.32	6659.8	4723.85	6505.22	5920.49
6886.11	6255.81	6898.43	4994.73	6414.31	5770.26
7414.19	4542.18	5283.03	7267.51	5386.62	6794.02
7358.59	6565.29	5026.35	5639.79	7181.02	5833.71
5497.77	7364.93	6347.96	3544.61	6965.82	5914.7
5740.82	5263.19	5218.59	5584.28	5448.46	6251.42
4818.86	5125.91	6245.6	4314.72	7629.02	6303.4
5254.55	4943.38	6365.95	5922.89	6877.08	5977.61
6114.52	5204.76	5803.09	5540.06	4830.88	3468.07
5085.75	6352.76	4916.89	5295.2	5926.56	6825.62
5489.28	5132.38	5151.94	5744.05	5543.27	6634.11
5280.11	8102.26	5367.95	7449.11	5502.49	5923.24
5920.63	5646.61	4639.32	5337.41	5501.6	6104.31
4886.4	6007.12	5523.05	4905.87	5464.74	4527.01
7037.42	5926.98	6156.42	4541.72	6049.32	6017.75
5190.47	6244.56	6812.79	4947.21	6604.89	4608.62
810.374	6511.62	4322.12	4613.37	6517.22	6074.19
6942.43	5407.23	5128.05	4906.96	5664.8	6783.9
5534.38	6739.99	4667.4	4708.93	4967.24	5310.67
7650.56	5807.84	3667.1	4059.41	6835.17	5141.19
7070.62	6092.87	5585.38	5098.39	5975.01	5340.63
4904.99	4734.26	8798.57	5625.42	6271.23	4795.45
6309.76	5785.63	4993.45	5866.7	4486.84	4253.65
5154.59	5396	3705.83	4690.21	4007.54	5339.02
5488.76	4063.72	7716.47	6430.74	5598.13	4530.46
5426.1	4713.39	8693.67	8389.27	4739.55	5556.94
6650.52	5405.89	4861.05	4062.32	3771	5030.65
6217.55	7502.18	5599.88	6024.06	6684.78	4819.64
4945.45	5975.69	5181.48	5544.47	6820.44	3490.91
6575.24	5198.23	4788.42	735.959	4198.06	4105.84
5917.08	4671.1	6459.51	5728.71	4555.74	4126.64
8265.2	5018.89	5244.21	7344.71	6639.9	5086.28
5561.62	5635.56	5062.74	3758.27	5496.4	4500.93
6537.27	4128.95	4844.07	669.079	4546.22	3924.94
5809.56	6825.58	5311.53	4957.15	5784.36	3711.17
6805.46	5005.8	6885.16	6289.07	5364.59	4491.37
5589.67	4309.76	5922.28	5248.15	6246.9	4172.68
6373.66	5913.87	5023.69	4951.99	6263.02	3556.59
7220.11	5201.7	5523.95	3916.55	4409.74	6015.45
5578.56	4895.02	5195.77	6072.88	5725.52	745.392
5063.83	4697.24	5753.61	4866.64	4394.32	6183.91
6086.44	5835.95	6267.88	6785.93	6580.19	6478.26
6248.58	4624.77	6274.74	6154.8	5935.26	6231.74
6393.94	5854.25	7353.8	4827.82	7344.19	5291.69
7574.51	5173.39	4907.54	6565.58	4789.91	5040.69
5922.11	5001.49	5318.73	5205.43	5343.75	6904.84
6062.68	6553.73	5491.51	4550.29	4556.1	6260.02
4567.93	6256.32	8889.52	5788.34	6358.87	6087.16
5999.55	4941.79	5857.69	4524.47	5265.08	6188.32
3857.12	4228.85	5765.85	6670.17	5018.1	6112.43
5698.08	5249.66	5845.05	3925.99	5538.78	6043.29
7244.13	5728.28	7169.56	5467.04	5193.5	6892.37
6365.11	5841.97	5071.33	5586.2	5264.25	5565.31
6206.53	4764.08	6568.1	7777.56	7363.87	5442.16
5372.03	4403.91	4252.34	4963.87	5489.86	5919.14
5566.95	5873.23	5002.45	4405.94	6811.88	5224.25
5720.8	7404.86	6465.73	4852.91	6765.64	4484.9
7204.66	6467.53	5604.83	4639.5	5015.19	4355.41
5773.28	4902.78	7868.81	5287.33	5170.84	6096.52
5960.2	5761.86	6934.61	3272.4	6825.65	8185.88
6777.73	5872.1	5346.85	4361.21	5377.66	5373.07
6032.02	5834.43	6766.71	6997.8	5217	5543.06
7534.78	7944.75	6262.72	3990.27	5618.94	5265.02
6195.72	5885.92	8082.04	5951.2	8064.39	5121.67
6800	7352.66	5960.17	3351.09	5932.16	6046.9
5759.95	6416.56	6363.52	4705.97	5247.56	6141.2
6627.8	4639.61	5750.95	4662.19	5851.44	5463.45
5281.82	5288.08	6278.79	5088.07	5801.45	5137.04
6051.69	4343.32	4767.32	5124.55	6692.95	6631.83
7344.14	5592.32	4760.83	5335.17	5294.25	4852.26
5747.58	4897.79	7407.11	4648.46	7144.82	4818.48
6846.76	4722.84	5730.56	5261.92	4954.36	4950.2
4603.05	5096.61	4615.31	5598	6964.66	4263.4
6012.43	4009.39	5114.62	4100.92	6072.88	4870.92
5971.16	6785.01	5649.31	3251.74	6186.65	5752.97
6792.35	6227.21	7342.51	5040.76	6116.14	6827.62
5276.66	9663.77	4688.44	4990.79	4382.59	5901.87
7210.96	5982.03	7513.65	4321.22	5612.88	4536.86
9438.43	7419.48	6327.45	5802.22	5647.39	4976.63
4042.54	6855.5	5955.18	5464.49	5174.52	5754.51
4393.88	5919.47	5006.22	4244.15	6577.78	6120.74
7203.2	8199.98	5801.23	4965.13	5531.32	4535.03
5794.93	6336.15	6005.89	4066.98	4984.51	6748.58
5837.46	9575.91	5448.65	4339.97	4783.26	4962.44
4769.06	5555.79	785.409	5264.35	5424.89	3484.42
6659.16	6331.84	5709.45	6860.01	3530.81	7045.84
5309.21	6920.93	6376.44	4471.78	5359.19	5401.65
4648.66	5552.23	4375.02	3895.75	5678.88	5807.85
9533.47	6052.15	5421.66	5397.06	6004.51	5018.21
6311.75	6963.74	6186.3	5847.74	6046.9	5504.65
5883.19	4629.03	5837.36	5072.95	6310.65	6988.76
5705.93	6412.49	6057.96	7893.59	4548.94	5060.04
6827.83	5311.32	6196.53	5881.8	5767.94	4493.69
7180.41	6185.01	5827.54	5459.71	5926.45	4537.29
7960.58	5131.27	5561.66	4675.44	6284.44	4280.88
8572.61	7842.51	6786.38	7038.42	5587.08	5576.31
5882.1	5716.46	6843.01	5859.88	5965.01	5710.84
6446.39	6008.9	9244.29	1862.91	5232.32	4809.47
6643.7	5856.89	5222.78	6062.7	5936.31	4260.21
4784.04	6555.27	4172.13	5469.4	6258.36	4618.15
8949.84	5689.74	6011.49	5537.11	5853.76	7642.42
6752.46	5013.61	7307.29	4971.65	5136.97	5843.97
6201.1	5192.4	5398.89	5059.79	4234.49	4172.22
5482.17	7812.6	5066.69	5067.09	4236.28	4648.84
4716.51	5819.28	6000.42	7265.24	4064.97	5379.32
2873.51	5123.24	5273.26	4574.1	5441.6	4450.77
6524.55	4362.67	3687.1	4944.56	4785.44	6442.54
6636.27	5260.75	5118.56	5389.2	5727.73	5785.4
7925.58	5176.53	6420.97	4965.52	6275.96	5983.74
5530.96	5431.93	6946.13	5991.08	7094.38	4396.21
5171.91	6052.18	5616.15	6504.47	6506.35	5141.71
10426.1	6924.47	7516.77	6884.86	5358.27	7415.53
6098.72	4463.01	5382.3	6802.78	5868.73	6532.36
8059.87	4173.1	5372.18	5719.65	5494.13	6096.93
6779.38	5557.63	6105.53	5924.16	7319.11	4833.37
5189.47	5662.16	4746.78	4588.99	6245.69	4359.94
6859.19	9488.72	5368.51	6687.57	6736.97	3439.97
5035.17	6248.63	5687.11	4800.54	6112.37	5516.31
6007.05	6001.94	4830.18	5722.08	6126.54	5821.05
7191.02	9236.14	6094.32	4294.29	6205.57	5889.87
7817.08	5971.32	5316.77	3563.78	4776.05	7411.28
5900.17	5556.19	5246.16	7105.7	6177.8	5861.31
6041.81	6121.16	4702.31	5490.58	6464.26	6523.44
6738.48	7380.03	4009.73	7707.84	6159.04	8313.94
3630.71	5401.7	7148.64	5130.91	5935.88	5908.75
7747.91	4695.21	6128.22	6337.67	5407.57	6964.46
6944.38	6677.45	5681.52	5349.26	6007.36	7428.91
5719.02	8051.64	6183.55	5599.56	4324.98	4524.49
6052.47	5404.97	8132.11	3588.63	3925.19	5595.52
10985.6	4119.4	6126.42	9233.91	4704.55	5607.9
10179.5	5363.41	4568.06	5647.06	4977.58	5339.86
6837.73	5181.78	6916.86	3856.05	6434.09	5304.73
5932.92	6596.8	5717.58	6788.76	3591.69	5386.49
10865.5	6061.86	7943.8	4791.95	5068.79	5266.22
7641.94	5989.21	5156.47	6533.82	5771.88	7683.92
6436.2	5294.34	5124.16	4231.33	4294.39	4541.99
6617.82	5377.44	4455.57	5740.57	6285.72	7474.55
5662.46	5326.46	5428.02	7827.12	7823.49	6578.55
5535.6	5495.18	7350.71	5950.99	2834.39	5432.68
5551.42	6128.88	4733.07	5557.1	7385.14	5598.69
5845.67	6067.68	2236.98	5211.03	5977.36	5938.77
5382.05	4350.44	7610.62	4447.37	5576.44	6150.34
5153.16	4623.61	5208.65	3758.93	5797.37	4660.65
7225.63	5227.79	4892.74	5187.21	7161.93	5806.84
6938.44	4866.63	4951.54	6294.87	5225.94	5612.72
4617.38	6697.4	4844.04	5957.91	7709.42	7391.24
6313.37	5367.03	6323.16	3393.58	6786.91	5972.08
5389.34	5001.99	6965.51	4576.15	6016.39	3638.91
5174.91	6722.14	5170.8	7682.37	5288.14	6816.78
7745.43	5365.84	6443.93	1277.74	5772.44	5636.67
5439.31	5018.58	5765.87	4179.11	6456.6	7158.65
8049.98	5343.56	3899.17	6394.47	5241.4	6133.29
5460.23	5346.57	7259.22	2570.71	5545.36	5811.53
4801.71	5801.32	6165.27	3044.55	4842.21	6502.87
4962.75	4510.42	8123.64	4549.57	6539.19	4308.52
6211.05	5015.74	6292.54	4237.78	5260.84	10098
7406.55	6938.58	8045.09	4817.25	4953.81	6964.3
4960.19	6071.63	4462	5669.69	5009.84	4895.75
6798.26	4304.63	7714.51	4116.67	6860.12	5770.85
4888.12	9045.23	8328.62	3677.92	5262.76	6475.52
6233.15	5974.61	6414.97	5768.48	5249.15	5562.25
6149.66	6365.26	5664.33	4257.71	7135.92	7503.48
6912.43	4236.01	7053.15	4436.72	7011.08	4923.41
6597.12	4098.8	7199.75	5166.24	3117.45	6243.61
5364.49	4833.19	5560.4	4013.11	7345.97	5969.86
6661.38	9103.3	6012.05	5852.09	6307.31	5155.44
7496.23	9229.53	5337.37	3718.26	5143.42	4260.45
5960.39	4019.17	7461.72	5471.63	847.347	5278.3
5548.28	6414.71	5318.34	6613.94	6494.19	5870.12
6074.02	7169.06	5577.54	5182.52	6796.02	6026.59
6400.37	5453.41	4990.93	4327.33	6399.86	4912.88
7019.19	5711.79	5728.41	3716.37	4998.57	4676.61
7259.56	7038.88	6864.46	5142.24	6305.66	6472.83
7286.34	7938.15	4931.65	4264.11	6410.28	6496.95
8095.09	5753.52	7604.77	5710.52	9237.28	5546.38
5527.31	5387.53	7439.31	5363.52	9012.61	6771.55
5430.06	6829.4	2446.01	4659.13	6233.52	5089.07
6261.33	6441.51	5644.43	6371.49	5134.72	6336.15
5539.51	6409.13	6473.81	6887.69	5660.41	7115.61
4656.97	5522.34	5773.72	3748.72	4532.46	5022.23
5947.39	4936.56	5682.78	8673.85	6301.17	5158.79
7563.77	5705.81	4702.71	5586.02	7043.56	4244.67
5407.56	5378.52	5380.13	6366.77	5555.5	5320.48
6123.08	5936.46	4619.04	4785.84	5768.95	6529.23
5562.16	5864.29	5751.05	3553.54	7093.87	4169.21
6215.98	6668.81	6207.26	3812.89	6657.65	6043.03
7517.52	5011.07	4971.65	6449.4	4584.9	6767.9
4658.54	6646.88	4836.26	8308.78	5431.07	5860.03
5888.68	933.211	5518.75	8173.48	7146.63	5887.72
6039.16	3249.12	6962.31	6486.13	6635.17	6930.58
5860.82	5818.91	7518.83	4918.65	6850.58	7622.67
4459.91	6682.23	5271.88	4748.62	6022.28	6811.47
4690.6	808.821	6814.49	4948.13	6440.03	5212.49
6566.74	5649.83	7741.79	6378.17	5737.83	5334.69
6263.76	4592.98	5068.45	4452.28	6505.99	5136.79
8495.3	5153.14	5027.47	6934.76	5545.03	5409.18
4685.52	6113.75	5316.43	5405.97	4057.58	5351.79
4637.33	6578.81	6754.04	5686.77	5208.44	5175.94
7763.37	5793.37	4554.96	4957.51	6993.85	4050.59
6511.28	5708.34	6114.39	6193.01	5789.32	5322.85
6333.7	5484.34	4889.07	5500.14	5709.64	4997
5864.26	7167.99	3819.81	5969.91	7145.05	4982.16
5766.64	5951.24	4703.74	5228.39	7113.19	5050.8
4939.6	4294.79	4756.02	5680	5795.36	5629.86
7224.74	3930.06	4839.27	1650.9	5107.92	3720.41
6513.08	4676.34	5779.33	7369.67	8500.06	4138.11
5680.62	4617.53	5904.2	3882.28	7144.49	4725.16
8104.55	5990.87	5267.44	5882.01	3711.55	4518.59
7209.44	5054.08	6377.62	6101.81	3306.88	4308.95
6180.33	6207.42	6940.83	5907.87	5605.68	4937.52
10190.5	6266.35	4732.76	3669.03	7279.88	5598.97
6208.42	6332.26	5595.34	5943.29	8233.09	3610.73
7414.44	6409.09	11722.9	6872.84	5654.08	3594.45
7114.94	4286.15	5388.42	8859.42	4373.26	4477.94
6346.23	5800.73	4951.22	3916.59	6894.85	6356.07
7089.86	9420.27	5222.73	6538.04	4973.1	6104.68
10131.3	5846.51	6478.45	5599.39	5520.87	5425.74
5609.17	5981.93	4921.35	5068.45	5790.16	4769.65
4615.4	5093.38	6249.91	6369.24	5238.86	8589.54
6892.14	5272.67	6519.82	4166.4	5659.73	4910.88
8295.98	5451.75	5679.88	4411.07	6003.92	4151.96
7649.84	5062.48	6730.78	4581.26	5525.98	4436.99
6166.15	4987.1	5259.37	5529.31	5867.02	5285.4
7003.21	4747.45	7170.97	6784.12	7710.31	6213.77
10415	5826.6	5465.94	8008.8	5694.02	4066.17
6830.96	4310.34	4952.36	4390.69	6991.31	6553.74
6161.77	5906.6	6009.99	5218.81	5147.59	4668.68
6391.51	3954.7	5181.91	5841.41	6989.13	4608.45
7273.47	3524.66	6148.5	5471.95	6159.99	4319.92
6696.63	6162.62	5832.18	5763.18	7501.56	6348.78
8156.89	4924.55	5336.92	4484.45	8055.3	5783.98
5962.45	4702.79	7055.21	7852.21	5329.15	5112.37
5042.06	5203.65	5703.67	7484.06	5019.1	5318.21
4743.52	5018.23	6411.39	3072.25	7067.33	5134.32
5119.48	8330.27	6619.8	5664.63	5169.86	5544.61
5028.79	6004.71	4923.08	4553.83	7238.05	5856.3
5478.81	5179.05	6557.34	4929.56	6962.36	6037.53
4579.6	5574.22	7466.77	5077.39	13195.3	6635.5
6191.63	4301.91	5995.33	4196.81	4552.17	4365.6
6397.43	4320.93	5802.56	7778.99	10436.1	5356.29
4140.53	4939.56	5523.33	5565.15	4709.82	7052.64
6328.89	5859.8	6023.05	6554.61	7260.59	5258.46
5715.17	5525.18	6995.59	4673.73	5613.48	7139.95
7622.23	5537.38	9405.16	7690.72	6228.71	6047.34
2925.28	5805.41	7287.63	7164.11	5652.14	5990.76
6387.55	4835.06	5851.49	5053.03	4169.58	5883.04
11016.1	5648.41	8998.72	4900.17	4579.83	5828.04
5741.6	4555.29	5752.12	5517.57	5418.17	6998.23
6504.27	5422.66	7533.74	5187.7	4644.67	4797.54
6715.15	3836.88	4737.75	3154.89	10622.6	4743.01
8640.32	3194.11	4544.14	4174.14	6279.3	6171.05
7802.14	4990.51	7417.44	5520.15	7172.9	5331.02
12480	5455.14	6683.92	3682.72	7301.64	5000.09
6265.96	5625.55	5045.66	6021.95	6786.27	6074.95
5760.11	6792.14	6260.47	6995.19	4999.91	3770.71
6713.03	5738.77	3415.35	3870.93	7952.15	7388.25
6332.84	4775.73	6687.59	5889.45	6099.97	5543.62
5825.51	4436.6	5644.89	6224.79	6791.42	5192.78
8098.75	4232.29	6889.14	6107.81	5192.21	4706.98
7691.44	4780.84	7146.65	5018.24	8270.58	4388
6062.34	4592.99	3897.98	6238.77	5760.06	4742.59
8878.25	4411.52	4946.72	4455.36	6480.54	6477.72
5624.84	6323.05	4745.22	5083.31	4333.62	6137.46
7021.14	5038.16	5231.78	8347.16	7378.69	5486.75
7076.66	8624.49	6091	4910.89	9041.06	4284.31
9930.65	5490.45	5374.49	6307.78	7270.9	7024.57
8965.96	5735.66	4490.1	6038.24	7739.64	5840.95
6116.03	5334.55	5127.27	6145.17	5554.01	5576.87
6825.79	6375.49	4255.32	5195.84	6771.92	6097.91
10565.6	5312	5474.57	7308.95	7033.06	5130.83
7728.42	4993.56	7992.8	5765.87	8839.2	4980.42
11789.8	4825.31	4923.11	5744.25	7070.4	4745.8
6288.62	6896.42	5172.1	4396.24	5212.3	5478.13
4724.17	4470.4	5134.7	3969.04	6106.2	4582.2
12202.3	6057.8	5811.16	5119.08	7321.9	7263.3
11679	7118.06	8516.04	6568.49	6248.4	6199.32
7389.81	6683.44	5849.02	5432.94	6642.82	5351.48
6181.35	5269.36	5459.79	4981.19	7147.05	7675
7923.12	7474.91	6560.61	5067.34	5178.52	5980.35
8866.2	5258.34	7137.61	5331.33	7604.23	7300.56
4260.84	4357.13	6564.87	5541.7	6917.08	6927.97
6187.11	5214.91	7201.86	1668.1	7498.21	4867.65
4585.13	7834.49	5699.11	5055.27	5863.28	5685.01
5356.56	6412.51	5096.51	4770.37	6547.16	5264.28
5005.79	4370.54	7558.6	3808.33	8306.91	6868.16
8309.4	7192.79	6968.91	4299.74	6978.58	5311.04
6262.18	5554.54	6313.46	4566.96	5061.16	5811.03
4688.6	4678.48	5957.37	3442.98	6932.05	9788.65
7174.88	8959.49	5363.02	3626.41	5743.36	6689.85
7146.07	6374.04	5776	4425.16	6947.89	5371.48
7480.25	5274.38	7635.43	7226.27	6333.44	6337.22
6013.48	7819.11	5348.1	4866.46	7602.57	5736.34
5504.02	7012.85	5187.95	5181.42	7114.75	7638.01
5604.58	5646.84	5849.53	5160.43	5131.44	5901.16
6834.12	5640.77	8627.1	6004.83	7505.88	7827.48
6829.23	4305.27	9104.62	6169.34	4644.3	6169.86
10021	6059.58	6385.7	5642.01	6374.19	5232.79
5115.14	3829.4	7536.95	6513.07	6173.94	5576.87
5614.16	7927.92	5297.84	5503	6233.98	664.359
6767.16	6254.84	6826.93	5937.33	7602.92	5240.48
4348.44	7056.77	7267.95	3318.3	7327.86	6896.47
6744.17	4861.32	11515.7	4304.01	5568.15	6168.31
6658.79	4811.36	7358.39	6595.35	4545.38	4467.55
6359.59	6169.43	8988.52	5596.2	5719.53	5495.68
6202.58	4504.11	5542.07	5327.92	4355.79	6185.11
7510.82	5642.27	4951.65	4700.53	5483.71	4981.91
4327.06	5220.08	4513.33	9391.16	5784.98	5024.72
5554.19	5667.16	5488.66	6280.48	5231.02	4873.41
5908.75	4441.69	6912.75	5047.03	4500.71	6552.98
6756.81	4156.37	5698.89	4112.11	5471.83	5667.12
5455.95	4548.59	5733.81	7051.97	7654.41	5499.61
4706.92	8225.19	6016.71	3886.17	4907.99	4113.07
4253.5	6291.7	5058.32	8807	5760.61	6021.46
5139.46	6210.8	4785.79	4682.38	5832.97	4095.71
5295.66	4868.18	3357.49	5863.03	6011.06	4752.53
6490.84	5797.22	4793.14	5474.46	4266.12	4802.72
4509.59	5718.65	9423.84	3833.09	5178.99	10531.1
4589.61	5138.48	6121.72	6538.49	6256.2	5473.52
4941.75	5872.18	4032.09	6027.32	6178.92	5447.11
4706.83	10706.7	7182	5275.9	5963	5654.14
4207.63	6802.45	5951.39	5725.82	5505.15	5443.42
5919.63	5878.51	4894.16	4286.76	5574.01	5037.39
5186.33	6830.96	4874.74	4418	5817.63	3323.65
6182.43	5295.87	6769.98	6675.02	5833.02	5690.69
4948.64	6453.69	4064.24	5315.55	7359.26	5514.43
4061.93	5092.09	6218.35	7774.13	4847.25	4863.35
7606.3	6651.72	6960.39	5294.56	6987.56	5625.89
8812.9	4705.71	7665.3	7440.07	5940.05	5802.97
7423.73	7634.31	8043.21	5387.11	7944.37	6038.1
6482.02	5333.29	4583.02	4740.18	5626.83	7481.04
7887.96	4847.3	6337.71	5473.79	6173.12	4041.8
8289.94	6276.43	6355.96	6968.48	7859.34	5311.75
9759.11	3837.37	3590.12	5919.05	5765.71	4274.39
5723.57	9635.63	6811.43	5085.55	8426.94	5849.86
4704.45	5553.41	5432.88	7547.69	6709.08	4896.56
5465.6	4612.82	5921.48	4907.07	7809.41	5613.34
4273.05	5026.75	8940.92	4695.7	9687.32	5030.56
7436.03	4797.68	8631.33	4131.7	7141.23	6510.43
5062.27	7544.58	9218.25	6583.81	6820.08	6939.8
4572.09	3641.32	7059.94	4981.29	7282.76	4563.48
4861.7	6657.78	8379.21	6777.56	4949.78	7682.02
6477.56	4977.14	7606	8004.02	5842.86	5669.54
1002.27	4854.47	5326.94	7141.25	8169.08	3912.11
6274.72	5917.01	5872.58	5993.84	7713.93	5026.55
5549.6	4440.97	4719.6	5774.42	7537.14	4619.7
1263.78	6537.61	5455.07	6196.68	7854.62	4632.88
8332.74	3293.74	5482.52	5532.4	6160.53	5301.66
4800.21	6164.8	7287.72	5811.52	6110.27	4574
6687.55	5200.65	6244.27	6623.05	4611.92	6682.51
4482.01	7675.66	5880.36	5942.5	10596.7	3877.35
5370.07	5905.93	8035.04	5137.17	7304.8	5708.83
5332.11	5755.39	6438.06	4718.65	7170.17	2873.65
4499.28	5454.63	6097.89	9252.92	7056.16	2602.24
9701.85	6320.93	6348.7	5210.5	5631.35	4865.03
4968.18	5914.25	5840.49	5876	4718.98	4366.1
6111.59	6605.55	4475.8	5596.43	5667.92	4719.62
5470.12	5483.57	6876.04	4984.8	6032.5	8232.46
5630.71	5565.73	7672.8	5772.62	3606.18	4669
4139.91	4998.23	7559.2	6475.56	6292.71	6162.39
4517.54	6062.96	6609.01	5449.11	5646.42	5014.45
12527.6	5201.95	8223.67	6338.1	6457.25	5408.02
8748.89	5546.96	5888.95	5549.34	8681.39	6334.09
7801.11	10422.4	9369.17	4816.64	4760.44	5175.6
6239.88	5376.13	6819.92	5185.82	6288.95	5491.72
7472.93	4409.34	8317.99	4747.17	6581.65	5730.88
6429.3	4730.31	6888.81	4550.22	5292.46	5976.28
5492.16	6841.41	12940.7	5378.77	6358.72	6641.03
5872.64	3833.01	7936.85	5592.93	7267.26	6282.09
5977.59	5669.07	6448.44	4876.23	5577.03	4852.5
6768.1	4426.89	6438.83	4934.93	6203.14	3985.34
6320.54	6040.9	6252.38	4916.61	5037.27	6056.92
5700.68	4960.02	6888.19	4447.62	8743.83	5484.58
7053.16	5856.28	5964.8	5636.16	5533.47	6330.35
5498.98	5287.58	4282.33	6178.61	6520.03	6155.31
6135.15	5448.79	9158.31	6997.13	7364.3	4688.45
5380.16	4557.83	6538.22	4859.81	4746.72	4748.83
6406.15	6303.06	9404.7	5425.34	5822.15	727.169
6828.39	4990.97	6167.54	5651.37	6087.31	6218.52
6079.71	5106.27	4425.38	5093.53	4900.37	5361.69
6575.31	5269.66	4561.28	6702.04	6309.52	6429.88
5296.25	6221.19	5969.14	5004.87	4862.12	5016.94
5479.94	5314.82	6165.77	6133.1	6006.73	6834.04
7413.27	4424.55	5822.59	7473.52	8029.45	5715.17
7380.75	5864.11	6327.19	5439.72	6459.04	4637.19
6453.95	5475.23	5086.38	5610.04	4775.39	4761
8012.78	5913.74	4528.12	6142.57	5108.19	4456.62
4921.18	4478.49	7457.75	5083.92	5789.21	3889.66
6547.69	6982.12	9297.66	5165.48	5795.26	4196.15
6658.76	4740.41	8743.14	4782.92	7027.7	4684.64
4757.93	4037.51	8766.6	5284.35	5738.94	7981.37
6380.92	5442.01	4742.7	6488.03	5660.52	4916.07
5966.89	7364.14	4103.86	5872.45	4670.1	5065.96
6589.76	4606.73	6129.29	3990.12	4496.97	4158.57
5256.36	9252.53	3964.12	5462.76	4558.98	4738.56
6381.16	7669.44	5746.82	4783.17	5251.17	5503.36
6393.32	5920.48	6559.7	4852.37	4959.71	4910.47
6753.19	4676.51	6899.41	5572.83	5567.52	6525.33
6134.14	5360.21	5492.72	6396.59	11408.4	6079.25
7724.3	5068.82	6733.9	6383.77	4029.22	6092.2
6550.53	6660.19	6810.06	5922.36	8803.96	4990.73
5934.04	5822.71	5157.5	5210.88	5076.65	6579.64
6575.13	6251.81	10101	4991.05	5999.92	5051.22
4070.88	5019.73	4884.27	6016.12	7483.66	5434.78
5837.04	4675.57	9482.29	6062.02	7592.07	6701.11
5390.44	5665.05	5612.93	6028.59	6599.96	5865.49
6358.46	5178.8	5651.4	6917.02	6918.6	4414.93
6371.58	4430.78	5466.16	6170.4	5878.76	6142.52
6193.79	5351.45	4449.18	6397.61	5932.21	6145
5542.74	4635.31	4526.42	5188	7427.09	5066.53
6182.33	5241.74	7662.25	6137.14	8696.45	6021.14
6534.68	6069.4	6384.14	6039.95	8836.55	7687.03
5467.72	3745.22	6501.69	3713.4	7210.38	5529.25
5693.78	5994.37	6350.52	6919.26	4476.04	6377.25
9757	4398.5	4664.93	4674.18	4956.16	6143.28
5407.88	3599.28	6614.76	5404.84	5984.4	6530.52
6372.66	5273.2	5015.06	2216.77	6340.89	8413.55
7569.94	5831.81	4574.14	5747.72	5835.97	5500.16
7538.78	5703.86	5254.08	6888.33	9499.14	5714.22
5780.15	4316.79	6653.32	6797.11	5092.05	4275.48
6851.65	5431	5180.07	4857.84	6050.86	5941.92
6533.37	4705.43	6807.39	5772.34	5181.04	6338.57
6399.77	4419.99	4732.51	6390.47	6349.02	3649.5
5286.69	5126.8	4770.88	5147.68	5374.83	4302.19
5646.14	4851.19	5139.48	5083.51	6994.75	4369.67
6074.22	4109.39	6068.52	7179.94	7053.17	3899.72
6685.85	5023.62	5376.45	4011.81	7610.56	4130.65
6137.17	7877.96	6174.28	4751.1	4270.82	4345.4
6929.4	6389.79	6776.97	4894.93	10998.6	3817.09
6650.53	9621.05	5359.27	4647.31	632.401	4471.28
6789	2821.01	5107.58	5617.61	7219.21	5296.42
6075.84	6054.61	7388.2	4224.23	3521.27	5295.9
3876.44	4907.7	8183.33	5155.29	5683.17	4605.28
5198.45	5374.64	5658.85	4717.32	5995.9	3851.44
7811.61	5178.67	5870.57	4686.28	9345.94	5160.9
4764.83	5897.04	7000.2	5181.14	4868.51	4694.47
6203.31	6718.52	4900.6	4161.1	9134.91	3618.88
4893.49	5706.17	6094.2	3909.03	5710.89	5424.45
5105.79	5030.62	4564.51	3749.45	9028.6	5660.5
4314.98	6471.6	6298.15	5185.69	6875.7	5266.86
5473.48	4642.03	5035.14	3679.39	6623.61	5570.81
4516.27	5961.97	4910.43	4918.95	5839.81	4669.58
4304.81	4140.39	5464.04	4748.82	5552.53	5975.75
5904.04	7144.93	7013.51	3278.72	4826.58	5429.81
4331.75	5553.28	5204.63	5201.81	7651.06	6765.62
6936.9	5303.54	5327.54	5044.07	5995.34	6468.26
5025	7518.66	5725.33	4888.2	5467.19	4984.03
5574.45	5558.42	5505.98	4442.16	6157.06	4615.1
5244	5075.22	7001.42	3162.75	7283.85	5753.97
5670.71	5640.96	6105.8	6009.71	5745.4	5780.2
7384.73	5157.2	7158.9	4818.71	8058.12	5299.45
4748.78	4302.39	6065.63	3398.81	4153.91	4038.35
5658.92	4339.28	6210.02	7076.7	6868.04	5153.19
5549.39	6536.24	4533.26	4812.02	8132.55	4904.04
4895.37	4467.73	5471.28	5577	7155.27	4065.78
9557.05	4949.98	4667.92	8097.29	6449.21	5186.41
6363.59	5653.7	4745.41	5904.05	7801.81	6176.75
4886.73	5843.7	5403.57	5011.15	5283.04	6345.67
5458.79	5083.84	3925.72	5535.84	6959.94	5345.99
6109.84	6450.89	4670.49	4968.55	18045.2	7218.46
4317.79	6008.74	4812.37	6905.19	6177.83	4860.65
5464.91	6586.62	5888.4	4933.03	9645.88	4684.88
5544.91	5325	6559	7449.41	7458.5	5148.17
5440.4	5725.52	6648.7	5135.52	7469.91	1568.68
5565.39	7230.29	4880.4	5528.69	10907.7	5328.7
5966.71	5889.36	4060.08	7558.21	4310.65	4636.22
6781.35	5199.51	6668.73	5200.23	5892.6	5471.23
5552.5	5041.66	4161.79	4300.7	6186.29	5623.4
7086.57	5499.11	4928.1	7630.07	7079.17	5189.61
10381.7	7695.69	4490.07	7896.4	7407.15	3950.51
7978.39	5827.92	4784.11	6654.25	6235.1	5360.75
6556.85	4886.95	4967.66	7411.67	5988.38	4493.46
6228.64	5074.62	6319.55	6648.41	5188.75	5199.98
4463.43	5741.94	5901.16	5388.17	5981.1	5798.68
7009.16	6404.89	5906.33	5638.74	7298.77	6172.45
8684.01	6457.73	6534.21	5747.28	6417.37	4880.02
5957.28	3790.31	6755.25	7859.19	5657.5	5746.92
6923.63	5973.77	6317.36	4772.41	7015.6	6505.12
6922.99	7347.71	4646.75	5358.23	7286.67	6490.3
9138.1	8047.19	5220.33	5964.6	8338.19	7073.62
8146.42	6477.09	4764.46	8767.65	5329.87	6576.86
5740.13	4917.95	5388.16	4834.98	4647.5	6019.14
7149.67	6675.71	5346.72	5106.46	6735.76	8421.37
8316	6139.79	6097.09	4432.32	5499.3	5599.88
6112.84	9694.3	5982.64	6483.28	6175.26	7278.8
7758.26	7027.4	5075.7	4823.33	5447.79	7656.05
7837.96	6427.49	3437.96	3694.61	10058	5783
6142.15	5633.04	4783.28	5127.01	6026.25	6212.69
5563.36	6535.49	4834.12	4461.2	4450.28	5217.68
6055.86	6963.15	6077.21	4390.13	3781.34	5626.73
7001.53	6955.84	5625.4	7165.41	3792.33	5808.63
6729.01	5858.31	7853.75	6726.19	2979.9	5973.1
8668.31	6728.97	5806	4814.26	4087.11	7033.31
8599.81	4891.67	6051.32	7735.06	3622.57	4624.62
4799.24	5991.46	4766.77	4346.24	5158.21	6721.54
5995.62	6306.39	4240.86	5548.1	3103.72	4691.37
5393.76	4935.05	6536.24	693.05	3700.86	5991.6
7039.98	5653.84	7361.7	4332.58	4967.57	6153.04
6120.74	4086.76	4934.06	2968.04	4249.32	6112.16
6286.2	6168.81	8589.81	6241.32	4465.76	5103.59
6465.89	5120.79	4874.44	4692.05	4720.67	4431.89
5283.85	7287.6	6500.7	4344.64	4429.7	5595.67
7439.46	6267.22	6015.23	5606.54	4807.57	4205.39
5905.82	6382.27	2938.63	5138.66	5842.8	4545.25
5453.91	6138.66	6741.84	4949.38	4511.13	5407.41
6185.74	7155.17	6014.26	5698.43	5297.98	5186.6
7288.78	5139.46	5384.98	4721.56	6467.22	3869.26
6069.77	6782.05	9221.32	5790.8	7315.61	4746.73
4664.07	5206.07	6183.66	4571.1	5550.74	3696.88
7982.02	6554.3	4779.63	5132.2	5819.61	5748.54
5542.92	5708.35	12278.5	2321.27	4811.98	5609.68
6337.02	6298.28	6184.14	4318.47	5874.83	6217.97
5397.43	7204.84	6803.26	4518.09	5849.75	6928.86
6376.98	5365.37	5848.97	7418.79	8698.71	5558.88
5815.98	4976.04	6253.61	2585.28	9799.29	2313.77
7059.92	6866.15	7490.92	4703.29	5047.99	5610.82
6867.16	6759.57	6785.78	5167.76	6386.75	4439.34
5026.8	6348.47	5262.77	4406.94	8651.51	6194.74
5971.38	4763.71	7457.23	3833.07	5978.91	6300.43
4992.87	5392.49	7277.38	4037.92	8411.55	4268.24
5068.11	7315.08	7068.23	5446.6	6246.42	4543.83
1167.54	5296.96	9021.63	5113.17	6616.18	5869.59
4820.74	5764.74	6621.85	4449.79	6642.88	4503.23
6145.06	6528.43	6438.17	5477.36	6193.74	4924.43
6105.2	6604.88	6197.9	4214.61	5818	6508.37
7914.82	6179.64	4589.18	4055.27	5737.52	6167.84
6043.05	5518.62	5326.2	4671.18	4966.03	6568.56
9108.2	6439.99	4776.94	4887.05	5723.48	5205.39
5708.17	4348.67	6067.87	4544.41	7113.86	6287.26
5247.78	6042.77	5126.11	5287.44	5360.36	5833.83
6671.17	6703.66	4923.64	7338.93	4900.93	4282.5
5973.39	6530.32	5573.88	8128.08	5901.02	9499.09
6425.28	6782.87	7946.87	6578.96	6418.51	5185.83
5817.13	5820.62	5548.74	5338.75	5223.91	3481
7088.1	5146.18	6581.65	10022.1	5445.53	5663.33
4868.58	6738.37	6062.76	4866.96	5884.58	4527.88
5362.78	8349.89	7203.76	5950.55	6593.17	4598.19
5031.44	4683.95	4630.57	5804.02	6373.46	6133.19
7529.5	5747.17	4510.66	9186.39	6266.99	4273.64
5691.09	5514.18	4573.48	4792.12	6655.53	6450.8
5068.71	5904.77	5561.68	11208.6	6332.1	4367.8
6290.15	9475.76	5259	5566.72	7708.34	3630.54
5429.67	6196.9	6398.93	3573.33	6519.26	4993.04
6149.97	5338.48	7239.66	6427.46	6015.39	11877.1
5976.11	5034.23	8934.22	4490.81	4023.12	4307.79
4760.77	6020.84	6516.58	4425.94	8991.96	4082.97
4241.5	6301.32	6563.19	5003.76	4392.94	5332.43
3859.65	6359.56	5699.74	5494.41	5656.51	4249.35
5455.02	5268.37	5136.43	3903.11	7024.84	4307.08
4428.57	5685.66	7092.81	5533.28	6658.52	4533.5
10066.4	7106.74	6432.86	5300.16	4491.41	6011.66
6408.82	5714.72	6473.99	5445.15	5415.8	5859.51
8523.87	7028.16	5514.92	5282.36	5527.77	4486.15
8448.48	5243.56	6289.02	4327.2	6101.43	4012.76
6005.04	4233.39	6343.85	1864.92	6232.88	5394.44
5907.45	5345.25	5609.68	4623.14	10845.3	5092.45
4184.36	5368.76	4629.08	4193.73	7157.35	3846.43
5415.4	5495.6	4602.9	5790.37	5983.3	3998.56
5826.96	5317.78	5259.73	5279.97	6464.73	4881.5
7053.7	4086.43	5107.2	5812.67	6286.05	5665.11
12208.8	5314.18	4222.46	5731.77	596.779	5619.12
4370.58	5074.9	4851.63	5106.13	6128.78	5522.78
4272.98	4534.31	5291.88	6003.01	5315.64	5667.86
5953.47	5119.61	6020.8	4729.23	7357.4	5632.98
6270.43	4803.09	4515	5179.43	6800.16	5307.19
5738.15	5847.15	4821.51	5600.16	3775.91	4715.74
5338.06	5404.32	4899.96	5937.1	4753.88	6310.67
5058.35	4842.53	6229.95	997.573	9692.84	5790.9
5691.2	6024.19	5653.1	4203.94	6380.32	6159.63
5459.44	5550.22	7400.74	4595.48	4107.45	5424.78
8497.26	4300.73	4370.62	5219.03	4870.43	5232.54
7572.12	4747.45	4721.65	7399.68	6097.31	4285.86
8405.23	3304.1	7027.06	4414.3	5690.78	5508.75
8585.22	5045.43	5616.13	4482.8	5371.28	5063.98
5777.8	4762.87	4638.69	6046.85	6407.83	6548
5316.92	4809.69	6253.89	8584.91	6496.43	6110.66
5493.94	4836.94	5078.01	5133.43	9345.58	6379.95
5901.63	7315.12	5073.85	5304.07	10464.9	4366.57
5825.19	4248.93	7374.59	4514.28	6797.25	4286.27
5918.98	5634.32	4851.21	5359.07	7767.44	5839.73
4640.31	3901.81	8416.53	6492.32	6447.59	4544.31
6326.15	4366.11	9276.58	5502.17	6325.95	7115.97
5903.76	7414.08	7225.24	3868.82	6509.33	3804.71
5956.34	4979.01	5137.81	4447.12	6412.27	4574.47
6003.15	3796.7	7205.61	6158.84	7459.66	5472.08
5128.44	5362.95	5130.86	4568.43	7568.98	7625.88
6775.76	6832.49	7684.58	4051.47	10789.7	5129.6
5315.48	4775.64	6287.9	4167.37	5929.62	5254.48
5452.76	5077.13	6629.53	4814.76	5914.33	5096.87
5425.43	4796.34	9986.94	4882.42	8991.8	4984.3
7042.6	5490.82	6999.69	4762.99	8252.85	6415.93
7292	4432.31	4896.92	4593.71	7015.24	7155.96
7458.27	6108.48	4712.47	3606.52	5688.15	5726.05
6226.25	7140.44	4780.2	5223.43	1610.34	5311.76
6865.43	5668.4	6504.32	5876.5	5738.54	6834.97
6609.5	7507.45	6967.57	4146.86	6574.5	4804.2
4201.82	6536.76	7293.13	4762.04	5618.55	7511.35
4367.12	6035.51	4860.38	6092.96		5240.14
5382.49	4091.25	6232.6	4511.84		5877.69
5611.03	4375.41	5239.15	6078.24		4914.16
6565.64	5436.38	5022.16	7267.74		6223.84
5885.1	7140.65	6595.62	4943.57		6725.41
10235.3	5280.24	6314.33	5244.82		5626.23
6373.4	5214.76	7232.83	5589.17		5820.64
8056.53	4172	6716.44	5177.38		5971.77
5710.76	4234.62	5915.39	5327.7		6910.22
5479.57	5136.61	5591.17	5624.62		5063.2
7175.56	6505.95	4323.56	5819.1		6132.83
12005.1	8920.91	4550.04	8025.36		4851
5605.5	3851.26	3160.4	4002.91		6438.92
9072.44	8928.14	5558.58	6532.08		5328.76
4711.05	4421.47	6661.4	4630.06		6255
5914.53	5266.64	4857.21	4883.26		7413.23
6761.18	6720.18	5541.63	3889.14		6249.06
6024.35	4980.95	10421.3	4415.26		6138.47
5808.71	5650.02	6134.96	4975.71		6487.46
5331.13	6088.79	7255.48	4164.01		9141.67
3941.79	5396.52	6712.2	4976.59		6528.94
4797.27	5062.46	5681.3	4390.58		5443.28
4552.15	7236.31	4989.77	4523.6		7024.24
6240.92	3908.27	5151.25	4479.81		3848.13
7640.01	3971.35	5823.45	4554.99		4774.47
7539.69	7853.96	5352.07	5533.77		6506.04
8587.04	5160.04	8143.62	5293.42		5345.91
4430.03	5205.96	6256.83	4870.2		6017.77
6700.99	5461.34	5427.44	6384.03		5144.43
7254.38	4542.82	6222.75	5782.19		5146.5
6391.77	6327.88	6385.43	5215.55		5029.53
5525.9	6670.19	4740.02	5860.6		7015.5
4749.83	5134.89	6430.07	4978.68		5176.88
4748.33	5937.87	5724.67	5601.7		5947.23
9345.05	6669.68	7405.25	4973.57		5736.9
6087.65	5538.07	8177.07	4769.8		5904.61
11599.1	4461.01	5892.45	4638.48		6263.58
4678.17	7022.79	7092.59	7288.72		5529.33
7829.75	5590.01	6786.49	5481.24		5348.69
5144.22	5509.9	6967.44	5457.26		4708.48
7923.47	5618.49	5886.49	5576.53		6789.56
5953.95	4977.58	7768.8	6227.92		4320.74
5591.59	7389.81	8621.76	5932.93		4755.51
7074.36	5382.84	5651.23	5885.4		7206.35
	4742.98	8873.89	4741.63		6052.77
	6481.07	7671.37	5740.11		4954.27
	6644.66	8550.05	5029.02		7608.12
	8095.72	6988.81	795.904		6019.68
	5417.8	6494	4510.71		5314.23
	6554.22	6726.96	5923.08		6548.83
	5317.24	9611.27	3677.39		6185.53
	5374.81	4657.77	4899.33		8248.21
	5871.59	5673.14	4842.91		5976.1
	4975.77	5771.55	4075.26		5985.98
	6846.64	6210.37	6114.15		5761.51
	4348.59	6516.1	4615.58		9024.05
	5688.93	4127.2	6776.7		7317.44
	5975.77	6271.42	5912.39		10414.7
	5814.21	3654.07	4838.29		1388.18
	5551.07	3567.68	6363.02		4687
	6255.72	9236.14	5833.02		6955.53
	5398.9	8161.26	4995.39		5803.77
	4355.74	6674.52	2563.1		4873.14
	5766.92	1314.44	4532.69		9553.06
	4699.05	8413.43	5024.67		6866.2
	5899.52	5804.12	4692.62		5290.57
	5766.01	6139.67	5914.7		6727.42
	6280.19	3468.91	5822.35		3276.24
	5496.8	4988.09	6529.9		5100.52
	6152.89	5470.24	8349.32		4487.56
	5921.54	5340.14	4878.97		4654.53
	5309.73	4154.14	5422.64		4863.43
	4115.67	6635.91	5811.56		5554.08
	6730.29	4807.1	4784.63		5797.87
	5862.43	5991.47	5729.35		6461.36
	6009.11	4543.48	3958.28		6497.76
	5080.3	4075.41	5181.58		5544.14
	5795.52	4658.1	8199.03		5979.54
	3687.62	4611.78	5773.54		4575.33
	4255.59	6740.34	4654.01		6042.89
	5887.54	5751.65	7083.49		4299.65
	4299.48	6801.34	5948.77		4898.99
	6200.24	7369.1	3979.13		6217.81
	5381.65	5575.58	6001.22		4027.07
	5834.28	5500.38	7017.62		4770.34
	4594.37	5426.62	4978.89		4356.49
	4972.72	6083.91	4647.16		3693.05
	4037.2	5454.82	6245.92		6708.81
	5429.02	6222.08	5772.09		4577.63
	5250.37	7006.13	3918.12		6429.05
	5209.78	5568.85	5367.93		4418.51
	4342.01	5661.66	5913.32		4357.6
	4043.71	5658.27	5640.81		4857.09
	5654.63	5232.87	5607.97		5221.77
	6069.85	6021.69	5077.22		5016.83
	4845.24	5798.82	3676.83		3497.17
	5418.89	6544.37	4731.58		5693.32
	4696.43	6512.29	4685.08		5400.42
	4539.68	4266.58	6114.52		4884.21
	5661.67	5506.53	7120.96		4732.35
	5515.69	6819.73	7465.41		4912.83
	6243.57	4941.16	4415.84		5689.2
	5157.04	5001.49	10042.7		5147.4
	4146.54	6148.82	4722.83		4956.96
	3840.82	6521.02	4580.65		5027.73
	4628.63	5894.34	4736.59		5667.25
	4347.42	4991.08	4850.27		4552.77
	5381.9	4999.35	3928.13		4693.83
	4503.98	8952.38	4612.55		4219.34
	5878.78	9340.76	6629.89		6360.08
	6504.75	4582.19	895.595		4080.08
	3947.86	5114.66	5994		4860.31
	5969.54	5187.42	4519.76		5294.11
	5240.3	5858.68	855.667		5477.36
	8030.44	4734.75	3744.99		5023.7
	5495.72	4795.8	6535.89		4116.52
	4180.22	5702.04	4975.61		5677.89
	4950.31	5069.76	4777.6		4074.47
	5751.64	5323.72	4795.28		5047.87
	4851.97	5659.89	4527.81		6897.66
	4966.97	4166.97	4480.29		6316.88
	5760.61	6069.96	4324.91		3846.99
	6072.18	3067.34	3907.91		3358.75
	6777.97	3997.54	4612.09		4562.06
	5767.35	8483.59	5069.51		5220.94
	5435.42	4387.32	5244.23		5431.65
	5451.58	4958.35	3926.12		5049.73
	5777.25	5756.85	4248.85		5862.44
	6948.86	6772.65	2761.73		5396.8
	4735.91	6915.07	5906.18		5522.02
	7079.82	6144.18	2670.43		5135.2
	6483.7	8150.78	11368.1		3923.16
	4356.3	5536.06	6278.66		6494.52
	8551.22	6204.5	5362.29		4934.76
	6176.13	5184.03	5436.69		5051.4
	4707.48	4383.2	4317.81		5815.93
	4793.78	6074.11	4212.56		5002.05
	5293.95	6012.23	6207.49		4851.97
	5649.93	5527.19	5618.71		4361.34
	4993.12	5207.12	4659.97		5701.36
	8437.42	7970.05	5618.92		4706.25
	1195.84	7132.21	4337.77		5691.13
	4624.88	5491.74	2624.46		5994.33
	6586.39	7804.75	3194.51		4819.35
	7609.95	7169.74	4523.27		6007.03
	7088.86	5763.91	4601.35		4134.21
	4333.3	3921.02	3147.05		3813.17
	8237.66	8286.65	4871.2		5528.45
	5835.46	5431.55	4382.1		5214.46
	5146.72	5985.93	4918.04		5931
	7481.85	6488.6	4495.19		5659.56
	7118.43	4447.51	4242.65		5599.02
	7885.37	5438.6	3943.52		5145.89
	4738.42	4580.11	3681.11		5285.68
	5948.83	4646.17	4615.82		4523.51
	6227.64	7181.99	4607.7		5902.64
	6456.53	5042	4658.07		6019.04
	4586.3	6695.27	2716.71		4601.31
	6807.36	6842.9	5708.35		4362.34
	4808.28	5885.45	6061.04		6036.64
	4836.09	4535.91	4319.72		5251.64
	6171.36	5327.04	3933.92		6482.64
	5992.05	6205.11	4396.13		5117.9
	5530.55	4393.21	3532.76		4809.87
	6234.7	7570.54	4197.85		6012.4
	4380.98	4767.78	5053.15		6109.86
	5140.52	8336.11	6971.13		5304.48
	7377.8	4066.43	4597.27		6332
	4994.45	4040.99	5673.93		5584.86
	4442.23	4275.38	6275.89		6159.54
	5062.51	5909.22	5541.07		5621.33
	6763.67	4666.15	4650.85		6160.93
	4703.47	7212.14	5834.02		5839.34
	5655.1	9388.03	5992.4		5623.15
	4396.54	11621.3	4648.96		5321.57
	4940.4	7172.89	5119.83		4011.87
	4563.34	8476.06	5804.49		6332.36
	4520.41	8902.19	5737.82		5468.22
	4433.97	4782.45	5231.66		6398.74
	4889.38	4926.84	5267.29		5307.1
	4067.19	6986.69	5955		5940.06
	6717.92	6463.36	6842.24		4556.66
	3580.77	5016.11	5382.26		4462.36
	5574.87	4149.98	4218.44		6794.23
	6652.46	6081.25	4538.13		5404.63
	4941.52	6069.97	4580.45		7968.98
	5342.68	5810.35	5603.14		6623.27
	5478.13	4970.37	5915.12		4499.48
	6191.43	4960.43	4605.95		5824.12
	4348.19	6795.01	5337.12		3881.1
	8011.59	4542.76	4932.25		559.576
	6111.2	5901.03	5302.86		6124.71
	5838.6	5089.48	7256.08		5672.33
	4225.03	6110.61	4339.82		5788.61
	5847.11	7739.1	4229.78		6357.64
	5895.8	4298.49	3871.62		6205.64
	6552.4	6763.48	7658.4		5511.87
	5402.09	3451.41	4275.22		5290.71
	4851.57	5734.44	7788.22		4292.19
	4779.19	3872.31	6627.87		5421.95
	4460.65	5679.89	6367.75		4995.17
	5366.1	6675.45	5547.04		4978.26
	5078.57	735.335	4724.73		4069.38
	5803.74	5008.51	4809.06		4795.26
	4705.82	660.176	5557.38		780.733
	4539.79	5571.13	5818.5		5554.28
	5419.88	6192.26	4778.78		4344.63
	4836.29	6284.61	5235.12		4543.79
	2857.67	5324.78	5970.55		5304.12
	3712.91	6204.01	5407.08		6760.57
	4124.06	7616.16	3683.99		5659.84
	4227.4	5392.92	4052.89		4999.02
	6418.71	5643.86	4249.28		6121.85
	3967.68	4310.34	3511.11		4953.33
	4662.5	8449.84	5201.32		4576.44
	4545.22	4474.69	3637.62		6742.55
	4955.75	6212.87	5689.29		4696.67
	4864.35	5813.07	4736.28		8490.24
	4913.43	6676.94	4174.31		5187.4
	6575.69	4496.84	3569		5233.1
	4729.93	7339.4	5119.1		5201.74
	3635.59	3614.1	5414.04		5089.65
	6114.1	3791.99	3749.28		5229.22
	6296.03	5575.19	5910.71		4758.75
	5169.73	4924.36	6906.99		10380.6
	4068.27	4237.61	4272.39		6282.04
	6434.77	5576.38	4056.51		3239.76
	4490.52	4603.84	4498.71		4432.97
	5460.12	5636.98	4759.44		4438.06
	6006.61	7368.79	4736.31		4750.87
	7021.36	7468.34	5398.72		4438.43
	5343.95	9639.03	5908.95		4771.09
	5733.02	6297.45	4599.41		5841.95
	6152.19	10106.1	4147.37		5291.39
	6920.24	5555.32	5589.5		3894.33
	6744.52	7077.87	4319.09		4813.33
	8496.72	6569.84	3826.4		5282.18
	5901.07	5952.35	4863		4896.75
	6000.18	3004.9	6066.95		5260.71
	6318.31	4139.31	6977.51		4997.41
	7505.05	4313.75	5803.78		5243.11
	8745.58	4961.98	4260.45		5880.64
	6463.29	6201.43	4834.72		2957.26
	6816.67	5663.46	5604.42		3137.39
	6433.62	6474.73	2942.39		6103.26
	5631.25	4863.47	4556.07		5092.31
	9353.6	5808.29	4378.95		4561.86
	6508.15	4746.03	6245.36		4939.58
	6460.91	5574.3	4175.93		5079.69
	5275.54	5152.94	4191.85		4967.85
	5299.2	6484.79	5009.46		4150.09
	3696	6690.68	5097.22		5542.6
	6451.5	6937.97	4571.1		5254.42
	9986.58	6961.74	3915.95		6655.99
	4200.34	8069.04	4769.83		4648.97
	5042.96	6714.73	5804.9		5168.59
	6941.18	6700.97	4582.57		5095.67
	3970.94	6577.93	3364.94		6560.25
	4536.81	7668.68	2675.95		5609.59
	5082.04	7426.09	5719.11		9541.62
	6458.8	6815.04	4468.46		11844.7
	4428.49	4065.89	5407.1		8302.18
	4514.46	4193.51	5438.53		6204.47
	5159.73	4964.96	5790.78		5731.02
	4306.57	5217.55	5793.87		4615.61
	4012.94	5154.97	3342.17		5147.62
	4569.02	6244.2	6025.4		4575.48
	4025.65	4855.93	4585.84		4378.85
	4596.17	4890.07	6123.15		4889.39
	4152.84	2609.55	5430.07		6363.2
	6316.42	6610.02	4099.23		6052.79
	3985.41	6136.44	4787.88		5784.54
	4015.12	7188.17	3620.81		5699.65
	4641.94	6209.3	5123.13		5681.53
	8219.93	8581.22	5181.66		5308.6
	4914.67	5486.72	4256.89		5983.51
	4667.74	5457.04	4249.52		5193.68
	4298.72	4333.49	4943.81		5464.88
	4350.74	5049.96	506.894		4763.89
	4315.19	5241.75	5595.3		4908.43
	5022.41	7053.57	6832.99		7713.49
	4894.04	7551.93	4700.94		5986.35
	3551.44	8032.46	4566.07		4993.8
	5798.3	5718.1	6463.86		3803.91
	5505.17	7033.18	6320.45		5802.3
	4274.59	4873.23	2676.54		8164.31
	5787.33	7339.69	3453.02		5419.17
	4865.88	8743.09	4331.4		5229.85
	5865.38	5536.67	3934.08		6971.4
	3804.87	6701	3548.73		6522.67
	5360.72	5397.67	5938.48		8167.87
	5998.34	6446.14	3894.51		6254.43
	5945.79	5910.88	4892.67		7180.16
	4809.59	4821.98	6307.44		8101.37
	4952.18	6959.2	6119.49		5993.18
	5853.12	4817.84	5414.72		7315.29
	3908.2	4215.03	5798.28		10815.4
	5701.64	5793.14	3828.98		4652.46
	4121.05	5137.77	4443.79		4784.96
	4823.34	6652.36	4839.99		4563.13
	5817.26	7370.27	6791.07		4739.1
	4272	5037.55	7743.52		4938.9
	3283.72	5917.38	6014.54		5411.11
	5019.8	6942.82	4022.05		6155.59
	4751.01	5658.56	6261.9		4514.85
	3902.34	4236.43	9058.94		5123.42
	5451.43	7251.47	5514.67		5421.79
	5996.54	4628.33	8621.75		4648.14
	3960.32	4309.06	5082.31		5586.09
	4547.42	6445.51	4811.89		5200.5
	3814.47	6477.04	2850.15		5428.92
	5220.69	6549.08	3374.88		4049.27
	3995.64	4146.69	4543.49		4336.94
	5616.45	5772.12	5222.23		4129
	5617.49	7449.41	4948.69		5257.45
	4168.32	5544.62	6309.86		5069.04
	5161.22	5756.9	6151.8		5177.77
	4079.33	7122.26	6594.72		3643.16
	4582.64	6840.99	4397.56		4692.24
	5147.69	4861.76	4848.38		4296.82
	4644.65	6573	5422.96		4342.35
	6286.52	5875.31	4257.15		5917.23
	4122.2	2994.76	3865.94		4074.59
	4555.24	7987.16	5363.18		6134.77
	5930.8	6199.03	5419.61		7454.18
	6031.41	5860.06	4443.12		4745.87
	4542.08	7464.93	4842.11		5111.02
	6231.91	6771.2	5491.9		4645.55
	7117.24	8118.16	3964.29		4386.79
	6766.57	6483.43	6145.41		6663.75
	5695.5	5462.48	6236.43		3331.74
	4631.78	6241.73	4336.22		7011.51
	4604.6	6587.92	4495.88		4824.69
	4784.97	6180.79	4853.07		4286.35
	2245.07	6747.78	4375.73		5074.46
	6342.26	5569.79	7201.35		6307.72
	6448.25	5995.88	6362.62		5457.69
	7417.79	6601.74	4240.71		3508.22
	5963.64	7570.82	4875.35		5941.48
	5421.7	5647.64	5883.95		7507.16
	6021.62	6295.36	5665.53		6636.27
	5860.63	6850.31	5343.95		6213.76
	5072.92	6511.75	5431.55		5515.12
	7031.94	5699.81	5891.57		4996.32
	4874.12	7662.17	5981.23		4124.58
	5891.29	5742.85	7942.98		4752.74
	4579.58	7690.89	5237.36		5203.97
	5791.19	5987.7	5222.32		5638.89
	5603.94	5656.85	5158.53		5097.11
	3774.08	6689.93	6601.05		4694.6
	5541.26	5187.99	5879.4		8190.44
	3780.26	5187.71	8180.11		6425.37
	5375.96	7023.87	7563.06		7262.56
	6513.08	5103.57	6580.75		6181.8
	3813.34	8205.33	6301.38		7487.34
	3508.17	6782.35	6326.62		5210.92
	5785.85	3961.35	6211.54		6382.37
	6011.55	4596.61	6372.83		6177.45
	3068.81	6291.08	6650.3		4588.36
	4615.88	6053.04	6323.18		6686.62
	5933.51	7265.71	6168.41		4598.1
	6382.34	6979.56	7380.3		4789.25
	5765.12	8039.28	5500.96		4555.13
	4652.09	5997.29	5869.16		4112.66
	5404.5	6762.81	6009.32		4727.31
	7293.6	5357.56	5944.39		4651.83
	5251.27	8698.15	6483.76		4775
	4841.32	8215.16	6299.01		3320.03
	4089.25	4511.41	3709.45		3827.73
	4550.75	5486.33	5507.23		7019.48
	5335.06	5160.52	3684.91		3683.1
	4474.48	4588.78	5551		5737.48
	4380.05	6372.12	5034.34		5047.39
	4612.59	5876.05	4115		7125.27
	4945.82	4126.96	8815.02		4153.26
	4570.34	4698.94	6083.3		4738.33
	4989.02	5766.59	9316.56		3800.19
	4537.91	6314.42	5480.48		5094.38
	6356.36	5509.26	5146.02		4961.21
	4418.13	5890.2	6508.92		5004.08
	6620.13	6473.66	6409.23		6227.41
	8518.65	4780.09	6058.9		3809.04
	6574.93	5945.63	7160.6		6942.84
	8026.16	4654.36	10419.1		4529.46
	5991.5	6952.67	5141.06		4887.36
	5418	6749.28	3946.91		6453.27
	6632.71	6700.78	6218.55		5720.76
	6846.89	6202.28	6552.72		5295.32
	6371.91	6671.57	5727.43		3508.69
	4645.34	6463.47	6186.94		5415.62
	7500.85	7654.13	8666.99		5879.99
	6661.81	7344.05	5809.78		4380.83
	6491.59	6991.82	4144.38		4231.36
	9524.29	6112.09	4887.78		4614.07
	7870.07	6356.14	5238.19		6828.65
	7035.87	6015.43	4399.9		7595.24
	8983.01	5050.34	4109.16		4356.67
	5226.78	5871.73	6356.22		5733.12
	6669.17	6454	4851.76		7290.26
	7545.75	6890.2	3831.76		3979.95
	5536.81	7816.12	5079.26		4414.43
	6786.86	5652.86	3841.22		5229.7
	6971.19	6668.74	6974.56		4064
	6258.3	6632.61	4528.29		3699.9
	7024.46	7613.67	4723.11		4992.9
	9639.74	7362.26	5402.57		4642.34
	1554.86	8586.15	3050.26		5498.44
	8903.2	5576.8	5210.38		7342.93
	9289.65	4812.05	5234.41		5198.64
	6800.74	6800.3	5078.03		4606.47
	5181.21	6296.68	5430.75		3722.55
	6469.29	5022.61	2742.65		3584.22
	5039.94	6405.76	5487.03		5213.47
	5452.3	6823.37	6772.82		5123.56
	7829.19	3174.29	5505.59		4748.79
	3788.5	4619.29	3987.9		4699.12
	4731.39	5419.17	4116.59		4684.24
	8405.65	5321.59	2476.72		6227.68
	4872.56	5100.77	6218.6		6033.77
	4866.03	4734.61	9024.31		5612.76
	3455.89	4731.12	4686.32		5137.69
	7309.91	5187.75	10193		5194.47
	6613.74	5748.71	5609.67		5419.88
	5830.55	4930.29	5506.19		4884.22
	6233.84	6049.55	4398.57		4620.92
	6931.72	5085.63	5847.48		5517.2
	5087.29	3569.76	3720.42		5238.9
	7857.11	6523.34	5357.71		4322.54
	7798.84	7804.96	4511.71		2851.47
	5129.95	5701.31	6019.83		4227.57
	5697.39	4339.88	6264.39		4606.34
	9885.54	5442.9	5604.48		6737.17
	4508.99	4920.19	3740.1		5614.31
	6418.76	4861.59	4933.36		4381.22
	4972.55	6143.82	5750.43		4708.87
	6929.19	6771.18	4492.45		5943.14
	7481.67		6062.75		4449.69
	7263.96		6997.58		5517.78
	5948.83		3688.7		4994.63
	5115.16		3853.73		4006.79
	4787.58		4250.93		5031.8
	4903.52		5333.2		5367.59
	5300.62		5175.93		5040.45
	6735.13		6388.19		5194.46
	5837.84		4617.2		4026.67
	8135.61		3654.04		5938.23
	4667.28		5173.09		4344.21
	4975.49		3761.85		6968.05
	4620.77		3482.35		5644.64
	4502.16		5451.85		5952.54
	9907.37		4612.39		6004.51
	4745.96		7074.3		5415.49
	4216.55		3733.19		5662.16
	5270.43		3292.48		5534.52
	6290.75		4374.27		6701.53
	7412.84		4380.56		6448.84
	6962.54		5716.53		4409.43
	4912.8		4999.78		5196.13
	5237.18		6785.29		5999.33
	6952.17		4794.27		6726.95
	8203.64		3221.98		5581.72
	5732.5		5207.34		560.469
	6473.92		4992.24		3818.54
	5633.17		5335.45		10910.9
	7386.35		4150.09		6165.12
	5574.32		6633.65		4637.39
	6185.88		5475.42		5096.65
	5994.01		3460.09		5447.35
	10356.6		5284.94		8793.3
	6301.19		5741.96		7736.22
	7084.27		4221.89		2682.49
	5817.34		6191.46		6439.04
	5532.33		4605.54		7867.56
	4994.09		4550.64		6195.98
	6559.34		4919.66		4555.89
	5733.85		5054.33		4540.78
	4949.06		5573.39		6387.07
	6390.2		5089.29		4530
	5123.79		3443.12		5523.21
	5530.81		4498.67		5973.06
	4850.08		4252.31		6110.81
	5926.14		5911.94		6192.13
	4228.13		4215.32		5685.89
	5258.15		5186.17		6789.22
	4696.64		5714.31		4119.88
	4190.04		4097.97		6284.01
	6638.7		5717.68		10016.1
	6372.02		7400.96		5476.55
	4650.82		6197.09		5500.42
	6507.45		5575.53		5831.4
	5116.14		6242.94		4423.54
	5162		4036.72		4673.74
	6554.65		4888.87		4672.89
	4612.2		4850.9		5115.6
	4577.22		5733.24		3285.5
	3939.96		4146.89		3870.91
	4639.36		5954.61		3975.71
	5822.4		4566.7		3476.72
	4114.55		4885.94		6500.24
	6598.75		3904.64		6998.89
	4847.13		5626.11		5401.59
	5206.24		5175.98		5558.02
	5588.86		5234.63		4847.32
	5509.31		5098.7		4601.5
	5759.13		6346.01		5361.44
	5592.89		4505.15		5795.06
	5888.96		8603.39		5558.33
	6777.65		4938.29		5643.55
	4835.97		5755.55		3943.44
	5841.73		6001.46		5295.2
	5763.29		4868.94		6261.67
	5330.13		4739.56		4574.12
	4999.78		4367.25		6544.67
	5936.95		7588.68		7861.47
	6614.75		4706.01		4591.13
	7513.13		5021.78		5966.52
	5882.78		4609.2		5851.35
	6642.24		3379.77		5065.64
	4840.64		5158.97		5782.58
	5418.69		4328.01		5736.88
	6165.4		5645.08		6853.67
	4936.73		6315.72		5876.1
	6726.39		6733.31		4071.82
	6842.29		4399.03		6903.09
	5644.78		4679.42		5885.23
	6934.91		5819.24		3989.4
	6597.68		4252.75		5273.32
	6087.24		6923.91		4923.78
	5523.99		6439.3		4873.11
	8146.17		5962.64		4243.44
	6336.04		7426.05		5801.29
	5202.41		5875.58		5231.95
	5566		4557.05		6314.16
	6732.23		5808.53		4895.81
	3901.37		4200.7		6543.32
	5428.93		5563.68		4764.26
	5257.94		5574.15		4001.54
	6166.12		6207.16		5130.31
	6937.8		3264.97		6008.72
	6861.75		4210.16		5552.17
	4034.16		4374.45		6411.74
	5941.7		5273.8		4365.52
	5106.51		4316.12		5277.35
	5689.16		4097.73		4913.43
	7215.46		4958.83		5538.16
	7497.62		4884.29		5139.7
	7073.76		3509.5		7711.51
	4939.72		3675.28		4037.22
	5002.15		3464.86		3734.22
	6087.39		3938.6		4370.22
	9822.77		4580.83		4499.36
	5463.74		4745.43		5376.49
	4838.36		7971.8		7638.86
	6540.66		5249.71		5058.89
	5709.6		4113.84		10367.6
	5591.24		4792.07		5984.82
	7417.78		4212.48		5346.21
	5252.21		5183.62		4823.53
	5856.37		4526.57		4573.97
	4991.61		7057.28		5597.88
	3711.79		5084.27		5135.35
	5226.44		6205.72		4519.43
	3968.53		4573.29		3892.01
	5482.28		7601.13		6535.75
	5665.56		4275.71		5649.84
	4980.15		5901.25		5039.01
	6108.31		7634.76		3992.57
	4659.37		4950.68		5210.51
	4537.32		6287.71		5611.98
	7898.49		13093.5		5619.51
	6383.35		8890.71		5288.71
	6349.37		5949.74		4781.34
	6126.08		3948.38		6359.82
	5003.28		4412.66		6600.25
	4795.82		7266.84		3359.37
	5511.77		3680.12		4247.8
	5340.13		5327.92		4819.13
	4637.41		4275.92		7123.46
	6107.58		4774.69		4779.31
	6473.74		5846.03		3121.77
	6010.14		5841.63		5051.48
	5879.95		6059.2		3585.41
	5549.11		9324.91		8199.83
	6305.32		8577.18		10608
	6502.43		6849.7		7862.62
	4591.8		5204.8		6785.66
	7398.79		8362.99		6757.61
	6528.94		6325.63		6719.89
	5657.12		5528.46		5611.97
	5013.28		7009.04		8544.35
	7115.54		4981.62		7016.88
	6350.4		1045.34		5102.11
	5237.9		5590.5		6409.25
	5952.52		6372.2		7853.78
	7647.83		5307.72		4899.2
	6671.46		6462		6699.67
	6213.79		4944.98		5894.96
	5744.24		4129.13		4924.63
	4736.14		4789.37		4840.56
	5158.07		5255.57		4879.16
	5818.24		5154.48		4646.84
	6435.39		4047.99		3657.76
	5321.37		4111.99		5928.93
	6577.49		3676.25		4631.52
	6027.2		4555.29		10742.9
	6143.75		5508.99		6582.84
	5865.69		4486.84		6411.67
	8995.26		3380.82		4591.58
	6636.37		6360.27		5724.04
	6799.37		8074.37		4676.25
	6768.29		5493.18		6468.66
	6438.24		5702.08		5982.81
	6914.33		4906.85		4400.49
	6062.36		5150.63		4684.31
	7902.05		6774.88		5351.25
	7426.49		6274.71		5215.73
	9427.17		6849.65		4572.12
			4201.27		5653.13
			5944.38		5249.08
			8345.8		5093.66
			5685.53		3648.41
			6073.11		5571.75
			6068.68		5840.85
			5568.85		4336.07
			4382.14		4557.83
			5547.82		4681.13
			5280.41		6546.25
			5515.16		3466.14
			4011.41		6025.74
			4420.54		5843.05
			5770.91		5558.45
			3908.7		6449.55
			8307.66		5342.77
			5017.38		5582.81
			4913.04		6236.42
			4268.73		6261.24
			5522.91		5270.72
			3760.91		4510
			6046.03		1922.55
			4399.97		5502.85
			6749.46		6140.82
			8744.07		6420.25
			6780.97		6989.73
			5694.38		6251.67
			4694.72		6353.59
			3910.9		5273.03
			4714.96		6205.88
			4124.53		8911.48
			3454.62		6290.58
			6080.49		5850.22
			4977.38		4131.32
			4288.79		3862.11
			4596.33		6095.4
			4716.79		4349.06
			4217.13		4555.1
			5083.63		3966.27
			5330.74		5981.17
			4116.88		4985.69
			5764.29		4088.32
			5263.17		4131.66
			5508.55		3923.67
			5276.85		5241.86
			8593.55		4471.7
			5122.54		4361.58
			9024.1		4359.65
			6958.93		5708.31
			8105.44		5624.48
			4758.42		3604.28
			5061.08		4632.56
			6287.01		5621.89
			5506.33		5035.94
			8229.5		4274.48
			7044.55		4904.95
			9273.45		5605.14
			8227.93		4749.1
			6064.38		5784.51
			5616.03		5673.73
			5519.99		5680.48
			3476.59		6698.07
			6160.67		6738.17
			5324.44		5662.43
			5008.84		4799.54
			5229.13		4805.23
			4969.01		5007.03
			6298.79		6823.73
			6642.72		5282.54
			6838.07		5188.21
			6026.48		7103.13
			6328.85		6487.14
			3463.69		5330.38
			3860.91		5102.37
			4272.36		5745
			3525.41		5715.63
			4521.6		5167.75
			8165.24		4928.19
			5399.56		4717.54
			5797.17		4106.4
			5810.67		5904.31
			5316.14		4148.3
			6011.46		6856.97
			5441.93		6281.59
			5492.71		6931.83
			5461.21		6815.86
			4667.24		4307.69
			3833.83		5460.85
			9680.7		6522.28
			4423.65		5655.99
			3287.83		5723.84
			4239.2		7094.68
			4768.25		6570.16
			6217.29		5629
			414.266		5736.44
			5234.46		4737.57
			7264.41		5189.39
			5648.23		5646.35
			6806.7		4831.85
			6717.91		6091.93
			10214.4		5044.64
			7145.98		5688.09
			4323.64		5521.49
			5144.47		5248.09
			5873.31		5262.9
			9484		5860.93
			6190.57		4878.09
			6812.31		5278
			6923.38		7045.84
			3764.26		6145.92
			7558.19		6158.27
			3941.97		5590.86
			4874.38		5828.6
			4219.56		6528.62
			5404.12		5992.96
			4459.41		5724.92
			5987.19		6690.31
			4090.1		5234.73
			3704.54		4607.84
			6576.27		4729.97
			6842.29		4577.79
			5515.54		6730.72
			5370.86		6257.79
			7096.18		6321.18
			5767.39		6076.22
			7266.2		5193.45
			6132.36		4928.09
			5431.5		4915.3
			5527.06		2979.14
			9149.38		4900.28
			4990.94		4984.48
			4605.19		7026.42
			8644.97		4218.53
			7056.39		6811.02
			5233.13		4318.67
			4876.69		8832.8
			6799.38		5774.07
			5752.8		4983.9
			5452.25		5532.43
			5998.09		5960.55
			4847.11		5164.63
			6081.52		5199.66
			5436.53		4159.95
			6520.99
			6801.68
			5160.89
			6820.5
			4688.4
			6889.19
			7021
			6324.32
			5612.97
			6489.16
			6371.92
			4264.83
			5167.8
			5487.45
			5418.01
			5621.57
			4716.87
			6230.76
			4418.37
			3513.04
			7647.12
			4537.89
			5995.2
			6386.54
			5954.39
			5659.19
			5421.01
			7125.28
			5905.29
			5675.22
			3088.66
			3393.74
			4701.85
			6122.98
			3737.77
			6845.95
			4164.3
			5282.41
			6846.37
			6077.12
			2150.59
			6515.23
			4305.02
			5819.04
			5191.12
			5695.84
			5660.25
			6864.42
			6748.35
			3704.58
			7361.06
			3950.73
			4776.88
			6765.96
			6248.92
			6620.38
			6394
			6809.4
			6071.15
			6019.67
			4455.41
			6433.1
			5620.39
			6524.41
			5354.39
			6023.52
			4567.57
			7221.17
			6213.88
			3614.13
			5696.97
			5937.28
			4602.34
			5206.22
			6691.11
			3814.98
			5635.68
			6894.25
			4348.27
			6268.11
			4387.36
			5579.18
			3870.89
			3893.12
			5647.35
			5454.03
			3665.86
			5084.07
			5268.84
			4313.01
			5282.39
			4586.48
			5395.8
			5004.17
			571.821
			4906.47
			5534.72
			4219.51
			5730.55
			5024.31
			6760.94
			4835.11
			4696.03
			5231.44
			5075.03
			5267.57
			4027.32
			5842.92
			5499.82
			6365.76
			551.151
			6214.68
			6048.83
			5321.86
			7186.93
			7159.61
			5888.46
			4869.97
			6316.87
			4629.64
			5120.04
			6040.36
			6233.17
			7017.57
			5754.96
			5079.52
			4679.59
			5246.19
			5948.5
			6716
			5494.39
			5875.22
			6647.07
			5602.49
			5313.32
			4666.01
			5338.02
			5224.51
			3650
			4950.64
			5248.99
			5834.4
			5587.87
			5218.58
			5782.94
			7196.34
			4778.42
			7568.93
			4817.7
			6729.03
			4816.89
			6732.29
			6553.07
			5961.36
			6007.34
			6864.43
			4931.54
			6132.41
			5393.87
			6284.24
			4465.59
			4719.34
			5071.35
			7695.08
			6342.4
			4264.34
			7529.82
			5105.27
			4039.63
			5076.7
			9168.95
			8592.5
			5853.27
			5915.28
			6232.21
			5922.01
			4768.82
			5769.8
			1652.01
			5704.96
			4008.39
			6709.32
			5501.99
			3976.73
			6167.36
			5503.7
			5661.33
			5142.28
			5926.46
			6295.22
			5724.58
			5145.42
			6049.1
			7135.27
			4619.62
			9011.91
			6683.42
			6625.58
			5452.8
			6569.64
			5211.78
			5408.46
			5462.91
			6972.05
			6858.01
			6360.62
			5217.95
			5698.19
			3330.98
			6979.18
			6115.3
			6507.39
			6592.73
			4820.59
			7051.84
			4411.41
			5934.04
			6714.75
			6628.11
			6126.91
			4763.69
			6420.71
			5195.12
			7104.57
			6542.36
			6622.7
			5922.17
			4336
			4815.47
			3637.52
			3712.27
			5732.42
			3625.51
			5397.36
			3696.57
			5395.03
			5098.58
			6173.09
			3791.55
			3772.57
			4538.52
			4903.82
			4322.98
			5041.9
			5320.13
			2945.11
			5237.7
			4415.53
			4291.5
			5711.05
			3126.35
			3542.73
			4450.07
			3908.94
			6714.59
			3054.16
			4975.92
			5029.9
			7100.17
			4348.96
			4206.13
			4190.49
			3933.08
			4129.2
			4894.06
			5326.38
			4723.37
			5544.35
			4806.22
			3567.7
			4246.38
			6021.1
			4080.14
			5543.98
			4331.69
			3853.34
			5588.41
			4255.84
			6310.79
			2855.34
			5231.06
			6038.38
			3749.56
			4940.53
			6957.3
			5258.37
			4412.98
			2675.02
			5619.08
			6182.91
			3853.2
			6418.99
			4262.22
			5660.59
			5583.74
			4549.79
			4920.12
			3639.06
			4652.97
			5112.65
			6530.3
			4621.37
			4458.83
			6910.15
			4348.24
			6184.86
			5869.11
			3861.61
			5742.02
			6417.62
			4622.87
			4647.82
			4349.98
			5515.99
			4829.58
			4644.96
			5261.79
			5033.15
			5407.42
			3344.18
			4558.91
			4047.64
			3877.79
			5642.59
			6573.22
			5282.16
			4742.99
			1935.2
			6048.77
			6047.16
			4681.73
			6325.24
			5154.16
			4376.25
			4726.01
			4960.48
			5072.73
			4980.1
			6123.4
			4402.85
			5199.04
			4794.47
			6909.82
			5468.85
			4611.97
			4051.08
			7176.6
			5388.2
			4865.57
			5654.57
			5252
			4491.09
			3590.94
			6776.83
			5423.65
			6234.62
			5588.04
			6260.49
			5224.31
			4752.72
			9705.38
			5039
			4701.62
			4979.03
			4887.01
			6263.69
			5056.02
			5700.76
			5130.76
			6133.64
			4508.42
			5039.74
			3899.8
			4404.6
			4636.94
			3903
			4480.39
			5577.27
			4844.92
			4329.74
			4681.35
			4085.05
			5055.78
			5195.68
			4460.01
			5183.72
			3963.26
			6900.63
			10429.4
			5411.33
			4878.37
			5075.59
			4522.34
			3894.74
			4467.43
			4673.72
			6111.32
			4597.26
			4924.39
			1038.58
			3525.07
			5910.18
			6109.11
			5642.07
			5588.75
			5778.31
			2663.23
			5547.09
			6080.76
			6733.42
			5678.41
			6127.65
			5401.94
			7297.24
			6351.37
			5343.85
			4358.96
			4271.63
			7351.66
			5330.78
			6231.88
			5365.97
			7051.08
			3823.21
			6100.07
			3834
			4834.93
			4656.23
			6119.29
			7517.24
